# Supplementary material for: Large-scale discovery of protein interactions at residue resolution using co-evolution calculated from genomic sequences
Source: Nat Commun. 2021 Mar 2;12:1396. doi: 10.1038/s41467-021-21636-z (PMC7925567; doi:10.1038/s41467-021-21636-z)
Supplement: Supplementary file 13 — Supplementary Data 11 [file 41467_2021_21636_MOESM13_ESM.zip › supplementary_prediction/membrane128329_SECG_LPTF/models/haddock_top_5_haddock_39w.pdb]

REMARK FILENAME="haddock_39w.pdb0"
REMARK ===============================================================
REMARK HADDOCK run for haddock
REMARK initial structure: haddock_39.pdb
REMARK final NOE weights: unambig 50 amb: 50
REMARK ===============================================================
REMARK            total,bonds,angles,improper,dihe,vdw,elec,air,cdih,coup,rdcs,vean,dani,xpcs,rg
REMARK energies: 245.84, 0, 0, 0, 0, -40.7403, -121.159, 407.739, 0, 0, 0, 0, 0, 0, 0
REMARK ===============================================================
REMARK            bonds,angles,impropers,dihe,air,cdih,coup,rdcs,vean,dani,xpcs
REMARK rms-dev.: 0,0,0,0,31.4305,0,0, 0, 0, 0, 0
REMARK ===============================================================
REMARK               air,cdih,coup,rdcs,vean,dani,xpcs
REMARK               >0.3,>5,>1,>0,>5,>0.2,>0.2
REMARK violations.: 2, 0, 0, 0, 0, 0, 0
REMARK ===============================================================
REMARK                        CVpartition#,violations,rms
REMARK AIRs cross-validation: 1, 0, NaN
REMARK ===============================================================
REMARK NCS energy: 0
REMARK ===============================================================
REMARK Symmetry energy: 0
REMARK ===============================================================
REMARK Desolvation energy: -17.2039
REMARK Internal energy free molecules: 29164.6
REMARK Internal energy complex: -11196.6
REMARK Binding energy: -40540.3
REMARK ===============================================================
REMARK buried surface area: 1549.9
REMARK ===============================================================
REMARK water - chain1: 0 0 0
REMARK water - chain2: 0 0 0
REMARK water - chain3: 0 0 0
REMARK water - chain4: 0 0 0
REMARK water - chain5: 0 0 0
REMARK water - chain6: 0 0 0
REMARK ===============================================================
REMARK water - water: 0 0 0
REMARK ===============================================================
REMARK DATE:05-Aug-2020  09:31:14       created by user: he47
REMARK VERSION:1.3
ATOM      1  CB  SER    45     -29.900  18.521  -6.170  1.00 10.00      A   
ATOM      2  OG  SER    45     -29.569  18.786  -4.814  1.00 10.00      A   
ATOM      3  HG  SER    45     -30.184  19.437  -4.455  1.00 10.00      A   
ATOM      4  C   SER    45     -29.054  17.607  -8.363  1.00 10.00      A   
ATOM      5  O   SER    45     -29.352  18.503  -9.154  1.00 10.00      A   
ATOM      6  N   SER    45     -27.558  18.860  -6.861  1.00 10.00      A   
ATOM      7  HT1 SER    45     -26.715  18.416  -7.279  1.00 10.00      A   
ATOM      8  HT2 SER    45     -27.353  19.119  -5.879  1.00 10.00      A   
ATOM      9  HT3 SER    45     -27.782  19.724  -7.397  1.00 10.00      A   
ATOM     10  CA  SER    45     -28.699  17.929  -6.914  1.00 10.00      A   
ATOM     11  N   SER    46     -28.988  16.327  -8.709  1.00 10.00      A   
ATOM     12  HN  SER    46     -28.703  15.664  -8.039  1.00 10.00      A   
ATOM     13  CA  SER    46     -29.289  15.876 -10.058  1.00 10.00      A   
ATOM     14  CB  SER    46     -28.699  14.481 -10.284  1.00 10.00      A   
ATOM     15  OG  SER    46     -28.754  13.707  -9.092  1.00 10.00      A   
ATOM     16  HG  SER    46     -28.070  14.021  -8.471  1.00 10.00      A   
ATOM     17  C   SER    46     -30.791  15.888 -10.355  1.00 10.00      A   
ATOM     18  O   SER    46     -31.304  16.826 -10.967  1.00 10.00      A   
ATOM     19  N   GLY    47     -31.492  14.850  -9.915  1.00 10.00      A   
ATOM     20  HN  GLY    47     -31.035  14.140  -9.416  1.00 10.00      A   
ATOM     21  CA  GLY    47     -32.918  14.759 -10.165  1.00 10.00      A   
ATOM     22  C   GLY    47     -33.756  15.214  -8.987  1.00 10.00      A   
ATOM     23  O   GLY    47     -34.055  16.403  -8.849  1.00 10.00      A   
ATOM     24  N   SER    48     -34.129  14.266  -8.137  1.00 10.00      A   
ATOM     25  HN  SER    48     -33.848  13.342  -8.300  1.00 10.00      A   
ATOM     26  CA  SER    48     -34.943  14.559  -6.969  1.00 10.00      A   
ATOM     27  CB  SER    48     -35.299  13.267  -6.236  1.00 10.00      A   
ATOM     28  OG  SER    48     -36.602  13.342  -5.683  1.00 10.00      A   
ATOM     29  HG  SER    48     -36.537  13.457  -4.725  1.00 10.00      A   
ATOM     30  C   SER    48     -34.226  15.518  -6.025  1.00 10.00      A   
ATOM     31  O   SER    48     -33.007  15.431  -5.840  1.00 10.00      A   
ATOM     32  N   GLY    49     -34.988  16.435  -5.441  1.00 10.00      A   
ATOM     33  HN  GLY    49     -35.950  16.447  -5.627  1.00 10.00      A   
ATOM     34  CA  GLY    49     -34.420  17.402  -4.522  1.00 10.00      A   
ATOM     35  C   GLY    49     -34.098  16.780  -3.180  1.00 10.00      A   
ATOM     36  O   GLY    49     -34.972  16.657  -2.318  1.00 10.00      A   
ATOM     37  N   ASN    50     -32.851  16.373  -3.012  1.00 10.00      A   
ATOM     38  HN  ASN    50     -32.207  16.504  -3.735  1.00 10.00      A   
ATOM     39  CA  ASN    50     -32.404  15.747  -1.772  1.00 10.00      A   
ATOM     40  CB  ASN    50     -31.455  14.582  -2.066  1.00 10.00      A   
ATOM     41  CG  ASN    50     -30.180  15.013  -2.765  1.00 10.00      A   
ATOM     42  OD1 ASN    50     -29.185  15.337  -2.124  1.00 10.00      A   
ATOM     43  ND2 ASN    50     -30.198  15.015  -4.090  1.00 10.00      A   
ATOM     44 HD21 ASN    50     -31.026  14.746  -4.543  1.00 10.00      A   
ATOM     45 HD22 ASN    50     -29.374  15.279  -4.565  1.00 10.00      A   
ATOM     46  C   ASN    50     -31.727  16.773  -0.872  1.00 10.00      A   
ATOM     47  O   ASN    50     -31.157  17.754  -1.355  1.00 10.00      A   
ATOM     48  N   PHE    51     -31.782  16.546   0.429  1.00 10.00      A   
ATOM     49  HN  PHE    51     -32.225  15.720   0.757  1.00 10.00      A   
ATOM     50  CA  PHE    51     -31.188  17.467   1.388  1.00 10.00      A   
ATOM     51  CB  PHE    51     -32.267  18.111   2.263  1.00 10.00      A   
ATOM     52  CG  PHE    51     -33.233  18.979   1.504  1.00 10.00      A   
ATOM     53  CD1 PHE    51     -34.534  18.557   1.279  1.00 10.00      A   
ATOM     54  CD2 PHE    51     -32.838  20.215   1.016  1.00 10.00      A   
ATOM     55  CE1 PHE    51     -35.424  19.351   0.581  1.00 10.00      A   
ATOM     56  CE2 PHE    51     -33.723  21.015   0.317  1.00 10.00      A   
ATOM     57  CZ  PHE    51     -35.018  20.581   0.099  1.00 10.00      A   
ATOM     58  C   PHE    51     -30.141  16.781   2.258  1.00 10.00      A   
ATOM     59  O   PHE    51     -30.470  16.028   3.176  1.00 10.00      A   
ATOM     60  N   MET    52     -28.876  17.039   1.967  1.00 10.00      A   
ATOM     61  HN  MET    52     -28.668  17.636   1.218  1.00 10.00      A   
ATOM     62  CA  MET    52     -27.786  16.454   2.728  1.00 10.00      A   
ATOM     63  CB  MET    52     -26.730  15.872   1.791  1.00 10.00      A   
ATOM     64  CG  MET    52     -25.573  15.201   2.509  1.00 10.00      A   
ATOM     65  SD  MET    52     -24.335  14.557   1.369  1.00 10.00      A   
ATOM     66  CE  MET    52     -25.276  13.283   0.529  1.00 10.00      A   
ATOM     67  C   MET    52     -27.154  17.488   3.649  1.00 10.00      A   
ATOM     68  O   MET    52     -26.593  18.483   3.184  1.00 10.00      A   
ATOM     69  N   THR    53     -27.246  17.254   4.950  1.00 10.00      A   
ATOM     70  HN  THR    53     -27.704  16.440   5.259  1.00 10.00      A   
ATOM     71  CA  THR    53     -26.683  18.166   5.935  1.00 10.00      A   
ATOM     72  CB  THR    53     -27.115  17.774   7.360  1.00 10.00      A   
ATOM     73  OG1 THR    53     -28.508  17.437   7.360  1.00 10.00      A   
ATOM     74  HG1 THR    53     -28.884  17.623   6.491  1.00 10.00      A   
ATOM     75  CG2 THR    53     -26.878  18.923   8.330  1.00 10.00      A   
ATOM     76  C   THR    53     -25.155  18.186   5.850  1.00 10.00      A   
ATOM     77  O   THR    53     -24.499  17.156   6.028  1.00 10.00      A   
ATOM     78  N   ARG    54     -24.601  19.361   5.573  1.00 10.00      A   
ATOM     79  HN  ARG    54     -25.184  20.140   5.444  1.00 10.00      A   
ATOM     80  CA  ARG    54     -23.156  19.533   5.452  1.00 10.00      A   
ATOM     81  CB  ARG    54     -22.828  20.965   5.023  1.00 10.00      A   
ATOM     82  CG  ARG    54     -23.170  21.284   3.578  1.00 10.00      A   
ATOM     83  CD  ARG    54     -23.256  22.784   3.355  1.00 10.00      A   
ATOM     84  NE  ARG    54     -24.426  23.369   4.010  1.00 10.00      A   
ATOM     85  HE  ARG    54     -25.311  23.051   3.712  1.00 10.00      A   
ATOM     86  CZ  ARG    54     -24.367  24.289   4.972  1.00 10.00      A   
ATOM     87  NH1 ARG    54     -23.195  24.737   5.405  1.00 10.00      A   
ATOM     88 HH11 ARG    54     -22.308  24.370   4.995  1.00 10.00      A   
ATOM     89 HH12 ARG    54     -23.151  25.457   6.158  1.00 10.00      A   
ATOM     90  NH2 ARG    54     -25.489  24.766   5.499  1.00 10.00      A   
ATOM     91 HH21 ARG    54     -25.454  25.488   6.256  1.00 10.00      A   
ATOM     92 HH22 ARG    54     -26.416  24.423   5.156  1.00 10.00      A   
ATOM     93  C   ARG    54     -22.442  19.222   6.761  1.00 10.00      A   
ATOM     94  O   ARG    54     -21.408  18.553   6.766  1.00 10.00      A   
ATOM     95  N   MET    55     -23.010  19.700   7.865  1.00 10.00      A   
ATOM     96  HN  MET    55     -23.842  20.214   7.784  1.00 10.00      A   
ATOM     97  CA  MET    55     -22.429  19.496   9.192  1.00 10.00      A   
ATOM     98  CB  MET    55     -23.337  20.094  10.268  1.00 10.00      A   
ATOM     99  CG  MET    55     -22.777  19.986  11.674  1.00 10.00      A   
ATOM    100  SD  MET    55     -23.922  20.578  12.930  1.00 10.00      A   
ATOM    101  CE  MET    55     -25.337  19.518  12.633  1.00 10.00      A   
ATOM    102  C   MET    55     -22.160  18.023   9.487  1.00 10.00      A   
ATOM    103  O   MET    55     -21.070  17.655   9.931  1.00 10.00      A   
ATOM    104  N   THR    56     -23.155  17.183   9.249  1.00 10.00      A   
ATOM    105  HN  THR    56     -24.010  17.530   8.916  1.00 10.00      A   
ATOM    106  CA  THR    56     -23.023  15.758   9.493  1.00 10.00      A   
ATOM    107  CB  THR    56     -24.410  15.096   9.524  1.00 10.00      A   
ATOM    108  OG1 THR    56     -25.412  16.121   9.574  1.00 10.00      A   
ATOM    109  HG1 THR    56     -26.219  15.757   9.960  1.00 10.00      A   
ATOM    110  CG2 THR    56     -24.546  14.208  10.748  1.00 10.00      A   
ATOM    111  C   THR    56     -22.157  15.090   8.423  1.00 10.00      A   
ATOM    112  O   THR    56     -21.387  14.170   8.718  1.00 10.00      A   
ATOM    113  N   ALA    57     -22.268  15.576   7.189  1.00 10.00      A   
ATOM    114  HN  ALA    57     -22.881  16.329   7.027  1.00 10.00      A   
ATOM    115  CA  ALA    57     -21.507  15.027   6.070  1.00 10.00      A   
ATOM    116  CB  ALA    57     -21.937  15.682   4.763  1.00 10.00      A   
ATOM    117  C   ALA    57     -20.004  15.196   6.280  1.00 10.00      A   
ATOM    118  O   ALA    57     -19.235  14.246   6.117  1.00 10.00      A   
ATOM    119  N   LEU    58     -19.599  16.402   6.657  1.00 10.00      A   
ATOM    120  HN  LEU    58     -20.267  17.111   6.783  1.00 10.00      A   
ATOM    121  CA  LEU    58     -18.192  16.708   6.886  1.00 10.00      A   
ATOM    122  CB  LEU    58     -18.004  18.200   7.175  1.00 10.00      A   
ATOM    123  CG  LEU    58     -16.558  18.682   7.316  1.00 10.00      A   
ATOM    124  CD1 LEU    58     -15.823  18.589   5.987  1.00 10.00      A   
ATOM    125  CD2 LEU    58     -16.518  20.101   7.858  1.00 10.00      A   
ATOM    126  C   LEU    58     -17.636  15.877   8.034  1.00 10.00      A   
ATOM    127  O   LEU    58     -16.534  15.329   7.942  1.00 10.00      A   
ATOM    128  N   LEU    59     -18.416  15.777   9.107  1.00 10.00      A   
ATOM    129  HN  LEU    59     -19.284  16.230   9.106  1.00 10.00      A   
ATOM    130  CA  LEU    59     -18.020  15.014  10.284  1.00 10.00      A   
ATOM    131  CB  LEU    59     -19.108  15.089  11.363  1.00 10.00      A   
ATOM    132  CG  LEU    59     -18.813  14.361  12.678  1.00 10.00      A   
ATOM    133  CD1 LEU    59     -17.653  15.016  13.410  1.00 10.00      A   
ATOM    134  CD2 LEU    59     -20.052  14.322  13.557  1.00 10.00      A   
ATOM    135  C   LEU    59     -17.739  13.560   9.918  1.00 10.00      A   
ATOM    136  O   LEU    59     -16.693  13.015  10.266  1.00 10.00      A   
ATOM    137  N   ALA    60     -18.666  12.950   9.192  1.00 10.00      A   
ATOM    138  HN  ALA    60     -19.472  13.450   8.931  1.00 10.00      A   
ATOM    139  CA  ALA    60     -18.532  11.560   8.775  1.00 10.00      A   
ATOM    140  CB  ALA    60     -19.811  11.093   8.099  1.00 10.00      A   
ATOM    141  C   ALA    60     -17.330  11.365   7.851  1.00 10.00      A   
ATOM    142  O   ALA    60     -16.705  10.305   7.849  1.00 10.00      A   
ATOM    143  N   THR    61     -17.005  12.396   7.081  1.00 10.00      A   
ATOM    144  HN  THR    61     -17.532  13.219   7.140  1.00 10.00      A   
ATOM    145  CA  THR    61     -15.879  12.340   6.158  1.00 10.00      A   
ATOM    146  CB  THR    61     -15.913  13.534   5.175  1.00 10.00      A   
ATOM    147  OG1 THR    61     -17.180  13.563   4.501  1.00 10.00      A   
ATOM    148  HG1 THR    61     -17.865  13.868   5.115  1.00 10.00      A   
ATOM    149  CG2 THR    61     -14.804  13.423   4.139  1.00 10.00      A   
ATOM    150  C   THR    61     -14.553  12.335   6.925  1.00 10.00      A   
ATOM    151  O   THR    61     -13.643  11.556   6.623  1.00 10.00      A   
ATOM    152  N   LEU    62     -14.460  13.191   7.937  1.00 10.00      A   
ATOM    153  HN  LEU    62     -15.227  13.773   8.146  1.00 10.00      A   
ATOM    154  CA  LEU    62     -13.252  13.293   8.748  1.00 10.00      A   
ATOM    155  CB  LEU    62     -13.202  14.642   9.469  1.00 10.00      A   
ATOM    156  CG  LEU    62     -13.273  15.886   8.579  1.00 10.00      A   
ATOM    157  CD1 LEU    62     -13.395  17.143   9.425  1.00 10.00      A   
ATOM    158  CD2 LEU    62     -12.056  15.966   7.674  1.00 10.00      A   
ATOM    159  C   LEU    62     -13.177  12.157   9.765  1.00 10.00      A   
ATOM    160  O   LEU    62     -12.116  11.880  10.327  1.00 10.00      A   
ATOM    161  N   PHE    63     -14.310  11.501   9.987  1.00 10.00      A   
ATOM    162  HN  PHE    63     -15.120  11.777   9.506  1.00 10.00      A   
ATOM    163  CA  PHE    63     -14.395  10.397  10.939  1.00 10.00      A   
ATOM    164  CB  PHE    63     -15.844   9.930  11.073  1.00 10.00      A   
ATOM    165  CG  PHE    63     -16.294   9.724  12.489  1.00 10.00      A   
ATOM    166  CD1 PHE    63     -16.380  10.790  13.367  1.00 10.00      A   
ATOM    167  CD2 PHE    63     -16.637   8.461  12.939  1.00 10.00      A   
ATOM    168  CE1 PHE    63     -16.799  10.600  14.669  1.00 10.00      A   
ATOM    169  CE2 PHE    63     -17.058   8.264  14.238  1.00 10.00      A   
ATOM    170  CZ  PHE    63     -17.138   9.334  15.105  1.00 10.00      A   
ATOM    171  C   PHE    63     -13.506   9.224  10.526  1.00 10.00      A   
ATOM    172  O   PHE    63     -13.070   8.443  11.367  1.00 10.00      A   
ATOM    173  N   PHE    64     -13.235   9.117   9.229  1.00 10.00      A   
ATOM    174  HN  PHE    64     -13.613   9.781   8.612  1.00 10.00      A   
ATOM    175  CA  PHE    64     -12.400   8.044   8.690  1.00 10.00      A   
ATOM    176  CB  PHE    64     -12.213   8.241   7.181  1.00 10.00      A   
ATOM    177  CG  PHE    64     -11.408   7.166   6.502  1.00 10.00      A   
ATOM    178  CD1 PHE    64     -12.021   6.017   6.030  1.00 10.00      A   
ATOM    179  CD2 PHE    64     -10.037   7.307   6.329  1.00 10.00      A   
ATOM    180  CE1 PHE    64     -11.287   5.030   5.400  1.00 10.00      A   
ATOM    181  CE2 PHE    64      -9.297   6.322   5.701  1.00 10.00      A   
ATOM    182  CZ  PHE    64      -9.923   5.182   5.236  1.00 10.00      A   
ATOM    183  C   PHE    64     -11.038   7.981   9.386  1.00 10.00      A   
ATOM    184  O   PHE    64     -10.558   6.898   9.735  1.00 10.00      A   
ATOM    185  N   ILE    65     -10.439   9.149   9.610  1.00 10.00      A   
ATOM    186  HN  ILE    65     -10.896   9.975   9.345  1.00 10.00      A   
ATOM    187  CA  ILE    65      -9.125   9.242  10.245  1.00 10.00      A   
ATOM    188  CB  ILE    65      -8.637  10.705  10.309  1.00 10.00      A   
ATOM    189  CG1 ILE    65      -8.803  11.382   8.944  1.00 10.00      A   
ATOM    190  CG2 ILE    65      -7.182  10.767  10.761  1.00 10.00      A   
ATOM    191  CD1 ILE    65      -8.558  12.875   8.965  1.00 10.00      A   
ATOM    192  C   ILE    65      -9.115   8.642  11.651  1.00 10.00      A   
ATOM    193  O   ILE    65      -8.135   8.025  12.069  1.00 10.00      A   
ATOM    194  N   ILE    66     -10.210   8.800  12.376  1.00 10.00      A   
ATOM    195  HN  ILE    66     -10.982   9.268  11.989  1.00 10.00      A   
ATOM    196  CA  ILE    66     -10.292   8.281  13.734  1.00 10.00      A   
ATOM    197  CB  ILE    66     -10.873   9.326  14.713  1.00 10.00      A   
ATOM    198  CG1 ILE    66     -12.207   9.876  14.196  1.00 10.00      A   
ATOM    199  CG2 ILE    66      -9.875  10.454  14.940  1.00 10.00      A   
ATOM    200  CD1 ILE    66     -12.912  10.794  15.171  1.00 10.00      A   
ATOM    201  C   ILE    66     -11.108   6.991  13.806  1.00 10.00      A   
ATOM    202  O   ILE    66     -11.580   6.608  14.876  1.00 10.00      A   
ATOM    203  N   SER    67     -11.255   6.308  12.676  1.00 10.00      A   
ATOM    204  HN  SER    67     -10.839   6.636  11.854  1.00 10.00      A   
ATOM    205  CA  SER    67     -12.027   5.074  12.649  1.00 10.00      A   
ATOM    206  CB  SER    67     -13.418   5.316  12.067  1.00 10.00      A   
ATOM    207  OG  SER    67     -14.074   6.375  12.746  1.00 10.00      A   
ATOM    208  HG  SER    67     -13.742   7.221  12.410  1.00 10.00      A   
ATOM    209  C   SER    67     -11.325   3.928  11.920  1.00 10.00      A   
ATOM    210  O   SER    67     -10.983   2.917  12.532  1.00 10.00      A   
ATOM    211  N   LEU    68     -11.090   4.086  10.625  1.00 10.00      A   
ATOM    212  HN  LEU    68     -11.330   4.931  10.186  1.00 10.00      A   
ATOM    213  CA  LEU    68     -10.468   3.020   9.845  1.00 10.00      A   
ATOM    214  CB  LEU    68     -11.072   2.931   8.444  1.00 10.00      A   
ATOM    215  CG  LEU    68     -12.534   2.468   8.375  1.00 10.00      A   
ATOM    216  CD1 LEU    68     -13.010   2.402   6.934  1.00 10.00      A   
ATOM    217  CD2 LEU    68     -12.708   1.117   9.057  1.00 10.00      A   
ATOM    218  C   LEU    68      -8.948   3.111   9.795  1.00 10.00      A   
ATOM    219  O   LEU    68      -8.281   2.167   9.369  1.00 10.00      A   
ATOM    220  N   VAL    69      -8.399   4.236  10.223  1.00 10.00      A   
ATOM    221  HN  VAL    69      -8.971   4.961  10.547  1.00 10.00      A   
ATOM    222  CA  VAL    69      -6.953   4.408  10.226  1.00 10.00      A   
ATOM    223  CB  VAL    69      -6.542   5.896  10.232  1.00 10.00      A   
ATOM    224  CG1 VAL    69      -5.025   6.037  10.246  1.00 10.00      A   
ATOM    225  CG2 VAL    69      -7.128   6.611   9.023  1.00 10.00      A   
ATOM    226  C   VAL    69      -6.344   3.694  11.430  1.00 10.00      A   
ATOM    227  O   VAL    69      -6.407   4.186  12.559  1.00 10.00      A   
ATOM    228  N   LEU    70      -5.777   2.523  11.183  1.00 10.00      A   
ATOM    229  HN  LEU    70      -5.768   2.182  10.264  1.00 10.00      A   
ATOM    230  CA  LEU    70      -5.164   1.727  12.235  1.00 10.00      A   
ATOM    231  CB  LEU    70      -4.980   0.278  11.775  1.00 10.00      A   
ATOM    232  CG  LEU    70      -6.249  -0.448  11.320  1.00 10.00      A   
ATOM    233  CD1 LEU    70      -5.918  -1.843  10.814  1.00 10.00      A   
ATOM    234  CD2 LEU    70      -7.263  -0.516  12.451  1.00 10.00      A   
ATOM    235  C   LEU    70      -3.830   2.319  12.661  1.00 10.00      A   
ATOM    236  O   LEU    70      -2.985   2.638  11.825  1.00 10.00      A   
ATOM    237  N   GLY    71      -3.653   2.467  13.965  1.00 10.00      A   
ATOM    238  HN  GLY    71      -4.366   2.191  14.584  1.00 10.00      A   
ATOM    239  CA  GLY    71      -2.423   3.023  14.485  1.00 10.00      A   
ATOM    240  C   GLY    71      -2.623   4.410  15.055  1.00 10.00      A   
ATOM    241  O   GLY    71      -1.764   4.927  15.769  1.00 10.00      A   
ATOM    242  N   ASN    72      -3.765   5.008  14.751  1.00 10.00      A   
ATOM    243  HN  ASN    72      -4.417   4.536  14.191  1.00 10.00      A   
ATOM    244  CA  ASN    72      -4.073   6.347  15.233  1.00 10.00      A   
ATOM    245  CB  ASN    72      -5.087   7.047  14.321  1.00 10.00      A   
ATOM    246  CG  ASN    72      -5.411   8.461  14.777  1.00 10.00      A   
ATOM    247  OD1 ASN    72      -4.601   9.118  15.433  1.00 10.00      A   
ATOM    248  ND2 ASN    72      -6.589   8.947  14.419  1.00 10.00      A   
ATOM    249 HD21 ASN    72      -7.183   8.379  13.879  1.00 10.00      A   
ATOM    250 HD22 ASN    72      -6.823   9.854  14.711  1.00 10.00      A   
ATOM    251  C   ASN    72      -4.577   6.319  16.671  1.00 10.00      A   
ATOM    252  O   ASN    72      -3.944   6.874  17.569  1.00 10.00      A   
ATOM    253  N   ILE    73      -5.709   5.666  16.894  1.00 10.00      A   
ATOM    254  HN  ILE    73      -6.161   5.215  16.148  1.00 10.00      A   
ATOM    255  CA  ILE    73      -6.284   5.586  18.231  1.00 10.00      A   
ATOM    256  CB  ILE    73      -7.828   5.666  18.220  1.00 10.00      A   
ATOM    257  CG1 ILE    73      -8.439   4.432  17.548  1.00 10.00      A   
ATOM    258  CG2 ILE    73      -8.292   6.941  17.529  1.00 10.00      A   
ATOM    259  CD1 ILE    73      -9.901   4.225  17.874  1.00 10.00      A   
ATOM    260  C   ILE    73      -5.836   4.317  18.950  1.00 10.00      A   
ATOM    261  O   ILE    73      -5.850   4.250  20.178  1.00 10.00      A   
ATOM    262  N   ASN    74      -5.440   3.317  18.175  1.00 10.00      A   
ATOM    263  HN  ASN    74      -5.453   3.432  17.201  1.00 10.00      A   
ATOM    264  CA  ASN    74      -4.985   2.047  18.730  1.00 10.00      A   
ATOM    265  CB  ASN    74      -6.180   1.155  19.091  1.00 10.00      A   
ATOM    266  CG  ASN    74      -5.765  -0.209  19.611  1.00 10.00      A   
ATOM    267  OD1 ASN    74      -5.728  -1.186  18.865  1.00 10.00      A   
ATOM    268  ND2 ASN    74      -5.453  -0.286  20.893  1.00 10.00      A   
ATOM    269 HD21 ASN    74      -5.510   0.530  21.432  1.00 10.00      A   
ATOM    270 HD22 ASN    74      -5.172  -1.154  21.250  1.00 10.00      A   
ATOM    271  C   ASN    74      -4.070   1.333  17.743  1.00 10.00      A   
ATOM    272  O   ASN    74      -4.367   1.264  16.550  1.00 10.00      A   
ATOM    273  N   SER    75      -2.957   0.818  18.242  1.00 10.00      A   
ATOM    274  HN  SER    75      -2.777   0.903  19.201  1.00 10.00      A   
ATOM    275  CA  SER    75      -2.000   0.110  17.409  1.00 10.00      A   
ATOM    276  CB  SER    75      -0.606   0.716  17.573  1.00 10.00      A   
ATOM    277  OG  SER    75      -0.587   2.076  17.163  1.00 10.00      A   
ATOM    278  HG  SER    75      -0.188   2.137  16.286  1.00 10.00      A   
ATOM    279  C   SER    75      -1.977  -1.369  17.769  1.00 10.00      A   
ATOM    280  O   SER    75      -2.027  -1.732  18.946  1.00 10.00      A   
ATOM    281  N   ASN    76      -1.912  -2.213  16.754  1.00 10.00      A   
ATOM    282  HN  ASN    76      -1.864  -1.859  15.844  1.00 10.00      A   
ATOM    283  CB  ASN    76      -3.149  -4.299  16.369  1.00 10.00      A   
ATOM    284  CG  ASN    76      -4.104  -4.805  17.437  1.00 10.00      A   
ATOM    285  OD1 ASN    76      -3.689  -5.227  18.518  1.00 10.00      A   
ATOM    286  ND2 ASN    76      -5.394  -4.772  17.141  1.00 10.00      A   
ATOM    287 HD21 ASN    76      -5.659  -4.428  16.260  1.00 10.00      A   
ATOM    288 HD22 ASN    76      -6.031  -5.092  17.811  1.00 10.00      A   
ATOM    289  CA  ASN    76      -1.887  -3.655  16.948  1.00 10.00      A   
ATOM    290  C   ASN    76      -0.654  -4.245  16.285  1.00 10.00      A   
ATOM    291  O   ASN    76      -0.256  -3.732  15.215  1.00 10.00      A   
ATOM    292  OXT ASN    76      -0.077  -5.203  16.838  1.00 10.00      A   
ATOM    293  CB  ARG     5     -34.772  10.899 -12.878  1.00 10.00      B   
ATOM    294  CG  ARG     5     -34.706   9.533 -13.545  1.00 10.00      B   
ATOM    295  CD  ARG     5     -36.100   8.994 -13.832  1.00 10.00      B   
ATOM    296  NE  ARG     5     -36.910   9.953 -14.581  1.00 10.00      B   
ATOM    297  HE  ARG     5     -36.575  10.233 -15.466  1.00 10.00      B   
ATOM    298  CZ  ARG     5     -38.063  10.458 -14.144  1.00 10.00      B   
ATOM    299  NH1 ARG     5     -38.549  10.097 -12.965  1.00 10.00      B   
ATOM    300 HH11 ARG     5     -39.454  10.495 -12.625  1.00 10.00      B   
ATOM    301 HH12 ARG     5     -38.032   9.415 -12.369  1.00 10.00      B   
ATOM    302  NH2 ARG     5     -38.715  11.347 -14.877  1.00 10.00      B   
ATOM    303 HH21 ARG     5     -39.620  11.745 -14.537  1.00 10.00      B   
ATOM    304 HH22 ARG     5     -38.325  11.655 -15.796  1.00 10.00      B   
ATOM    305  C   ARG     5     -32.869  10.806 -11.225  1.00 10.00      B   
ATOM    306  O   ARG     5     -33.081  11.289 -10.110  1.00 10.00      B   
ATOM    307  N   ARG     5     -32.448  11.436 -13.598  1.00 10.00      B   
ATOM    308  HT1 ARG     5     -32.787  12.018 -14.390  1.00 10.00      B   
ATOM    309  HT2 ARG     5     -32.330  10.459 -13.932  1.00 10.00      B   
ATOM    310  HT3 ARG     5     -31.528  11.796 -13.289  1.00 10.00      B   
ATOM    311  CA  ARG     5     -33.415  11.486 -12.476  1.00 10.00      B   
ATOM    312  N   TYR     6     -32.150   9.700 -11.409  1.00 10.00      B   
ATOM    313  HN  TYR     6     -31.992   9.370 -12.319  1.00 10.00      B   
ATOM    314  CA  TYR     6     -31.585   8.965 -10.284  1.00 10.00      B   
ATOM    315  CB  TYR     6     -31.013   7.618 -10.738  1.00 10.00      B   
ATOM    316  CG  TYR     6     -32.057   6.652 -11.256  1.00 10.00      B   
ATOM    317  CD1 TYR     6     -32.524   6.738 -12.561  1.00 10.00      B   
ATOM    318  CD2 TYR     6     -32.578   5.656 -10.440  1.00 10.00      B   
ATOM    319  CE1 TYR     6     -33.477   5.862 -13.039  1.00 10.00      B   
ATOM    320  CE2 TYR     6     -33.532   4.776 -10.912  1.00 10.00      B   
ATOM    321  CZ  TYR     6     -33.979   4.885 -12.211  1.00 10.00      B   
ATOM    322  OH  TYR     6     -34.930   4.009 -12.686  1.00 10.00      B   
ATOM    323  HH  TYR     6     -35.414   3.629 -11.939  1.00 10.00      B   
ATOM    324  C   TYR     6     -30.515   9.795  -9.582  1.00 10.00      B   
ATOM    325  O   TYR     6     -29.781  10.552 -10.224  1.00 10.00      B   
ATOM    326  N   LEU     7     -30.421   9.638  -8.270  1.00 10.00      B   
ATOM    327  HN  LEU     7     -31.014   8.996  -7.821  1.00 10.00      B   
ATOM    328  CA  LEU     7     -29.456  10.386  -7.472  1.00 10.00      B   
ATOM    329  CB  LEU     7     -29.958  10.524  -6.030  1.00 10.00      B   
ATOM    330  CG  LEU     7     -31.312  11.218  -5.853  1.00 10.00      B   
ATOM    331  CD1 LEU     7     -31.686  11.306  -4.381  1.00 10.00      B   
ATOM    332  CD2 LEU     7     -31.300  12.599  -6.491  1.00 10.00      B   
ATOM    333  C   LEU     7     -28.073   9.733  -7.498  1.00 10.00      B   
ATOM    334  O   LEU     7     -27.343   9.749  -6.505  1.00 10.00      B   
ATOM    335  N   VAL     8     -27.710   9.177  -8.648  1.00 10.00      B   
ATOM    336  HN  VAL     8     -28.324   9.215  -9.410  1.00 10.00      B   
ATOM    337  CA  VAL     8     -26.420   8.517  -8.811  1.00 10.00      B   
ATOM    338  CB  VAL     8     -26.335   7.750 -10.149  1.00 10.00      B   
ATOM    339  CG1 VAL     8     -27.222   6.517 -10.110  1.00 10.00      B   
ATOM    340  CG2 VAL     8     -26.723   8.648 -11.316  1.00 10.00      B   
ATOM    341  C   VAL     8     -25.280   9.525  -8.734  1.00 10.00      B   
ATOM    342  O   VAL     8     -24.154   9.182  -8.373  1.00 10.00      B   
ATOM    343  N   ARG     9     -25.582  10.774  -9.063  1.00 10.00      B   
ATOM    344  HN  ARG     9     -26.499  10.989  -9.333  1.00 10.00      B   
ATOM    345  CA  ARG     9     -24.588  11.831  -9.033  1.00 10.00      B   
ATOM    346  CB  ARG     9     -25.046  13.035  -9.856  1.00 10.00      B   
ATOM    347  CG  ARG     9     -24.972  12.819 -11.357  1.00 10.00      B   
ATOM    348  CD  ARG     9     -25.196  14.115 -12.116  1.00 10.00      B   
ATOM    349  NE  ARG     9     -24.831  13.983 -13.526  1.00 10.00      B   
ATOM    350  HE  ARG     9     -24.821  13.074 -13.902  1.00 10.00      B   
ATOM    351  CZ  ARG     9     -24.519  15.009 -14.317  1.00 10.00      B   
ATOM    352  NH1 ARG     9     -24.511  16.246 -13.839  1.00 10.00      B   
ATOM    353 HH11 ARG     9     -24.264  17.049 -14.458  1.00 10.00      B   
ATOM    354 HH12 ARG     9     -24.761  16.423 -12.843  1.00 10.00      B   
ATOM    355  NH2 ARG     9     -24.194  14.788 -15.581  1.00 10.00      B   
ATOM    356 HH21 ARG     9     -24.187  13.811 -15.954  1.00 10.00      B   
ATOM    357 HH22 ARG     9     -23.949  15.587 -16.210  1.00 10.00      B   
ATOM    358  C   ARG     9     -24.271  12.244  -7.602  1.00 10.00      B   
ATOM    359  O   ARG     9     -23.124  12.548  -7.279  1.00 10.00      B   
ATOM    360  N   GLU    10     -25.286  12.221  -6.742  1.00 10.00      B   
ATOM    361  HN  GLU    10     -26.171  11.944  -7.054  1.00 10.00      B   
ATOM    362  CA  GLU    10     -25.114  12.599  -5.342  1.00 10.00      B   
ATOM    363  CB  GLU    10     -26.470  12.663  -4.627  1.00 10.00      B   
ATOM    364  CG  GLU    10     -27.636  13.105  -5.499  1.00 10.00      B   
ATOM    365  CD  GLU    10     -27.494  14.519  -6.026  1.00 10.00      B   
ATOM    366  OE1 GLU    10     -27.707  15.475  -5.248  1.00 10.00      B   
ATOM    367  OE2 GLU    10     -27.194  14.679  -7.224  1.00 10.00      B   
ATOM    368  C   GLU    10     -24.209  11.590  -4.642  1.00 10.00      B   
ATOM    369  O   GLU    10     -23.380  11.949  -3.800  1.00 10.00      B   
ATOM    370  N   THR    11     -24.372  10.325  -5.009  1.00 10.00      B   
ATOM    371  HN  THR    11     -25.049  10.109  -5.683  1.00 10.00      B   
ATOM    372  CA  THR    11     -23.577   9.249  -4.438  1.00 10.00      B   
ATOM    373  CB  THR    11     -24.169   7.874  -4.812  1.00 10.00      B   
ATOM    374  OG1 THR    11     -25.597   7.979  -4.897  1.00 10.00      B   
ATOM    375  HG1 THR    11     -25.911   8.593  -4.229  1.00 10.00      B   
ATOM    376  CG2 THR    11     -23.808   6.833  -3.764  1.00 10.00      B   
ATOM    377  C   THR    11     -22.142   9.333  -4.951  1.00 10.00      B   
ATOM    378  O   THR    11     -21.188   9.223  -4.178  1.00 10.00      B   
ATOM    379  N   LEU    12     -22.000   9.555  -6.256  1.00 10.00      B   
ATOM    380  HN  LEU    12     -22.800   9.648  -6.813  1.00 10.00      B   
ATOM    381  CA  LEU    12     -20.686   9.654  -6.881  1.00 10.00      B   
ATOM    382  CB  LEU    12     -20.805   9.739  -8.407  1.00 10.00      B   
ATOM    383  CG  LEU    12     -19.495   9.595  -9.187  1.00 10.00      B   
ATOM    384  CD1 LEU    12     -18.913   8.198  -9.018  1.00 10.00      B   
ATOM    385  CD2 LEU    12     -19.703   9.914 -10.657  1.00 10.00      B   
ATOM    386  C   LEU    12     -19.902  10.849  -6.342  1.00 10.00      B   
ATOM    387  O   LEU    12     -18.684  10.776  -6.172  1.00 10.00      B   
ATOM    388  N   LYS    13     -20.604  11.944  -6.068  1.00 10.00      B   
ATOM    389  HN  LYS    13     -21.570  11.952  -6.236  1.00 10.00      B   
ATOM    390  CA  LYS    13     -19.969  13.142  -5.543  1.00 10.00      B   
ATOM    391  CB  LYS    13     -20.982  14.282  -5.414  1.00 10.00      B   
ATOM    392  CG  LYS    13     -20.343  15.659  -5.357  1.00 10.00      B   
ATOM    393  CD  LYS    13     -21.386  16.763  -5.334  1.00 10.00      B   
ATOM    394  CE  LYS    13     -22.074  16.857  -3.985  1.00 10.00      B   
ATOM    395  NZ  LYS    13     -22.979  18.033  -3.902  1.00 10.00      B   
ATOM    396  HZ1 LYS    13     -22.437  18.912  -4.033  1.00 10.00      B   
ATOM    397  HZ2 LYS    13     -23.443  18.064  -2.972  1.00 10.00      B   
ATOM    398  HZ3 LYS    13     -23.710  17.976  -4.641  1.00 10.00      B   
ATOM    399  C   LYS    13     -19.312  12.847  -4.197  1.00 10.00      B   
ATOM    400  O   LYS    13     -18.220  13.341  -3.903  1.00 10.00      B   
ATOM    401  N   SER    14     -19.981  12.029  -3.393  1.00 10.00      B   
ATOM    402  HN  SER    14     -20.847  11.674  -3.684  1.00 10.00      B   
ATOM    403  CA  SER    14     -19.459  11.644  -2.093  1.00 10.00      B   
ATOM    404  CB  SER    14     -20.544  10.945  -1.267  1.00 10.00      B   
ATOM    405  OG  SER    14     -21.746  11.703  -1.258  1.00 10.00      B   
ATOM    406  HG  SER    14     -22.369  11.321  -1.889  1.00 10.00      B   
ATOM    407  C   SER    14     -18.245  10.730  -2.272  1.00 10.00      B   
ATOM    408  O   SER    14     -17.247  10.852  -1.556  1.00 10.00      B   
ATOM    409  N   GLN    15     -18.333   9.830  -3.252  1.00 10.00      B   
ATOM    410  HN  GLN    15     -19.157   9.785  -3.785  1.00 10.00      B   
ATOM    411  CA  GLN    15     -17.248   8.902  -3.551  1.00 10.00      B   
ATOM    412  CB  GLN    15     -17.684   7.901  -4.626  1.00 10.00      B   
ATOM    413  CG  GLN    15     -16.594   6.930  -5.053  1.00 10.00      B   
ATOM    414  CD  GLN    15     -16.962   6.141  -6.295  1.00 10.00      B   
ATOM    415  OE1 GLN    15     -18.127   5.812  -6.518  1.00 10.00      B   
ATOM    416  NE2 GLN    15     -15.969   5.850  -7.123  1.00 10.00      B   
ATOM    417 HE21 GLN    15     -15.067   6.162  -6.892  1.00 10.00      B   
ATOM    418 HE22 GLN    15     -16.173   5.333  -7.930  1.00 10.00      B   
ATOM    419  C   GLN    15     -16.006   9.659  -4.012  1.00 10.00      B   
ATOM    420  O   GLN    15     -14.882   9.314  -3.647  1.00 10.00      B   
ATOM    421  N   LEU    16     -16.215  10.698  -4.811  1.00 10.00      B   
ATOM    422  HN  LEU    16     -17.137  10.921  -5.076  1.00 10.00      B   
ATOM    423  CA  LEU    16     -15.112  11.507  -5.313  1.00 10.00      B   
ATOM    424  CB  LEU    16     -15.609  12.512  -6.354  1.00 10.00      B   
ATOM    425  CG  LEU    16     -16.132  11.922  -7.667  1.00 10.00      B   
ATOM    426  CD1 LEU    16     -16.827  12.991  -8.498  1.00 10.00      B   
ATOM    427  CD2 LEU    16     -15.002  11.273  -8.456  1.00 10.00      B   
ATOM    428  C   LEU    16     -14.416  12.236  -4.170  1.00 10.00      B   
ATOM    429  O   LEU    16     -13.189  12.265  -4.098  1.00 10.00      B   
ATOM    430  N   ALA    17     -15.209  12.806  -3.267  1.00 10.00      B   
ATOM    431  HN  ALA    17     -16.183  12.738  -3.376  1.00 10.00      B   
ATOM    432  CA  ALA    17     -14.673  13.541  -2.127  1.00 10.00      B   
ATOM    433  CB  ALA    17     -15.788  14.234  -1.360  1.00 10.00      B   
ATOM    434  C   ALA    17     -13.873  12.632  -1.201  1.00 10.00      B   
ATOM    435  O   ALA    17     -12.785  12.994  -0.754  1.00 10.00      B   
ATOM    436  N   ILE    18     -14.409  11.446  -0.926  1.00 10.00      B   
ATOM    437  HN  ILE    18     -15.275  11.205  -1.324  1.00 10.00      B   
ATOM    438  CA  ILE    18     -13.741  10.495  -0.044  1.00 10.00      B   
ATOM    439  CB  ILE    18     -14.691   9.356   0.412  1.00 10.00      B   
ATOM    440  CG1 ILE    18     -14.210   8.726   1.718  1.00 10.00      B   
ATOM    441  CG2 ILE    18     -14.876   8.297  -0.663  1.00 10.00      B   
ATOM    442  CD1 ILE    18     -14.501   9.569   2.939  1.00 10.00      B   
ATOM    443  C   ILE    18     -12.468   9.936  -0.687  1.00 10.00      B   
ATOM    444  O   ILE    18     -11.487   9.654   0.001  1.00 10.00      B   
ATOM    445  N   LEU    19     -12.477   9.822  -2.012  1.00 10.00      B   
ATOM    446  HN  LEU    19     -13.281  10.090  -2.507  1.00 10.00      B   
ATOM    447  CA  LEU    19     -11.329   9.303  -2.752  1.00 10.00      B   
ATOM    448  CB  LEU    19     -11.687   9.123  -4.231  1.00 10.00      B   
ATOM    449  CG  LEU    19     -10.591   8.543  -5.132  1.00 10.00      B   
ATOM    450  CD1 LEU    19     -10.555   7.027  -5.030  1.00 10.00      B   
ATOM    451  CD2 LEU    19     -10.779   8.988  -6.574  1.00 10.00      B   
ATOM    452  C   LEU    19     -10.126  10.233  -2.624  1.00 10.00      B   
ATOM    453  O   LEU    19      -8.981   9.782  -2.539  1.00 10.00      B   
ATOM    454  N   PHE    20     -10.393  11.533  -2.606  1.00 10.00      B   
ATOM    455  HN  PHE    20     -11.328  11.831  -2.676  1.00 10.00      B   
ATOM    456  CA  PHE    20      -9.334  12.531  -2.499  1.00 10.00      B   
ATOM    457  CB  PHE    20      -9.902  13.945  -2.639  1.00 10.00      B   
ATOM    458  CG  PHE    20     -10.526  14.237  -3.974  1.00 10.00      B   
ATOM    459  CD1 PHE    20     -11.586  15.122  -4.072  1.00 10.00      B   
ATOM    460  CD2 PHE    20     -10.055  13.630  -5.127  1.00 10.00      B   
ATOM    461  CE1 PHE    20     -12.168  15.399  -5.294  1.00 10.00      B   
ATOM    462  CE2 PHE    20     -10.631  13.901  -6.352  1.00 10.00      B   
ATOM    463  CZ  PHE    20     -11.688  14.787  -6.436  1.00 10.00      B   
ATOM    464  C   PHE    20      -8.565  12.406  -1.188  1.00 10.00      B   
ATOM    465  O   PHE    20      -7.333  12.469  -1.174  1.00 10.00      B   
ATOM    466  N   ILE    21      -9.291  12.218  -0.094  1.00 10.00      B   
ATOM    467  HN  ILE    21     -10.267  12.151  -0.169  1.00 10.00      B   
ATOM    468  CA  ILE    21      -8.665  12.104   1.217  1.00 10.00      B   
ATOM    469  CB  ILE    21      -9.614  12.519   2.361  1.00 10.00      B   
ATOM    470  CG1 ILE    21     -10.868  11.642   2.380  1.00 10.00      B   
ATOM    471  CG2 ILE    21      -9.991  13.987   2.229  1.00 10.00      B   
ATOM    472  CD1 ILE    21     -11.717  11.815   3.617  1.00 10.00      B   
ATOM    473  C   ILE    21      -8.107  10.706   1.472  1.00 10.00      B   
ATOM    474  O   ILE    21      -7.081  10.556   2.136  1.00 10.00      B   
ATOM    475  N   LEU    22      -8.770   9.688   0.930  1.00 10.00      B   
ATOM    476  HN  LEU    22      -9.578   9.867   0.401  1.00 10.00      B   
ATOM    477  CA  LEU    22      -8.331   8.307   1.113  1.00 10.00      B   
ATOM    478  CB  LEU    22      -9.340   7.316   0.522  1.00 10.00      B   
ATOM    479  CG  LEU    22     -10.171   6.515   1.531  1.00 10.00      B   
ATOM    480  CD1 LEU    22     -10.925   7.447   2.468  1.00 10.00      B   
ATOM    481  CD2 LEU    22     -11.132   5.582   0.812  1.00 10.00      B   
ATOM    482  C   LEU    22      -6.952   8.088   0.512  1.00 10.00      B   
ATOM    483  O   LEU    22      -6.124   7.371   1.075  1.00 10.00      B   
ATOM    484  N   LEU    23      -6.701   8.732  -0.621  1.00 10.00      B   
ATOM    485  HN  LEU    23      -7.405   9.293  -1.020  1.00 10.00      B   
ATOM    486  CA  LEU    23      -5.416   8.619  -1.296  1.00 10.00      B   
ATOM    487  CB  LEU    23      -5.447   9.391  -2.615  1.00 10.00      B   
ATOM    488  CG  LEU    23      -4.257   9.180  -3.549  1.00 10.00      B   
ATOM    489  CD1 LEU    23      -4.416   7.889  -4.339  1.00 10.00      B   
ATOM    490  CD2 LEU    23      -4.088  10.370  -4.480  1.00 10.00      B   
ATOM    491  C   LEU    23      -4.298   9.157  -0.410  1.00 10.00      B   
ATOM    492  O   LEU    23      -3.202   8.596  -0.357  1.00 10.00      B   
ATOM    493  N   LEU    24      -4.599  10.237   0.303  1.00 10.00      B   
ATOM    494  HN  LEU    24      -5.502  10.617   0.232  1.00 10.00      B   
ATOM    495  CA  LEU    24      -3.632  10.868   1.192  1.00 10.00      B   
ATOM    496  CB  LEU    24      -4.153  12.221   1.674  1.00 10.00      B   
ATOM    497  CG  LEU    24      -4.450  13.257   0.587  1.00 10.00      B   
ATOM    498  CD1 LEU    24      -5.106  14.490   1.193  1.00 10.00      B   
ATOM    499  CD2 LEU    24      -3.176  13.634  -0.159  1.00 10.00      B   
ATOM    500  C   LEU    24      -3.315   9.972   2.385  1.00 10.00      B   
ATOM    501  O   LEU    24      -2.170   9.910   2.839  1.00 10.00      B   
ATOM    502  N   ILE    25      -4.336   9.287   2.889  1.00 10.00      B   
ATOM    503  HN  ILE    25      -5.226   9.394   2.488  1.00 10.00      B   
ATOM    504  CA  ILE    25      -4.174   8.385   4.022  1.00 10.00      B   
ATOM    505  CB  ILE    25      -5.526   7.778   4.460  1.00 10.00      B   
ATOM    506  CG1 ILE    25      -6.494   8.882   4.894  1.00 10.00      B   
ATOM    507  CG2 ILE    25      -5.335   6.760   5.577  1.00 10.00      B   
ATOM    508  CD1 ILE    25      -5.998   9.717   6.057  1.00 10.00      B   
ATOM    509  C   ILE    25      -3.204   7.263   3.666  1.00 10.00      B   
ATOM    510  O   ILE    25      -2.234   7.013   4.386  1.00 10.00      B   
ATOM    511  N   PHE    26      -3.457   6.612   2.532  1.00 10.00      B   
ATOM    512  HN  PHE    26      -4.235   6.875   1.992  1.00 10.00      B   
ATOM    513  CA  PHE    26      -2.607   5.522   2.069  1.00 10.00      B   
ATOM    514  CB  PHE    26      -3.184   4.870   0.810  1.00 10.00      B   
ATOM    515  CG  PHE    26      -4.221   3.819   1.093  1.00 10.00      B   
ATOM    516  CD1 PHE    26      -5.457   4.166   1.616  1.00 10.00      B   
ATOM    517  CD2 PHE    26      -3.961   2.481   0.830  1.00 10.00      B   
ATOM    518  CE1 PHE    26      -6.413   3.206   1.873  1.00 10.00      B   
ATOM    519  CE2 PHE    26      -4.915   1.513   1.085  1.00 10.00      B   
ATOM    520  CZ  PHE    26      -6.143   1.877   1.607  1.00 10.00      B   
ATOM    521  C   PHE    26      -1.185   6.009   1.814  1.00 10.00      B   
ATOM    522  O   PHE    26      -0.220   5.301   2.098  1.00 10.00      B   
ATOM    523  N   PHE    27      -1.064   7.224   1.284  1.00 10.00      B   
ATOM    524  HN  PHE    27      -1.874   7.733   1.073  1.00 10.00      B   
ATOM    525  CA  PHE    27       0.244   7.813   1.003  1.00 10.00      B   
ATOM    526  CB  PHE    27       0.104   9.170   0.304  1.00 10.00      B   
ATOM    527  CG  PHE    27       0.156   9.098  -1.197  1.00 10.00      B   
ATOM    528  CD1 PHE    27      -0.617   9.944  -1.972  1.00 10.00      B   
ATOM    529  CD2 PHE    27       0.978   8.182  -1.832  1.00 10.00      B   
ATOM    530  CE1 PHE    27      -0.574   9.881  -3.351  1.00 10.00      B   
ATOM    531  CE2 PHE    27       1.026   8.112  -3.212  1.00 10.00      B   
ATOM    532  CZ  PHE    27       0.249   8.963  -3.972  1.00 10.00      B   
ATOM    533  C   PHE    27       1.065   7.969   2.278  1.00 10.00      B   
ATOM    534  O   PHE    27       2.243   7.618   2.311  1.00 10.00      B   
ATOM    535  N   CYS    28       0.434   8.484   3.326  1.00 10.00      B   
ATOM    536  HN  CYS    28      -0.511   8.737   3.239  1.00 10.00      B   
ATOM    537  CA  CYS    28       1.109   8.684   4.601  1.00 10.00      B   
ATOM    538  CB  CYS    28       0.211   9.463   5.565  1.00 10.00      B   
ATOM    539  SG  CYS    28      -0.324  11.075   4.947  1.00 10.00      B   
ATOM    540  HG  CYS    28      -1.275  10.865   4.043  1.00 10.00      B   
ATOM    541  C   CYS    28       1.524   7.353   5.221  1.00 10.00      B   
ATOM    542  O   CYS    28       2.617   7.230   5.776  1.00 10.00      B   
ATOM    543  N   GLN    29       0.649   6.358   5.114  1.00 10.00      B   
ATOM    544  HN  GLN    29      -0.206   6.519   4.658  1.00 10.00      B   
ATOM    545  CA  GLN    29       0.923   5.039   5.665  1.00 10.00      B   
ATOM    546  CB  GLN    29      -0.344   4.182   5.664  1.00 10.00      B   
ATOM    547  CG  GLN    29      -0.619   3.489   6.988  1.00 10.00      B   
ATOM    548  CD  GLN    29      -2.099   3.286   7.242  1.00 10.00      B   
ATOM    549  OE1 GLN    29      -2.889   3.155   6.306  1.00 10.00      B   
ATOM    550  NE2 GLN    29      -2.486   3.246   8.507  1.00 10.00      B   
ATOM    551 HE21 GLN    29      -1.804   3.348   9.207  1.00 10.00      B   
ATOM    552 HE22 GLN    29      -3.440   3.121   8.693  1.00 10.00      B   
ATOM    553  C   GLN    29       2.050   4.348   4.900  1.00 10.00      B   
ATOM    554  O   GLN    29       2.901   3.685   5.495  1.00 10.00      B   
ATOM    555  N   LYS    30       2.049   4.510   3.581  1.00 10.00      B   
ATOM    556  HN  LYS    30       1.329   5.034   3.163  1.00 10.00      B   
ATOM    557  CA  LYS    30       3.075   3.918   2.732  1.00 10.00      B   
ATOM    558  CB  LYS    30       2.663   4.025   1.260  1.00 10.00      B   
ATOM    559  CG  LYS    30       3.484   3.178   0.299  1.00 10.00      B   
ATOM    560  CD  LYS    30       2.992   3.349  -1.131  1.00 10.00      B   
ATOM    561  CE  LYS    30       3.762   2.466  -2.102  1.00 10.00      B   
ATOM    562  NZ  LYS    30       3.560   1.020  -1.823  1.00 10.00      B   
ATOM    563  HZ1 LYS    30       2.565   0.835  -1.596  1.00 10.00      B   
ATOM    564  HZ2 LYS    30       4.146   0.722  -1.019  1.00 10.00      B   
ATOM    565  HZ3 LYS    30       3.822   0.454  -2.654  1.00 10.00      B   
ATOM    566  C   LYS    30       4.408   4.622   2.963  1.00 10.00      B   
ATOM    567  O   LYS    30       5.468   3.996   2.930  1.00 10.00      B   
ATOM    568  N   LEU    31       4.338   5.923   3.220  1.00 10.00      B   
ATOM    569  HN  LEU    31       3.458   6.359   3.233  1.00 10.00      B   
ATOM    570  CA  LEU    31       5.526   6.731   3.466  1.00 10.00      B   
ATOM    571  CB  LEU    31       5.132   8.185   3.728  1.00 10.00      B   
ATOM    572  CG  LEU    31       6.279   9.163   3.974  1.00 10.00      B   
ATOM    573  CD1 LEU    31       7.054   9.418   2.691  1.00 10.00      B   
ATOM    574  CD2 LEU    31       5.757  10.463   4.561  1.00 10.00      B   
ATOM    575  C   LEU    31       6.341   6.189   4.637  1.00 10.00      B   
ATOM    576  O   LEU    31       7.561   6.078   4.552  1.00 10.00      B   
ATOM    577  N   VAL    32       5.659   5.843   5.723  1.00 10.00      B   
ATOM    578  HN  VAL    32       4.683   5.953   5.729  1.00 10.00      B   
ATOM    579  CA  VAL    32       6.324   5.315   6.908  1.00 10.00      B   
ATOM    580  CB  VAL    32       5.316   5.021   8.041  1.00 10.00      B   
ATOM    581  CG1 VAL    32       6.033   4.552   9.300  1.00 10.00      B   
ATOM    582  CG2 VAL    32       4.471   6.250   8.337  1.00 10.00      B   
ATOM    583  C   VAL    32       7.099   4.039   6.573  1.00 10.00      B   
ATOM    584  O   VAL    32       8.234   3.849   7.017  1.00 10.00      B   
ATOM    585  N   ARG    33       6.493   3.190   5.751  1.00 10.00      B   
ATOM    586  HN  ARG    33       5.610   3.419   5.393  1.00 10.00      B   
ATOM    587  CA  ARG    33       7.113   1.933   5.363  1.00 10.00      B   
ATOM    588  CB  ARG    33       6.091   0.980   4.744  1.00 10.00      B   
ATOM    589  CG  ARG    33       5.028   0.506   5.722  1.00 10.00      B   
ATOM    590  CD  ARG    33       4.322  -0.746   5.228  1.00 10.00      B   
ATOM    591  NE  ARG    33       3.462  -0.485   4.074  1.00 10.00      B   
ATOM    592  HE  ARG    33       3.900  -0.204   3.236  1.00 10.00      B   
ATOM    593  CZ  ARG    33       2.132  -0.608   4.096  1.00 10.00      B   
ATOM    594  NH1 ARG    33       1.511  -0.973   5.216  1.00 10.00      B   
ATOM    595 HH11 ARG    33       2.059  -1.162   6.084  1.00 10.00      B   
ATOM    596 HH12 ARG    33       0.471  -1.077   5.229  1.00 10.00      B   
ATOM    597  NH2 ARG    33       1.425  -0.378   2.994  1.00 10.00      B   
ATOM    598 HH21 ARG    33       0.385  -0.475   3.005  1.00 10.00      B   
ATOM    599 HH22 ARG    33       1.908  -0.104   2.106  1.00 10.00      B   
ATOM    600  C   ARG    33       8.298   2.147   4.427  1.00 10.00      B   
ATOM    601  O   ARG    33       9.314   1.462   4.542  1.00 10.00      B   
ATOM    602  N   ILE    34       8.179   3.098   3.504  1.00 10.00      B   
ATOM    603  HN  ILE    34       7.344   3.614   3.441  1.00 10.00      B   
ATOM    604  CA  ILE    34       9.270   3.373   2.570  1.00 10.00      B   
ATOM    605  CB  ILE    34       8.829   4.146   1.306  1.00 10.00      B   
ATOM    606  CG1 ILE    34       8.418   5.582   1.638  1.00 10.00      B   
ATOM    607  CG2 ILE    34       7.703   3.412   0.593  1.00 10.00      B   
ATOM    608  CD1 ILE    34       8.227   6.462   0.420  1.00 10.00      B   
ATOM    609  C   ILE    34      10.432   4.081   3.265  1.00 10.00      B   
ATOM    610  O   ILE    34      11.591   3.922   2.874  1.00 10.00      B   
ATOM    611  N   LEU    35      10.117   4.848   4.308  1.00 10.00      B   
ATOM    612  HN  LEU    35       9.173   4.949   4.564  1.00 10.00      B   
ATOM    613  CA  LEU    35      11.139   5.553   5.070  1.00 10.00      B   
ATOM    614  CB  LEU    35      10.503   6.554   6.036  1.00 10.00      B   
ATOM    615  CG  LEU    35       9.961   7.848   5.419  1.00 10.00      B   
ATOM    616  CD1 LEU    35       9.236   8.675   6.470  1.00 10.00      B   
ATOM    617  CD2 LEU    35      11.085   8.654   4.785  1.00 10.00      B   
ATOM    618  C   LEU    35      11.996   4.550   5.833  1.00 10.00      B   
ATOM    619  O   LEU    35      13.220   4.680   5.900  1.00 10.00      B   
ATOM    620  N   GLY    36      11.341   3.533   6.391  1.00 10.00      B   
ATOM    621  HN  GLY    36      10.362   3.490   6.312  1.00 10.00      B   
ATOM    622  CA  GLY    36      12.050   2.502   7.124  1.00 10.00      B   
ATOM    623  C   GLY    36      12.987   1.731   6.219  1.00 10.00      B   
ATOM    624  O   GLY    36      14.078   1.331   6.628  1.00 10.00      B   
ATOM    625  N   ALA    37      12.565   1.544   4.975  1.00 10.00      B   
ATOM    626  HN  ALA    37      11.687   1.893   4.713  1.00 10.00      B   
ATOM    627  CA  ALA    37      13.360   0.830   3.988  1.00 10.00      B   
ATOM    628  CB  ALA    37      12.504   0.475   2.782  1.00 10.00      B   
ATOM    629  C   ALA    37      14.562   1.666   3.561  1.00 10.00      B   
ATOM    630  O   ALA    37      15.544   1.138   3.055  1.00 10.00      B   
ATOM    631  N   ALA    38      14.475   2.972   3.766  1.00 10.00      B   
ATOM    632  HN  ALA    38      13.661   3.341   4.168  1.00 10.00      B   
ATOM    633  CA  ALA    38      15.558   3.871   3.405  1.00 10.00      B   
ATOM    634  CB  ALA    38      15.019   5.258   3.088  1.00 10.00      B   
ATOM    635  C   ALA    38      16.605   3.941   4.510  1.00 10.00      B   
ATOM    636  O   ALA    38      17.794   3.737   4.264  1.00 10.00      B   
ATOM    637  N   VAL    39      16.156   4.203   5.730  1.00 10.00      B   
ATOM    638  HN  VAL    39      15.191   4.334   5.868  1.00 10.00      B   
ATOM    639  CA  VAL    39      17.059   4.313   6.872  1.00 10.00      B   
ATOM    640  CB  VAL    39      16.366   4.986   8.075  1.00 10.00      B   
ATOM    641  CG1 VAL    39      17.347   5.182   9.223  1.00 10.00      B   
ATOM    642  CG2 VAL    39      15.750   6.316   7.667  1.00 10.00      B   
ATOM    643  C   VAL    39      17.616   2.955   7.300  1.00 10.00      B   
ATOM    644  O   VAL    39      18.825   2.730   7.253  1.00 10.00      B   
ATOM    645  N   ASP    40      16.730   2.050   7.702  1.00 10.00      B   
ATOM    646  HN  ASP    40      15.774   2.280   7.697  1.00 10.00      B   
ATOM    647  CA  ASP    40      17.140   0.721   8.156  1.00 10.00      B   
ATOM    648  CB  ASP    40      16.026   0.062   8.970  1.00 10.00      B   
ATOM    649  CG  ASP    40      16.009   0.502  10.412  1.00 10.00      B   
ATOM    650  OD1 ASP    40      16.679  -0.143  11.243  1.00 10.00      B   
ATOM    651  OD2 ASP    40      15.318   1.497  10.726  1.00 10.00      B   
ATOM    652  C   ASP    40      17.502  -0.178   6.989  1.00 10.00      B   
ATOM    653  O   ASP    40      18.362  -1.051   7.102  1.00 10.00      B   
ATOM    654  N   GLY    41      16.846   0.042   5.863  1.00 10.00      B   
ATOM    655  HN  GLY    41      16.179   0.761   5.828  1.00 10.00      B   
ATOM    656  CA  GLY    41      17.096  -0.769   4.692  1.00 10.00      B   
ATOM    657  C   GLY    41      18.337  -0.356   3.929  1.00 10.00      B   
ATOM    658  O   GLY    41      18.760  -1.071   3.022  1.00 10.00      B   
ATOM    659  N   ASP    42      18.928   0.782   4.302  1.00 10.00      B   
ATOM    660  HN  ASP    42      18.542   1.297   5.040  1.00 10.00      B   
ATOM    661  CA  ASP    42      20.132   1.291   3.635  1.00 10.00      B   
ATOM    662  CB  ASP    42      21.313   0.314   3.775  1.00 10.00      B   
ATOM    663  CG  ASP    42      22.641   0.881   3.298  1.00 10.00      B   
ATOM    664  OD1 ASP    42      23.220   1.739   4.004  1.00 10.00      B   
ATOM    665  OD2 ASP    42      23.127   0.450   2.228  1.00 10.00      B   
ATOM    666  C   ASP    42      19.831   1.608   2.168  1.00 10.00      B   
ATOM    667  O   ASP    42      20.360   0.981   1.249  1.00 10.00      B   
ATOM    668  N   ILE    43      18.939   2.564   1.964  1.00 10.00      B   
ATOM    669  HN  ILE    43      18.533   3.011   2.743  1.00 10.00      B   
ATOM    670  CA  ILE    43      18.541   2.984   0.626  1.00 10.00      B   
ATOM    671  CB  ILE    43      17.140   2.433   0.251  1.00 10.00      B   
ATOM    672  CG1 ILE    43      17.185   0.915   0.064  1.00 10.00      B   
ATOM    673  CG2 ILE    43      16.599   3.109  -1.002  1.00 10.00      B   
ATOM    674  CD1 ILE    43      15.826   0.277  -0.129  1.00 10.00      B   
ATOM    675  C   ILE    43      18.519   4.509   0.546  1.00 10.00      B   
ATOM    676  O   ILE    43      17.892   5.167   1.375  1.00 10.00      B   
ATOM    677  N   PRO    44      19.221   5.091  -0.443  1.00 10.00      B   
ATOM    678  CA  PRO    44      19.266   6.545  -0.627  1.00 10.00      B   
ATOM    679  CB  PRO    44      20.202   6.740  -1.826  1.00 10.00      B   
ATOM    680  CG  PRO    44      20.210   5.422  -2.526  1.00 10.00      B   
ATOM    681  CD  PRO    44      20.018   4.382  -1.457  1.00 10.00      B   
ATOM    682  C   PRO    44      17.883   7.113  -0.932  1.00 10.00      B   
ATOM    683  O   PRO    44      17.339   6.910  -2.020  1.00 10.00      B   
ATOM    684  N   ALA    45      17.318   7.822   0.034  1.00 10.00      B   
ATOM    685  HN  ALA    45      17.804   7.948   0.878  1.00 10.00      B   
ATOM    686  CA  ALA    45      15.994   8.413  -0.112  1.00 10.00      B   
ATOM    687  CB  ALA    45      15.389   8.693   1.257  1.00 10.00      B   
ATOM    688  C   ALA    45      16.029   9.683  -0.960  1.00 10.00      B   
ATOM    689  O   ALA    45      15.655  10.761  -0.502  1.00 10.00      B   
ATOM    690  N   ASN    46      16.481   9.548  -2.199  1.00 10.00      B   
ATOM    691  HN  ASN    46      16.784   8.660  -2.501  1.00 10.00      B   
ATOM    692  CA  ASN    46      16.561  10.678  -3.118  1.00 10.00      B   
ATOM    693  CB  ASN    46      17.931  10.722  -3.806  1.00 10.00      B   
ATOM    694  CG  ASN    46      19.030  11.277  -2.915  1.00 10.00      B   
ATOM    695  OD1 ASN    46      18.772  12.041  -1.987  1.00 10.00      B   
ATOM    696  ND2 ASN    46      20.268  10.900  -3.194  1.00 10.00      B   
ATOM    697 HD21 ASN    46      20.410  10.289  -3.954  1.00 10.00      B   
ATOM    698 HD22 ASN    46      20.994  11.247  -2.635  1.00 10.00      B   
ATOM    699  C   ASN    46      15.455  10.601  -4.166  1.00 10.00      B   
ATOM    700  O   ASN    46      15.387  11.425  -5.075  1.00 10.00      B   
ATOM    701  N   LEU    47      14.589   9.608  -4.029  1.00 10.00      B   
ATOM    702  HN  LEU    47      14.693   8.988  -3.282  1.00 10.00      B   
ATOM    703  CA  LEU    47      13.491   9.411  -4.968  1.00 10.00      B   
ATOM    704  CB  LEU    47      13.856   8.322  -5.989  1.00 10.00      B   
ATOM    705  CG  LEU    47      14.351   6.986  -5.420  1.00 10.00      B   
ATOM    706  CD1 LEU    47      13.820   5.831  -6.253  1.00 10.00      B   
ATOM    707  CD2 LEU    47      15.871   6.944  -5.372  1.00 10.00      B   
ATOM    708  C   LEU    47      12.204   9.051  -4.229  1.00 10.00      B   
ATOM    709  O   LEU    47      11.441   8.186  -4.661  1.00 10.00      B   
ATOM    710  N   VAL    48      11.964   9.737  -3.117  1.00 10.00      B   
ATOM    711  HN  VAL    48      12.591  10.441  -2.851  1.00 10.00      B   
ATOM    712  CA  VAL    48      10.780   9.496  -2.297  1.00 10.00      B   
ATOM    713  CB  VAL    48      10.829  10.319  -0.992  1.00 10.00      B   
ATOM    714  CG1 VAL    48       9.640   9.993  -0.103  1.00 10.00      B   
ATOM    715  CG2 VAL    48      12.134  10.072  -0.249  1.00 10.00      B   
ATOM    716  C   VAL    48       9.503   9.847  -3.060  1.00 10.00      B   
ATOM    717  O   VAL    48       8.574   9.039  -3.152  1.00 10.00      B   
ATOM    718  N   LEU    49       9.473  11.049  -3.623  1.00 10.00      B   
ATOM    719  HN  LEU    49      10.256  11.637  -3.535  1.00 10.00      B   
ATOM    720  CA  LEU    49       8.310  11.519  -4.372  1.00 10.00      B   
ATOM    721  CB  LEU    49       8.460  12.998  -4.735  1.00 10.00      B   
ATOM    722  CG  LEU    49       8.609  13.965  -3.561  1.00 10.00      B   
ATOM    723  CD1 LEU    49       8.900  15.371  -4.059  1.00 10.00      B   
ATOM    724  CD2 LEU    49       7.362  13.951  -2.689  1.00 10.00      B   
ATOM    725  C   LEU    49       8.089  10.682  -5.628  1.00 10.00      B   
ATOM    726  O   LEU    49       6.950  10.418  -6.021  1.00 10.00      B   
ATOM    727  N   SER    50       9.181  10.259  -6.243  1.00 10.00      B   
ATOM    728  HN  SER    50      10.059  10.509  -5.886  1.00 10.00      B   
ATOM    729  CA  SER    50       9.120   9.443  -7.446  1.00 10.00      B   
ATOM    730  CB  SER    50      10.532   9.244  -7.990  1.00 10.00      B   
ATOM    731  OG  SER    50      11.380  10.295  -7.560  1.00 10.00      B   
ATOM    732  HG  SER    50      11.782  10.713  -8.333  1.00 10.00      B   
ATOM    733  C   SER    50       8.485   8.089  -7.144  1.00 10.00      B   
ATOM    734  O   SER    50       7.642   7.603  -7.899  1.00 10.00      B   
ATOM    735  N   LEU    51       8.883   7.498  -6.022  1.00 10.00      B   
ATOM    736  HN  LEU    51       9.553   7.944  -5.460  1.00 10.00      B   
ATOM    737  CA  LEU    51       8.362   6.205  -5.603  1.00 10.00      B   
ATOM    738  CB  LEU    51       9.135   5.697  -4.381  1.00 10.00      B   
ATOM    739  CG  LEU    51       8.757   4.307  -3.862  1.00 10.00      B   
ATOM    740  CD1 LEU    51       8.972   3.254  -4.938  1.00 10.00      B   
ATOM    741  CD2 LEU    51       9.559   3.968  -2.616  1.00 10.00      B   
ATOM    742  C   LEU    51       6.871   6.288  -5.293  1.00 10.00      B   
ATOM    743  O   LEU    51       6.109   5.377  -5.605  1.00 10.00      B   
ATOM    744  N   LEU    52       6.458   7.392  -4.685  1.00 10.00      B   
ATOM    745  HN  LEU    52       7.114   8.088  -4.458  1.00 10.00      B   
ATOM    746  CA  LEU    52       5.058   7.584  -4.336  1.00 10.00      B   
ATOM    747  CB  LEU    52       4.910   8.694  -3.292  1.00 10.00      B   
ATOM    748  CG  LEU    52       5.478   8.396  -1.902  1.00 10.00      B   
ATOM    749  CD1 LEU    52       5.374   9.622  -1.010  1.00 10.00      B   
ATOM    750  CD2 LEU    52       4.766   7.206  -1.273  1.00 10.00      B   
ATOM    751  C   LEU    52       4.214   7.898  -5.568  1.00 10.00      B   
ATOM    752  O   LEU    52       3.130   7.340  -5.748  1.00 10.00      B   
ATOM    753  N   GLY    53       4.731   8.771  -6.423  1.00 10.00      B   
ATOM    754  HN  GLY    53       5.612   9.166  -6.232  1.00 10.00      B   
ATOM    755  CA  GLY    53       4.017   9.165  -7.623  1.00 10.00      B   
ATOM    756  C   GLY    53       3.829   8.033  -8.614  1.00 10.00      B   
ATOM    757  O   GLY    53       2.895   8.053  -9.416  1.00 10.00      B   
ATOM    758  N   LEU    54       4.712   7.044  -8.564  1.00 10.00      B   
ATOM    759  HN  LEU    54       5.445   7.088  -7.911  1.00 10.00      B   
ATOM    760  CA  LEU    54       4.624   5.908  -9.469  1.00 10.00      B   
ATOM    761  CB  LEU    54       5.969   5.662 -10.157  1.00 10.00      B   
ATOM    762  CG  LEU    54       6.454   6.770 -11.096  1.00 10.00      B   
ATOM    763  CD1 LEU    54       7.822   6.430 -11.668  1.00 10.00      B   
ATOM    764  CD2 LEU    54       5.449   7.010 -12.210  1.00 10.00      B   
ATOM    765  C   LEU    54       4.151   4.652  -8.744  1.00 10.00      B   
ATOM    766  O   LEU    54       3.965   3.599  -9.360  1.00 10.00      B   
ATOM    767  N   GLY    55       3.943   4.775  -7.440  1.00 10.00      B   
ATOM    768  HN  GLY    55       4.098   5.641  -7.007  1.00 10.00      B   
ATOM    769  CA  GLY    55       3.495   3.647  -6.646  1.00 10.00      B   
ATOM    770  C   GLY    55       2.038   3.780  -6.249  1.00 10.00      B   
ATOM    771  O   GLY    55       1.522   2.995  -5.453  1.00 10.00      B   
ATOM    772  N   VAL    56       1.377   4.786  -6.808  1.00 10.00      B   
ATOM    773  HN  VAL    56       1.853   5.379  -7.425  1.00 10.00      B   
ATOM    774  CA  VAL    56      -0.031   5.036  -6.526  1.00 10.00      B   
ATOM    775  CB  VAL    56      -0.498   6.467  -6.918  1.00 10.00      B   
ATOM    776  CG1 VAL    56      -0.040   6.854  -8.319  1.00 10.00      B   
ATOM    777  CG2 VAL    56      -2.006   6.625  -6.772  1.00 10.00      B   
ATOM    778  C   VAL    56      -0.987   3.938  -7.048  1.00 10.00      B   
ATOM    779  O   VAL    56      -1.915   3.562  -6.331  1.00 10.00      B   
ATOM    780  N   PRO    57      -0.790   3.389  -8.278  1.00 10.00      B   
ATOM    781  CA  PRO    57      -1.675   2.338  -8.819  1.00 10.00      B   
ATOM    782  CB  PRO    57      -0.963   1.899 -10.101  1.00 10.00      B   
ATOM    783  CG  PRO    57      -0.209   3.106 -10.521  1.00 10.00      B   
ATOM    784  CD  PRO    57       0.266   3.740  -9.248  1.00 10.00      B   
ATOM    785  C   PRO    57      -1.834   1.148  -7.872  1.00 10.00      B   
ATOM    786  O   PRO    57      -2.927   0.592  -7.739  1.00 10.00      B   
ATOM    787  N   GLU    58      -0.746   0.765  -7.211  1.00 10.00      B   
ATOM    788  HN  GLU    58       0.102   1.241  -7.363  1.00 10.00      B   
ATOM    789  CA  GLU    58      -0.776  -0.356  -6.275  1.00 10.00      B   
ATOM    790  CB  GLU    58       0.634  -0.712  -5.808  1.00 10.00      B   
ATOM    791  CG  GLU    58       1.424  -1.548  -6.796  1.00 10.00      B   
ATOM    792  CD  GLU    58       2.336  -2.536  -6.102  1.00 10.00      B   
ATOM    793  OE1 GLU    58       3.151  -2.104  -5.255  1.00 10.00      B   
ATOM    794  OE2 GLU    58       2.241  -3.745  -6.397  1.00 10.00      B   
ATOM    795  C   GLU    58      -1.669  -0.061  -5.070  1.00 10.00      B   
ATOM    796  O   GLU    58      -2.210  -0.973  -4.443  1.00 10.00      B   
ATOM    797  N   MET    59      -1.815   1.216  -4.749  1.00 10.00      B   
ATOM    798  HN  MET    59      -1.358   1.899  -5.288  1.00 10.00      B   
ATOM    799  CA  MET    59      -2.640   1.630  -3.623  1.00 10.00      B   
ATOM    800  CB  MET    59      -2.064   2.888  -2.961  1.00 10.00      B   
ATOM    801  CG  MET    59      -0.613   2.764  -2.513  1.00 10.00      B   
ATOM    802  SD  MET    59      -0.420   1.998  -0.886  1.00 10.00      B   
ATOM    803  CE  MET    59      -0.708   0.270  -1.267  1.00 10.00      B   
ATOM    804  C   MET    59      -4.071   1.885  -4.079  1.00 10.00      B   
ATOM    805  O   MET    59      -5.027   1.473  -3.422  1.00 10.00      B   
ATOM    806  N   ALA    60      -4.203   2.540  -5.229  1.00 10.00      B   
ATOM    807  HN  ALA    60      -3.392   2.822  -5.708  1.00 10.00      B   
ATOM    808  CA  ALA    60      -5.506   2.867  -5.800  1.00 10.00      B   
ATOM    809  CB  ALA    60      -5.333   3.599  -7.123  1.00 10.00      B   
ATOM    810  C   ALA    60      -6.367   1.620  -5.984  1.00 10.00      B   
ATOM    811  O   ALA    60      -7.589   1.674  -5.840  1.00 10.00      B   
ATOM    812  N   GLN    61      -5.724   0.496  -6.278  1.00 10.00      B   
ATOM    813  HN  GLN    61      -4.746   0.515  -6.367  1.00 10.00      B   
ATOM    814  CA  GLN    61      -6.431  -0.767  -6.475  1.00 10.00      B   
ATOM    815  CB  GLN    61      -5.466  -1.871  -6.912  1.00 10.00      B   
ATOM    816  CG  GLN    61      -5.036  -1.766  -8.365  1.00 10.00      B   
ATOM    817  CD  GLN    61      -3.979  -2.787  -8.738  1.00 10.00      B   
ATOM    818  OE1 GLN    61      -4.296  -3.902  -9.147  1.00 10.00      B   
ATOM    819  NE2 GLN    61      -2.716  -2.409  -8.608  1.00 10.00      B   
ATOM    820 HE21 GLN    61      -2.537  -1.503  -8.281  1.00 10.00      B   
ATOM    821 HE22 GLN    61      -2.013  -3.051  -8.843  1.00 10.00      B   
ATOM    822  C   GLN    61      -7.195  -1.189  -5.220  1.00 10.00      B   
ATOM    823  O   GLN    61      -8.171  -1.933  -5.299  1.00 10.00      B   
ATOM    824  N   LEU    62      -6.750  -0.704  -4.066  1.00 10.00      B   
ATOM    825  HN  LEU    62      -5.967  -0.108  -4.068  1.00 10.00      B   
ATOM    826  CA  LEU    62      -7.399  -1.026  -2.800  1.00 10.00      B   
ATOM    827  CB  LEU    62      -6.359  -1.371  -1.728  1.00 10.00      B   
ATOM    828  CG  LEU    62      -5.570  -2.666  -1.949  1.00 10.00      B   
ATOM    829  CD1 LEU    62      -4.417  -2.772  -0.964  1.00 10.00      B   
ATOM    830  CD2 LEU    62      -6.484  -3.875  -1.831  1.00 10.00      B   
ATOM    831  C   LEU    62      -8.270   0.136  -2.336  1.00 10.00      B   
ATOM    832  O   LEU    62      -9.236  -0.052  -1.590  1.00 10.00      B   
ATOM    833  N   ILE    63      -7.927   1.333  -2.798  1.00 10.00      B   
ATOM    834  HN  ILE    63      -7.156   1.407  -3.399  1.00 10.00      B   
ATOM    835  CA  ILE    63      -8.663   2.540  -2.437  1.00 10.00      B   
ATOM    836  CB  ILE    63      -7.840   3.821  -2.724  1.00 10.00      B   
ATOM    837  CG1 ILE    63      -6.533   3.806  -1.930  1.00 10.00      B   
ATOM    838  CG2 ILE    63      -8.640   5.075  -2.391  1.00 10.00      B   
ATOM    839  CD1 ILE    63      -5.578   4.919  -2.307  1.00 10.00      B   
ATOM    840  C   ILE    63     -10.000   2.612  -3.171  1.00 10.00      B   
ATOM    841  O   ILE    63     -11.014   2.978  -2.580  1.00 10.00      B   
ATOM    842  N   LEU    64      -9.996   2.243  -4.449  1.00 10.00      B   
ATOM    843  HN  LEU    64      -9.155   1.936  -4.855  1.00 10.00      B   
ATOM    844  CA  LEU    64     -11.207   2.278  -5.272  1.00 10.00      B   
ATOM    845  CB  LEU    64     -10.942   1.791  -6.701  1.00 10.00      B   
ATOM    846  CG  LEU    64     -10.053   2.689  -7.567  1.00 10.00      B   
ATOM    847  CD1 LEU    64      -9.719   2.004  -8.884  1.00 10.00      B   
ATOM    848  CD2 LEU    64     -10.717   4.036  -7.812  1.00 10.00      B   
ATOM    849  C   LEU    64     -12.398   1.547  -4.633  1.00 10.00      B   
ATOM    850  O   LEU    64     -13.440   2.164  -4.405  1.00 10.00      B   
ATOM    851  N   PRO    65     -12.278   0.233  -4.324  1.00 10.00      B   
ATOM    852  CA  PRO    65     -13.375  -0.525  -3.704  1.00 10.00      B   
ATOM    853  CB  PRO    65     -12.802  -1.940  -3.529  1.00 10.00      B   
ATOM    854  CG  PRO    65     -11.326  -1.776  -3.632  1.00 10.00      B   
ATOM    855  CD  PRO    65     -11.101  -0.621  -4.563  1.00 10.00      B   
ATOM    856  C   PRO    65     -13.780   0.059  -2.351  1.00 10.00      B   
ATOM    857  O   PRO    65     -14.961   0.062  -1.995  1.00 10.00      B   
ATOM    858  N   LEU    66     -12.801   0.573  -1.612  1.00 10.00      B   
ATOM    859  HN  LEU    66     -11.883   0.561  -1.958  1.00 10.00      B   
ATOM    860  CA  LEU    66     -13.059   1.160  -0.303  1.00 10.00      B   
ATOM    861  CB  LEU    66     -11.746   1.392   0.449  1.00 10.00      B   
ATOM    862  CG  LEU    66     -11.866   1.782   1.924  1.00 10.00      B   
ATOM    863  CD1 LEU    66     -12.561   0.685   2.717  1.00 10.00      B   
ATOM    864  CD2 LEU    66     -10.495   2.076   2.507  1.00 10.00      B   
ATOM    865  C   LEU    66     -13.837   2.467  -0.440  1.00 10.00      B   
ATOM    866  O   LEU    66     -14.770   2.727   0.320  1.00 10.00      B   
ATOM    867  N   SER    67     -13.456   3.278  -1.422  1.00 10.00      B   
ATOM    868  HN  SER    67     -12.701   3.016  -1.993  1.00 10.00      B   
ATOM    869  CA  SER    67     -14.122   4.552  -1.670  1.00 10.00      B   
ATOM    870  CB  SER    67     -13.376   5.346  -2.745  1.00 10.00      B   
ATOM    871  OG  SER    67     -12.004   5.490  -2.413  1.00 10.00      B   
ATOM    872  HG  SER    67     -11.577   4.625  -2.433  1.00 10.00      B   
ATOM    873  C   SER    67     -15.562   4.315  -2.097  1.00 10.00      B   
ATOM    874  O   SER    67     -16.466   5.056  -1.713  1.00 10.00      B   
ATOM    875  N   LEU    68     -15.764   3.269  -2.892  1.00 10.00      B   
ATOM    876  HN  LEU    68     -14.993   2.729  -3.179  1.00 10.00      B   
ATOM    877  CA  LEU    68     -17.091   2.910  -3.362  1.00 10.00      B   
ATOM    878  CB  LEU    68     -16.999   1.729  -4.329  1.00 10.00      B   
ATOM    879  CG  LEU    68     -18.286   1.353  -5.061  1.00 10.00      B   
ATOM    880  CD1 LEU    68     -18.735   2.488  -5.966  1.00 10.00      B   
ATOM    881  CD2 LEU    68     -18.091   0.077  -5.862  1.00 10.00      B   
ATOM    882  C   LEU    68     -17.982   2.555  -2.176  1.00 10.00      B   
ATOM    883  O   LEU    68     -19.133   2.979  -2.100  1.00 10.00      B   
ATOM    884  N   PHE    69     -17.421   1.790  -1.246  1.00 10.00      B   
ATOM    885  HN  PHE    69     -16.495   1.490  -1.372  1.00 10.00      B   
ATOM    886  CA  PHE    69     -18.136   1.380  -0.046  1.00 10.00      B   
ATOM    887  CB  PHE    69     -17.322   0.320   0.710  1.00 10.00      B   
ATOM    888  CG  PHE    69     -17.732   0.118   2.144  1.00 10.00      B   
ATOM    889  CD1 PHE    69     -18.941  -0.482   2.457  1.00 10.00      B   
ATOM    890  CD2 PHE    69     -16.905   0.527   3.178  1.00 10.00      B   
ATOM    891  CE1 PHE    69     -19.318  -0.669   3.773  1.00 10.00      B   
ATOM    892  CE2 PHE    69     -17.276   0.343   4.497  1.00 10.00      B   
ATOM    893  CZ  PHE    69     -18.485  -0.256   4.795  1.00 10.00      B   
ATOM    894  C   PHE    69     -18.408   2.589   0.848  1.00 10.00      B   
ATOM    895  O   PHE    69     -19.529   2.780   1.324  1.00 10.00      B   
ATOM    896  N   LEU    70     -17.375   3.405   1.056  1.00 10.00      B   
ATOM    897  HN  LEU    70     -16.509   3.192   0.640  1.00 10.00      B   
ATOM    898  CA  LEU    70     -17.480   4.599   1.885  1.00 10.00      B   
ATOM    899  CB  LEU    70     -16.133   5.328   1.945  1.00 10.00      B   
ATOM    900  CG  LEU    70     -15.339   5.211   3.251  1.00 10.00      B   
ATOM    901  CD1 LEU    70     -16.086   5.873   4.398  1.00 10.00      B   
ATOM    902  CD2 LEU    70     -15.027   3.759   3.575  1.00 10.00      B   
ATOM    903  C   LEU    70     -18.557   5.541   1.362  1.00 10.00      B   
ATOM    904  O   LEU    70     -19.458   5.936   2.104  1.00 10.00      B   
ATOM    905  N   GLY    71     -18.467   5.878   0.078  1.00 10.00      B   
ATOM    906  HN  GLY    71     -17.733   5.507  -0.465  1.00 10.00      B   
ATOM    907  CA  GLY    71     -19.427   6.779  -0.534  1.00 10.00      B   
ATOM    908  C   GLY    71     -20.856   6.286  -0.419  1.00 10.00      B   
ATOM    909  O   GLY    71     -21.761   7.058  -0.097  1.00 10.00      B   
ATOM    910  N   LEU    72     -21.055   4.997  -0.662  1.00 10.00      B   
ATOM    911  HN  LEU    72     -20.287   4.435  -0.900  1.00 10.00      B   
ATOM    912  CA  LEU    72     -22.379   4.395  -0.590  1.00 10.00      B   
ATOM    913  CB  LEU    72     -22.344   2.957  -1.103  1.00 10.00      B   
ATOM    914  CG  LEU    72     -22.375   2.777  -2.620  1.00 10.00      B   
ATOM    915  CD1 LEU    72     -21.928   1.376  -2.989  1.00 10.00      B   
ATOM    916  CD2 LEU    72     -23.769   3.053  -3.163  1.00 10.00      B   
ATOM    917  C   LEU    72     -22.920   4.427   0.834  1.00 10.00      B   
ATOM    918  O   LEU    72     -24.041   4.879   1.070  1.00 10.00      B   
ATOM    919  N   LEU    73     -22.106   3.966   1.777  1.00 10.00      B   
ATOM    920  HN  LEU    73     -21.216   3.637   1.520  1.00 10.00      B   
ATOM    921  CA  LEU    73     -22.491   3.930   3.183  1.00 10.00      B   
ATOM    922  CB  LEU    73     -21.369   3.314   4.026  1.00 10.00      B   
ATOM    923  CG  LEU    73     -21.721   2.969   5.476  1.00 10.00      B   
ATOM    924  CD1 LEU    73     -22.628   1.749   5.532  1.00 10.00      B   
ATOM    925  CD2 LEU    73     -20.462   2.748   6.301  1.00 10.00      B   
ATOM    926  C   LEU    73     -22.823   5.328   3.694  1.00 10.00      B   
ATOM    927  O   LEU    73     -23.781   5.516   4.446  1.00 10.00      B   
ATOM    928  N   MET    74     -22.033   6.303   3.275  1.00 10.00      B   
ATOM    929  HN  MET    74     -21.284   6.088   2.672  1.00 10.00      B   
ATOM    930  CA  MET    74     -22.242   7.681   3.688  1.00 10.00      B   
ATOM    931  CB  MET    74     -21.024   8.544   3.355  1.00 10.00      B   
ATOM    932  CG  MET    74     -19.801   8.238   4.199  1.00 10.00      B   
ATOM    933  SD  MET    74     -18.380   9.250   3.750  1.00 10.00      B   
ATOM    934  CE  MET    74     -18.944  10.870   4.270  1.00 10.00      B   
ATOM    935  C   MET    74     -23.496   8.273   3.056  1.00 10.00      B   
ATOM    936  O   MET    74     -24.338   8.834   3.751  1.00 10.00      B   
ATOM    937  N   THR    75     -23.623   8.141   1.740  1.00 10.00      B   
ATOM    938  HN  THR    75     -22.932   7.659   1.235  1.00 10.00      B   
ATOM    939  CA  THR    75     -24.774   8.682   1.029  1.00 10.00      B   
ATOM    940  CB  THR    75     -24.648   8.493  -0.497  1.00 10.00      B   
ATOM    941  OG1 THR    75     -23.378   8.999  -0.933  1.00 10.00      B   
ATOM    942  HG1 THR    75     -22.701   8.319  -0.807  1.00 10.00      B   
ATOM    943  CG2 THR    75     -25.755   9.242  -1.227  1.00 10.00      B   
ATOM    944  C   THR    75     -26.085   8.071   1.528  1.00 10.00      B   
ATOM    945  O   THR    75     -27.043   8.793   1.811  1.00 10.00      B   
ATOM    946  N   LEU    76     -26.114   6.749   1.667  1.00 10.00      B   
ATOM    947  HN  LEU    76     -25.309   6.223   1.462  1.00 10.00      B   
ATOM    948  CA  LEU    76     -27.314   6.064   2.133  1.00 10.00      B   
ATOM    949  CB  LEU    76     -27.164   4.543   2.017  1.00 10.00      B   
ATOM    950  CG  LEU    76     -26.994   3.986   0.601  1.00 10.00      B   
ATOM    951  CD1 LEU    76     -26.833   2.475   0.633  1.00 10.00      B   
ATOM    952  CD2 LEU    76     -28.163   4.388  -0.286  1.00 10.00      B   
ATOM    953  C   LEU    76     -27.646   6.461   3.567  1.00 10.00      B   
ATOM    954  O   LEU    76     -28.797   6.752   3.888  1.00 10.00      B   
ATOM    955  N   GLY    77     -26.626   6.499   4.417  1.00 10.00      B   
ATOM    956  HN  GLY    77     -25.727   6.268   4.098  1.00 10.00      B   
ATOM    957  CA  GLY    77     -26.826   6.866   5.807  1.00 10.00      B   
ATOM    958  C   GLY    77     -27.322   8.290   5.971  1.00 10.00      B   
ATOM    959  O   GLY    77     -28.219   8.553   6.773  1.00 10.00      B   
ATOM    960  N   LYS    78     -26.745   9.207   5.199  1.00 10.00      B   
ATOM    961  HN  LYS    78     -26.035   8.930   4.577  1.00 10.00      B   
ATOM    962  CA  LYS    78     -27.126  10.614   5.257  1.00 10.00      B   
ATOM    963  CB  LYS    78     -26.141  11.478   4.461  1.00 10.00      B   
ATOM    964  CG  LYS    78     -24.801  11.685   5.158  1.00 10.00      B   
ATOM    965  CD  LYS    78     -23.860  12.564   4.343  1.00 10.00      B   
ATOM    966  CE  LYS    78     -23.145  11.772   3.257  1.00 10.00      B   
ATOM    967  NZ  LYS    78     -22.274  12.633   2.406  1.00 10.00      B   
ATOM    968  HZ1 LYS    78     -21.514  13.058   2.976  1.00 10.00      B   
ATOM    969  HZ2 LYS    78     -22.835  13.401   1.978  1.00 10.00      B   
ATOM    970  HZ3 LYS    78     -21.846  12.070   1.644  1.00 10.00      B   
ATOM    971  C   LYS    78     -28.557  10.830   4.770  1.00 10.00      B   
ATOM    972  O   LYS    78     -29.228  11.767   5.196  1.00 10.00      B   
ATOM    973  N   LEU    79     -29.023   9.964   3.882  1.00 10.00      B   
ATOM    974  HN  LEU    79     -28.440   9.240   3.565  1.00 10.00      B   
ATOM    975  CA  LEU    79     -30.382  10.071   3.362  1.00 10.00      B   
ATOM    976  CB  LEU    79     -30.453   9.592   1.909  1.00 10.00      B   
ATOM    977  CG  LEU    79     -29.647  10.401   0.888  1.00 10.00      B   
ATOM    978  CD1 LEU    79     -29.808   9.811  -0.505  1.00 10.00      B   
ATOM    979  CD2 LEU    79     -30.058  11.866   0.906  1.00 10.00      B   
ATOM    980  C   LEU    79     -31.360   9.284   4.230  1.00 10.00      B   
ATOM    981  O   LEU    79     -32.570   9.522   4.200  1.00 10.00      B   
ATOM    982  N   TYR    80     -30.824   8.351   5.009  1.00 10.00      B   
ATOM    983  HN  TYR    80     -29.851   8.213   4.989  1.00 10.00      B   
ATOM    984  CA  TYR    80     -31.638   7.522   5.887  1.00 10.00      B   
ATOM    985  CB  TYR    80     -30.821   6.331   6.400  1.00 10.00      B   
ATOM    986  CG  TYR    80     -31.645   5.121   6.787  1.00 10.00      B   
ATOM    987  CD1 TYR    80     -31.766   4.034   5.929  1.00 10.00      B   
ATOM    988  CD2 TYR    80     -32.293   5.059   8.014  1.00 10.00      B   
ATOM    989  CE1 TYR    80     -32.508   2.922   6.284  1.00 10.00      B   
ATOM    990  CE2 TYR    80     -33.038   3.954   8.376  1.00 10.00      B   
ATOM    991  CZ  TYR    80     -33.142   2.887   7.508  1.00 10.00      B   
ATOM    992  OH  TYR    80     -33.879   1.779   7.867  1.00 10.00      B   
ATOM    993  HH  TYR    80     -33.278   1.040   8.031  1.00 10.00      B   
ATOM    994  C   TYR    80     -32.152   8.346   7.059  1.00 10.00      B   
ATOM    995  O   TYR    80     -33.296   8.198   7.481  1.00 10.00      B   
ATOM    996  N   THR    81     -31.304   9.234   7.563  1.00 10.00      B   
ATOM    997  HN  THR    81     -30.406   9.320   7.173  1.00 10.00      B   
ATOM    998  CA  THR    81     -31.666  10.080   8.690  1.00 10.00      B   
ATOM    999  CB  THR    81     -30.438  10.806   9.258  1.00 10.00      B   
ATOM   1000  OG1 THR    81     -29.636  11.309   8.181  1.00 10.00      B   
ATOM   1001  HG1 THR    81     -29.997  12.164   7.884  1.00 10.00      B   
ATOM   1002  CG2 THR    81     -29.609   9.847  10.097  1.00 10.00      B   
ATOM   1003  C   THR    81     -32.741  11.096   8.316  1.00 10.00      B   
ATOM   1004  O   THR    81     -33.548  11.500   9.154  1.00 10.00      B   
ATOM   1005  N   GLU    82     -32.753  11.498   7.051  1.00 10.00      B   
ATOM   1006  HN  GLU    82     -32.081  11.146   6.431  1.00 10.00      B   
ATOM   1007  CA  GLU    82     -33.736  12.460   6.566  1.00 10.00      B   
ATOM   1008  CB  GLU    82     -33.159  13.312   5.429  1.00 10.00      B   
ATOM   1009  CG  GLU    82     -31.712  13.745   5.625  1.00 10.00      B   
ATOM   1010  CD  GLU    82     -31.450  14.371   6.979  1.00 10.00      B   
ATOM   1011  OE1 GLU    82     -31.904  15.511   7.216  1.00 10.00      B   
ATOM   1012  OE2 GLU    82     -30.778  13.726   7.813  1.00 10.00      B   
ATOM   1013  C   GLU    82     -34.988  11.735   6.087  1.00 10.00      B   
ATOM   1014  O   GLU    82     -35.956  12.360   5.650  1.00 10.00      B   
ATOM   1015  N   SER    83     -34.943  10.406   6.161  1.00 10.00      B   
ATOM   1016  HN  SER    83     -34.131   9.982   6.506  1.00 10.00      B   
ATOM   1017  CA  SER    83     -36.058   9.556   5.752  1.00 10.00      B   
ATOM   1018  CB  SER    83     -37.315   9.844   6.587  1.00 10.00      B   
ATOM   1019  OG  SER    83     -37.043   9.730   7.980  1.00 10.00      B   
ATOM   1020  HG  SER    83     -37.768  10.127   8.479  1.00 10.00      B   
ATOM   1021  C   SER    83     -36.347   9.652   4.251  1.00 10.00      B   
ATOM   1022  O   SER    83     -37.454   9.351   3.804  1.00 10.00      B   
ATOM   1023  N   GLU    84     -35.340  10.039   3.472  1.00 10.00      B   
ATOM   1024  HN  GLU    84     -34.469  10.243   3.878  1.00 10.00      B   
ATOM   1025  CA  GLU    84     -35.502  10.164   2.026  1.00 10.00      B   
ATOM   1026  CB  GLU    84     -34.308  10.879   1.397  1.00 10.00      B   
ATOM   1027  CG  GLU    84     -34.243  12.362   1.725  1.00 10.00      B   
ATOM   1028  CD  GLU    84     -33.602  13.176   0.622  1.00 10.00      B   
ATOM   1029  OE1 GLU    84     -33.911  12.920  -0.564  1.00 10.00      B   
ATOM   1030  OE2 GLU    84     -32.798  14.081   0.939  1.00 10.00      B   
ATOM   1031  C   GLU    84     -35.719   8.795   1.393  1.00 10.00      B   
ATOM   1032  O   GLU    84     -36.513   8.638   0.466  1.00 10.00      B   
ATOM   1033  N   ILE    85     -35.023   7.800   1.915  1.00 10.00      B   
ATOM   1034  HN  ILE    85     -34.397   7.985   2.646  1.00 10.00      B   
ATOM   1035  CA  ILE    85     -35.158   6.442   1.419  1.00 10.00      B   
ATOM   1036  CB  ILE    85     -34.053   5.532   1.994  1.00 10.00      B   
ATOM   1037  CG1 ILE    85     -32.675   6.152   1.736  1.00 10.00      B   
ATOM   1038  CG2 ILE    85     -34.138   4.138   1.389  1.00 10.00      B   
ATOM   1039  CD1 ILE    85     -31.540   5.434   2.431  1.00 10.00      B   
ATOM   1040  C   ILE    85     -36.531   5.898   1.815  1.00 10.00      B   
ATOM   1041  O   ILE    85     -37.163   5.145   1.070  1.00 10.00      B   
ATOM   1042  N   THR    86     -36.997   6.328   2.981  1.00 10.00      B   
ATOM   1043  HN  THR    86     -36.457   6.954   3.505  1.00 10.00      B   
ATOM   1044  CA  THR    86     -38.284   5.908   3.512  1.00 10.00      B   
ATOM   1045  CB  THR    86     -38.416   6.349   4.980  1.00 10.00      B   
ATOM   1046  OG1 THR    86     -37.102   6.419   5.554  1.00 10.00      B   
ATOM   1047  HG1 THR    86     -37.169   6.419   6.518  1.00 10.00      B   
ATOM   1048  CG2 THR    86     -39.251   5.348   5.764  1.00 10.00      B   
ATOM   1049  C   THR    86     -39.437   6.490   2.693  1.00 10.00      B   
ATOM   1050  O   THR    86     -40.385   5.778   2.354  1.00 10.00      B   
ATOM   1051  N   VAL    87     -39.352   7.782   2.366  1.00 10.00      B   
ATOM   1052  HN  VAL    87     -38.579   8.309   2.673  1.00 10.00      B   
ATOM   1053  CA  VAL    87     -40.399   8.430   1.575  1.00 10.00      B   
ATOM   1054  CB  VAL    87     -40.308   9.976   1.557  1.00 10.00      B   
ATOM   1055  CG1 VAL    87     -40.500  10.540   2.957  1.00 10.00      B   
ATOM   1056  CG2 VAL    87     -39.002  10.461   0.946  1.00 10.00      B   
ATOM   1057  C   VAL    87     -40.443   7.873   0.157  1.00 10.00      B   
ATOM   1058  O   VAL    87     -41.506   7.808  -0.461  1.00 10.00      B   
ATOM   1059  N   MET    88     -39.288   7.461  -0.349  1.00 10.00      B   
ATOM   1060  HN  MET    88     -38.467   7.560   0.183  1.00 10.00      B   
ATOM   1061  CA  MET    88     -39.209   6.878  -1.681  1.00 10.00      B   
ATOM   1062  CB  MET    88     -37.753   6.691  -2.111  1.00 10.00      B   
ATOM   1063  CG  MET    88     -37.114   7.933  -2.711  1.00 10.00      B   
ATOM   1064  SD  MET    88     -35.453   7.623  -3.345  1.00 10.00      B   
ATOM   1065  CE  MET    88     -35.803   6.514  -4.710  1.00 10.00      B   
ATOM   1066  C   MET    88     -39.931   5.537  -1.687  1.00 10.00      B   
ATOM   1067  O   MET    88     -40.655   5.210  -2.623  1.00 10.00      B   
ATOM   1068  N   HIS    89     -39.752   4.783  -0.607  1.00 10.00      B   
ATOM   1069  HN  HIS    89     -39.170   5.113   0.110  1.00 10.00      B   
ATOM   1070  CA  HIS    89     -40.391   3.478  -0.459  1.00 10.00      B   
ATOM   1071  CB  HIS    89     -39.783   2.704   0.715  1.00 10.00      B   
ATOM   1072  CG  HIS    89     -38.520   1.967   0.383  1.00 10.00      B   
ATOM   1073  ND1 HIS    89     -37.444   1.897   1.243  1.00 10.00      B   
ATOM   1074  HD1 HIS    89     -37.389   2.315   2.132  1.00 10.00      B   
ATOM   1075  CD2 HIS    89     -38.168   1.252  -0.713  1.00 10.00      B   
ATOM   1076  CE1 HIS    89     -36.489   1.172   0.692  1.00 10.00      B   
ATOM   1077  NE2 HIS    89     -36.900   0.767  -0.492  1.00 10.00      B   
ATOM   1078  HE2 HIS    89     -36.385   0.206  -1.108  1.00 10.00      B   
ATOM   1079  C   HIS    89     -41.895   3.632  -0.248  1.00 10.00      B   
ATOM   1080  O   HIS    89     -42.650   2.670  -0.374  1.00 10.00      B   
ATOM   1081  N   ALA    90     -42.318   4.847   0.080  1.00 10.00      B   
ATOM   1082  HN  ALA    90     -41.666   5.570   0.172  1.00 10.00      B   
ATOM   1083  CA  ALA    90     -43.727   5.139   0.303  1.00 10.00      B   
ATOM   1084  CB  ALA    90     -43.874   6.280   1.300  1.00 10.00      B   
ATOM   1085  C   ALA    90     -44.407   5.498  -1.012  1.00 10.00      B   
ATOM   1086  O   ALA    90     -45.633   5.541  -1.102  1.00 10.00      B   
ATOM   1087  N   CYS    91     -43.599   5.752  -2.028  1.00 10.00      B   
ATOM   1088  HN  CYS    91     -42.630   5.686  -1.894  1.00 10.00      B   
ATOM   1089  CA  CYS    91     -44.106   6.108  -3.342  1.00 10.00      B   
ATOM   1090  CB  CYS    91     -43.388   7.359  -3.852  1.00 10.00      B   
ATOM   1091  SG  CYS    91     -43.354   8.725  -2.668  1.00 10.00      B   
ATOM   1092  HG  CYS    91     -42.556   8.373  -1.667  1.00 10.00      B   
ATOM   1093  C   CYS    91     -43.895   4.946  -4.302  1.00 10.00      B   
ATOM   1094  O   CYS    91     -43.545   3.843  -3.874  1.00 10.00      B   
ATOM   1095  N   GLY    92     -44.099   5.186  -5.593  1.00 10.00      B   
ATOM   1096  HN  GLY    92     -44.383   6.081  -5.878  1.00 10.00      B   
ATOM   1097  CA  GLY    92     -43.914   4.137  -6.582  1.00 10.00      B   
ATOM   1098  C   GLY    92     -42.448   3.889  -6.891  1.00 10.00      B   
ATOM   1099  O   GLY    92     -42.041   3.894  -8.058  1.00 10.00      B   
ATOM   1100  N   LEU    93     -41.659   3.672  -5.842  1.00 10.00      B   
ATOM   1101  HN  LEU    93     -42.059   3.658  -4.946  1.00 10.00      B   
ATOM   1102  CA  LEU    93     -40.232   3.427  -5.969  1.00 10.00      B   
ATOM   1103  CB  LEU    93     -39.440   4.697  -5.641  1.00 10.00      B   
ATOM   1104  CG  LEU    93     -39.729   5.918  -6.520  1.00 10.00      B   
ATOM   1105  CD1 LEU    93     -39.242   7.195  -5.853  1.00 10.00      B   
ATOM   1106  CD2 LEU    93     -39.099   5.751  -7.894  1.00 10.00      B   
ATOM   1107  C   LEU    93     -39.817   2.290  -5.039  1.00 10.00      B   
ATOM   1108  O   LEU    93     -39.640   2.482  -3.834  1.00 10.00      B   
ATOM   1109  N   SER    94     -39.686   1.102  -5.602  1.00 10.00      B   
ATOM   1110  HN  SER    94     -39.854   1.008  -6.565  1.00 10.00      B   
ATOM   1111  CA  SER    94     -39.308  -0.075  -4.838  1.00 10.00      B   
ATOM   1112  CB  SER    94     -39.787  -1.321  -5.578  1.00 10.00      B   
ATOM   1113  OG  SER    94     -40.456  -0.954  -6.771  1.00 10.00      B   
ATOM   1114  HG  SER    94     -41.369  -0.729  -6.562  1.00 10.00      B   
ATOM   1115  C   SER    94     -37.797  -0.142  -4.623  1.00 10.00      B   
ATOM   1116  O   SER    94     -37.058   0.760  -5.026  1.00 10.00      B   
ATOM   1117  N   LYS    95     -37.346  -1.220  -3.987  1.00 10.00      B   
ATOM   1118  HN  LYS    95     -37.990  -1.899  -3.682  1.00 10.00      B   
ATOM   1119  CA  LYS    95     -35.922  -1.426  -3.715  1.00 10.00      B   
ATOM   1120  CB  LYS    95     -35.715  -2.731  -2.946  1.00 10.00      B   
ATOM   1121  CG  LYS    95     -36.523  -2.842  -1.666  1.00 10.00      B   
ATOM   1122  CD  LYS    95     -36.398  -4.233  -1.071  1.00 10.00      B   
ATOM   1123  CE  LYS    95     -37.500  -4.505  -0.066  1.00 10.00      B   
ATOM   1124  NZ  LYS    95     -37.482  -5.912   0.411  1.00 10.00      B   
ATOM   1125  HZ1 LYS    95     -37.564  -6.568  -0.391  1.00 10.00      B   
ATOM   1126  HZ2 LYS    95     -38.276  -6.075   1.060  1.00 10.00      B   
ATOM   1127  HZ3 LYS    95     -36.597  -6.107   0.915  1.00 10.00      B   
ATOM   1128  C   LYS    95     -35.124  -1.471  -5.014  1.00 10.00      B   
ATOM   1129  O   LYS    95     -33.948  -1.107  -5.047  1.00 10.00      B   
ATOM   1130  N   ALA    96     -35.788  -1.899  -6.081  1.00 10.00      B   
ATOM   1131  HN  ALA    96     -36.728  -2.155  -5.979  1.00 10.00      B   
ATOM   1132  CA  ALA    96     -35.171  -2.009  -7.396  1.00 10.00      B   
ATOM   1133  CB  ALA    96     -36.189  -2.512  -8.405  1.00 10.00      B   
ATOM   1134  C   ALA    96     -34.566  -0.682  -7.859  1.00 10.00      B   
ATOM   1135  O   ALA    96     -33.565  -0.667  -8.574  1.00 10.00      B   
ATOM   1136  N   VAL    97     -35.172   0.426  -7.444  1.00 10.00      B   
ATOM   1137  HN  VAL    97     -35.963   0.352  -6.867  1.00 10.00      B   
ATOM   1138  CA  VAL    97     -34.688   1.750  -7.816  1.00 10.00      B   
ATOM   1139  CB  VAL    97     -35.636   2.855  -7.306  1.00 10.00      B   
ATOM   1140  CG1 VAL    97     -35.164   4.228  -7.762  1.00 10.00      B   
ATOM   1141  CG2 VAL    97     -37.056   2.596  -7.778  1.00 10.00      B   
ATOM   1142  C   VAL    97     -33.287   1.983  -7.258  1.00 10.00      B   
ATOM   1143  O   VAL    97     -32.388   2.434  -7.969  1.00 10.00      B   
ATOM   1144  N   LEU    98     -33.107   1.639  -5.987  1.00 10.00      B   
ATOM   1145  HN  LEU    98     -33.851   1.246  -5.490  1.00 10.00      B   
ATOM   1146  CA  LEU    98     -31.823   1.810  -5.322  1.00 10.00      B   
ATOM   1147  CB  LEU    98     -31.976   1.616  -3.813  1.00 10.00      B   
ATOM   1148  CG  LEU    98     -32.971   2.550  -3.120  1.00 10.00      B   
ATOM   1149  CD1 LEU    98     -33.191   2.118  -1.680  1.00 10.00      B   
ATOM   1150  CD2 LEU    98     -32.486   3.990  -3.179  1.00 10.00      B   
ATOM   1151  C   LEU    98     -30.798   0.830  -5.875  1.00 10.00      B   
ATOM   1152  O   LEU    98     -29.627   1.172  -6.048  1.00 10.00      B   
ATOM   1153  N   VAL    99     -31.251  -0.387  -6.155  1.00 10.00      B   
ATOM   1154  HN  VAL    99     -32.197  -0.595  -5.983  1.00 10.00      B   
ATOM   1155  CA  VAL    99     -30.381  -1.424  -6.698  1.00 10.00      B   
ATOM   1156  CB  VAL    99     -31.093  -2.793  -6.768  1.00 10.00      B   
ATOM   1157  CG1 VAL    99     -30.189  -3.846  -7.390  1.00 10.00      B   
ATOM   1158  CG2 VAL    99     -31.539  -3.235  -5.384  1.00 10.00      B   
ATOM   1159  C   VAL    99     -29.882  -1.035  -8.089  1.00 10.00      B   
ATOM   1160  O   VAL    99     -28.688  -1.113  -8.369  1.00 10.00      B   
ATOM   1161  N   LYS   100     -30.802  -0.602  -8.947  1.00 10.00      B   
ATOM   1162  HN  LYS   100     -31.739  -0.551  -8.658  1.00 10.00      B   
ATOM   1163  CA  LYS   100     -30.456  -0.203 -10.308  1.00 10.00      B   
ATOM   1164  CB  LYS   100     -31.708   0.221 -11.078  1.00 10.00      B   
ATOM   1165  CG  LYS   100     -31.615   0.008 -12.580  1.00 10.00      B   
ATOM   1166  CD  LYS   100     -32.752   0.705 -13.307  1.00 10.00      B   
ATOM   1167  CE  LYS   100     -32.933   0.145 -14.707  1.00 10.00      B   
ATOM   1168  NZ  LYS   100     -31.670   0.183 -15.489  1.00 10.00      B   
ATOM   1169  HZ1 LYS   100     -31.790  -0.320 -16.391  1.00 10.00      B   
ATOM   1170  HZ2 LYS   100     -30.903  -0.268 -14.954  1.00 10.00      B   
ATOM   1171  HZ3 LYS   100     -31.403   1.167 -15.692  1.00 10.00      B   
ATOM   1172  C   LYS   100     -29.436   0.934 -10.297  1.00 10.00      B   
ATOM   1173  O   LYS   100     -28.491   0.943 -11.086  1.00 10.00      B   
ATOM   1174  N   ALA   101     -29.631   1.887  -9.390  1.00 10.00      B   
ATOM   1175  HN  ALA   101     -30.406   1.824  -8.791  1.00 10.00      B   
ATOM   1176  CA  ALA   101     -28.724   3.022  -9.264  1.00 10.00      B   
ATOM   1177  CB  ALA   101     -29.275   4.030  -8.265  1.00 10.00      B   
ATOM   1178  C   ALA   101     -27.333   2.552  -8.844  1.00 10.00      B   
ATOM   1179  O   ALA   101     -26.322   2.962  -9.425  1.00 10.00      B   
ATOM   1180  N   ALA   102     -27.298   1.665  -7.859  1.00 10.00      B   
ATOM   1181  HN  ALA   102     -28.143   1.364  -7.460  1.00 10.00      B   
ATOM   1182  CA  ALA   102     -26.046   1.126  -7.353  1.00 10.00      B   
ATOM   1183  CB  ALA   102     -26.286   0.300  -6.097  1.00 10.00      B   
ATOM   1184  C   ALA   102     -25.334   0.293  -8.412  1.00 10.00      B   
ATOM   1185  O   ALA   102     -24.108   0.337  -8.524  1.00 10.00      B   
ATOM   1186  N   MET   103     -26.107  -0.457  -9.189  1.00 10.00      B   
ATOM   1187  HN  MET   103     -27.081  -0.451  -9.046  1.00 10.00      B   
ATOM   1188  CA  MET   103     -25.546  -1.301 -10.239  1.00 10.00      B   
ATOM   1189  CB  MET   103     -26.610  -2.211 -10.859  1.00 10.00      B   
ATOM   1190  CG  MET   103     -27.088  -3.319  -9.935  1.00 10.00      B   
ATOM   1191  SD  MET   103     -27.582  -4.808 -10.825  1.00 10.00      B   
ATOM   1192  CE  MET   103     -25.982  -5.432 -11.338  1.00 10.00      B   
ATOM   1193  C   MET   103     -24.863  -0.469 -11.317  1.00 10.00      B   
ATOM   1194  O   MET   103     -23.811  -0.850 -11.831  1.00 10.00      B   
ATOM   1195  N   ILE   104     -25.461   0.667 -11.657  1.00 10.00      B   
ATOM   1196  HN  ILE   104     -26.305   0.916 -11.221  1.00 10.00      B   
ATOM   1197  CA  ILE   104     -24.890   1.550 -12.667  1.00 10.00      B   
ATOM   1198  CB  ILE   104     -25.857   2.694 -13.050  1.00 10.00      B   
ATOM   1199  CG1 ILE   104     -27.078   2.124 -13.775  1.00 10.00      B   
ATOM   1200  CG2 ILE   104     -25.155   3.731 -13.916  1.00 10.00      B   
ATOM   1201  CD1 ILE   104     -28.116   3.160 -14.147  1.00 10.00      B   
ATOM   1202  C   ILE   104     -23.562   2.121 -12.173  1.00 10.00      B   
ATOM   1203  O   ILE   104     -22.579   2.175 -12.914  1.00 10.00      B   
ATOM   1204  N   LEU   105     -23.535   2.521 -10.908  1.00 10.00      B   
ATOM   1205  HN  LEU   105     -24.352   2.449 -10.365  1.00 10.00      B   
ATOM   1206  CA  LEU   105     -22.326   3.069 -10.308  1.00 10.00      B   
ATOM   1207  CB  LEU   105     -22.635   3.674  -8.939  1.00 10.00      B   
ATOM   1208  CG  LEU   105     -23.555   4.897  -8.938  1.00 10.00      B   
ATOM   1209  CD1 LEU   105     -23.997   5.232  -7.522  1.00 10.00      B   
ATOM   1210  CD2 LEU   105     -22.865   6.090  -9.583  1.00 10.00      B   
ATOM   1211  C   LEU   105     -21.256   1.987 -10.190  1.00 10.00      B   
ATOM   1212  O   LEU   105     -20.057   2.266 -10.260  1.00 10.00      B   
ATOM   1213  N   ALA   106     -21.706   0.748 -10.014  1.00 10.00      B   
ATOM   1214  HN  ALA   106     -22.674   0.599  -9.938  1.00 10.00      B   
ATOM   1215  CA  ALA   106     -20.806  -0.391  -9.912  1.00 10.00      B   
ATOM   1216  CB  ALA   106     -21.576  -1.630  -9.482  1.00 10.00      B   
ATOM   1217  C   ALA   106     -20.123  -0.635 -11.250  1.00 10.00      B   
ATOM   1218  O   ALA   106     -18.925  -0.903 -11.309  1.00 10.00      B   
ATOM   1219  N   VAL   107     -20.896  -0.532 -12.325  1.00 10.00      B   
ATOM   1220  HN  VAL   107     -21.850  -0.329 -12.209  1.00 10.00      B   
ATOM   1221  CA  VAL   107     -20.364  -0.722 -13.667  1.00 10.00      B   
ATOM   1222  CB  VAL   107     -21.486  -0.708 -14.731  1.00 10.00      B   
ATOM   1223  CG1 VAL   107     -20.910  -0.774 -16.141  1.00 10.00      B   
ATOM   1224  CG2 VAL   107     -22.452  -1.858 -14.498  1.00 10.00      B   
ATOM   1225  C   VAL   107     -19.348   0.376 -13.973  1.00 10.00      B   
ATOM   1226  O   VAL   107     -18.281   0.112 -14.532  1.00 10.00      B   
ATOM   1227  N   PHE   108     -19.685   1.602 -13.582  1.00 10.00      B   
ATOM   1228  HN  PHE   108     -20.553   1.739 -13.142  1.00 10.00      B   
ATOM   1229  CA  PHE   108     -18.812   2.747 -13.798  1.00 10.00      B   
ATOM   1230  CB  PHE   108     -19.470   4.027 -13.266  1.00 10.00      B   
ATOM   1231  CG  PHE   108     -18.626   5.263 -13.419  1.00 10.00      B   
ATOM   1232  CD1 PHE   108     -18.469   5.862 -14.658  1.00 10.00      B   
ATOM   1233  CD2 PHE   108     -17.988   5.825 -12.323  1.00 10.00      B   
ATOM   1234  CE1 PHE   108     -17.694   6.998 -14.804  1.00 10.00      B   
ATOM   1235  CE2 PHE   108     -17.212   6.961 -12.461  1.00 10.00      B   
ATOM   1236  CZ  PHE   108     -17.065   7.549 -13.703  1.00 10.00      B   
ATOM   1237  C   PHE   108     -17.458   2.530 -13.128  1.00 10.00      B   
ATOM   1238  O   PHE   108     -16.409   2.726 -13.744  1.00 10.00      B   
ATOM   1239  N   THR   109     -17.487   2.105 -11.871  1.00 10.00      B   
ATOM   1240  HN  THR   109     -18.354   1.948 -11.437  1.00 10.00      B   
ATOM   1241  CA  THR   109     -16.262   1.861 -11.121  1.00 10.00      B   
ATOM   1242  CB  THR   109     -16.540   1.675  -9.618  1.00 10.00      B   
ATOM   1243  OG1 THR   109     -17.773   0.965  -9.436  1.00 10.00      B   
ATOM   1244  HG1 THR   109     -18.514   1.583  -9.513  1.00 10.00      B   
ATOM   1245  CG2 THR   109     -16.636   3.027  -8.933  1.00 10.00      B   
ATOM   1246  C   THR   109     -15.510   0.652 -11.674  1.00 10.00      B   
ATOM   1247  O   THR   109     -14.278   0.641 -11.713  1.00 10.00      B   
ATOM   1248  N   ALA   110     -16.262  -0.354 -12.113  1.00 10.00      B   
ATOM   1249  HN  ALA   110     -17.238  -0.283 -12.041  1.00 10.00      B   
ATOM   1250  CA  ALA   110     -15.682  -1.562 -12.682  1.00 10.00      B   
ATOM   1251  CB  ALA   110     -16.765  -2.586 -12.990  1.00 10.00      B   
ATOM   1252  C   ALA   110     -14.885  -1.229 -13.938  1.00 10.00      B   
ATOM   1253  O   ALA   110     -13.773  -1.719 -14.120  1.00 10.00      B   
ATOM   1254  N   ILE   111     -15.453  -0.386 -14.798  1.00 10.00      B   
ATOM   1255  HN  ILE   111     -16.354  -0.037 -14.606  1.00 10.00      B   
ATOM   1256  CA  ILE   111     -14.778   0.024 -16.024  1.00 10.00      B   
ATOM   1257  CB  ILE   111     -15.667   0.951 -16.882  1.00 10.00      B   
ATOM   1258  CG1 ILE   111     -16.884   0.178 -17.400  1.00 10.00      B   
ATOM   1259  CG2 ILE   111     -14.874   1.547 -18.040  1.00 10.00      B   
ATOM   1260  CD1 ILE   111     -17.907   1.038 -18.111  1.00 10.00      B   
ATOM   1261  C   ILE   111     -13.468   0.730 -15.689  1.00 10.00      B   
ATOM   1262  O   ILE   111     -12.424   0.422 -16.262  1.00 10.00      B   
ATOM   1263  N   VAL   112     -13.531   1.658 -14.736  1.00 10.00      B   
ATOM   1264  HN  VAL   112     -14.397   1.846 -14.308  1.00 10.00      B   
ATOM   1265  CA  VAL   112     -12.352   2.404 -14.313  1.00 10.00      B   
ATOM   1266  CB  VAL   112     -12.703   3.467 -13.248  1.00 10.00      B   
ATOM   1267  CG1 VAL   112     -11.452   4.192 -12.773  1.00 10.00      B   
ATOM   1268  CG2 VAL   112     -13.714   4.461 -13.802  1.00 10.00      B   
ATOM   1269  C   VAL   112     -11.285   1.458 -13.766  1.00 10.00      B   
ATOM   1270  O   VAL   112     -10.099   1.611 -14.053  1.00 10.00      B   
ATOM   1271  N   ALA   113     -11.718   0.465 -13.000  1.00 10.00      B   
ATOM   1272  HN  ALA   113     -12.680   0.386 -12.821  1.00 10.00      B   
ATOM   1273  CA  ALA   113     -10.803  -0.509 -12.419  1.00 10.00      B   
ATOM   1274  CB  ALA   113     -11.508  -1.333 -11.353  1.00 10.00      B   
ATOM   1275  C   ALA   113     -10.217  -1.412 -13.500  1.00 10.00      B   
ATOM   1276  O   ALA   113      -9.042  -1.778 -13.446  1.00 10.00      B   
ATOM   1277  N   ALA   114     -11.039  -1.755 -14.484  1.00 10.00      B   
ATOM   1278  HN  ALA   114     -11.968  -1.432 -14.464  1.00 10.00      B   
ATOM   1279  CA  ALA   114     -10.611  -2.609 -15.581  1.00 10.00      B   
ATOM   1280  CB  ALA   114     -11.806  -3.062 -16.403  1.00 10.00      B   
ATOM   1281  C   ALA   114      -9.583  -1.905 -16.460  1.00 10.00      B   
ATOM   1282  O   ALA   114      -8.518  -2.453 -16.735  1.00 10.00      B   
ATOM   1283  N   VAL   115      -9.892  -0.685 -16.893  1.00 10.00      B   
ATOM   1284  HN  VAL   115     -10.759  -0.286 -16.644  1.00 10.00      B   
ATOM   1285  CA  VAL   115      -8.965   0.069 -17.734  1.00 10.00      B   
ATOM   1286  CB  VAL   115      -9.586   1.349 -18.338  1.00 10.00      B   
ATOM   1287  CG1 VAL   115     -10.775   1.008 -19.222  1.00 10.00      B   
ATOM   1288  CG2 VAL   115      -9.981   2.341 -17.254  1.00 10.00      B   
ATOM   1289  C   VAL   115      -7.693   0.410 -16.962  1.00 10.00      B   
ATOM   1290  O   VAL   115      -6.617   0.565 -17.545  1.00 10.00      B   
ATOM   1291  N   ASN   116      -7.825   0.499 -15.641  1.00 10.00      B   
ATOM   1292  HN  ASN   116      -8.711   0.365 -15.243  1.00 10.00      B   
ATOM   1293  CA  ASN   116      -6.699   0.800 -14.771  1.00 10.00      B   
ATOM   1294  CB  ASN   116      -7.165   0.952 -13.322  1.00 10.00      B   
ATOM   1295  CG  ASN   116      -7.000   2.363 -12.791  1.00 10.00      B   
ATOM   1296  OD1 ASN   116      -6.075   3.080 -13.168  1.00 10.00      B   
ATOM   1297  ND2 ASN   116      -7.897   2.772 -11.909  1.00 10.00      B   
ATOM   1298 HD21 ASN   116      -8.609   2.152 -11.649  1.00 10.00      B   
ATOM   1299 HD22 ASN   116      -7.815   3.684 -11.553  1.00 10.00      B   
ATOM   1300  C   ASN   116      -5.658  -0.304 -14.859  1.00 10.00      B   
ATOM   1301  O   ASN   116      -4.502  -0.048 -15.186  1.00 10.00      B   
ATOM   1302  N   VAL   117      -6.085  -1.540 -14.610  1.00 10.00      B   
ATOM   1303  HN  VAL   117      -7.035  -1.686 -14.398  1.00 10.00      B   
ATOM   1304  CA  VAL   117      -5.181  -2.689 -14.650  1.00 10.00      B   
ATOM   1305  CB  VAL   117      -5.743  -3.905 -13.883  1.00 10.00      B   
ATOM   1306  CG1 VAL   117      -5.901  -3.581 -12.406  1.00 10.00      B   
ATOM   1307  CG2 VAL   117      -7.062  -4.372 -14.483  1.00 10.00      B   
ATOM   1308  C   VAL   117      -4.834  -3.098 -16.079  1.00 10.00      B   
ATOM   1309  O   VAL   117      -4.009  -3.983 -16.296  1.00 10.00      B   
ATOM   1310  N   MET   118      -5.459  -2.448 -17.051  1.00 10.00      B   
ATOM   1311  HN  MET   118      -6.118  -1.761 -16.819  1.00 10.00      B   
ATOM   1312  CA  MET   118      -5.201  -2.748 -18.454  1.00 10.00      B   
ATOM   1313  CB  MET   118      -6.477  -2.616 -19.290  1.00 10.00      B   
ATOM   1314  CG  MET   118      -7.269  -3.908 -19.424  1.00 10.00      B   
ATOM   1315  SD  MET   118      -8.817  -3.698 -20.332  1.00 10.00      B   
ATOM   1316  CE  MET   118      -8.222  -3.058 -21.895  1.00 10.00      B   
ATOM   1317  C   MET   118      -4.106  -1.855 -19.023  1.00 10.00      B   
ATOM   1318  O   MET   118      -3.292  -2.293 -19.836  1.00 10.00      B   
ATOM   1319  N   TRP   119      -4.079  -0.604 -18.585  1.00 10.00      B   
ATOM   1320  HN  TRP   119      -4.744  -0.311 -17.925  1.00 10.00      B   
ATOM   1321  CA  TRP   119      -3.087   0.347 -19.067  1.00 10.00      B   
ATOM   1322  CB  TRP   119      -3.761   1.621 -19.575  1.00 10.00      B   
ATOM   1323  CG  TRP   119      -4.371   1.478 -20.933  1.00 10.00      B   
ATOM   1324  CD1 TRP   119      -5.686   1.251 -21.221  1.00 10.00      B   
ATOM   1325  CD2 TRP   119      -3.690   1.555 -22.193  1.00 10.00      B   
ATOM   1326  NE1 TRP   119      -5.864   1.180 -22.580  1.00 10.00      B   
ATOM   1327  HE1 TRP   119      -6.719   1.023 -23.034  1.00 10.00      B   
ATOM   1328  CE2 TRP   119      -4.654   1.364 -23.200  1.00 10.00      B   
ATOM   1329  CE3 TRP   119      -2.358   1.765 -22.566  1.00 10.00      B   
ATOM   1330  CZ2 TRP   119      -4.331   1.381 -24.556  1.00 10.00      B   
ATOM   1331  CZ3 TRP   119      -2.041   1.780 -23.910  1.00 10.00      B   
ATOM   1332  CH2 TRP   119      -3.021   1.589 -24.889  1.00 10.00      B   
ATOM   1333  C   TRP   119      -2.058   0.696 -18.001  1.00 10.00      B   
ATOM   1334  O   TRP   119      -0.900   0.289 -18.092  1.00 10.00      B   
ATOM   1335  N   ALA   120      -2.487   1.443 -16.990  1.00 10.00      B   
ATOM   1336  HN  ALA   120      -3.428   1.714 -16.964  1.00 10.00      B   
ATOM   1337  CA  ALA   120      -1.600   1.873 -15.914  1.00 10.00      B   
ATOM   1338  CB  ALA   120      -2.326   2.847 -14.997  1.00 10.00      B   
ATOM   1339  C   ALA   120      -1.050   0.695 -15.120  1.00 10.00      B   
ATOM   1340  O   ALA   120       0.089   0.731 -14.663  1.00 10.00      B   
ATOM   1341  N   GLY   121      -1.869  -0.339 -14.968  1.00 10.00      B   
ATOM   1342  HN  GLY   121      -2.769  -0.288 -15.361  1.00 10.00      B   
ATOM   1343  CA  GLY   121      -1.486  -1.529 -14.224  1.00 10.00      B   
ATOM   1344  C   GLY   121      -0.131  -2.101 -14.609  1.00 10.00      B   
ATOM   1345  O   GLY   121       0.841  -1.922 -13.875  1.00 10.00      B   
ATOM   1346  N   PRO   122      -0.028  -2.785 -15.763  1.00 10.00      B   
ATOM   1347  CA  PRO   122       1.233  -3.393 -16.215  1.00 10.00      B   
ATOM   1348  CB  PRO   122       0.868  -4.040 -17.559  1.00 10.00      B   
ATOM   1349  CG  PRO   122      -0.391  -3.365 -17.982  1.00 10.00      B   
ATOM   1350  CD  PRO   122      -1.120  -3.023 -16.717  1.00 10.00      B   
ATOM   1351  C   PRO   122       2.342  -2.358 -16.400  1.00 10.00      B   
ATOM   1352  O   PRO   122       3.519  -2.644 -16.165  1.00 10.00      B   
ATOM   1353  N   TRP   123       1.955  -1.155 -16.804  1.00 10.00      B   
ATOM   1354  HN  TRP   123       1.001  -0.992 -16.961  1.00 10.00      B   
ATOM   1355  CA  TRP   123       2.899  -0.071 -17.025  1.00 10.00      B   
ATOM   1356  CB  TRP   123       2.155   1.154 -17.563  1.00 10.00      B   
ATOM   1357  CG  TRP   123       3.025   2.349 -17.819  1.00 10.00      B   
ATOM   1358  CD1 TRP   123       3.847   2.551 -18.888  1.00 10.00      B   
ATOM   1359  CD2 TRP   123       3.146   3.513 -16.994  1.00 10.00      B   
ATOM   1360  NE1 TRP   123       4.477   3.767 -18.776  1.00 10.00      B   
ATOM   1361  HE1 TRP   123       5.117   4.139 -19.422  1.00 10.00      B   
ATOM   1362  CE2 TRP   123       4.062   4.379 -17.624  1.00 10.00      B   
ATOM   1363  CE3 TRP   123       2.567   3.906 -15.785  1.00 10.00      B   
ATOM   1364  CZ2 TRP   123       4.412   5.613 -17.084  1.00 10.00      B   
ATOM   1365  CZ3 TRP   123       2.915   5.129 -15.252  1.00 10.00      B   
ATOM   1366  CH2 TRP   123       3.827   5.969 -15.900  1.00 10.00      B   
ATOM   1367  C   TRP   123       3.638   0.282 -15.736  1.00 10.00      B   
ATOM   1368  O   TRP   123       4.871   0.259 -15.685  1.00 10.00      B   
ATOM   1369  N   SER   124       2.880   0.582 -14.694  1.00 10.00      B   
ATOM   1370  HN  SER   124       1.902   0.554 -14.787  1.00 10.00      B   
ATOM   1371  CA  SER   124       3.460   0.948 -13.415  1.00 10.00      B   
ATOM   1372  CB  SER   124       2.406   1.568 -12.495  1.00 10.00      B   
ATOM   1373  OG  SER   124       1.296   0.701 -12.342  1.00 10.00      B   
ATOM   1374  HG  SER   124       0.733   0.760 -13.126  1.00 10.00      B   
ATOM   1375  C   SER   124       4.112  -0.247 -12.739  1.00 10.00      B   
ATOM   1376  O   SER   124       5.189  -0.120 -12.171  1.00 10.00      B   
ATOM   1377  N   SER   125       3.461  -1.403 -12.816  1.00 10.00      B   
ATOM   1378  HN  SER   125       2.600  -1.436 -13.290  1.00 10.00      B   
ATOM   1379  CA  SER   125       3.978  -2.620 -12.200  1.00 10.00      B   
ATOM   1380  CB  SER   125       3.024  -3.795 -12.433  1.00 10.00      B   
ATOM   1381  OG  SER   125       1.724  -3.501 -11.946  1.00 10.00      B   
ATOM   1382  HG  SER   125       1.351  -2.765 -12.455  1.00 10.00      B   
ATOM   1383  C   SER   125       5.385  -2.963 -12.684  1.00 10.00      B   
ATOM   1384  O   SER   125       6.259  -3.298 -11.885  1.00 10.00      B   
ATOM   1385  N   ARG   126       5.609  -2.869 -13.991  1.00 10.00      B   
ATOM   1386  HN  ARG   126       4.884  -2.583 -14.587  1.00 10.00      B   
ATOM   1387  CA  ARG   126       6.919  -3.184 -14.549  1.00 10.00      B   
ATOM   1388  CB  ARG   126       6.841  -3.536 -16.033  1.00 10.00      B   
ATOM   1389  CG  ARG   126       6.412  -4.971 -16.298  1.00 10.00      B   
ATOM   1390  CD  ARG   126       7.154  -5.568 -17.484  1.00 10.00      B   
ATOM   1391  NE  ARG   126       6.686  -5.017 -18.752  1.00 10.00      B   
ATOM   1392  HE  ARG   126       5.717  -5.053 -18.925  1.00 10.00      B   
ATOM   1393  CZ  ARG   126       7.476  -4.461 -19.668  1.00 10.00      B   
ATOM   1394  NH1 ARG   126       8.786  -4.370 -19.462  1.00 10.00      B   
ATOM   1395 HH11 ARG   126       9.206  -4.738 -18.582  1.00 10.00      B   
ATOM   1396 HH12 ARG   126       9.400  -3.928 -20.184  1.00 10.00      B   
ATOM   1397  NH2 ARG   126       6.950  -4.004 -20.797  1.00 10.00      B   
ATOM   1398 HH21 ARG   126       5.923  -4.090 -20.967  1.00 10.00      B   
ATOM   1399 HH22 ARG   126       7.560  -3.557 -21.519  1.00 10.00      B   
ATOM   1400  C   ARG   126       7.925  -2.068 -14.292  1.00 10.00      B   
ATOM   1401  O   ARG   126       9.100  -2.330 -14.039  1.00 10.00      B   
ATOM   1402  N   HIS   127       7.461  -0.826 -14.340  1.00 10.00      B   
ATOM   1403  HN  HIS   127       6.514  -0.675 -14.547  1.00 10.00      B   
ATOM   1404  CA  HIS   127       8.333   0.318 -14.101  1.00 10.00      B   
ATOM   1405  CB  HIS   127       7.698   1.622 -14.584  1.00 10.00      B   
ATOM   1406  CG  HIS   127       7.984   1.945 -16.017  1.00 10.00      B   
ATOM   1407  ND1 HIS   127       9.227   2.343 -16.469  1.00 10.00      B   
ATOM   1408  HD1 HIS   127      10.031   2.462 -15.914  1.00 10.00      B   
ATOM   1409  CD2 HIS   127       7.180   1.928 -17.107  1.00 10.00      B   
ATOM   1410  CE1 HIS   127       9.173   2.552 -17.769  1.00 10.00      B   
ATOM   1411  NE2 HIS   127       7.945   2.307 -18.181  1.00 10.00      B   
ATOM   1412  HE2 HIS   127       7.633   2.373 -19.112  1.00 10.00      B   
ATOM   1413  C   HIS   127       8.701   0.427 -12.629  1.00 10.00      B   
ATOM   1414  O   HIS   127       9.726   1.009 -12.276  1.00 10.00      B   
ATOM   1415  N   GLN   128       7.853  -0.128 -11.775  1.00 10.00      B   
ATOM   1416  HN  GLN   128       7.037  -0.552 -12.120  1.00 10.00      B   
ATOM   1417  CA  GLN   128       8.089  -0.109 -10.338  1.00 10.00      B   
ATOM   1418  CB  GLN   128       6.779  -0.349  -9.584  1.00 10.00      B   
ATOM   1419  CG  GLN   128       6.843  -0.058  -8.094  1.00 10.00      B   
ATOM   1420  CD  GLN   128       5.539  -0.370  -7.385  1.00 10.00      B   
ATOM   1421  OE1 GLN   128       4.632   0.462  -7.324  1.00 10.00      B   
ATOM   1422  NE2 GLN   128       5.434  -1.568  -6.837  1.00 10.00      B   
ATOM   1423 HE21 GLN   128       6.194  -2.184  -6.914  1.00 10.00      B   
ATOM   1424 HE22 GLN   128       4.598  -1.795  -6.369  1.00 10.00      B   
ATOM   1425  C   GLN   128       9.100  -1.186  -9.975  1.00 10.00      B   
ATOM   1426  O   GLN   128       9.858  -1.046  -9.014  1.00 10.00      B   
ATOM   1427  N   ASP   129       9.098  -2.264 -10.753  1.00 10.00      B   
ATOM   1428  HN  ASP   129       8.452  -2.317 -11.490  1.00 10.00      B   
ATOM   1429  CA  ASP   129      10.021  -3.372 -10.535  1.00 10.00      B   
ATOM   1430  CB  ASP   129       9.754  -4.498 -11.531  1.00 10.00      B   
ATOM   1431  CG  ASP   129      10.529  -5.754 -11.200  1.00 10.00      B   
ATOM   1432  OD1 ASP   129      10.234  -6.381 -10.159  1.00 10.00      B   
ATOM   1433  OD2 ASP   129      11.428  -6.126 -11.986  1.00 10.00      B   
ATOM   1434  C   ASP   129      11.463  -2.890 -10.652  1.00 10.00      B   
ATOM   1435  O   ASP   129      12.303  -3.182  -9.797  1.00 10.00      B   
ATOM   1436  N   GLU   130      11.738  -2.146 -11.714  1.00 10.00      B   
ATOM   1437  HN  GLU   130      11.029  -1.962 -12.367  1.00 10.00      B   
ATOM   1438  CA  GLU   130      13.063  -1.588 -11.930  1.00 10.00      B   
ATOM   1439  CB  GLU   130      13.509  -1.759 -13.383  1.00 10.00      B   
ATOM   1440  CG  GLU   130      15.002  -1.553 -13.588  1.00 10.00      B   
ATOM   1441  CD  GLU   130      15.323  -0.727 -14.817  1.00 10.00      B   
ATOM   1442  OE1 GLU   130      15.436   0.515 -14.694  1.00 10.00      B   
ATOM   1443  OE2 GLU   130      15.477  -1.312 -15.911  1.00 10.00      B   
ATOM   1444  C   GLU   130      13.046  -0.112 -11.553  1.00 10.00      B   
ATOM   1445  O   GLU   130      12.653   0.739 -12.356  1.00 10.00      B   
ATOM   1446  N   VAL   131      13.456   0.181 -10.325  1.00 10.00      B   
ATOM   1447  HN  VAL   131      13.757  -0.546  -9.739  1.00 10.00      B   
ATOM   1448  CA  VAL   131      13.474   1.553  -9.817  1.00 10.00      B   
ATOM   1449  CB  VAL   131      13.550   1.595  -8.276  1.00 10.00      B   
ATOM   1450  CG1 VAL   131      12.731   2.757  -7.739  1.00 10.00      B   
ATOM   1451  CG2 VAL   131      13.099   0.278  -7.659  1.00 10.00      B   
ATOM   1452  C   VAL   131      14.643   2.351 -10.392  1.00 10.00      B   
ATOM   1453  O   VAL   131      15.509   2.824  -9.651  1.00 10.00      B   
ATOM   1454  N   LEU   132      14.647   2.500 -11.716  1.00 10.00      B   
ATOM   1455  HN  LEU   132      13.920   2.093 -12.237  1.00 10.00      B   
ATOM   1456  CA  LEU   132      15.696   3.230 -12.422  1.00 10.00      B   
ATOM   1457  CB  LEU   132      15.681   4.718 -12.050  1.00 10.00      B   
ATOM   1458  CG  LEU   132      14.412   5.492 -12.416  1.00 10.00      B   
ATOM   1459  CD1 LEU   132      14.409   6.862 -11.755  1.00 10.00      B   
ATOM   1460  CD2 LEU   132      14.287   5.626 -13.926  1.00 10.00      B   
ATOM   1461  C   LEU   132      17.062   2.614 -12.142  1.00 10.00      B   
ATOM   1462  O   LEU   132      17.877   3.184 -11.421  1.00 10.00      B   
ATOM   1463  N   ALA   133      17.306   1.447 -12.722  1.00 10.00      B   
ATOM   1464  HN  ALA   133      16.619   1.051 -13.308  1.00 10.00      B   
ATOM   1465  CA  ALA   133      18.566   0.735 -12.525  1.00 10.00      B   
ATOM   1466  CB  ALA   133      18.549  -0.593 -13.263  1.00 10.00      B   
ATOM   1467  C   ALA   133      19.770   1.572 -12.952  1.00 10.00      B   
ATOM   1468  O   ALA   133      20.797   1.586 -12.270  1.00 10.00      B   
ATOM   1469  N   GLU   134      19.630   2.288 -14.063  1.00 10.00      B   
ATOM   1470  HN  GLU   134      18.777   2.255 -14.549  1.00 10.00      B   
ATOM   1471  CA  GLU   134      20.712   3.122 -14.577  1.00 10.00      B   
ATOM   1472  CB  GLU   134      20.364   3.681 -15.959  1.00 10.00      B   
ATOM   1473  CG  GLU   134      20.327   2.638 -17.066  1.00 10.00      B   
ATOM   1474  CD  GLU   134      20.051   3.247 -18.426  1.00 10.00      B   
ATOM   1475  OE1 GLU   134      18.917   3.098 -18.933  1.00 10.00      B   
ATOM   1476  OE2 GLU   134      20.961   3.883 -18.995  1.00 10.00      B   
ATOM   1477  C   GLU   134      21.059   4.256 -13.610  1.00 10.00      B   
ATOM   1478  O   GLU   134      22.194   4.736 -13.585  1.00 10.00      B   
ATOM   1479  N   ALA   135      20.081   4.675 -12.818  1.00 10.00      B   
ATOM   1480  HN  ALA   135      19.199   4.255 -12.883  1.00 10.00      B   
ATOM   1481  CA  ALA   135      20.283   5.744 -11.850  1.00 10.00      B   
ATOM   1482  CB  ALA   135      19.029   6.598 -11.727  1.00 10.00      B   
ATOM   1483  C   ALA   135      20.678   5.173 -10.490  1.00 10.00      B   
ATOM   1484  O   ALA   135      21.495   5.750  -9.775  1.00 10.00      B   
ATOM   1485  N   LYS   136      20.093   4.029 -10.146  1.00 10.00      B   
ATOM   1486  HN  LYS   136      19.440   3.624 -10.762  1.00 10.00      B   
ATOM   1487  CA  LYS   136      20.375   3.360  -8.878  1.00 10.00      B   
ATOM   1488  CB  LYS   136      19.483   2.119  -8.722  1.00 10.00      B   
ATOM   1489  CG  LYS   136      19.662   1.362  -7.412  1.00 10.00      B   
ATOM   1490  CD  LYS   136      18.808   0.103  -7.379  1.00 10.00      B   
ATOM   1491  CE  LYS   136      19.021  -0.687  -6.096  1.00 10.00      B   
ATOM   1492  NZ  LYS   136      18.211  -1.932  -6.067  1.00 10.00      B   
ATOM   1493  HZ1 LYS   136      18.471  -2.547  -6.863  1.00 10.00      B   
ATOM   1494  HZ2 LYS   136      17.200  -1.702  -6.138  1.00 10.00      B   
ATOM   1495  HZ3 LYS   136      18.376  -2.447  -5.178  1.00 10.00      B   
ATOM   1496  C   LYS   136      21.846   2.963  -8.804  1.00 10.00      B   
ATOM   1497  O   LYS   136      22.484   3.086  -7.760  1.00 10.00      B   
ATOM   1498  N   ALA   137      22.381   2.506  -9.928  1.00 10.00      B   
ATOM   1499  HN  ALA   137      21.821   2.442 -10.734  1.00 10.00      B   
ATOM   1500  CA  ALA   137      23.775   2.092  -9.999  1.00 10.00      B   
ATOM   1501  CB  ALA   137      23.942   0.972 -11.010  1.00 10.00      B   
ATOM   1502  C   ALA   137      24.683   3.264 -10.355  1.00 10.00      B   
ATOM   1503  O   ALA   137      25.885   3.091 -10.532  1.00 10.00      B   
ATOM   1504  N   ASN   138      24.109   4.455 -10.458  1.00 10.00      B   
ATOM   1505  HN  ASN   138      23.147   4.546 -10.289  1.00 10.00      B   
ATOM   1506  CA  ASN   138      24.885   5.639 -10.788  1.00 10.00      B   
ATOM   1507  CB  ASN   138      24.109   6.548 -11.741  1.00 10.00      B   
ATOM   1508  CG  ASN   138      24.978   7.624 -12.363  1.00 10.00      B   
ATOM   1509  OD1 ASN   138      25.206   8.673 -11.769  1.00 10.00      B   
ATOM   1510  ND2 ASN   138      25.456   7.377 -13.572  1.00 10.00      B   
ATOM   1511 HD21 ASN   138      25.223   6.522 -13.998  1.00 10.00      B   
ATOM   1512 HD22 ASN   138      26.021   8.057 -13.995  1.00 10.00      B   
ATOM   1513  C   ASN   138      25.237   6.398  -9.520  1.00 10.00      B   
ATOM   1514  O   ASN   138      24.365   6.672  -8.692  1.00 10.00      B   
ATOM   1515  N   PRO   139      26.525   6.716  -9.336  1.00 10.00      B   
ATOM   1516  CA  PRO   139      26.996   7.448  -8.159  1.00 10.00      B   
ATOM   1517  CB  PRO   139      28.521   7.408  -8.290  1.00 10.00      B   
ATOM   1518  CG  PRO   139      28.773   7.199  -9.742  1.00 10.00      B   
ATOM   1519  CD  PRO   139      27.626   6.378 -10.255  1.00 10.00      B   
ATOM   1520  C   PRO   139      26.506   8.894  -8.147  1.00 10.00      B   
ATOM   1521  O   PRO   139      27.060   9.756  -8.833  1.00 10.00      B   
ATOM   1522  N   GLY   140      25.460   9.147  -7.374  1.00 10.00      B   
ATOM   1523  HN  GLY   140      25.056   8.416  -6.867  1.00 10.00      B   
ATOM   1524  CA  GLY   140      24.906  10.481  -7.277  1.00 10.00      B   
ATOM   1525  C   GLY   140      25.508  11.268  -6.129  1.00 10.00      B   
ATOM   1526  O   GLY   140      26.695  11.598  -6.149  1.00 10.00      B   
ATOM   1527  N   MET   141      24.692  11.567  -5.127  1.00 10.00      B   
ATOM   1528  HN  MET   141      23.757  11.270  -5.167  1.00 10.00      B   
ATOM   1529  CA  MET   141      25.146  12.318  -3.961  1.00 10.00      B   
ATOM   1530  CB  MET   141      24.597  13.750  -3.983  1.00 10.00      B   
ATOM   1531  CG  MET   141      25.028  14.578  -5.180  1.00 10.00      B   
ATOM   1532  SD  MET   141      26.806  14.869  -5.245  1.00 10.00      B   
ATOM   1533  CE  MET   141      27.013  15.995  -3.869  1.00 10.00      B   
ATOM   1534  C   MET   141      24.704  11.617  -2.682  1.00 10.00      B   
ATOM   1535  O   MET   141      24.093  12.224  -1.804  1.00 10.00      B   
ATOM   1536  N   ALA   142      24.995  10.329  -2.590  1.00 10.00      B   
ATOM   1537  HN  ALA   142      25.487   9.894  -3.320  1.00 10.00      B   
ATOM   1538  CA  ALA   142      24.620   9.546  -1.422  1.00 10.00      B   
ATOM   1539  CB  ALA   142      23.649   8.440  -1.813  1.00 10.00      B   
ATOM   1540  C   ALA   142      25.848   8.968  -0.731  1.00 10.00      B   
ATOM   1541  O   ALA   142      26.708   8.361  -1.373  1.00 10.00      B   
ATOM   1542  N   ALA   143      25.927   9.165   0.577  1.00 10.00      B   
ATOM   1543  HN  ALA   143      25.212   9.661   1.031  1.00 10.00      B   
ATOM   1544  CA  ALA   143      27.050   8.659   1.352  1.00 10.00      B   
ATOM   1545  CB  ALA   143      27.682   9.779   2.165  1.00 10.00      B   
ATOM   1546  C   ALA   143      26.607   7.518   2.259  1.00 10.00      B   
ATOM   1547  O   ALA   143      27.208   6.443   2.254  1.00 10.00      B   
ATOM   1548  N   LEU   144      25.546   7.764   3.026  1.00 10.00      B   
ATOM   1549  HN  LEU   144      25.119   8.646   2.974  1.00 10.00      B   
ATOM   1550  CA  LEU   144      25.002   6.773   3.953  1.00 10.00      B   
ATOM   1551  CB  LEU   144      24.364   5.593   3.209  1.00 10.00      B   
ATOM   1552  CG  LEU   144      23.114   5.913   2.379  1.00 10.00      B   
ATOM   1553  CD1 LEU   144      22.611   4.668   1.667  1.00 10.00      B   
ATOM   1554  CD2 LEU   144      22.018   6.502   3.255  1.00 10.00      B   
ATOM   1555  C   LEU   144      26.057   6.301   4.954  1.00 10.00      B   
ATOM   1556  O   LEU   144      26.355   5.107   5.059  1.00 10.00      B   
ATOM   1557  N   ALA   145      26.612   7.258   5.689  1.00 10.00      B   
ATOM   1558  HN  ALA   145      26.319   8.184   5.556  1.00 10.00      B   
ATOM   1559  CA  ALA   145      27.638   6.979   6.684  1.00 10.00      B   
ATOM   1560  CB  ALA   145      28.149   8.275   7.299  1.00 10.00      B   
ATOM   1561  C   ALA   145      27.128   6.029   7.768  1.00 10.00      B   
ATOM   1562  O   ALA   145      25.939   6.031   8.099  1.00 10.00      B   
ATOM   1563  N   GLN   146      28.044   5.210   8.293  1.00 10.00      B   
ATOM   1564  HN  GLN   146      28.959   5.260   7.952  1.00 10.00      B   
ATOM   1565  CA  GLN   146      27.740   4.225   9.344  1.00 10.00      B   
ATOM   1566  CB  GLN   146      26.923   4.813  10.500  1.00 10.00      B   
ATOM   1567  CG  GLN   146      27.757   5.449  11.602  1.00 10.00      B   
ATOM   1568  CD  GLN   146      28.666   4.454  12.297  1.00 10.00      B   
ATOM   1569  OE1 GLN   146      28.228   3.695  13.161  1.00 10.00      B   
ATOM   1570  NE2 GLN   146      29.941   4.467  11.947  1.00 10.00      B   
ATOM   1571 HE21 GLN   146      30.231   5.111  11.267  1.00 10.00      B   
ATOM   1572 HE22 GLN   146      30.549   3.833  12.387  1.00 10.00      B   
ATOM   1573  C   GLN   146      27.088   2.963   8.787  1.00 10.00      B   
ATOM   1574  O   GLN   146      27.174   1.894   9.388  1.00 10.00      B   
ATOM   1575  N   GLY   147      26.440   3.090   7.639  1.00 10.00      B   
ATOM   1576  HN  GLY   147      26.398   3.970   7.205  1.00 10.00      B   
ATOM   1577  CA  GLY   147      25.801   1.952   7.016  1.00 10.00      B   
ATOM   1578  C   GLY   147      26.643   1.412   5.882  1.00 10.00      B   
ATOM   1579  O   GLY   147      27.830   1.140   6.066  1.00 10.00      B   
ATOM   1580  N   GLN   148      26.031   1.263   4.716  1.00 10.00      B   
ATOM   1581  HN  GLN   148      25.074   1.490   4.649  1.00 10.00      B   
ATOM   1582  CA  GLN   148      26.722   0.771   3.526  1.00 10.00      B   
ATOM   1583  CB  GLN   148      27.783   1.762   3.039  1.00 10.00      B   
ATOM   1584  CG  GLN   148      27.215   2.983   2.339  1.00 10.00      B   
ATOM   1585  CD  GLN   148      26.438   2.617   1.094  1.00 10.00      B   
ATOM   1586  OE1 GLN   148      26.992   2.554  -0.005  1.00 10.00      B   
ATOM   1587  NE2 GLN   148      25.152   2.363   1.257  1.00 10.00      B   
ATOM   1588 HE21 GLN   148      24.777   2.430   2.165  1.00 10.00      B   
ATOM   1589 HE22 GLN   148      24.627   2.104   0.475  1.00 10.00      B   
ATOM   1590  C   GLN   148      27.315  -0.622   3.710  1.00 10.00      B   
ATOM   1591  O   GLN   148      28.537  -0.801   3.713  1.00 10.00      B   
ATOM   1592  N   PHE   149      26.443  -1.602   3.872  1.00 10.00      B   
ATOM   1593  HN  PHE   149      25.485  -1.392   3.886  1.00 10.00      B   
ATOM   1594  CA  PHE   149      26.872  -2.981   4.030  1.00 10.00      B   
ATOM   1595  CB  PHE   149      26.020  -3.697   5.087  1.00 10.00      B   
ATOM   1596  CG  PHE   149      26.618  -4.981   5.593  1.00 10.00      B   
ATOM   1597  CD1 PHE   149      27.402  -4.993   6.733  1.00 10.00      B   
ATOM   1598  CD2 PHE   149      26.398  -6.177   4.929  1.00 10.00      B   
ATOM   1599  CE1 PHE   149      27.958  -6.168   7.201  1.00 10.00      B   
ATOM   1600  CE2 PHE   149      26.951  -7.355   5.391  1.00 10.00      B   
ATOM   1601  CZ  PHE   149      27.732  -7.350   6.528  1.00 10.00      B   
ATOM   1602  C   PHE   149      26.764  -3.689   2.682  1.00 10.00      B   
ATOM   1603  O   PHE   149      27.774  -3.946   2.029  1.00 10.00      B   
ATOM   1604  N   GLN   150      25.525  -3.961   2.269  1.00 10.00      B   
ATOM   1605  HN  GLN   150      24.774  -3.705   2.845  1.00 10.00      B   
ATOM   1606  CA  GLN   150      25.238  -4.626   0.996  1.00 10.00      B   
ATOM   1607  CB  GLN   150      25.448  -3.672  -0.186  1.00 10.00      B   
ATOM   1608  CG  GLN   150      24.713  -2.345  -0.050  1.00 10.00      B   
ATOM   1609  CD  GLN   150      23.206  -2.497  -0.140  1.00 10.00      B   
ATOM   1610  OE1 GLN   150      22.698  -3.345  -0.875  1.00 10.00      B   
ATOM   1611  NE2 GLN   150      22.477  -1.683   0.613  1.00 10.00      B   
ATOM   1612 HE21 GLN   150      22.945  -1.026   1.188  1.00 10.00      B   
ATOM   1613 HE22 GLN   150      21.501  -1.763   0.572  1.00 10.00      B   
ATOM   1614  C   GLN   150      26.053  -5.908   0.821  1.00 10.00      B   
ATOM   1615  O   GLN   150      27.060  -5.926   0.116  1.00 10.00      B   
ATOM   1616  N   GLN   151      25.611  -6.976   1.475  1.00 10.00      B   
ATOM   1617  HN  GLN   151      24.797  -6.900   2.019  1.00 10.00      B   
ATOM   1618  CA  GLN   151      26.299  -8.258   1.399  1.00 10.00      B   
ATOM   1619  CB  GLN   151      25.802  -9.185   2.512  1.00 10.00      B   
ATOM   1620  CG  GLN   151      26.679 -10.402   2.765  1.00 10.00      B   
ATOM   1621  CD  GLN   151      26.237 -11.194   3.980  1.00 10.00      B   
ATOM   1622  OE1 GLN   151      25.050 -11.232   4.313  1.00 10.00      B   
ATOM   1623  NE2 GLN   151      27.184 -11.842   4.642  1.00 10.00      B   
ATOM   1624 HE21 GLN   151      28.107 -11.781   4.309  1.00 10.00      B   
ATOM   1625 HE22 GLN   151      26.929 -12.346   5.443  1.00 10.00      B   
ATOM   1626  C   GLN   151      26.084  -8.908   0.034  1.00 10.00      B   
ATOM   1627  O   GLN   151      27.004  -9.491  -0.545  1.00 10.00      B   
ATOM   1628  N   ALA   152      24.867  -8.791  -0.479  1.00 10.00      B   
ATOM   1629  HN  ALA   152      24.186  -8.290   0.018  1.00 10.00      B   
ATOM   1630  CA  ALA   152      24.524  -9.366  -1.769  1.00 10.00      B   
ATOM   1631  CB  ALA   152      23.016  -9.397  -1.959  1.00 10.00      B   
ATOM   1632  C   ALA   152      25.190  -8.593  -2.898  1.00 10.00      B   
ATOM   1633  O   ALA   152      25.290  -7.367  -2.843  1.00 10.00      B   
ATOM   1634  N   THR   153      25.646  -9.322  -3.914  1.00 10.00      B   
ATOM   1635  HN  THR   153      25.532 -10.297  -3.881  1.00 10.00      B   
ATOM   1636  CA  THR   153      26.311  -8.735  -5.079  1.00 10.00      B   
ATOM   1637  CB  THR   153      25.340  -7.986  -6.027  1.00 10.00      B   
ATOM   1638  OG1 THR   153      24.547  -7.028  -5.309  1.00 10.00      B   
ATOM   1639  HG1 THR   153      24.837  -7.000  -4.384  1.00 10.00      B   
ATOM   1640  CG2 THR   153      24.425  -8.969  -6.735  1.00 10.00      B   
ATOM   1641  C   THR   153      27.489  -7.840  -4.694  1.00 10.00      B   
ATOM   1642  O   THR   153      27.709  -6.788  -5.296  1.00 10.00      B   
ATOM   1643  N   ASN   154      28.247  -8.266  -3.691  1.00 10.00      B   
ATOM   1644  HN  ASN   154      28.029  -9.115  -3.252  1.00 10.00      B   
ATOM   1645  CA  ASN   154      29.396  -7.500  -3.232  1.00 10.00      B   
ATOM   1646  CB  ASN   154      28.946  -6.305  -2.389  1.00 10.00      B   
ATOM   1647  CG  ASN   154      29.609  -5.006  -2.811  1.00 10.00      B   
ATOM   1648  OD1 ASN   154      30.731  -5.000  -3.323  1.00 10.00      B   
ATOM   1649  ND2 ASN   154      28.922  -3.897  -2.592  1.00 10.00      B   
ATOM   1650 HD21 ASN   154      28.038  -3.975  -2.174  1.00 10.00      B   
ATOM   1651 HD22 ASN   154      29.323  -3.042  -2.858  1.00 10.00      B   
ATOM   1652  C   ASN   154      30.340  -8.377  -2.425  1.00 10.00      B   
ATOM   1653  O   ASN   154      31.555  -8.351  -2.626  1.00 10.00      B   
ATOM   1654  N   GLY   155      29.771  -9.157  -1.515  1.00 10.00      B   
ATOM   1655  HN  GLY   155      28.795  -9.125  -1.391  1.00 10.00      B   
ATOM   1656  CA  GLY   155      30.567 -10.039  -0.687  1.00 10.00      B   
ATOM   1657  C   GLY   155      30.638  -9.547   0.740  1.00 10.00      B   
ATOM   1658  O   GLY   155      29.813  -9.915   1.573  1.00 10.00      B   
ATOM   1659  N   SER   156      31.623  -8.706   1.020  1.00 10.00      B   
ATOM   1660  HN  SER   156      32.253  -8.458   0.310  1.00 10.00      B   
ATOM   1661  CA  SER   156      31.805  -8.147   2.354  1.00 10.00      B   
ATOM   1662  CB  SER   156      32.747  -9.032   3.174  1.00 10.00      B   
ATOM   1663  OG  SER   156      32.352 -10.393   3.123  1.00 10.00      B   
ATOM   1664  HG  SER   156      31.404 -10.458   3.289  1.00 10.00      B   
ATOM   1665  C   SER   156      32.384  -6.740   2.249  1.00 10.00      B   
ATOM   1666  O   SER   156      33.142  -6.303   3.112  1.00 10.00      B   
ATOM   1667  N   SER   157      32.010  -6.035   1.190  1.00 10.00      B   
ATOM   1668  HN  SER   157      31.378  -6.429   0.554  1.00 10.00      B   
ATOM   1669  CA  SER   157      32.504  -4.687   0.945  1.00 10.00      B   
ATOM   1670  CB  SER   157      32.379  -4.347  -0.540  1.00 10.00      B   
ATOM   1671  OG  SER   157      32.507  -5.517  -1.340  1.00 10.00      B   
ATOM   1672  HG  SER   157      31.932  -5.434  -2.116  1.00 10.00      B   
ATOM   1673  C   SER   157      31.786  -3.638   1.797  1.00 10.00      B   
ATOM   1674  O   SER   157      31.007  -2.830   1.286  1.00 10.00      B   
ATOM   1675  N   VAL   158      32.035  -3.676   3.101  1.00 10.00      B   
ATOM   1676  HN  VAL   158      32.627  -4.375   3.454  1.00 10.00      B   
ATOM   1677  CA  VAL   158      31.441  -2.718   4.023  1.00 10.00      B   
ATOM   1678  CB  VAL   158      31.376  -3.285   5.457  1.00 10.00      B   
ATOM   1679  CG1 VAL   158      30.479  -2.427   6.336  1.00 10.00      B   
ATOM   1680  CG2 VAL   158      30.897  -4.728   5.444  1.00 10.00      B   
ATOM   1681  C   VAL   158      32.273  -1.440   4.025  1.00 10.00      B   
ATOM   1682  O   VAL   158      33.502  -1.492   4.136  1.00 10.00      B   
ATOM   1683  N   LEU   159      31.613  -0.296   3.904  1.00 10.00      B   
ATOM   1684  HN  LEU   159      30.632  -0.308   3.841  1.00 10.00      B   
ATOM   1685  CA  LEU   159      32.317   0.975   3.868  1.00 10.00      B   
ATOM   1686  CB  LEU   159      32.385   1.503   2.434  1.00 10.00      B   
ATOM   1687  CG  LEU   159      33.779   1.848   1.903  1.00 10.00      B   
ATOM   1688  CD1 LEU   159      33.717   2.155   0.417  1.00 10.00      B   
ATOM   1689  CD2 LEU   159      34.371   3.023   2.667  1.00 10.00      B   
ATOM   1690  C   LEU   159      31.685   2.014   4.788  1.00 10.00      B   
ATOM   1691  O   LEU   159      30.767   2.737   4.392  1.00 10.00      B   
ATOM   1692  N   PHE   160      32.181   2.080   6.013  1.00 10.00      B   
ATOM   1693  HN  PHE   160      32.903   1.471   6.270  1.00 10.00      B   
ATOM   1694  CA  PHE   160      31.695   3.044   6.986  1.00 10.00      B   
ATOM   1695  CB  PHE   160      30.787   2.395   8.043  1.00 10.00      B   
ATOM   1696  CG  PHE   160      31.486   1.486   9.021  1.00 10.00      B   
ATOM   1697  CD1 PHE   160      32.019   1.984  10.202  1.00 10.00      B   
ATOM   1698  CD2 PHE   160      31.603   0.131   8.764  1.00 10.00      B   
ATOM   1699  CE1 PHE   160      32.655   1.148  11.101  1.00 10.00      B   
ATOM   1700  CE2 PHE   160      32.237  -0.709   9.659  1.00 10.00      B   
ATOM   1701  CZ  PHE   160      32.765  -0.201  10.829  1.00 10.00      B   
ATOM   1702  C   PHE   160      32.870   3.764   7.630  1.00 10.00      B   
ATOM   1703  O   PHE   160      33.913   3.165   7.874  1.00 10.00      B   
ATOM   1704  N   ILE   161      32.703   5.050   7.876  1.00 10.00      B   
ATOM   1705  HN  ILE   161      31.851   5.472   7.651  1.00 10.00      B   
ATOM   1706  CA  ILE   161      33.750   5.856   8.485  1.00 10.00      B   
ATOM   1707  CB  ILE   161      34.217   6.978   7.528  1.00 10.00      B   
ATOM   1708  CG1 ILE   161      34.318   6.449   6.091  1.00 10.00      B   
ATOM   1709  CG2 ILE   161      35.558   7.539   7.977  1.00 10.00      B   
ATOM   1710  CD1 ILE   161      34.467   7.527   5.039  1.00 10.00      B   
ATOM   1711  C   ILE   161      33.235   6.482   9.777  1.00 10.00      B   
ATOM   1712  O   ILE   161      32.046   6.801   9.886  1.00 10.00      B   
ATOM   1713  N   GLU   162      34.121   6.649  10.752  1.00 10.00      B   
ATOM   1714  HN  GLU   162      35.055   6.371  10.607  1.00 10.00      B   
ATOM   1715  CA  GLU   162      33.750   7.240  12.031  1.00 10.00      B   
ATOM   1716  CB  GLU   162      34.575   6.635  13.170  1.00 10.00      B   
ATOM   1717  CG  GLU   162      34.556   5.113  13.207  1.00 10.00      B   
ATOM   1718  CD  GLU   162      34.848   4.561  14.585  1.00 10.00      B   
ATOM   1719  OE1 GLU   162      36.019   4.606  15.016  1.00 10.00      B   
ATOM   1720  OE2 GLU   162      33.908   4.073  15.249  1.00 10.00      B   
ATOM   1721  C   GLU   162      33.921   8.756  11.985  1.00 10.00      B   
ATOM   1722  O   GLU   162      34.624   9.348  12.805  1.00 10.00      B   
ATOM   1723  N   SER   163      33.281   9.372  11.004  1.00 10.00      B   
ATOM   1724  HN  SER   163      32.749   8.838  10.375  1.00 10.00      B   
ATOM   1725  CA  SER   163      33.338  10.809  10.824  1.00 10.00      B   
ATOM   1726  CB  SER   163      33.648  11.116   9.360  1.00 10.00      B   
ATOM   1727  OG  SER   163      33.040  10.155   8.513  1.00 10.00      B   
ATOM   1728  HG  SER   163      32.131  10.424   8.330  1.00 10.00      B   
ATOM   1729  C   SER   163      32.007  11.434  11.222  1.00 10.00      B   
ATOM   1730  O   SER   163      31.007  10.730  11.375  1.00 10.00      B   
ATOM   1731  N   VAL   164      31.994  12.745  11.415  1.00 10.00      B   
ATOM   1732  HN  VAL   164      32.827  13.255  11.315  1.00 10.00      B   
ATOM   1733  CA  VAL   164      30.771  13.444  11.778  1.00 10.00      B   
ATOM   1734  CB  VAL   164      31.050  14.599  12.764  1.00 10.00      B   
ATOM   1735  CG1 VAL   164      29.775  15.366  13.077  1.00 10.00      B   
ATOM   1736  CG2 VAL   164      31.679  14.066  14.041  1.00 10.00      B   
ATOM   1737  C   VAL   164      30.094  13.984  10.524  1.00 10.00      B   
ATOM   1738  O   VAL   164      28.899  13.780  10.308  1.00 10.00      B   
ATOM   1739  N   ASP   165      30.879  14.649   9.685  1.00 10.00      B   
ATOM   1740  HN  ASP   165      31.833  14.744   9.896  1.00 10.00      B   
ATOM   1741  CA  ASP   165      30.366  15.223   8.449  1.00 10.00      B   
ATOM   1742  CB  ASP   165      30.324  16.760   8.511  1.00 10.00      B   
ATOM   1743  CG  ASP   165      31.537  17.378   9.187  1.00 10.00      B   
ATOM   1744  OD1 ASP   165      32.604  17.470   8.541  1.00 10.00      B   
ATOM   1745  OD2 ASP   165      31.427  17.785  10.362  1.00 10.00      B   
ATOM   1746  C   ASP   165      31.158  14.731   7.239  1.00 10.00      B   
ATOM   1747  O   ASP   165      30.829  13.699   6.655  1.00 10.00      B   
ATOM   1748  N   GLY   166      32.206  15.457   6.876  1.00 10.00      B   
ATOM   1749  HN  GLY   166      32.427  16.271   7.387  1.00 10.00      B   
ATOM   1750  CA  GLY   166      33.018  15.073   5.741  1.00 10.00      B   
ATOM   1751  C   GLY   166      34.363  15.772   5.735  1.00 10.00      B   
ATOM   1752  O   GLY   166      35.057  15.789   4.718  1.00 10.00      B   
ATOM   1753  N   SER   167      34.732  16.356   6.869  1.00 10.00      B   
ATOM   1754  HN  SER   167      34.141  16.310   7.649  1.00 10.00      B   
ATOM   1755  CA  SER   167      35.999  17.054   6.986  1.00 10.00      B   
ATOM   1756  CB  SER   167      35.895  18.147   8.055  1.00 10.00      B   
ATOM   1757  OG  SER   167      35.129  17.701   9.166  1.00 10.00      B   
ATOM   1758  HG  SER   167      34.179  17.733   8.945  1.00 10.00      B   
ATOM   1759  C   SER   167      37.122  16.072   7.314  1.00 10.00      B   
ATOM   1760  O   SER   167      37.997  15.811   6.486  1.00 10.00      B   
ATOM   1761  N   ASP   168      37.080  15.512   8.514  1.00 10.00      B   
ATOM   1762  HN  ASP   168      36.352  15.749   9.128  1.00 10.00      B   
ATOM   1763  CA  ASP   168      38.089  14.551   8.945  1.00 10.00      B   
ATOM   1764  CB  ASP   168      38.546  14.859  10.369  1.00 10.00      B   
ATOM   1765  CG  ASP   168      39.860  14.192  10.717  1.00 10.00      B   
ATOM   1766  OD1 ASP   168      39.876  12.963  10.936  1.00 10.00      B   
ATOM   1767  OD2 ASP   168      40.888  14.901  10.779  1.00 10.00      B   
ATOM   1768  C   ASP   168      37.526  13.140   8.884  1.00 10.00      B   
ATOM   1769  O   ASP   168      36.369  12.912   9.244  1.00 10.00      B   
ATOM   1770  N   PHE   169      38.338  12.197   8.435  1.00 10.00      B   
ATOM   1771  HN  PHE   169      39.260  12.432   8.185  1.00 10.00      B   
ATOM   1772  CA  PHE   169      37.905  10.815   8.327  1.00 10.00      B   
ATOM   1773  CB  PHE   169      37.970  10.335   6.875  1.00 10.00      B   
ATOM   1774  CG  PHE   169      36.986  11.024   5.975  1.00 10.00      B   
ATOM   1775  CD1 PHE   169      35.627  10.786   6.101  1.00 10.00      B   
ATOM   1776  CD2 PHE   169      37.417  11.912   5.007  1.00 10.00      B   
ATOM   1777  CE1 PHE   169      34.717  11.419   5.278  1.00 10.00      B   
ATOM   1778  CE2 PHE   169      36.514  12.549   4.182  1.00 10.00      B   
ATOM   1779  CZ  PHE   169      35.162  12.303   4.316  1.00 10.00      B   
ATOM   1780  C   PHE   169      38.720   9.906   9.234  1.00 10.00      B   
ATOM   1781  O   PHE   169      39.939   9.795   9.094  1.00 10.00      B   
ATOM   1782  N   LYS   170      38.037   9.261  10.162  1.00 10.00      B   
ATOM   1783  HN  LYS   170      37.066   9.387  10.215  1.00 10.00      B   
ATOM   1784  CA  LYS   170      38.678   8.357  11.099  1.00 10.00      B   
ATOM   1785  CB  LYS   170      38.350   8.770  12.536  1.00 10.00      B   
ATOM   1786  CG  LYS   170      38.758   7.749  13.586  1.00 10.00      B   
ATOM   1787  CD  LYS   170      38.079   8.022  14.916  1.00 10.00      B   
ATOM   1788  CE  LYS   170      38.214   6.835  15.855  1.00 10.00      B   
ATOM   1789  NZ  LYS   170      37.550   7.086  17.158  1.00 10.00      B   
ATOM   1790  HZ1 LYS   170      37.581   6.230  17.748  1.00 10.00      B   
ATOM   1791  HZ2 LYS   170      36.557   7.349  17.008  1.00 10.00      B   
ATOM   1792  HZ3 LYS   170      38.029   7.860  17.662  1.00 10.00      B   
ATOM   1793  C   LYS   170      38.212   6.929  10.846  1.00 10.00      B   
ATOM   1794  O   LYS   170      37.018   6.644  10.935  1.00 10.00      B   
ATOM   1795  N   ASP   171      39.163   6.054  10.510  1.00 10.00      B   
ATOM   1796  HN  ASP   171      40.087   6.374  10.429  1.00 10.00      B   
ATOM   1797  CA  ASP   171      38.885   4.638  10.242  1.00 10.00      B   
ATOM   1798  CB  ASP   171      38.465   3.888  11.510  1.00 10.00      B   
ATOM   1799  CG  ASP   171      38.587   2.381  11.373  1.00 10.00      B   
ATOM   1800  OD1 ASP   171      39.231   1.912  10.410  1.00 10.00      B   
ATOM   1801  OD2 ASP   171      38.059   1.660  12.249  1.00 10.00      B   
ATOM   1802  C   ASP   171      37.863   4.454   9.124  1.00 10.00      B   
ATOM   1803  O   ASP   171      36.656   4.401   9.361  1.00 10.00      B   
ATOM   1804  N   VAL   172      38.366   4.353   7.902  1.00 10.00      B   
ATOM   1805  HN  VAL   172      39.339   4.384   7.786  1.00 10.00      B   
ATOM   1806  CA  VAL   172      37.517   4.190   6.728  1.00 10.00      B   
ATOM   1807  CB  VAL   172      38.261   4.622   5.444  1.00 10.00      B   
ATOM   1808  CG1 VAL   172      37.291   4.851   4.293  1.00 10.00      B   
ATOM   1809  CG2 VAL   172      39.087   5.874   5.702  1.00 10.00      B   
ATOM   1810  C   VAL   172      37.055   2.738   6.589  1.00 10.00      B   
ATOM   1811  O   VAL   172      36.149   2.440   5.806  1.00 10.00      B   
ATOM   1812  N   PHE   173      37.681   1.851   7.369  1.00 10.00      B   
ATOM   1813  HN  PHE   173      38.371   2.174   7.985  1.00 10.00      B   
ATOM   1814  CA  PHE   173      37.368   0.420   7.359  1.00 10.00      B   
ATOM   1815  CB  PHE   173      35.896   0.158   7.701  1.00 10.00      B   
ATOM   1816  CG  PHE   173      35.595  -1.269   8.061  1.00 10.00      B   
ATOM   1817  CD1 PHE   173      36.341  -1.930   9.024  1.00 10.00      B   
ATOM   1818  CD2 PHE   173      34.559  -1.948   7.443  1.00 10.00      B   
ATOM   1819  CE1 PHE   173      36.060  -3.240   9.364  1.00 10.00      B   
ATOM   1820  CE2 PHE   173      34.273  -3.258   7.778  1.00 10.00      B   
ATOM   1821  CZ  PHE   173      35.024  -3.905   8.739  1.00 10.00      B   
ATOM   1822  C   PHE   173      37.760  -0.246   6.038  1.00 10.00      B   
ATOM   1823  O   PHE   173      38.735  -0.995   5.986  1.00 10.00      B   
ATOM   1824  N   LEU   174      36.993   0.047   4.985  1.00 10.00      B   
ATOM   1825  HN  LEU   174      36.245   0.669   5.114  1.00 10.00      B   
ATOM   1826  CA  LEU   174      37.224  -0.496   3.648  1.00 10.00      B   
ATOM   1827  CB  LEU   174      38.428   0.174   2.975  1.00 10.00      B   
ATOM   1828  CG  LEU   174      38.525   0.024   1.454  1.00 10.00      B   
ATOM   1829  CD1 LEU   174      37.313   0.640   0.772  1.00 10.00      B   
ATOM   1830  CD2 LEU   174      39.807   0.656   0.937  1.00 10.00      B   
ATOM   1831  C   LEU   174      37.368  -2.016   3.654  1.00 10.00      B   
ATOM   1832  O   LEU   174      38.469  -2.550   3.527  1.00 10.00      B   
ATOM   1833  N   ALA   175      36.252  -2.710   3.811  1.00 10.00      B   
ATOM   1834  HN  ALA   175      35.397  -2.236   3.909  1.00 10.00      B   
ATOM   1835  CA  ALA   175      36.264  -4.163   3.826  1.00 10.00      B   
ATOM   1836  CB  ALA   175      35.236  -4.698   4.808  1.00 10.00      B   
ATOM   1837  C   ALA   175      36.012  -4.711   2.429  1.00 10.00      B   
ATOM   1838  O   ALA   175      35.429  -4.029   1.581  1.00 10.00      B   
ATOM   1839  N   GLN   176      36.457  -5.935   2.193  1.00 10.00      B   
ATOM   1840  HN  GLN   176      36.914  -6.426   2.917  1.00 10.00      B   
ATOM   1841  CA  GLN   176      36.288  -6.583   0.899  1.00 10.00      B   
ATOM   1842  CB  GLN   176      37.493  -6.312  -0.003  1.00 10.00      B   
ATOM   1843  CG  GLN   176      37.383  -5.032  -0.812  1.00 10.00      B   
ATOM   1844  CD  GLN   176      38.720  -4.557  -1.340  1.00 10.00      B   
ATOM   1845  OE1 GLN   176      39.613  -5.355  -1.624  1.00 10.00      B   
ATOM   1846  NE2 GLN   176      38.869  -3.250  -1.468  1.00 10.00      B   
ATOM   1847 HE21 GLN   176      38.114  -2.671  -1.215  1.00 10.00      B   
ATOM   1848 HE22 GLN   176      39.722  -2.914  -1.807  1.00 10.00      B   
ATOM   1849  C   GLN   176      36.088  -8.084   1.064  1.00 10.00      B   
ATOM   1850  O   GLN   176      35.972  -8.584   2.186  1.00 10.00      B   
ATOM   1851  N   SER   186      40.634  -9.232   3.263  1.00 10.00      B   
ATOM   1852  HN  SER   186      41.438  -8.878   3.707  1.00 10.00      B   
ATOM   1853  CA  SER   186      39.347  -9.105   3.927  1.00 10.00      B   
ATOM   1854  CB  SER   186      39.305  -9.988   5.184  1.00 10.00      B   
ATOM   1855  OG  SER   186      37.971 -10.290   5.566  1.00 10.00      B   
ATOM   1856  HG  SER   186      37.425 -10.378   4.774  1.00 10.00      B   
ATOM   1857  C   SER   186      39.070  -7.645   4.292  1.00 10.00      B   
ATOM   1858  O   SER   186      37.954  -7.156   4.121  1.00 10.00      B   
ATOM   1859  N   VAL   187      40.093  -6.946   4.780  1.00 10.00      B   
ATOM   1860  HN  VAL   187      40.969  -7.378   4.879  1.00 10.00      B   
ATOM   1861  CA  VAL   187      39.944  -5.546   5.168  1.00 10.00      B   
ATOM   1862  CB  VAL   187      39.698  -5.386   6.685  1.00 10.00      B   
ATOM   1863  CG1 VAL   187      38.255  -5.706   7.043  1.00 10.00      B   
ATOM   1864  CG2 VAL   187      40.658  -6.249   7.491  1.00 10.00      B   
ATOM   1865  C   VAL   187      41.165  -4.716   4.784  1.00 10.00      B   
ATOM   1866  O   VAL   187      42.300  -5.199   4.819  1.00 10.00      B   
ATOM   1867  N   VAL   188      40.920  -3.470   4.403  1.00 10.00      B   
ATOM   1868  HN  VAL   188      39.987  -3.152   4.370  1.00 10.00      B   
ATOM   1869  CA  VAL   188      41.985  -2.549   4.037  1.00 10.00      B   
ATOM   1870  CB  VAL   188      41.781  -1.958   2.623  1.00 10.00      B   
ATOM   1871  CG1 VAL   188      43.020  -1.197   2.172  1.00 10.00      B   
ATOM   1872  CG2 VAL   188      41.428  -3.050   1.622  1.00 10.00      B   
ATOM   1873  C   VAL   188      42.020  -1.420   5.062  1.00 10.00      B   
ATOM   1874  O   VAL   188      41.424  -0.360   4.866  1.00 10.00      B   
ATOM   1875  N   VAL   189      42.707  -1.676   6.167  1.00 10.00      B   
ATOM   1876  HN  VAL   189      43.174  -2.535   6.243  1.00 10.00      B   
ATOM   1877  CA  VAL   189      42.817  -0.722   7.262  1.00 10.00      B   
ATOM   1878  CB  VAL   189      43.711  -1.265   8.396  1.00 10.00      B   
ATOM   1879  CG1 VAL   189      43.684  -0.340   9.602  1.00 10.00      B   
ATOM   1880  CG2 VAL   189      43.277  -2.669   8.787  1.00 10.00      B   
ATOM   1881  C   VAL   189      43.347   0.629   6.795  1.00 10.00      B   
ATOM   1882  O   VAL   189      44.385   0.716   6.134  1.00 10.00      B   
ATOM   1883  N   ALA   190      42.614   1.675   7.143  1.00 10.00      B   
ATOM   1884  HN  ALA   190      41.797   1.529   7.662  1.00 10.00      B   
ATOM   1885  CA  ALA   190      42.979   3.035   6.789  1.00 10.00      B   
ATOM   1886  CB  ALA   190      42.075   3.548   5.679  1.00 10.00      B   
ATOM   1887  C   ALA   190      42.857   3.923   8.018  1.00 10.00      B   
ATOM   1888  O   ALA   190      41.811   3.944   8.671  1.00 10.00      B   
ATOM   1889  N   ASP   191      43.925   4.638   8.338  1.00 10.00      B   
ATOM   1890  HN  ASP   191      44.729   4.580   7.774  1.00 10.00      B   
ATOM   1891  CA  ASP   191      43.935   5.520   9.498  1.00 10.00      B   
ATOM   1892  CB  ASP   191      45.376   5.806   9.931  1.00 10.00      B   
ATOM   1893  CG  ASP   191      45.556   5.766  11.436  1.00 10.00      B   
ATOM   1894  OD1 ASP   191      44.901   6.559  12.143  1.00 10.00      B   
ATOM   1895  OD2 ASP   191      46.366   4.941  11.920  1.00 10.00      B   
ATOM   1896  C   ASP   191      43.218   6.824   9.176  1.00 10.00      B   
ATOM   1897  O   ASP   191      42.049   7.008   9.526  1.00 10.00      B   
ATOM   1898  N   SER   192      43.918   7.714   8.486  1.00 10.00      B   
ATOM   1899  HN  SER   192      44.837   7.498   8.226  1.00 10.00      B   
ATOM   1900  CA  SER   192      43.362   9.002   8.100  1.00 10.00      B   
ATOM   1901  CB  SER   192      44.332  10.118   8.481  1.00 10.00      B   
ATOM   1902  OG  SER   192      44.794   9.941   9.811  1.00 10.00      B   
ATOM   1903  HG  SER   192      44.163   9.391  10.292  1.00 10.00      B   
ATOM   1904  C   SER   192      43.084   9.032   6.601  1.00 10.00      B   
ATOM   1905  O   SER   192      43.686   8.269   5.837  1.00 10.00      B   
ATOM   1906  N   GLY   193      42.180   9.909   6.185  1.00 10.00      B   
ATOM   1907  HN  GLY   193      41.740  10.498   6.839  1.00 10.00      B   
ATOM   1908  CA  GLY   193      41.844  10.012   4.781  1.00 10.00      B   
ATOM   1909  C   GLY   193      41.207  11.341   4.439  1.00 10.00      B   
ATOM   1910  O   GLY   193      40.812  12.096   5.332  1.00 10.00      B   
ATOM   1911  N   HIS   194      41.092  11.623   3.150  1.00 10.00      B   
ATOM   1912  HN  HIS   194      41.399  10.965   2.489  1.00 10.00      B   
ATOM   1913  CA  HIS   194      40.501  12.871   2.685  1.00 10.00      B   
ATOM   1914  CB  HIS   194      41.574  13.762   2.047  1.00 10.00      B   
ATOM   1915  CG  HIS   194      41.172  15.197   1.893  1.00 10.00      B   
ATOM   1916  ND1 HIS   194      40.528  15.690   0.775  1.00 10.00      B   
ATOM   1917  HD1 HIS   194      40.273  15.169  -0.027  1.00 10.00      B   
ATOM   1918  CD2 HIS   194      41.329  16.251   2.728  1.00 10.00      B   
ATOM   1919  CE1 HIS   194      40.308  16.981   0.935  1.00 10.00      B   
ATOM   1920  NE2 HIS   194      40.782  17.345   2.109  1.00 10.00      B   
ATOM   1921  HE2 HIS   194      40.742  18.254   2.481  1.00 10.00      B   
ATOM   1922  C   HIS   194      39.394  12.584   1.674  1.00 10.00      B   
ATOM   1923  O   HIS   194      39.436  11.571   0.973  1.00 10.00      B   
ATOM   1924  N   LEU   195      38.405  13.469   1.608  1.00 10.00      B   
ATOM   1925  HN  LEU   195      38.423  14.253   2.200  1.00 10.00      B   
ATOM   1926  CA  LEU   195      37.291  13.307   0.681  1.00 10.00      B   
ATOM   1927  CB  LEU   195      36.126  14.222   1.076  1.00 10.00      B   
ATOM   1928  CG  LEU   195      34.842  14.096   0.250  1.00 10.00      B   
ATOM   1929  CD1 LEU   195      34.234  12.708   0.396  1.00 10.00      B   
ATOM   1930  CD2 LEU   195      33.842  15.165   0.658  1.00 10.00      B   
ATOM   1931  C   LEU   195      37.724  13.597  -0.752  1.00 10.00      B   
ATOM   1932  O   LEU   195      38.308  14.644  -1.039  1.00 10.00      B   
ATOM   1933  N   THR   196      37.445  12.661  -1.642  1.00 10.00      B   
ATOM   1934  HN  THR   196      36.990  11.843  -1.350  1.00 10.00      B   
ATOM   1935  CA  THR   196      37.797  12.810  -3.043  1.00 10.00      B   
ATOM   1936  CB  THR   196      38.889  11.800  -3.439  1.00 10.00      B   
ATOM   1937  OG1 THR   196      39.588  11.373  -2.260  1.00 10.00      B   
ATOM   1938  HG1 THR   196      39.985  12.141  -1.828  1.00 10.00      B   
ATOM   1939  CG2 THR   196      39.875  12.436  -4.406  1.00 10.00      B   
ATOM   1940  C   THR   196      36.569  12.583  -3.915  1.00 10.00      B   
ATOM   1941  O   THR   196      35.911  11.544  -3.814  1.00 10.00      B   
ATOM   1942  N   GLN   197      36.259  13.554  -4.761  1.00 10.00      B   
ATOM   1943  HN  GLN   197      36.827  14.353  -4.800  1.00 10.00      B   
ATOM   1944  CA  GLN   197      35.105  13.465  -5.645  1.00 10.00      B   
ATOM   1945  CB  GLN   197      34.219  14.707  -5.506  1.00 10.00      B   
ATOM   1946  CG  GLN   197      33.700  14.946  -4.096  1.00 10.00      B   
ATOM   1947  CD  GLN   197      34.471  16.028  -3.363  1.00 10.00      B   
ATOM   1948  OE1 GLN   197      35.651  16.260  -3.627  1.00 10.00      B   
ATOM   1949  NE2 GLN   197      33.807  16.703  -2.441  1.00 10.00      B   
ATOM   1950 HE21 GLN   197      32.863  16.467  -2.282  1.00 10.00      B   
ATOM   1951 HE22 GLN   197      34.278  17.415  -1.957  1.00 10.00      B   
ATOM   1952  C   GLN   197      35.548  13.297  -7.093  1.00 10.00      B   
ATOM   1953  O   GLN   197      36.732  13.430  -7.409  1.00 10.00      B   
ATOM   1954  N   LEU   198      34.599  13.002  -7.967  1.00 10.00      B   
ATOM   1955  HN  LEU   198      33.670  12.920  -7.659  1.00 10.00      B   
ATOM   1956  CA  LEU   198      34.894  12.812  -9.379  1.00 10.00      B   
ATOM   1957  CB  LEU   198      34.163  11.579  -9.910  1.00 10.00      B   
ATOM   1958  CG  LEU   198      34.516  10.252  -9.237  1.00 10.00      B   
ATOM   1959  CD1 LEU   198      33.491   9.187  -9.589  1.00 10.00      B   
ATOM   1960  CD2 LEU   198      35.913   9.802  -9.637  1.00 10.00      B   
ATOM   1961  C   LEU   198      34.501  14.043 -10.186  1.00 10.00      B   
ATOM   1962  O   LEU   198      33.885  14.972  -9.657  1.00 10.00      B   
ATOM   1963  N   GLN   203      40.147   8.761 -10.339  1.00 10.00      B   
ATOM   1964  HN  GLN   203      40.890   8.720 -10.983  1.00 10.00      B   
ATOM   1965  CA  GLN   203      39.814   7.568  -9.567  1.00 10.00      B   
ATOM   1966  CB  GLN   203      39.499   6.390 -10.495  1.00 10.00      B   
ATOM   1967  CG  GLN   203      40.671   5.935 -11.350  1.00 10.00      B   
ATOM   1968  CD  GLN   203      40.422   4.601 -12.027  1.00 10.00      B   
ATOM   1969  OE1 GLN   203      39.694   3.751 -11.510  1.00 10.00      B   
ATOM   1970  NE2 GLN   203      41.025   4.411 -13.191  1.00 10.00      B   
ATOM   1971 HE21 GLN   203      41.589   5.132 -13.547  1.00 10.00      B   
ATOM   1972 HE22 GLN   203      40.891   3.553 -13.651  1.00 10.00      B   
ATOM   1973  C   GLN   203      40.953   7.204  -8.620  1.00 10.00      B   
ATOM   1974  O   GLN   203      40.906   6.186  -7.929  1.00 10.00      B   
ATOM   1975  N   VAL   204      41.975   8.048  -8.594  1.00 10.00      B   
ATOM   1976  HN  VAL   204      41.948   8.849  -9.161  1.00 10.00      B   
ATOM   1977  CA  VAL   204      43.130   7.824  -7.738  1.00 10.00      B   
ATOM   1978  CB  VAL   204      44.455   8.129  -8.476  1.00 10.00      B   
ATOM   1979  CG1 VAL   204      45.654   7.888  -7.568  1.00 10.00      B   
ATOM   1980  CG2 VAL   204      44.569   7.290  -9.741  1.00 10.00      B   
ATOM   1981  C   VAL   204      43.039   8.676  -6.473  1.00 10.00      B   
ATOM   1982  O   VAL   204      43.172   9.899  -6.523  1.00 10.00      B   
ATOM   1983  N   VAL   205      42.788   8.026  -5.346  1.00 10.00      B   
ATOM   1984  HN  VAL   205      42.673   7.048  -5.371  1.00 10.00      B   
ATOM   1985  CA  VAL   205      42.688   8.720  -4.071  1.00 10.00      B   
ATOM   1986  CB  VAL   205      41.701   8.015  -3.116  1.00 10.00      B   
ATOM   1987  CG1 VAL   205      41.645   8.729  -1.774  1.00 10.00      B   
ATOM   1988  CG2 VAL   205      40.316   7.947  -3.741  1.00 10.00      B   
ATOM   1989  C   VAL   205      44.062   8.798  -3.421  1.00 10.00      B   
ATOM   1990  O   VAL   205      44.668   7.770  -3.109  1.00 10.00      B   
ATOM   1991  N   THR   206      44.551  10.020  -3.242  1.00 10.00      B   
ATOM   1992  HN  THR   206      44.021  10.793  -3.529  1.00 10.00      B   
ATOM   1993  CA  THR   206      45.853  10.255  -2.640  1.00 10.00      B   
ATOM   1994  CB  THR   206      46.233  11.742  -2.739  1.00 10.00      B   
ATOM   1995  OG1 THR   206      45.401  12.378  -3.722  1.00 10.00      B   
ATOM   1996  HG1 THR   206      45.854  13.153  -4.078  1.00 10.00      B   
ATOM   1997  CG2 THR   206      47.693  11.891  -3.142  1.00 10.00      B   
ATOM   1998  C   THR   206      45.876   9.826  -1.176  1.00 10.00      B   
ATOM   1999  O   THR   206      45.192  10.410  -0.333  1.00 10.00      B   
ATOM   2000  N   LEU   207      46.651   8.794  -0.885  1.00 10.00      B   
ATOM   2001  HN  LEU   207      47.156   8.360  -1.608  1.00 10.00      B   
ATOM   2002  CA  LEU   207      46.777   8.285   0.471  1.00 10.00      B   
ATOM   2003  CB  LEU   207      46.169   6.885   0.589  1.00 10.00      B   
ATOM   2004  CG  LEU   207      44.649   6.795   0.460  1.00 10.00      B   
ATOM   2005  CD1 LEU   207      44.177   5.372   0.692  1.00 10.00      B   
ATOM   2006  CD2 LEU   207      43.972   7.747   1.434  1.00 10.00      B   
ATOM   2007  C   LEU   207      48.236   8.269   0.902  1.00 10.00      B   
ATOM   2008  O   LEU   207      49.138   8.379   0.068  1.00 10.00      B   
ATOM   2009  N   ASN   208      48.463   8.122   2.199  1.00 10.00      B   
ATOM   2010  HN  ASN   208      47.703   8.017   2.806  1.00 10.00      B   
ATOM   2011  CA  ASN   208      49.814   8.104   2.745  1.00 10.00      B   
ATOM   2012  CB  ASN   208      50.000   9.231   3.766  1.00 10.00      B   
ATOM   2013  CG  ASN   208      50.431  10.541   3.138  1.00 10.00      B   
ATOM   2014  OD1 ASN   208      51.078  10.562   2.092  1.00 10.00      B   
ATOM   2015  ND2 ASN   208      50.078  11.647   3.777  1.00 10.00      B   
ATOM   2016 HD21 ASN   208      49.560  11.559   4.609  1.00 10.00      B   
ATOM   2017 HD22 ASN   208      50.353  12.510   3.398  1.00 10.00      B   
ATOM   2018  C   ASN   208      50.137   6.768   3.395  1.00 10.00      B   
ATOM   2019  O   ASN   208      51.216   6.216   3.190  1.00 10.00      B   
ATOM   2020  N   GLN   209      49.206   6.250   4.185  1.00 10.00      B   
ATOM   2021  HN  GLN   209      48.354   6.725   4.301  1.00 10.00      B   
ATOM   2022  CA  GLN   209      49.418   4.983   4.872  1.00 10.00      B   
ATOM   2023  CB  GLN   209      49.541   5.207   6.379  1.00 10.00      B   
ATOM   2024  CG  GLN   209      50.692   6.108   6.792  1.00 10.00      B   
ATOM   2025  CD  GLN   209      50.832   6.211   8.297  1.00 10.00      B   
ATOM   2026  OE1 GLN   209      49.850   6.116   9.035  1.00 10.00      B   
ATOM   2027  NE2 GLN   209      52.052   6.399   8.764  1.00 10.00      B   
ATOM   2028 HE21 GLN   209      52.790   6.460   8.121  1.00 10.00      B   
ATOM   2029 HE22 GLN   209      52.169   6.475   9.735  1.00 10.00      B   
ATOM   2030  C   GLN   209      48.281   4.010   4.596  1.00 10.00      B   
ATOM   2031  O   GLN   209      47.291   4.368   3.955  1.00 10.00      B   
ATOM   2032  N   GLY   210      48.424   2.785   5.092  1.00 10.00      B   
ATOM   2033  HN  GLY   210      49.238   2.560   5.587  1.00 10.00      B   
ATOM   2034  CA  GLY   210      47.401   1.777   4.903  1.00 10.00      B   
ATOM   2035  C   GLY   210      47.913   0.380   5.191  1.00 10.00      B   
ATOM   2036  O   GLY   210      49.121   0.141   5.157  1.00 10.00      B   
ATOM   2037  N   THR   211      47.005  -0.540   5.489  1.00 10.00      B   
ATOM   2038  HN  THR   211      46.057  -0.282   5.527  1.00 10.00      B   
ATOM   2039  CA  THR   211      47.371  -1.923   5.772  1.00 10.00      B   
ATOM   2040  CB  THR   211      47.522  -2.155   7.291  1.00 10.00      B   
ATOM   2041  OG1 THR   211      48.514  -1.257   7.809  1.00 10.00      B   
ATOM   2042  HG1 THR   211      48.932  -0.787   7.074  1.00 10.00      B   
ATOM   2043  CG2 THR   211      47.938  -3.589   7.584  1.00 10.00      B   
ATOM   2044  C   THR   211      46.315  -2.875   5.213  1.00 10.00      B   
ATOM   2045  O   THR   211      45.165  -2.861   5.650  1.00 10.00      B   
ATOM   2046  N   ARG   212      46.705  -3.701   4.253  1.00 10.00      B   
ATOM   2047  HN  ARG   212      47.645  -3.697   3.959  1.00 10.00      B   
ATOM   2048  CA  ARG   212      45.777  -4.639   3.640  1.00 10.00      B   
ATOM   2049  CB  ARG   212      46.012  -4.729   2.129  1.00 10.00      B   
ATOM   2050  CG  ARG   212      45.932  -3.395   1.406  1.00 10.00      B   
ATOM   2051  CD  ARG   212      45.588  -3.576  -0.064  1.00 10.00      B   
ATOM   2052  NE  ARG   212      46.573  -4.387  -0.779  1.00 10.00      B   
ATOM   2053  HE  ARG   212      46.838  -5.242  -0.369  1.00 10.00      B   
ATOM   2054  CZ  ARG   212      47.123  -4.036  -1.942  1.00 10.00      B   
ATOM   2055  NH1 ARG   212      46.780  -2.897  -2.523  1.00 10.00      B   
ATOM   2056 HH11 ARG   212      47.207  -2.618  -3.434  1.00 10.00      B   
ATOM   2057 HH12 ARG   212      46.079  -2.268  -2.071  1.00 10.00      B   
ATOM   2058  NH2 ARG   212      47.999  -4.839  -2.529  1.00 10.00      B   
ATOM   2059 HH21 ARG   212      48.263  -5.744  -2.080  1.00 10.00      B   
ATOM   2060 HH22 ARG   212      48.429  -4.572  -3.441  1.00 10.00      B   
ATOM   2061  C   ARG   212      45.899  -6.021   4.269  1.00 10.00      B   
ATOM   2062  O   ARG   212      46.918  -6.696   4.111  1.00 10.00      B   
ATOM   2063  N   PHE   213      44.858  -6.437   4.978  1.00 10.00      B   
ATOM   2064  HN  PHE   213      44.069  -5.853   5.063  1.00 10.00      B   
ATOM   2065  CA  PHE   213      44.844  -7.738   5.622  1.00 10.00      B   
ATOM   2066  CB  PHE   213      44.478  -7.600   7.103  1.00 10.00      B   
ATOM   2067  CG  PHE   213      44.606  -8.877   7.884  1.00 10.00      B   
ATOM   2068  CD1 PHE   213      45.829  -9.518   7.997  1.00 10.00      B   
ATOM   2069  CD2 PHE   213      43.501  -9.437   8.508  1.00 10.00      B   
ATOM   2070  CE1 PHE   213      45.951 -10.692   8.714  1.00 10.00      B   
ATOM   2071  CE2 PHE   213      43.616 -10.612   9.228  1.00 10.00      B   
ATOM   2072  CZ  PHE   213      44.843 -11.241   9.330  1.00 10.00      B   
ATOM   2073  C   PHE   213      43.854  -8.652   4.908  1.00 10.00      B   
ATOM   2074  O   PHE   213      42.643  -8.434   4.961  1.00 10.00      B   
ATOM   2075  N   GLU   214      44.377  -9.668   4.238  1.00 10.00      B   
ATOM   2076  HN  GLU   214      45.351  -9.796   4.248  1.00 10.00      B   
ATOM   2077  CA  GLU   214      43.550 -10.608   3.492  1.00 10.00      B   
ATOM   2078  CB  GLU   214      44.213 -10.940   2.154  1.00 10.00      B   
ATOM   2079  CG  GLU   214      44.564  -9.723   1.316  1.00 10.00      B   
ATOM   2080  CD  GLU   214      45.591 -10.034   0.248  1.00 10.00      B   
ATOM   2081  OE1 GLU   214      46.746 -10.343   0.606  1.00 10.00      B   
ATOM   2082  OE2 GLU   214      45.249  -9.966  -0.954  1.00 10.00      B   
ATOM   2083  C   GLU   214      43.329 -11.886   4.289  1.00 10.00      B   
ATOM   2084  O   GLU   214      43.064 -12.944   3.720  1.00 10.00      B   
ATOM   2085  N   GLY   215      43.436 -11.779   5.607  1.00 10.00      B   
ATOM   2086  HN  GLY   215      43.632 -10.906   6.001  1.00 10.00      B   
ATOM   2087  CA  GLY   215      43.257 -12.929   6.466  1.00 10.00      B   
ATOM   2088  C   GLY   215      41.818 -13.390   6.530  1.00 10.00      B   
ATOM   2089  O   GLY   215      40.989 -12.773   7.198  1.00 10.00      B   
ATOM   2090  N   THR   216      41.523 -14.470   5.829  1.00 10.00      B   
ATOM   2091  HN  THR   216      42.231 -14.903   5.310  1.00 10.00      B   
ATOM   2092  CA  THR   216      40.181 -15.028   5.800  1.00 10.00      B   
ATOM   2093  CB  THR   216      39.834 -15.553   4.393  1.00 10.00      B   
ATOM   2094  OG1 THR   216      40.544 -14.789   3.410  1.00 10.00      B   
ATOM   2095  HG1 THR   216      39.911 -14.371   2.813  1.00 10.00      B   
ATOM   2096  CG2 THR   216      38.339 -15.440   4.135  1.00 10.00      B   
ATOM   2097  C   THR   216      40.058 -16.173   6.796  1.00 10.00      B   
ATOM   2098  O   THR   216      38.990 -16.407   7.362  1.00 10.00      B   
ATOM   2099  N   ALA   217      41.159 -16.872   7.026  1.00 10.00      B   
ATOM   2100  HN  ALA   217      41.998 -16.615   6.581  1.00 10.00      B   
ATOM   2101  CA  ALA   217      41.160 -17.999   7.941  1.00 10.00      B   
ATOM   2102  CB  ALA   217      40.939 -19.295   7.177  1.00 10.00      B   
ATOM   2103  C   ALA   217      42.464 -18.060   8.712  1.00 10.00      B   
ATOM   2104  O   ALA   217      43.482 -17.537   8.264  1.00 10.00      B   
ATOM   2105  N   LEU   218      42.427 -18.700   9.869  1.00 10.00      B   
ATOM   2106  HN  LEU   218      41.577 -19.089  10.172  1.00 10.00      B   
ATOM   2107  CA  LEU   218      43.605 -18.836  10.711  1.00 10.00      B   
ATOM   2108  CB  LEU   218      43.192 -19.180  12.142  1.00 10.00      B   
ATOM   2109  CG  LEU   218      42.232 -18.202  12.819  1.00 10.00      B   
ATOM   2110  CD1 LEU   218      41.714 -18.787  14.121  1.00 10.00      B   
ATOM   2111  CD2 LEU   218      42.916 -16.865  13.067  1.00 10.00      B   
ATOM   2112  C   LEU   218      44.531 -19.909  10.160  1.00 10.00      B   
ATOM   2113  O   LEU   218      45.698 -20.001  10.541  1.00 10.00      B   
ATOM   2114  N   LEU   219      43.997 -20.715   9.256  1.00 10.00      B   
ATOM   2115  HN  LEU   219      43.061 -20.587   9.001  1.00 10.00      B   
ATOM   2116  CA  LEU   219      44.755 -21.791   8.637  1.00 10.00      B   
ATOM   2117  CB  LEU   219      43.957 -23.090   8.703  1.00 10.00      B   
ATOM   2118  CG  LEU   219      43.580 -23.580  10.098  1.00 10.00      B   
ATOM   2119  CD1 LEU   219      42.478 -24.622  10.010  1.00 10.00      B   
ATOM   2120  CD2 LEU   219      44.799 -24.146  10.810  1.00 10.00      B   
ATOM   2121  C   LEU   219      45.082 -21.456   7.185  1.00 10.00      B   
ATOM   2122  O   LEU   219      45.367 -22.343   6.376  1.00 10.00      B   
ATOM   2123  N   ARG   220      45.048 -20.173   6.860  1.00 10.00      B   
ATOM   2124  HN  ARG   220      44.847 -19.506   7.555  1.00 10.00      B   
ATOM   2125  CA  ARG   220      45.337 -19.722   5.505  1.00 10.00      B   
ATOM   2126  CB  ARG   220      44.128 -18.991   4.917  1.00 10.00      B   
ATOM   2127  CG  ARG   220      44.052 -19.022   3.396  1.00 10.00      B   
ATOM   2128  CD  ARG   220      43.632 -20.392   2.889  1.00 10.00      B   
ATOM   2129  NE  ARG   220      43.383 -20.397   1.450  1.00 10.00      B   
ATOM   2130  HE  ARG   220      44.145 -20.611   0.866  1.00 10.00      B   
ATOM   2131  CZ  ARG   220      42.195 -20.145   0.891  1.00 10.00      B   
ATOM   2132  NH1 ARG   220      41.136 -19.872   1.653  1.00 10.00      B   
ATOM   2133 HH11 ARG   220      40.208 -19.673   1.215  1.00 10.00      B   
ATOM   2134 HH12 ARG   220      41.227 -19.857   2.692  1.00 10.00      B   
ATOM   2135  NH2 ARG   220      42.070 -20.166  -0.429  1.00 10.00      B   
ATOM   2136 HH21 ARG   220      41.148 -19.968  -0.874  1.00 10.00      B   
ATOM   2137 HH22 ARG   220      42.895 -20.377  -1.031  1.00 10.00      B   
ATOM   2138  C   ARG   220      46.564 -18.811   5.511  1.00 10.00      B   
ATOM   2139  O   ARG   220      47.202 -18.641   6.549  1.00 10.00      B   
ATOM   2140  N   ASP   221      46.890 -18.230   4.362  1.00 10.00      B   
ATOM   2141  HN  ASP   221      46.343 -18.398   3.566  1.00 10.00      B   
ATOM   2142  CA  ASP   221      48.043 -17.342   4.250  1.00 10.00      B   
ATOM   2143  CB  ASP   221      48.340 -17.061   2.774  1.00 10.00      B   
ATOM   2144  CG  ASP   221      49.749 -16.553   2.527  1.00 10.00      B   
ATOM   2145  OD1 ASP   221      50.621 -16.727   3.407  1.00 10.00      B   
ATOM   2146  OD2 ASP   221      49.997 -15.999   1.432  1.00 10.00      B   
ATOM   2147  C   ASP   221      47.794 -16.032   4.995  1.00 10.00      B   
ATOM   2148  O   ASP   221      46.661 -15.549   5.060  1.00 10.00      B   
ATOM   2149  N   PHE   222      48.847 -15.464   5.561  1.00 10.00      B   
ATOM   2150  HN  PHE   222      49.728 -15.895   5.473  1.00 10.00      B   
ATOM   2151  CA  PHE   222      48.736 -14.213   6.296  1.00 10.00      B   
ATOM   2152  CB  PHE   222      49.141 -14.403   7.759  1.00 10.00      B   
ATOM   2153  CG  PHE   222      48.121 -15.126   8.594  1.00 10.00      B   
ATOM   2154  CD1 PHE   222      48.257 -16.475   8.866  1.00 10.00      B   
ATOM   2155  CD2 PHE   222      47.029 -14.449   9.112  1.00 10.00      B   
ATOM   2156  CE1 PHE   222      47.323 -17.139   9.640  1.00 10.00      B   
ATOM   2157  CE2 PHE   222      46.091 -15.105   9.886  1.00 10.00      B   
ATOM   2158  CZ  PHE   222      46.237 -16.452  10.151  1.00 10.00      B   
ATOM   2159  C   PHE   222      49.591 -13.129   5.653  1.00 10.00      B   
ATOM   2160  O   PHE   222      50.821 -13.216   5.644  1.00 10.00      B   
ATOM   2161  N   ARG   223      48.937 -12.121   5.097  1.00 10.00      B   
ATOM   2162  HN  ARG   223      47.953 -12.116   5.113  1.00 10.00      B   
ATOM   2163  CA  ARG   223      49.637 -11.021   4.461  1.00 10.00      B   
ATOM   2164  CB  ARG   223      49.342 -10.967   2.962  1.00 10.00      B   
ATOM   2165  CG  ARG   223      49.970 -12.093   2.166  1.00 10.00      B   
ATOM   2166  CD  ARG   223      48.938 -13.143   1.811  1.00 10.00      B   
ATOM   2167  NE  ARG   223      48.041 -12.697   0.748  1.00 10.00      B   
ATOM   2168  HE  ARG   223      47.648 -11.788   0.833  1.00 10.00      B   
ATOM   2169  CZ  ARG   223      47.737 -13.426  -0.321  1.00 10.00      B   
ATOM   2170  NH1 ARG   223      48.249 -14.645  -0.459  1.00 10.00      B   
ATOM   2171 HH11 ARG   223      48.012 -15.227  -1.294  1.00 10.00      B   
ATOM   2172 HH12 ARG   223      48.903 -15.027   0.266  1.00 10.00      B   
ATOM   2173  NH2 ARG   223      46.914 -12.933  -1.241  1.00 10.00      B   
ATOM   2174 HH21 ARG   223      46.521 -11.967  -1.127  1.00 10.00      B   
ATOM   2175 HH22 ARG   223      46.658 -13.496  -2.083  1.00 10.00      B   
ATOM   2176  C   ARG   223      49.271  -9.701   5.109  1.00 10.00      B   
ATOM   2177  O   ARG   223      48.093  -9.345   5.201  1.00 10.00      B   
ATOM   2178  N   ILE   224      50.286  -8.985   5.559  1.00 10.00      B   
ATOM   2179  HN  ILE   224      51.198  -9.333   5.451  1.00 10.00      B   
ATOM   2180  CA  ILE   224      50.096  -7.694   6.197  1.00 10.00      B   
ATOM   2181  CB  ILE   224      50.382  -7.766   7.717  1.00 10.00      B   
ATOM   2182  CG1 ILE   224      49.548  -8.869   8.386  1.00 10.00      B   
ATOM   2183  CG2 ILE   224      50.120  -6.420   8.377  1.00 10.00      B   
ATOM   2184  CD1 ILE   224      49.928  -9.144   9.825  1.00 10.00      B   
ATOM   2185  C   ILE   224      51.035  -6.674   5.561  1.00 10.00      B   
ATOM   2186  O   ILE   224      52.243  -6.701   5.804  1.00 10.00      B   
ATOM   2187  N   THR   225      50.487  -5.804   4.724  1.00 10.00      B   
ATOM   2188  HN  THR   225      49.526  -5.852   4.542  1.00 10.00      B   
ATOM   2189  CA  THR   225      51.284  -4.781   4.066  1.00 10.00      B   
ATOM   2190  CB  THR   225      50.579  -4.238   2.806  1.00 10.00      B   
ATOM   2191  OG1 THR   225      49.223  -3.880   3.117  1.00 10.00      B   
ATOM   2192  HG1 THR   225      49.048  -2.993   2.781  1.00 10.00      B   
ATOM   2193  CG2 THR   225      50.577  -5.282   1.697  1.00 10.00      B   
ATOM   2194  C   THR   225      51.589  -3.633   5.029  1.00 10.00      B   
ATOM   2195  O   THR   225      50.705  -3.164   5.754  1.00 10.00      B   
ATOM   2196  N   ASP   226      52.840  -3.189   5.047  1.00 10.00      B   
ATOM   2197  HN  ASP   226      53.504  -3.594   4.453  1.00 10.00      B   
ATOM   2198  CA  ASP   226      53.239  -2.105   5.933  1.00 10.00      B   
ATOM   2199  CB  ASP   226      54.683  -2.263   6.426  1.00 10.00      B   
ATOM   2200  CG  ASP   226      55.729  -1.610   5.542  1.00 10.00      B   
ATOM   2201  OD1 ASP   226      56.077  -2.186   4.493  1.00 10.00      B   
ATOM   2202  OD2 ASP   226      56.241  -0.533   5.922  1.00 10.00      B   
ATOM   2203  C   ASP   226      52.984  -0.736   5.312  1.00 10.00      B   
ATOM   2204  O   ASP   226      52.689  -0.629   4.120  1.00 10.00      B   
ATOM   2205  N   PHE   227      53.074   0.299   6.138  1.00 10.00      B   
ATOM   2206  HN  PHE   227      53.304   0.137   7.077  1.00 10.00      B   
ATOM   2207  CA  PHE   227      52.838   1.666   5.694  1.00 10.00      B   
ATOM   2208  CB  PHE   227      52.845   2.633   6.880  1.00 10.00      B   
ATOM   2209  CG  PHE   227      51.833   2.315   7.945  1.00 10.00      B   
ATOM   2210  CD1 PHE   227      52.213   2.240   9.273  1.00 10.00      B   
ATOM   2211  CD2 PHE   227      50.506   2.095   7.618  1.00 10.00      B   
ATOM   2212  CE1 PHE   227      51.290   1.956  10.256  1.00 10.00      B   
ATOM   2213  CE2 PHE   227      49.576   1.809   8.598  1.00 10.00      B   
ATOM   2214  CZ  PHE   227      49.969   1.739   9.918  1.00 10.00      B   
ATOM   2215  C   PHE   227      53.847   2.120   4.645  1.00 10.00      B   
ATOM   2216  O   PHE   227      54.995   2.430   4.962  1.00 10.00      B   
ATOM   2217  N   GLN   228      53.400   2.143   3.397  1.00 10.00      B   
ATOM   2218  HN  GLN   228      52.481   1.855   3.222  1.00 10.00      B   
ATOM   2219  CA  GLN   228      54.220   2.574   2.272  1.00 10.00      B   
ATOM   2220  CB  GLN   228      54.775   1.362   1.517  1.00 10.00      B   
ATOM   2221  CG  GLN   228      55.683   0.468   2.343  1.00 10.00      B   
ATOM   2222  CD  GLN   228      56.985   1.145   2.733  1.00 10.00      B   
ATOM   2223  OE1 GLN   228      57.529   1.955   1.987  1.00 10.00      B   
ATOM   2224  NE2 GLN   228      57.486   0.826   3.911  1.00 10.00      B   
ATOM   2225 HE21 GLN   228      56.989   0.176   4.469  1.00 10.00      B   
ATOM   2226 HE22 GLN   228      58.329   1.245   4.183  1.00 10.00      B   
ATOM   2227  C   GLN   228      53.353   3.399   1.332  1.00 10.00      B   
ATOM   2228  O   GLN   228      52.147   3.517   1.552  1.00 10.00      B   
ATOM   2229  N   ASP   229      53.952   3.968   0.296  1.00 10.00      B   
ATOM   2230  HN  ASP   229      54.919   3.854   0.174  1.00 10.00      B   
ATOM   2231  CA  ASP   229      53.194   4.764  -0.664  1.00 10.00      B   
ATOM   2232  CB  ASP   229      54.114   5.489  -1.650  1.00 10.00      B   
ATOM   2233  CG  ASP   229      53.356   6.081  -2.823  1.00 10.00      B   
ATOM   2234  OD1 ASP   229      52.598   7.054  -2.624  1.00 10.00      B   
ATOM   2235  OD2 ASP   229      53.515   5.572  -3.953  1.00 10.00      B   
ATOM   2236  C   ASP   229      52.196   3.889  -1.409  1.00 10.00      B   
ATOM   2237  O   ASP   229      52.568   3.095  -2.274  1.00 10.00      B   
ATOM   2238  N   TYR   230      50.935   4.008  -1.033  1.00 10.00      B   
ATOM   2239  HN  TYR   230      50.709   4.631  -0.310  1.00 10.00      B   
ATOM   2240  CA  TYR   230      49.875   3.237  -1.658  1.00 10.00      B   
ATOM   2241  CB  TYR   230      49.486   2.033  -0.797  1.00 10.00      B   
ATOM   2242  CG  TYR   230      50.423   0.855  -0.938  1.00 10.00      B   
ATOM   2243  CD1 TYR   230      51.274   0.490   0.096  1.00 10.00      B   
ATOM   2244  CD2 TYR   230      50.463   0.113  -2.112  1.00 10.00      B   
ATOM   2245  CE1 TYR   230      52.139  -0.580  -0.034  1.00 10.00      B   
ATOM   2246  CE2 TYR   230      51.321  -0.960  -2.249  1.00 10.00      B   
ATOM   2247  CZ  TYR   230      52.158  -1.302  -1.209  1.00 10.00      B   
ATOM   2248  OH  TYR   230      53.018  -2.370  -1.343  1.00 10.00      B   
ATOM   2249  HH  TYR   230      53.376  -2.379  -2.242  1.00 10.00      B   
ATOM   2250  C   TYR   230      48.662   4.112  -1.926  1.00 10.00      B   
ATOM   2251  O   TYR   230      48.044   4.642  -1.000  1.00 10.00      B   
ATOM   2252  N   GLN   231      48.342   4.273  -3.198  1.00 10.00      B   
ATOM   2253  HN  GLN   231      48.890   3.841  -3.887  1.00 10.00      B   
ATOM   2254  CA  GLN   231      47.206   5.081  -3.604  1.00 10.00      B   
ATOM   2255  CB  GLN   231      47.515   5.802  -4.918  1.00 10.00      B   
ATOM   2256  CG  GLN   231      48.792   6.626  -4.864  1.00 10.00      B   
ATOM   2257  CD  GLN   231      48.804   7.586  -3.693  1.00 10.00      B   
ATOM   2258  OE1 GLN   231      47.778   8.150  -3.333  1.00 10.00      B   
ATOM   2259  NE2 GLN   231      49.958   7.759  -3.068  1.00 10.00      B   
ATOM   2260 HE21 GLN   231      50.746   7.261  -3.389  1.00 10.00      B   
ATOM   2261 HE22 GLN   231      49.981   8.374  -2.304  1.00 10.00      B   
ATOM   2262  C   GLN   231      45.957   4.219  -3.742  1.00 10.00      B   
ATOM   2263  O   GLN   231      46.040   3.050  -4.131  1.00 10.00      B   
ATOM   2264  N   ALA   232      44.810   4.794  -3.413  1.00 10.00      B   
ATOM   2265  HN  ALA   232      44.812   5.731  -3.114  1.00 10.00      B   
ATOM   2266  CA  ALA   232      43.547   4.076  -3.497  1.00 10.00      B   
ATOM   2267  CB  ALA   232      42.566   4.585  -2.454  1.00 10.00      B   
ATOM   2268  C   ALA   232      42.953   4.196  -4.891  1.00 10.00      B   
ATOM   2269  O   ALA   232      42.499   5.265  -5.296  1.00 10.00      B   
ATOM   2270  N   ILE   233      42.978   3.096  -5.629  1.00 10.00      B   
ATOM   2271  HN  ILE   233      43.371   2.278  -5.251  1.00 10.00      B   
ATOM   2272  CA  ILE   233      42.441   3.064  -6.981  1.00 10.00      B   
ATOM   2273  CB  ILE   233      43.545   2.813  -8.036  1.00 10.00      B   
ATOM   2274  CG1 ILE   233      44.882   3.399  -7.572  1.00 10.00      B   
ATOM   2275  CG2 ILE   233      43.138   3.420  -9.374  1.00 10.00      B   
ATOM   2276  CD1 ILE   233      46.056   3.016  -8.445  1.00 10.00      B   
ATOM   2277  C   ILE   233      41.377   1.974  -7.084  1.00 10.00      B   
ATOM   2278  O   ILE   233      41.195   1.353  -8.131  1.00 10.00      B   
ATOM   2279  N   ILE   234      40.665   1.757  -5.987  1.00 10.00      B   
ATOM   2280  HN  ILE   234      40.835   2.310  -5.196  1.00 10.00      B   
ATOM   2281  CA  ILE   234      39.618   0.742  -5.929  1.00 10.00      B   
ATOM   2282  CB  ILE   234      39.560   0.067  -4.540  1.00 10.00      B   
ATOM   2283  CG1 ILE   234      40.961   0.005  -3.918  1.00 10.00      B   
ATOM   2284  CG2 ILE   234      38.971  -1.336  -4.656  1.00 10.00      B   
ATOM   2285  CD1 ILE   234      40.983  -0.504  -2.492  1.00 10.00      B   
ATOM   2286  C   ILE   234      38.265   1.371  -6.258  1.00 10.00      B   
ATOM   2287  O   ILE   234      37.235   1.024  -5.676  1.00 10.00      B   
ATOM   2288  N   GLY   235      38.287   2.303  -7.203  1.00 10.00      B   
ATOM   2289  HN  GLY   235      39.139   2.524  -7.632  1.00 10.00      B   
ATOM   2290  CA  GLY   235      37.081   2.984  -7.614  1.00 10.00      B   
ATOM   2291  C   GLY   235      36.786   2.757  -9.078  1.00 10.00      B   
ATOM   2292  O   GLY   235      36.353   3.671  -9.785  1.00 10.00      B   
ATOM   2293  N   HIS   236      37.031   1.536  -9.535  1.00 10.00      B   
ATOM   2294  HN  HIS   236      37.378   0.856  -8.914  1.00 10.00      B   
ATOM   2295  CA  HIS   236      36.794   1.171 -10.925  1.00 10.00      B   
ATOM   2296  CB  HIS   236      37.329  -0.242 -11.211  1.00 10.00      B   
ATOM   2297  CG  HIS   236      36.969  -0.791 -12.562  1.00 10.00      B   
ATOM   2298  ND1 HIS   236      36.124  -1.868 -12.736  1.00 10.00      B   
ATOM   2299  HD1 HIS   236      35.691  -2.384 -12.015  1.00 10.00      B   
ATOM   2300  CD2 HIS   236      37.338  -0.404 -13.806  1.00 10.00      B   
ATOM   2301  CE1 HIS   236      35.993  -2.121 -14.024  1.00 10.00      B   
ATOM   2302  NE2 HIS   236      36.719  -1.246 -14.693  1.00 10.00      B   
ATOM   2303  HE2 HIS   236      36.803  -1.212 -15.673  1.00 10.00      B   
ATOM   2304  C   HIS   236      35.307   1.259 -11.260  1.00 10.00      B   
ATOM   2305  O   HIS   236      34.458   0.815 -10.485  1.00 10.00      B   
ATOM   2306  N   GLN   237      35.002   1.858 -12.403  1.00 10.00      B   
ATOM   2307  HN  GLN   237      35.724   2.223 -12.958  1.00 10.00      B   
ATOM   2308  CA  GLN   237      33.624   1.994 -12.851  1.00 10.00      B   
ATOM   2309  CB  GLN   237      33.545   2.923 -14.064  1.00 10.00      B   
ATOM   2310  CG  GLN   237      34.109   4.314 -13.837  1.00 10.00      B   
ATOM   2311  CD  GLN   237      34.124   5.130 -15.114  1.00 10.00      B   
ATOM   2312  OE1 GLN   237      34.245   4.584 -16.208  1.00 10.00      B   
ATOM   2313  NE2 GLN   237      34.003   6.439 -14.992  1.00 10.00      B   
ATOM   2314 HE21 GLN   237      33.910   6.818 -14.089  1.00 10.00      B   
ATOM   2315 HE22 GLN   237      34.004   6.980 -15.810  1.00 10.00      B   
ATOM   2316  C   GLN   237      33.058   0.632 -13.221  1.00 10.00      B   
ATOM   2317  O   GLN   237      33.471   0.029 -14.210  1.00 10.00      B   
ATOM   2318  N   ALA   238      32.123   0.149 -12.422  1.00 10.00      B   
ATOM   2319  HN  ALA   238      31.833   0.679 -11.647  1.00 10.00      B   
ATOM   2320  CA  ALA   238      31.506  -1.145 -12.671  1.00 10.00      B   
ATOM   2321  CB  ALA   238      31.374  -1.928 -11.375  1.00 10.00      B   
ATOM   2322  C   ALA   238      30.148  -0.970 -13.334  1.00 10.00      B   
ATOM   2323  O   ALA   238      29.272  -0.281 -12.805  1.00 10.00      B   
ATOM   2324  N   VAL   239      29.981  -1.575 -14.498  1.00 10.00      B   
ATOM   2325  HN  VAL   239      30.718  -2.106 -14.874  1.00 10.00      B   
ATOM   2326  CA  VAL   239      28.725  -1.482 -15.224  1.00 10.00      B   
ATOM   2327  CB  VAL   239      28.930  -1.430 -16.753  1.00 10.00      B   
ATOM   2328  CG1 VAL   239      29.577  -0.115 -17.155  1.00 10.00      B   
ATOM   2329  CG2 VAL   239      29.764  -2.606 -17.236  1.00 10.00      B   
ATOM   2330  C   VAL   239      27.804  -2.643 -14.858  1.00 10.00      B   
ATOM   2331  O   VAL   239      28.203  -3.560 -14.139  1.00 10.00      B   
ATOM   2332  N   ALA   240      26.576  -2.603 -15.352  1.00 10.00      B   
ATOM   2333  HN  ALA   240      26.308  -1.841 -15.912  1.00 10.00      B   
ATOM   2334  CA  ALA   240      25.602  -3.655 -15.069  1.00 10.00      B   
ATOM   2335  CB  ALA   240      24.188  -3.125 -15.241  1.00 10.00      B   
ATOM   2336  C   ALA   240      25.833  -4.884 -15.951  1.00 10.00      B   
ATOM   2337  O   ALA   240      25.095  -5.867 -15.873  1.00 10.00      B   
ATOM   2338  N   LEU   241      26.862  -4.820 -16.784  1.00 10.00      B   
ATOM   2339  HN  LEU   241      27.409  -4.011 -16.799  1.00 10.00      B   
ATOM   2340  CA  LEU   241      27.199  -5.918 -17.680  1.00 10.00      B   
ATOM   2341  CB  LEU   241      27.485  -5.379 -19.085  1.00 10.00      B   
ATOM   2342  CG  LEU   241      26.474  -4.383 -19.657  1.00 10.00      B   
ATOM   2343  CD1 LEU   241      26.951  -3.867 -21.005  1.00 10.00      B   
ATOM   2344  CD2 LEU   241      25.097  -5.019 -19.785  1.00 10.00      B   
ATOM   2345  C   LEU   241      28.422  -6.671 -17.161  1.00 10.00      B   
ATOM   2346  O   LEU   241      28.895  -7.630 -17.781  1.00 10.00      B   
ATOM   2347  N   ASP   242      28.929  -6.230 -16.016  1.00 10.00      B   
ATOM   2348  HN  ASP   242      28.497  -5.474 -15.567  1.00 10.00      B   
ATOM   2349  CA  ASP   242      30.106  -6.844 -15.406  1.00 10.00      B   
ATOM   2350  CB  ASP   242      30.795  -5.858 -14.457  1.00 10.00      B   
ATOM   2351  CG  ASP   242      32.218  -6.256 -14.115  1.00 10.00      B   
ATOM   2352  OD1 ASP   242      33.158  -5.598 -14.614  1.00 10.00      B   
ATOM   2353  OD2 ASP   242      32.406  -7.221 -13.341  1.00 10.00      B   
ATOM   2354  C   ASP   242      29.741  -8.120 -14.655  1.00 10.00      B   
ATOM   2355  O   ASP   242      28.563  -8.474 -14.548  1.00 10.00      B   
ATOM   2356  N   ALA   264      -4.661 -13.494  -8.103  1.00 10.00      B   
ATOM   2357  HN  ALA   264      -5.403 -13.041  -7.642  1.00 10.00      B   
ATOM   2358  CA  ALA   264      -4.367 -13.137  -9.483  1.00 10.00      B   
ATOM   2359  CB  ALA   264      -4.259 -14.390 -10.336  1.00 10.00      B   
ATOM   2360  C   ALA   264      -5.439 -12.201 -10.030  1.00 10.00      B   
ATOM   2361  O   ALA   264      -6.560 -12.169  -9.519  1.00 10.00      B   
ATOM   2362  N   GLU   265      -5.093 -11.462 -11.078  1.00 10.00      B   
ATOM   2363  HN  GLU   265      -4.192 -11.562 -11.455  1.00 10.00      B   
ATOM   2364  CA  GLU   265      -6.014 -10.514 -11.694  1.00 10.00      B   
ATOM   2365  CB  GLU   265      -5.345  -9.765 -12.848  1.00 10.00      B   
ATOM   2366  CG  GLU   265      -4.332  -8.722 -12.397  1.00 10.00      B   
ATOM   2367  CD  GLU   265      -3.691  -7.993 -13.556  1.00 10.00      B   
ATOM   2368  OE1 GLU   265      -4.252  -8.041 -14.674  1.00 10.00      B   
ATOM   2369  OE2 GLU   265      -2.622  -7.375 -13.360  1.00 10.00      B   
ATOM   2370  C   GLU   265      -7.297 -11.196 -12.163  1.00 10.00      B   
ATOM   2371  O   GLU   265      -8.387 -10.651 -11.998  1.00 10.00      B   
ATOM   2372  N   LEU   266      -7.165 -12.393 -12.723  1.00 10.00      B   
ATOM   2373  HN  LEU   266      -6.265 -12.779 -12.817  1.00 10.00      B   
ATOM   2374  CA  LEU   266      -8.320 -13.148 -13.213  1.00 10.00      B   
ATOM   2375  CB  LEU   266      -7.872 -14.432 -13.917  1.00 10.00      B   
ATOM   2376  CG  LEU   266      -7.100 -14.252 -15.228  1.00 10.00      B   
ATOM   2377  CD1 LEU   266      -6.674 -15.601 -15.783  1.00 10.00      B   
ATOM   2378  CD2 LEU   266      -7.930 -13.489 -16.250  1.00 10.00      B   
ATOM   2379  C   LEU   266      -9.294 -13.480 -12.085  1.00 10.00      B   
ATOM   2380  O   LEU   266     -10.484 -13.687 -12.315  1.00 10.00      B   
ATOM   2381  N   ASN   267      -8.781 -13.526 -10.864  1.00 10.00      B   
ATOM   2382  HN  ASN   267      -7.824 -13.348 -10.740  1.00 10.00      B   
ATOM   2383  CA  ASN   267      -9.604 -13.826  -9.702  1.00 10.00      B   
ATOM   2384  CB  ASN   267      -8.764 -14.474  -8.595  1.00 10.00      B   
ATOM   2385  CG  ASN   267      -8.245 -15.854  -8.957  1.00 10.00      B   
ATOM   2386  OD1 ASN   267      -8.899 -16.613  -9.674  1.00 10.00      B   
ATOM   2387  ND2 ASN   267      -7.063 -16.189  -8.460  1.00 10.00      B   
ATOM   2388 HD21 ASN   267      -6.596 -15.538  -7.892  1.00 10.00      B   
ATOM   2389 HD22 ASN   267      -6.696 -17.075  -8.684  1.00 10.00      B   
ATOM   2390  C   ASN   267     -10.249 -12.553  -9.172  1.00 10.00      B   
ATOM   2391  O   ASN   267     -11.447 -12.521  -8.881  1.00 10.00      B   
ATOM   2392  N   TRP   268      -9.450 -11.493  -9.081  1.00 10.00      B   
ATOM   2393  HN  TRP   268      -8.513 -11.577  -9.362  1.00 10.00      B   
ATOM   2394  CA  TRP   268      -9.920 -10.211  -8.565  1.00 10.00      B   
ATOM   2395  CB  TRP   268      -8.758  -9.234  -8.376  1.00 10.00      B   
ATOM   2396  CG  TRP   268      -7.626  -9.782  -7.563  1.00 10.00      B   
ATOM   2397  CD1 TRP   268      -7.701 -10.716  -6.569  1.00 10.00      B   
ATOM   2398  CD2 TRP   268      -6.243  -9.426  -7.671  1.00 10.00      B   
ATOM   2399  NE1 TRP   268      -6.452 -10.970  -6.063  1.00 10.00      B   
ATOM   2400  HE1 TRP   268      -6.246 -11.609  -5.345  1.00 10.00      B   
ATOM   2401  CE2 TRP   268      -5.540 -10.190  -6.720  1.00 10.00      B   
ATOM   2402  CE3 TRP   268      -5.530  -8.541  -8.486  1.00 10.00      B   
ATOM   2403  CZ2 TRP   268      -4.162 -10.091  -6.557  1.00 10.00      B   
ATOM   2404  CZ3 TRP   268      -4.160  -8.443  -8.321  1.00 10.00      B   
ATOM   2405  CH2 TRP   268      -3.490  -9.218  -7.367  1.00 10.00      B   
ATOM   2406  C   TRP   268     -10.989  -9.581  -9.450  1.00 10.00      B   
ATOM   2407  O   TRP   268     -11.976  -9.051  -8.946  1.00 10.00      B   
ATOM   2408  N   ARG   269     -10.796  -9.654 -10.766  1.00 10.00      B   
ATOM   2409  HN  ARG   269      -9.996 -10.114 -11.106  1.00 10.00      B   
ATOM   2410  CA  ARG   269     -11.739  -9.066 -11.721  1.00 10.00      B   
ATOM   2411  CB  ARG   269     -11.289  -9.323 -13.161  1.00 10.00      B   
ATOM   2412  CG  ARG   269     -10.028  -8.575 -13.564  1.00 10.00      B   
ATOM   2413  CD  ARG   269      -9.571  -8.985 -14.957  1.00 10.00      B   
ATOM   2414  NE  ARG   269      -8.145  -8.729 -15.170  1.00 10.00      B   
ATOM   2415  HE  ARG   269      -7.653  -8.292 -14.440  1.00 10.00      B   
ATOM   2416  CZ  ARG   269      -7.493  -9.044 -16.294  1.00 10.00      B   
ATOM   2417  NH1 ARG   269      -8.138  -9.611 -17.307  1.00 10.00      B   
ATOM   2418 HH11 ARG   269      -9.159  -9.813 -17.230  1.00 10.00      B   
ATOM   2419 HH12 ARG   269      -7.630  -9.855 -18.186  1.00 10.00      B   
ATOM   2420  NH2 ARG   269      -6.196  -8.795 -16.402  1.00 10.00      B   
ATOM   2421 HH21 ARG   269      -5.669  -8.355 -15.607  1.00 10.00      B   
ATOM   2422 HH22 ARG   269      -5.691  -9.040 -17.283  1.00 10.00      B   
ATOM   2423  C   ARG   269     -13.171  -9.564 -11.515  1.00 10.00      B   
ATOM   2424  O   ARG   269     -14.135  -8.852 -11.795  1.00 10.00      B   
ATOM   2425  N   ILE   270     -13.309 -10.784 -11.015  1.00 10.00      B   
ATOM   2426  HN  ILE   270     -12.508 -11.301 -10.787  1.00 10.00      B   
ATOM   2427  CA  ILE   270     -14.625 -11.363 -10.785  1.00 10.00      B   
ATOM   2428  CB  ILE   270     -14.647 -12.877 -11.092  1.00 10.00      B   
ATOM   2429  CG1 ILE   270     -14.129 -13.136 -12.511  1.00 10.00      B   
ATOM   2430  CG2 ILE   270     -16.052 -13.445 -10.921  1.00 10.00      B   
ATOM   2431  CD1 ILE   270     -13.991 -14.602 -12.862  1.00 10.00      B   
ATOM   2432  C   ILE   270     -15.094 -11.123  -9.350  1.00 10.00      B   
ATOM   2433  O   ILE   270     -16.230 -10.699  -9.123  1.00 10.00      B   
ATOM   2434  N   THR   271     -14.208 -11.369  -8.388  1.00 10.00      B   
ATOM   2435  HN  THR   271     -13.304 -11.666  -8.632  1.00 10.00      B   
ATOM   2436  CA  THR   271     -14.545 -11.205  -6.978  1.00 10.00      B   
ATOM   2437  CB  THR   271     -13.429 -11.722  -6.052  1.00 10.00      B   
ATOM   2438  OG1 THR   271     -12.156 -11.320  -6.566  1.00 10.00      B   
ATOM   2439  HG1 THR   271     -11.865 -11.955  -7.231  1.00 10.00      B   
ATOM   2440  CG2 THR   271     -13.478 -13.240  -5.958  1.00 10.00      B   
ATOM   2441  C   THR   271     -14.893  -9.761  -6.610  1.00 10.00      B   
ATOM   2442  O   THR   271     -15.826  -9.525  -5.842  1.00 10.00      B   
ATOM   2443  N   LEU   272     -14.152  -8.802  -7.159  1.00 10.00      B   
ATOM   2444  HN  LEU   272     -13.419  -9.049  -7.771  1.00 10.00      B   
ATOM   2445  CA  LEU   272     -14.394  -7.391  -6.868  1.00 10.00      B   
ATOM   2446  CB  LEU   272     -13.367  -6.500  -7.569  1.00 10.00      B   
ATOM   2447  CG  LEU   272     -11.943  -6.552  -7.007  1.00 10.00      B   
ATOM   2448  CD1 LEU   272     -10.986  -5.758  -7.884  1.00 10.00      B   
ATOM   2449  CD2 LEU   272     -11.910  -6.044  -5.571  1.00 10.00      B   
ATOM   2450  C   LEU   272     -15.811  -6.975  -7.241  1.00 10.00      B   
ATOM   2451  O   LEU   272     -16.522  -6.378  -6.430  1.00 10.00      B   
ATOM   2452  N   VAL   273     -16.223  -7.305  -8.459  1.00 10.00      B   
ATOM   2453  HN  VAL   273     -15.612  -7.784  -9.054  1.00 10.00      B   
ATOM   2454  CA  VAL   273     -17.560  -6.964  -8.936  1.00 10.00      B   
ATOM   2455  CB  VAL   273     -17.738  -7.308 -10.431  1.00 10.00      B   
ATOM   2456  CG1 VAL   273     -19.111  -6.880 -10.930  1.00 10.00      B   
ATOM   2457  CG2 VAL   273     -16.644  -6.657 -11.263  1.00 10.00      B   
ATOM   2458  C   VAL   273     -18.627  -7.690  -8.115  1.00 10.00      B   
ATOM   2459  O   VAL   273     -19.645  -7.104  -7.736  1.00 10.00      B   
ATOM   2460  N   PHE   274     -18.367  -8.962  -7.826  1.00 10.00      B   
ATOM   2461  HN  PHE   274     -17.529  -9.358  -8.146  1.00 10.00      B   
ATOM   2462  CA  PHE   274     -19.285  -9.788  -7.051  1.00 10.00      B   
ATOM   2463  CB  PHE   274     -18.731 -11.212  -6.937  1.00 10.00      B   
ATOM   2464  CG  PHE   274     -19.770 -12.255  -6.647  1.00 10.00      B   
ATOM   2465  CD1 PHE   274     -20.624 -12.690  -7.645  1.00 10.00      B   
ATOM   2466  CD2 PHE   274     -19.893 -12.804  -5.383  1.00 10.00      B   
ATOM   2467  CE1 PHE   274     -21.583 -13.651  -7.390  1.00 10.00      B   
ATOM   2468  CE2 PHE   274     -20.851 -13.765  -5.119  1.00 10.00      B   
ATOM   2469  CZ  PHE   274     -21.698 -14.189  -6.124  1.00 10.00      B   
ATOM   2470  C   PHE   274     -19.506  -9.193  -5.664  1.00 10.00      B   
ATOM   2471  O   PHE   274     -20.630  -9.165  -5.160  1.00 10.00      B   
ATOM   2472  N   THR   275     -18.427  -8.699  -5.063  1.00 10.00      B   
ATOM   2473  HN  THR   275     -17.562  -8.749  -5.527  1.00 10.00      B   
ATOM   2474  CA  THR   275     -18.490  -8.095  -3.736  1.00 10.00      B   
ATOM   2475  CB  THR   275     -17.086  -7.711  -3.215  1.00 10.00      B   
ATOM   2476  OG1 THR   275     -16.213  -8.847  -3.307  1.00 10.00      B   
ATOM   2477  HG1 THR   275     -16.069  -9.068  -4.239  1.00 10.00      B   
ATOM   2478  CG2 THR   275     -17.155  -7.252  -1.765  1.00 10.00      B   
ATOM   2479  C   THR   275     -19.401  -6.865  -3.730  1.00 10.00      B   
ATOM   2480  O   THR   275     -20.179  -6.665  -2.794  1.00 10.00      B   
ATOM   2481  N   VAL   276     -19.322  -6.067  -4.794  1.00 10.00      B   
ATOM   2482  HN  VAL   276     -18.706  -6.303  -5.522  1.00 10.00      B   
ATOM   2483  CA  VAL   276     -20.135  -4.855  -4.915  1.00 10.00      B   
ATOM   2484  CB  VAL   276     -19.802  -4.062  -6.204  1.00 10.00      B   
ATOM   2485  CG1 VAL   276     -20.585  -2.757  -6.253  1.00 10.00      B   
ATOM   2486  CG2 VAL   276     -18.311  -3.791  -6.308  1.00 10.00      B   
ATOM   2487  C   VAL   276     -21.620  -5.205  -4.923  1.00 10.00      B   
ATOM   2488  O   VAL   276     -22.422  -4.580  -4.227  1.00 10.00      B   
ATOM   2489  N   PHE   277     -21.972  -6.216  -5.707  1.00 10.00      B   
ATOM   2490  HN  PHE   277     -21.280  -6.677  -6.228  1.00 10.00      B   
ATOM   2491  CA  PHE   277     -23.354  -6.660  -5.817  1.00 10.00      B   
ATOM   2492  CB  PHE   277     -23.501  -7.667  -6.964  1.00 10.00      B   
ATOM   2493  CG  PHE   277     -24.923  -8.041  -7.279  1.00 10.00      B   
ATOM   2494  CD1 PHE   277     -25.791  -7.118  -7.837  1.00 10.00      B   
ATOM   2495  CD2 PHE   277     -25.389  -9.319  -7.022  1.00 10.00      B   
ATOM   2496  CE1 PHE   277     -27.096  -7.464  -8.133  1.00 10.00      B   
ATOM   2497  CE2 PHE   277     -26.691  -9.671  -7.314  1.00 10.00      B   
ATOM   2498  CZ  PHE   277     -27.546  -8.742  -7.870  1.00 10.00      B   
ATOM   2499  C   PHE   277     -23.837  -7.273  -4.503  1.00 10.00      B   
ATOM   2500  O   PHE   277     -24.948  -7.001  -4.049  1.00 10.00      B   
ATOM   2501  N   MET   278     -22.991  -8.093  -3.891  1.00 10.00      B   
ATOM   2502  HN  MET   278     -22.114  -8.274  -4.301  1.00 10.00      B   
ATOM   2503  CA  MET   278     -23.336  -8.744  -2.630  1.00 10.00      B   
ATOM   2504  CB  MET   278     -22.239  -9.722  -2.208  1.00 10.00      B   
ATOM   2505  CG  MET   278     -22.538 -10.473  -0.919  1.00 10.00      B   
ATOM   2506  SD  MET   278     -21.178 -11.539  -0.397  1.00 10.00      B   
ATOM   2507  CE  MET   278     -19.934 -10.324   0.038  1.00 10.00      B   
ATOM   2508  C   MET   278     -23.575  -7.719  -1.525  1.00 10.00      B   
ATOM   2509  O   MET   278     -24.577  -7.778  -0.819  1.00 10.00      B   
ATOM   2510  N   MET   279     -22.661  -6.764  -1.400  1.00 10.00      B   
ATOM   2511  HN  MET   279     -21.894  -6.752  -2.017  1.00 10.00      B   
ATOM   2512  CA  MET   279     -22.764  -5.730  -0.374  1.00 10.00      B   
ATOM   2513  CB  MET   279     -21.487  -4.892  -0.315  1.00 10.00      B   
ATOM   2514  CG  MET   279     -20.331  -5.568   0.406  1.00 10.00      B   
ATOM   2515  SD  MET   279     -20.665  -5.834   2.159  1.00 10.00      B   
ATOM   2516  CE  MET   279     -20.665  -4.146   2.758  1.00 10.00      B   
ATOM   2517  C   MET   279     -23.981  -4.833  -0.583  1.00 10.00      B   
ATOM   2518  O   MET   279     -24.538  -4.298   0.375  1.00 10.00      B   
ATOM   2519  N   ALA   280     -24.393  -4.674  -1.836  1.00 10.00      B   
ATOM   2520  HN  ALA   280     -23.907  -5.125  -2.562  1.00 10.00      B   
ATOM   2521  CA  ALA   280     -25.545  -3.844  -2.161  1.00 10.00      B   
ATOM   2522  CB  ALA   280     -25.656  -3.651  -3.666  1.00 10.00      B   
ATOM   2523  C   ALA   280     -26.828  -4.447  -1.606  1.00 10.00      B   
ATOM   2524  O   ALA   280     -27.743  -3.729  -1.208  1.00 10.00      B   
ATOM   2525  N   LEU   281     -26.886  -5.768  -1.568  1.00 10.00      B   
ATOM   2526  HN  LEU   281     -26.121  -6.292  -1.893  1.00 10.00      B   
ATOM   2527  CA  LEU   281     -28.063  -6.460  -1.068  1.00 10.00      B   
ATOM   2528  CB  LEU   281     -28.325  -7.730  -1.885  1.00 10.00      B   
ATOM   2529  CG  LEU   281     -28.488  -7.547  -3.395  1.00 10.00      B   
ATOM   2530  CD1 LEU   281     -28.592  -8.897  -4.084  1.00 10.00      B   
ATOM   2531  CD2 LEU   281     -29.705  -6.692  -3.710  1.00 10.00      B   
ATOM   2532  C   LEU   281     -27.924  -6.810   0.410  1.00 10.00      B   
ATOM   2533  O   LEU   281     -28.889  -6.734   1.167  1.00 10.00      B   
ATOM   2534  N   MET   282     -26.719  -7.182   0.817  1.00 10.00      B   
ATOM   2535  HN  MET   282     -25.980  -7.201   0.167  1.00 10.00      B   
ATOM   2536  CA  MET   282     -26.454  -7.577   2.198  1.00 10.00      B   
ATOM   2537  CB  MET   282     -25.058  -8.191   2.321  1.00 10.00      B   
ATOM   2538  CG  MET   282     -24.829  -8.966   3.606  1.00 10.00      B   
ATOM   2539  SD  MET   282     -23.113  -9.484   3.800  1.00 10.00      B   
ATOM   2540  CE  MET   282     -23.201 -10.363   5.356  1.00 10.00      B   
ATOM   2541  C   MET   282     -26.611  -6.420   3.185  1.00 10.00      B   
ATOM   2542  O   MET   282     -26.890  -6.637   4.365  1.00 10.00      B   
ATOM   2543  N   VAL   283     -26.444  -5.192   2.704  1.00 10.00      B   
ATOM   2544  HN  VAL   283     -26.233  -5.070   1.753  1.00 10.00      B   
ATOM   2545  CA  VAL   283     -26.561  -4.020   3.567  1.00 10.00      B   
ATOM   2546  CB  VAL   283     -25.963  -2.749   2.915  1.00 10.00      B   
ATOM   2547  CG1 VAL   283     -26.796  -2.283   1.728  1.00 10.00      B   
ATOM   2548  CG2 VAL   283     -25.796  -1.632   3.939  1.00 10.00      B   
ATOM   2549  C   VAL   283     -28.008  -3.769   4.007  1.00 10.00      B   
ATOM   2550  O   VAL   283     -28.249  -3.257   5.100  1.00 10.00      B   
ATOM   2551  N   VAL   284     -28.964  -4.176   3.174  1.00 10.00      B   
ATOM   2552  HN  VAL   284     -28.709  -4.639   2.349  1.00 10.00      B   
ATOM   2553  CA  VAL   284     -30.388  -3.966   3.460  1.00 10.00      B   
ATOM   2554  CB  VAL   284     -31.305  -4.448   2.315  1.00 10.00      B   
ATOM   2555  CG1 VAL   284     -32.739  -3.992   2.552  1.00 10.00      B   
ATOM   2556  CG2 VAL   284     -30.796  -3.944   0.972  1.00 10.00      B   
ATOM   2557  C   VAL   284     -30.844  -4.563   4.804  1.00 10.00      B   
ATOM   2558  O   VAL   284     -31.325  -3.828   5.670  1.00 10.00      B   
ATOM   2559  N   PRO   285     -30.702  -5.891   5.015  1.00 10.00      B   
ATOM   2560  CA  PRO   285     -31.118  -6.535   6.271  1.00 10.00      B   
ATOM   2561  CB  PRO   285     -30.900  -8.029   6.007  1.00 10.00      B   
ATOM   2562  CG  PRO   285     -29.896  -8.078   4.910  1.00 10.00      B   
ATOM   2563  CD  PRO   285     -30.153  -6.870   4.059  1.00 10.00      B   
ATOM   2564  C   PRO   285     -30.286  -6.075   7.466  1.00 10.00      B   
ATOM   2565  O   PRO   285     -30.641  -6.325   8.618  1.00 10.00      B   
ATOM   2566  N   LEU   286     -29.185  -5.393   7.187  1.00 10.00      B   
ATOM   2567  HN  LEU   286     -28.954  -5.221   6.248  1.00 10.00      B   
ATOM   2568  CA  LEU   286     -28.310  -4.894   8.236  1.00 10.00      B   
ATOM   2569  CB  LEU   286     -26.846  -5.161   7.889  1.00 10.00      B   
ATOM   2570  CG  LEU   286     -26.408  -6.628   7.906  1.00 10.00      B   
ATOM   2571  CD1 LEU   286     -24.959  -6.754   7.462  1.00 10.00      B   
ATOM   2572  CD2 LEU   286     -26.598  -7.233   9.290  1.00 10.00      B   
ATOM   2573  C   LEU   286     -28.540  -3.404   8.488  1.00 10.00      B   
ATOM   2574  O   LEU   286     -27.769  -2.756   9.192  1.00 10.00      B   
ATOM   2575  N   SER   287     -29.604  -2.868   7.899  1.00 10.00      B   
ATOM   2576  HN  SER   287     -30.169  -3.434   7.332  1.00 10.00      B   
ATOM   2577  CA  SER   287     -29.953  -1.462   8.064  1.00 10.00      B   
ATOM   2578  CB  SER   287     -30.450  -0.878   6.739  1.00 10.00      B   
ATOM   2579  OG  SER   287     -29.460  -0.978   5.726  1.00 10.00      B   
ATOM   2580  HG  SER   287     -29.022  -1.837   5.787  1.00 10.00      B   
ATOM   2581  C   SER   287     -31.023  -1.304   9.142  1.00 10.00      B   
ATOM   2582  O   SER   287     -31.828  -0.369   9.112  1.00 10.00      B   
ATOM   2583  N   VAL   288     -31.021  -2.227  10.096  1.00 10.00      B   
ATOM   2584  HN  VAL   288     -30.345  -2.936  10.069  1.00 10.00      B   
ATOM   2585  CA  VAL   288     -31.983  -2.209  11.187  1.00 10.00      B   
ATOM   2586  CB  VAL   288     -32.349  -3.631  11.669  1.00 10.00      B   
ATOM   2587  CG1 VAL   288     -33.389  -4.250  10.746  1.00 10.00      B   
ATOM   2588  CG2 VAL   288     -31.111  -4.519  11.737  1.00 10.00      B   
ATOM   2589  C   VAL   288     -31.471  -1.370  12.356  1.00 10.00      B   
ATOM   2590  O   VAL   288     -30.737  -1.855  13.220  1.00 10.00      B   
ATOM   2591  N   VAL   289     -31.847  -0.101  12.366  1.00 10.00      B   
ATOM   2592  HN  VAL   289     -32.424   0.231  11.647  1.00 10.00      B   
ATOM   2593  CA  VAL   289     -31.429   0.809  13.423  1.00 10.00      B   
ATOM   2594  CB  VAL   289     -31.479   2.286  12.970  1.00 10.00      B   
ATOM   2595  CG1 VAL   289     -30.780   3.182  13.980  1.00 10.00      B   
ATOM   2596  CG2 VAL   289     -30.859   2.451  11.589  1.00 10.00      B   
ATOM   2597  C   VAL   289     -32.300   0.615  14.659  1.00 10.00      B   
ATOM   2598  O   VAL   289     -33.299   1.309  14.851  1.00 10.00      B   
ATOM   2599  N   ASN   290     -31.925  -0.353  15.483  1.00 10.00      B   
ATOM   2600  HN  ASN   290     -31.126  -0.879  15.263  1.00 10.00      B   
ATOM   2601  CA  ASN   290     -32.664  -0.656  16.701  1.00 10.00      B   
ATOM   2602  CB  ASN   290     -32.297  -2.044  17.221  1.00 10.00      B   
ATOM   2603  CG  ASN   290     -33.171  -3.136  16.637  1.00 10.00      B   
ATOM   2604  OD1 ASN   290     -34.327  -2.901  16.278  1.00 10.00      B   
ATOM   2605  ND2 ASN   290     -32.631  -4.339  16.541  1.00 10.00      B   
ATOM   2606 HD21 ASN   290     -31.707  -4.461  16.846  1.00 10.00      B   
ATOM   2607 HD22 ASN   290     -33.182  -5.064  16.176  1.00 10.00      B   
ATOM   2608  C   ASN   290     -32.413   0.403  17.769  1.00 10.00      B   
ATOM   2609  O   ASN   290     -31.268   0.698  18.103  1.00 10.00      B   
ATOM   2610  N   PRO   291     -33.490   0.988  18.318  1.00 10.00      B   
ATOM   2611  CA  PRO   291     -33.402   2.040  19.341  1.00 10.00      B   
ATOM   2612  CB  PRO   291     -34.868   2.371  19.657  1.00 10.00      B   
ATOM   2613  CG  PRO   291     -35.642   1.195  19.169  1.00 10.00      B   
ATOM   2614  CD  PRO   291     -34.887   0.670  17.984  1.00 10.00      B   
ATOM   2615  C   PRO   291     -32.667   1.607  20.611  1.00 10.00      B   
ATOM   2616  O   PRO   291     -31.969   2.407  21.233  1.00 10.00      B   
ATOM   2617  N   ARG   292     -32.801   0.338  20.978  1.00 10.00      B   
ATOM   2618  HN  ARG   292     -33.338  -0.269  20.422  1.00 10.00      B   
ATOM   2619  CA  ARG   292     -32.164  -0.177  22.185  1.00 10.00      B   
ATOM   2620  CB  ARG   292     -32.686  -1.576  22.528  1.00 10.00      B   
ATOM   2621  CG  ARG   292     -34.158  -1.617  22.909  1.00 10.00      B   
ATOM   2622  CD  ARG   292     -34.630  -3.041  23.160  1.00 10.00      B   
ATOM   2623  NE  ARG   292     -33.979  -3.643  24.326  1.00 10.00      B   
ATOM   2624  HE  ARG   292     -33.123  -3.249  24.619  1.00 10.00      B   
ATOM   2625  CZ  ARG   292     -34.478  -4.675  25.009  1.00 10.00      B   
ATOM   2626  NH1 ARG   292     -35.627  -5.234  24.637  1.00 10.00      B   
ATOM   2627 HH11 ARG   292     -36.147  -4.862  23.814  1.00 10.00      B   
ATOM   2628 HH12 ARG   292     -36.018  -6.044  25.173  1.00 10.00      B   
ATOM   2629  NH2 ARG   292     -33.818  -5.156  26.054  1.00 10.00      B   
ATOM   2630 HH21 ARG   292     -32.916  -4.721  26.349  1.00 10.00      B   
ATOM   2631 HH22 ARG   292     -34.198  -5.966  26.590  1.00 10.00      B   
ATOM   2632  C   ARG   292     -30.641  -0.192  22.071  1.00 10.00      B   
ATOM   2633  O   ARG   292     -29.934  -0.118  23.078  1.00 10.00      B   
ATOM   2634  N   GLN   293     -30.131  -0.267  20.848  1.00 10.00      B   
ATOM   2635  HN  GLN   293     -30.735  -0.295  20.073  1.00 10.00      B   
ATOM   2636  CA  GLN   293     -28.688  -0.302  20.632  1.00 10.00      B   
ATOM   2637  CB  GLN   293     -28.306  -1.480  19.735  1.00 10.00      B   
ATOM   2638  CG  GLN   293     -28.888  -1.403  18.337  1.00 10.00      B   
ATOM   2639  CD  GLN   293     -28.618  -2.646  17.514  1.00 10.00      B   
ATOM   2640  OE1 GLN   293     -28.510  -3.752  18.046  1.00 10.00      B   
ATOM   2641  NE2 GLN   293     -28.511  -2.472  16.209  1.00 10.00      B   
ATOM   2642 HE21 GLN   293     -28.608  -1.558  15.854  1.00 10.00      B   
ATOM   2643 HE22 GLN   293     -28.334  -3.257  15.646  1.00 10.00      B   
ATOM   2644  C   GLN   293     -28.170   1.013  20.054  1.00 10.00      B   
ATOM   2645  O   GLN   293     -27.035   1.094  19.589  1.00 10.00      B   
ATOM   2646  N   GLY   294     -29.003   2.039  20.090  1.00 10.00      B   
ATOM   2647  HN  GLY   294     -29.894   1.921  20.479  1.00 10.00      B   
ATOM   2648  CA  GLY   294     -28.603   3.333  19.570  1.00 10.00      B   
ATOM   2649  C   GLY   294     -28.441   3.330  18.060  1.00 10.00      B   
ATOM   2650  O   GLY   294     -29.187   2.655  17.350  1.00 10.00      B   
ATOM   2651  N   ARG   295     -27.466   4.077  17.564  1.00 10.00      B   
ATOM   2652  HN  ARG   295     -26.895   4.589  18.174  1.00 10.00      B   
ATOM   2653  CA  ARG   295     -27.227   4.157  16.131  1.00 10.00      B   
ATOM   2654  CB  ARG   295     -27.405   5.594  15.637  1.00 10.00      B   
ATOM   2655  CG  ARG   295     -28.807   6.150  15.820  1.00 10.00      B   
ATOM   2656  CD  ARG   295     -29.337   6.753  14.529  1.00 10.00      B   
ATOM   2657  NE  ARG   295     -28.624   7.973  14.152  1.00 10.00      B   
ATOM   2658  HE  ARG   295     -27.649   7.908  14.041  1.00 10.00      B   
ATOM   2659  CZ  ARG   295     -29.218   9.144  13.930  1.00 10.00      B   
ATOM   2660  NH1 ARG   295     -30.534   9.265  14.059  1.00 10.00      B   
ATOM   2661 HH11 ARG   295     -30.994  10.187  13.886  1.00 10.00      B   
ATOM   2662 HH12 ARG   295     -31.116   8.442  14.330  1.00 10.00      B   
ATOM   2663  NH2 ARG   295     -28.491  10.203  13.602  1.00 10.00      B   
ATOM   2664 HH21 ARG   295     -28.955  11.123  13.426  1.00 10.00      B   
ATOM   2665 HH22 ARG   295     -27.454  10.124  13.515  1.00 10.00      B   
ATOM   2666  C   ARG   295     -25.841   3.636  15.761  1.00 10.00      B   
ATOM   2667  O   ARG   295     -25.694   2.882  14.801  1.00 10.00      B   
ATOM   2668  N   VAL   296     -24.832   4.022  16.537  1.00 10.00      B   
ATOM   2669  HN  VAL   296     -25.013   4.608  17.306  1.00 10.00      B   
ATOM   2670  CA  VAL   296     -23.458   3.601  16.272  1.00 10.00      B   
ATOM   2671  CB  VAL   296     -22.443   4.313  17.191  1.00 10.00      B   
ATOM   2672  CG1 VAL   296     -21.020   4.018  16.744  1.00 10.00      B   
ATOM   2673  CG2 VAL   296     -22.691   5.814  17.212  1.00 10.00      B   
ATOM   2674  C   VAL   296     -23.299   2.087  16.398  1.00 10.00      B   
ATOM   2675  O   VAL   296     -22.650   1.449  15.566  1.00 10.00      B   
ATOM   2676  N   LEU   297     -23.907   1.507  17.430  1.00 10.00      B   
ATOM   2677  HN  LEU   297     -24.407   2.064  18.068  1.00 10.00      B   
ATOM   2678  CA  LEU   297     -23.826   0.064  17.647  1.00 10.00      B   
ATOM   2679  CB  LEU   297     -24.385  -0.328  19.014  1.00 10.00      B   
ATOM   2680  CG  LEU   297     -23.559   0.085  20.231  1.00 10.00      B   
ATOM   2681  CD1 LEU   297     -24.236  -0.381  21.511  1.00 10.00      B   
ATOM   2682  CD2 LEU   297     -22.142  -0.464  20.135  1.00 10.00      B   
ATOM   2683  C   LEU   297     -24.539  -0.707  16.542  1.00 10.00      B   
ATOM   2684  O   LEU   297     -24.224  -1.866  16.283  1.00 10.00      B   
ATOM   2685  N   SER   298     -25.489  -0.050  15.882  1.00 10.00      B   
ATOM   2686  HN  SER   298     -25.690   0.876  16.130  1.00 10.00      B   
ATOM   2687  CA  SER   298     -26.239  -0.670  14.798  1.00 10.00      B   
ATOM   2688  CB  SER   298     -27.450   0.193  14.426  1.00 10.00      B   
ATOM   2689  OG  SER   298     -28.356   0.296  15.519  1.00 10.00      B   
ATOM   2690  HG  SER   298     -28.392   1.210  15.829  1.00 10.00      B   
ATOM   2691  C   SER   298     -25.345  -0.902  13.580  1.00 10.00      B   
ATOM   2692  O   SER   298     -25.658  -1.712  12.709  1.00 10.00      B   
ATOM   2693  N   MET   299     -24.218  -0.199  13.539  1.00 10.00      B   
ATOM   2694  HN  MET   299     -24.014   0.422  14.275  1.00 10.00      B   
ATOM   2695  CA  MET   299     -23.274  -0.324  12.437  1.00 10.00      B   
ATOM   2696  CB  MET   299     -22.639   1.035  12.130  1.00 10.00      B   
ATOM   2697  CG  MET   299     -23.634   2.110  11.724  1.00 10.00      B   
ATOM   2698  SD  MET   299     -22.863   3.728  11.501  1.00 10.00      B   
ATOM   2699  CE  MET   299     -21.811   3.404  10.088  1.00 10.00      B   
ATOM   2700  C   MET   299     -22.188  -1.342  12.771  1.00 10.00      B   
ATOM   2701  O   MET   299     -21.362  -1.683  11.924  1.00 10.00      B   
ATOM   2702  N   LEU   300     -22.203  -1.836  14.006  1.00 10.00      B   
ATOM   2703  HN  LEU   300     -22.909  -1.550  14.625  1.00 10.00      B   
ATOM   2704  CA  LEU   300     -21.211  -2.808  14.459  1.00 10.00      B   
ATOM   2705  CB  LEU   300     -21.278  -3.024  15.975  1.00 10.00      B   
ATOM   2706  CG  LEU   300     -20.187  -3.909  16.583  1.00 10.00      B   
ATOM   2707  CD1 LEU   300     -18.821  -3.252  16.449  1.00 10.00      B   
ATOM   2708  CD2 LEU   300     -20.498  -4.215  18.040  1.00 10.00      B   
ATOM   2709  C   LEU   300     -21.276  -4.138  13.691  1.00 10.00      B   
ATOM   2710  O   LEU   300     -20.279  -4.546  13.102  1.00 10.00      B   
ATOM   2711  N   PRO   301     -22.441  -4.831  13.665  1.00 10.00      B   
ATOM   2712  CA  PRO   301     -22.573  -6.110  12.952  1.00 10.00      B   
ATOM   2713  CB  PRO   301     -24.050  -6.487  13.131  1.00 10.00      B   
ATOM   2714  CG  PRO   301     -24.727  -5.226  13.544  1.00 10.00      B   
ATOM   2715  CD  PRO   301     -23.705  -4.450  14.318  1.00 10.00      B   
ATOM   2716  C   PRO   301     -22.236  -5.976  11.468  1.00 10.00      B   
ATOM   2717  O   PRO   301     -21.647  -6.878  10.873  1.00 10.00      B   
ATOM   2718  N   ALA   302     -22.604  -4.842  10.879  1.00 10.00      B   
ATOM   2719  HN  ALA   302     -23.061  -4.158  11.409  1.00 10.00      B   
ATOM   2720  CA  ALA   302     -22.336  -4.591   9.469  1.00 10.00      B   
ATOM   2721  CB  ALA   302     -23.051  -3.331   9.006  1.00 10.00      B   
ATOM   2722  C   ALA   302     -20.835  -4.481   9.222  1.00 10.00      B   
ATOM   2723  O   ALA   302     -20.293  -5.116   8.313  1.00 10.00      B   
ATOM   2724  N   MET   303     -20.164  -3.680  10.044  1.00 10.00      B   
ATOM   2725  HN  MET   303     -20.653  -3.196  10.747  1.00 10.00      B   
ATOM   2726  CA  MET   303     -18.723  -3.492   9.920  1.00 10.00      B   
ATOM   2727  CB  MET   303     -18.232  -2.364  10.834  1.00 10.00      B   
ATOM   2728  CG  MET   303     -18.484  -0.964  10.299  1.00 10.00      B   
ATOM   2729  SD  MET   303     -17.659   0.314  11.272  1.00 10.00      B   
ATOM   2730  CE  MET   303     -18.513   0.162  12.840  1.00 10.00      B   
ATOM   2731  C   MET   303     -17.979  -4.783  10.241  1.00 10.00      B   
ATOM   2732  O   MET   303     -17.052  -5.167   9.527  1.00 10.00      B   
ATOM   2733  N   LEU   304     -18.412  -5.453  11.304  1.00 10.00      B   
ATOM   2734  HN  LEU   304     -19.171  -5.092  11.817  1.00 10.00      B   
ATOM   2735  CA  LEU   304     -17.799  -6.701  11.743  1.00 10.00      B   
ATOM   2736  CB  LEU   304     -18.557  -7.275  12.943  1.00 10.00      B   
ATOM   2737  CG  LEU   304     -18.040  -8.604  13.495  1.00 10.00      B   
ATOM   2738  CD1 LEU   304     -16.841  -8.380  14.404  1.00 10.00      B   
ATOM   2739  CD2 LEU   304     -19.145  -9.352  14.224  1.00 10.00      B   
ATOM   2740  C   LEU   304     -17.748  -7.728  10.618  1.00 10.00      B   
ATOM   2741  O   LEU   304     -16.691  -8.284  10.325  1.00 10.00      B   
ATOM   2742  N   LEU   305     -18.888  -7.956   9.978  1.00 10.00      B   
ATOM   2743  HN  LEU   305     -19.693  -7.455  10.240  1.00 10.00      B   
ATOM   2744  CA  LEU   305     -18.979  -8.927   8.894  1.00 10.00      B   
ATOM   2745  CB  LEU   305     -20.437  -9.128   8.468  1.00 10.00      B   
ATOM   2746  CG  LEU   305     -21.361  -9.755   9.517  1.00 10.00      B   
ATOM   2747  CD1 LEU   305     -22.801  -9.780   9.024  1.00 10.00      B   
ATOM   2748  CD2 LEU   305     -20.892 -11.157   9.879  1.00 10.00      B   
ATOM   2749  C   LEU   305     -18.119  -8.531   7.696  1.00 10.00      B   
ATOM   2750  O   LEU   305     -17.399  -9.362   7.138  1.00 10.00      B   
ATOM   2751  N   TYR   306     -18.190  -7.260   7.316  1.00 10.00      B   
ATOM   2752  HN  TYR   306     -18.775  -6.645   7.813  1.00 10.00      B   
ATOM   2753  CA  TYR   306     -17.427  -6.750   6.179  1.00 10.00      B   
ATOM   2754  CB  TYR   306     -17.818  -5.295   5.884  1.00 10.00      B   
ATOM   2755  CG  TYR   306     -17.042  -4.653   4.753  1.00 10.00      B   
ATOM   2756  CD1 TYR   306     -17.210  -5.075   3.440  1.00 10.00      B   
ATOM   2757  CD2 TYR   306     -16.144  -3.622   4.998  1.00 10.00      B   
ATOM   2758  CE1 TYR   306     -16.505  -4.487   2.407  1.00 10.00      B   
ATOM   2759  CE2 TYR   306     -15.433  -3.029   3.971  1.00 10.00      B   
ATOM   2760  CZ  TYR   306     -15.617  -3.467   2.677  1.00 10.00      B   
ATOM   2761  OH  TYR   306     -14.913  -2.880   1.649  1.00 10.00      B   
ATOM   2762  HH  TYR   306     -15.494  -2.788   0.881  1.00 10.00      B   
ATOM   2763  C   TYR   306     -15.921  -6.858   6.411  1.00 10.00      B   
ATOM   2764  O   TYR   306     -15.189  -7.401   5.579  1.00 10.00      B   
ATOM   2765  N   LEU   307     -15.469  -6.361   7.553  1.00 10.00      B   
ATOM   2766  HN  LEU   307     -16.108  -5.969   8.193  1.00 10.00      B   
ATOM   2767  CA  LEU   307     -14.051  -6.379   7.887  1.00 10.00      B   
ATOM   2768  CB  LEU   307     -13.769  -5.521   9.121  1.00 10.00      B   
ATOM   2769  CG  LEU   307     -14.168  -4.046   9.025  1.00 10.00      B   
ATOM   2770  CD1 LEU   307     -13.884  -3.331  10.337  1.00 10.00      B   
ATOM   2771  CD2 LEU   307     -13.446  -3.363   7.872  1.00 10.00      B   
ATOM   2772  C   LEU   307     -13.531  -7.797   8.096  1.00 10.00      B   
ATOM   2773  O   LEU   307     -12.451  -8.142   7.621  1.00 10.00      B   
ATOM   2774  N   LEU   308     -14.308  -8.623   8.784  1.00 10.00      B   
ATOM   2775  HN  LEU   308     -15.179  -8.303   9.113  1.00 10.00      B   
ATOM   2776  CA  LEU   308     -13.901  -9.997   9.056  1.00 10.00      B   
ATOM   2777  CB  LEU   308     -14.869 -10.679  10.024  1.00 10.00      B   
ATOM   2778  CG  LEU   308     -14.454 -12.060  10.536  1.00 10.00      B   
ATOM   2779  CD1 LEU   308     -13.156 -11.980  11.329  1.00 10.00      B   
ATOM   2780  CD2 LEU   308     -15.561 -12.666  11.381  1.00 10.00      B   
ATOM   2781  C   LEU   308     -13.767 -10.812   7.773  1.00 10.00      B   
ATOM   2782  O   LEU   308     -12.780 -11.523   7.586  1.00 10.00      B   
ATOM   2783  N   PHE   309     -14.754 -10.702   6.887  1.00 10.00      B   
ATOM   2784  HN  PHE   309     -15.514 -10.113   7.084  1.00 10.00      B   
ATOM   2785  CA  PHE   309     -14.735 -11.439   5.628  1.00 10.00      B   
ATOM   2786  CB  PHE   309     -16.022 -11.200   4.833  1.00 10.00      B   
ATOM   2787  CG  PHE   309     -16.267 -12.213   3.748  1.00 10.00      B   
ATOM   2788  CD1 PHE   309     -15.941 -13.550   3.940  1.00 10.00      B   
ATOM   2789  CD2 PHE   309     -16.825 -11.833   2.540  1.00 10.00      B   
ATOM   2790  CE1 PHE   309     -16.169 -14.485   2.946  1.00 10.00      B   
ATOM   2791  CE2 PHE   309     -17.055 -12.761   1.543  1.00 10.00      B   
ATOM   2792  CZ  PHE   309     -16.727 -14.088   1.745  1.00 10.00      B   
ATOM   2793  C   PHE   309     -13.511 -11.065   4.796  1.00 10.00      B   
ATOM   2794  O   PHE   309     -12.840 -11.935   4.233  1.00 10.00      B   
ATOM   2795  N   PHE   310     -13.216  -9.774   4.739  1.00 10.00      B   
ATOM   2796  HN  PHE   310     -13.784  -9.130   5.215  1.00 10.00      B   
ATOM   2797  CA  PHE   310     -12.067  -9.291   3.988  1.00 10.00      B   
ATOM   2798  CB  PHE   310     -12.101  -7.772   3.853  1.00 10.00      B   
ATOM   2799  CG  PHE   310     -12.720  -7.300   2.569  1.00 10.00      B   
ATOM   2800  CD1 PHE   310     -14.065  -7.519   2.310  1.00 10.00      B   
ATOM   2801  CD2 PHE   310     -11.957  -6.640   1.617  1.00 10.00      B   
ATOM   2802  CE1 PHE   310     -14.637  -7.090   1.129  1.00 10.00      B   
ATOM   2803  CE2 PHE   310     -12.525  -6.206   0.434  1.00 10.00      B   
ATOM   2804  CZ  PHE   310     -13.867  -6.432   0.190  1.00 10.00      B   
ATOM   2805  C   PHE   310     -10.770  -9.739   4.645  1.00 10.00      B   
ATOM   2806  O   PHE   310      -9.843 -10.173   3.965  1.00 10.00      B   
ATOM   2807  N   LEU   311     -10.726  -9.651   5.971  1.00 10.00      B   
ATOM   2808  HN  LEU   311     -11.510  -9.301   6.453  1.00 10.00      B   
ATOM   2809  CA  LEU   311      -9.549 -10.053   6.736  1.00 10.00      B   
ATOM   2810  CB  LEU   311      -9.762  -9.782   8.228  1.00 10.00      B   
ATOM   2811  CG  LEU   311      -8.580 -10.088   9.152  1.00 10.00      B   
ATOM   2812  CD1 LEU   311      -7.427  -9.131   8.890  1.00 10.00      B   
ATOM   2813  CD2 LEU   311      -9.010 -10.025  10.610  1.00 10.00      B   
ATOM   2814  C   LEU   311      -9.239 -11.529   6.506  1.00 10.00      B   
ATOM   2815  O   LEU   311      -8.090 -11.899   6.257  1.00 10.00      B   
ATOM   2816  N   ILE   312     -10.273 -12.363   6.581  1.00 10.00      B   
ATOM   2817  HN  ILE   312     -11.165 -12.001   6.788  1.00 10.00      B   
ATOM   2818  CA  ILE   312     -10.118 -13.797   6.371  1.00 10.00      B   
ATOM   2819  CB  ILE   312     -11.450 -14.559   6.572  1.00 10.00      B   
ATOM   2820  CG1 ILE   312     -11.902 -14.470   8.034  1.00 10.00      B   
ATOM   2821  CG2 ILE   312     -11.316 -16.016   6.146  1.00 10.00      B   
ATOM   2822  CD1 ILE   312     -13.295 -15.012   8.282  1.00 10.00      B   
ATOM   2823  C   ILE   312      -9.560 -14.066   4.976  1.00 10.00      B   
ATOM   2824  O   ILE   312      -8.664 -14.897   4.803  1.00 10.00      B   
ATOM   2825  N   GLN   313     -10.075 -13.337   3.991  1.00 10.00      B   
ATOM   2826  HN  GLN   313     -10.777 -12.678   4.198  1.00 10.00      B   
ATOM   2827  CA  GLN   313      -9.624 -13.486   2.615  1.00 10.00      B   
ATOM   2828  CB  GLN   313     -10.433 -12.593   1.671  1.00 10.00      B   
ATOM   2829  CG  GLN   313     -11.712 -13.233   1.154  1.00 10.00      B   
ATOM   2830  CD  GLN   313     -12.442 -12.359   0.152  1.00 10.00      B   
ATOM   2831  OE1 GLN   313     -11.831 -11.553  -0.551  1.00 10.00      B   
ATOM   2832  NE2 GLN   313     -13.753 -12.523   0.068  1.00 10.00      B   
ATOM   2833 HE21 GLN   313     -14.175 -13.193   0.649  1.00 10.00      B   
ATOM   2834 HE22 GLN   313     -14.249 -11.977  -0.578  1.00 10.00      B   
ATOM   2835  C   GLN   313      -8.136 -13.168   2.499  1.00 10.00      B   
ATOM   2836  O   GLN   313      -7.403 -13.852   1.787  1.00 10.00      B   
ATOM   2837  N   THR   314      -7.698 -12.140   3.215  1.00 10.00      B   
ATOM   2838  HN  THR   314      -8.338 -11.631   3.761  1.00 10.00      B   
ATOM   2839  CA  THR   314      -6.299 -11.729   3.204  1.00 10.00      B   
ATOM   2840  CB  THR   314      -6.092 -10.449   4.040  1.00 10.00      B   
ATOM   2841  OG1 THR   314      -7.127  -9.511   3.720  1.00 10.00      B   
ATOM   2842  HG1 THR   314      -6.942  -8.671   4.151  1.00 10.00      B   
ATOM   2843  CG2 THR   314      -4.745  -9.819   3.728  1.00 10.00      B   
ATOM   2844  C   THR   314      -5.382 -12.841   3.722  1.00 10.00      B   
ATOM   2845  O   THR   314      -4.318 -13.095   3.152  1.00 10.00      B   
ATOM   2846  N   SER   315      -5.800 -13.514   4.792  1.00 10.00      B   
ATOM   2847  HN  SER   315      -6.652 -13.265   5.215  1.00 10.00      B   
ATOM   2848  CA  SER   315      -5.011 -14.599   5.368  1.00 10.00      B   
ATOM   2849  CB  SER   315      -5.568 -15.007   6.732  1.00 10.00      B   
ATOM   2850  OG  SER   315      -6.915 -14.586   6.876  1.00 10.00      B   
ATOM   2851  HG  SER   315      -7.440 -14.932   6.143  1.00 10.00      B   
ATOM   2852  C   SER   315      -4.950 -15.799   4.425  1.00 10.00      B   
ATOM   2853  O   SER   315      -3.983 -16.560   4.429  1.00 10.00      B   
ATOM   2854  N   LEU   316      -5.984 -15.955   3.610  1.00 10.00      B   
ATOM   2855  HN  LEU   316      -6.729 -15.315   3.652  1.00 10.00      B   
ATOM   2856  CA  LEU   316      -6.040 -17.050   2.654  1.00 10.00      B   
ATOM   2857  CB  LEU   316      -7.492 -17.357   2.285  1.00 10.00      B   
ATOM   2858  CG  LEU   316      -8.386 -17.836   3.428  1.00 10.00      B   
ATOM   2859  CD1 LEU   316      -9.850 -17.730   3.039  1.00 10.00      B   
ATOM   2860  CD2 LEU   316      -8.036 -19.263   3.821  1.00 10.00      B   
ATOM   2861  C   LEU   316      -5.248 -16.692   1.402  1.00 10.00      B   
ATOM   2862  O   LEU   316      -4.870 -17.561   0.620  1.00 10.00      B   
ATOM   2863  N   LYS   317      -4.989 -15.398   1.230  1.00 10.00      B   
ATOM   2864  HN  LYS   317      -5.315 -14.757   1.895  1.00 10.00      B   
ATOM   2865  CA  LYS   317      -4.242 -14.906   0.080  1.00 10.00      B   
ATOM   2866  CB  LYS   317      -4.624 -13.457  -0.244  1.00 10.00      B   
ATOM   2867  CG  LYS   317      -5.947 -13.317  -0.984  1.00 10.00      B   
ATOM   2868  CD  LYS   317      -6.445 -11.879  -0.985  1.00 10.00      B   
ATOM   2869  CE  LYS   317      -7.791 -11.767  -1.688  1.00 10.00      B   
ATOM   2870  NZ  LYS   317      -8.387 -10.409  -1.555  1.00 10.00      B   
ATOM   2871  HZ1 LYS   317      -8.562 -10.186  -0.553  1.00 10.00      B   
ATOM   2872  HZ2 LYS   317      -9.289 -10.361  -2.070  1.00 10.00      B   
ATOM   2873  HZ3 LYS   317      -7.743  -9.693  -1.951  1.00 10.00      B   
ATOM   2874  C   LYS   317      -2.737 -15.029   0.295  1.00 10.00      B   
ATOM   2875  O   LYS   317      -1.949 -14.728  -0.604  1.00 10.00      B   
ATOM   2876  N   SER   318      -2.343 -15.468   1.491  1.00 10.00      B   
ATOM   2877  HN  SER   318      -3.019 -15.664   2.173  1.00 10.00      B   
ATOM   2878  CA  SER   318      -0.934 -15.649   1.817  1.00 10.00      B   
ATOM   2879  CB  SER   318      -0.778 -16.107   3.267  1.00 10.00      B   
ATOM   2880  OG  SER   318      -1.449 -15.228   4.155  1.00 10.00      B   
ATOM   2881  HG  SER   318      -1.208 -15.451   5.061  1.00 10.00      B   
ATOM   2882  C   SER   318      -0.300 -16.668   0.870  1.00 10.00      B   
ATOM   2883  O   SER   318       0.848 -16.520   0.453  1.00 10.00      B   
ATOM   2884  N   ASN   319      -1.072 -17.693   0.527  1.00 10.00      B   
ATOM   2885  HN  ASN   319      -1.981 -17.746   0.889  1.00 10.00      B   
ATOM   2886  CA  ASN   319      -0.617 -18.732  -0.386  1.00 10.00      B   
ATOM   2887  CB  ASN   319      -0.862 -20.128   0.204  1.00 10.00      B   
ATOM   2888  CG  ASN   319       0.207 -20.552   1.192  1.00 10.00      B   
ATOM   2889  OD1 ASN   319       1.364 -20.145   1.086  1.00 10.00      B   
ATOM   2890  ND2 ASN   319      -0.174 -21.378   2.158  1.00 10.00      B   
ATOM   2891 HD21 ASN   319      -1.112 -21.665   2.180  1.00 10.00      B   
ATOM   2892 HD22 ASN   319       0.497 -21.670   2.813  1.00 10.00      B   
ATOM   2893  C   ASN   319      -1.353 -18.582  -1.710  1.00 10.00      B   
ATOM   2894  O   ASN   319      -2.298 -19.318  -1.996  1.00 10.00      B   
ATOM   2895  N   GLY   320      -0.938 -17.601  -2.501  1.00 10.00      B   
ATOM   2896  HN  GLY   320      -0.188 -17.036  -2.219  1.00 10.00      B   
ATOM   2897  CA  GLY   320      -1.580 -17.359  -3.775  1.00 10.00      B   
ATOM   2898  C   GLY   320      -0.966 -18.163  -4.898  1.00 10.00      B   
ATOM   2899  O   GLY   320      -1.678 -18.782  -5.687  1.00 10.00      B   
ATOM   2900  N   GLY   321       0.354 -18.144  -4.979  1.00 10.00      B   
ATOM   2901  HN  GLY   321       0.872 -17.625  -4.326  1.00 10.00      B   
ATOM   2902  CA  GLY   321       1.038 -18.878  -6.023  1.00 10.00      B   
ATOM   2903  C   GLY   321       1.503 -17.965  -7.137  1.00 10.00      B   
ATOM   2904  O   GLY   321       2.403 -18.317  -7.902  1.00 10.00      B   
ATOM   2905  N   LYS   322       0.873 -16.793  -7.228  1.00 10.00      B   
ATOM   2906  HN  LYS   322       0.146 -16.599  -6.597  1.00 10.00      B   
ATOM   2907  CA  LYS   322       1.210 -15.790  -8.237  1.00 10.00      B   
ATOM   2908  CB  LYS   322       2.666 -15.322  -8.095  1.00 10.00      B   
ATOM   2909  CG  LYS   322       2.942 -14.507  -6.840  1.00 10.00      B   
ATOM   2910  CD  LYS   322       2.288 -13.136  -6.915  1.00 10.00      B   
ATOM   2911  CE  LYS   322       2.625 -12.289  -5.698  1.00 10.00      B   
ATOM   2912  NZ  LYS   322       4.075 -11.966  -5.620  1.00 10.00      B   
ATOM   2913  HZ1 LYS   322       4.413 -11.607  -6.535  1.00 10.00      B   
ATOM   2914  HZ2 LYS   322       4.620 -12.814  -5.374  1.00 10.00      B   
ATOM   2915  HZ3 LYS   322       4.244 -11.240  -4.895  1.00 10.00      B   
ATOM   2916  C   LYS   322       0.924 -16.279  -9.656  1.00 10.00      B   
ATOM   2917  O   LYS   322       1.697 -16.025 -10.584  1.00 10.00      B   
ATOM   2918  N   GLY   323      -0.193 -16.977  -9.822  1.00 10.00      B   
ATOM   2919  HN  GLY   323      -0.772 -17.152  -9.052  1.00 10.00      B   
ATOM   2920  CA  GLY   323      -0.556 -17.477 -11.131  1.00 10.00      B   
ATOM   2921  C   GLY   323      -1.477 -18.675 -11.071  1.00 10.00      B   
ATOM   2922  O   GLY   323      -2.465 -18.675 -10.335  1.00 10.00      B   
ATOM   2923  N   LYS   324      -1.129 -19.707 -11.825  1.00 10.00      B   
ATOM   2924  HN  LYS   324      -0.305 -19.650 -12.352  1.00 10.00      B   
ATOM   2925  CA  LYS   324      -1.925 -20.926 -11.896  1.00 10.00      B   
ATOM   2926  CB  LYS   324      -1.788 -21.565 -13.283  1.00 10.00      B   
ATOM   2927  CG  LYS   324      -1.664 -20.580 -14.434  1.00 10.00      B   
ATOM   2928  CD  LYS   324      -1.244 -21.292 -15.710  1.00 10.00      B   
ATOM   2929  CE  LYS   324      -0.864 -20.308 -16.803  1.00 10.00      B   
ATOM   2930  NZ  LYS   324      -0.409 -21.003 -18.037  1.00 10.00      B   
ATOM   2931  HZ1 LYS   324      -0.311 -20.321 -18.817  1.00 10.00      B   
ATOM   2932  HZ2 LYS   324      -1.101 -21.727 -18.317  1.00 10.00      B   
ATOM   2933  HZ3 LYS   324       0.510 -21.464 -17.874  1.00 10.00      B   
ATOM   2934  C   LYS   324      -1.476 -21.934 -10.842  1.00 10.00      B   
ATOM   2935  O   LYS   324      -1.762 -23.123 -10.952  1.00 10.00      B   
ATOM   2936  N   LEU   325      -0.770 -21.462  -9.834  1.00 10.00      B   
ATOM   2937  HN  LEU   325      -0.581 -20.502  -9.791  1.00 10.00      B   
ATOM   2938  CA  LEU   325      -0.286 -22.328  -8.772  1.00 10.00      B   
ATOM   2939  CB  LEU   325       1.190 -22.047  -8.479  1.00 10.00      B   
ATOM   2940  CG  LEU   325       2.192 -22.526  -9.532  1.00 10.00      B   
ATOM   2941  CD1 LEU   325       3.561 -21.912  -9.283  1.00 10.00      B   
ATOM   2942  CD2 LEU   325       2.278 -24.044  -9.532  1.00 10.00      B   
ATOM   2943  C   LEU   325      -1.124 -22.146  -7.515  1.00 10.00      B   
ATOM   2944  O   LEU   325      -0.698 -21.486  -6.572  1.00 10.00      B   
ATOM   2945  N   ASP   326      -2.317 -22.721  -7.518  1.00 10.00      B   
ATOM   2946  HN  ASP   326      -2.596 -23.236  -8.306  1.00 10.00      B   
ATOM   2947  CA  ASP   326      -3.223 -22.616  -6.379  1.00 10.00      B   
ATOM   2948  CB  ASP   326      -4.681 -22.771  -6.825  1.00 10.00      B   
ATOM   2949  CG  ASP   326      -5.186 -21.595  -7.640  1.00 10.00      B   
ATOM   2950  OD1 ASP   326      -5.444 -20.524  -7.057  1.00 10.00      B   
ATOM   2951  OD2 ASP   326      -5.339 -21.741  -8.869  1.00 10.00      B   
ATOM   2952  C   ASP   326      -2.890 -23.667  -5.325  1.00 10.00      B   
ATOM   2953  O   ASP   326      -3.183 -24.850  -5.504  1.00 10.00      B   
ATOM   2954  N   PRO   327      -2.276 -23.246  -4.208  1.00 10.00      B   
ATOM   2955  CA  PRO   327      -1.883 -24.138  -3.123  1.00 10.00      B   
ATOM   2956  CB  PRO   327      -0.745 -23.371  -2.427  1.00 10.00      B   
ATOM   2957  CG  PRO   327      -0.627 -22.054  -3.134  1.00 10.00      B   
ATOM   2958  CD  PRO   327      -1.896 -21.865  -3.910  1.00 10.00      B   
ATOM   2959  C   PRO   327      -3.020 -24.386  -2.139  1.00 10.00      B   
ATOM   2960  O   PRO   327      -3.005 -25.364  -1.389  1.00 10.00      B   
ATOM   2961  N   THR   328      -3.998 -23.494  -2.135  1.00 10.00      B   
ATOM   2962  HN  THR   328      -3.955 -22.735  -2.754  1.00 10.00      B   
ATOM   2963  CA  THR   328      -5.137 -23.613  -1.248  1.00 10.00      B   
ATOM   2964  CB  THR   328      -4.846 -23.005   0.147  1.00 10.00      B   
ATOM   2965  OG1 THR   328      -6.003 -23.127   0.988  1.00 10.00      B   
ATOM   2966  HG1 THR   328      -5.831 -22.691   1.831  1.00 10.00      B   
ATOM   2967  CG2 THR   328      -4.445 -21.537   0.046  1.00 10.00      B   
ATOM   2968  C   THR   328      -6.355 -22.942  -1.866  1.00 10.00      B   
ATOM   2969  O   THR   328      -6.244 -21.883  -2.489  1.00 10.00      B   
ATOM   2970  N   LEU   329      -7.510 -23.568  -1.711  1.00 10.00      B   
ATOM   2971  HN  LEU   329      -7.533 -24.416  -1.218  1.00 10.00      B   
ATOM   2972  CA  LEU   329      -8.751 -23.029  -2.249  1.00 10.00      B   
ATOM   2973  CB  LEU   329      -9.283 -23.899  -3.393  1.00 10.00      B   
ATOM   2974  CG  LEU   329      -8.666 -23.669  -4.779  1.00 10.00      B   
ATOM   2975  CD1 LEU   329      -7.357 -24.429  -4.933  1.00 10.00      B   
ATOM   2976  CD2 LEU   329      -9.646 -24.061  -5.873  1.00 10.00      B   
ATOM   2977  C   LEU   329      -9.791 -22.896  -1.143  1.00 10.00      B   
ATOM   2978  O   LEU   329     -10.997 -22.888  -1.397  1.00 10.00      B   
ATOM   2979  N   TRP   330      -9.312 -22.746   0.087  1.00 10.00      B   
ATOM   2980  HN  TRP   330      -8.340 -22.720   0.222  1.00 10.00      B   
ATOM   2981  CA  TRP   330     -10.195 -22.614   1.237  1.00 10.00      B   
ATOM   2982  CB  TRP   330      -9.442 -22.803   2.553  1.00 10.00      B   
ATOM   2983  CG  TRP   330      -9.259 -24.247   2.914  1.00 10.00      B   
ATOM   2984  CD1 TRP   330      -8.302 -25.096   2.441  1.00 10.00      B   
ATOM   2985  CD2 TRP   330     -10.067 -25.016   3.812  1.00 10.00      B   
ATOM   2986  NE1 TRP   330      -8.456 -26.342   2.997  1.00 10.00      B   
ATOM   2987  HE1 TRP   330      -7.888 -27.122   2.816  1.00 10.00      B   
ATOM   2988  CE2 TRP   330      -9.534 -26.319   3.840  1.00 10.00      B   
ATOM   2989  CE3 TRP   330     -11.185 -24.728   4.602  1.00 10.00      B   
ATOM   2990  CZ2 TRP   330     -10.085 -27.334   4.619  1.00 10.00      B   
ATOM   2991  CZ3 TRP   330     -11.731 -25.737   5.374  1.00 10.00      B   
ATOM   2992  CH2 TRP   330     -11.179 -27.022   5.380  1.00 10.00      B   
ATOM   2993  C   TRP   330     -10.969 -21.299   1.217  1.00 10.00      B   
ATOM   2994  O   TRP   330     -11.874 -21.090   2.027  1.00 10.00      B   
ATOM   2995  N   MET   331     -10.617 -20.420   0.282  1.00 10.00      B   
ATOM   2996  HN  MET   331      -9.865 -20.631  -0.317  1.00 10.00      B   
ATOM   2997  CA  MET   331     -11.305 -19.147   0.136  1.00 10.00      B   
ATOM   2998  CB  MET   331     -10.593 -18.270  -0.893  1.00 10.00      B   
ATOM   2999  CG  MET   331     -11.013 -16.810  -0.865  1.00 10.00      B   
ATOM   3000  SD  MET   331     -10.186 -15.822  -2.125  1.00 10.00      B   
ATOM   3001  CE  MET   331      -8.470 -16.090  -1.688  1.00 10.00      B   
ATOM   3002  C   MET   331     -12.750 -19.394  -0.289  1.00 10.00      B   
ATOM   3003  O   MET   331     -13.636 -18.579  -0.038  1.00 10.00      B   
ATOM   3004  N   TRP   332     -12.976 -20.538  -0.923  1.00 10.00      B   
ATOM   3005  HN  TRP   332     -12.225 -21.148  -1.094  1.00 10.00      B   
ATOM   3006  CA  TRP   332     -14.308 -20.912  -1.369  1.00 10.00      B   
ATOM   3007  CB  TRP   332     -14.227 -22.016  -2.426  1.00 10.00      B   
ATOM   3008  CG  TRP   332     -13.613 -21.574  -3.719  1.00 10.00      B   
ATOM   3009  CD1 TRP   332     -12.291 -21.616  -4.058  1.00 10.00      B   
ATOM   3010  CD2 TRP   332     -14.299 -21.026  -4.852  1.00 10.00      B   
ATOM   3011  NE1 TRP   332     -12.111 -21.127  -5.328  1.00 10.00      B   
ATOM   3012  HE1 TRP   332     -11.251 -21.054  -5.794  1.00 10.00      B   
ATOM   3013  CE2 TRP   332     -13.329 -20.760  -5.837  1.00 10.00      B   
ATOM   3014  CE3 TRP   332     -15.641 -20.738  -5.129  1.00 10.00      B   
ATOM   3015  CZ2 TRP   332     -13.658 -20.215  -7.078  1.00 10.00      B   
ATOM   3016  CZ3 TRP   332     -15.963 -20.197  -6.360  1.00 10.00      B   
ATOM   3017  CH2 TRP   332     -14.977 -19.945  -7.322  1.00 10.00      B   
ATOM   3018  C   TRP   332     -15.132 -21.390  -0.183  1.00 10.00      B   
ATOM   3019  O   TRP   332     -16.312 -21.063  -0.059  1.00 10.00      B   
ATOM   3020  N   THR   333     -14.487 -22.143   0.702  1.00 10.00      B   
ATOM   3021  HN  THR   333     -13.544 -22.353   0.547  1.00 10.00      B   
ATOM   3022  CA  THR   333     -15.137 -22.680   1.887  1.00 10.00      B   
ATOM   3023  CB  THR   333     -14.156 -23.554   2.693  1.00 10.00      B   
ATOM   3024  OG1 THR   333     -13.251 -24.201   1.785  1.00 10.00      B   
ATOM   3025  HG1 THR   333     -12.457 -24.467   2.260  1.00 10.00      B   
ATOM   3026  CG2 THR   333     -14.908 -24.616   3.475  1.00 10.00      B   
ATOM   3027  C   THR   333     -15.694 -21.567   2.779  1.00 10.00      B   
ATOM   3028  O   THR   333     -16.818 -21.666   3.278  1.00 10.00      B   
ATOM   3029  N   VAL   334     -14.918 -20.500   2.962  1.00 10.00      B   
ATOM   3030  HN  VAL   334     -14.034 -20.466   2.534  1.00 10.00      B   
ATOM   3031  CA  VAL   334     -15.357 -19.383   3.792  1.00 10.00      B   
ATOM   3032  CB  VAL   334     -14.196 -18.455   4.220  1.00 10.00      B   
ATOM   3033  CG1 VAL   334     -13.139 -19.239   4.983  1.00 10.00      B   
ATOM   3034  CG2 VAL   334     -13.583 -17.741   3.026  1.00 10.00      B   
ATOM   3035  C   VAL   334     -16.458 -18.580   3.100  1.00 10.00      B   
ATOM   3036  O   VAL   334     -17.311 -17.979   3.755  1.00 10.00      B   
ATOM   3037  N   ASN   335     -16.450 -18.596   1.772  1.00 10.00      B   
ATOM   3038  HN  ASN   335     -15.751 -19.097   1.302  1.00 10.00      B   
ATOM   3039  CA  ASN   335     -17.455 -17.881   0.997  1.00 10.00      B   
ATOM   3040  CB  ASN   335     -17.005 -17.731  -0.461  1.00 10.00      B   
ATOM   3041  CG  ASN   335     -17.632 -16.535  -1.161  1.00 10.00      B   
ATOM   3042  OD1 ASN   335     -18.742 -16.112  -0.835  1.00 10.00      B   
ATOM   3043  ND2 ASN   335     -16.924 -15.984  -2.135  1.00 10.00      B   
ATOM   3044 HD21 ASN   335     -16.050 -16.373  -2.353  1.00 10.00      B   
ATOM   3045 HD22 ASN   335     -17.293 -15.198  -2.592  1.00 10.00      B   
ATOM   3046  C   ASN   335     -18.778 -18.632   1.062  1.00 10.00      B   
ATOM   3047  O   ASN   335     -19.840 -18.032   1.205  1.00 10.00      B   
ATOM   3048  N   LEU   336     -18.698 -19.955   0.986  1.00 10.00      B   
ATOM   3049  HN  LEU   336     -17.814 -20.374   0.886  1.00 10.00      B   
ATOM   3050  CA  LEU   336     -19.881 -20.803   1.036  1.00 10.00      B   
ATOM   3051  CB  LEU   336     -19.501 -22.275   0.860  1.00 10.00      B   
ATOM   3052  CG  LEU   336     -18.935 -22.667  -0.507  1.00 10.00      B   
ATOM   3053  CD1 LEU   336     -18.470 -24.115  -0.499  1.00 10.00      B   
ATOM   3054  CD2 LEU   336     -19.966 -22.442  -1.603  1.00 10.00      B   
ATOM   3055  C   LEU   336     -20.652 -20.616   2.341  1.00 10.00      B   
ATOM   3056  O   LEU   336     -21.873 -20.453   2.328  1.00 10.00      B   
ATOM   3057  N   ILE   337     -19.934 -20.634   3.466  1.00 10.00      B   
ATOM   3058  HN  ILE   337     -18.961 -20.762   3.414  1.00 10.00      B   
ATOM   3059  CA  ILE   337     -20.568 -20.470   4.774  1.00 10.00      B   
ATOM   3060  CB  ILE   337     -19.643 -20.848   5.952  1.00 10.00      B   
ATOM   3061  CG1 ILE   337     -18.271 -20.187   5.805  1.00 10.00      B   
ATOM   3062  CG2 ILE   337     -19.512 -22.360   6.066  1.00 10.00      B   
ATOM   3063  CD1 ILE   337     -17.332 -20.438   6.963  1.00 10.00      B   
ATOM   3064  C   ILE   337     -21.116 -19.058   4.959  1.00 10.00      B   
ATOM   3065  O   ILE   337     -22.198 -18.876   5.516  1.00 10.00      B   
ATOM   3066  N   TYR   338     -20.376 -18.064   4.477  1.00 10.00      B   
ATOM   3067  HN  TYR   338     -19.519 -18.265   4.043  1.00 10.00      B   
ATOM   3068  CA  TYR   338     -20.814 -16.680   4.584  1.00 10.00      B   
ATOM   3069  CB  TYR   338     -19.695 -15.703   4.223  1.00 10.00      B   
ATOM   3070  CG  TYR   338     -19.160 -14.947   5.419  1.00 10.00      B   
ATOM   3071  CD1 TYR   338     -18.549 -15.617   6.469  1.00 10.00      B   
ATOM   3072  CD2 TYR   338     -19.275 -13.565   5.501  1.00 10.00      B   
ATOM   3073  CE1 TYR   338     -18.068 -14.934   7.569  1.00 10.00      B   
ATOM   3074  CE2 TYR   338     -18.795 -12.873   6.594  1.00 10.00      B   
ATOM   3075  CZ  TYR   338     -18.193 -13.562   7.627  1.00 10.00      B   
ATOM   3076  OH  TYR   338     -17.719 -12.875   8.721  1.00 10.00      B   
ATOM   3077  HH  TYR   338     -18.125 -12.004   8.747  1.00 10.00      B   
ATOM   3078  C   TYR   338     -22.050 -16.446   3.724  1.00 10.00      B   
ATOM   3079  O   TYR   338     -22.996 -15.785   4.151  1.00 10.00      B   
ATOM   3080  N   LEU   339     -22.042 -17.009   2.520  1.00 10.00      B   
ATOM   3081  HN  LEU   339     -21.244 -17.506   2.227  1.00 10.00      B   
ATOM   3082  CA  LEU   339     -23.175 -16.889   1.614  1.00 10.00      B   
ATOM   3083  CB  LEU   339     -22.851 -17.536   0.262  1.00 10.00      B   
ATOM   3084  CG  LEU   339     -23.912 -17.398  -0.832  1.00 10.00      B   
ATOM   3085  CD1 LEU   339     -24.098 -15.940  -1.220  1.00 10.00      B   
ATOM   3086  CD2 LEU   339     -23.538 -18.229  -2.049  1.00 10.00      B   
ATOM   3087  C   LEU   339     -24.396 -17.554   2.237  1.00 10.00      B   
ATOM   3088  O   LEU   339     -25.520 -17.061   2.117  1.00 10.00      B   
ATOM   3089  N   ALA   340     -24.160 -18.678   2.913  1.00 10.00      B   
ATOM   3090  HN  ALA   340     -23.242 -19.026   2.956  1.00 10.00      B   
ATOM   3091  CA  ALA   340     -25.224 -19.412   3.582  1.00 10.00      B   
ATOM   3092  CB  ALA   340     -24.687 -20.718   4.146  1.00 10.00      B   
ATOM   3093  C   ALA   340     -25.810 -18.561   4.698  1.00 10.00      B   
ATOM   3094  O   ALA   340     -27.029 -18.434   4.819  1.00 10.00      B   
ATOM   3095  N   LEU   341     -24.928 -17.968   5.501  1.00 10.00      B   
ATOM   3096  HN  LEU   341     -23.968 -18.124   5.353  1.00 10.00      B   
ATOM   3097  CA  LEU   341     -25.340 -17.110   6.604  1.00 10.00      B   
ATOM   3098  CB  LEU   341     -24.118 -16.566   7.349  1.00 10.00      B   
ATOM   3099  CG  LEU   341     -23.405 -17.544   8.282  1.00 10.00      B   
ATOM   3100  CD1 LEU   341     -22.132 -16.924   8.839  1.00 10.00      B   
ATOM   3101  CD2 LEU   341     -24.331 -17.974   9.410  1.00 10.00      B   
ATOM   3102  C   LEU   341     -26.201 -15.958   6.102  1.00 10.00      B   
ATOM   3103  O   LEU   341     -27.197 -15.600   6.728  1.00 10.00      B   
ATOM   3104  N   ALA   342     -25.821 -15.396   4.955  1.00 10.00      B   
ATOM   3105  HN  ALA   342     -25.016 -15.734   4.502  1.00 10.00      B   
ATOM   3106  CA  ALA   342     -26.561 -14.289   4.356  1.00 10.00      B   
ATOM   3107  CB  ALA   342     -25.844 -13.774   3.116  1.00 10.00      B   
ATOM   3108  C   ALA   342     -27.985 -14.718   4.016  1.00 10.00      B   
ATOM   3109  O   ALA   342     -28.920 -13.923   4.091  1.00 10.00      B   
ATOM   3110  N   ILE   343     -28.143 -15.987   3.660  1.00 10.00      B   
ATOM   3111  HN  ILE   343     -27.356 -16.575   3.629  1.00 10.00      B   
ATOM   3112  CA  ILE   343     -29.450 -16.533   3.320  1.00 10.00      B   
ATOM   3113  CB  ILE   343     -29.328 -17.803   2.447  1.00 10.00      B   
ATOM   3114  CG1 ILE   343     -28.564 -17.493   1.155  1.00 10.00      B   
ATOM   3115  CG2 ILE   343     -30.704 -18.373   2.128  1.00 10.00      B   
ATOM   3116  CD1 ILE   343     -28.182 -18.720   0.354  1.00 10.00      B   
ATOM   3117  C   ILE   343     -30.236 -16.861   4.589  1.00 10.00      B   
ATOM   3118  O   ILE   343     -31.419 -16.535   4.700  1.00 10.00      B   
ATOM   3119  N   VAL   344     -29.566 -17.492   5.550  1.00 10.00      B   
ATOM   3120  HN  VAL   344     -28.623 -17.722   5.400  1.00 10.00      B   
ATOM   3121  CA  VAL   344     -30.197 -17.865   6.814  1.00 10.00      B   
ATOM   3122  CB  VAL   344     -29.246 -18.685   7.715  1.00 10.00      B   
ATOM   3123  CG1 VAL   344     -29.924 -19.057   9.028  1.00 10.00      B   
ATOM   3124  CG2 VAL   344     -28.777 -19.936   6.991  1.00 10.00      B   
ATOM   3125  C   VAL   344     -30.692 -16.631   7.569  1.00 10.00      B   
ATOM   3126  O   VAL   344     -31.757 -16.656   8.184  1.00 10.00      B   
ATOM   3127  N   LEU   345     -29.918 -15.553   7.511  1.00 10.00      B   
ATOM   3128  HN  LEU   345     -29.069 -15.596   7.018  1.00 10.00      B   
ATOM   3129  CA  LEU   345     -30.289 -14.311   8.182  1.00 10.00      B   
ATOM   3130  CB  LEU   345     -29.061 -13.422   8.401  1.00 10.00      B   
ATOM   3131  CG  LEU   345     -27.994 -13.966   9.355  1.00 10.00      B   
ATOM   3132  CD1 LEU   345     -26.789 -13.041   9.396  1.00 10.00      B   
ATOM   3133  CD2 LEU   345     -28.568 -14.171  10.748  1.00 10.00      B   
ATOM   3134  C   LEU   345     -31.349 -13.557   7.389  1.00 10.00      B   
ATOM   3135  O   LEU   345     -32.007 -12.656   7.912  1.00 10.00      B   
ATOM   3136  N   ASN   346     -31.510 -13.930   6.126  1.00 10.00      B   
ATOM   3137  HN  ASN   346     -30.962 -14.663   5.771  1.00 10.00      B   
ATOM   3138  CA  ASN   346     -32.491 -13.291   5.257  1.00 10.00      B   
ATOM   3139  CB  ASN   346     -32.051 -13.367   3.795  1.00 10.00      B   
ATOM   3140  CG  ASN   346     -31.817 -11.999   3.192  1.00 10.00      B   
ATOM   3141  OD1 ASN   346     -32.528 -11.041   3.496  1.00 10.00      B   
ATOM   3142  ND2 ASN   346     -30.814 -11.895   2.336  1.00 10.00      B   
ATOM   3143 HD21 ASN   346     -30.285 -12.700   2.140  1.00 10.00      B   
ATOM   3144 HD22 ASN   346     -30.636 -11.018   1.934  1.00 10.00      B   
ATOM   3145  C   ASN   346     -33.851 -13.946   5.423  1.00 10.00      B   
ATOM   3146  O   ASN   346     -34.886 -13.281   5.394  1.00 10.00      B   
ATOM   3147  N   LEU   347     -33.841 -15.258   5.588  1.00 10.00      B   
ATOM   3148  HN  LEU   347     -32.983 -15.735   5.587  1.00 10.00      B   
ATOM   3149  CA  LEU   347     -35.069 -16.009   5.777  1.00 10.00      B   
ATOM   3150  CB  LEU   347     -34.948 -17.408   5.162  1.00 10.00      B   
ATOM   3151  CG  LEU   347     -34.715 -17.465   3.651  1.00 10.00      B   
ATOM   3152  CD1 LEU   347     -34.507 -18.900   3.196  1.00 10.00      B   
ATOM   3153  CD2 LEU   347     -35.880 -16.831   2.905  1.00 10.00      B   
ATOM   3154  C   LEU   347     -35.377 -16.120   7.260  1.00 10.00      B   
ATOM   3155  O   LEU   347     -34.471 -16.122   8.089  1.00 10.00      B   
ATOM   3156  N   TRP   348     -36.652 -16.199   7.595  1.00 10.00      B   
ATOM   3157  HN  TRP   348     -37.337 -16.186   6.890  1.00 10.00      B   
ATOM   3158  CA  TRP   348     -37.069 -16.308   8.984  1.00 10.00      B   
ATOM   3159  CB  TRP   348     -37.694 -14.997   9.482  1.00 10.00      B   
ATOM   3160  CG  TRP   348     -38.451 -14.231   8.439  1.00 10.00      B   
ATOM   3161  CD1 TRP   348     -37.938 -13.327   7.552  1.00 10.00      B   
ATOM   3162  CD2 TRP   348     -39.857 -14.290   8.181  1.00 10.00      B   
ATOM   3163  NE1 TRP   348     -38.936 -12.829   6.754  1.00 10.00      B   
ATOM   3164  HE1 TRP   348     -38.818 -12.165   6.037  1.00 10.00      B   
ATOM   3165  CE2 TRP   348     -40.124 -13.402   7.120  1.00 10.00      B   
ATOM   3166  CE3 TRP   348     -40.915 -15.011   8.739  1.00 10.00      B   
ATOM   3167  CZ2 TRP   348     -41.407 -13.212   6.610  1.00 10.00      B   
ATOM   3168  CZ3 TRP   348     -42.189 -14.820   8.232  1.00 10.00      B   
ATOM   3169  CH2 TRP   348     -42.424 -13.930   7.177  1.00 10.00      B   
ATOM   3170  C   TRP   348     -38.029 -17.473   9.162  1.00 10.00      B   
ATOM   3171  O   TRP   348     -38.789 -17.536  10.132  1.00 10.00      B   
ATOM   3172  N   ASP   349     -37.970 -18.402   8.222  1.00 10.00      B   
ATOM   3173  HN  ASP   349     -37.325 -18.300   7.495  1.00 10.00      B   
ATOM   3174  CB  ASP   349     -39.134 -20.029   6.819  1.00 10.00      B   
ATOM   3175  CG  ASP   349     -40.380 -20.883   6.743  1.00 10.00      B   
ATOM   3176  OD1 ASP   349     -41.460 -20.334   6.432  1.00 10.00      B   
ATOM   3177  OD2 ASP   349     -40.291 -22.103   6.981  1.00 10.00      B   
ATOM   3178  CA  ASP   349     -38.821 -19.577   8.244  1.00 10.00      B   
ATOM   3179  C   ASP   349     -38.135 -20.705   8.993  1.00 10.00      B   
ATOM   3180  O   ASP   349     -38.678 -21.155  10.023  1.00 10.00      B   
ATOM   3181  OXT ASP   349     -37.042 -21.122   8.559  1.00 10.00      B   
END
