# Supplementary material for: Large-scale discovery of protein interactions at residue resolution using co-evolution calculated from genomic sequences
Source: Nat Commun. 2021 Mar 2;12:1396. doi: 10.1038/s41467-021-21636-z (PMC7925567; doi:10.1038/s41467-021-21636-z)
Supplement: Supplementary file 13 — Supplementary Data 11 [file 41467_2021_21636_MOESM13_ESM.zip › supplementary_prediction/membrane128329_SECG_LPTF/models/haddock_top_8_haddock_51w.pdb]

REMARK FILENAME="haddock_51w.pdb0"
REMARK ===============================================================
REMARK HADDOCK run for haddock
REMARK initial structure: haddock_51.pdb
REMARK final NOE weights: unambig 50 amb: 50
REMARK ===============================================================
REMARK            total,bonds,angles,improper,dihe,vdw,elec,air,cdih,coup,rdcs,vean,dani,xpcs,rg
REMARK energies: 245.33, 0, 0, 0, 0, -36.0011, -130.195, 411.526, 0, 0, 0, 0, 0, 0, 0
REMARK ===============================================================
REMARK            bonds,angles,impropers,dihe,air,cdih,coup,rdcs,vean,dani,xpcs
REMARK rms-dev.: 0,0,0,0,31.8393,0,0, 0, 0, 0, 0
REMARK ===============================================================
REMARK               air,cdih,coup,rdcs,vean,dani,xpcs
REMARK               >0.3,>5,>1,>0,>5,>0.2,>0.2
REMARK violations.: 2, 0, 0, 0, 0, 0, 0
REMARK ===============================================================
REMARK                        CVpartition#,violations,rms
REMARK AIRs cross-validation: 2, 0, NaN
REMARK ===============================================================
REMARK NCS energy: 0
REMARK ===============================================================
REMARK Symmetry energy: 0
REMARK ===============================================================
REMARK Desolvation energy: -16.281
REMARK Internal energy free molecules: 29156.8
REMARK Internal energy complex: -11200.7
REMARK Binding energy: -40540
REMARK ===============================================================
REMARK buried surface area: 1641.74
REMARK ===============================================================
REMARK water - chain1: 0 0 0
REMARK water - chain2: 0 0 0
REMARK water - chain3: 0 0 0
REMARK water - chain4: 0 0 0
REMARK water - chain5: 0 0 0
REMARK water - chain6: 0 0 0
REMARK ===============================================================
REMARK water - water: 0 0 0
REMARK ===============================================================
REMARK DATE:05-Aug-2020  09:17:59       created by user: he47
REMARK VERSION:1.3
ATOM      1  CB  SER    45     -28.050 -18.024   6.404  1.00 10.00      A   
ATOM      2  OG  SER    45     -27.850 -19.006   5.401  1.00 10.00      A   
ATOM      3  HG  SER    45     -28.369 -18.777   4.620  1.00 10.00      A   
ATOM      4  C   SER    45     -27.578 -17.804   8.852  1.00 10.00      A   
ATOM      5  O   SER    45     -27.684 -18.673   9.719  1.00 10.00      A   
ATOM      6  N   SER    45     -26.436 -19.511   7.497  1.00 10.00      A   
ATOM      7  HT1 SER    45     -26.096 -19.760   6.550  1.00 10.00      A   
ATOM      8  HT2 SER    45     -27.174 -20.184   7.773  1.00 10.00      A   
ATOM      9  HT3 SER    45     -25.647 -19.580   8.169  1.00 10.00      A   
ATOM     10  CA  SER    45     -26.982 -18.139   7.490  1.00 10.00      A   
ATOM     11  N   SER    46     -27.956 -16.547   9.040  1.00 10.00      A   
ATOM     12  HN  SER    46     -27.817 -15.892   8.317  1.00 10.00      A   
ATOM     13  CA  SER    46     -28.547 -16.102  10.295  1.00 10.00      A   
ATOM     14  CB  SER    46     -28.442 -14.581  10.415  1.00 10.00      A   
ATOM     15  OG  SER    46     -28.743 -13.948   9.182  1.00 10.00      A   
ATOM     16  HG  SER    46     -28.067 -14.193   8.520  1.00 10.00      A   
ATOM     17  C   SER    46     -30.001 -16.567  10.428  1.00 10.00      A   
ATOM     18  O   SER    46     -30.423 -17.515   9.758  1.00 10.00      A   
ATOM     19  N   GLY    47     -30.757 -15.907  11.299  1.00 10.00      A   
ATOM     20  HN  GLY    47     -30.363 -15.171  11.817  1.00 10.00      A   
ATOM     21  CA  GLY    47     -32.148 -16.268  11.508  1.00 10.00      A   
ATOM     22  C   GLY    47     -32.986 -16.095  10.260  1.00 10.00      A   
ATOM     23  O   GLY    47     -33.873 -16.900   9.982  1.00 10.00      A   
ATOM     24  N   SER    48     -32.703 -15.046   9.504  1.00 10.00      A   
ATOM     25  HN  SER    48     -31.991 -14.435   9.780  1.00 10.00      A   
ATOM     26  CA  SER    48     -33.431 -14.772   8.279  1.00 10.00      A   
ATOM     27  CB  SER    48     -33.098 -13.361   7.788  1.00 10.00      A   
ATOM     28  OG  SER    48     -32.893 -12.482   8.886  1.00 10.00      A   
ATOM     29  HG  SER    48     -33.467 -11.709   8.791  1.00 10.00      A   
ATOM     30  C   SER    48     -33.102 -15.811   7.204  1.00 10.00      A   
ATOM     31  O   SER    48     -31.952 -15.926   6.759  1.00 10.00      A   
ATOM     32  N   GLY    49     -34.114 -16.573   6.802  1.00 10.00      A   
ATOM     33  HN  GLY    49     -35.003 -16.441   7.202  1.00 10.00      A   
ATOM     34  CA  GLY    49     -33.928 -17.595   5.785  1.00 10.00      A   
ATOM     35  C   GLY    49     -33.915 -17.015   4.384  1.00 10.00      A   
ATOM     36  O   GLY    49     -34.947 -16.958   3.716  1.00 10.00      A   
ATOM     37  N   ASN    50     -32.745 -16.582   3.942  1.00 10.00      A   
ATOM     38  HN  ASN    50     -31.957 -16.669   4.517  1.00 10.00      A   
ATOM     39  CA  ASN    50     -32.594 -15.995   2.617  1.00 10.00      A   
ATOM     40  CB  ASN    50     -31.823 -14.669   2.691  1.00 10.00      A   
ATOM     41  CG  ASN    50     -30.358 -14.842   3.059  1.00 10.00      A   
ATOM     42  OD1 ASN    50     -29.504 -15.016   2.190  1.00 10.00      A   
ATOM     43  ND2 ASN    50     -30.059 -14.795   4.351  1.00 10.00      A   
ATOM     44 HD21 ASN    50     -30.788 -14.654   4.990  1.00 10.00      A   
ATOM     45 HD22 ASN    50     -29.109 -14.897   4.618  1.00 10.00      A   
ATOM     46  C   ASN    50     -31.889 -16.965   1.681  1.00 10.00      A   
ATOM     47  O   ASN    50     -31.192 -17.875   2.128  1.00 10.00      A   
ATOM     48  N   PHE    51     -32.081 -16.779   0.386  1.00 10.00      A   
ATOM     49  HN  PHE    51     -32.651 -16.039   0.086  1.00 10.00      A   
ATOM     50  CA  PHE    51     -31.455 -17.638  -0.606  1.00 10.00      A   
ATOM     51  CB  PHE    51     -32.471 -18.076  -1.661  1.00 10.00      A   
ATOM     52  CG  PHE    51     -33.486 -19.058  -1.157  1.00 10.00      A   
ATOM     53  CD1 PHE    51     -34.821 -18.708  -1.068  1.00 10.00      A   
ATOM     54  CD2 PHE    51     -33.105 -20.334  -0.772  1.00 10.00      A   
ATOM     55  CE1 PHE    51     -35.758 -19.610  -0.606  1.00 10.00      A   
ATOM     56  CE2 PHE    51     -34.037 -21.242  -0.308  1.00 10.00      A   
ATOM     57  CZ  PHE    51     -35.366 -20.878  -0.225  1.00 10.00      A   
ATOM     58  C   PHE    51     -30.290 -16.916  -1.267  1.00 10.00      A   
ATOM     59  O   PHE    51     -30.365 -15.713  -1.516  1.00 10.00      A   
ATOM     60  N   MET    52     -29.215 -17.643  -1.536  1.00 10.00      A   
ATOM     61  HN  MET    52     -29.210 -18.599  -1.313  1.00 10.00      A   
ATOM     62  CA  MET    52     -28.039 -17.058  -2.165  1.00 10.00      A   
ATOM     63  CB  MET    52     -27.055 -16.552  -1.111  1.00 10.00      A   
ATOM     64  CG  MET    52     -25.865 -15.804  -1.686  1.00 10.00      A   
ATOM     65  SD  MET    52     -24.848 -15.035  -0.409  1.00 10.00      A   
ATOM     66  CE  MET    52     -26.015 -13.866   0.295  1.00 10.00      A   
ATOM     67  C   MET    52     -27.356 -18.059  -3.087  1.00 10.00      A   
ATOM     68  O   MET    52     -26.769 -19.042  -2.629  1.00 10.00      A   
ATOM     69  N   THR    53     -27.443 -17.798  -4.384  1.00 10.00      A   
ATOM     70  HN  THR    53     -27.940 -17.001  -4.675  1.00 10.00      A   
ATOM     71  CA  THR    53     -26.840 -18.657  -5.395  1.00 10.00      A   
ATOM     72  CB  THR    53     -27.357 -18.282  -6.800  1.00 10.00      A   
ATOM     73  OG1 THR    53     -28.789 -18.203  -6.766  1.00 10.00      A   
ATOM     74  HG1 THR    53     -29.056 -17.446  -6.212  1.00 10.00      A   
ATOM     75  CG2 THR    53     -26.949 -19.326  -7.826  1.00 10.00      A   
ATOM     76  C   THR    53     -25.311 -18.572  -5.360  1.00 10.00      A   
ATOM     77  O   THR    53     -24.730 -17.500  -5.558  1.00 10.00      A   
ATOM     78  N   ARG    54     -24.663 -19.709  -5.111  1.00 10.00      A   
ATOM     79  HN  ARG    54     -25.182 -20.533  -4.965  1.00 10.00      A   
ATOM     80  CA  ARG    54     -23.205 -19.770  -5.048  1.00 10.00      A   
ATOM     81  CB  ARG    54     -22.735 -21.136  -4.551  1.00 10.00      A   
ATOM     82  CG  ARG    54     -22.938 -21.364  -3.064  1.00 10.00      A   
ATOM     83  CD  ARG    54     -22.572 -22.786  -2.682  1.00 10.00      A   
ATOM     84  NE  ARG    54     -23.277 -23.763  -3.511  1.00 10.00      A   
ATOM     85  HE  ARG    54     -23.230 -23.644  -4.487  1.00 10.00      A   
ATOM     86  CZ  ARG    54     -23.962 -24.792  -3.030  1.00 10.00      A   
ATOM     87  NH1 ARG    54     -24.038 -24.992  -1.719  1.00 10.00      A   
ATOM     88 HH11 ARG    54     -23.557 -24.344  -1.059  1.00 10.00      A   
ATOM     89 HH12 ARG    54     -24.585 -25.800  -1.345  1.00 10.00      A   
ATOM     90  NH2 ARG    54     -24.582 -25.621  -3.863  1.00 10.00      A   
ATOM     91 HH21 ARG    54     -25.121 -26.431  -3.490  1.00 10.00      A   
ATOM     92 HH22 ARG    54     -24.534 -25.464  -4.898  1.00 10.00      A   
ATOM     93  C   ARG    54     -22.576 -19.460  -6.401  1.00 10.00      A   
ATOM     94  O   ARG    54     -21.450 -18.966  -6.467  1.00 10.00      A   
ATOM     95  N   MET    55     -23.302 -19.764  -7.471  1.00 10.00      A   
ATOM     96  HN  MET    55     -24.178 -20.193  -7.344  1.00 10.00      A   
ATOM     97  CA  MET    55     -22.830 -19.506  -8.832  1.00 10.00      A   
ATOM     98  CB  MET    55     -23.898 -19.934  -9.846  1.00 10.00      A   
ATOM     99  CG  MET    55     -23.566 -19.606 -11.293  1.00 10.00      A   
ATOM    100  SD  MET    55     -24.974 -19.848 -12.398  1.00 10.00      A   
ATOM    101  CE  MET    55     -26.132 -18.637 -11.761  1.00 10.00      A   
ATOM    102  C   MET    55     -22.497 -18.026  -9.010  1.00 10.00      A   
ATOM    103  O   MET    55     -21.404 -17.666  -9.450  1.00 10.00      A   
ATOM    104  N   THR    56     -23.444 -17.175  -8.643  1.00 10.00      A   
ATOM    105  HN  THR    56     -24.290 -17.524  -8.299  1.00 10.00      A   
ATOM    106  CA  THR    56     -23.271 -15.736  -8.748  1.00 10.00      A   
ATOM    107  CB  THR    56     -24.614 -15.027  -8.493  1.00 10.00      A   
ATOM    108  OG1 THR    56     -25.678 -15.825  -9.035  1.00 10.00      A   
ATOM    109  HG1 THR    56     -25.908 -15.494  -9.911  1.00 10.00      A   
ATOM    110  CG2 THR    56     -24.630 -13.655  -9.149  1.00 10.00      A   
ATOM    111  C   THR    56     -22.245 -15.246  -7.727  1.00 10.00      A   
ATOM    112  O   THR    56     -21.464 -14.335  -7.995  1.00 10.00      A   
ATOM    113  N   ALA    57     -22.245 -15.877  -6.560  1.00 10.00      A   
ATOM    114  HN  ALA    57     -22.882 -16.610  -6.416  1.00 10.00      A   
ATOM    115  CA  ALA    57     -21.328 -15.513  -5.489  1.00 10.00      A   
ATOM    116  CB  ALA    57     -21.651 -16.297  -4.226  1.00 10.00      A   
ATOM    117  C   ALA    57     -19.875 -15.725  -5.895  1.00 10.00      A   
ATOM    118  O   ALA    57     -19.015 -14.903  -5.590  1.00 10.00      A   
ATOM    119  N   LEU    58     -19.615 -16.821  -6.593  1.00 10.00      A   
ATOM    120  HN  LEU    58     -20.353 -17.431  -6.815  1.00 10.00      A   
ATOM    121  CA  LEU    58     -18.266 -17.155  -7.034  1.00 10.00      A   
ATOM    122  CB  LEU    58     -18.263 -18.504  -7.753  1.00 10.00      A   
ATOM    123  CG  LEU    58     -16.911 -18.977  -8.289  1.00 10.00      A   
ATOM    124  CD1 LEU    58     -15.952 -19.282  -7.146  1.00 10.00      A   
ATOM    125  CD2 LEU    58     -17.090 -20.189  -9.186  1.00 10.00      A   
ATOM    126  C   LEU    58     -17.686 -16.080  -7.945  1.00 10.00      A   
ATOM    127  O   LEU    58     -16.566 -15.614  -7.735  1.00 10.00      A   
ATOM    128  N   LEU    59     -18.461 -15.679  -8.942  1.00 10.00      A   
ATOM    129  HN  LEU    59     -19.356 -16.070  -9.041  1.00 10.00      A   
ATOM    130  CA  LEU    59     -18.017 -14.669  -9.894  1.00 10.00      A   
ATOM    131  CB  LEU    59     -18.956 -14.625 -11.101  1.00 10.00      A   
ATOM    132  CG  LEU    59     -18.460 -13.843 -12.320  1.00 10.00      A   
ATOM    133  CD1 LEU    59     -17.198 -14.475 -12.892  1.00 10.00      A   
ATOM    134  CD2 LEU    59     -19.550 -13.764 -13.375  1.00 10.00      A   
ATOM    135  C   LEU    59     -17.916 -13.294  -9.244  1.00 10.00      A   
ATOM    136  O   LEU    59     -17.155 -12.437  -9.694  1.00 10.00      A   
ATOM    137  N   ALA    60     -18.674 -13.091  -8.178  1.00 10.00      A   
ATOM    138  HN  ALA    60     -19.253 -13.817  -7.860  1.00 10.00      A   
ATOM    139  CA  ALA    60     -18.673 -11.817  -7.471  1.00 10.00      A   
ATOM    140  CB  ALA    60     -19.802 -11.771  -6.452  1.00 10.00      A   
ATOM    141  C   ALA    60     -17.327 -11.543  -6.805  1.00 10.00      A   
ATOM    142  O   ALA    60     -16.780 -10.448  -6.921  1.00 10.00      A   
ATOM    143  N   THR    61     -16.782 -12.548  -6.132  1.00 10.00      A   
ATOM    144  HN  THR    61     -17.254 -13.409  -6.083  1.00 10.00      A   
ATOM    145  CA  THR    61     -15.503 -12.405  -5.445  1.00 10.00      A   
ATOM    146  CB  THR    61     -15.280 -13.556  -4.448  1.00 10.00      A   
ATOM    147  OG1 THR    61     -16.437 -14.403  -4.427  1.00 10.00      A   
ATOM    148  HG1 THR    61     -16.194 -15.259  -4.054  1.00 10.00      A   
ATOM    149  CG2 THR    61     -15.033 -13.015  -3.048  1.00 10.00      A   
ATOM    150  C   THR    61     -14.328 -12.340  -6.428  1.00 10.00      A   
ATOM    151  O   THR    61     -13.203 -12.027  -6.041  1.00 10.00      A   
ATOM    152  N   LEU    62     -14.595 -12.632  -7.697  1.00 10.00      A   
ATOM    153  HN  LEU    62     -15.510 -12.878  -7.949  1.00 10.00      A   
ATOM    154  CA  LEU    62     -13.556 -12.603  -8.721  1.00 10.00      A   
ATOM    155  CB  LEU    62     -13.659 -13.831  -9.631  1.00 10.00      A   
ATOM    156  CG  LEU    62     -13.149 -15.150  -9.047  1.00 10.00      A   
ATOM    157  CD1 LEU    62     -13.550 -16.316  -9.934  1.00 10.00      A   
ATOM    158  CD2 LEU    62     -11.639 -15.105  -8.869  1.00 10.00      A   
ATOM    159  C   LEU    62     -13.629 -11.325  -9.555  1.00 10.00      A   
ATOM    160  O   LEU    62     -12.744 -11.050 -10.368  1.00 10.00      A   
ATOM    161  N   PHE    63     -14.674 -10.535  -9.330  1.00 10.00      A   
ATOM    162  HN  PHE    63     -15.325 -10.792  -8.644  1.00 10.00      A   
ATOM    163  CA  PHE    63     -14.877  -9.293 -10.073  1.00 10.00      A   
ATOM    164  CB  PHE    63     -16.240  -8.678  -9.735  1.00 10.00      A   
ATOM    165  CG  PHE    63     -16.632  -7.530 -10.625  1.00 10.00      A   
ATOM    166  CD1 PHE    63     -17.072  -7.757 -11.919  1.00 10.00      A   
ATOM    167  CD2 PHE    63     -16.558  -6.223 -10.169  1.00 10.00      A   
ATOM    168  CE1 PHE    63     -17.431  -6.706 -12.741  1.00 10.00      A   
ATOM    169  CE2 PHE    63     -16.915  -5.167 -10.984  1.00 10.00      A   
ATOM    170  CZ  PHE    63     -17.352  -5.409 -12.272  1.00 10.00      A   
ATOM    171  C   PHE    63     -13.756  -8.285  -9.813  1.00 10.00      A   
ATOM    172  O   PHE    63     -13.381  -7.520 -10.699  1.00 10.00      A   
ATOM    173  N   PHE    64     -13.220  -8.295  -8.603  1.00 10.00      A   
ATOM    174  HN  PHE    64     -13.549  -8.937  -7.939  1.00 10.00      A   
ATOM    175  CA  PHE    64     -12.149  -7.375  -8.239  1.00 10.00      A   
ATOM    176  CB  PHE    64     -11.789  -7.521  -6.754  1.00 10.00      A   
ATOM    177  CG  PHE    64     -10.765  -6.533  -6.267  1.00 10.00      A   
ATOM    178  CD1 PHE    64     -11.148  -5.267  -5.853  1.00 10.00      A   
ATOM    179  CD2 PHE    64      -9.420  -6.869  -6.225  1.00 10.00      A   
ATOM    180  CE1 PHE    64     -10.211  -4.353  -5.408  1.00 10.00      A   
ATOM    181  CE2 PHE    64      -8.477  -5.960  -5.781  1.00 10.00      A   
ATOM    182  CZ  PHE    64      -8.874  -4.700  -5.372  1.00 10.00      A   
ATOM    183  C   PHE    64     -10.911  -7.588  -9.109  1.00 10.00      A   
ATOM    184  O   PHE    64     -10.389  -6.648  -9.704  1.00 10.00      A   
ATOM    185  N   ILE    65     -10.469  -8.831  -9.206  1.00 10.00      A   
ATOM    186  HN  ILE    65     -10.953  -9.546  -8.739  1.00 10.00      A   
ATOM    187  CA  ILE    65      -9.278  -9.168  -9.980  1.00 10.00      A   
ATOM    188  CB  ILE    65      -8.863 -10.641  -9.773  1.00 10.00      A   
ATOM    189  CG1 ILE    65      -8.775 -10.968  -8.281  1.00 10.00      A   
ATOM    190  CG2 ILE    65      -7.533 -10.927 -10.461  1.00 10.00      A   
ATOM    191  CD1 ILE    65      -8.636 -12.446  -7.987  1.00 10.00      A   
ATOM    192  C   ILE    65      -9.447  -8.909 -11.477  1.00 10.00      A   
ATOM    193  O   ILE    65      -8.553  -8.365 -12.128  1.00 10.00      A   
ATOM    194  N   ILE    66     -10.598  -9.279 -12.021  1.00 10.00      A   
ATOM    195  HN  ILE    66     -11.299  -9.665 -11.450  1.00 10.00      A   
ATOM    196  CA  ILE    66     -10.843  -9.130 -13.454  1.00 10.00      A   
ATOM    197  CB  ILE    66     -11.852 -10.170 -13.988  1.00 10.00      A   
ATOM    198  CG1 ILE    66     -13.230  -9.968 -13.351  1.00 10.00      A   
ATOM    199  CG2 ILE    66     -11.345 -11.584 -13.741  1.00 10.00      A   
ATOM    200  CD1 ILE    66     -14.320 -10.831 -13.949  1.00 10.00      A   
ATOM    201  C   ILE    66     -11.281  -7.728 -13.881  1.00 10.00      A   
ATOM    202  O   ILE    66     -11.403  -7.467 -15.079  1.00 10.00      A   
ATOM    203  N   SER    67     -11.509  -6.825 -12.935  1.00 10.00      A   
ATOM    204  HN  SER    67     -11.390  -7.063 -11.993  1.00 10.00      A   
ATOM    205  CA  SER    67     -11.953  -5.481 -13.298  1.00 10.00      A   
ATOM    206  CB  SER    67     -13.473  -5.358 -13.160  1.00 10.00      A   
ATOM    207  OG  SER    67     -14.146  -6.299 -13.989  1.00 10.00      A   
ATOM    208  HG  SER    67     -15.055  -6.009 -14.124  1.00 10.00      A   
ATOM    209  C   SER    67     -11.259  -4.357 -12.527  1.00 10.00      A   
ATOM    210  O   SER    67     -10.759  -3.406 -13.125  1.00 10.00      A   
ATOM    211  N   LEU    68     -11.216  -4.463 -11.209  1.00 10.00      A   
ATOM    212  HN  LEU    68     -11.583  -5.261 -10.777  1.00 10.00      A   
ATOM    213  CA  LEU    68     -10.621  -3.413 -10.390  1.00 10.00      A   
ATOM    214  CB  LEU    68     -11.259  -3.364  -9.000  1.00 10.00      A   
ATOM    215  CG  LEU    68     -12.746  -2.995  -8.968  1.00 10.00      A   
ATOM    216  CD1 LEU    68     -13.282  -3.038  -7.547  1.00 10.00      A   
ATOM    217  CD2 LEU    68     -12.972  -1.620  -9.583  1.00 10.00      A   
ATOM    218  C   LEU    68      -9.097  -3.484 -10.305  1.00 10.00      A   
ATOM    219  O   LEU    68      -8.452  -2.529  -9.867  1.00 10.00      A   
ATOM    220  N   VAL    69      -8.520  -4.603 -10.712  1.00 10.00      A   
ATOM    221  HN  VAL    69      -9.075  -5.338 -11.040  1.00 10.00      A   
ATOM    222  CA  VAL    69      -7.073  -4.756 -10.676  1.00 10.00      A   
ATOM    223  CB  VAL    69      -6.639  -6.233 -10.555  1.00 10.00      A   
ATOM    224  CG1 VAL    69      -5.137  -6.382 -10.761  1.00 10.00      A   
ATOM    225  CG2 VAL    69      -7.029  -6.776  -9.191  1.00 10.00      A   
ATOM    226  C   VAL    69      -6.427  -4.104 -11.895  1.00 10.00      A   
ATOM    227  O   VAL    69      -6.611  -4.551 -13.032  1.00 10.00      A   
ATOM    228  N   LEU    70      -5.684  -3.036 -11.647  1.00 10.00      A   
ATOM    229  HN  LEU    70      -5.584  -2.732 -10.719  1.00 10.00      A   
ATOM    230  CA  LEU    70      -5.004  -2.309 -12.705  1.00 10.00      A   
ATOM    231  CB  LEU    70      -4.483  -0.969 -12.178  1.00 10.00      A   
ATOM    232  CG  LEU    70      -5.529  -0.012 -11.599  1.00 10.00      A   
ATOM    233  CD1 LEU    70      -4.862   1.231 -11.031  1.00 10.00      A   
ATOM    234  CD2 LEU    70      -6.559   0.360 -12.653  1.00 10.00      A   
ATOM    235  C   LEU    70      -3.853  -3.142 -13.255  1.00 10.00      A   
ATOM    236  O   LEU    70      -3.254  -3.940 -12.532  1.00 10.00      A   
ATOM    237  N   GLY    71      -3.557  -2.967 -14.532  1.00 10.00      A   
ATOM    238  HN  GLY    71      -4.068  -2.317 -15.063  1.00 10.00      A   
ATOM    239  CA  GLY    71      -2.485  -3.720 -15.151  1.00 10.00      A   
ATOM    240  C   GLY    71      -2.977  -5.036 -15.720  1.00 10.00      A   
ATOM    241  O   GLY    71      -2.614  -5.411 -16.831  1.00 10.00      A   
ATOM    242  N   ASN    72      -3.822  -5.728 -14.959  1.00 10.00      A   
ATOM    243  HN  ASN    72      -4.074  -5.367 -14.080  1.00 10.00      A   
ATOM    244  CA  ASN    72      -4.371  -7.014 -15.384  1.00 10.00      A   
ATOM    245  CB  ASN    72      -5.222  -7.635 -14.270  1.00 10.00      A   
ATOM    246  CG  ASN    72      -5.721  -9.030 -14.614  1.00 10.00      A   
ATOM    247  OD1 ASN    72      -5.093  -9.762 -15.380  1.00 10.00      A   
ATOM    248  ND2 ASN    72      -6.844  -9.421 -14.033  1.00 10.00      A   
ATOM    249 HD21 ASN    72      -7.292  -8.799 -13.413  1.00 10.00      A   
ATOM    250 HD22 ASN    72      -7.186 -10.319 -14.239  1.00 10.00      A   
ATOM    251  C   ASN    72      -5.187  -6.866 -16.662  1.00 10.00      A   
ATOM    252  O   ASN    72      -5.014  -7.625 -17.614  1.00 10.00      A   
ATOM    253  N   ILE    73      -6.079  -5.888 -16.679  1.00 10.00      A   
ATOM    254  HN  ILE    73      -6.188  -5.322 -15.887  1.00 10.00      A   
ATOM    255  CA  ILE    73      -6.904  -5.643 -17.853  1.00 10.00      A   
ATOM    256  CB  ILE    73      -8.395  -5.466 -17.502  1.00 10.00      A   
ATOM    257  CG1 ILE    73      -8.581  -4.471 -16.353  1.00 10.00      A   
ATOM    258  CG2 ILE    73      -9.022  -6.808 -17.160  1.00 10.00      A   
ATOM    259  CD1 ILE    73      -9.982  -3.910 -16.259  1.00 10.00      A   
ATOM    260  C   ILE    73      -6.402  -4.431 -18.630  1.00 10.00      A   
ATOM    261  O   ILE    73      -6.289  -4.467 -19.855  1.00 10.00      A   
ATOM    262  N   ASN    74      -6.087  -3.364 -17.911  1.00 10.00      A   
ATOM    263  HN  ASN    74      -6.181  -3.399 -16.939  1.00 10.00      A   
ATOM    264  CA  ASN    74      -5.596  -2.142 -18.532  1.00 10.00      A   
ATOM    265  CB  ASN    74      -6.752  -1.186 -18.840  1.00 10.00      A   
ATOM    266  CG  ASN    74      -6.279   0.150 -19.384  1.00 10.00      A   
ATOM    267  OD1 ASN    74      -6.156   1.123 -18.644  1.00 10.00      A   
ATOM    268  ND2 ASN    74      -6.013   0.208 -20.680  1.00 10.00      A   
ATOM    269 HD21 ASN    74      -6.136  -0.606 -21.216  1.00 10.00      A   
ATOM    270 HD22 ASN    74      -5.695   1.059 -21.054  1.00 10.00      A   
ATOM    271  C   ASN    74      -4.581  -1.462 -17.633  1.00 10.00      A   
ATOM    272  O   ASN    74      -4.814  -1.305 -16.432  1.00 10.00      A   
ATOM    273  N   SER    75      -3.453  -1.087 -18.210  1.00 10.00      A   
ATOM    274  HN  SER    75      -3.320  -1.259 -19.167  1.00 10.00      A   
ATOM    275  CA  SER    75      -2.400  -0.419 -17.472  1.00 10.00      A   
ATOM    276  CB  SER    75      -1.060  -0.698 -18.152  1.00 10.00      A   
ATOM    277  OG  SER    75      -1.260  -1.274 -19.437  1.00 10.00      A   
ATOM    278  HG  SER    75      -0.737  -2.084 -19.511  1.00 10.00      A   
ATOM    279  C   SER    75      -2.671   1.080 -17.417  1.00 10.00      A   
ATOM    280  O   SER    75      -3.221   1.659 -18.358  1.00 10.00      A   
ATOM    281  N   ASN    76      -2.308   1.700 -16.311  1.00 10.00      A   
ATOM    282  HN  ASN    76      -1.877   1.189 -15.591  1.00 10.00      A   
ATOM    283  CB  ASN    76      -3.494   3.411 -15.003  1.00 10.00      A   
ATOM    284  CG  ASN    76      -4.940   3.398 -15.462  1.00 10.00      A   
ATOM    285  OD1 ASN    76      -5.497   4.430 -15.845  1.00 10.00      A   
ATOM    286  ND2 ASN    76      -5.561   2.227 -15.433  1.00 10.00      A   
ATOM    287 HD21 ASN    76      -5.059   1.442 -15.120  1.00 10.00      A   
ATOM    288 HD22 ASN    76      -6.496   2.192 -15.726  1.00 10.00      A   
ATOM    289  CA  ASN    76      -2.510   3.127 -16.140  1.00 10.00      A   
ATOM    290  C   ASN    76      -1.182   3.806 -15.872  1.00 10.00      A   
ATOM    291  O   ASN    76      -0.385   3.252 -15.085  1.00 10.00      A   
ATOM    292  OXT ASN    76      -0.933   4.882 -16.455  1.00 10.00      A   
ATOM    293  CB  ARG     5     -34.534  -9.559  12.818  1.00 10.00      B   
ATOM    294  CG  ARG     5     -34.147  -8.244  13.472  1.00 10.00      B   
ATOM    295  CD  ARG     5     -35.373  -7.401  13.791  1.00 10.00      B   
ATOM    296  NE  ARG     5     -36.215  -8.018  14.812  1.00 10.00      B   
ATOM    297  HE  ARG     5     -35.760  -8.461  15.568  1.00 10.00      B   
ATOM    298  CZ  ARG     5     -37.547  -8.007  14.783  1.00 10.00      B   
ATOM    299  NH1 ARG     5     -38.187  -7.418  13.780  1.00 10.00      B   
ATOM    300 HH11 ARG     5     -39.231  -7.409  13.750  1.00 10.00      B   
ATOM    301 HH12 ARG     5     -37.646  -6.955  13.017  1.00 10.00      B   
ATOM    302  NH2 ARG     5     -38.235  -8.594  15.752  1.00 10.00      B   
ATOM    303 HH21 ARG     5     -39.281  -8.588  15.732  1.00 10.00      B   
ATOM    304 HH22 ARG     5     -37.738  -9.059  16.541  1.00 10.00      B   
ATOM    305  C   ARG     5     -32.819  -9.561  10.970  1.00 10.00      B   
ATOM    306  O   ARG     5     -33.304  -9.712   9.849  1.00 10.00      B   
ATOM    307  N   ARG     5     -32.318 -10.683  13.134  1.00 10.00      B   
ATOM    308  HT1 ARG     5     -32.728 -11.188  13.941  1.00 10.00      B   
ATOM    309  HT2 ARG     5     -31.840  -9.827  13.483  1.00 10.00      B   
ATOM    310  HT3 ARG     5     -31.610 -11.299  12.680  1.00 10.00      B   
ATOM    311  CA  ARG     5     -33.378 -10.325  12.162  1.00 10.00      B   
ATOM    312  N   TYR     6     -31.798  -8.747  11.206  1.00 10.00      B   
ATOM    313  HN  TYR     6     -31.443  -8.659  12.118  1.00 10.00      B   
ATOM    314  CA  TYR     6     -31.188  -7.976  10.134  1.00 10.00      B   
ATOM    315  CB  TYR     6     -30.610  -6.664  10.668  1.00 10.00      B   
ATOM    316  CG  TYR     6     -31.658  -5.670  11.132  1.00 10.00      B   
ATOM    317  CD1 TYR     6     -31.302  -4.558  11.882  1.00 10.00      B   
ATOM    318  CD2 TYR     6     -33.002  -5.843  10.820  1.00 10.00      B   
ATOM    319  CE1 TYR     6     -32.252  -3.647  12.309  1.00 10.00      B   
ATOM    320  CE2 TYR     6     -33.957  -4.939  11.241  1.00 10.00      B   
ATOM    321  CZ  TYR     6     -33.578  -3.842  11.983  1.00 10.00      B   
ATOM    322  OH  TYR     6     -34.531  -2.939  12.406  1.00 10.00      B   
ATOM    323  HH  TYR     6     -34.467  -2.133  11.882  1.00 10.00      B   
ATOM    324  C   TYR     6     -30.114  -8.799   9.436  1.00 10.00      B   
ATOM    325  O   TYR     6     -29.578  -9.748  10.010  1.00 10.00      B   
ATOM    326  N   LEU     7     -29.787  -8.427   8.208  1.00 10.00      B   
ATOM    327  HN  LEU     7     -30.225  -7.640   7.814  1.00 10.00      B   
ATOM    328  CA  LEU     7     -28.790  -9.149   7.422  1.00 10.00      B   
ATOM    329  CB  LEU     7     -29.103  -9.023   5.928  1.00 10.00      B   
ATOM    330  CG  LEU     7     -30.508  -9.462   5.503  1.00 10.00      B   
ATOM    331  CD1 LEU     7     -30.807  -9.030   4.076  1.00 10.00      B   
ATOM    332  CD2 LEU     7     -30.674 -10.966   5.656  1.00 10.00      B   
ATOM    333  C   LEU     7     -27.365  -8.673   7.724  1.00 10.00      B   
ATOM    334  O   LEU     7     -26.523  -8.576   6.828  1.00 10.00      B   
ATOM    335  N   VAL     8     -27.096  -8.402   8.995  1.00 10.00      B   
ATOM    336  HN  VAL     8     -27.804  -8.515   9.664  1.00 10.00      B   
ATOM    337  CA  VAL     8     -25.780  -7.943   9.427  1.00 10.00      B   
ATOM    338  CB  VAL     8     -25.821  -7.436  10.885  1.00 10.00      B   
ATOM    339  CG1 VAL     8     -24.456  -6.923  11.322  1.00 10.00      B   
ATOM    340  CG2 VAL     8     -26.874  -6.350  11.044  1.00 10.00      B   
ATOM    341  C   VAL     8     -24.754  -9.071   9.315  1.00 10.00      B   
ATOM    342  O   VAL     8     -23.659  -8.880   8.788  1.00 10.00      B   
ATOM    343  N   ARG     9     -25.133 -10.254   9.785  1.00 10.00      B   
ATOM    344  HN  ARG     9     -26.037 -10.352  10.154  1.00 10.00      B   
ATOM    345  CA  ARG     9     -24.254 -11.419   9.750  1.00 10.00      B   
ATOM    346  CB  ARG     9     -24.870 -12.580  10.538  1.00 10.00      B   
ATOM    347  CG  ARG     9     -25.125 -12.275  12.007  1.00 10.00      B   
ATOM    348  CD  ARG     9     -23.863 -12.439  12.837  1.00 10.00      B   
ATOM    349  NE  ARG     9     -23.441 -13.838  12.919  1.00 10.00      B   
ATOM    350  HE  ARG     9     -23.861 -14.473  12.289  1.00 10.00      B   
ATOM    351  CZ  ARG     9     -22.559 -14.304  13.805  1.00 10.00      B   
ATOM    352  NH1 ARG     9     -21.993 -13.483  14.682  1.00 10.00      B   
ATOM    353 HH11 ARG     9     -21.301 -13.848  15.375  1.00 10.00      B   
ATOM    354 HH12 ARG     9     -22.244 -12.469  14.691  1.00 10.00      B   
ATOM    355  NH2 ARG     9     -22.236 -15.592  13.807  1.00 10.00      B   
ATOM    356 HH21 ARG     9     -22.679 -16.244  13.121  1.00 10.00      B   
ATOM    357 HH22 ARG     9     -21.545 -15.963  14.497  1.00 10.00      B   
ATOM    358  C   ARG     9     -23.988 -11.852   8.314  1.00 10.00      B   
ATOM    359  O   ARG     9     -22.882 -12.275   7.979  1.00 10.00      B   
ATOM    360  N   GLU    10     -25.009 -11.732   7.472  1.00 10.00      B   
ATOM    361  HN  GLU    10     -25.864 -11.392   7.810  1.00 10.00      B   
ATOM    362  CA  GLU    10     -24.900 -12.107   6.066  1.00 10.00      B   
ATOM    363  CB  GLU    10     -26.255 -11.985   5.364  1.00 10.00      B   
ATOM    364  CG  GLU    10     -27.417 -12.627   6.109  1.00 10.00      B   
ATOM    365  CD  GLU    10     -27.255 -14.123   6.292  1.00 10.00      B   
ATOM    366  OE1 GLU    10     -27.484 -14.875   5.326  1.00 10.00      B   
ATOM    367  OE2 GLU    10     -26.915 -14.554   7.415  1.00 10.00      B   
ATOM    368  C   GLU    10     -23.862 -11.245   5.346  1.00 10.00      B   
ATOM    369  O   GLU    10     -23.068 -11.750   4.556  1.00 10.00      B   
ATOM    370  N   THR    11     -23.871  -9.945   5.631  1.00 10.00      B   
ATOM    371  HN  THR    11     -24.529  -9.599   6.266  1.00 10.00      B   
ATOM    372  CA  THR    11     -22.927  -9.022   5.011  1.00 10.00      B   
ATOM    373  CB  THR    11     -23.330  -7.553   5.253  1.00 10.00      B   
ATOM    374  OG1 THR    11     -24.758  -7.432   5.178  1.00 10.00      B   
ATOM    375  HG1 THR    11     -25.153  -7.787   5.983  1.00 10.00      B   
ATOM    376  CG2 THR    11     -22.707  -6.653   4.198  1.00 10.00      B   
ATOM    377  C   THR    11     -21.510  -9.262   5.535  1.00 10.00      B   
ATOM    378  O   THR    11     -20.535  -9.184   4.783  1.00 10.00      B   
ATOM    379  N   LEU    12     -21.408  -9.578   6.825  1.00 10.00      B   
ATOM    380  HN  LEU    12     -22.222  -9.635   7.368  1.00 10.00      B   
ATOM    381  CA  LEU    12     -20.118  -9.840   7.450  1.00 10.00      B   
ATOM    382  CB  LEU    12     -20.279 -10.017   8.961  1.00 10.00      B   
ATOM    383  CG  LEU    12     -18.988 -10.027   9.786  1.00 10.00      B   
ATOM    384  CD1 LEU    12     -18.169  -8.771   9.526  1.00 10.00      B   
ATOM    385  CD2 LEU    12     -19.305 -10.163  11.267  1.00 10.00      B   
ATOM    386  C   LEU    12     -19.470 -11.075   6.831  1.00 10.00      B   
ATOM    387  O   LEU    12     -18.243 -11.179   6.762  1.00 10.00      B   
ATOM    388  N   LYS    13     -20.305 -12.004   6.378  1.00 10.00      B   
ATOM    389  HN  LYS    13     -21.271 -11.865   6.478  1.00 10.00      B   
ATOM    390  CA  LYS    13     -19.827 -13.224   5.741  1.00 10.00      B   
ATOM    391  CB  LYS    13     -21.006 -14.167   5.449  1.00 10.00      B   
ATOM    392  CG  LYS    13     -20.646 -15.428   4.675  1.00 10.00      B   
ATOM    393  CD  LYS    13     -21.822 -16.391   4.613  1.00 10.00      B   
ATOM    394  CE  LYS    13     -21.517 -17.575   3.713  1.00 10.00      B   
ATOM    395  NZ  LYS    13     -22.451 -18.709   3.943  1.00 10.00      B   
ATOM    396  HZ1 LYS    13     -22.326 -19.085   4.904  1.00 10.00      B   
ATOM    397  HZ2 LYS    13     -22.267 -19.468   3.260  1.00 10.00      B   
ATOM    398  HZ3 LYS    13     -23.435 -18.390   3.834  1.00 10.00      B   
ATOM    399  C   LYS    13     -19.078 -12.879   4.455  1.00 10.00      B   
ATOM    400  O   LYS    13     -18.012 -13.429   4.170  1.00 10.00      B   
ATOM    401  N   SER    14     -19.639 -11.954   3.688  1.00 10.00      B   
ATOM    402  HN  SER    14     -20.497 -11.561   3.960  1.00 10.00      B   
ATOM    403  CA  SER    14     -19.031 -11.516   2.442  1.00 10.00      B   
ATOM    404  CB  SER    14     -20.062 -10.726   1.628  1.00 10.00      B   
ATOM    405  OG  SER    14     -21.375 -10.972   2.111  1.00 10.00      B   
ATOM    406  HG  SER    14     -21.919 -10.177   1.994  1.00 10.00      B   
ATOM    407  C   SER    14     -17.812 -10.639   2.727  1.00 10.00      B   
ATOM    408  O   SER    14     -16.787 -10.734   2.048  1.00 10.00      B   
ATOM    409  N   GLN    15     -17.931  -9.803   3.755  1.00 10.00      B   
ATOM    410  HN  GLN    15     -18.772  -9.798   4.264  1.00 10.00      B   
ATOM    411  CA  GLN    15     -16.863  -8.892   4.151  1.00 10.00      B   
ATOM    412  CB  GLN    15     -17.311  -8.014   5.322  1.00 10.00      B   
ATOM    413  CG  GLN    15     -16.209  -7.156   5.925  1.00 10.00      B   
ATOM    414  CD  GLN    15     -16.749  -5.938   6.646  1.00 10.00      B   
ATOM    415  OE1 GLN    15     -17.875  -5.942   7.142  1.00 10.00      B   
ATOM    416  NE2 GLN    15     -15.949  -4.891   6.719  1.00 10.00      B   
ATOM    417 HE21 GLN    15     -15.058  -4.961   6.314  1.00 10.00      B   
ATOM    418 HE22 GLN    15     -16.279  -4.086   7.167  1.00 10.00      B   
ATOM    419  C   GLN    15     -15.580  -9.635   4.500  1.00 10.00      B   
ATOM    420  O   GLN    15     -14.506  -9.274   4.030  1.00 10.00      B   
ATOM    421  N   LEU    16     -15.693 -10.672   5.315  1.00 10.00      B   
ATOM    422  HN  LEU    16     -16.579 -10.920   5.664  1.00 10.00      B   
ATOM    423  CA  LEU    16     -14.525 -11.448   5.709  1.00 10.00      B   
ATOM    424  CB  LEU    16     -14.870 -12.432   6.826  1.00 10.00      B   
ATOM    425  CG  LEU    16     -15.008 -11.830   8.225  1.00 10.00      B   
ATOM    426  CD1 LEU    16     -15.250 -12.922   9.251  1.00 10.00      B   
ATOM    427  CD2 LEU    16     -13.771 -11.021   8.586  1.00 10.00      B   
ATOM    428  C   LEU    16     -13.917 -12.172   4.516  1.00 10.00      B   
ATOM    429  O   LEU    16     -12.699 -12.239   4.377  1.00 10.00      B   
ATOM    430  N   ALA    17     -14.775 -12.690   3.647  1.00 10.00      B   
ATOM    431  HN  ALA    17     -15.736 -12.586   3.808  1.00 10.00      B   
ATOM    432  CA  ALA    17     -14.326 -13.409   2.461  1.00 10.00      B   
ATOM    433  CB  ALA    17     -15.516 -13.971   1.699  1.00 10.00      B   
ATOM    434  C   ALA    17     -13.492 -12.510   1.554  1.00 10.00      B   
ATOM    435  O   ALA    17     -12.411 -12.897   1.106  1.00 10.00      B   
ATOM    436  N   ILE    18     -13.992 -11.306   1.295  1.00 10.00      B   
ATOM    437  HN  ILE    18     -14.858 -11.051   1.683  1.00 10.00      B   
ATOM    438  CA  ILE    18     -13.285 -10.359   0.439  1.00 10.00      B   
ATOM    439  CB  ILE    18     -14.210  -9.225  -0.082  1.00 10.00      B   
ATOM    440  CG1 ILE    18     -13.556  -8.465  -1.236  1.00 10.00      B   
ATOM    441  CG2 ILE    18     -14.628  -8.266   1.023  1.00 10.00      B   
ATOM    442  CD1 ILE    18     -13.529  -9.234  -2.537  1.00 10.00      B   
ATOM    443  C   ILE    18     -12.044  -9.792   1.138  1.00 10.00      B   
ATOM    444  O   ILE    18     -11.022  -9.546   0.503  1.00 10.00      B   
ATOM    445  N   LEU    19     -12.126  -9.636   2.455  1.00 10.00      B   
ATOM    446  HN  LEU    19     -12.957  -9.883   2.912  1.00 10.00      B   
ATOM    447  CA  LEU    19     -11.015  -9.102   3.240  1.00 10.00      B   
ATOM    448  CB  LEU    19     -11.445  -8.898   4.697  1.00 10.00      B   
ATOM    449  CG  LEU    19     -10.360  -8.425   5.666  1.00 10.00      B   
ATOM    450  CD1 LEU    19     -10.048  -6.954   5.454  1.00 10.00      B   
ATOM    451  CD2 LEU    19     -10.771  -8.690   7.104  1.00 10.00      B   
ATOM    452  C   LEU    19      -9.796 -10.021   3.181  1.00 10.00      B   
ATOM    453  O   LEU    19      -8.655  -9.557   3.078  1.00 10.00      B   
ATOM    454  N   PHE    20     -10.040 -11.321   3.242  1.00 10.00      B   
ATOM    455  HN  PHE    20     -10.968 -11.633   3.322  1.00 10.00      B   
ATOM    456  CA  PHE    20      -8.964 -12.302   3.201  1.00 10.00      B   
ATOM    457  CB  PHE    20      -9.487 -13.711   3.485  1.00 10.00      B   
ATOM    458  CG  PHE    20      -9.409 -14.107   4.932  1.00 10.00      B   
ATOM    459  CD1 PHE    20      -8.369 -14.900   5.391  1.00 10.00      B   
ATOM    460  CD2 PHE    20     -10.372 -13.692   5.835  1.00 10.00      B   
ATOM    461  CE1 PHE    20      -8.293 -15.269   6.722  1.00 10.00      B   
ATOM    462  CE2 PHE    20     -10.303 -14.055   7.165  1.00 10.00      B   
ATOM    463  CZ  PHE    20      -9.261 -14.845   7.611  1.00 10.00      B   
ATOM    464  C   PHE    20      -8.198 -12.262   1.880  1.00 10.00      B   
ATOM    465  O   PHE    20      -6.976 -12.419   1.860  1.00 10.00      B   
ATOM    466  N   ILE    21      -8.906 -12.038   0.778  1.00 10.00      B   
ATOM    467  HN  ILE    21      -9.877 -11.908   0.843  1.00 10.00      B   
ATOM    468  CA  ILE    21      -8.259 -11.988  -0.525  1.00 10.00      B   
ATOM    469  CB  ILE    21      -9.160 -12.505  -1.668  1.00 10.00      B   
ATOM    470  CG1 ILE    21     -10.529 -11.820  -1.652  1.00 10.00      B   
ATOM    471  CG2 ILE    21      -9.312 -14.018  -1.571  1.00 10.00      B   
ATOM    472  CD1 ILE    21     -11.434 -12.231  -2.792  1.00 10.00      B   
ATOM    473  C   ILE    21      -7.710 -10.598  -0.844  1.00 10.00      B   
ATOM    474  O   ILE    21      -6.680 -10.470  -1.508  1.00 10.00      B   
ATOM    475  N   LEU    22      -8.385  -9.561  -0.355  1.00 10.00      B   
ATOM    476  HN  LEU    22      -9.206  -9.722   0.165  1.00 10.00      B   
ATOM    477  CA  LEU    22      -7.943  -8.186  -0.589  1.00 10.00      B   
ATOM    478  CB  LEU    22      -8.947  -7.170  -0.044  1.00 10.00      B   
ATOM    479  CG  LEU    22     -10.206  -6.934  -0.883  1.00 10.00      B   
ATOM    480  CD1 LEU    22     -11.058  -5.836  -0.269  1.00 10.00      B   
ATOM    481  CD2 LEU    22      -9.845  -6.596  -2.321  1.00 10.00      B   
ATOM    482  C   LEU    22      -6.576  -7.946   0.035  1.00 10.00      B   
ATOM    483  O   LEU    22      -5.753  -7.206  -0.508  1.00 10.00      B   
ATOM    484  N   LEU    23      -6.337  -8.588   1.174  1.00 10.00      B   
ATOM    485  HN  LEU    23      -7.038  -9.160   1.555  1.00 10.00      B   
ATOM    486  CA  LEU    23      -5.067  -8.458   1.872  1.00 10.00      B   
ATOM    487  CB  LEU    23      -5.097  -9.255   3.181  1.00 10.00      B   
ATOM    488  CG  LEU    23      -3.891  -9.087   4.107  1.00 10.00      B   
ATOM    489  CD1 LEU    23      -3.901  -7.712   4.759  1.00 10.00      B   
ATOM    490  CD2 LEU    23      -3.865 -10.182   5.162  1.00 10.00      B   
ATOM    491  C   LEU    23      -3.927  -8.955   0.990  1.00 10.00      B   
ATOM    492  O   LEU    23      -2.854  -8.352   0.939  1.00 10.00      B   
ATOM    493  N   LEU    24      -4.179 -10.046   0.281  1.00 10.00      B   
ATOM    494  HN  LEU    24      -5.063 -10.463   0.348  1.00 10.00      B   
ATOM    495  CA  LEU    24      -3.181 -10.632  -0.601  1.00 10.00      B   
ATOM    496  CB  LEU    24      -3.658 -11.988  -1.122  1.00 10.00      B   
ATOM    497  CG  LEU    24      -3.953 -13.056  -0.066  1.00 10.00      B   
ATOM    498  CD1 LEU    24      -4.458 -14.328  -0.729  1.00 10.00      B   
ATOM    499  CD2 LEU    24      -2.714 -13.343   0.769  1.00 10.00      B   
ATOM    500  C   LEU    24      -2.875  -9.701  -1.770  1.00 10.00      B   
ATOM    501  O   LEU    24      -1.739  -9.631  -2.236  1.00 10.00      B   
ATOM    502  N   ILE    25      -3.895  -8.988  -2.235  1.00 10.00      B   
ATOM    503  HN  ILE    25      -4.781  -9.102  -1.828  1.00 10.00      B   
ATOM    504  CA  ILE    25      -3.737  -8.051  -3.341  1.00 10.00      B   
ATOM    505  CB  ILE    25      -5.094  -7.457  -3.780  1.00 10.00      B   
ATOM    506  CG1 ILE    25      -6.079  -8.566  -4.170  1.00 10.00      B   
ATOM    507  CG2 ILE    25      -4.913  -6.468  -4.924  1.00 10.00      B   
ATOM    508  CD1 ILE    25      -5.610  -9.447  -5.308  1.00 10.00      B   
ATOM    509  C   ILE    25      -2.800  -6.917  -2.935  1.00 10.00      B   
ATOM    510  O   ILE    25      -1.805  -6.643  -3.611  1.00 10.00      B   
ATOM    511  N   PHE    26      -3.106  -6.285  -1.806  1.00 10.00      B   
ATOM    512  HN  PHE    26      -3.898  -6.572  -1.298  1.00 10.00      B   
ATOM    513  CA  PHE    26      -2.297  -5.183  -1.302  1.00 10.00      B   
ATOM    514  CB  PHE    26      -2.965  -4.515  -0.100  1.00 10.00      B   
ATOM    515  CG  PHE    26      -3.634  -3.214  -0.431  1.00 10.00      B   
ATOM    516  CD1 PHE    26      -4.914  -3.193  -0.955  1.00 10.00      B   
ATOM    517  CD2 PHE    26      -2.981  -2.012  -0.223  1.00 10.00      B   
ATOM    518  CE1 PHE    26      -5.533  -1.996  -1.268  1.00 10.00      B   
ATOM    519  CE2 PHE    26      -3.591  -0.810  -0.530  1.00 10.00      B   
ATOM    520  CZ  PHE    26      -4.870  -0.802  -1.055  1.00 10.00      B   
ATOM    521  C   PHE    26      -0.891  -5.648  -0.945  1.00 10.00      B   
ATOM    522  O   PHE    26       0.069  -4.886  -1.052  1.00 10.00      B   
ATOM    523  N   PHE    27      -0.777  -6.900  -0.513  1.00 10.00      B   
ATOM    524  HN  PHE    27      -1.585  -7.453  -0.428  1.00 10.00      B   
ATOM    525  CA  PHE    27       0.514  -7.471  -0.156  1.00 10.00      B   
ATOM    526  CB  PHE    27       0.335  -8.896   0.370  1.00 10.00      B   
ATOM    527  CG  PHE    27       0.677  -9.066   1.822  1.00 10.00      B   
ATOM    528  CD1 PHE    27      -0.180  -8.609   2.813  1.00 10.00      B   
ATOM    529  CD2 PHE    27       1.854  -9.693   2.197  1.00 10.00      B   
ATOM    530  CE1 PHE    27       0.134  -8.775   4.150  1.00 10.00      B   
ATOM    531  CE2 PHE    27       2.175  -9.862   3.530  1.00 10.00      B   
ATOM    532  CZ  PHE    27       1.313  -9.402   4.507  1.00 10.00      B   
ATOM    533  C   PHE    27       1.436  -7.485  -1.369  1.00 10.00      B   
ATOM    534  O   PHE    27       2.595  -7.082  -1.287  1.00 10.00      B   
ATOM    535  N   CYS    28       0.897  -7.929  -2.499  1.00 10.00      B   
ATOM    536  HN  CYS    28      -0.042  -8.212  -2.500  1.00 10.00      B   
ATOM    537  CA  CYS    28       1.659  -8.000  -3.740  1.00 10.00      B   
ATOM    538  CB  CYS    28       0.911  -8.826  -4.787  1.00 10.00      B   
ATOM    539  SG  CYS    28       0.336 -10.428  -4.183  1.00 10.00      B   
ATOM    540  HG  CYS    28      -0.763 -10.217  -3.468  1.00 10.00      B   
ATOM    541  C   CYS    28       1.962  -6.607  -4.276  1.00 10.00      B   
ATOM    542  O   CYS    28       3.045  -6.365  -4.807  1.00 10.00      B   
ATOM    543  N   GLN    29       1.005  -5.691  -4.120  1.00 10.00      B   
ATOM    544  HN  GLN    29       0.164  -5.947  -3.683  1.00 10.00      B   
ATOM    545  CA  GLN    29       1.175  -4.318  -4.585  1.00 10.00      B   
ATOM    546  CB  GLN    29      -0.093  -3.495  -4.344  1.00 10.00      B   
ATOM    547  CG  GLN    29      -1.156  -3.666  -5.418  1.00 10.00      B   
ATOM    548  CD  GLN    29      -2.302  -2.681  -5.274  1.00 10.00      B   
ATOM    549  OE1 GLN    29      -2.129  -1.568  -4.775  1.00 10.00      B   
ATOM    550  NE2 GLN    29      -3.479  -3.077  -5.724  1.00 10.00      B   
ATOM    551 HE21 GLN    29      -3.545  -3.972  -6.124  1.00 10.00      B   
ATOM    552 HE22 GLN    29      -4.239  -2.462  -5.640  1.00 10.00      B   
ATOM    553  C   GLN    29       2.370  -3.657  -3.908  1.00 10.00      B   
ATOM    554  O   GLN    29       3.232  -3.079  -4.571  1.00 10.00      B   
ATOM    555  N   LYS    30       2.429  -3.759  -2.586  1.00 10.00      B   
ATOM    556  HN  LYS    30       1.715  -4.237  -2.106  1.00 10.00      B   
ATOM    557  CA  LYS    30       3.530  -3.171  -1.835  1.00 10.00      B   
ATOM    558  CB  LYS    30       3.208  -3.092  -0.342  1.00 10.00      B   
ATOM    559  CG  LYS    30       4.124  -2.155   0.429  1.00 10.00      B   
ATOM    560  CD  LYS    30       3.881  -2.228   1.926  1.00 10.00      B   
ATOM    561  CE  LYS    30       4.849  -1.332   2.685  1.00 10.00      B   
ATOM    562  NZ  LYS    30       4.827  -1.595   4.150  1.00 10.00      B   
ATOM    563  HZ1 LYS    30       5.028  -2.600   4.333  1.00 10.00      B   
ATOM    564  HZ2 LYS    30       3.894  -1.364   4.541  1.00 10.00      B   
ATOM    565  HZ3 LYS    30       5.544  -1.014   4.633  1.00 10.00      B   
ATOM    566  C   LYS    30       4.822  -3.951  -2.067  1.00 10.00      B   
ATOM    567  O   LYS    30       5.913  -3.383  -2.034  1.00 10.00      B   
ATOM    568  N   LEU    31       4.687  -5.251  -2.315  1.00 10.00      B   
ATOM    569  HN  LEU    31       3.790  -5.639  -2.329  1.00 10.00      B   
ATOM    570  CA  LEU    31       5.834  -6.119  -2.563  1.00 10.00      B   
ATOM    571  CB  LEU    31       5.374  -7.563  -2.795  1.00 10.00      B   
ATOM    572  CG  LEU    31       6.474  -8.608  -3.010  1.00 10.00      B   
ATOM    573  CD1 LEU    31       7.323  -8.766  -1.757  1.00 10.00      B   
ATOM    574  CD2 LEU    31       5.871  -9.943  -3.419  1.00 10.00      B   
ATOM    575  C   LEU    31       6.635  -5.625  -3.762  1.00 10.00      B   
ATOM    576  O   LEU    31       7.858  -5.515  -3.700  1.00 10.00      B   
ATOM    577  N   VAL    32       5.937  -5.308  -4.846  1.00 10.00      B   
ATOM    578  HN  VAL    32       4.959  -5.416  -4.835  1.00 10.00      B   
ATOM    579  CA  VAL    32       6.584  -4.823  -6.059  1.00 10.00      B   
ATOM    580  CB  VAL    32       5.557  -4.589  -7.195  1.00 10.00      B   
ATOM    581  CG1 VAL    32       6.233  -4.032  -8.439  1.00 10.00      B   
ATOM    582  CG2 VAL    32       4.821  -5.880  -7.527  1.00 10.00      B   
ATOM    583  C   VAL    32       7.355  -3.533  -5.784  1.00 10.00      B   
ATOM    584  O   VAL    32       8.453  -3.330  -6.303  1.00 10.00      B   
ATOM    585  N   ARG    33       6.791  -2.686  -4.933  1.00 10.00      B   
ATOM    586  HN  ARG    33       5.937  -2.931  -4.517  1.00 10.00      B   
ATOM    587  CA  ARG    33       7.413  -1.414  -4.587  1.00 10.00      B   
ATOM    588  CB  ARG    33       6.441  -0.530  -3.805  1.00 10.00      B   
ATOM    589  CG  ARG    33       5.125  -0.295  -4.521  1.00 10.00      B   
ATOM    590  CD  ARG    33       4.291   0.771  -3.828  1.00 10.00      B   
ATOM    591  NE  ARG    33       2.964   0.887  -4.434  1.00 10.00      B   
ATOM    592  HE  ARG    33       2.218   0.440  -3.971  1.00 10.00      B   
ATOM    593  CZ  ARG    33       2.708   1.562  -5.556  1.00 10.00      B   
ATOM    594  NH1 ARG    33       3.689   2.178  -6.206  1.00 10.00      B   
ATOM    595 HH11 ARG    33       4.663   2.144  -5.842  1.00 10.00      B   
ATOM    596 HH12 ARG    33       3.487   2.706  -7.084  1.00 10.00      B   
ATOM    597  NH2 ARG    33       1.475   1.600  -6.037  1.00 10.00      B   
ATOM    598 HH21 ARG    33       1.271   2.118  -6.917  1.00 10.00      B   
ATOM    599 HH22 ARG    33       0.702   1.110  -5.535  1.00 10.00      B   
ATOM    600  C   ARG    33       8.704  -1.619  -3.800  1.00 10.00      B   
ATOM    601  O   ARG    33       9.714  -0.971  -4.072  1.00 10.00      B   
ATOM    602  N   ILE    34       8.677  -2.534  -2.835  1.00 10.00      B   
ATOM    603  HN  ILE    34       7.846  -3.033  -2.668  1.00 10.00      B   
ATOM    604  CA  ILE    34       9.857  -2.808  -2.015  1.00 10.00      B   
ATOM    605  CB  ILE    34       9.530  -3.510  -0.678  1.00 10.00      B   
ATOM    606  CG1 ILE    34       8.977  -4.920  -0.903  1.00 10.00      B   
ATOM    607  CG2 ILE    34       8.554  -2.669   0.133  1.00 10.00      B   
ATOM    608  CD1 ILE    34       8.837  -5.731   0.367  1.00 10.00      B   
ATOM    609  C   ILE    34      10.920  -3.586  -2.793  1.00 10.00      B   
ATOM    610  O   ILE    34      12.109  -3.497  -2.487  1.00 10.00      B   
ATOM    611  N   LEU    35      10.485  -4.334  -3.805  1.00 10.00      B   
ATOM    612  HN  LEU    35       9.521  -4.379  -3.983  1.00 10.00      B   
ATOM    613  CA  LEU    35      11.394  -5.109  -4.641  1.00 10.00      B   
ATOM    614  CB  LEU    35      10.616  -6.007  -5.610  1.00 10.00      B   
ATOM    615  CG  LEU    35       9.953  -7.244  -5.000  1.00 10.00      B   
ATOM    616  CD1 LEU    35       9.040  -7.919  -6.013  1.00 10.00      B   
ATOM    617  CD2 LEU    35      11.004  -8.218  -4.492  1.00 10.00      B   
ATOM    618  C   LEU    35      12.328  -4.182  -5.410  1.00 10.00      B   
ATOM    619  O   LEU    35      13.496  -4.502  -5.628  1.00 10.00      B   
ATOM    620  N   GLY    36      11.807  -3.024  -5.808  1.00 10.00      B   
ATOM    621  HN  GLY    36      10.864  -2.831  -5.614  1.00 10.00      B   
ATOM    622  CA  GLY    36      12.607  -2.058  -6.531  1.00 10.00      B   
ATOM    623  C   GLY    36      13.743  -1.529  -5.676  1.00 10.00      B   
ATOM    624  O   GLY    36      14.834  -1.253  -6.175  1.00 10.00      B   
ATOM    625  N   ALA    37      13.491  -1.416  -4.375  1.00 10.00      B   
ATOM    626  HN  ALA    37      12.609  -1.675  -4.035  1.00 10.00      B   
ATOM    627  CA  ALA    37      14.493  -0.924  -3.439  1.00 10.00      B   
ATOM    628  CB  ALA    37      13.849  -0.564  -2.110  1.00 10.00      B   
ATOM    629  C   ALA    37      15.598  -1.955  -3.241  1.00 10.00      B   
ATOM    630  O   ALA    37      16.692  -1.631  -2.781  1.00 10.00      B   
ATOM    631  N   ALA    38      15.310  -3.195  -3.610  1.00 10.00      B   
ATOM    632  HN  ALA    38      14.421  -3.391  -3.976  1.00 10.00      B   
ATOM    633  CA  ALA    38      16.280  -4.272  -3.485  1.00 10.00      B   
ATOM    634  CB  ALA    38      15.574  -5.590  -3.205  1.00 10.00      B   
ATOM    635  C   ALA    38      17.126  -4.377  -4.750  1.00 10.00      B   
ATOM    636  O   ALA    38      18.078  -5.157  -4.814  1.00 10.00      B   
ATOM    637  N   VAL    39      16.772  -3.584  -5.755  1.00 10.00      B   
ATOM    638  HN  VAL    39      16.004  -2.985  -5.642  1.00 10.00      B   
ATOM    639  CA  VAL    39      17.496  -3.586  -7.022  1.00 10.00      B   
ATOM    640  CB  VAL    39      16.575  -3.950  -8.210  1.00 10.00      B   
ATOM    641  CG1 VAL    39      17.372  -4.041  -9.506  1.00 10.00      B   
ATOM    642  CG2 VAL    39      15.837  -5.253  -7.944  1.00 10.00      B   
ATOM    643  C   VAL    39      18.150  -2.230  -7.287  1.00 10.00      B   
ATOM    644  O   VAL    39      19.354  -2.149  -7.528  1.00 10.00      B   
ATOM    645  N   ASP    40      17.353  -1.167  -7.227  1.00 10.00      B   
ATOM    646  HN  ASP    40      16.402  -1.294  -7.014  1.00 10.00      B   
ATOM    647  CA  ASP    40      17.849   0.186  -7.476  1.00 10.00      B   
ATOM    648  CB  ASP    40      16.938   0.918  -8.466  1.00 10.00      B   
ATOM    649  CG  ASP    40      17.334   0.699  -9.909  1.00 10.00      B   
ATOM    650  OD1 ASP    40      18.368   1.253 -10.338  1.00 10.00      B   
ATOM    651  OD2 ASP    40      16.607  -0.018 -10.627  1.00 10.00      B   
ATOM    652  C   ASP    40      17.945   0.998  -6.192  1.00 10.00      B   
ATOM    653  O   ASP    40      18.432   2.129  -6.194  1.00 10.00      B   
ATOM    654  N   GLY    41      17.465   0.433  -5.099  1.00 10.00      B   
ATOM    655  HN  GLY    41      17.081  -0.466  -5.150  1.00 10.00      B   
ATOM    656  CA  GLY    41      17.507   1.132  -3.832  1.00 10.00      B   
ATOM    657  C   GLY    41      18.771   0.835  -3.055  1.00 10.00      B   
ATOM    658  O   GLY    41      19.095   1.540  -2.100  1.00 10.00      B   
ATOM    659  N   ASP    42      19.476  -0.219  -3.467  1.00 10.00      B   
ATOM    660  HN  ASP    42      19.147  -0.736  -4.232  1.00 10.00      B   
ATOM    661  CA  ASP    42      20.720  -0.641  -2.819  1.00 10.00      B   
ATOM    662  CB  ASP    42      21.777   0.472  -2.821  1.00 10.00      B   
ATOM    663  CG  ASP    42      22.811   0.306  -3.918  1.00 10.00      B   
ATOM    664  OD1 ASP    42      23.059  -0.843  -4.347  1.00 10.00      B   
ATOM    665  OD2 ASP    42      23.393   1.323  -4.352  1.00 10.00      B   
ATOM    666  C   ASP    42      20.471  -1.159  -1.406  1.00 10.00      B   
ATOM    667  O   ASP    42      21.380  -1.196  -0.573  1.00 10.00      B   
ATOM    668  N   ILE    43      19.239  -1.572  -1.148  1.00 10.00      B   
ATOM    669  HN  ILE    43      18.562  -1.535  -1.859  1.00 10.00      B   
ATOM    670  CA  ILE    43      18.864  -2.093   0.157  1.00 10.00      B   
ATOM    671  CB  ILE    43      17.570  -1.429   0.678  1.00 10.00      B   
ATOM    672  CG1 ILE    43      17.688   0.097   0.612  1.00 10.00      B   
ATOM    673  CG2 ILE    43      17.275  -1.877   2.105  1.00 10.00      B   
ATOM    674  CD1 ILE    43      16.373   0.823   0.802  1.00 10.00      B   
ATOM    675  C   ILE    43      18.647  -3.598   0.064  1.00 10.00      B   
ATOM    676  O   ILE    43      17.776  -4.058  -0.674  1.00 10.00      B   
ATOM    677  N   PRO    44      19.443  -4.381   0.807  1.00 10.00      B   
ATOM    678  CA  PRO    44      19.344  -5.844   0.805  1.00 10.00      B   
ATOM    679  CB  PRO    44      20.397  -6.292   1.828  1.00 10.00      B   
ATOM    680  CG  PRO    44      20.699  -5.073   2.634  1.00 10.00      B   
ATOM    681  CD  PRO    44      20.499  -3.905   1.712  1.00 10.00      B   
ATOM    682  C   PRO    44      17.963  -6.323   1.235  1.00 10.00      B   
ATOM    683  O   PRO    44      17.429  -5.884   2.256  1.00 10.00      B   
ATOM    684  N   ALA    45      17.388  -7.225   0.455  1.00 10.00      B   
ATOM    685  HN  ALA    45      17.865  -7.547  -0.342  1.00 10.00      B   
ATOM    686  CA  ALA    45      16.070  -7.758   0.757  1.00 10.00      B   
ATOM    687  CB  ALA    45      15.376  -8.224  -0.516  1.00 10.00      B   
ATOM    688  C   ALA    45      16.168  -8.894   1.771  1.00 10.00      B   
ATOM    689  O   ALA    45      15.888 -10.051   1.457  1.00 10.00      B   
ATOM    690  N   ASN    46      16.577  -8.556   2.985  1.00 10.00      B   
ATOM    691  HN  ASN    46      16.790  -7.615   3.174  1.00 10.00      B   
ATOM    692  CA  ASN    46      16.720  -9.546   4.044  1.00 10.00      B   
ATOM    693  CB  ASN    46      18.065  -9.371   4.761  1.00 10.00      B   
ATOM    694  CG  ASN    46      18.486 -10.603   5.545  1.00 10.00      B   
ATOM    695  OD1 ASN    46      18.272 -11.737   5.111  1.00 10.00      B   
ATOM    696  ND2 ASN    46      19.087 -10.393   6.707  1.00 10.00      B   
ATOM    697 HD21 ASN    46      19.225  -9.467   7.000  1.00 10.00      B   
ATOM    698 HD22 ASN    46      19.377 -11.176   7.228  1.00 10.00      B   
ATOM    699  C   ASN    46      15.581  -9.424   5.046  1.00 10.00      B   
ATOM    700  O   ASN    46      15.506 -10.179   6.014  1.00 10.00      B   
ATOM    701  N   LEU    47      14.685  -8.474   4.805  1.00 10.00      B   
ATOM    702  HN  LEU    47      14.777  -7.918   4.000  1.00 10.00      B   
ATOM    703  CA  LEU    47      13.555  -8.249   5.700  1.00 10.00      B   
ATOM    704  CB  LEU    47      13.786  -7.010   6.582  1.00 10.00      B   
ATOM    705  CG  LEU    47      14.091  -5.689   5.863  1.00 10.00      B   
ATOM    706  CD1 LEU    47      13.470  -4.518   6.610  1.00 10.00      B   
ATOM    707  CD2 LEU    47      15.592  -5.487   5.724  1.00 10.00      B   
ATOM    708  C   LEU    47      12.256  -8.114   4.918  1.00 10.00      B   
ATOM    709  O   LEU    47      11.395  -7.301   5.256  1.00 10.00      B   
ATOM    710  N   VAL    48      12.120  -8.925   3.875  1.00 10.00      B   
ATOM    711  HN  VAL    48      12.834  -9.564   3.677  1.00 10.00      B   
ATOM    712  CA  VAL    48      10.933  -8.902   3.028  1.00 10.00      B   
ATOM    713  CB  VAL    48      11.063  -9.898   1.857  1.00 10.00      B   
ATOM    714  CG1 VAL    48       9.910  -9.736   0.877  1.00 10.00      B   
ATOM    715  CG2 VAL    48      12.395  -9.719   1.147  1.00 10.00      B   
ATOM    716  C   VAL    48       9.677  -9.237   3.829  1.00 10.00      B   
ATOM    717  O   VAL    48       8.738  -8.441   3.901  1.00 10.00      B   
ATOM    718  N   LEU    49       9.678 -10.409   4.451  1.00 10.00      B   
ATOM    719  HN  LEU    49      10.471 -10.986   4.386  1.00 10.00      B   
ATOM    720  CA  LEU    49       8.537 -10.853   5.243  1.00 10.00      B   
ATOM    721  CB  LEU    49       8.683 -12.329   5.625  1.00 10.00      B   
ATOM    722  CG  LEU    49       8.802 -13.321   4.464  1.00 10.00      B   
ATOM    723  CD1 LEU    49       9.012 -14.735   4.985  1.00 10.00      B   
ATOM    724  CD2 LEU    49       7.573 -13.255   3.567  1.00 10.00      B   
ATOM    725  C   LEU    49       8.382  -9.992   6.489  1.00 10.00      B   
ATOM    726  O   LEU    49       7.264  -9.752   6.959  1.00 10.00      B   
ATOM    727  N   SER    50       9.509  -9.527   7.013  1.00 10.00      B   
ATOM    728  HN  SER    50      10.364  -9.766   6.595  1.00 10.00      B   
ATOM    729  CA  SER    50       9.519  -8.683   8.193  1.00 10.00      B   
ATOM    730  CB  SER    50      10.964  -8.408   8.613  1.00 10.00      B   
ATOM    731  OG  SER    50      11.774  -9.548   8.378  1.00 10.00      B   
ATOM    732  HG  SER    50      11.667 -10.170   9.108  1.00 10.00      B   
ATOM    733  C   SER    50       8.785  -7.374   7.921  1.00 10.00      B   
ATOM    734  O   SER    50       7.845  -7.024   8.634  1.00 10.00      B   
ATOM    735  N   LEU    51       9.192  -6.678   6.863  1.00 10.00      B   
ATOM    736  HN  LEU    51       9.928  -7.030   6.309  1.00 10.00      B   
ATOM    737  CA  LEU    51       8.578  -5.408   6.496  1.00 10.00      B   
ATOM    738  CB  LEU    51       9.337  -4.761   5.333  1.00 10.00      B   
ATOM    739  CG  LEU    51       8.841  -3.391   4.866  1.00 10.00      B   
ATOM    740  CD1 LEU    51       8.831  -2.398   6.017  1.00 10.00      B   
ATOM    741  CD2 LEU    51       9.700  -2.875   3.723  1.00 10.00      B   
ATOM    742  C   LEU    51       7.105  -5.589   6.142  1.00 10.00      B   
ATOM    743  O   LEU    51       6.266  -4.770   6.514  1.00 10.00      B   
ATOM    744  N   LEU    52       6.795  -6.676   5.445  1.00 10.00      B   
ATOM    745  HN  LEU    52       7.510  -7.300   5.186  1.00 10.00      B   
ATOM    746  CA  LEU    52       5.421  -6.964   5.047  1.00 10.00      B   
ATOM    747  CB  LEU    52       5.358  -8.227   4.183  1.00 10.00      B   
ATOM    748  CG  LEU    52       5.811  -8.078   2.727  1.00 10.00      B   
ATOM    749  CD1 LEU    52       5.876  -9.436   2.045  1.00 10.00      B   
ATOM    750  CD2 LEU    52       4.883  -7.142   1.968  1.00 10.00      B   
ATOM    751  C   LEU    52       4.503  -7.106   6.259  1.00 10.00      B   
ATOM    752  O   LEU    52       3.376  -6.610   6.259  1.00 10.00      B   
ATOM    753  N   GLY    53       5.001  -7.762   7.299  1.00 10.00      B   
ATOM    754  HN  GLY    53       5.915  -8.118   7.250  1.00 10.00      B   
ATOM    755  CA  GLY    53       4.208  -7.964   8.497  1.00 10.00      B   
ATOM    756  C   GLY    53       4.248  -6.784   9.451  1.00 10.00      B   
ATOM    757  O   GLY    53       3.372  -6.643  10.304  1.00 10.00      B   
ATOM    758  N   LEU    54       5.257  -5.934   9.310  1.00 10.00      B   
ATOM    759  HN  LEU    54       5.930  -6.099   8.616  1.00 10.00      B   
ATOM    760  CA  LEU    54       5.398  -4.770  10.178  1.00 10.00      B   
ATOM    761  CB  LEU    54       6.875  -4.445  10.422  1.00 10.00      B   
ATOM    762  CG  LEU    54       7.661  -5.443  11.281  1.00 10.00      B   
ATOM    763  CD1 LEU    54       9.097  -4.974  11.465  1.00 10.00      B   
ATOM    764  CD2 LEU    54       6.982  -5.661  12.627  1.00 10.00      B   
ATOM    765  C   LEU    54       4.677  -3.544   9.624  1.00 10.00      B   
ATOM    766  O   LEU    54       4.217  -2.696  10.386  1.00 10.00      B   
ATOM    767  N   GLY    55       4.579  -3.452   8.304  1.00 10.00      B   
ATOM    768  HN  GLY    55       4.960  -4.162   7.739  1.00 10.00      B   
ATOM    769  CA  GLY    55       3.922  -2.312   7.687  1.00 10.00      B   
ATOM    770  C   GLY    55       2.598  -2.662   7.038  1.00 10.00      B   
ATOM    771  O   GLY    55       2.242  -2.103   5.997  1.00 10.00      B   
ATOM    772  N   VAL    56       1.871  -3.589   7.651  1.00 10.00      B   
ATOM    773  HN  VAL    56       2.214  -3.992   8.473  1.00 10.00      B   
ATOM    774  CA  VAL    56       0.574  -4.017   7.135  1.00 10.00      B   
ATOM    775  CB  VAL    56       0.289  -5.529   7.346  1.00 10.00      B   
ATOM    776  CG1 VAL    56       0.417  -5.945   8.803  1.00 10.00      B   
ATOM    777  CG2 VAL    56      -1.072  -5.923   6.788  1.00 10.00      B   
ATOM    778  C   VAL    56      -0.610  -3.126   7.576  1.00 10.00      B   
ATOM    779  O   VAL    56      -1.483  -2.832   6.752  1.00 10.00      B   
ATOM    780  N   PRO    57      -0.672  -2.653   8.852  1.00 10.00      B   
ATOM    781  CA  PRO    57      -1.782  -1.804   9.318  1.00 10.00      B   
ATOM    782  CB  PRO    57      -1.351  -1.377  10.722  1.00 10.00      B   
ATOM    783  CG  PRO    57      -0.446  -2.467  11.170  1.00 10.00      B   
ATOM    784  CD  PRO    57       0.300  -2.899   9.943  1.00 10.00      B   
ATOM    785  C   PRO    57      -2.002  -0.574   8.437  1.00 10.00      B   
ATOM    786  O   PRO    57      -3.137  -0.128   8.258  1.00 10.00      B   
ATOM    787  N   GLU    58      -0.918  -0.028   7.890  1.00 10.00      B   
ATOM    788  HN  GLU    58      -0.034  -0.419   8.085  1.00 10.00      B   
ATOM    789  CA  GLU    58      -1.004   1.143   7.023  1.00 10.00      B   
ATOM    790  CB  GLU    58       0.384   1.635   6.619  1.00 10.00      B   
ATOM    791  CG  GLU    58       1.079   2.480   7.671  1.00 10.00      B   
ATOM    792  CD  GLU    58       2.332   3.139   7.140  1.00 10.00      B   
ATOM    793  OE1 GLU    58       2.466   4.375   7.281  1.00 10.00      B   
ATOM    794  OE2 GLU    58       3.185   2.428   6.575  1.00 10.00      B   
ATOM    795  C   GLU    58      -1.828   0.847   5.778  1.00 10.00      B   
ATOM    796  O   GLU    58      -2.665   1.651   5.376  1.00 10.00      B   
ATOM    797  N   MET    59      -1.603  -0.319   5.188  1.00 10.00      B   
ATOM    798  HN  MET    59      -0.946  -0.932   5.576  1.00 10.00      B   
ATOM    799  CA  MET    59      -2.326  -0.717   3.991  1.00 10.00      B   
ATOM    800  CB  MET    59      -1.611  -1.874   3.288  1.00 10.00      B   
ATOM    801  CG  MET    59      -0.215  -1.530   2.797  1.00 10.00      B   
ATOM    802  SD  MET    59      -0.210  -0.163   1.621  1.00 10.00      B   
ATOM    803  CE  MET    59       1.410   0.535   1.927  1.00 10.00      B   
ATOM    804  C   MET    59      -3.751  -1.110   4.346  1.00 10.00      B   
ATOM    805  O   MET    59      -4.683  -0.894   3.567  1.00 10.00      B   
ATOM    806  N   ALA    60      -3.916  -1.665   5.545  1.00 10.00      B   
ATOM    807  HN  ALA    60      -3.129  -1.801   6.117  1.00 10.00      B   
ATOM    808  CA  ALA    60      -5.222  -2.091   6.032  1.00 10.00      B   
ATOM    809  CB  ALA    60      -5.097  -2.780   7.383  1.00 10.00      B   
ATOM    810  C   ALA    60      -6.196  -0.921   6.112  1.00 10.00      B   
ATOM    811  O   ALA    60      -7.407  -1.110   6.020  1.00 10.00      B   
ATOM    812  N   GLN    61      -5.653   0.290   6.267  1.00 10.00      B   
ATOM    813  HN  GLN    61      -4.676   0.369   6.328  1.00 10.00      B   
ATOM    814  CA  GLN    61      -6.469   1.502   6.354  1.00 10.00      B   
ATOM    815  CB  GLN    61      -5.592   2.737   6.579  1.00 10.00      B   
ATOM    816  CG  GLN    61      -4.772   2.703   7.861  1.00 10.00      B   
ATOM    817  CD  GLN    61      -3.981   3.978   8.079  1.00 10.00      B   
ATOM    818  OE1 GLN    61      -4.425   4.890   8.779  1.00 10.00      B   
ATOM    819  NE2 GLN    61      -2.809   4.058   7.473  1.00 10.00      B   
ATOM    820 HE21 GLN    61      -2.517   3.298   6.923  1.00 10.00      B   
ATOM    821 HE22 GLN    61      -2.284   4.877   7.589  1.00 10.00      B   
ATOM    822  C   GLN    61      -7.308   1.693   5.092  1.00 10.00      B   
ATOM    823  O   GLN    61      -8.387   2.278   5.136  1.00 10.00      B   
ATOM    824  N   LEU    62      -6.802   1.202   3.969  1.00 10.00      B   
ATOM    825  HN  LEU    62      -5.930   0.753   3.990  1.00 10.00      B   
ATOM    826  CA  LEU    62      -7.508   1.319   2.704  1.00 10.00      B   
ATOM    827  CB  LEU    62      -6.520   1.574   1.565  1.00 10.00      B   
ATOM    828  CG  LEU    62      -5.720   2.878   1.638  1.00 10.00      B   
ATOM    829  CD1 LEU    62      -4.735   2.961   0.485  1.00 10.00      B   
ATOM    830  CD2 LEU    62      -6.649   4.082   1.636  1.00 10.00      B   
ATOM    831  C   LEU    62      -8.324   0.063   2.420  1.00 10.00      B   
ATOM    832  O   LEU    62      -9.342   0.114   1.731  1.00 10.00      B   
ATOM    833  N   ILE    63      -7.877  -1.061   2.968  1.00 10.00      B   
ATOM    834  HN  ILE    63      -7.065  -1.034   3.514  1.00 10.00      B   
ATOM    835  CA  ILE    63      -8.558  -2.336   2.772  1.00 10.00      B   
ATOM    836  CB  ILE    63      -7.670  -3.527   3.198  1.00 10.00      B   
ATOM    837  CG1 ILE    63      -6.317  -3.476   2.479  1.00 10.00      B   
ATOM    838  CG2 ILE    63      -8.372  -4.846   2.913  1.00 10.00      B   
ATOM    839  CD1 ILE    63      -5.334  -4.528   2.948  1.00 10.00      B   
ATOM    840  C   ILE    63      -9.880  -2.385   3.542  1.00 10.00      B   
ATOM    841  O   ILE    63     -10.880  -2.884   3.031  1.00 10.00      B   
ATOM    842  N   LEU    64      -9.878  -1.849   4.760  1.00 10.00      B   
ATOM    843  HN  LEU    64      -9.048  -1.449   5.105  1.00 10.00      B   
ATOM    844  CA  LEU    64     -11.075  -1.843   5.607  1.00 10.00      B   
ATOM    845  CB  LEU    64     -10.821  -1.159   6.956  1.00 10.00      B   
ATOM    846  CG  LEU    64      -9.839  -1.867   7.892  1.00 10.00      B   
ATOM    847  CD1 LEU    64      -9.605  -1.041   9.148  1.00 10.00      B   
ATOM    848  CD2 LEU    64     -10.349  -3.256   8.247  1.00 10.00      B   
ATOM    849  C   LEU    64     -12.319  -1.278   4.903  1.00 10.00      B   
ATOM    850  O   LEU    64     -13.326  -1.979   4.786  1.00 10.00      B   
ATOM    851  N   PRO    65     -12.289  -0.014   4.425  1.00 10.00      B   
ATOM    852  CA  PRO    65     -13.441   0.578   3.733  1.00 10.00      B   
ATOM    853  CB  PRO    65     -13.026   2.037   3.508  1.00 10.00      B   
ATOM    854  CG  PRO    65     -11.540   2.027   3.567  1.00 10.00      B   
ATOM    855  CD  PRO    65     -11.168   0.938   4.531  1.00 10.00      B   
ATOM    856  C   PRO    65     -13.714  -0.113   2.397  1.00 10.00      B   
ATOM    857  O   PRO    65     -14.864  -0.229   1.971  1.00 10.00      B   
ATOM    858  N   LEU    66     -12.650  -0.590   1.754  1.00 10.00      B   
ATOM    859  HN  LEU    66     -11.763  -0.481   2.157  1.00 10.00      B   
ATOM    860  CA  LEU    66     -12.763  -1.272   0.472  1.00 10.00      B   
ATOM    861  CB  LEU    66     -11.369  -1.536  -0.106  1.00 10.00      B   
ATOM    862  CG  LEU    66     -11.225  -1.415  -1.624  1.00 10.00      B   
ATOM    863  CD1 LEU    66     -11.487   0.012  -2.079  1.00 10.00      B   
ATOM    864  CD2 LEU    66      -9.846  -1.878  -2.069  1.00 10.00      B   
ATOM    865  C   LEU    66     -13.529  -2.585   0.625  1.00 10.00      B   
ATOM    866  O   LEU    66     -14.345  -2.945  -0.227  1.00 10.00      B   
ATOM    867  N   SER    67     -13.265  -3.294   1.715  1.00 10.00      B   
ATOM    868  HN  SER    67     -12.597  -2.958   2.354  1.00 10.00      B   
ATOM    869  CA  SER    67     -13.931  -4.561   1.986  1.00 10.00      B   
ATOM    870  CB  SER    67     -13.256  -5.278   3.157  1.00 10.00      B   
ATOM    871  OG  SER    67     -11.861  -5.400   2.935  1.00 10.00      B   
ATOM    872  HG  SER    67     -11.451  -4.527   2.982  1.00 10.00      B   
ATOM    873  C   SER    67     -15.408  -4.331   2.288  1.00 10.00      B   
ATOM    874  O   SER    67     -16.268  -5.112   1.879  1.00 10.00      B   
ATOM    875  N   LEU    68     -15.694  -3.245   2.996  1.00 10.00      B   
ATOM    876  HN  LEU    68     -14.965  -2.665   3.298  1.00 10.00      B   
ATOM    877  CA  LEU    68     -17.064  -2.902   3.344  1.00 10.00      B   
ATOM    878  CB  LEU    68     -17.088  -1.730   4.329  1.00 10.00      B   
ATOM    879  CG  LEU    68     -18.446  -1.379   4.943  1.00 10.00      B   
ATOM    880  CD1 LEU    68     -18.932  -2.498   5.853  1.00 10.00      B   
ATOM    881  CD2 LEU    68     -18.365  -0.065   5.704  1.00 10.00      B   
ATOM    882  C   LEU    68     -17.858  -2.560   2.087  1.00 10.00      B   
ATOM    883  O   LEU    68     -18.995  -3.001   1.923  1.00 10.00      B   
ATOM    884  N   PHE    69     -17.236  -1.790   1.198  1.00 10.00      B   
ATOM    885  HN  PHE    69     -16.322  -1.484   1.392  1.00 10.00      B   
ATOM    886  CA  PHE    69     -17.868  -1.387  -0.051  1.00 10.00      B   
ATOM    887  CB  PHE    69     -16.927  -0.493  -0.868  1.00 10.00      B   
ATOM    888  CG  PHE    69     -17.392  -0.235  -2.276  1.00 10.00      B   
ATOM    889  CD1 PHE    69     -18.532   0.515  -2.521  1.00 10.00      B   
ATOM    890  CD2 PHE    69     -16.686  -0.744  -3.356  1.00 10.00      B   
ATOM    891  CE1 PHE    69     -18.958   0.753  -3.815  1.00 10.00      B   
ATOM    892  CE2 PHE    69     -17.108  -0.510  -4.650  1.00 10.00      B   
ATOM    893  CZ  PHE    69     -18.245   0.239  -4.880  1.00 10.00      B   
ATOM    894  C   PHE    69     -18.286  -2.603  -0.873  1.00 10.00      B   
ATOM    895  O   PHE    69     -19.464  -2.765  -1.199  1.00 10.00      B   
ATOM    896  N   LEU    70     -17.319  -3.461  -1.191  1.00 10.00      B   
ATOM    897  HN  LEU    70     -16.403  -3.285  -0.889  1.00 10.00      B   
ATOM    898  CA  LEU    70     -17.594  -4.656  -1.976  1.00 10.00      B   
ATOM    899  CB  LEU    70     -16.308  -5.371  -2.398  1.00 10.00      B   
ATOM    900  CG  LEU    70     -15.807  -5.068  -3.813  1.00 10.00      B   
ATOM    901  CD1 LEU    70     -14.665  -5.996  -4.188  1.00 10.00      B   
ATOM    902  CD2 LEU    70     -16.937  -5.175  -4.828  1.00 10.00      B   
ATOM    903  C   LEU    70     -18.521  -5.605  -1.233  1.00 10.00      B   
ATOM    904  O   LEU    70     -19.415  -6.194  -1.832  1.00 10.00      B   
ATOM    905  N   GLY    71     -18.310  -5.740   0.073  1.00 10.00      B   
ATOM    906  HN  GLY    71     -17.574  -5.246   0.497  1.00 10.00      B   
ATOM    907  CA  GLY    71     -19.145  -6.613   0.878  1.00 10.00      B   
ATOM    908  C   GLY    71     -20.614  -6.246   0.775  1.00 10.00      B   
ATOM    909  O   GLY    71     -21.467  -7.111   0.564  1.00 10.00      B   
ATOM    910  N   LEU    72     -20.908  -4.958   0.905  1.00 10.00      B   
ATOM    911  HN  LEU    72     -20.183  -4.315   1.069  1.00 10.00      B   
ATOM    912  CA  LEU    72     -22.278  -4.471   0.818  1.00 10.00      B   
ATOM    913  CB  LEU    72     -22.358  -3.020   1.291  1.00 10.00      B   
ATOM    914  CG  LEU    72     -22.184  -2.789   2.791  1.00 10.00      B   
ATOM    915  CD1 LEU    72     -21.692  -1.375   3.054  1.00 10.00      B   
ATOM    916  CD2 LEU    72     -23.488  -3.051   3.528  1.00 10.00      B   
ATOM    917  C   LEU    72     -22.803  -4.581  -0.610  1.00 10.00      B   
ATOM    918  O   LEU    72     -23.901  -5.082  -0.836  1.00 10.00      B   
ATOM    919  N   LEU    73     -21.997  -4.131  -1.569  1.00 10.00      B   
ATOM    920  HN  LEU    73     -21.117  -3.767  -1.318  1.00 10.00      B   
ATOM    921  CA  LEU    73     -22.376  -4.162  -2.980  1.00 10.00      B   
ATOM    922  CB  LEU    73     -21.289  -3.510  -3.840  1.00 10.00      B   
ATOM    923  CG  LEU    73     -21.676  -3.161  -5.279  1.00 10.00      B   
ATOM    924  CD1 LEU    73     -22.855  -2.201  -5.301  1.00 10.00      B   
ATOM    925  CD2 LEU    73     -20.488  -2.567  -6.016  1.00 10.00      B   
ATOM    926  C   LEU    73     -22.655  -5.587  -3.460  1.00 10.00      B   
ATOM    927  O   LEU    73     -23.586  -5.822  -4.231  1.00 10.00      B   
ATOM    928  N   MET    74     -21.845  -6.532  -2.999  1.00 10.00      B   
ATOM    929  HN  MET    74     -21.107  -6.279  -2.397  1.00 10.00      B   
ATOM    930  CA  MET    74     -22.010  -7.930  -3.372  1.00 10.00      B   
ATOM    931  CB  MET    74     -20.792  -8.757  -2.949  1.00 10.00      B   
ATOM    932  CG  MET    74     -19.591  -8.612  -3.870  1.00 10.00      B   
ATOM    933  SD  MET    74     -18.068  -9.260  -3.144  1.00 10.00      B   
ATOM    934  CE  MET    74     -18.497 -10.985  -2.922  1.00 10.00      B   
ATOM    935  C   MET    74     -23.273  -8.513  -2.756  1.00 10.00      B   
ATOM    936  O   MET    74     -24.076  -9.131  -3.448  1.00 10.00      B   
ATOM    937  N   THR    75     -23.445  -8.307  -1.455  1.00 10.00      B   
ATOM    938  HN  THR    75     -22.774  -7.793  -0.956  1.00 10.00      B   
ATOM    939  CA  THR    75     -24.612  -8.823  -0.752  1.00 10.00      B   
ATOM    940  CB  THR    75     -24.501  -8.607   0.773  1.00 10.00      B   
ATOM    941  OG1 THR    75     -23.179  -8.961   1.202  1.00 10.00      B   
ATOM    942  HG1 THR    75     -22.608  -8.181   1.141  1.00 10.00      B   
ATOM    943  CG2 THR    75     -25.510  -9.476   1.512  1.00 10.00      B   
ATOM    944  C   THR    75     -25.905  -8.205  -1.289  1.00 10.00      B   
ATOM    945  O   THR    75     -26.837  -8.926  -1.644  1.00 10.00      B   
ATOM    946  N   LEU    76     -25.939  -6.876  -1.385  1.00 10.00      B   
ATOM    947  HN  LEU    76     -25.153  -6.355  -1.109  1.00 10.00      B   
ATOM    948  CA  LEU    76     -27.118  -6.174  -1.889  1.00 10.00      B   
ATOM    949  CB  LEU    76     -26.922  -4.658  -1.828  1.00 10.00      B   
ATOM    950  CG  LEU    76     -27.102  -4.006  -0.456  1.00 10.00      B   
ATOM    951  CD1 LEU    76     -26.706  -2.540  -0.513  1.00 10.00      B   
ATOM    952  CD2 LEU    76     -28.540  -4.151   0.020  1.00 10.00      B   
ATOM    953  C   LEU    76     -27.432  -6.602  -3.314  1.00 10.00      B   
ATOM    954  O   LEU    76     -28.598  -6.769  -3.681  1.00 10.00      B   
ATOM    955  N   GLY    77     -26.382  -6.786  -4.108  1.00 10.00      B   
ATOM    956  HN  GLY    77     -25.481  -6.627  -3.755  1.00 10.00      B   
ATOM    957  CA  GLY    77     -26.552  -7.209  -5.483  1.00 10.00      B   
ATOM    958  C   GLY    77     -27.224  -8.561  -5.566  1.00 10.00      B   
ATOM    959  O   GLY    77     -28.146  -8.756  -6.360  1.00 10.00      B   
ATOM    960  N   LYS    78     -26.771  -9.489  -4.730  1.00 10.00      B   
ATOM    961  HN  LYS    78     -26.032  -9.263  -4.124  1.00 10.00      B   
ATOM    962  CA  LYS    78     -27.336 -10.830  -4.686  1.00 10.00      B   
ATOM    963  CB  LYS    78     -26.569 -11.703  -3.691  1.00 10.00      B   
ATOM    964  CG  LYS    78     -25.111 -11.957  -4.035  1.00 10.00      B   
ATOM    965  CD  LYS    78     -24.393 -12.561  -2.840  1.00 10.00      B   
ATOM    966  CE  LYS    78     -22.936 -12.875  -3.140  1.00 10.00      B   
ATOM    967  NZ  LYS    78     -22.282 -13.546  -1.982  1.00 10.00      B   
ATOM    968  HZ1 LYS    78     -21.294 -13.779  -2.208  1.00 10.00      B   
ATOM    969  HZ2 LYS    78     -22.787 -14.422  -1.743  1.00 10.00      B   
ATOM    970  HZ3 LYS    78     -22.294 -12.922  -1.150  1.00 10.00      B   
ATOM    971  C   LYS    78     -28.793 -10.763  -4.251  1.00 10.00      B   
ATOM    972  O   LYS    78     -29.678 -11.302  -4.915  1.00 10.00      B   
ATOM    973  N   LEU    79     -29.031 -10.075  -3.140  1.00 10.00      B   
ATOM    974  HN  LEU    79     -28.278  -9.646  -2.678  1.00 10.00      B   
ATOM    975  CA  LEU    79     -30.371  -9.929  -2.585  1.00 10.00      B   
ATOM    976  CB  LEU    79     -30.333  -9.048  -1.335  1.00 10.00      B   
ATOM    977  CG  LEU    79     -29.428  -9.525  -0.196  1.00 10.00      B   
ATOM    978  CD1 LEU    79     -29.304  -8.446   0.864  1.00 10.00      B   
ATOM    979  CD2 LEU    79     -29.957 -10.815   0.409  1.00 10.00      B   
ATOM    980  C   LEU    79     -31.341  -9.343  -3.604  1.00 10.00      B   
ATOM    981  O   LEU    79     -32.496  -9.760  -3.682  1.00 10.00      B   
ATOM    982  N   TYR    80     -30.867  -8.380  -4.389  1.00 10.00      B   
ATOM    983  HN  TYR    80     -29.935  -8.082  -4.279  1.00 10.00      B   
ATOM    984  CA  TYR    80     -31.703  -7.749  -5.400  1.00 10.00      B   
ATOM    985  CB  TYR    80     -31.017  -6.526  -6.016  1.00 10.00      B   
ATOM    986  CG  TYR    80     -31.983  -5.538  -6.634  1.00 10.00      B   
ATOM    987  CD1 TYR    80     -32.827  -4.780  -5.838  1.00 10.00      B   
ATOM    988  CD2 TYR    80     -32.054  -5.368  -8.013  1.00 10.00      B   
ATOM    989  CE1 TYR    80     -33.717  -3.879  -6.392  1.00 10.00      B   
ATOM    990  CE2 TYR    80     -32.939  -4.470  -8.576  1.00 10.00      B   
ATOM    991  CZ  TYR    80     -33.769  -3.729  -7.760  1.00 10.00      B   
ATOM    992  OH  TYR    80     -34.652  -2.829  -8.316  1.00 10.00      B   
ATOM    993  HH  TYR    80     -34.882  -3.117  -9.207  1.00 10.00      B   
ATOM    994  C   TYR    80     -32.119  -8.743  -6.482  1.00 10.00      B   
ATOM    995  O   TYR    80     -33.278  -8.769  -6.895  1.00 10.00      B   
ATOM    996  N   THR    81     -31.176  -9.565  -6.926  1.00 10.00      B   
ATOM    997  HN  THR    81     -30.265  -9.497  -6.562  1.00 10.00      B   
ATOM    998  CA  THR    81     -31.457 -10.559  -7.955  1.00 10.00      B   
ATOM    999  CB  THR    81     -30.158 -11.137  -8.559  1.00 10.00      B   
ATOM   1000  OG1 THR    81     -29.096 -11.062  -7.599  1.00 10.00      B   
ATOM   1001  HG1 THR    81     -29.383 -11.452  -6.767  1.00 10.00      B   
ATOM   1002  CG2 THR    81     -29.760 -10.358  -9.803  1.00 10.00      B   
ATOM   1003  C   THR    81     -32.332 -11.695  -7.419  1.00 10.00      B   
ATOM   1004  O   THR    81     -33.149 -12.257  -8.147  1.00 10.00      B   
ATOM   1005  N   GLU    82     -32.173 -12.010  -6.136  1.00 10.00      B   
ATOM   1006  HN  GLU    82     -31.520 -11.511  -5.598  1.00 10.00      B   
ATOM   1007  CA  GLU    82     -32.940 -13.080  -5.506  1.00 10.00      B   
ATOM   1008  CB  GLU    82     -32.153 -13.711  -4.349  1.00 10.00      B   
ATOM   1009  CG  GLU    82     -30.737 -14.151  -4.709  1.00 10.00      B   
ATOM   1010  CD  GLU    82     -30.677 -15.449  -5.495  1.00 10.00      B   
ATOM   1011  OE1 GLU    82     -31.675 -15.805  -6.162  1.00 10.00      B   
ATOM   1012  OE2 GLU    82     -29.620 -16.118  -5.456  1.00 10.00      B   
ATOM   1013  C   GLU    82     -34.305 -12.587  -5.020  1.00 10.00      B   
ATOM   1014  O   GLU    82     -35.073 -13.350  -4.436  1.00 10.00      B   
ATOM   1015  N   SER    83     -34.586 -11.302  -5.255  1.00 10.00      B   
ATOM   1016  HN  SER    83     -33.914 -10.748  -5.703  1.00 10.00      B   
ATOM   1017  CA  SER    83     -35.860 -10.686  -4.872  1.00 10.00      B   
ATOM   1018  CB  SER    83     -37.041 -11.443  -5.492  1.00 10.00      B   
ATOM   1019  OG  SER    83     -36.801 -11.716  -6.866  1.00 10.00      B   
ATOM   1020  HG  SER    83     -36.275 -11.001  -7.246  1.00 10.00      B   
ATOM   1021  C   SER    83     -36.029 -10.561  -3.356  1.00 10.00      B   
ATOM   1022  O   SER    83     -37.144 -10.388  -2.861  1.00 10.00      B   
ATOM   1023  N   GLU    84     -34.919 -10.603  -2.626  1.00 10.00      B   
ATOM   1024  HN  GLU    84     -34.050 -10.696  -3.078  1.00 10.00      B   
ATOM   1025  CA  GLU    84     -34.961 -10.497  -1.170  1.00 10.00      B   
ATOM   1026  CB  GLU    84     -33.654 -10.982  -0.542  1.00 10.00      B   
ATOM   1027  CG  GLU    84     -33.497 -12.494  -0.523  1.00 10.00      B   
ATOM   1028  CD  GLU    84     -34.588 -13.183   0.274  1.00 10.00      B   
ATOM   1029  OE1 GLU    84     -35.313 -14.022  -0.302  1.00 10.00      B   
ATOM   1030  OE2 GLU    84     -34.726 -12.894   1.483  1.00 10.00      B   
ATOM   1031  C   GLU    84     -35.264  -9.069  -0.724  1.00 10.00      B   
ATOM   1032  O   GLU    84     -35.860  -8.855   0.333  1.00 10.00      B   
ATOM   1033  N   ILE    85     -34.855  -8.096  -1.528  1.00 10.00      B   
ATOM   1034  HN  ILE    85     -34.379  -8.322  -2.356  1.00 10.00      B   
ATOM   1035  CA  ILE    85     -35.102  -6.696  -1.206  1.00 10.00      B   
ATOM   1036  CB  ILE    85     -34.090  -5.755  -1.904  1.00 10.00      B   
ATOM   1037  CG1 ILE    85     -32.654  -6.161  -1.558  1.00 10.00      B   
ATOM   1038  CG2 ILE    85     -34.342  -4.306  -1.510  1.00 10.00      B   
ATOM   1039  CD1 ILE    85     -31.593  -5.359  -2.282  1.00 10.00      B   
ATOM   1040  C   ILE    85     -36.531  -6.317  -1.597  1.00 10.00      B   
ATOM   1041  O   ILE    85     -37.194  -5.525  -0.915  1.00 10.00      B   
ATOM   1042  N   THR    86     -37.007  -6.918  -2.683  1.00 10.00      B   
ATOM   1043  HN  THR    86     -36.431  -7.544  -3.169  1.00 10.00      B   
ATOM   1044  CA  THR    86     -38.349  -6.668  -3.184  1.00 10.00      B   
ATOM   1045  CB  THR    86     -38.584  -7.413  -4.512  1.00 10.00      B   
ATOM   1046  OG1 THR    86     -37.318  -7.753  -5.098  1.00 10.00      B   
ATOM   1047  HG1 THR    86     -37.451  -8.019  -6.019  1.00 10.00      B   
ATOM   1048  CG2 THR    86     -39.364  -6.541  -5.483  1.00 10.00      B   
ATOM   1049  C   THR    86     -39.402  -7.108  -2.168  1.00 10.00      B   
ATOM   1050  O   THR    86     -40.346  -6.370  -1.882  1.00 10.00      B   
ATOM   1051  N   VAL    87     -39.229  -8.304  -1.608  1.00 10.00      B   
ATOM   1052  HN  VAL    87     -38.456  -8.852  -1.871  1.00 10.00      B   
ATOM   1053  CA  VAL    87     -40.174  -8.826  -0.622  1.00 10.00      B   
ATOM   1054  CB  VAL    87     -39.960 -10.323  -0.326  1.00 10.00      B   
ATOM   1055  CG1 VAL    87     -40.254 -11.149  -1.569  1.00 10.00      B   
ATOM   1056  CG2 VAL    87     -38.550 -10.587   0.175  1.00 10.00      B   
ATOM   1057  C   VAL    87     -40.159  -8.012   0.670  1.00 10.00      B   
ATOM   1058  O   VAL    87     -41.174  -7.909   1.363  1.00 10.00      B   
ATOM   1059  N   MET    88     -39.008  -7.427   0.986  1.00 10.00      B   
ATOM   1060  HN  MET    88     -38.231  -7.554   0.402  1.00 10.00      B   
ATOM   1061  CA  MET    88     -38.874  -6.607   2.184  1.00 10.00      B   
ATOM   1062  CB  MET    88     -37.404  -6.272   2.454  1.00 10.00      B   
ATOM   1063  CG  MET    88     -36.627  -7.393   3.120  1.00 10.00      B   
ATOM   1064  SD  MET    88     -34.968  -6.894   3.618  1.00 10.00      B   
ATOM   1065  CE  MET    88     -35.342  -5.602   4.800  1.00 10.00      B   
ATOM   1066  C   MET    88     -39.681  -5.327   2.029  1.00 10.00      B   
ATOM   1067  O   MET    88     -40.380  -4.901   2.949  1.00 10.00      B   
ATOM   1068  N   HIS    89     -39.599  -4.736   0.840  1.00 10.00      B   
ATOM   1069  HN  HIS    89     -39.035  -5.140   0.148  1.00 10.00      B   
ATOM   1070  CA  HIS    89     -40.322  -3.504   0.535  1.00 10.00      B   
ATOM   1071  CB  HIS    89     -39.859  -2.925  -0.808  1.00 10.00      B   
ATOM   1072  CG  HIS    89     -38.488  -2.318  -0.782  1.00 10.00      B   
ATOM   1073  ND1 HIS    89     -37.827  -1.909  -1.921  1.00 10.00      B   
ATOM   1074  HD1 HIS    89     -38.174  -1.973  -2.842  1.00 10.00      B   
ATOM   1075  CD2 HIS    89     -37.649  -2.050   0.250  1.00 10.00      B   
ATOM   1076  CE1 HIS    89     -36.650  -1.413  -1.592  1.00 10.00      B   
ATOM   1077  NE2 HIS    89     -36.518  -1.489  -0.282  1.00 10.00      B   
ATOM   1078  HE2 HIS    89     -35.734  -1.186   0.228  1.00 10.00      B   
ATOM   1079  C   HIS    89     -41.817  -3.773   0.485  1.00 10.00      B   
ATOM   1080  O   HIS    89     -42.628  -2.898   0.787  1.00 10.00      B   
ATOM   1081  N   ALA    90     -42.171  -4.992   0.096  1.00 10.00      B   
ATOM   1082  HN  ALA    90     -41.471  -5.634  -0.151  1.00 10.00      B   
ATOM   1083  CA  ALA    90     -43.567  -5.398   0.006  1.00 10.00      B   
ATOM   1084  CB  ALA    90     -43.674  -6.749  -0.683  1.00 10.00      B   
ATOM   1085  C   ALA    90     -44.204  -5.457   1.392  1.00 10.00      B   
ATOM   1086  O   ALA    90     -45.407  -5.256   1.544  1.00 10.00      B   
ATOM   1087  N   CYS    91     -43.386  -5.721   2.397  1.00 10.00      B   
ATOM   1088  HN  CYS    91     -42.432  -5.853   2.214  1.00 10.00      B   
ATOM   1089  CA  CYS    91     -43.862  -5.809   3.769  1.00 10.00      B   
ATOM   1090  CB  CYS    91     -42.950  -6.734   4.574  1.00 10.00      B   
ATOM   1091  SG  CYS    91     -42.797  -8.393   3.880  1.00 10.00      B   
ATOM   1092  HG  CYS    91     -42.044  -8.311   2.787  1.00 10.00      B   
ATOM   1093  C   CYS    91     -43.913  -4.426   4.415  1.00 10.00      B   
ATOM   1094  O   CYS    91     -43.764  -3.407   3.735  1.00 10.00      B   
ATOM   1095  N   GLY    92     -44.114  -4.393   5.727  1.00 10.00      B   
ATOM   1096  HN  GLY    92     -44.229  -5.236   6.220  1.00 10.00      B   
ATOM   1097  CA  GLY    92     -44.175  -3.128   6.436  1.00 10.00      B   
ATOM   1098  C   GLY    92     -42.801  -2.520   6.648  1.00 10.00      B   
ATOM   1099  O   GLY    92     -42.675  -1.419   7.184  1.00 10.00      B   
ATOM   1100  N   LEU    93     -41.775  -3.242   6.225  1.00 10.00      B   
ATOM   1101  HN  LEU    93     -41.948  -4.103   5.797  1.00 10.00      B   
ATOM   1102  CA  LEU    93     -40.401  -2.790   6.363  1.00 10.00      B   
ATOM   1103  CB  LEU    93     -39.444  -3.981   6.227  1.00 10.00      B   
ATOM   1104  CG  LEU    93     -39.726  -5.187   7.135  1.00 10.00      B   
ATOM   1105  CD1 LEU    93     -38.846  -6.365   6.748  1.00 10.00      B   
ATOM   1106  CD2 LEU    93     -39.513  -4.820   8.595  1.00 10.00      B   
ATOM   1107  C   LEU    93     -40.073  -1.737   5.311  1.00 10.00      B   
ATOM   1108  O   LEU    93     -40.294  -1.947   4.116  1.00 10.00      B   
ATOM   1109  N   SER    94     -39.562  -0.605   5.758  1.00 10.00      B   
ATOM   1110  HN  SER    94     -39.427  -0.488   6.722  1.00 10.00      B   
ATOM   1111  CA  SER    94     -39.197   0.474   4.860  1.00 10.00      B   
ATOM   1112  CB  SER    94     -39.497   1.813   5.531  1.00 10.00      B   
ATOM   1113  OG  SER    94     -38.925   1.859   6.830  1.00 10.00      B   
ATOM   1114  HG  SER    94     -39.592   1.623   7.485  1.00 10.00      B   
ATOM   1115  C   SER    94     -37.713   0.383   4.516  1.00 10.00      B   
ATOM   1116  O   SER    94     -37.043  -0.592   4.875  1.00 10.00      B   
ATOM   1117  N   LYS    95     -37.196   1.396   3.832  1.00 10.00      B   
ATOM   1118  HN  LYS    95     -37.774   2.144   3.570  1.00 10.00      B   
ATOM   1119  CA  LYS    95     -35.788   1.425   3.463  1.00 10.00      B   
ATOM   1120  CB  LYS    95     -35.530   2.499   2.400  1.00 10.00      B   
ATOM   1121  CG  LYS    95     -36.333   2.316   1.121  1.00 10.00      B   
ATOM   1122  CD  LYS    95     -36.104   3.470   0.157  1.00 10.00      B   
ATOM   1123  CE  LYS    95     -37.002   3.357  -1.065  1.00 10.00      B   
ATOM   1124  NZ  LYS    95     -36.873   4.532  -1.967  1.00 10.00      B   
ATOM   1125  HZ1 LYS    95     -35.940   4.528  -2.427  1.00 10.00      B   
ATOM   1126  HZ2 LYS    95     -36.976   5.412  -1.424  1.00 10.00      B   
ATOM   1127  HZ3 LYS    95     -37.610   4.503  -2.699  1.00 10.00      B   
ATOM   1128  C   LYS    95     -34.939   1.692   4.700  1.00 10.00      B   
ATOM   1129  O   LYS    95     -33.769   1.316   4.758  1.00 10.00      B   
ATOM   1130  N   ALA    96     -35.558   2.315   5.703  1.00 10.00      B   
ATOM   1131  HN  ALA    96     -36.503   2.557   5.598  1.00 10.00      B   
ATOM   1132  CA  ALA    96     -34.884   2.649   6.954  1.00 10.00      B   
ATOM   1133  CB  ALA    96     -35.826   3.416   7.870  1.00 10.00      B   
ATOM   1134  C   ALA    96     -34.359   1.401   7.655  1.00 10.00      B   
ATOM   1135  O   ALA    96     -33.365   1.457   8.376  1.00 10.00      B   
ATOM   1136  N   VAL    97     -35.029   0.275   7.429  1.00 10.00      B   
ATOM   1137  HN  VAL    97     -35.815   0.299   6.844  1.00 10.00      B   
ATOM   1138  CA  VAL    97     -34.626  -0.994   8.025  1.00 10.00      B   
ATOM   1139  CB  VAL    97     -35.608  -2.126   7.650  1.00 10.00      B   
ATOM   1140  CG1 VAL    97     -35.187  -3.446   8.278  1.00 10.00      B   
ATOM   1141  CG2 VAL    97     -37.025  -1.763   8.071  1.00 10.00      B   
ATOM   1142  C   VAL    97     -33.216  -1.361   7.563  1.00 10.00      B   
ATOM   1143  O   VAL    97     -32.386  -1.813   8.354  1.00 10.00      B   
ATOM   1144  N   LEU    98     -32.950  -1.129   6.279  1.00 10.00      B   
ATOM   1145  HN  LEU    98     -33.649  -0.743   5.711  1.00 10.00      B   
ATOM   1146  CA  LEU    98     -31.645  -1.417   5.699  1.00 10.00      B   
ATOM   1147  CB  LEU    98     -31.709  -1.437   4.169  1.00 10.00      B   
ATOM   1148  CG  LEU    98     -32.436  -2.628   3.533  1.00 10.00      B   
ATOM   1149  CD1 LEU    98     -33.938  -2.387   3.482  1.00 10.00      B   
ATOM   1150  CD2 LEU    98     -31.889  -2.917   2.143  1.00 10.00      B   
ATOM   1151  C   LEU    98     -30.625  -0.388   6.170  1.00 10.00      B   
ATOM   1152  O   LEU    98     -29.462  -0.714   6.400  1.00 10.00      B   
ATOM   1153  N   VAL    99     -31.076   0.856   6.319  1.00 10.00      B   
ATOM   1154  HN  VAL    99     -32.013   1.051   6.104  1.00 10.00      B   
ATOM   1155  CA  VAL    99     -30.213   1.937   6.785  1.00 10.00      B   
ATOM   1156  CB  VAL    99     -30.945   3.298   6.766  1.00 10.00      B   
ATOM   1157  CG1 VAL    99     -29.993   4.424   7.141  1.00 10.00      B   
ATOM   1158  CG2 VAL    99     -31.569   3.556   5.406  1.00 10.00      B   
ATOM   1159  C   VAL    99     -29.753   1.646   8.209  1.00 10.00      B   
ATOM   1160  O   VAL    99     -28.597   1.875   8.564  1.00 10.00      B   
ATOM   1161  N   LYS   100     -30.673   1.130   9.013  1.00 10.00      B   
ATOM   1162  HN  LYS   100     -31.583   0.988   8.667  1.00 10.00      B   
ATOM   1163  CA  LYS   100     -30.385   0.789  10.397  1.00 10.00      B   
ATOM   1164  CB  LYS   100     -31.639   0.231  11.070  1.00 10.00      B   
ATOM   1165  CG  LYS   100     -31.667   0.387  12.580  1.00 10.00      B   
ATOM   1166  CD  LYS   100     -33.064   0.135  13.119  1.00 10.00      B   
ATOM   1167  CE  LYS   100     -33.189   0.563  14.571  1.00 10.00      B   
ATOM   1168  NZ  LYS   100     -32.406  -0.313  15.487  1.00 10.00      B   
ATOM   1169  HZ1 LYS   100     -32.543  -0.017  16.471  1.00 10.00      B   
ATOM   1170  HZ2 LYS   100     -31.394  -0.254  15.262  1.00 10.00      B   
ATOM   1171  HZ3 LYS   100     -32.713  -1.306  15.389  1.00 10.00      B   
ATOM   1172  C   LYS   100     -29.257  -0.230  10.464  1.00 10.00      B   
ATOM   1173  O   LYS   100     -28.304  -0.066  11.225  1.00 10.00      B   
ATOM   1174  N   ALA   101     -29.367  -1.273   9.647  1.00 10.00      B   
ATOM   1175  HN  ALA   101     -30.154  -1.338   9.063  1.00 10.00      B   
ATOM   1176  CA  ALA   101     -28.354  -2.320   9.592  1.00 10.00      B   
ATOM   1177  CB  ALA   101     -28.846  -3.479   8.738  1.00 10.00      B   
ATOM   1178  C   ALA   101     -27.050  -1.761   9.033  1.00 10.00      B   
ATOM   1179  O   ALA   101     -25.962  -2.086   9.514  1.00 10.00      B   
ATOM   1180  N   ALA   102     -27.173  -0.912   8.017  1.00 10.00      B   
ATOM   1181  HN  ALA   102     -28.072  -0.711   7.671  1.00 10.00      B   
ATOM   1182  CA  ALA   102     -26.019  -0.283   7.390  1.00 10.00      B   
ATOM   1183  CB  ALA   102     -26.457   0.604   6.233  1.00 10.00      B   
ATOM   1184  C   ALA   102     -25.232   0.525   8.414  1.00 10.00      B   
ATOM   1185  O   ALA   102     -24.000   0.477   8.444  1.00 10.00      B   
ATOM   1186  N   MET   103     -25.950   1.253   9.262  1.00 10.00      B   
ATOM   1187  HN  MET   103     -26.932   1.256   9.180  1.00 10.00      B   
ATOM   1188  CA  MET   103     -25.319   2.053  10.298  1.00 10.00      B   
ATOM   1189  CB  MET   103     -26.327   2.956  11.005  1.00 10.00      B   
ATOM   1190  CG  MET   103     -26.787   4.138  10.168  1.00 10.00      B   
ATOM   1191  SD  MET   103     -27.234   5.569  11.171  1.00 10.00      B   
ATOM   1192  CE  MET   103     -25.628   6.034  11.813  1.00 10.00      B   
ATOM   1193  C   MET   103     -24.603   1.160  11.303  1.00 10.00      B   
ATOM   1194  O   MET   103     -23.487   1.463  11.718  1.00 10.00      B   
ATOM   1195  N   ILE   104     -25.241   0.052  11.671  1.00 10.00      B   
ATOM   1196  HN  ILE   104     -26.130  -0.133  11.299  1.00 10.00      B   
ATOM   1197  CA  ILE   104     -24.651  -0.898  12.615  1.00 10.00      B   
ATOM   1198  CB  ILE   104     -25.603  -2.080  12.909  1.00 10.00      B   
ATOM   1199  CG1 ILE   104     -26.890  -1.576  13.568  1.00 10.00      B   
ATOM   1200  CG2 ILE   104     -24.924  -3.116  13.796  1.00 10.00      B   
ATOM   1201  CD1 ILE   104     -27.977  -2.624  13.682  1.00 10.00      B   
ATOM   1202  C   ILE   104     -23.327  -1.422  12.058  1.00 10.00      B   
ATOM   1203  O   ILE   104     -22.321  -1.492  12.767  1.00 10.00      B   
ATOM   1204  N   LEU   105     -23.333  -1.763  10.772  1.00 10.00      B   
ATOM   1205  HN  LEU   105     -24.172  -1.686  10.261  1.00 10.00      B   
ATOM   1206  CA  LEU   105     -22.135  -2.257  10.102  1.00 10.00      B   
ATOM   1207  CB  LEU   105     -22.463  -2.709   8.676  1.00 10.00      B   
ATOM   1208  CG  LEU   105     -23.293  -3.988   8.544  1.00 10.00      B   
ATOM   1209  CD1 LEU   105     -23.961  -4.052   7.180  1.00 10.00      B   
ATOM   1210  CD2 LEU   105     -22.417  -5.210   8.766  1.00 10.00      B   
ATOM   1211  C   LEU   105     -21.067  -1.171  10.064  1.00 10.00      B   
ATOM   1212  O   LEU   105     -19.882  -1.442  10.270  1.00 10.00      B   
ATOM   1213  N   ALA   106     -21.503   0.061   9.812  1.00 10.00      B   
ATOM   1214  HN  ALA   106     -22.464   0.203   9.664  1.00 10.00      B   
ATOM   1215  CA  ALA   106     -20.602   1.205   9.745  1.00 10.00      B   
ATOM   1216  CB  ALA   106     -21.336   2.437   9.240  1.00 10.00      B   
ATOM   1217  C   ALA   106     -19.964   1.481  11.100  1.00 10.00      B   
ATOM   1218  O   ALA   106     -18.780   1.795  11.180  1.00 10.00      B   
ATOM   1219  N   VAL   107     -20.754   1.362  12.162  1.00 10.00      B   
ATOM   1220  HN  VAL   107     -21.697   1.117  12.032  1.00 10.00      B   
ATOM   1221  CA  VAL   107     -20.259   1.591  13.514  1.00 10.00      B   
ATOM   1222  CB  VAL   107     -21.409   1.611  14.550  1.00 10.00      B   
ATOM   1223  CG1 VAL   107     -20.869   1.655  15.972  1.00 10.00      B   
ATOM   1224  CG2 VAL   107     -22.325   2.797  14.304  1.00 10.00      B   
ATOM   1225  C   VAL   107     -19.245   0.516  13.892  1.00 10.00      B   
ATOM   1226  O   VAL   107     -18.179   0.815  14.430  1.00 10.00      B   
ATOM   1227  N   PHE   108     -19.580  -0.732  13.584  1.00 10.00      B   
ATOM   1228  HN  PHE   108     -20.444  -0.898  13.147  1.00 10.00      B   
ATOM   1229  CA  PHE   108     -18.710  -1.862  13.882  1.00 10.00      B   
ATOM   1230  CB  PHE   108     -19.377  -3.170  13.456  1.00 10.00      B   
ATOM   1231  CG  PHE   108     -18.691  -4.407  13.964  1.00 10.00      B   
ATOM   1232  CD1 PHE   108     -18.885  -4.835  15.265  1.00 10.00      B   
ATOM   1233  CD2 PHE   108     -17.859  -5.144  13.139  1.00 10.00      B   
ATOM   1234  CE1 PHE   108     -18.261  -5.975  15.735  1.00 10.00      B   
ATOM   1235  CE2 PHE   108     -17.231  -6.283  13.602  1.00 10.00      B   
ATOM   1236  CZ  PHE   108     -17.434  -6.700  14.902  1.00 10.00      B   
ATOM   1237  C   PHE   108     -17.357  -1.709  13.194  1.00 10.00      B   
ATOM   1238  O   PHE   108     -16.310  -1.902  13.814  1.00 10.00      B   
ATOM   1239  N   THR   109     -17.387  -1.341  11.917  1.00 10.00      B   
ATOM   1240  HN  THR   109     -18.252  -1.189  11.480  1.00 10.00      B   
ATOM   1241  CA  THR   109     -16.165  -1.161  11.150  1.00 10.00      B   
ATOM   1242  CB  THR   109     -16.450  -1.085   9.639  1.00 10.00      B   
ATOM   1243  OG1 THR   109     -17.638  -0.316   9.409  1.00 10.00      B   
ATOM   1244  HG1 THR   109     -18.415  -0.884   9.510  1.00 10.00      B   
ATOM   1245  CG2 THR   109     -16.637  -2.481   9.066  1.00 10.00      B   
ATOM   1246  C   THR   109     -15.410   0.085  11.607  1.00 10.00      B   
ATOM   1247  O   THR   109     -14.174   0.113  11.590  1.00 10.00      B   
ATOM   1248  N   ALA   110     -16.158   1.107  12.026  1.00 10.00      B   
ATOM   1249  HN  ALA   110     -17.139   1.025  11.997  1.00 10.00      B   
ATOM   1250  CA  ALA   110     -15.565   2.349  12.507  1.00 10.00      B   
ATOM   1251  CB  ALA   110     -16.643   3.374  12.830  1.00 10.00      B   
ATOM   1252  C   ALA   110     -14.716   2.077  13.740  1.00 10.00      B   
ATOM   1253  O   ALA   110     -13.636   2.647  13.904  1.00 10.00      B   
ATOM   1254  N   ILE   111     -15.214   1.195  14.604  1.00 10.00      B   
ATOM   1255  HN  ILE   111     -16.090   0.789  14.420  1.00 10.00      B   
ATOM   1256  CA  ILE   111     -14.499   0.825  15.819  1.00 10.00      B   
ATOM   1257  CB  ILE   111     -15.342  -0.096  16.731  1.00 10.00      B   
ATOM   1258  CG1 ILE   111     -16.620   0.622  17.177  1.00 10.00      B   
ATOM   1259  CG2 ILE   111     -14.533  -0.534  17.947  1.00 10.00      B   
ATOM   1260  CD1 ILE   111     -17.620  -0.276  17.876  1.00 10.00      B   
ATOM   1261  C   ILE   111     -13.187   0.134  15.457  1.00 10.00      B   
ATOM   1262  O   ILE   111     -12.146   0.409  16.053  1.00 10.00      B   
ATOM   1263  N   VAL   112     -13.244  -0.742  14.453  1.00 10.00      B   
ATOM   1264  HN  VAL   112     -14.106  -0.908  14.016  1.00 10.00      B   
ATOM   1265  CA  VAL   112     -12.060  -1.466  13.993  1.00 10.00      B   
ATOM   1266  CB  VAL   112     -12.393  -2.447  12.843  1.00 10.00      B   
ATOM   1267  CG1 VAL   112     -11.154  -3.222  12.416  1.00 10.00      B   
ATOM   1268  CG2 VAL   112     -13.499  -3.406  13.255  1.00 10.00      B   
ATOM   1269  C   VAL   112     -10.999  -0.477  13.518  1.00 10.00      B   
ATOM   1270  O   VAL   112      -9.824  -0.601  13.850  1.00 10.00      B   
ATOM   1271  N   ALA   113     -11.433   0.520  12.757  1.00 10.00      B   
ATOM   1272  HN  ALA   113     -12.390   0.570  12.533  1.00 10.00      B   
ATOM   1273  CA  ALA   113     -10.527   1.541  12.246  1.00 10.00      B   
ATOM   1274  CB  ALA   113     -11.237   2.412  11.218  1.00 10.00      B   
ATOM   1275  C   ALA   113      -9.988   2.395  13.391  1.00 10.00      B   
ATOM   1276  O   ALA   113      -8.800   2.720  13.437  1.00 10.00      B   
ATOM   1277  N   ALA   114     -10.875   2.729  14.325  1.00 10.00      B   
ATOM   1278  HN  ALA   114     -11.805   2.424  14.228  1.00 10.00      B   
ATOM   1279  CA  ALA   114     -10.518   3.543  15.479  1.00 10.00      B   
ATOM   1280  CB  ALA   114     -11.755   3.889  16.293  1.00 10.00      B   
ATOM   1281  C   ALA   114      -9.465   2.858  16.348  1.00 10.00      B   
ATOM   1282  O   ALA   114      -8.470   3.476  16.721  1.00 10.00      B   
ATOM   1283  N   VAL   115      -9.678   1.582  16.663  1.00 10.00      B   
ATOM   1284  HN  VAL   115     -10.493   1.131  16.339  1.00 10.00      B   
ATOM   1285  CA  VAL   115      -8.729   0.840  17.487  1.00 10.00      B   
ATOM   1286  CB  VAL   115      -9.323  -0.456  18.089  1.00 10.00      B   
ATOM   1287  CG1 VAL   115     -10.521  -0.141  18.974  1.00 10.00      B   
ATOM   1288  CG2 VAL   115      -9.693  -1.461  17.010  1.00 10.00      B   
ATOM   1289  C   VAL   115      -7.450   0.541  16.710  1.00 10.00      B   
ATOM   1290  O   VAL   115      -6.376   0.375  17.293  1.00 10.00      B   
ATOM   1291  N   ASN   116      -7.576   0.485  15.389  1.00 10.00      B   
ATOM   1292  HN  ASN   116      -8.464   0.605  14.990  1.00 10.00      B   
ATOM   1293  CA  ASN   116      -6.435   0.234  14.520  1.00 10.00      B   
ATOM   1294  CB  ASN   116      -6.893   0.034  13.069  1.00 10.00      B   
ATOM   1295  CG  ASN   116      -5.746   0.004  12.070  1.00 10.00      B   
ATOM   1296  OD1 ASN   116      -4.670  -0.524  12.347  1.00 10.00      B   
ATOM   1297  ND2 ASN   116      -5.972   0.575  10.896  1.00 10.00      B   
ATOM   1298 HD21 ASN   116      -6.850   0.980  10.740  1.00 10.00      B   
ATOM   1299 HD22 ASN   116      -5.253   0.562  10.229  1.00 10.00      B   
ATOM   1300  C   ASN   116      -5.463   1.402  14.603  1.00 10.00      B   
ATOM   1301  O   ASN   116      -4.309   1.229  14.977  1.00 10.00      B   
ATOM   1302  N   VAL   117      -5.953   2.601  14.303  1.00 10.00      B   
ATOM   1303  HN  VAL   117      -6.902   2.683  14.050  1.00 10.00      B   
ATOM   1304  CA  VAL   117      -5.120   3.802  14.340  1.00 10.00      B   
ATOM   1305  CB  VAL   117      -5.777   4.991  13.606  1.00 10.00      B   
ATOM   1306  CG1 VAL   117      -5.982   4.661  12.136  1.00 10.00      B   
ATOM   1307  CG2 VAL   117      -7.097   5.374  14.258  1.00 10.00      B   
ATOM   1308  C   VAL   117      -4.778   4.204  15.775  1.00 10.00      B   
ATOM   1309  O   VAL   117      -3.971   5.102  16.004  1.00 10.00      B   
ATOM   1310  N   MET   118      -5.391   3.528  16.735  1.00 10.00      B   
ATOM   1311  HN  MET   118      -6.026   2.823  16.488  1.00 10.00      B   
ATOM   1312  CA  MET   118      -5.152   3.809  18.143  1.00 10.00      B   
ATOM   1313  CB  MET   118      -6.407   3.513  18.968  1.00 10.00      B   
ATOM   1314  CG  MET   118      -6.338   3.986  20.412  1.00 10.00      B   
ATOM   1315  SD  MET   118      -7.870   3.675  21.317  1.00 10.00      B   
ATOM   1316  CE  MET   118      -7.869   1.886  21.385  1.00 10.00      B   
ATOM   1317  C   MET   118      -3.977   2.991  18.667  1.00 10.00      B   
ATOM   1318  O   MET   118      -3.197   3.473  19.491  1.00 10.00      B   
ATOM   1319  N   TRP   119      -3.844   1.763  18.174  1.00 10.00      B   
ATOM   1320  HN  TRP   119      -4.485   1.445  17.503  1.00 10.00      B   
ATOM   1321  CA  TRP   119      -2.769   0.876  18.610  1.00 10.00      B   
ATOM   1322  CB  TRP   119      -3.331  -0.330  19.364  1.00 10.00      B   
ATOM   1323  CG  TRP   119      -3.626  -0.047  20.801  1.00 10.00      B   
ATOM   1324  CD1 TRP   119      -4.854   0.080  21.377  1.00 10.00      B   
ATOM   1325  CD2 TRP   119      -2.670   0.152  21.847  1.00 10.00      B   
ATOM   1326  NE1 TRP   119      -4.722   0.349  22.717  1.00 10.00      B   
ATOM   1327  HE1 TRP   119      -5.462   0.485  23.349  1.00 10.00      B   
ATOM   1328  CE2 TRP   119      -3.389   0.395  23.030  1.00 10.00      B   
ATOM   1329  CE3 TRP   119      -1.273   0.146  21.895  1.00 10.00      B   
ATOM   1330  CZ2 TRP   119      -2.760   0.631  24.249  1.00 10.00      B   
ATOM   1331  CZ3 TRP   119      -0.649   0.381  23.103  1.00 10.00      B   
ATOM   1332  CH2 TRP   119      -1.393   0.618  24.264  1.00 10.00      B   
ATOM   1333  C   TRP   119      -1.865   0.414  17.468  1.00 10.00      B   
ATOM   1334  O   TRP   119      -0.712   0.828  17.385  1.00 10.00      B   
ATOM   1335  N   ALA   120      -2.394  -0.438  16.593  1.00 10.00      B   
ATOM   1336  HN  ALA   120      -3.329  -0.714  16.705  1.00 10.00      B   
ATOM   1337  CA  ALA   120      -1.628  -0.981  15.469  1.00 10.00      B   
ATOM   1338  CB  ALA   120      -2.506  -1.879  14.612  1.00 10.00      B   
ATOM   1339  C   ALA   120      -0.971   0.108  14.620  1.00 10.00      B   
ATOM   1340  O   ALA   120       0.187  -0.025  14.218  1.00 10.00      B   
ATOM   1341  N   GLY   121      -1.715   1.175  14.356  1.00 10.00      B   
ATOM   1342  HN  GLY   121      -2.636   1.210  14.702  1.00 10.00      B   
ATOM   1343  CA  GLY   121      -1.205   2.279  13.561  1.00 10.00      B   
ATOM   1344  C   GLY   121       0.095   2.858  14.101  1.00 10.00      B   
ATOM   1345  O   GLY   121       1.147   2.690  13.487  1.00 10.00      B   
ATOM   1346  N   PRO   122       0.055   3.551  15.254  1.00 10.00      B   
ATOM   1347  CA  PRO   122       1.250   4.149  15.859  1.00 10.00      B   
ATOM   1348  CB  PRO   122       0.739   4.771  17.166  1.00 10.00      B   
ATOM   1349  CG  PRO   122      -0.595   4.148  17.400  1.00 10.00      B   
ATOM   1350  CD  PRO   122      -1.151   3.826  16.044  1.00 10.00      B   
ATOM   1351  C   PRO   122       2.335   3.114  16.150  1.00 10.00      B   
ATOM   1352  O   PRO   122       3.518   3.381  15.947  1.00 10.00      B   
ATOM   1353  N   TRP   123       1.925   1.927  16.602  1.00 10.00      B   
ATOM   1354  HN  TRP   123       0.961   1.768  16.727  1.00 10.00      B   
ATOM   1355  CA  TRP   123       2.872   0.857  16.916  1.00 10.00      B   
ATOM   1356  CB  TRP   123       2.138  -0.382  17.451  1.00 10.00      B   
ATOM   1357  CG  TRP   123       3.024  -1.567  17.686  1.00 10.00      B   
ATOM   1358  CD1 TRP   123       3.900  -1.747  18.717  1.00 10.00      B   
ATOM   1359  CD2 TRP   123       3.123  -2.739  16.870  1.00 10.00      B   
ATOM   1360  NE1 TRP   123       4.535  -2.957  18.592  1.00 10.00      B   
ATOM   1361  HE1 TRP   123       5.214  -3.314  19.212  1.00 10.00      B   
ATOM   1362  CE2 TRP   123       4.075  -3.586  17.466  1.00 10.00      B   
ATOM   1363  CE3 TRP   123       2.495  -3.157  15.692  1.00 10.00      B   
ATOM   1364  CZ2 TRP   123       4.420  -4.822  16.927  1.00 10.00      B   
ATOM   1365  CZ3 TRP   123       2.839  -4.385  15.158  1.00 10.00      B   
ATOM   1366  CH2 TRP   123       3.790  -5.205  15.777  1.00 10.00      B   
ATOM   1367  C   TRP   123       3.705   0.496  15.691  1.00 10.00      B   
ATOM   1368  O   TRP   123       4.937   0.456  15.752  1.00 10.00      B   
ATOM   1369  N   SER   124       3.031   0.269  14.571  1.00 10.00      B   
ATOM   1370  HN  SER   124       2.051   0.344  14.575  1.00 10.00      B   
ATOM   1371  CA  SER   124       3.716  -0.086  13.340  1.00 10.00      B   
ATOM   1372  CB  SER   124       2.734  -0.622  12.296  1.00 10.00      B   
ATOM   1373  OG  SER   124       1.705   0.313  12.021  1.00 10.00      B   
ATOM   1374  HG  SER   124       1.079   0.329  12.760  1.00 10.00      B   
ATOM   1375  C   SER   124       4.512   1.096  12.793  1.00 10.00      B   
ATOM   1376  O   SER   124       5.637   0.933  12.335  1.00 10.00      B   
ATOM   1377  N   SER   125       3.939   2.290  12.884  1.00 10.00      B   
ATOM   1378  HN  SER   125       3.043   2.359  13.283  1.00 10.00      B   
ATOM   1379  CA  SER   125       4.593   3.498  12.397  1.00 10.00      B   
ATOM   1380  CB  SER   125       3.632   4.687  12.472  1.00 10.00      B   
ATOM   1381  OG  SER   125       2.411   4.402  11.800  1.00 10.00      B   
ATOM   1382  HG  SER   125       1.925   3.731  12.296  1.00 10.00      B   
ATOM   1383  C   SER   125       5.881   3.793  13.173  1.00 10.00      B   
ATOM   1384  O   SER   125       6.845   4.322  12.617  1.00 10.00      B   
ATOM   1385  N   ARG   126       5.895   3.436  14.454  1.00 10.00      B   
ATOM   1386  HN  ARG   126       5.095   3.020  14.845  1.00 10.00      B   
ATOM   1387  CA  ARG   126       7.060   3.663  15.297  1.00 10.00      B   
ATOM   1388  CB  ARG   126       6.671   3.648  16.777  1.00 10.00      B   
ATOM   1389  CG  ARG   126       5.997   4.924  17.254  1.00 10.00      B   
ATOM   1390  CD  ARG   126       6.967   5.821  18.000  1.00 10.00      B   
ATOM   1391  NE  ARG   126       7.042   5.491  19.422  1.00 10.00      B   
ATOM   1392  HE  ARG   126       6.237   5.098  19.834  1.00 10.00      B   
ATOM   1393  CZ  ARG   126       8.116   5.704  20.183  1.00 10.00      B   
ATOM   1394  NH1 ARG   126       9.208   6.251  19.658  1.00 10.00      B   
ATOM   1395 HH11 ARG   126       9.230   6.508  18.646  1.00 10.00      B   
ATOM   1396 HH12 ARG   126      10.050   6.425  20.253  1.00 10.00      B   
ATOM   1397  NH2 ARG   126       8.097   5.368  21.472  1.00 10.00      B   
ATOM   1398 HH21 ARG   126       7.246   4.931  21.889  1.00 10.00      B   
ATOM   1399 HH22 ARG   126       8.934   5.540  22.074  1.00 10.00      B   
ATOM   1400  C   ARG   126       8.161   2.643  15.025  1.00 10.00      B   
ATOM   1401  O   ARG   126       9.341   2.928  15.218  1.00 10.00      B   
ATOM   1402  N   HIS   127       7.776   1.455  14.567  1.00 10.00      B   
ATOM   1403  HN  HIS   127       6.822   1.281  14.420  1.00 10.00      B   
ATOM   1404  CA  HIS   127       8.749   0.403  14.286  1.00 10.00      B   
ATOM   1405  CB  HIS   127       8.230  -0.970  14.719  1.00 10.00      B   
ATOM   1406  CG  HIS   127       8.254  -1.181  16.203  1.00 10.00      B   
ATOM   1407  ND1 HIS   127       9.413  -1.140  16.955  1.00 10.00      B   
ATOM   1408  HD1 HIS   127      10.320  -0.973  16.609  1.00 10.00      B   
ATOM   1409  CD2 HIS   127       7.251  -1.425  17.078  1.00 10.00      B   
ATOM   1410  CE1 HIS   127       9.119  -1.357  18.223  1.00 10.00      B   
ATOM   1411  NE2 HIS   127       7.816  -1.530  18.324  1.00 10.00      B   
ATOM   1412  HE2 HIS   127       7.328  -1.713  19.160  1.00 10.00      B   
ATOM   1413  C   HIS   127       9.177   0.388  12.823  1.00 10.00      B   
ATOM   1414  O   HIS   127      10.326   0.089  12.510  1.00 10.00      B   
ATOM   1415  N   GLN   128       8.255   0.719  11.928  1.00 10.00      B   
ATOM   1416  HN  GLN   128       7.347   0.946  12.233  1.00 10.00      B   
ATOM   1417  CA  GLN   128       8.554   0.743  10.500  1.00 10.00      B   
ATOM   1418  CB  GLN   128       7.269   0.828   9.676  1.00 10.00      B   
ATOM   1419  CG  GLN   128       7.447   0.478   8.206  1.00 10.00      B   
ATOM   1420  CD  GLN   128       6.190   0.707   7.387  1.00 10.00      B   
ATOM   1421  OE1 GLN   128       5.929  -0.006   6.414  1.00 10.00      B   
ATOM   1422  NE2 GLN   128       5.411   1.709   7.764  1.00 10.00      B   
ATOM   1423 HE21 GLN   128       5.681   2.243   8.539  1.00 10.00      B   
ATOM   1424 HE22 GLN   128       4.586   1.884   7.244  1.00 10.00      B   
ATOM   1425  C   GLN   128       9.469   1.917  10.179  1.00 10.00      B   
ATOM   1426  O   GLN   128      10.174   1.923   9.169  1.00 10.00      B   
ATOM   1427  N   ASP   129       9.465   2.902  11.065  1.00 10.00      B   
ATOM   1428  HN  ASP   129       8.878   2.837  11.848  1.00 10.00      B   
ATOM   1429  CA  ASP   129      10.302   4.086  10.906  1.00 10.00      B   
ATOM   1430  CB  ASP   129       9.763   5.212  11.789  1.00 10.00      B   
ATOM   1431  CG  ASP   129      10.089   6.595  11.266  1.00 10.00      B   
ATOM   1432  OD1 ASP   129       9.720   6.901  10.110  1.00 10.00      B   
ATOM   1433  OD2 ASP   129      10.696   7.392  12.016  1.00 10.00      B   
ATOM   1434  C   ASP   129      11.738   3.755  11.301  1.00 10.00      B   
ATOM   1435  O   ASP   129      12.651   4.567  11.139  1.00 10.00      B   
ATOM   1436  N   GLU   130      11.916   2.539  11.803  1.00 10.00      B   
ATOM   1437  HN  GLU   130      11.139   1.945  11.876  1.00 10.00      B   
ATOM   1438  CA  GLU   130      13.207   2.040  12.245  1.00 10.00      B   
ATOM   1439  CB  GLU   130      13.317   2.242  13.758  1.00 10.00      B   
ATOM   1440  CG  GLU   130      14.730   2.216  14.310  1.00 10.00      B   
ATOM   1441  CD  GLU   130      14.786   2.733  15.728  1.00 10.00      B   
ATOM   1442  OE1 GLU   130      14.122   2.142  16.607  1.00 10.00      B   
ATOM   1443  OE2 GLU   130      15.471   3.751  15.966  1.00 10.00      B   
ATOM   1444  C   GLU   130      13.301   0.552  11.901  1.00 10.00      B   
ATOM   1445  O   GLU   130      13.611  -0.287  12.751  1.00 10.00      B   
ATOM   1446  N   VAL   131      13.009   0.240  10.643  1.00 10.00      B   
ATOM   1447  HN  VAL   131      12.778   0.960  10.023  1.00 10.00      B   
ATOM   1448  CA  VAL   131      13.024  -1.135  10.153  1.00 10.00      B   
ATOM   1449  CB  VAL   131      12.469  -1.257   8.717  1.00 10.00      B   
ATOM   1450  CG1 VAL   131      10.953  -1.367   8.744  1.00 10.00      B   
ATOM   1451  CG2 VAL   131      12.901  -0.072   7.864  1.00 10.00      B   
ATOM   1452  C   VAL   131      14.402  -1.788  10.239  1.00 10.00      B   
ATOM   1453  O   VAL   131      15.247  -1.612   9.357  1.00 10.00      B   
ATOM   1454  N   LEU   132      14.612  -2.529  11.327  1.00 10.00      B   
ATOM   1455  HN  LEU   132      13.903  -2.575  12.003  1.00 10.00      B   
ATOM   1456  CA  LEU   132      15.860  -3.249  11.572  1.00 10.00      B   
ATOM   1457  CB  LEU   132      15.983  -4.472  10.656  1.00 10.00      B   
ATOM   1458  CG  LEU   132      14.943  -5.580  10.861  1.00 10.00      B   
ATOM   1459  CD1 LEU   132      15.222  -6.754   9.935  1.00 10.00      B   
ATOM   1460  CD2 LEU   132      14.912  -6.038  12.312  1.00 10.00      B   
ATOM   1461  C   LEU   132      17.084  -2.350  11.438  1.00 10.00      B   
ATOM   1462  O   LEU   132      18.069  -2.719  10.802  1.00 10.00      B   
ATOM   1463  N   ALA   133      17.021  -1.177  12.054  1.00 10.00      B   
ATOM   1464  HN  ALA   133      16.210  -0.948  12.560  1.00 10.00      B   
ATOM   1465  CA  ALA   133      18.122  -0.226  12.007  1.00 10.00      B   
ATOM   1466  CB  ALA   133      17.711   1.087  12.648  1.00 10.00      B   
ATOM   1467  C   ALA   133      19.355  -0.796  12.701  1.00 10.00      B   
ATOM   1468  O   ALA   133      20.488  -0.574  12.266  1.00 10.00      B   
ATOM   1469  N   GLU   134      19.124  -1.558  13.765  1.00 10.00      B   
ATOM   1470  HN  GLU   134      18.197  -1.711  14.054  1.00 10.00      B   
ATOM   1471  CA  GLU   134      20.214  -2.169  14.516  1.00 10.00      B   
ATOM   1472  CB  GLU   134      19.704  -2.735  15.840  1.00 10.00      B   
ATOM   1473  CG  GLU   134      19.028  -1.704  16.731  1.00 10.00      B   
ATOM   1474  CD  GLU   134      18.629  -2.272  18.077  1.00 10.00      B   
ATOM   1475  OE1 GLU   134      17.544  -2.887  18.175  1.00 10.00      B   
ATOM   1476  OE2 GLU   134      19.399  -2.109  19.048  1.00 10.00      B   
ATOM   1477  C   GLU   134      20.886  -3.264  13.694  1.00 10.00      B   
ATOM   1478  O   GLU   134      22.093  -3.486  13.806  1.00 10.00      B   
ATOM   1479  N   ALA   135      20.098  -3.932  12.860  1.00 10.00      B   
ATOM   1480  HN  ALA   135      19.142  -3.703  12.823  1.00 10.00      B   
ATOM   1481  CA  ALA   135      20.607  -4.999  12.003  1.00 10.00      B   
ATOM   1482  CB  ALA   135      19.529  -6.046  11.767  1.00 10.00      B   
ATOM   1483  C   ALA   135      21.106  -4.434  10.677  1.00 10.00      B   
ATOM   1484  O   ALA   135      21.759  -5.125   9.896  1.00 10.00      B   
ATOM   1485  N   LYS   136      20.791  -3.171  10.434  1.00 10.00      B   
ATOM   1486  HN  LYS   136      20.251  -2.681  11.091  1.00 10.00      B   
ATOM   1487  CA  LYS   136      21.204  -2.493   9.216  1.00 10.00      B   
ATOM   1488  CB  LYS   136      20.359  -1.235   9.015  1.00 10.00      B   
ATOM   1489  CG  LYS   136      20.604  -0.515   7.701  1.00 10.00      B   
ATOM   1490  CD  LYS   136      20.047   0.897   7.753  1.00 10.00      B   
ATOM   1491  CE  LYS   136      19.910   1.493   6.363  1.00 10.00      B   
ATOM   1492  NZ  LYS   136      18.833   0.827   5.585  1.00 10.00      B   
ATOM   1493  HZ1 LYS   136      19.131  -0.130   5.300  1.00 10.00      B   
ATOM   1494  HZ2 LYS   136      18.616   1.377   4.733  1.00 10.00      B   
ATOM   1495  HZ3 LYS   136      17.969   0.752   6.159  1.00 10.00      B   
ATOM   1496  C   LYS   136      22.678  -2.115   9.292  1.00 10.00      B   
ATOM   1497  O   LYS   136      23.432  -2.304   8.337  1.00 10.00      B   
ATOM   1498  N   ALA   137      23.083  -1.591  10.444  1.00 10.00      B   
ATOM   1499  HN  ALA   137      22.436  -1.478  11.175  1.00 10.00      B   
ATOM   1500  CA  ALA   137      24.464  -1.178  10.654  1.00 10.00      B   
ATOM   1501  CB  ALA   137      24.540  -0.110  11.736  1.00 10.00      B   
ATOM   1502  C   ALA   137      25.343  -2.370  11.012  1.00 10.00      B   
ATOM   1503  O   ALA   137      26.564  -2.252  11.091  1.00 10.00      B   
ATOM   1504  N   ASN   138      24.714  -3.515  11.230  1.00 10.00      B   
ATOM   1505  HN  ASN   138      23.739  -3.549  11.135  1.00 10.00      B   
ATOM   1506  CA  ASN   138      25.435  -4.733  11.579  1.00 10.00      B   
ATOM   1507  CB  ASN   138      24.733  -5.456  12.732  1.00 10.00      B   
ATOM   1508  CG  ASN   138      25.690  -6.248  13.604  1.00 10.00      B   
ATOM   1509  OD1 ASN   138      26.667  -6.823  13.124  1.00 10.00      B   
ATOM   1510  ND2 ASN   138      25.412  -6.285  14.897  1.00 10.00      B   
ATOM   1511 HD21 ASN   138      24.616  -5.809  15.214  1.00 10.00      B   
ATOM   1512 HD22 ASN   138      26.019  -6.780  15.488  1.00 10.00      B   
ATOM   1513  C   ASN   138      25.528  -5.644  10.359  1.00 10.00      B   
ATOM   1514  O   ASN   138      24.526  -6.222   9.932  1.00 10.00      B   
ATOM   1515  N   PRO   139      26.734  -5.773   9.778  1.00 10.00      B   
ATOM   1516  CA  PRO   139      26.971  -6.595   8.581  1.00 10.00      B   
ATOM   1517  CB  PRO   139      28.486  -6.496   8.369  1.00 10.00      B   
ATOM   1518  CG  PRO   139      28.881  -5.236   9.057  1.00 10.00      B   
ATOM   1519  CD  PRO   139      27.970  -5.119  10.243  1.00 10.00      B   
ATOM   1520  C   PRO   139      26.560  -8.057   8.749  1.00 10.00      B   
ATOM   1521  O   PRO   139      26.868  -8.696   9.759  1.00 10.00      B   
ATOM   1522  N   GLY   140      25.863  -8.576   7.748  1.00 10.00      B   
ATOM   1523  HN  GLY   140      25.648  -8.012   6.974  1.00 10.00      B   
ATOM   1524  CA  GLY   140      25.421  -9.952   7.773  1.00 10.00      B   
ATOM   1525  C   GLY   140      26.039 -10.745   6.641  1.00 10.00      B   
ATOM   1526  O   GLY   140      27.256 -10.930   6.600  1.00 10.00      B   
ATOM   1527  N   MET   141      25.211 -11.206   5.716  1.00 10.00      B   
ATOM   1528  HN  MET   141      24.248 -11.037   5.804  1.00 10.00      B   
ATOM   1529  CA  MET   141      25.697 -11.975   4.575  1.00 10.00      B   
ATOM   1530  CB  MET   141      25.085 -13.378   4.559  1.00 10.00      B   
ATOM   1531  CG  MET   141      25.669 -14.330   5.592  1.00 10.00      B   
ATOM   1532  SD  MET   141      27.438 -14.614   5.370  1.00 10.00      B   
ATOM   1533  CE  MET   141      27.460 -15.449   3.784  1.00 10.00      B   
ATOM   1534  C   MET   141      25.386 -11.254   3.272  1.00 10.00      B   
ATOM   1535  O   MET   141      25.500 -11.825   2.184  1.00 10.00      B   
ATOM   1536  N   ALA   142      24.995  -9.993   3.385  1.00 10.00      B   
ATOM   1537  HN  ALA   142      24.942  -9.589   4.276  1.00 10.00      B   
ATOM   1538  CA  ALA   142      24.657  -9.193   2.217  1.00 10.00      B   
ATOM   1539  CB  ALA   142      23.620  -8.138   2.576  1.00 10.00      B   
ATOM   1540  C   ALA   142      25.900  -8.548   1.616  1.00 10.00      B   
ATOM   1541  O   ALA   142      26.467  -7.615   2.191  1.00 10.00      B   
ATOM   1542  N   ALA   143      26.329  -9.058   0.470  1.00 10.00      B   
ATOM   1543  HN  ALA   143      25.843  -9.813   0.069  1.00 10.00      B   
ATOM   1544  CA  ALA   143      27.500  -8.525  -0.209  1.00 10.00      B   
ATOM   1545  CB  ALA   143      28.346  -9.654  -0.772  1.00 10.00      B   
ATOM   1546  C   ALA   143      27.085  -7.562  -1.314  1.00 10.00      B   
ATOM   1547  O   ALA   143      27.655  -6.478  -1.445  1.00 10.00      B   
ATOM   1548  N   LEU   144      26.079  -7.971  -2.091  1.00 10.00      B   
ATOM   1549  HN  LEU   144      25.675  -8.844  -1.915  1.00 10.00      B   
ATOM   1550  CA  LEU   144      25.557  -7.173  -3.198  1.00 10.00      B   
ATOM   1551  CB  LEU   144      24.765  -5.962  -2.693  1.00 10.00      B   
ATOM   1552  CG  LEU   144      23.403  -6.274  -2.063  1.00 10.00      B   
ATOM   1553  CD1 LEU   144      22.838  -5.053  -1.358  1.00 10.00      B   
ATOM   1554  CD2 LEU   144      22.427  -6.783  -3.113  1.00 10.00      B   
ATOM   1555  C   LEU   144      26.659  -6.770  -4.173  1.00 10.00      B   
ATOM   1556  O   LEU   144      27.127  -5.631  -4.178  1.00 10.00      B   
ATOM   1557  N   ALA   145      27.066  -7.722  -4.996  1.00 10.00      B   
ATOM   1558  HN  ALA   145      26.637  -8.603  -4.953  1.00 10.00      B   
ATOM   1559  CA  ALA   145      28.121  -7.496  -5.972  1.00 10.00      B   
ATOM   1560  CB  ALA   145      28.640  -8.823  -6.500  1.00 10.00      B   
ATOM   1561  C   ALA   145      27.647  -6.607  -7.117  1.00 10.00      B   
ATOM   1562  O   ALA   145      26.474  -6.646  -7.499  1.00 10.00      B   
ATOM   1563  N   GLN   146      28.571  -5.804  -7.648  1.00 10.00      B   
ATOM   1564  HN  GLN   146      29.475  -5.817  -7.270  1.00 10.00      B   
ATOM   1565  CA  GLN   146      28.284  -4.894  -8.760  1.00 10.00      B   
ATOM   1566  CB  GLN   146      27.914  -5.666 -10.034  1.00 10.00      B   
ATOM   1567  CG  GLN   146      29.054  -6.472 -10.643  1.00 10.00      B   
ATOM   1568  CD  GLN   146      30.092  -5.605 -11.326  1.00 10.00      B   
ATOM   1569  OE1 GLN   146      29.950  -5.253 -12.498  1.00 10.00      B   
ATOM   1570  NE2 GLN   146      31.153  -5.275 -10.610  1.00 10.00      B   
ATOM   1571 HE21 GLN   146      31.213  -5.609  -9.689  1.00 10.00      B   
ATOM   1572 HE22 GLN   146      31.839  -4.714 -11.028  1.00 10.00      B   
ATOM   1573  C   GLN   146      27.192  -3.889  -8.396  1.00 10.00      B   
ATOM   1574  O   GLN   146      26.244  -3.683  -9.154  1.00 10.00      B   
ATOM   1575  N   GLY   147      27.332  -3.272  -7.231  1.00 10.00      B   
ATOM   1576  HN  GLY   147      28.102  -3.483  -6.662  1.00 10.00      B   
ATOM   1577  CA  GLY   147      26.360  -2.297  -6.788  1.00 10.00      B   
ATOM   1578  C   GLY   147      26.836  -1.546  -5.566  1.00 10.00      B   
ATOM   1579  O   GLY   147      28.027  -1.256  -5.442  1.00 10.00      B   
ATOM   1580  N   GLN   148      25.901  -1.225  -4.676  1.00 10.00      B   
ATOM   1581  HN  GLN   148      24.968  -1.468  -4.864  1.00 10.00      B   
ATOM   1582  CA  GLN   148      26.198  -0.510  -3.438  1.00 10.00      B   
ATOM   1583  CB  GLN   148      27.035  -1.357  -2.472  1.00 10.00      B   
ATOM   1584  CG  GLN   148      26.275  -2.515  -1.845  1.00 10.00      B   
ATOM   1585  CD  GLN   148      25.076  -2.062  -1.034  1.00 10.00      B   
ATOM   1586  OE1 GLN   148      25.181  -1.809   0.167  1.00 10.00      B   
ATOM   1587  NE2 GLN   148      23.925  -1.955  -1.682  1.00 10.00      B   
ATOM   1588 HE21 GLN   148      23.909  -2.170  -2.642  1.00 10.00      B   
ATOM   1589 HE22 GLN   148      23.131  -1.673  -1.178  1.00 10.00      B   
ATOM   1590  C   GLN   148      26.833   0.852  -3.687  1.00 10.00      B   
ATOM   1591  O   GLN   148      28.034   1.048  -3.474  1.00 10.00      B   
ATOM   1592  N   PHE   149      26.017   1.791  -4.144  1.00 10.00      B   
ATOM   1593  HN  PHE   149      25.062   1.571  -4.291  1.00 10.00      B   
ATOM   1594  CA  PHE   149      26.483   3.139  -4.419  1.00 10.00      B   
ATOM   1595  CB  PHE   149      25.509   3.856  -5.358  1.00 10.00      B   
ATOM   1596  CG  PHE   149      26.171   4.788  -6.331  1.00 10.00      B   
ATOM   1597  CD1 PHE   149      26.667   4.314  -7.534  1.00 10.00      B   
ATOM   1598  CD2 PHE   149      26.294   6.136  -6.046  1.00 10.00      B   
ATOM   1599  CE1 PHE   149      27.274   5.168  -8.436  1.00 10.00      B   
ATOM   1600  CE2 PHE   149      26.899   6.995  -6.942  1.00 10.00      B   
ATOM   1601  CZ  PHE   149      27.389   6.509  -8.137  1.00 10.00      B   
ATOM   1602  C   PHE   149      26.614   3.906  -3.111  1.00 10.00      B   
ATOM   1603  O   PHE   149      27.725   4.177  -2.649  1.00 10.00      B   
ATOM   1604  N   GLN   150      25.466   4.224  -2.517  1.00 10.00      B   
ATOM   1605  HN  GLN   150      24.623   3.971  -2.952  1.00 10.00      B   
ATOM   1606  CA  GLN   150      25.405   4.942  -1.249  1.00 10.00      B   
ATOM   1607  CB  GLN   150      25.809   4.036  -0.081  1.00 10.00      B   
ATOM   1608  CG  GLN   150      24.787   2.958   0.247  1.00 10.00      B   
ATOM   1609  CD  GLN   150      23.496   3.532   0.795  1.00 10.00      B   
ATOM   1610  OE1 GLN   150      23.498   4.553   1.486  1.00 10.00      B   
ATOM   1611  NE2 GLN   150      22.383   2.885   0.490  1.00 10.00      B   
ATOM   1612 HE21 GLN   150      22.453   2.080  -0.062  1.00 10.00      B   
ATOM   1613 HE22 GLN   150      21.532   3.245   0.823  1.00 10.00      B   
ATOM   1614  C   GLN   150      26.239   6.218  -1.266  1.00 10.00      B   
ATOM   1615  O   GLN   150      27.308   6.285  -0.659  1.00 10.00      B   
ATOM   1616  N   GLN   151      25.758   7.222  -1.982  1.00 10.00      B   
ATOM   1617  HN  GLN   151      24.913   7.106  -2.465  1.00 10.00      B   
ATOM   1618  CA  GLN   151      26.461   8.493  -2.070  1.00 10.00      B   
ATOM   1619  CB  GLN   151      25.943   9.304  -3.262  1.00 10.00      B   
ATOM   1620  CG  GLN   151      26.695  10.602  -3.529  1.00 10.00      B   
ATOM   1621  CD  GLN   151      27.886  10.424  -4.455  1.00 10.00      B   
ATOM   1622  OE1 GLN   151      27.924   9.510  -5.277  1.00 10.00      B   
ATOM   1623  NE2 GLN   151      28.859  11.313  -4.344  1.00 10.00      B   
ATOM   1624 HE21 GLN   151      28.760  12.031  -3.678  1.00 10.00      B   
ATOM   1625 HE22 GLN   151      29.642  11.219  -4.926  1.00 10.00      B   
ATOM   1626  C   GLN   151      26.292   9.281  -0.773  1.00 10.00      B   
ATOM   1627  O   GLN   151      27.248   9.857  -0.253  1.00 10.00      B   
ATOM   1628  N   ALA   152      25.074   9.276  -0.243  1.00 10.00      B   
ATOM   1629  HN  ALA   152      24.363   8.770  -0.689  1.00 10.00      B   
ATOM   1630  CA  ALA   152      24.763   9.998   0.986  1.00 10.00      B   
ATOM   1631  CB  ALA   152      23.258  10.035   1.203  1.00 10.00      B   
ATOM   1632  C   ALA   152      25.463   9.389   2.201  1.00 10.00      B   
ATOM   1633  O   ALA   152      25.456   8.169   2.385  1.00 10.00      B   
ATOM   1634  N   THR   153      26.077  10.255   3.011  1.00 10.00      B   
ATOM   1635  HN  THR   153      26.054  11.211   2.777  1.00 10.00      B   
ATOM   1636  CA  THR   153      26.786   9.853   4.230  1.00 10.00      B   
ATOM   1637  CB  THR   153      25.901   9.000   5.167  1.00 10.00      B   
ATOM   1638  OG1 THR   153      24.620   9.630   5.324  1.00 10.00      B   
ATOM   1639  HG1 THR   153      24.667  10.535   4.984  1.00 10.00      B   
ATOM   1640  CG2 THR   153      26.553   8.854   6.536  1.00 10.00      B   
ATOM   1641  C   THR   153      28.109   9.128   3.944  1.00 10.00      B   
ATOM   1642  O   THR   153      29.152   9.487   4.489  1.00 10.00      B   
ATOM   1643  N   ASN   154      28.057   8.118   3.088  1.00 10.00      B   
ATOM   1644  HN  ASN   154      27.191   7.886   2.679  1.00 10.00      B   
ATOM   1645  CA  ASN   154      29.240   7.340   2.738  1.00 10.00      B   
ATOM   1646  CB  ASN   154      28.817   6.080   1.976  1.00 10.00      B   
ATOM   1647  CG  ASN   154      29.972   5.182   1.578  1.00 10.00      B   
ATOM   1648  OD1 ASN   154      30.966   5.066   2.292  1.00 10.00      B   
ATOM   1649  ND2 ASN   154      29.836   4.531   0.432  1.00 10.00      B   
ATOM   1650 HD21 ASN   154      29.009   4.666  -0.080  1.00 10.00      B   
ATOM   1651 HD22 ASN   154      30.567   3.945   0.138  1.00 10.00      B   
ATOM   1652  C   ASN   154      30.229   8.171   1.917  1.00 10.00      B   
ATOM   1653  O   ASN   154      31.443   8.051   2.084  1.00 10.00      B   
ATOM   1654  N   GLY   155      29.703   9.027   1.051  1.00 10.00      B   
ATOM   1655  HN  GLY   155      28.727   9.095   0.969  1.00 10.00      B   
ATOM   1656  CA  GLY   155      30.552   9.864   0.227  1.00 10.00      B   
ATOM   1657  C   GLY   155      30.567   9.411  -1.216  1.00 10.00      B   
ATOM   1658  O   GLY   155      29.606   9.625  -1.948  1.00 10.00      B   
ATOM   1659  N   SER   156      31.654   8.782  -1.625  1.00 10.00      B   
ATOM   1660  HN  SER   156      32.390   8.634  -0.992  1.00 10.00      B   
ATOM   1661  CA  SER   156      31.789   8.295  -2.991  1.00 10.00      B   
ATOM   1662  CB  SER   156      32.624   9.279  -3.818  1.00 10.00      B   
ATOM   1663  OG  SER   156      32.142  10.611  -3.680  1.00 10.00      B   
ATOM   1664  HG  SER   156      31.356  10.608  -3.116  1.00 10.00      B   
ATOM   1665  C   SER   156      32.444   6.916  -2.985  1.00 10.00      B   
ATOM   1666  O   SER   156      32.969   6.454  -4.000  1.00 10.00      B   
ATOM   1667  N   SER   157      32.379   6.262  -1.833  1.00 10.00      B   
ATOM   1668  HN  SER   157      31.905   6.672  -1.081  1.00 10.00      B   
ATOM   1669  CA  SER   157      32.973   4.951  -1.644  1.00 10.00      B   
ATOM   1670  CB  SER   157      33.258   4.737  -0.157  1.00 10.00      B   
ATOM   1671  OG  SER   157      33.252   5.978   0.529  1.00 10.00      B   
ATOM   1672  HG  SER   157      33.022   5.825   1.452  1.00 10.00      B   
ATOM   1673  C   SER   157      32.091   3.828  -2.190  1.00 10.00      B   
ATOM   1674  O   SER   157      31.404   3.135  -1.437  1.00 10.00      B   
ATOM   1675  N   VAL   158      32.099   3.668  -3.507  1.00 10.00      B   
ATOM   1676  HN  VAL   158      32.631   4.278  -4.057  1.00 10.00      B   
ATOM   1677  CA  VAL   158      31.331   2.613  -4.154  1.00 10.00      B   
ATOM   1678  CB  VAL   158      30.952   2.992  -5.602  1.00 10.00      B   
ATOM   1679  CG1 VAL   158      30.002   1.964  -6.192  1.00 10.00      B   
ATOM   1680  CG2 VAL   158      30.326   4.378  -5.643  1.00 10.00      B   
ATOM   1681  C   VAL   158      32.153   1.327  -4.156  1.00 10.00      B   
ATOM   1682  O   VAL   158      33.352   1.348  -4.448  1.00 10.00      B   
ATOM   1683  N   LEU   159      31.514   0.213  -3.838  1.00 10.00      B   
ATOM   1684  HN  LEU   159      30.549   0.245  -3.654  1.00 10.00      B   
ATOM   1685  CA  LEU   159      32.213  -1.062  -3.774  1.00 10.00      B   
ATOM   1686  CB  LEU   159      32.187  -1.603  -2.339  1.00 10.00      B   
ATOM   1687  CG  LEU   159      33.192  -2.709  -2.010  1.00 10.00      B   
ATOM   1688  CD1 LEU   159      34.611  -2.168  -2.052  1.00 10.00      B   
ATOM   1689  CD2 LEU   159      32.890  -3.328  -0.654  1.00 10.00      B   
ATOM   1690  C   LEU   159      31.621  -2.088  -4.738  1.00 10.00      B   
ATOM   1691  O   LEU   159      30.647  -2.770  -4.412  1.00 10.00      B   
ATOM   1692  N   PHE   160      32.203  -2.198  -5.924  1.00 10.00      B   
ATOM   1693  HN  PHE   160      32.975  -1.633  -6.138  1.00 10.00      B   
ATOM   1694  CA  PHE   160      31.730  -3.157  -6.910  1.00 10.00      B   
ATOM   1695  CB  PHE   160      30.910  -2.500  -8.039  1.00 10.00      B   
ATOM   1696  CG  PHE   160      31.649  -1.513  -8.902  1.00 10.00      B   
ATOM   1697  CD1 PHE   160      32.250  -1.919 -10.084  1.00 10.00      B   
ATOM   1698  CD2 PHE   160      31.734  -0.179  -8.538  1.00 10.00      B   
ATOM   1699  CE1 PHE   160      32.923  -1.017 -10.883  1.00 10.00      B   
ATOM   1700  CE2 PHE   160      32.405   0.728  -9.331  1.00 10.00      B   
ATOM   1701  CZ  PHE   160      33.001   0.309 -10.506  1.00 10.00      B   
ATOM   1702  C   PHE   160      32.879  -4.009  -7.438  1.00 10.00      B   
ATOM   1703  O   PHE   160      33.840  -3.494  -8.003  1.00 10.00      B   
ATOM   1704  N   ILE   161      32.786  -5.312  -7.211  1.00 10.00      B   
ATOM   1705  HN  ILE   161      32.010  -5.657  -6.720  1.00 10.00      B   
ATOM   1706  CA  ILE   161      33.814  -6.243  -7.652  1.00 10.00      B   
ATOM   1707  CB  ILE   161      34.229  -7.193  -6.506  1.00 10.00      B   
ATOM   1708  CG1 ILE   161      34.248  -6.449  -5.168  1.00 10.00      B   
ATOM   1709  CG2 ILE   161      35.592  -7.807  -6.794  1.00 10.00      B   
ATOM   1710  CD1 ILE   161      34.372  -7.355  -3.961  1.00 10.00      B   
ATOM   1711  C   ILE   161      33.303  -7.092  -8.806  1.00 10.00      B   
ATOM   1712  O   ILE   161      32.136  -7.491  -8.821  1.00 10.00      B   
ATOM   1713  N   GLU   162      34.169  -7.358  -9.774  1.00 10.00      B   
ATOM   1714  HN  GLU   162      35.082  -6.997  -9.714  1.00 10.00      B   
ATOM   1715  CA  GLU   162      33.801  -8.177 -10.918  1.00 10.00      B   
ATOM   1716  CB  GLU   162      34.595  -7.776 -12.163  1.00 10.00      B   
ATOM   1717  CG  GLU   162      33.986  -6.632 -12.955  1.00 10.00      B   
ATOM   1718  CD  GLU   162      34.487  -6.604 -14.383  1.00 10.00      B   
ATOM   1719  OE1 GLU   162      33.965  -7.376 -15.217  1.00 10.00      B   
ATOM   1720  OE2 GLU   162      35.410  -5.817 -14.680  1.00 10.00      B   
ATOM   1721  C   GLU   162      34.020  -9.654 -10.606  1.00 10.00      B   
ATOM   1722  O   GLU   162      34.996 -10.262 -11.054  1.00 10.00      B   
ATOM   1723  N   SER   163      33.126 -10.217  -9.811  1.00 10.00      B   
ATOM   1724  HN  SER   163      32.386  -9.673  -9.464  1.00 10.00      B   
ATOM   1725  CA  SER   163      33.208 -11.619  -9.437  1.00 10.00      B   
ATOM   1726  CB  SER   163      33.164 -11.755  -7.913  1.00 10.00      B   
ATOM   1727  OG  SER   163      32.162 -10.916  -7.360  1.00 10.00      B   
ATOM   1728  HG  SER   163      31.299 -11.334  -7.472  1.00 10.00      B   
ATOM   1729  C   SER   163      32.061 -12.401 -10.069  1.00 10.00      B   
ATOM   1730  O   SER   163      30.972 -11.861 -10.272  1.00 10.00      B   
ATOM   1731  N   VAL   164      32.308 -13.661 -10.389  1.00 10.00      B   
ATOM   1732  HN  VAL   164      33.200 -14.032 -10.225  1.00 10.00      B   
ATOM   1733  CA  VAL   164      31.288 -14.509 -10.988  1.00 10.00      B   
ATOM   1734  CB  VAL   164      31.922 -15.668 -11.784  1.00 10.00      B   
ATOM   1735  CG1 VAL   164      30.869 -16.404 -12.596  1.00 10.00      B   
ATOM   1736  CG2 VAL   164      33.030 -15.154 -12.684  1.00 10.00      B   
ATOM   1737  C   VAL   164      30.397 -15.090  -9.897  1.00 10.00      B   
ATOM   1738  O   VAL   164      29.170 -15.031  -9.972  1.00 10.00      B   
ATOM   1739  N   ASP   165      31.032 -15.636  -8.874  1.00 10.00      B   
ATOM   1740  HN  ASP   165      32.010 -15.646  -8.873  1.00 10.00      B   
ATOM   1741  CA  ASP   165      30.317 -16.234  -7.757  1.00 10.00      B   
ATOM   1742  CB  ASP   165      30.343 -17.760  -7.861  1.00 10.00      B   
ATOM   1743  CG  ASP   165      31.713 -18.338  -7.582  1.00 10.00      B   
ATOM   1744  OD1 ASP   165      32.657 -18.040  -8.345  1.00 10.00      B   
ATOM   1745  OD2 ASP   165      31.854 -19.092  -6.599  1.00 10.00      B   
ATOM   1746  C   ASP   165      30.922 -15.794  -6.429  1.00 10.00      B   
ATOM   1747  O   ASP   165      30.233 -15.745  -5.412  1.00 10.00      B   
ATOM   1748  N   GLY   166      32.211 -15.472  -6.443  1.00 10.00      B   
ATOM   1749  HN  GLY   166      32.714 -15.537  -7.280  1.00 10.00      B   
ATOM   1750  CA  GLY   166      32.878 -15.032  -5.230  1.00 10.00      B   
ATOM   1751  C   GLY   166      34.201 -15.735  -4.989  1.00 10.00      B   
ATOM   1752  O   GLY   166      34.813 -15.570  -3.934  1.00 10.00      B   
ATOM   1753  N   SER   167      34.634 -16.539  -5.952  1.00 10.00      B   
ATOM   1754  HN  SER   167      34.092 -16.661  -6.756  1.00 10.00      B   
ATOM   1755  CA  SER   167      35.899 -17.257  -5.832  1.00 10.00      B   
ATOM   1756  CB  SER   167      35.863 -18.551  -6.655  1.00 10.00      B   
ATOM   1757  OG  SER   167      35.181 -18.358  -7.887  1.00 10.00      B   
ATOM   1758  HG  SER   167      34.230 -18.523  -7.765  1.00 10.00      B   
ATOM   1759  C   SER   167      37.065 -16.365  -6.262  1.00 10.00      B   
ATOM   1760  O   SER   167      38.100 -16.301  -5.594  1.00 10.00      B   
ATOM   1761  N   ASP   168      36.877 -15.667  -7.377  1.00 10.00      B   
ATOM   1762  HN  ASP   168      36.024 -15.750  -7.854  1.00 10.00      B   
ATOM   1763  CA  ASP   168      37.893 -14.765  -7.904  1.00 10.00      B   
ATOM   1764  CB  ASP   168      38.336 -15.197  -9.306  1.00 10.00      B   
ATOM   1765  CG  ASP   168      39.772 -14.808  -9.608  1.00 10.00      B   
ATOM   1766  OD1 ASP   168      40.132 -13.626  -9.412  1.00 10.00      B   
ATOM   1767  OD2 ASP   168      40.550 -15.685 -10.042  1.00 10.00      B   
ATOM   1768  C   ASP   168      37.338 -13.348  -7.940  1.00 10.00      B   
ATOM   1769  O   ASP   168      36.150 -13.146  -8.205  1.00 10.00      B   
ATOM   1770  N   PHE   169      38.186 -12.372  -7.660  1.00 10.00      B   
ATOM   1771  HN  PHE   169      39.123 -12.590  -7.478  1.00 10.00      B   
ATOM   1772  CA  PHE   169      37.767 -10.980  -7.638  1.00 10.00      B   
ATOM   1773  CB  PHE   169      37.924 -10.400  -6.226  1.00 10.00      B   
ATOM   1774  CG  PHE   169      37.178 -11.152  -5.157  1.00 10.00      B   
ATOM   1775  CD1 PHE   169      35.824 -10.940  -4.960  1.00 10.00      B   
ATOM   1776  CD2 PHE   169      37.832 -12.070  -4.349  1.00 10.00      B   
ATOM   1777  CE1 PHE   169      35.134 -11.627  -3.978  1.00 10.00      B   
ATOM   1778  CE2 PHE   169      37.151 -12.761  -3.368  1.00 10.00      B   
ATOM   1779  CZ  PHE   169      35.800 -12.539  -3.181  1.00 10.00      B   
ATOM   1780  C   PHE   169      38.571 -10.147  -8.632  1.00 10.00      B   
ATOM   1781  O   PHE   169      39.770  -9.933  -8.447  1.00 10.00      B   
ATOM   1782  N   LYS   170      37.911  -9.685  -9.688  1.00 10.00      B   
ATOM   1783  HN  LYS   170      36.958  -9.902  -9.792  1.00 10.00      B   
ATOM   1784  CA  LYS   170      38.567  -8.865 -10.701  1.00 10.00      B   
ATOM   1785  CB  LYS   170      37.979  -9.159 -12.084  1.00 10.00      B   
ATOM   1786  CG  LYS   170      38.613  -8.382 -13.226  1.00 10.00      B   
ATOM   1787  CD  LYS   170      37.715  -8.384 -14.451  1.00 10.00      B   
ATOM   1788  CE  LYS   170      38.172  -7.362 -15.476  1.00 10.00      B   
ATOM   1789  NZ  LYS   170      37.104  -7.068 -16.468  1.00 10.00      B   
ATOM   1790  HZ1 LYS   170      36.253  -6.692 -15.985  1.00 10.00      B   
ATOM   1791  HZ2 LYS   170      36.846  -7.932 -16.980  1.00 10.00      B   
ATOM   1792  HZ3 LYS   170      37.436  -6.362 -17.153  1.00 10.00      B   
ATOM   1793  C   LYS   170      38.423  -7.384 -10.355  1.00 10.00      B   
ATOM   1794  O   LYS   170      37.504  -6.712 -10.829  1.00 10.00      B   
ATOM   1795  N   ASP   171      39.336  -6.901  -9.517  1.00 10.00      B   
ATOM   1796  HN  ASP   171      40.037  -7.506  -9.191  1.00 10.00      B   
ATOM   1797  CA  ASP   171      39.346  -5.507  -9.054  1.00 10.00      B   
ATOM   1798  CB  ASP   171      39.481  -4.483 -10.188  1.00 10.00      B   
ATOM   1799  CG  ASP   171      39.857  -3.097  -9.681  1.00 10.00      B   
ATOM   1800  OD1 ASP   171      40.232  -2.970  -8.492  1.00 10.00      B   
ATOM   1801  OD2 ASP   171      39.788  -2.127 -10.474  1.00 10.00      B   
ATOM   1802  C   ASP   171      38.163  -5.194  -8.141  1.00 10.00      B   
ATOM   1803  O   ASP   171      37.000  -5.345  -8.517  1.00 10.00      B   
ATOM   1804  N   VAL   172      38.482  -4.768  -6.929  1.00 10.00      B   
ATOM   1805  HN  VAL   172      39.428  -4.661  -6.700  1.00 10.00      B   
ATOM   1806  CA  VAL   172      37.473  -4.438  -5.932  1.00 10.00      B   
ATOM   1807  CB  VAL   172      38.013  -4.694  -4.503  1.00 10.00      B   
ATOM   1808  CG1 VAL   172      36.916  -4.553  -3.459  1.00 10.00      B   
ATOM   1809  CG2 VAL   172      38.644  -6.073  -4.415  1.00 10.00      B   
ATOM   1810  C   VAL   172      37.050  -2.978  -6.069  1.00 10.00      B   
ATOM   1811  O   VAL   172      36.022  -2.566  -5.519  1.00 10.00      B   
ATOM   1812  N   PHE   173      37.847  -2.208  -6.819  1.00 10.00      B   
ATOM   1813  HN  PHE   173      38.636  -2.620  -7.240  1.00 10.00      B   
ATOM   1814  CA  PHE   173      37.598  -0.780  -7.046  1.00 10.00      B   
ATOM   1815  CB  PHE   173      36.168  -0.521  -7.540  1.00 10.00      B   
ATOM   1816  CG  PHE   173      35.994   0.771  -8.283  1.00 10.00      B   
ATOM   1817  CD1 PHE   173      36.535   0.934  -9.548  1.00 10.00      B   
ATOM   1818  CD2 PHE   173      35.281   1.819  -7.724  1.00 10.00      B   
ATOM   1819  CE1 PHE   173      36.369   2.116 -10.242  1.00 10.00      B   
ATOM   1820  CE2 PHE   173      35.112   3.005  -8.413  1.00 10.00      B   
ATOM   1821  CZ  PHE   173      35.657   3.153  -9.674  1.00 10.00      B   
ATOM   1822  C   PHE   173      37.916   0.036  -5.793  1.00 10.00      B   
ATOM   1823  O   PHE   173      38.686   0.995  -5.854  1.00 10.00      B   
ATOM   1824  N   LEU   174      37.309  -0.365  -4.671  1.00 10.00      B   
ATOM   1825  HN  LEU   174      36.694  -1.130  -4.728  1.00 10.00      B   
ATOM   1826  CA  LEU   174      37.508   0.272  -3.365  1.00 10.00      B   
ATOM   1827  CB  LEU   174      38.745  -0.304  -2.661  1.00 10.00      B   
ATOM   1828  CG  LEU   174      38.873  -0.031  -1.159  1.00 10.00      B   
ATOM   1829  CD1 LEU   174      37.636  -0.510  -0.412  1.00 10.00      B   
ATOM   1830  CD2 LEU   174      40.120  -0.701  -0.602  1.00 10.00      B   
ATOM   1831  C   LEU   174      37.573   1.796  -3.449  1.00 10.00      B   
ATOM   1832  O   LEU   174      38.619   2.404  -3.210  1.00 10.00      B   
ATOM   1833  N   ALA   175      36.455   2.409  -3.804  1.00 10.00      B   
ATOM   1834  HN  ALA   175      35.653   1.877  -3.990  1.00 10.00      B   
ATOM   1835  CA  ALA   175      36.394   3.856  -3.916  1.00 10.00      B   
ATOM   1836  CB  ALA   175      35.188   4.283  -4.737  1.00 10.00      B   
ATOM   1837  C   ALA   175      36.371   4.504  -2.537  1.00 10.00      B   
ATOM   1838  O   ALA   175      35.937   3.891  -1.559  1.00 10.00      B   
ATOM   1839  N   GLN   176      36.848   5.735  -2.463  1.00 10.00      B   
ATOM   1840  HN  GLN   176      37.176   6.169  -3.285  1.00 10.00      B   
ATOM   1841  CA  GLN   176      36.893   6.475  -1.210  1.00 10.00      B   
ATOM   1842  CB  GLN   176      38.343   6.682  -0.773  1.00 10.00      B   
ATOM   1843  CG  GLN   176      38.951   5.484  -0.063  1.00 10.00      B   
ATOM   1844  CD  GLN   176      40.431   5.655   0.221  1.00 10.00      B   
ATOM   1845  OE1 GLN   176      40.928   6.772   0.373  1.00 10.00      B   
ATOM   1846  NE2 GLN   176      41.142   4.543   0.296  1.00 10.00      B   
ATOM   1847 HE21 GLN   176      40.679   3.688   0.163  1.00 10.00      B   
ATOM   1848 HE22 GLN   176      42.101   4.612   0.490  1.00 10.00      B   
ATOM   1849  C   GLN   176      36.191   7.819  -1.347  1.00 10.00      B   
ATOM   1850  O   GLN   176      35.857   8.243  -2.455  1.00 10.00      B   
ATOM   1851  N   SER   186      40.388   8.567  -4.153  1.00 10.00      B   
ATOM   1852  HN  SER   186      41.098   7.901  -4.018  1.00 10.00      B   
ATOM   1853  CA  SER   186      39.352   8.300  -5.135  1.00 10.00      B   
ATOM   1854  CB  SER   186      39.765   8.830  -6.513  1.00 10.00      B   
ATOM   1855  OG  SER   186      38.721   8.672  -7.456  1.00 10.00      B   
ATOM   1856  HG  SER   186      37.889   8.970  -7.063  1.00 10.00      B   
ATOM   1857  C   SER   186      39.041   6.807  -5.208  1.00 10.00      B   
ATOM   1858  O   SER   186      37.936   6.384  -4.874  1.00 10.00      B   
ATOM   1859  N   VAL   187      40.023   6.010  -5.621  1.00 10.00      B   
ATOM   1860  HN  VAL   187      40.901   6.397  -5.833  1.00 10.00      B   
ATOM   1861  CA  VAL   187      39.834   4.571  -5.754  1.00 10.00      B   
ATOM   1862  CB  VAL   187      39.499   4.181  -7.211  1.00 10.00      B   
ATOM   1863  CG1 VAL   187      38.105   4.649  -7.595  1.00 10.00      B   
ATOM   1864  CG2 VAL   187      40.540   4.743  -8.173  1.00 10.00      B   
ATOM   1865  C   VAL   187      41.084   3.807  -5.332  1.00 10.00      B   
ATOM   1866  O   VAL   187      42.167   4.383  -5.199  1.00 10.00      B   
ATOM   1867  N   VAL   188      40.920   2.508  -5.113  1.00 10.00      B   
ATOM   1868  HN  VAL   188      40.021   2.119  -5.215  1.00 10.00      B   
ATOM   1869  CA  VAL   188      42.020   1.632  -4.731  1.00 10.00      B   
ATOM   1870  CB  VAL   188      41.950   1.222  -3.243  1.00 10.00      B   
ATOM   1871  CG1 VAL   188      43.131   0.335  -2.875  1.00 10.00      B   
ATOM   1872  CG2 VAL   188      41.909   2.447  -2.344  1.00 10.00      B   
ATOM   1873  C   VAL   188      41.989   0.379  -5.598  1.00 10.00      B   
ATOM   1874  O   VAL   188      41.154  -0.506  -5.404  1.00 10.00      B   
ATOM   1875  N   VAL   189      42.889   0.318  -6.566  1.00 10.00      B   
ATOM   1876  HN  VAL   189      43.539   1.051  -6.664  1.00 10.00      B   
ATOM   1877  CA  VAL   189      42.956  -0.819  -7.472  1.00 10.00      B   
ATOM   1878  CB  VAL   189      43.878  -0.528  -8.674  1.00 10.00      B   
ATOM   1879  CG1 VAL   189      43.735  -1.611  -9.731  1.00 10.00      B   
ATOM   1880  CG2 VAL   189      43.575   0.841  -9.264  1.00 10.00      B   
ATOM   1881  C   VAL   189      43.460  -2.058  -6.742  1.00 10.00      B   
ATOM   1882  O   VAL   189      44.503  -2.023  -6.088  1.00 10.00      B   
ATOM   1883  N   ALA   190      42.714  -3.147  -6.852  1.00 10.00      B   
ATOM   1884  HN  ALA   190      41.886  -3.111  -7.390  1.00 10.00      B   
ATOM   1885  CA  ALA   190      43.088  -4.395  -6.203  1.00 10.00      B   
ATOM   1886  CB  ALA   190      42.220  -4.636  -4.977  1.00 10.00      B   
ATOM   1887  C   ALA   190      42.986  -5.563  -7.175  1.00 10.00      B   
ATOM   1888  O   ALA   190      41.887  -6.012  -7.499  1.00 10.00      B   
ATOM   1889  N   ASP   191      44.139  -6.041  -7.634  1.00 10.00      B   
ATOM   1890  HN  ASP   191      44.975  -5.626  -7.335  1.00 10.00      B   
ATOM   1891  CA  ASP   191      44.204  -7.155  -8.580  1.00 10.00      B   
ATOM   1892  CB  ASP   191      45.659  -7.477  -8.932  1.00 10.00      B   
ATOM   1893  CG  ASP   191      46.221  -6.602 -10.030  1.00 10.00      B   
ATOM   1894  OD1 ASP   191      46.125  -6.990 -11.215  1.00 10.00      B   
ATOM   1895  OD2 ASP   191      46.790  -5.536  -9.718  1.00 10.00      B   
ATOM   1896  C   ASP   191      43.526  -8.407  -8.031  1.00 10.00      B   
ATOM   1897  O   ASP   191      42.400  -8.731  -8.402  1.00 10.00      B   
ATOM   1898  N   SER   192      44.218  -9.111  -7.148  1.00 10.00      B   
ATOM   1899  HN  SER   192      45.115  -8.806  -6.885  1.00 10.00      B   
ATOM   1900  CA  SER   192      43.684 -10.326  -6.556  1.00 10.00      B   
ATOM   1901  CB  SER   192      44.774 -11.392  -6.481  1.00 10.00      B   
ATOM   1902  OG  SER   192      45.611 -11.336  -7.626  1.00 10.00      B   
ATOM   1903  HG  SER   192      45.145 -10.881  -8.339  1.00 10.00      B   
ATOM   1904  C   SER   192      43.114 -10.057  -5.166  1.00 10.00      B   
ATOM   1905  O   SER   192      43.554  -9.138  -4.471  1.00 10.00      B   
ATOM   1906  N   GLY   193      42.133 -10.856  -4.768  1.00 10.00      B   
ATOM   1907  HN  GLY   193      41.819 -11.569  -5.366  1.00 10.00      B   
ATOM   1908  CA  GLY   193      41.520 -10.693  -3.465  1.00 10.00      B   
ATOM   1909  C   GLY   193      41.104 -12.017  -2.861  1.00 10.00      B   
ATOM   1910  O   GLY   193      41.069 -13.037  -3.554  1.00 10.00      B   
ATOM   1911  N   HIS   194      40.796 -12.003  -1.575  1.00 10.00      B   
ATOM   1912  HN  HIS   194      40.855 -11.156  -1.080  1.00 10.00      B   
ATOM   1913  CA  HIS   194      40.381 -13.206  -0.868  1.00 10.00      B   
ATOM   1914  CB  HIS   194      41.528 -13.717   0.015  1.00 10.00      B   
ATOM   1915  CG  HIS   194      41.207 -14.944   0.813  1.00 10.00      B   
ATOM   1916  ND1 HIS   194      41.243 -14.978   2.192  1.00 10.00      B   
ATOM   1917  HD1 HIS   194      41.486 -14.227   2.783  1.00 10.00      B   
ATOM   1918  CD2 HIS   194      40.842 -16.188   0.419  1.00 10.00      B   
ATOM   1919  CE1 HIS   194      40.918 -16.188   2.608  1.00 10.00      B   
ATOM   1920  NE2 HIS   194      40.670 -16.937   1.553  1.00 10.00      B   
ATOM   1921  HE2 HIS   194      40.407 -17.882   1.579  1.00 10.00      B   
ATOM   1922  C   HIS   194      39.143 -12.927  -0.019  1.00 10.00      B   
ATOM   1923  O   HIS   194      39.069 -11.904   0.664  1.00 10.00      B   
ATOM   1924  N   LEU   195      38.177 -13.839  -0.070  1.00 10.00      B   
ATOM   1925  HN  LEU   195      38.295 -14.629  -0.638  1.00 10.00      B   
ATOM   1926  CA  LEU   195      36.944 -13.699   0.693  1.00 10.00      B   
ATOM   1927  CB  LEU   195      35.928 -14.765   0.272  1.00 10.00      B   
ATOM   1928  CG  LEU   195      34.572 -14.729   0.983  1.00 10.00      B   
ATOM   1929  CD1 LEU   195      33.733 -13.560   0.494  1.00 10.00      B   
ATOM   1930  CD2 LEU   195      33.831 -16.044   0.796  1.00 10.00      B   
ATOM   1931  C   LEU   195      37.218 -13.798   2.189  1.00 10.00      B   
ATOM   1932  O   LEU   195      37.859 -14.744   2.651  1.00 10.00      B   
ATOM   1933  N   THR   196      36.744 -12.809   2.933  1.00 10.00      B   
ATOM   1934  HN  THR   196      36.250 -12.081   2.498  1.00 10.00      B   
ATOM   1935  CA  THR   196      36.930 -12.770   4.374  1.00 10.00      B   
ATOM   1936  CB  THR   196      38.012 -11.741   4.754  1.00 10.00      B   
ATOM   1937  OG1 THR   196      38.949 -11.627   3.678  1.00 10.00      B   
ATOM   1938  HG1 THR   196      38.465 -11.561   2.846  1.00 10.00      B   
ATOM   1939  CG2 THR   196      38.750 -12.177   6.009  1.00 10.00      B   
ATOM   1940  C   THR   196      35.621 -12.395   5.064  1.00 10.00      B   
ATOM   1941  O   THR   196      34.943 -11.455   4.655  1.00 10.00      B   
ATOM   1942  N   GLN   197      35.259 -13.141   6.095  1.00 10.00      B   
ATOM   1943  HN  GLN   197      35.833 -13.889   6.371  1.00 10.00      B   
ATOM   1944  CA  GLN   197      34.033 -12.874   6.838  1.00 10.00      B   
ATOM   1945  CB  GLN   197      33.073 -14.063   6.760  1.00 10.00      B   
ATOM   1946  CG  GLN   197      31.902 -13.865   5.810  1.00 10.00      B   
ATOM   1947  CD  GLN   197      32.304 -13.962   4.354  1.00 10.00      B   
ATOM   1948  OE1 GLN   197      33.252 -14.665   4.003  1.00 10.00      B   
ATOM   1949  NE2 GLN   197      31.574 -13.271   3.495  1.00 10.00      B   
ATOM   1950 HE21 GLN   197      30.821 -12.746   3.844  1.00 10.00      B   
ATOM   1951 HE22 GLN   197      31.816 -13.306   2.547  1.00 10.00      B   
ATOM   1952  C   GLN   197      34.349 -12.562   8.294  1.00 10.00      B   
ATOM   1953  O   GLN   197      35.457 -12.829   8.761  1.00 10.00      B   
ATOM   1954  N   LEU   198      33.382 -11.990   9.002  1.00 10.00      B   
ATOM   1955  HN  LEU   198      32.528 -11.783   8.564  1.00 10.00      B   
ATOM   1956  CA  LEU   198      33.558 -11.651  10.411  1.00 10.00      B   
ATOM   1957  CB  LEU   198      32.500 -10.638  10.859  1.00 10.00      B   
ATOM   1958  CG  LEU   198      32.560  -9.257  10.202  1.00 10.00      B   
ATOM   1959  CD1 LEU   198      31.380  -8.405  10.645  1.00 10.00      B   
ATOM   1960  CD2 LEU   198      33.877  -8.561  10.521  1.00 10.00      B   
ATOM   1961  C   LEU   198      33.489 -12.900  11.284  1.00 10.00      B   
ATOM   1962  O   LEU   198      32.852 -13.892  10.917  1.00 10.00      B   
ATOM   1963  N   GLN   203      37.144  -7.228   9.932  1.00 10.00      B   
ATOM   1964  HN  GLN   203      37.124  -8.063   9.410  1.00 10.00      B   
ATOM   1965  CA  GLN   203      37.401  -5.970   9.245  1.00 10.00      B   
ATOM   1966  CB  GLN   203      37.209  -4.791  10.202  1.00 10.00      B   
ATOM   1967  CG  GLN   203      38.199  -4.760  11.357  1.00 10.00      B   
ATOM   1968  CD  GLN   203      37.764  -3.843  12.483  1.00 10.00      B   
ATOM   1969  OE1 GLN   203      37.034  -2.874  12.269  1.00 10.00      B   
ATOM   1970  NE2 GLN   203      38.215  -4.141  13.688  1.00 10.00      B   
ATOM   1971 HE21 GLN   203      38.797  -4.927  13.786  1.00 10.00      B   
ATOM   1972 HE22 GLN   203      37.952  -3.567  14.438  1.00 10.00      B   
ATOM   1973  C   GLN   203      38.803  -5.962   8.651  1.00 10.00      B   
ATOM   1974  O   GLN   203      39.133  -5.124   7.812  1.00 10.00      B   
ATOM   1975  N   VAL   204      39.623  -6.905   9.092  1.00 10.00      B   
ATOM   1976  HN  VAL   204      39.297  -7.544   9.762  1.00 10.00      B   
ATOM   1977  CA  VAL   204      40.986  -7.019   8.603  1.00 10.00      B   
ATOM   1978  CB  VAL   204      41.976  -7.364   9.734  1.00 10.00      B   
ATOM   1979  CG1 VAL   204      43.409  -7.322   9.222  1.00 10.00      B   
ATOM   1980  CG2 VAL   204      41.804  -6.409  10.908  1.00 10.00      B   
ATOM   1981  C   VAL   204      41.072  -8.074   7.503  1.00 10.00      B   
ATOM   1982  O   VAL   204      40.969  -9.274   7.767  1.00 10.00      B   
ATOM   1983  N   VAL   205      41.242  -7.612   6.273  1.00 10.00      B   
ATOM   1984  HN  VAL   205      41.307  -6.642   6.133  1.00 10.00      B   
ATOM   1985  CA  VAL   205      41.341  -8.497   5.121  1.00 10.00      B   
ATOM   1986  CB  VAL   205      40.625  -7.881   3.898  1.00 10.00      B   
ATOM   1987  CG1 VAL   205      40.600  -8.854   2.728  1.00 10.00      B   
ATOM   1988  CG2 VAL   205      39.215  -7.442   4.265  1.00 10.00      B   
ATOM   1989  C   VAL   205      42.807  -8.736   4.773  1.00 10.00      B   
ATOM   1990  O   VAL   205      43.603  -7.799   4.751  1.00 10.00      B   
ATOM   1991  N   THR   206      43.166  -9.984   4.510  1.00 10.00      B   
ATOM   1992  HN  THR   206      42.492 -10.698   4.535  1.00 10.00      B   
ATOM   1993  CA  THR   206      44.538 -10.318   4.170  1.00 10.00      B   
ATOM   1994  CB  THR   206      44.819 -11.810   4.419  1.00 10.00      B   
ATOM   1995  OG1 THR   206      44.141 -12.220   5.615  1.00 10.00      B   
ATOM   1996  HG1 THR   206      43.991 -11.452   6.176  1.00 10.00      B   
ATOM   1997  CG2 THR   206      46.311 -12.047   4.591  1.00 10.00      B   
ATOM   1998  C   THR   206      44.828  -9.972   2.709  1.00 10.00      B   
ATOM   1999  O   THR   206      44.804 -10.838   1.834  1.00 10.00      B   
ATOM   2000  N   LEU   207      45.081  -8.696   2.450  1.00 10.00      B   
ATOM   2001  HN  LEU   207      45.069  -8.046   3.187  1.00 10.00      B   
ATOM   2002  CA  LEU   207      45.364  -8.232   1.100  1.00 10.00      B   
ATOM   2003  CB  LEU   207      44.879  -6.796   0.914  1.00 10.00      B   
ATOM   2004  CG  LEU   207      43.366  -6.585   0.961  1.00 10.00      B   
ATOM   2005  CD1 LEU   207      43.039  -5.100   0.984  1.00 10.00      B   
ATOM   2006  CD2 LEU   207      42.692  -7.258  -0.224  1.00 10.00      B   
ATOM   2007  C   LEU   207      46.847  -8.332   0.774  1.00 10.00      B   
ATOM   2008  O   LEU   207      47.703  -8.111   1.632  1.00 10.00      B   
ATOM   2009  N   ASN   208      47.139  -8.687  -0.470  1.00 10.00      B   
ATOM   2010  HN  ASN   208      46.408  -8.889  -1.091  1.00 10.00      B   
ATOM   2011  CA  ASN   208      48.517  -8.812  -0.929  1.00 10.00      B   
ATOM   2012  CB  ASN   208      48.736 -10.170  -1.605  1.00 10.00      B   
ATOM   2013  CG  ASN   208      48.932 -11.306  -0.621  1.00 10.00      B   
ATOM   2014  OD1 ASN   208      50.056 -11.636  -0.258  1.00 10.00      B   
ATOM   2015  ND2 ASN   208      47.842 -11.912  -0.180  1.00 10.00      B   
ATOM   2016 HD21 ASN   208      46.970 -11.599  -0.505  1.00 10.00      B   
ATOM   2017 HD22 ASN   208      47.951 -12.657   0.451  1.00 10.00      B   
ATOM   2018  C   ASN   208      48.867  -7.688  -1.896  1.00 10.00      B   
ATOM   2019  O   ASN   208      50.038  -7.426  -2.163  1.00 10.00      B   
ATOM   2020  N   GLN   209      47.843  -7.018  -2.408  1.00 10.00      B   
ATOM   2021  HN  GLN   209      46.935  -7.259  -2.136  1.00 10.00      B   
ATOM   2022  CA  GLN   209      48.029  -5.921  -3.351  1.00 10.00      B   
ATOM   2023  CB  GLN   209      47.651  -6.379  -4.765  1.00 10.00      B   
ATOM   2024  CG  GLN   209      48.666  -7.303  -5.425  1.00 10.00      B   
ATOM   2025  CD  GLN   209      48.022  -8.275  -6.394  1.00 10.00      B   
ATOM   2026  OE1 GLN   209      46.882  -8.699  -6.197  1.00 10.00      B   
ATOM   2027  NE2 GLN   209      48.739  -8.629  -7.449  1.00 10.00      B   
ATOM   2028 HE21 GLN   209      49.640  -8.248  -7.552  1.00 10.00      B   
ATOM   2029 HE22 GLN   209      48.347  -9.263  -8.084  1.00 10.00      B   
ATOM   2030  C   GLN   209      47.161  -4.733  -2.949  1.00 10.00      B   
ATOM   2031  O   GLN   209      46.333  -4.846  -2.043  1.00 10.00      B   
ATOM   2032  N   GLY   210      47.347  -3.600  -3.617  1.00 10.00      B   
ATOM   2033  HN  GLY   210      48.023  -3.559  -4.324  1.00 10.00      B   
ATOM   2034  CA  GLY   210      46.561  -2.423  -3.302  1.00 10.00      B   
ATOM   2035  C   GLY   210      47.191  -1.135  -3.801  1.00 10.00      B   
ATOM   2036  O   GLY   210      48.174  -0.654  -3.233  1.00 10.00      B   
ATOM   2037  N   THR   211      46.629  -0.587  -4.870  1.00 10.00      B   
ATOM   2038  HN  THR   211      45.861  -1.035  -5.289  1.00 10.00      B   
ATOM   2039  CA  THR   211      47.114   0.661  -5.444  1.00 10.00      B   
ATOM   2040  CB  THR   211      47.295   0.543  -6.972  1.00 10.00      B   
ATOM   2041  OG1 THR   211      47.965  -0.686  -7.276  1.00 10.00      B   
ATOM   2042  HG1 THR   211      47.484  -1.150  -7.970  1.00 10.00      B   
ATOM   2043  CG2 THR   211      48.120   1.705  -7.505  1.00 10.00      B   
ATOM   2044  C   THR   211      46.128   1.783  -5.132  1.00 10.00      B   
ATOM   2045  O   THR   211      45.048   1.857  -5.720  1.00 10.00      B   
ATOM   2046  N   ARG   212      46.494   2.646  -4.198  1.00 10.00      B   
ATOM   2047  HN  ARG   212      47.382   2.552  -3.777  1.00 10.00      B   
ATOM   2048  CA  ARG   212      45.628   3.748  -3.797  1.00 10.00      B   
ATOM   2049  CB  ARG   212      45.840   4.085  -2.322  1.00 10.00      B   
ATOM   2050  CG  ARG   212      45.504   2.933  -1.390  1.00 10.00      B   
ATOM   2051  CD  ARG   212      45.916   3.218   0.044  1.00 10.00      B   
ATOM   2052  NE  ARG   212      47.368   3.310   0.210  1.00 10.00      B   
ATOM   2053  HE  ARG   212      47.741   4.202   0.398  1.00 10.00      B   
ATOM   2054  CZ  ARG   212      48.209   2.274   0.126  1.00 10.00      B   
ATOM   2055  NH1 ARG   212      47.755   1.048  -0.129  1.00 10.00      B   
ATOM   2056 HH11 ARG   212      48.421   0.248  -0.196  1.00 10.00      B   
ATOM   2057 HH12 ARG   212      46.734   0.879  -0.264  1.00 10.00      B   
ATOM   2058  NH2 ARG   212      49.507   2.468   0.315  1.00 10.00      B   
ATOM   2059 HH21 ARG   212      49.868   3.425   0.531  1.00 10.00      B   
ATOM   2060 HH22 ARG   212      50.177   1.668   0.246  1.00 10.00      B   
ATOM   2061  C   ARG   212      45.844   4.972  -4.676  1.00 10.00      B   
ATOM   2062  O   ARG   212      46.974   5.434  -4.848  1.00 10.00      B   
ATOM   2063  N   PHE   213      44.755   5.482  -5.237  1.00 10.00      B   
ATOM   2064  HN  PHE   213      43.881   5.058  -5.063  1.00 10.00      B   
ATOM   2065  CA  PHE   213      44.811   6.644  -6.106  1.00 10.00      B   
ATOM   2066  CB  PHE   213      44.643   6.204  -7.564  1.00 10.00      B   
ATOM   2067  CG  PHE   213      44.907   7.282  -8.575  1.00 10.00      B   
ATOM   2068  CD1 PHE   213      46.173   7.826  -8.712  1.00 10.00      B   
ATOM   2069  CD2 PHE   213      43.890   7.747  -9.394  1.00 10.00      B   
ATOM   2070  CE1 PHE   213      46.423   8.813  -9.646  1.00 10.00      B   
ATOM   2071  CE2 PHE   213      44.132   8.736 -10.330  1.00 10.00      B   
ATOM   2072  CZ  PHE   213      45.401   9.269 -10.457  1.00 10.00      B   
ATOM   2073  C   PHE   213      43.722   7.646  -5.734  1.00 10.00      B   
ATOM   2074  O   PHE   213      42.533   7.334  -5.795  1.00 10.00      B   
ATOM   2075  N   GLU   214      44.136   8.843  -5.341  1.00 10.00      B   
ATOM   2076  HN  GLU   214      45.098   9.022  -5.301  1.00 10.00      B   
ATOM   2077  CA  GLU   214      43.205   9.902  -4.959  1.00 10.00      B   
ATOM   2078  CB  GLU   214      43.525  10.420  -3.558  1.00 10.00      B   
ATOM   2079  CG  GLU   214      43.350   9.398  -2.448  1.00 10.00      B   
ATOM   2080  CD  GLU   214      43.856   9.915  -1.120  1.00 10.00      B   
ATOM   2081  OE1 GLU   214      45.083   9.872  -0.895  1.00 10.00      B   
ATOM   2082  OE2 GLU   214      43.034  10.379  -0.304  1.00 10.00      B   
ATOM   2083  C   GLU   214      43.261  11.064  -5.945  1.00 10.00      B   
ATOM   2084  O   GLU   214      42.832  12.177  -5.632  1.00 10.00      B   
ATOM   2085  N   GLY   215      43.797  10.804  -7.129  1.00 10.00      B   
ATOM   2086  HN  GLY   215      44.130   9.902  -7.315  1.00 10.00      B   
ATOM   2087  CA  GLY   215      43.901  11.837  -8.146  1.00 10.00      B   
ATOM   2088  C   GLY   215      42.566  12.144  -8.796  1.00 10.00      B   
ATOM   2089  O   GLY   215      42.274  11.661  -9.888  1.00 10.00      B   
ATOM   2090  N   THR   216      41.756  12.941  -8.117  1.00 10.00      B   
ATOM   2091  HN  THR   216      42.039  13.271  -7.235  1.00 10.00      B   
ATOM   2092  CA  THR   216      40.443  13.316  -8.619  1.00 10.00      B   
ATOM   2093  CB  THR   216      39.507  13.651  -7.447  1.00 10.00      B   
ATOM   2094  OG1 THR   216      40.294  14.103  -6.332  1.00 10.00      B   
ATOM   2095  HG1 THR   216      39.968  13.687  -5.523  1.00 10.00      B   
ATOM   2096  CG2 THR   216      38.713  12.424  -7.033  1.00 10.00      B   
ATOM   2097  C   THR   216      40.520  14.522  -9.550  1.00 10.00      B   
ATOM   2098  O   THR   216      39.581  14.803 -10.297  1.00 10.00      B   
ATOM   2099  N   ALA   217      41.635  15.234  -9.500  1.00 10.00      B   
ATOM   2100  HN  ALA   217      42.359  14.952  -8.902  1.00 10.00      B   
ATOM   2101  CA  ALA   217      41.820  16.414 -10.331  1.00 10.00      B   
ATOM   2102  CB  ALA   217      41.646  17.675  -9.505  1.00 10.00      B   
ATOM   2103  C   ALA   217      43.189  16.406 -10.986  1.00 10.00      B   
ATOM   2104  O   ALA   217      44.164  15.945 -10.392  1.00 10.00      B   
ATOM   2105  N   LEU   218      43.254  16.932 -12.205  1.00 10.00      B   
ATOM   2106  HN  LEU   218      42.432  17.286 -12.613  1.00 10.00      B   
ATOM   2107  CA  LEU   218      44.500  17.000 -12.964  1.00 10.00      B   
ATOM   2108  CB  LEU   218      44.209  17.334 -14.431  1.00 10.00      B   
ATOM   2109  CG  LEU   218      43.364  16.318 -15.204  1.00 10.00      B   
ATOM   2110  CD1 LEU   218      43.038  16.845 -16.591  1.00 10.00      B   
ATOM   2111  CD2 LEU   218      44.079  14.977 -15.291  1.00 10.00      B   
ATOM   2112  C   LEU   218      45.448  18.036 -12.364  1.00 10.00      B   
ATOM   2113  O   LEU   218      46.650  18.022 -12.628  1.00 10.00      B   
ATOM   2114  N   LEU   219      44.898  18.931 -11.556  1.00 10.00      B   
ATOM   2115  HN  LEU   219      43.930  18.897 -11.395  1.00 10.00      B   
ATOM   2116  CA  LEU   219      45.686  19.976 -10.914  1.00 10.00      B   
ATOM   2117  CB  LEU   219      44.892  21.283 -10.859  1.00 10.00      B   
ATOM   2118  CG  LEU   219      44.577  21.944 -12.202  1.00 10.00      B   
ATOM   2119  CD1 LEU   219      43.701  23.167 -11.995  1.00 10.00      B   
ATOM   2120  CD2 LEU   219      45.858  22.321 -12.928  1.00 10.00      B   
ATOM   2121  C   LEU   219      46.103  19.566  -9.504  1.00 10.00      B   
ATOM   2122  O   LEU   219      46.519  20.403  -8.704  1.00 10.00      B   
ATOM   2123  N   ARG   220      45.992  18.278  -9.204  1.00 10.00      B   
ATOM   2124  HN  ARG   220      45.674  17.650  -9.887  1.00 10.00      B   
ATOM   2125  CA  ARG   220      46.355  17.770  -7.888  1.00 10.00      B   
ATOM   2126  CB  ARG   220      45.173  17.032  -7.255  1.00 10.00      B   
ATOM   2127  CG  ARG   220      44.719  17.615  -5.926  1.00 10.00      B   
ATOM   2128  CD  ARG   220      43.386  18.332  -6.053  1.00 10.00      B   
ATOM   2129  NE  ARG   220      42.260  17.403  -5.975  1.00 10.00      B   
ATOM   2130  HE  ARG   220      42.472  16.447  -5.865  1.00 10.00      B   
ATOM   2131  CZ  ARG   220      40.984  17.774  -6.022  1.00 10.00      B   
ATOM   2132  NH1 ARG   220      40.668  19.059  -6.158  1.00 10.00      B   
ATOM   2133 HH11 ARG   220      39.666  19.359  -6.197  1.00 10.00      B   
ATOM   2134 HH12 ARG   220      41.424  19.778  -6.224  1.00 10.00      B   
ATOM   2135  NH2 ARG   220      40.029  16.852  -5.964  1.00 10.00      B   
ATOM   2136 HH21 ARG   220      39.024  17.131  -6.002  1.00 10.00      B   
ATOM   2137 HH22 ARG   220      40.278  15.836  -5.879  1.00 10.00      B   
ATOM   2138  C   ARG   220      47.556  16.836  -7.986  1.00 10.00      B   
ATOM   2139  O   ARG   220      47.972  16.465  -9.085  1.00 10.00      B   
ATOM   2140  N   ASP   221      48.108  16.467  -6.835  1.00 10.00      B   
ATOM   2141  HN  ASP   221      47.738  16.815  -5.998  1.00 10.00      B   
ATOM   2142  CA  ASP   221      49.256  15.565  -6.781  1.00 10.00      B   
ATOM   2143  CB  ASP   221      50.014  15.732  -5.459  1.00 10.00      B   
ATOM   2144  CG  ASP   221      51.248  14.852  -5.362  1.00 10.00      B   
ATOM   2145  OD1 ASP   221      51.830  14.509  -6.412  1.00 10.00      B   
ATOM   2146  OD2 ASP   221      51.653  14.514  -4.226  1.00 10.00      B   
ATOM   2147  C   ASP   221      48.805  14.119  -6.946  1.00 10.00      B   
ATOM   2148  O   ASP   221      48.021  13.605  -6.144  1.00 10.00      B   
ATOM   2149  N   PHE   222      49.296  13.473  -7.989  1.00 10.00      B   
ATOM   2150  HN  PHE   222      49.927  13.935  -8.583  1.00 10.00      B   
ATOM   2151  CA  PHE   222      48.939  12.094  -8.269  1.00 10.00      B   
ATOM   2152  CB  PHE   222      49.010  11.819  -9.771  1.00 10.00      B   
ATOM   2153  CG  PHE   222      48.086  12.679 -10.584  1.00 10.00      B   
ATOM   2154  CD1 PHE   222      48.582  13.698 -11.377  1.00 10.00      B   
ATOM   2155  CD2 PHE   222      46.719  12.465 -10.553  1.00 10.00      B   
ATOM   2156  CE1 PHE   222      47.732  14.488 -12.124  1.00 10.00      B   
ATOM   2157  CE2 PHE   222      45.863  13.253 -11.298  1.00 10.00      B   
ATOM   2158  CZ  PHE   222      46.371  14.264 -12.086  1.00 10.00      B   
ATOM   2159  C   PHE   222      49.827  11.120  -7.505  1.00 10.00      B   
ATOM   2160  O   PHE   222      50.867  10.686  -8.002  1.00 10.00      B   
ATOM   2161  N   ARG   223      49.418  10.799  -6.291  1.00 10.00      B   
ATOM   2162  HN  ARG   223      48.591  11.199  -5.947  1.00 10.00      B   
ATOM   2163  CA  ARG   223      50.154   9.865  -5.455  1.00 10.00      B   
ATOM   2164  CB  ARG   223      49.847  10.119  -3.972  1.00 10.00      B   
ATOM   2165  CG  ARG   223      49.976  11.572  -3.542  1.00 10.00      B   
ATOM   2166  CD  ARG   223      49.878  11.710  -2.033  1.00 10.00      B   
ATOM   2167  NE  ARG   223      48.524  11.445  -1.540  1.00 10.00      B   
ATOM   2168  HE  ARG   223      48.097  10.606  -1.824  1.00 10.00      B   
ATOM   2169  CZ  ARG   223      47.850  12.274  -0.742  1.00 10.00      B   
ATOM   2170  NH1 ARG   223      48.399  13.416  -0.347  1.00 10.00      B   
ATOM   2171 HH11 ARG   223      47.874  14.064   0.277  1.00 10.00      B   
ATOM   2172 HH12 ARG   223      49.359  13.675  -0.664  1.00 10.00      B   
ATOM   2173  NH2 ARG   223      46.628  11.967  -0.330  1.00 10.00      B   
ATOM   2174 HH21 ARG   223      46.175  11.067  -0.628  1.00 10.00      B   
ATOM   2175 HH22 ARG   223      46.106  12.622   0.290  1.00 10.00      B   
ATOM   2176  C   ARG   223      49.759   8.441  -5.819  1.00 10.00      B   
ATOM   2177  O   ARG   223      48.617   8.038  -5.613  1.00 10.00      B   
ATOM   2178  N   ILE   224      50.685   7.692  -6.386  1.00 10.00      B   
ATOM   2179  HN  ILE   224      51.576   8.072  -6.556  1.00 10.00      B   
ATOM   2180  CA  ILE   224      50.414   6.315  -6.763  1.00 10.00      B   
ATOM   2181  CB  ILE   224      50.751   6.058  -8.246  1.00 10.00      B   
ATOM   2182  CG1 ILE   224      50.117   7.142  -9.127  1.00 10.00      B   
ATOM   2183  CG2 ILE   224      50.255   4.683  -8.666  1.00 10.00      B   
ATOM   2184  CD1 ILE   224      50.534   7.077 -10.580  1.00 10.00      B   
ATOM   2185  C   ILE   224      51.238   5.379  -5.891  1.00 10.00      B   
ATOM   2186  O   ILE   224      52.467   5.444  -5.892  1.00 10.00      B   
ATOM   2187  N   THR   225      50.571   4.527  -5.134  1.00 10.00      B   
ATOM   2188  HN  THR   225      49.589   4.518  -5.163  1.00 10.00      B   
ATOM   2189  CA  THR   225      51.268   3.598  -4.261  1.00 10.00      B   
ATOM   2190  CB  THR   225      50.429   3.273  -3.014  1.00 10.00      B   
ATOM   2191  OG1 THR   225      49.186   2.675  -3.411  1.00 10.00      B   
ATOM   2192  HG1 THR   225      49.225   1.725  -3.238  1.00 10.00      B   
ATOM   2193  CG2 THR   225      50.148   4.545  -2.231  1.00 10.00      B   
ATOM   2194  C   THR   225      51.623   2.308  -4.991  1.00 10.00      B   
ATOM   2195  O   THR   225      51.119   2.039  -6.084  1.00 10.00      B   
ATOM   2196  N   ASP   226      52.511   1.525  -4.398  1.00 10.00      B   
ATOM   2197  HN  ASP   226      52.893   1.801  -3.538  1.00 10.00      B   
ATOM   2198  CA  ASP   226      52.919   0.257  -4.979  1.00 10.00      B   
ATOM   2199  CB  ASP   226      54.444   0.170  -5.132  1.00 10.00      B   
ATOM   2200  CG  ASP   226      55.181  -0.127  -3.840  1.00 10.00      B   
ATOM   2201  OD1 ASP   226      54.987   0.605  -2.846  1.00 10.00      B   
ATOM   2202  OD2 ASP   226      55.990  -1.079  -3.822  1.00 10.00      B   
ATOM   2203  C   ASP   226      52.367  -0.894  -4.141  1.00 10.00      B   
ATOM   2204  O   ASP   226      51.725  -0.660  -3.116  1.00 10.00      B   
ATOM   2205  N   PHE   227      52.609  -2.125  -4.569  1.00 10.00      B   
ATOM   2206  HN  PHE   227      53.155  -2.257  -5.374  1.00 10.00      B   
ATOM   2207  CA  PHE   227      52.100  -3.288  -3.851  1.00 10.00      B   
ATOM   2208  CB  PHE   227      52.097  -4.530  -4.745  1.00 10.00      B   
ATOM   2209  CG  PHE   227      51.288  -4.360  -6.001  1.00 10.00      B   
ATOM   2210  CD1 PHE   227      51.829  -4.657  -7.242  1.00 10.00      B   
ATOM   2211  CD2 PHE   227      49.985  -3.898  -5.939  1.00 10.00      B   
ATOM   2212  CE1 PHE   227      51.082  -4.499  -8.395  1.00 10.00      B   
ATOM   2213  CE2 PHE   227      49.233  -3.738  -7.085  1.00 10.00      B   
ATOM   2214  CZ  PHE   227      49.782  -4.038  -8.316  1.00 10.00      B   
ATOM   2215  C   PHE   227      52.864  -3.542  -2.558  1.00 10.00      B   
ATOM   2216  O   PHE   227      53.947  -4.127  -2.567  1.00 10.00      B   
ATOM   2217  N   GLN   228      52.293  -3.088  -1.452  1.00 10.00      B   
ATOM   2218  HN  GLN   228      51.432  -2.622  -1.521  1.00 10.00      B   
ATOM   2219  CA  GLN   228      52.902  -3.258  -0.143  1.00 10.00      B   
ATOM   2220  CB  GLN   228      53.028  -1.906   0.562  1.00 10.00      B   
ATOM   2221  CG  GLN   228      53.957  -0.927  -0.136  1.00 10.00      B   
ATOM   2222  CD  GLN   228      55.418  -1.191   0.160  1.00 10.00      B   
ATOM   2223  OE1 GLN   228      55.786  -1.576   1.273  1.00 10.00      B   
ATOM   2224  NE2 GLN   228      56.262  -0.988  -0.832  1.00 10.00      B   
ATOM   2225 HE21 GLN   228      55.899  -0.683  -1.696  1.00 10.00      B   
ATOM   2226 HE22 GLN   228      57.216  -1.151  -0.668  1.00 10.00      B   
ATOM   2227  C   GLN   228      52.068  -4.205   0.711  1.00 10.00      B   
ATOM   2228  O   GLN   228      50.963  -4.594   0.323  1.00 10.00      B   
ATOM   2229  N   ASP   229      52.590  -4.557   1.876  1.00 10.00      B   
ATOM   2230  HN  ASP   229      53.467  -4.205   2.132  1.00 10.00      B   
ATOM   2231  CA  ASP   229      51.899  -5.455   2.788  1.00 10.00      B   
ATOM   2232  CB  ASP   229      52.907  -6.213   3.658  1.00 10.00      B   
ATOM   2233  CG  ASP   229      52.284  -7.327   4.482  1.00 10.00      B   
ATOM   2234  OD1 ASP   229      51.095  -7.654   4.275  1.00 10.00      B   
ATOM   2235  OD2 ASP   229      52.995  -7.892   5.343  1.00 10.00      B   
ATOM   2236  C   ASP   229      50.905  -4.682   3.652  1.00 10.00      B   
ATOM   2237  O   ASP   229      51.137  -4.430   4.839  1.00 10.00      B   
ATOM   2238  N   TYR   230      49.802  -4.283   3.037  1.00 10.00      B   
ATOM   2239  HN  TYR   230      49.680  -4.502   2.088  1.00 10.00      B   
ATOM   2240  CA  TYR   230      48.763  -3.542   3.731  1.00 10.00      B   
ATOM   2241  CB  TYR   230      48.626  -2.117   3.181  1.00 10.00      B   
ATOM   2242  CG  TYR   230      49.722  -1.184   3.649  1.00 10.00      B   
ATOM   2243  CD1 TYR   230      50.556  -0.541   2.744  1.00 10.00      B   
ATOM   2244  CD2 TYR   230      49.928  -0.957   5.004  1.00 10.00      B   
ATOM   2245  CE1 TYR   230      51.567   0.300   3.175  1.00 10.00      B   
ATOM   2246  CE2 TYR   230      50.930  -0.118   5.443  1.00 10.00      B   
ATOM   2247  CZ  TYR   230      51.747   0.509   4.527  1.00 10.00      B   
ATOM   2248  OH  TYR   230      52.755   1.338   4.966  1.00 10.00      B   
ATOM   2249  HH  TYR   230      53.258   0.889   5.659  1.00 10.00      B   
ATOM   2250  C   TYR   230      47.444  -4.292   3.666  1.00 10.00      B   
ATOM   2251  O   TYR   230      47.005  -4.708   2.592  1.00 10.00      B   
ATOM   2252  N   GLN   231      46.826  -4.474   4.821  1.00 10.00      B   
ATOM   2253  HN  GLN   231      47.223  -4.102   5.638  1.00 10.00      B   
ATOM   2254  CA  GLN   231      45.564  -5.192   4.915  1.00 10.00      B   
ATOM   2255  CB  GLN   231      45.392  -5.774   6.322  1.00 10.00      B   
ATOM   2256  CG  GLN   231      46.591  -6.563   6.827  1.00 10.00      B   
ATOM   2257  CD  GLN   231      46.875  -7.797   5.995  1.00 10.00      B   
ATOM   2258  OE1 GLN   231      46.403  -8.894   6.303  1.00 10.00      B   
ATOM   2259  NE2 GLN   231      47.655  -7.629   4.936  1.00 10.00      B   
ATOM   2260 HE21 GLN   231      48.001  -6.729   4.755  1.00 10.00      B   
ATOM   2261 HE22 GLN   231      47.857  -8.407   4.376  1.00 10.00      B   
ATOM   2262  C   GLN   231      44.390  -4.284   4.571  1.00 10.00      B   
ATOM   2263  O   GLN   231      43.309  -4.765   4.228  1.00 10.00      B   
ATOM   2264  N   ALA   232      44.620  -2.971   4.656  1.00 10.00      B   
ATOM   2265  HN  ALA   232      45.509  -2.665   4.928  1.00 10.00      B   
ATOM   2266  CA  ALA   232      43.590  -1.973   4.364  1.00 10.00      B   
ATOM   2267  CB  ALA   232      43.281  -1.910   2.873  1.00 10.00      B   
ATOM   2268  C   ALA   232      42.333  -2.229   5.189  1.00 10.00      B   
ATOM   2269  O   ALA   232      41.321  -2.721   4.681  1.00 10.00      B   
ATOM   2270  N   ILE   233      42.415  -1.893   6.471  1.00 10.00      B   
ATOM   2271  HN  ILE   233      43.244  -1.485   6.799  1.00 10.00      B   
ATOM   2272  CA  ILE   233      41.311  -2.094   7.399  1.00 10.00      B   
ATOM   2273  CB  ILE   233      41.783  -2.016   8.869  1.00 10.00      B   
ATOM   2274  CG1 ILE   233      43.080  -2.815   9.053  1.00 10.00      B   
ATOM   2275  CG2 ILE   233      40.702  -2.539   9.807  1.00 10.00      B   
ATOM   2276  CD1 ILE   233      43.758  -2.596  10.389  1.00 10.00      B   
ATOM   2277  C   ILE   233      40.192  -1.082   7.156  1.00 10.00      B   
ATOM   2278  O   ILE   233      40.028  -0.119   7.908  1.00 10.00      B   
ATOM   2279  N   ILE   234      39.445  -1.295   6.084  1.00 10.00      B   
ATOM   2280  HN  ILE   234      39.654  -2.057   5.501  1.00 10.00      B   
ATOM   2281  CA  ILE   234      38.334  -0.424   5.741  1.00 10.00      B   
ATOM   2282  CB  ILE   234      38.423   0.093   4.283  1.00 10.00      B   
ATOM   2283  CG1 ILE   234      39.779   0.771   4.045  1.00 10.00      B   
ATOM   2284  CG2 ILE   234      37.285   1.064   3.987  1.00 10.00      B   
ATOM   2285  CD1 ILE   234      39.997   1.240   2.623  1.00 10.00      B   
ATOM   2286  C   ILE   234      37.015  -1.161   5.968  1.00 10.00      B   
ATOM   2287  O   ILE   234      36.528  -1.883   5.096  1.00 10.00      B   
ATOM   2288  N   GLY   235      36.465  -0.993   7.158  1.00 10.00      B   
ATOM   2289  HN  GLY   235      36.909  -0.407   7.810  1.00 10.00      B   
ATOM   2290  CA  GLY   235      35.220  -1.642   7.511  1.00 10.00      B   
ATOM   2291  C   GLY   235      34.826  -1.311   8.930  1.00 10.00      B   
ATOM   2292  O   GLY   235      34.366  -2.172   9.678  1.00 10.00      B   
ATOM   2293  N   HIS   236      35.029  -0.058   9.299  1.00 10.00      B   
ATOM   2294  HN  HIS   236      35.394   0.572   8.642  1.00 10.00      B   
ATOM   2295  CA  HIS   236      34.710   0.424  10.633  1.00 10.00      B   
ATOM   2296  CB  HIS   236      35.303   1.825  10.823  1.00 10.00      B   
ATOM   2297  CG  HIS   236      35.336   2.318  12.239  1.00 10.00      B   
ATOM   2298  ND1 HIS   236      34.317   3.059  12.808  1.00 10.00      B   
ATOM   2299  HD1 HIS   236      33.486   3.335  12.361  1.00 10.00      B   
ATOM   2300  CD2 HIS   236      36.285   2.194  13.195  1.00 10.00      B   
ATOM   2301  CE1 HIS   236      34.643   3.367  14.050  1.00 10.00      B   
ATOM   2302  NE2 HIS   236      35.829   2.856  14.309  1.00 10.00      B   
ATOM   2303  HE2 HIS   236      36.320   2.953  15.155  1.00 10.00      B   
ATOM   2304  C   HIS   236      33.198   0.468  10.826  1.00 10.00      B   
ATOM   2305  O   HIS   236      32.454   0.708   9.875  1.00 10.00      B   
ATOM   2306  N   GLN   237      32.755   0.227  12.053  1.00 10.00      B   
ATOM   2307  HN  GLN   237      33.402   0.018  12.760  1.00 10.00      B   
ATOM   2308  CA  GLN   237      31.333   0.248  12.376  1.00 10.00      B   
ATOM   2309  CB  GLN   237      31.106  -0.092  13.852  1.00 10.00      B   
ATOM   2310  CG  GLN   237      31.459  -1.526  14.220  1.00 10.00      B   
ATOM   2311  CD  GLN   237      31.257  -1.824  15.693  1.00 10.00      B   
ATOM   2312  OE1 GLN   237      31.426  -0.952  16.550  1.00 10.00      B   
ATOM   2313  NE2 GLN   237      30.885  -3.056  15.997  1.00 10.00      B   
ATOM   2314 HE21 GLN   237      30.760  -3.697  15.263  1.00 10.00      B   
ATOM   2315 HE22 GLN   237      30.750  -3.282  16.941  1.00 10.00      B   
ATOM   2316  C   GLN   237      30.720   1.606  12.043  1.00 10.00      B   
ATOM   2317  O   GLN   237      30.965   2.598  12.735  1.00 10.00      B   
ATOM   2318  N   ALA   238      29.946   1.646  10.966  1.00 10.00      B   
ATOM   2319  HN  ALA   238      29.807   0.825  10.450  1.00 10.00      B   
ATOM   2320  CA  ALA   238      29.298   2.873  10.529  1.00 10.00      B   
ATOM   2321  CB  ALA   238      29.203   2.920   9.011  1.00 10.00      B   
ATOM   2322  C   ALA   238      27.921   3.001  11.160  1.00 10.00      B   
ATOM   2323  O   ALA   238      26.921   2.532  10.611  1.00 10.00      B   
ATOM   2324  N   VAL   239      27.880   3.616  12.328  1.00 10.00      B   
ATOM   2325  HN  VAL   239      28.714   3.952  12.719  1.00 10.00      B   
ATOM   2326  CA  VAL   239      26.628   3.812  13.043  1.00 10.00      B   
ATOM   2327  CB  VAL   239      26.850   3.930  14.564  1.00 10.00      B   
ATOM   2328  CG1 VAL   239      27.372   2.619  15.128  1.00 10.00      B   
ATOM   2329  CG2 VAL   239      27.805   5.071  14.886  1.00 10.00      B   
ATOM   2330  C   VAL   239      25.915   5.060  12.533  1.00 10.00      B   
ATOM   2331  O   VAL   239      26.511   5.881  11.836  1.00 10.00      B   
ATOM   2332  N   ALA   240      24.644   5.209  12.896  1.00 10.00      B   
ATOM   2333  HN  ALA   240      24.228   4.528  13.470  1.00 10.00      B   
ATOM   2334  CA  ALA   240      23.851   6.359  12.471  1.00 10.00      B   
ATOM   2335  CB  ALA   240      22.370   6.086  12.682  1.00 10.00      B   
ATOM   2336  C   ALA   240      24.267   7.620  13.224  1.00 10.00      B   
ATOM   2337  O   ALA   240      23.860   8.731  12.878  1.00 10.00      B   
ATOM   2338  N   LEU   241      25.085   7.439  14.249  1.00 10.00      B   
ATOM   2339  HN  LEU   241      25.373   6.529  14.468  1.00 10.00      B   
ATOM   2340  CA  LEU   241      25.566   8.552  15.060  1.00 10.00      B   
ATOM   2341  CB  LEU   241      25.693   8.127  16.524  1.00 10.00      B   
ATOM   2342  CG  LEU   241      24.446   7.510  17.159  1.00 10.00      B   
ATOM   2343  CD1 LEU   241      24.725   7.106  18.597  1.00 10.00      B   
ATOM   2344  CD2 LEU   241      23.271   8.472  17.085  1.00 10.00      B   
ATOM   2345  C   LEU   241      26.908   9.067  14.545  1.00 10.00      B   
ATOM   2346  O   LEU   241      27.547   9.910  15.173  1.00 10.00      B   
ATOM   2347  N   ASP   242      27.333   8.549  13.400  1.00 10.00      B   
ATOM   2348  HN  ASP   242      26.782   7.878  12.945  1.00 10.00      B   
ATOM   2349  CA  ASP   242      28.598   8.961  12.801  1.00 10.00      B   
ATOM   2350  CB  ASP   242      29.299   7.764  12.150  1.00 10.00      B   
ATOM   2351  CG  ASP   242      30.711   8.086  11.689  1.00 10.00      B   
ATOM   2352  OD1 ASP   242      31.671   7.677  12.377  1.00 10.00      B   
ATOM   2353  OD2 ASP   242      30.871   8.745  10.639  1.00 10.00      B   
ATOM   2354  C   ASP   242      28.369  10.051  11.764  1.00 10.00      B   
ATOM   2355  O   ASP   242      27.485   9.925  10.911  1.00 10.00      B   
ATOM   2356  N   ALA   264      -5.924  14.749   7.394  1.00 10.00      B   
ATOM   2357  HN  ALA   264      -6.672  14.255   6.984  1.00 10.00      B   
ATOM   2358  CA  ALA   264      -5.586  14.497   8.788  1.00 10.00      B   
ATOM   2359  CB  ALA   264      -5.396  15.811   9.528  1.00 10.00      B   
ATOM   2360  C   ALA   264      -6.665  13.652   9.459  1.00 10.00      B   
ATOM   2361  O   ALA   264      -7.764  13.500   8.918  1.00 10.00      B   
ATOM   2362  N   GLU   265      -6.345  13.105  10.631  1.00 10.00      B   
ATOM   2363  HN  GLU   265      -5.449  13.255  11.000  1.00 10.00      B   
ATOM   2364  CA  GLU   265      -7.287  12.275  11.379  1.00 10.00      B   
ATOM   2365  CB  GLU   265      -6.669  11.818  12.703  1.00 10.00      B   
ATOM   2366  CG  GLU   265      -5.467  10.898  12.571  1.00 10.00      B   
ATOM   2367  CD  GLU   265      -4.911  10.495  13.923  1.00 10.00      B   
ATOM   2368  OE1 GLU   265      -5.686   9.980  14.760  1.00 10.00      B   
ATOM   2369  OE2 GLU   265      -3.700  10.703  14.164  1.00 10.00      B   
ATOM   2370  C   GLU   265      -8.580  13.032  11.662  1.00 10.00      B   
ATOM   2371  O   GLU   265      -9.672  12.474  11.554  1.00 10.00      B   
ATOM   2372  N   LEU   266      -8.441  14.311  12.006  1.00 10.00      B   
ATOM   2373  HN  LEU   266      -7.537  14.688  12.064  1.00 10.00      B   
ATOM   2374  CA  LEU   266      -9.583  15.168  12.312  1.00 10.00      B   
ATOM   2375  CB  LEU   266      -9.112  16.595  12.601  1.00 10.00      B   
ATOM   2376  CG  LEU   266      -8.296  16.790  13.879  1.00 10.00      B   
ATOM   2377  CD1 LEU   266      -7.764  18.212  13.968  1.00 10.00      B   
ATOM   2378  CD2 LEU   266      -9.133  16.449  15.099  1.00 10.00      B   
ATOM   2379  C   LEU   266     -10.604  15.184  11.181  1.00 10.00      B   
ATOM   2380  O   LEU   266     -11.805  15.305  11.418  1.00 10.00      B   
ATOM   2381  N   ASN   267     -10.127  15.052   9.953  1.00 10.00      B   
ATOM   2382  HN  ASN   267      -9.163  14.932   9.823  1.00 10.00      B   
ATOM   2383  CA  ASN   267     -11.007  15.063   8.795  1.00 10.00      B   
ATOM   2384  CB  ASN   267     -10.317  15.688   7.577  1.00 10.00      B   
ATOM   2385  CG  ASN   267     -10.317  17.204   7.631  1.00 10.00      B   
ATOM   2386  OD1 ASN   267     -11.186  17.810   8.253  1.00 10.00      B   
ATOM   2387  ND2 ASN   267      -9.348  17.830   6.979  1.00 10.00      B   
ATOM   2388 HD21 ASN   267      -8.683  17.290   6.497  1.00 10.00      B   
ATOM   2389 HD22 ASN   267      -9.335  18.809   7.004  1.00 10.00      B   
ATOM   2390  C   ASN   267     -11.498  13.662   8.471  1.00 10.00      B   
ATOM   2391  O   ASN   267     -12.667  13.466   8.137  1.00 10.00      B   
ATOM   2392  N   TRP   268     -10.608  12.685   8.597  1.00 10.00      B   
ATOM   2393  HN  TRP   268      -9.697  12.905   8.891  1.00 10.00      B   
ATOM   2394  CA  TRP   268     -10.942  11.295   8.306  1.00 10.00      B   
ATOM   2395  CB  TRP   268      -9.700  10.406   8.371  1.00 10.00      B   
ATOM   2396  CG  TRP   268      -8.835  10.493   7.151  1.00 10.00      B   
ATOM   2397  CD1 TRP   268      -9.255  10.643   5.859  1.00 10.00      B   
ATOM   2398  CD2 TRP   268      -7.405  10.424   7.101  1.00 10.00      B   
ATOM   2399  NE1 TRP   268      -8.174  10.670   5.010  1.00 10.00      B   
ATOM   2400  HE1 TRP   268      -8.217  10.768   4.035  1.00 10.00      B   
ATOM   2401  CE2 TRP   268      -7.028  10.540   5.750  1.00 10.00      B   
ATOM   2402  CE3 TRP   268      -6.406  10.275   8.070  1.00 10.00      B   
ATOM   2403  CZ2 TRP   268      -5.696  10.515   5.344  1.00 10.00      B   
ATOM   2404  CZ3 TRP   268      -5.087  10.249   7.665  1.00 10.00      B   
ATOM   2405  CH2 TRP   268      -4.742  10.368   6.313  1.00 10.00      B   
ATOM   2406  C   TRP   268     -12.031  10.758   9.229  1.00 10.00      B   
ATOM   2407  O   TRP   268     -12.962  10.097   8.772  1.00 10.00      B   
ATOM   2408  N   ARG   269     -11.923  11.066  10.517  1.00 10.00      B   
ATOM   2409  HN  ARG   269     -11.166  11.624  10.811  1.00 10.00      B   
ATOM   2410  CA  ARG   269     -12.890  10.596  11.513  1.00 10.00      B   
ATOM   2411  CB  ARG   269     -12.530  11.111  12.904  1.00 10.00      B   
ATOM   2412  CG  ARG   269     -11.217  10.575  13.442  1.00 10.00      B   
ATOM   2413  CD  ARG   269     -10.804  11.311  14.704  1.00 10.00      B   
ATOM   2414  NE  ARG   269      -9.384  11.133  15.002  1.00 10.00      B   
ATOM   2415  HE  ARG   269      -8.945  10.331  14.633  1.00 10.00      B   
ATOM   2416  CZ  ARG   269      -8.667  11.975  15.743  1.00 10.00      B   
ATOM   2417  NH1 ARG   269      -9.237  13.055  16.272  1.00 10.00      B   
ATOM   2418 HH11 ARG   269     -10.252  13.253  16.108  1.00 10.00      B   
ATOM   2419 HH12 ARG   269      -8.675  13.712  16.854  1.00 10.00      B   
ATOM   2420  NH2 ARG   269      -7.375  11.745  15.954  1.00 10.00      B   
ATOM   2421 HH21 ARG   269      -6.909  10.900  15.535  1.00 10.00      B   
ATOM   2422 HH22 ARG   269      -6.812  12.406  16.531  1.00 10.00      B   
ATOM   2423  C   ARG   269     -14.324  10.989  11.172  1.00 10.00      B   
ATOM   2424  O   ARG   269     -15.272  10.316  11.573  1.00 10.00      B   
ATOM   2425  N   ILE   270     -14.482  12.076  10.434  1.00 10.00      B   
ATOM   2426  HN  ILE   270     -13.692  12.571  10.135  1.00 10.00      B   
ATOM   2427  CA  ILE   270     -15.803  12.548  10.060  1.00 10.00      B   
ATOM   2428  CB  ILE   270     -15.900  14.085  10.147  1.00 10.00      B   
ATOM   2429  CG1 ILE   270     -15.396  14.582  11.506  1.00 10.00      B   
ATOM   2430  CG2 ILE   270     -17.329  14.546   9.907  1.00 10.00      B   
ATOM   2431  CD1 ILE   270     -15.275  16.087  11.599  1.00 10.00      B   
ATOM   2432  C   ILE   270     -16.176  12.098   8.649  1.00 10.00      B   
ATOM   2433  O   ILE   270     -17.277  11.591   8.423  1.00 10.00      B   
ATOM   2434  N   THR   271     -15.251  12.265   7.710  1.00 10.00      B   
ATOM   2435  HN  THR   271     -14.380  12.642   7.957  1.00 10.00      B   
ATOM   2436  CA  THR   271     -15.496  11.903   6.319  1.00 10.00      B   
ATOM   2437  CB  THR   271     -14.361  12.376   5.388  1.00 10.00      B   
ATOM   2438  OG1 THR   271     -13.094  11.984   5.930  1.00 10.00      B   
ATOM   2439  HG1 THR   271     -12.771  12.679   6.520  1.00 10.00      B   
ATOM   2440  CG2 THR   271     -14.395  13.889   5.229  1.00 10.00      B   
ATOM   2441  C   THR   271     -15.737  10.404   6.126  1.00 10.00      B   
ATOM   2442  O   THR   271     -16.681  10.014   5.444  1.00 10.00      B   
ATOM   2443  N   LEU   272     -14.902   9.571   6.743  1.00 10.00      B   
ATOM   2444  HN  LEU   272     -14.188   9.942   7.310  1.00 10.00      B   
ATOM   2445  CA  LEU   272     -15.022   8.116   6.609  1.00 10.00      B   
ATOM   2446  CB  LEU   272     -13.935   7.397   7.412  1.00 10.00      B   
ATOM   2447  CG  LEU   272     -12.500   7.586   6.919  1.00 10.00      B   
ATOM   2448  CD1 LEU   272     -11.520   6.926   7.876  1.00 10.00      B   
ATOM   2449  CD2 LEU   272     -12.339   7.028   5.514  1.00 10.00      B   
ATOM   2450  C   LEU   272     -16.406   7.608   7.010  1.00 10.00      B   
ATOM   2451  O   LEU   272     -17.056   6.885   6.250  1.00 10.00      B   
ATOM   2452  N   VAL   273     -16.856   8.004   8.194  1.00 10.00      B   
ATOM   2453  HN  VAL   273     -16.297   8.590   8.745  1.00 10.00      B   
ATOM   2454  CA  VAL   273     -18.161   7.589   8.698  1.00 10.00      B   
ATOM   2455  CB  VAL   273     -18.376   8.064  10.154  1.00 10.00      B   
ATOM   2456  CG1 VAL   273     -19.715   7.583  10.694  1.00 10.00      B   
ATOM   2457  CG2 VAL   273     -17.238   7.588  11.046  1.00 10.00      B   
ATOM   2458  C   VAL   273     -19.284   8.124   7.809  1.00 10.00      B   
ATOM   2459  O   VAL   273     -20.236   7.406   7.486  1.00 10.00      B   
ATOM   2460  N   PHE   274     -19.156   9.381   7.394  1.00 10.00      B   
ATOM   2461  HN  PHE   274     -18.369   9.899   7.671  1.00 10.00      B   
ATOM   2462  CA  PHE   274     -20.155  10.013   6.545  1.00 10.00      B   
ATOM   2463  CB  PHE   274     -19.893  11.517   6.428  1.00 10.00      B   
ATOM   2464  CG  PHE   274     -20.972  12.267   5.700  1.00 10.00      B   
ATOM   2465  CD1 PHE   274     -22.268  12.287   6.190  1.00 10.00      B   
ATOM   2466  CD2 PHE   274     -20.691  12.949   4.528  1.00 10.00      B   
ATOM   2467  CE1 PHE   274     -23.263  12.974   5.525  1.00 10.00      B   
ATOM   2468  CE2 PHE   274     -21.682  13.639   3.857  1.00 10.00      B   
ATOM   2469  CZ  PHE   274     -22.971  13.651   4.356  1.00 10.00      B   
ATOM   2470  C   PHE   274     -20.201   9.368   5.160  1.00 10.00      B   
ATOM   2471  O   PHE   274     -21.272   9.236   4.569  1.00 10.00      B   
ATOM   2472  N   THR   275     -19.038   8.956   4.656  1.00 10.00      B   
ATOM   2473  HN  THR   275     -18.217   9.087   5.182  1.00 10.00      B   
ATOM   2474  CA  THR   275     -18.947   8.321   3.342  1.00 10.00      B   
ATOM   2475  CB  THR   275     -17.491   7.944   2.981  1.00 10.00      B   
ATOM   2476  OG1 THR   275     -16.673   9.122   2.991  1.00 10.00      B   
ATOM   2477  HG1 THR   275     -16.737   9.551   3.855  1.00 10.00      B   
ATOM   2478  CG2 THR   275     -17.419   7.304   1.600  1.00 10.00      B   
ATOM   2479  C   THR   275     -19.829   7.079   3.270  1.00 10.00      B   
ATOM   2480  O   THR   275     -20.608   6.919   2.334  1.00 10.00      B   
ATOM   2481  N   VAL   276     -19.721   6.220   4.276  1.00 10.00      B   
ATOM   2482  HN  VAL   276     -19.094   6.416   5.006  1.00 10.00      B   
ATOM   2483  CA  VAL   276     -20.510   4.995   4.322  1.00 10.00      B   
ATOM   2484  CB  VAL   276     -20.132   4.125   5.539  1.00 10.00      B   
ATOM   2485  CG1 VAL   276     -20.871   2.794   5.507  1.00 10.00      B   
ATOM   2486  CG2 VAL   276     -18.628   3.899   5.591  1.00 10.00      B   
ATOM   2487  C   VAL   276     -22.004   5.311   4.368  1.00 10.00      B   
ATOM   2488  O   VAL   276     -22.794   4.735   3.617  1.00 10.00      B   
ATOM   2489  N   PHE   277     -22.373   6.246   5.240  1.00 10.00      B   
ATOM   2490  HN  PHE   277     -21.688   6.678   5.794  1.00 10.00      B   
ATOM   2491  CA  PHE   277     -23.765   6.650   5.401  1.00 10.00      B   
ATOM   2492  CB  PHE   277     -23.880   7.659   6.552  1.00 10.00      B   
ATOM   2493  CG  PHE   277     -25.281   8.129   6.837  1.00 10.00      B   
ATOM   2494  CD1 PHE   277     -26.193   7.295   7.460  1.00 10.00      B   
ATOM   2495  CD2 PHE   277     -25.680   9.409   6.484  1.00 10.00      B   
ATOM   2496  CE1 PHE   277     -27.478   7.725   7.725  1.00 10.00      B   
ATOM   2497  CE2 PHE   277     -26.965   9.845   6.746  1.00 10.00      B   
ATOM   2498  CZ  PHE   277     -27.864   9.001   7.368  1.00 10.00      B   
ATOM   2499  C   PHE   277     -24.324   7.250   4.112  1.00 10.00      B   
ATOM   2500  O   PHE   277     -25.430   6.913   3.688  1.00 10.00      B   
ATOM   2501  N   MET   278     -23.550   8.128   3.491  1.00 10.00      B   
ATOM   2502  HN  MET   278     -22.672   8.351   3.881  1.00 10.00      B   
ATOM   2503  CA  MET   278     -23.961   8.789   2.258  1.00 10.00      B   
ATOM   2504  CB  MET   278     -23.006   9.941   1.947  1.00 10.00      B   
ATOM   2505  CG  MET   278     -23.272  10.655   0.634  1.00 10.00      B   
ATOM   2506  SD  MET   278     -21.984  11.852   0.243  1.00 10.00      B   
ATOM   2507  CE  MET   278     -20.546  10.782   0.174  1.00 10.00      B   
ATOM   2508  C   MET   278     -24.009   7.815   1.081  1.00 10.00      B   
ATOM   2509  O   MET   278     -24.955   7.832   0.291  1.00 10.00      B   
ATOM   2510  N   MET   279     -22.994   6.965   0.980  1.00 10.00      B   
ATOM   2511  HN  MET   279     -22.276   6.998   1.653  1.00 10.00      B   
ATOM   2512  CA  MET   279     -22.905   5.986  -0.105  1.00 10.00      B   
ATOM   2513  CB  MET   279     -21.623   5.158   0.022  1.00 10.00      B   
ATOM   2514  CG  MET   279     -20.650   5.310  -1.138  1.00 10.00      B   
ATOM   2515  SD  MET   279     -21.285   4.638  -2.689  1.00 10.00      B   
ATOM   2516  CE  MET   279     -21.551   2.925  -2.234  1.00 10.00      B   
ATOM   2517  C   MET   279     -24.110   5.056  -0.119  1.00 10.00      B   
ATOM   2518  O   MET   279     -24.663   4.754  -1.176  1.00 10.00      B   
ATOM   2519  N   ALA   280     -24.522   4.620   1.065  1.00 10.00      B   
ATOM   2520  HN  ALA   280     -24.047   4.915   1.875  1.00 10.00      B   
ATOM   2521  CA  ALA   280     -25.654   3.711   1.199  1.00 10.00      B   
ATOM   2522  CB  ALA   280     -25.799   3.255   2.640  1.00 10.00      B   
ATOM   2523  C   ALA   280     -26.952   4.340   0.703  1.00 10.00      B   
ATOM   2524  O   ALA   280     -27.838   3.641   0.216  1.00 10.00      B   
ATOM   2525  N   LEU   281     -27.054   5.657   0.815  1.00 10.00      B   
ATOM   2526  HN  LEU   281     -26.306   6.164   1.201  1.00 10.00      B   
ATOM   2527  CA  LEU   281     -28.252   6.366   0.381  1.00 10.00      B   
ATOM   2528  CB  LEU   281     -28.491   7.600   1.258  1.00 10.00      B   
ATOM   2529  CG  LEU   281     -28.778   7.336   2.737  1.00 10.00      B   
ATOM   2530  CD1 LEU   281     -28.796   8.643   3.515  1.00 10.00      B   
ATOM   2531  CD2 LEU   281     -30.096   6.596   2.908  1.00 10.00      B   
ATOM   2532  C   LEU   281     -28.166   6.780  -1.085  1.00 10.00      B   
ATOM   2533  O   LEU   281     -29.183   6.907  -1.763  1.00 10.00      B   
ATOM   2534  N   MET   282     -26.951   6.986  -1.572  1.00 10.00      B   
ATOM   2535  HN  MET   282     -26.170   6.864  -0.986  1.00 10.00      B   
ATOM   2536  CA  MET   282     -26.745   7.406  -2.956  1.00 10.00      B   
ATOM   2537  CB  MET   282     -25.446   8.204  -3.086  1.00 10.00      B   
ATOM   2538  CG  MET   282     -25.284   8.926  -4.415  1.00 10.00      B   
ATOM   2539  SD  MET   282     -23.755   9.882  -4.499  1.00 10.00      B   
ATOM   2540  CE  MET   282     -23.892  10.600  -6.135  1.00 10.00      B   
ATOM   2541  C   MET   282     -26.747   6.222  -3.923  1.00 10.00      B   
ATOM   2542  O   MET   282     -27.074   6.371  -5.098  1.00 10.00      B   
ATOM   2543  N   VAL   283     -26.400   5.041  -3.424  1.00 10.00      B   
ATOM   2544  HN  VAL   283     -26.154   4.970  -2.474  1.00 10.00      B   
ATOM   2545  CA  VAL   283     -26.358   3.849  -4.263  1.00 10.00      B   
ATOM   2546  CB  VAL   283     -25.495   2.727  -3.634  1.00 10.00      B   
ATOM   2547  CG1 VAL   283     -26.210   2.054  -2.467  1.00 10.00      B   
ATOM   2548  CG2 VAL   283     -25.068   1.707  -4.680  1.00 10.00      B   
ATOM   2549  C   VAL   283     -27.763   3.329  -4.593  1.00 10.00      B   
ATOM   2550  O   VAL   283     -27.957   2.645  -5.599  1.00 10.00      B   
ATOM   2551  N   VAL   284     -28.741   3.674  -3.757  1.00 10.00      B   
ATOM   2552  HN  VAL   284     -28.531   4.246  -2.990  1.00 10.00      B   
ATOM   2553  CA  VAL   284     -30.124   3.223  -3.957  1.00 10.00      B   
ATOM   2554  CB  VAL   284     -31.076   3.631  -2.811  1.00 10.00      B   
ATOM   2555  CG1 VAL   284     -32.444   2.990  -3.005  1.00 10.00      B   
ATOM   2556  CG2 VAL   284     -30.489   3.229  -1.469  1.00 10.00      B   
ATOM   2557  C   VAL   284     -30.699   3.648  -5.316  1.00 10.00      B   
ATOM   2558  O   VAL   284     -31.085   2.794  -6.114  1.00 10.00      B   
ATOM   2559  N   PRO   285     -30.756   4.962  -5.617  1.00 10.00      B   
ATOM   2560  CA  PRO   285     -31.291   5.448  -6.897  1.00 10.00      B   
ATOM   2561  CB  PRO   285     -31.212   6.975  -6.775  1.00 10.00      B   
ATOM   2562  CG  PRO   285     -30.200   7.221  -5.711  1.00 10.00      B   
ATOM   2563  CD  PRO   285     -30.328   6.075  -4.751  1.00 10.00      B   
ATOM   2564  C   PRO   285     -30.464   4.966  -8.088  1.00 10.00      B   
ATOM   2565  O   PRO   285     -30.960   4.886  -9.213  1.00 10.00      B   
ATOM   2566  N   LEU   286     -29.206   4.628  -7.824  1.00 10.00      B   
ATOM   2567  HN  LEU   286     -28.878   4.702  -6.904  1.00 10.00      B   
ATOM   2568  CA  LEU   286     -28.300   4.152  -8.860  1.00 10.00      B   
ATOM   2569  CB  LEU   286     -26.844   4.424  -8.468  1.00 10.00      B   
ATOM   2570  CG  LEU   286     -26.405   5.889  -8.467  1.00 10.00      B   
ATOM   2571  CD1 LEU   286     -24.997   6.023  -7.910  1.00 10.00      B   
ATOM   2572  CD2 LEU   286     -26.489   6.477  -9.867  1.00 10.00      B   
ATOM   2573  C   LEU   286     -28.495   2.666  -9.133  1.00 10.00      B   
ATOM   2574  O   LEU   286     -28.010   2.148 -10.135  1.00 10.00      B   
ATOM   2575  N   SER   287     -29.212   1.980  -8.251  1.00 10.00      B   
ATOM   2576  HN  SER   287     -29.596   2.445  -7.478  1.00 10.00      B   
ATOM   2577  CA  SER   287     -29.451   0.548  -8.416  1.00 10.00      B   
ATOM   2578  CB  SER   287     -29.744  -0.118  -7.067  1.00 10.00      B   
ATOM   2579  OG  SER   287     -28.720   0.164  -6.122  1.00 10.00      B   
ATOM   2580  HG  SER   287     -28.463   1.095  -6.197  1.00 10.00      B   
ATOM   2581  C   SER   287     -30.579   0.275  -9.413  1.00 10.00      B   
ATOM   2582  O   SER   287     -31.507  -0.486  -9.133  1.00 10.00      B   
ATOM   2583  N   VAL   288     -30.493   0.907 -10.574  1.00 10.00      B   
ATOM   2584  HN  VAL   288     -29.726   1.500 -10.738  1.00 10.00      B   
ATOM   2585  CA  VAL   288     -31.488   0.729 -11.619  1.00 10.00      B   
ATOM   2586  CB  VAL   288     -32.041   2.075 -12.137  1.00 10.00      B   
ATOM   2587  CG1 VAL   288     -33.134   2.584 -11.212  1.00 10.00      B   
ATOM   2588  CG2 VAL   288     -30.931   3.111 -12.262  1.00 10.00      B   
ATOM   2589  C   VAL   288     -30.912  -0.083 -12.774  1.00 10.00      B   
ATOM   2590  O   VAL   288     -30.158   0.432 -13.603  1.00 10.00      B   
ATOM   2591  N   VAL   289     -31.257  -1.360 -12.815  1.00 10.00      B   
ATOM   2592  HN  VAL   289     -31.865  -1.716 -12.132  1.00 10.00      B   
ATOM   2593  CA  VAL   289     -30.766  -2.245 -13.859  1.00 10.00      B   
ATOM   2594  CB  VAL   289     -30.672  -3.707 -13.376  1.00 10.00      B   
ATOM   2595  CG1 VAL   289     -30.104  -4.592 -14.477  1.00 10.00      B   
ATOM   2596  CG2 VAL   289     -29.819  -3.804 -12.120  1.00 10.00      B   
ATOM   2597  C   VAL   289     -31.664  -2.179 -15.085  1.00 10.00      B   
ATOM   2598  O   VAL   289     -32.851  -2.496 -15.011  1.00 10.00      B   
ATOM   2599  N   ASN   290     -31.095  -1.758 -16.206  1.00 10.00      B   
ATOM   2600  HN  ASN   290     -30.141  -1.516 -16.199  1.00 10.00      B   
ATOM   2601  CA  ASN   290     -31.849  -1.657 -17.449  1.00 10.00      B   
ATOM   2602  CB  ASN   290     -31.531  -0.356 -18.193  1.00 10.00      B   
ATOM   2603  CG  ASN   290     -32.223   0.847 -17.575  1.00 10.00      B   
ATOM   2604  OD1 ASN   290     -33.236   0.711 -16.893  1.00 10.00      B   
ATOM   2605  ND2 ASN   290     -31.688   2.034 -17.813  1.00 10.00      B   
ATOM   2606 HD21 ASN   290     -30.882   2.078 -18.372  1.00 10.00      B   
ATOM   2607 HD22 ASN   290     -32.124   2.824 -17.429  1.00 10.00      B   
ATOM   2608  C   ASN   290     -31.595  -2.871 -18.334  1.00 10.00      B   
ATOM   2609  O   ASN   290     -30.454  -3.154 -18.705  1.00 10.00      B   
ATOM   2610  N   PRO   291     -32.662  -3.602 -18.692  1.00 10.00      B   
ATOM   2611  CA  PRO   291     -32.568  -4.815 -19.521  1.00 10.00      B   
ATOM   2612  CB  PRO   291     -34.003  -5.353 -19.532  1.00 10.00      B   
ATOM   2613  CG  PRO   291     -34.853  -4.165 -19.246  1.00 10.00      B   
ATOM   2614  CD  PRO   291     -34.055  -3.309 -18.307  1.00 10.00      B   
ATOM   2615  C   PRO   291     -32.092  -4.550 -20.948  1.00 10.00      B   
ATOM   2616  O   PRO   291     -31.805  -5.482 -21.694  1.00 10.00      B   
ATOM   2617  N   ARG   292     -32.005  -3.283 -21.326  1.00 10.00      B   
ATOM   2618  HN  ARG   292     -32.244  -2.575 -20.694  1.00 10.00      B   
ATOM   2619  CA  ARG   292     -31.566  -2.924 -22.666  1.00 10.00      B   
ATOM   2620  CB  ARG   292     -32.342  -1.711 -23.182  1.00 10.00      B   
ATOM   2621  CG  ARG   292     -33.823  -1.982 -23.413  1.00 10.00      B   
ATOM   2622  CD  ARG   292     -34.592  -0.703 -23.698  1.00 10.00      B   
ATOM   2623  NE  ARG   292     -34.127  -0.036 -24.912  1.00 10.00      B   
ATOM   2624  HE  ARG   292     -33.271  -0.337 -25.290  1.00 10.00      B   
ATOM   2625  CZ  ARG   292     -34.798   0.926 -25.540  1.00 10.00      B   
ATOM   2626  NH1 ARG   292     -35.966   1.352 -25.066  1.00 10.00      B   
ATOM   2627 HH11 ARG   292     -36.370   0.928 -24.202  1.00 10.00      B   
ATOM   2628 HH12 ARG   292     -36.490   2.109 -25.562  1.00 10.00      B   
ATOM   2629  NH2 ARG   292     -34.285   1.479 -26.633  1.00 10.00      B   
ATOM   2630 HH21 ARG   292     -33.362   1.154 -27.002  1.00 10.00      B   
ATOM   2631 HH22 ARG   292     -34.804   2.234 -27.134  1.00 10.00      B   
ATOM   2632  C   ARG   292     -30.063  -2.669 -22.705  1.00 10.00      B   
ATOM   2633  O   ARG   292     -29.507  -2.348 -23.755  1.00 10.00      B   
ATOM   2634  N   GLN   293     -29.409  -2.821 -21.561  1.00 10.00      B   
ATOM   2635  HN  GLN   293     -29.907  -3.082 -20.757  1.00 10.00      B   
ATOM   2636  CA  GLN   293     -27.967  -2.612 -21.475  1.00 10.00      B   
ATOM   2637  CB  GLN   293     -27.639  -1.255 -20.845  1.00 10.00      B   
ATOM   2638  CG  GLN   293     -28.181  -1.059 -19.439  1.00 10.00      B   
ATOM   2639  CD  GLN   293     -27.995   0.355 -18.934  1.00 10.00      B   
ATOM   2640  OE1 GLN   293     -27.943   1.304 -19.712  1.00 10.00      B   
ATOM   2641  NE2 GLN   293     -27.905   0.510 -17.630  1.00 10.00      B   
ATOM   2642 HE21 GLN   293     -27.960  -0.291 -17.058  1.00 10.00      B   
ATOM   2643 HE22 GLN   293     -27.791   1.418 -17.281  1.00 10.00      B   
ATOM   2644  C   GLN   293     -27.277  -3.743 -20.715  1.00 10.00      B   
ATOM   2645  O   GLN   293     -26.111  -4.048 -20.963  1.00 10.00      B   
ATOM   2646  N   GLY   294     -27.998  -4.359 -19.789  1.00 10.00      B   
ATOM   2647  HN  GLY   294     -28.912  -4.059 -19.608  1.00 10.00      B   
ATOM   2648  CA  GLY   294     -27.433  -5.448 -19.021  1.00 10.00      B   
ATOM   2649  C   GLY   294     -27.245  -5.071 -17.568  1.00 10.00      B   
ATOM   2650  O   GLY   294     -27.345  -3.895 -17.209  1.00 10.00      B   
ATOM   2651  N   ARG   295     -26.960  -6.056 -16.735  1.00 10.00      B   
ATOM   2652  HN  ARG   295     -26.871  -6.969 -17.087  1.00 10.00      B   
ATOM   2653  CA  ARG   295     -26.770  -5.821 -15.311  1.00 10.00      B   
ATOM   2654  CB  ARG   295     -26.931  -7.121 -14.514  1.00 10.00      B   
ATOM   2655  CG  ARG   295     -28.320  -7.741 -14.605  1.00 10.00      B   
ATOM   2656  CD  ARG   295     -28.466  -8.942 -13.683  1.00 10.00      B   
ATOM   2657  NE  ARG   295     -27.746 -10.113 -14.183  1.00 10.00      B   
ATOM   2658  HE  ARG   295     -26.847  -9.962 -14.550  1.00 10.00      B   
ATOM   2659  CZ  ARG   295     -28.238 -11.354 -14.174  1.00 10.00      B   
ATOM   2660  NH1 ARG   295     -29.452 -11.592 -13.682  1.00 10.00      B   
ATOM   2661 HH11 ARG   295     -29.836 -12.562 -13.671  1.00 10.00      B   
ATOM   2662 HH12 ARG   295     -30.033 -10.805 -13.311  1.00 10.00      B   
ATOM   2663  NH2 ARG   295     -27.505 -12.361 -14.641  1.00 10.00      B   
ATOM   2664 HH21 ARG   295     -27.884 -13.335 -14.634  1.00 10.00      B   
ATOM   2665 HH22 ARG   295     -26.549 -12.183 -15.022  1.00 10.00      B   
ATOM   2666  C   ARG   295     -25.423  -5.167 -15.020  1.00 10.00      B   
ATOM   2667  O   ARG   295     -25.347  -4.214 -14.247  1.00 10.00      B   
ATOM   2668  N   VAL   296     -24.373  -5.653 -15.675  1.00 10.00      B   
ATOM   2669  HN  VAL   296     -24.504  -6.380 -16.323  1.00 10.00      B   
ATOM   2670  CA  VAL   296     -23.030  -5.119 -15.469  1.00 10.00      B   
ATOM   2671  CB  VAL   296     -21.968  -5.947 -16.224  1.00 10.00      B   
ATOM   2672  CG1 VAL   296     -20.568  -5.431 -15.926  1.00 10.00      B   
ATOM   2673  CG2 VAL   296     -22.079  -7.421 -15.863  1.00 10.00      B   
ATOM   2674  C   VAL   296     -22.947  -3.658 -15.908  1.00 10.00      B   
ATOM   2675  O   VAL   296     -22.408  -2.812 -15.193  1.00 10.00      B   
ATOM   2676  N   LEU   297     -23.522  -3.357 -17.069  1.00 10.00      B   
ATOM   2677  HN  LEU   297     -23.971  -4.065 -17.579  1.00 10.00      B   
ATOM   2678  CA  LEU   297     -23.500  -1.997 -17.602  1.00 10.00      B   
ATOM   2679  CB  LEU   297     -23.950  -1.963 -19.064  1.00 10.00      B   
ATOM   2680  CG  LEU   297     -22.950  -2.503 -20.091  1.00 10.00      B   
ATOM   2681  CD1 LEU   297     -23.434  -2.214 -21.503  1.00 10.00      B   
ATOM   2682  CD2 LEU   297     -21.567  -1.905 -19.864  1.00 10.00      B   
ATOM   2683  C   LEU   297     -24.318  -1.022 -16.757  1.00 10.00      B   
ATOM   2684  O   LEU   297     -24.114   0.191 -16.820  1.00 10.00      B   
ATOM   2685  N   SER   298     -25.228  -1.554 -15.952  1.00 10.00      B   
ATOM   2686  HN  SER   298     -25.343  -2.527 -15.933  1.00 10.00      B   
ATOM   2687  CA  SER   298     -26.057  -0.720 -15.092  1.00 10.00      B   
ATOM   2688  CB  SER   298     -27.351  -1.445 -14.718  1.00 10.00      B   
ATOM   2689  OG  SER   298     -28.126  -1.726 -15.878  1.00 10.00      B   
ATOM   2690  HG  SER   298     -27.819  -2.555 -16.281  1.00 10.00      B   
ATOM   2691  C   SER   298     -25.287  -0.298 -13.842  1.00 10.00      B   
ATOM   2692  O   SER   298     -25.635   0.682 -13.182  1.00 10.00      B   
ATOM   2693  N   MET   299     -24.224  -1.031 -13.533  1.00 10.00      B   
ATOM   2694  HN  MET   299     -23.987  -1.797 -14.100  1.00 10.00      B   
ATOM   2695  CA  MET   299     -23.399  -0.730 -12.368  1.00 10.00      B   
ATOM   2696  CB  MET   299     -22.809  -2.016 -11.785  1.00 10.00      B   
ATOM   2697  CG  MET   299     -23.839  -2.983 -11.226  1.00 10.00      B   
ATOM   2698  SD  MET   299     -23.106  -4.541 -10.691  1.00 10.00      B   
ATOM   2699  CE  MET   299     -22.155  -3.997  -9.275  1.00 10.00      B   
ATOM   2700  C   MET   299     -22.275   0.227 -12.745  1.00 10.00      B   
ATOM   2701  O   MET   299     -21.552   0.726 -11.883  1.00 10.00      B   
ATOM   2702  N   LEU   300     -22.141   0.476 -14.044  1.00 10.00      B   
ATOM   2703  HN  LEU   300     -22.760   0.048 -14.673  1.00 10.00      B   
ATOM   2704  CA  LEU   300     -21.106   1.365 -14.566  1.00 10.00      B   
ATOM   2705  CB  LEU   300     -21.137   1.429 -16.101  1.00 10.00      B   
ATOM   2706  CG  LEU   300     -20.005   2.214 -16.772  1.00 10.00      B   
ATOM   2707  CD1 LEU   300     -18.669   1.514 -16.565  1.00 10.00      B   
ATOM   2708  CD2 LEU   300     -20.293   2.403 -18.252  1.00 10.00      B   
ATOM   2709  C   LEU   300     -21.147   2.769 -13.942  1.00 10.00      B   
ATOM   2710  O   LEU   300     -20.152   3.205 -13.365  1.00 10.00      B   
ATOM   2711  N   PRO   301     -22.284   3.498 -14.030  1.00 10.00      B   
ATOM   2712  CA  PRO   301     -22.388   4.850 -13.460  1.00 10.00      B   
ATOM   2713  CB  PRO   301     -23.831   5.272 -13.765  1.00 10.00      B   
ATOM   2714  CG  PRO   301     -24.552   4.000 -14.050  1.00 10.00      B   
ATOM   2715  CD  PRO   301     -23.542   3.087 -14.678  1.00 10.00      B   
ATOM   2716  C   PRO   301     -22.135   4.864 -11.951  1.00 10.00      B   
ATOM   2717  O   PRO   301     -21.559   5.812 -11.418  1.00 10.00      B   
ATOM   2718  N   ALA   302     -22.553   3.800 -11.272  1.00 10.00      B   
ATOM   2719  HN  ALA   302     -22.984   3.065 -11.756  1.00 10.00      B   
ATOM   2720  CA  ALA   302     -22.372   3.691  -9.828  1.00 10.00      B   
ATOM   2721  CB  ALA   302     -23.136   2.492  -9.283  1.00 10.00      B   
ATOM   2722  C   ALA   302     -20.889   3.597  -9.477  1.00 10.00      B   
ATOM   2723  O   ALA   302     -20.399   4.303  -8.589  1.00 10.00      B   
ATOM   2724  N   MET   303     -20.178   2.734 -10.192  1.00 10.00      B   
ATOM   2725  HN  MET   303     -20.627   2.208 -10.889  1.00 10.00      B   
ATOM   2726  CA  MET   303     -18.753   2.548  -9.964  1.00 10.00      B   
ATOM   2727  CB  MET   303     -18.243   1.289 -10.668  1.00 10.00      B   
ATOM   2728  CG  MET   303     -18.789  -0.008 -10.099  1.00 10.00      B   
ATOM   2729  SD  MET   303     -17.945  -1.462 -10.752  1.00 10.00      B   
ATOM   2730  CE  MET   303     -18.385  -1.361 -12.484  1.00 10.00      B   
ATOM   2731  C   MET   303     -17.970   3.768 -10.431  1.00 10.00      B   
ATOM   2732  O   MET   303     -17.027   4.201  -9.770  1.00 10.00      B   
ATOM   2733  N   LEU   304     -18.379   4.322 -11.569  1.00 10.00      B   
ATOM   2734  HN  LEU   304     -19.134   3.915 -12.049  1.00 10.00      B   
ATOM   2735  CA  LEU   304     -17.731   5.499 -12.142  1.00 10.00      B   
ATOM   2736  CB  LEU   304     -18.437   5.920 -13.435  1.00 10.00      B   
ATOM   2737  CG  LEU   304     -17.765   7.028 -14.251  1.00 10.00      B   
ATOM   2738  CD1 LEU   304     -16.468   6.534 -14.877  1.00 10.00      B   
ATOM   2739  CD2 LEU   304     -18.714   7.559 -15.313  1.00 10.00      B   
ATOM   2740  C   LEU   304     -17.719   6.659 -11.151  1.00 10.00      B   
ATOM   2741  O   LEU   304     -16.719   7.364 -11.023  1.00 10.00      B   
ATOM   2742  N   LEU   305     -18.832   6.857 -10.457  1.00 10.00      B   
ATOM   2743  HN  LEU   305     -19.604   6.273 -10.614  1.00 10.00      B   
ATOM   2744  CA  LEU   305     -18.936   7.929  -9.475  1.00 10.00      B   
ATOM   2745  CB  LEU   305     -20.389   8.132  -9.044  1.00 10.00      B   
ATOM   2746  CG  LEU   305     -21.321   8.764 -10.079  1.00 10.00      B   
ATOM   2747  CD1 LEU   305     -22.750   8.786  -9.560  1.00 10.00      B   
ATOM   2748  CD2 LEU   305     -20.860  10.171 -10.430  1.00 10.00      B   
ATOM   2749  C   LEU   305     -18.062   7.644  -8.261  1.00 10.00      B   
ATOM   2750  O   LEU   305     -17.289   8.497  -7.828  1.00 10.00      B   
ATOM   2751  N   TYR   306     -18.175   6.432  -7.734  1.00 10.00      B   
ATOM   2752  HN  TYR   306     -18.796   5.793  -8.143  1.00 10.00      B   
ATOM   2753  CA  TYR   306     -17.406   6.021  -6.567  1.00 10.00      B   
ATOM   2754  CB  TYR   306     -17.766   4.583  -6.175  1.00 10.00      B   
ATOM   2755  CG  TYR   306     -17.108   4.102  -4.899  1.00 10.00      B   
ATOM   2756  CD1 TYR   306     -17.647   4.416  -3.659  1.00 10.00      B   
ATOM   2757  CD2 TYR   306     -15.950   3.335  -4.935  1.00 10.00      B   
ATOM   2758  CE1 TYR   306     -17.052   3.980  -2.491  1.00 10.00      B   
ATOM   2759  CE2 TYR   306     -15.348   2.894  -3.772  1.00 10.00      B   
ATOM   2760  CZ  TYR   306     -15.902   3.221  -2.553  1.00 10.00      B   
ATOM   2761  OH  TYR   306     -15.307   2.785  -1.393  1.00 10.00      B   
ATOM   2762  HH  TYR   306     -15.992   2.543  -0.756  1.00 10.00      B   
ATOM   2763  C   TYR   306     -15.909   6.131  -6.829  1.00 10.00      B   
ATOM   2764  O   TYR   306     -15.167   6.713  -6.033  1.00 10.00      B   
ATOM   2765  N   LEU   307     -15.476   5.577  -7.954  1.00 10.00      B   
ATOM   2766  HN  LEU   307     -16.125   5.140  -8.552  1.00 10.00      B   
ATOM   2767  CA  LEU   307     -14.071   5.596  -8.328  1.00 10.00      B   
ATOM   2768  CB  LEU   307     -13.827   4.758  -9.586  1.00 10.00      B   
ATOM   2769  CG  LEU   307     -13.986   3.245  -9.423  1.00 10.00      B   
ATOM   2770  CD1 LEU   307     -14.084   2.567 -10.780  1.00 10.00      B   
ATOM   2771  CD2 LEU   307     -12.832   2.667  -8.620  1.00 10.00      B   
ATOM   2772  C   LEU   307     -13.566   7.017  -8.523  1.00 10.00      B   
ATOM   2773  O   LEU   307     -12.503   7.371  -8.025  1.00 10.00      B   
ATOM   2774  N   LEU   308     -14.341   7.837  -9.227  1.00 10.00      B   
ATOM   2775  HN  LEU   308     -15.193   7.507  -9.585  1.00 10.00      B   
ATOM   2776  CA  LEU   308     -13.947   9.215  -9.478  1.00 10.00      B   
ATOM   2777  CB  LEU   308     -14.878   9.898 -10.481  1.00 10.00      B   
ATOM   2778  CG  LEU   308     -14.373  11.229 -11.047  1.00 10.00      B   
ATOM   2779  CD1 LEU   308     -13.158  11.010 -11.934  1.00 10.00      B   
ATOM   2780  CD2 LEU   308     -15.474  11.953 -11.803  1.00 10.00      B   
ATOM   2781  C   LEU   308     -13.878  10.024  -8.189  1.00 10.00      B   
ATOM   2782  O   LEU   308     -12.932  10.780  -7.981  1.00 10.00      B   
ATOM   2783  N   PHE   309     -14.875   9.856  -7.323  1.00 10.00      B   
ATOM   2784  HN  PHE   309     -15.603   9.229  -7.542  1.00 10.00      B   
ATOM   2785  CA  PHE   309     -14.918  10.576  -6.054  1.00 10.00      B   
ATOM   2786  CB  PHE   309     -16.155  10.168  -5.244  1.00 10.00      B   
ATOM   2787  CG  PHE   309     -16.292  10.880  -3.925  1.00 10.00      B   
ATOM   2788  CD1 PHE   309     -16.472  12.254  -3.878  1.00 10.00      B   
ATOM   2789  CD2 PHE   309     -16.245  10.173  -2.734  1.00 10.00      B   
ATOM   2790  CE1 PHE   309     -16.601  12.910  -2.670  1.00 10.00      B   
ATOM   2791  CE2 PHE   309     -16.373  10.824  -1.522  1.00 10.00      B   
ATOM   2792  CZ  PHE   309     -16.552  12.195  -1.488  1.00 10.00      B   
ATOM   2793  C   PHE   309     -13.646  10.336  -5.247  1.00 10.00      B   
ATOM   2794  O   PHE   309     -12.996  11.278  -4.787  1.00 10.00      B   
ATOM   2795  N   PHE   310     -13.285   9.072  -5.097  1.00 10.00      B   
ATOM   2796  HN  PHE   310     -13.836   8.364  -5.498  1.00 10.00      B   
ATOM   2797  CA  PHE   310     -12.089   8.710  -4.353  1.00 10.00      B   
ATOM   2798  CB  PHE   310     -12.085   7.224  -4.005  1.00 10.00      B   
ATOM   2799  CG  PHE   310     -12.784   6.916  -2.713  1.00 10.00      B   
ATOM   2800  CD1 PHE   310     -14.164   6.802  -2.665  1.00 10.00      B   
ATOM   2801  CD2 PHE   310     -12.058   6.744  -1.543  1.00 10.00      B   
ATOM   2802  CE1 PHE   310     -14.809   6.521  -1.476  1.00 10.00      B   
ATOM   2803  CE2 PHE   310     -12.697   6.463  -0.349  1.00 10.00      B   
ATOM   2804  CZ  PHE   310     -14.075   6.351  -0.317  1.00 10.00      B   
ATOM   2805  C   PHE   310     -10.828   9.097  -5.116  1.00 10.00      B   
ATOM   2806  O   PHE   310      -9.838   9.514  -4.513  1.00 10.00      B   
ATOM   2807  N   LEU   311     -10.874   8.971  -6.440  1.00 10.00      B   
ATOM   2808  HN  LEU   311     -11.696   8.630  -6.859  1.00 10.00      B   
ATOM   2809  CA  LEU   311      -9.735   9.318  -7.289  1.00 10.00      B   
ATOM   2810  CB  LEU   311     -10.029   9.009  -8.760  1.00 10.00      B   
ATOM   2811  CG  LEU   311      -8.879   9.240  -9.746  1.00 10.00      B   
ATOM   2812  CD1 LEU   311      -7.721   8.298  -9.454  1.00 10.00      B   
ATOM   2813  CD2 LEU   311      -9.360   9.072 -11.178  1.00 10.00      B   
ATOM   2814  C   LEU   311      -9.374  10.788  -7.126  1.00 10.00      B   
ATOM   2815  O   LEU   311      -8.211  11.125  -6.905  1.00 10.00      B   
ATOM   2816  N   ILE   312     -10.380  11.657  -7.214  1.00 10.00      B   
ATOM   2817  HN  ILE   312     -11.292  11.323  -7.388  1.00 10.00      B   
ATOM   2818  CA  ILE   312     -10.163  13.090  -7.064  1.00 10.00      B   
ATOM   2819  CB  ILE   312     -11.465  13.902  -7.267  1.00 10.00      B   
ATOM   2820  CG1 ILE   312     -11.997  13.700  -8.690  1.00 10.00      B   
ATOM   2821  CG2 ILE   312     -11.219  15.383  -6.998  1.00 10.00      B   
ATOM   2822  CD1 ILE   312     -13.346  14.340  -8.945  1.00 10.00      B   
ATOM   2823  C   ILE   312      -9.579  13.385  -5.687  1.00 10.00      B   
ATOM   2824  O   ILE   312      -8.652  14.189  -5.548  1.00 10.00      B   
ATOM   2825  N   GLN   313     -10.105  12.699  -4.677  1.00 10.00      B   
ATOM   2826  HN  GLN   313     -10.836  12.068  -4.858  1.00 10.00      B   
ATOM   2827  CA  GLN   313      -9.633  12.868  -3.310  1.00 10.00      B   
ATOM   2828  CB  GLN   313     -10.502  12.072  -2.331  1.00 10.00      B   
ATOM   2829  CG  GLN   313     -10.421  12.556  -0.891  1.00 10.00      B   
ATOM   2830  CD  GLN   313     -11.120  11.626   0.083  1.00 10.00      B   
ATOM   2831  OE1 GLN   313     -11.138  10.404  -0.102  1.00 10.00      B   
ATOM   2832  NE2 GLN   313     -11.708  12.196   1.126  1.00 10.00      B   
ATOM   2833 HE21 GLN   313     -11.663  13.174   1.210  1.00 10.00      B   
ATOM   2834 HE22 GLN   313     -12.164  11.618   1.772  1.00 10.00      B   
ATOM   2835  C   GLN   313      -8.174  12.435  -3.198  1.00 10.00      B   
ATOM   2836  O   GLN   313      -7.408  12.995  -2.417  1.00 10.00      B   
ATOM   2837  N   THR   314      -7.793  11.451  -4.007  1.00 10.00      B   
ATOM   2838  HN  THR   314      -8.449  11.065  -4.629  1.00 10.00      B   
ATOM   2839  CA  THR   314      -6.427  10.944  -4.006  1.00 10.00      B   
ATOM   2840  CB  THR   314      -6.300   9.623  -4.795  1.00 10.00      B   
ATOM   2841  OG1 THR   314      -7.343   8.723  -4.402  1.00 10.00      B   
ATOM   2842  HG1 THR   314      -8.164   9.214  -4.276  1.00 10.00      B   
ATOM   2843  CG2 THR   314      -4.958   8.965  -4.520  1.00 10.00      B   
ATOM   2844  C   THR   314      -5.466  11.980  -4.586  1.00 10.00      B   
ATOM   2845  O   THR   314      -4.385  12.207  -4.044  1.00 10.00      B   
ATOM   2846  N   SER   315      -5.874  12.625  -5.677  1.00 10.00      B   
ATOM   2847  HN  SER   315      -6.750  12.405  -6.071  1.00 10.00      B   
ATOM   2848  CA  SER   315      -5.045  13.643  -6.318  1.00 10.00      B   
ATOM   2849  CB  SER   315      -5.611  14.008  -7.691  1.00 10.00      B   
ATOM   2850  OG  SER   315      -7.011  13.778  -7.746  1.00 10.00      B   
ATOM   2851  HG  SER   315      -7.442  14.237  -7.014  1.00 10.00      B   
ATOM   2852  C   SER   315      -4.914  14.889  -5.440  1.00 10.00      B   
ATOM   2853  O   SER   315      -4.011  15.702  -5.624  1.00 10.00      B   
ATOM   2854  N   LEU   316      -5.818  15.027  -4.479  1.00 10.00      B   
ATOM   2855  HN  LEU   316      -6.517  14.348  -4.379  1.00 10.00      B   
ATOM   2856  CA  LEU   316      -5.800  16.164  -3.570  1.00 10.00      B   
ATOM   2857  CB  LEU   316      -7.225  16.590  -3.218  1.00 10.00      B   
ATOM   2858  CG  LEU   316      -8.043  17.175  -4.372  1.00 10.00      B   
ATOM   2859  CD1 LEU   316      -9.509  17.272  -3.995  1.00 10.00      B   
ATOM   2860  CD2 LEU   316      -7.503  18.537  -4.776  1.00 10.00      B   
ATOM   2861  C   LEU   316      -5.002  15.839  -2.313  1.00 10.00      B   
ATOM   2862  O   LEU   316      -4.965  16.622  -1.361  1.00 10.00      B   
ATOM   2863  N   LYS   317      -4.367  14.672  -2.318  1.00 10.00      B   
ATOM   2864  HN  LYS   317      -4.458  14.085  -3.099  1.00 10.00      B   
ATOM   2865  CA  LYS   317      -3.548  14.235  -1.197  1.00 10.00      B   
ATOM   2866  CB  LYS   317      -3.668  12.723  -0.989  1.00 10.00      B   
ATOM   2867  CG  LYS   317      -5.003  12.267  -0.426  1.00 10.00      B   
ATOM   2868  CD  LYS   317      -5.027  10.760  -0.234  1.00 10.00      B   
ATOM   2869  CE  LYS   317      -6.373  10.286   0.292  1.00 10.00      B   
ATOM   2870  NZ  LYS   317      -6.373   8.825   0.578  1.00 10.00      B   
ATOM   2871  HZ1 LYS   317      -5.773   8.622   1.406  1.00 10.00      B   
ATOM   2872  HZ2 LYS   317      -6.006   8.299  -0.237  1.00 10.00      B   
ATOM   2873  HZ3 LYS   317      -7.340   8.500   0.779  1.00 10.00      B   
ATOM   2874  C   LYS   317      -2.089  14.602  -1.433  1.00 10.00      B   
ATOM   2875  O   LYS   317      -1.239  14.380  -0.568  1.00 10.00      B   
ATOM   2876  N   SER   318      -1.805  15.152  -2.613  1.00 10.00      B   
ATOM   2877  HN  SER   318      -2.528  15.291  -3.264  1.00 10.00      B   
ATOM   2878  CA  SER   318      -0.448  15.554  -2.961  1.00 10.00      B   
ATOM   2879  CB  SER   318      -0.381  16.000  -4.424  1.00 10.00      B   
ATOM   2880  OG  SER   318      -1.115  15.118  -5.260  1.00 10.00      B   
ATOM   2881  HG  SER   318      -1.047  14.220  -4.912  1.00 10.00      B   
ATOM   2882  C   SER   318       0.014  16.684  -2.050  1.00 10.00      B   
ATOM   2883  O   SER   318       1.139  16.677  -1.545  1.00 10.00      B   
ATOM   2884  N   ASN   319      -0.863  17.651  -1.841  1.00 10.00      B   
ATOM   2885  HN  ASN   319      -1.740  17.607  -2.281  1.00 10.00      B   
ATOM   2886  CA  ASN   319      -0.558  18.777  -0.981  1.00 10.00      B   
ATOM   2887  CB  ASN   319      -0.888  20.102  -1.676  1.00 10.00      B   
ATOM   2888  CG  ASN   319       0.312  20.701  -2.384  1.00 10.00      B   
ATOM   2889  OD1 ASN   319       1.455  20.514  -1.964  1.00 10.00      B   
ATOM   2890  ND2 ASN   319       0.065  21.424  -3.464  1.00 10.00      B   
ATOM   2891 HD21 ASN   319      -0.870  21.533  -3.746  1.00 10.00      B   
ATOM   2892 HD22 ASN   319       0.825  21.818  -3.941  1.00 10.00      B   
ATOM   2893  C   ASN   319      -1.311  18.653   0.334  1.00 10.00      B   
ATOM   2894  O   ASN   319      -2.440  19.127   0.467  1.00 10.00      B   
ATOM   2895  N   GLY   320      -0.686  17.994   1.298  1.00 10.00      B   
ATOM   2896  HN  GLY   320       0.211  17.637   1.130  1.00 10.00      B   
ATOM   2897  CA  GLY   320      -1.306  17.809   2.594  1.00 10.00      B   
ATOM   2898  C   GLY   320      -0.535  18.503   3.698  1.00 10.00      B   
ATOM   2899  O   GLY   320      -1.116  19.212   4.521  1.00 10.00      B   
ATOM   2900  N   GLY   321       0.773  18.302   3.712  1.00 10.00      B   
ATOM   2901  HN  GLY   321       1.179  17.723   3.031  1.00 10.00      B   
ATOM   2902  CA  GLY   321       1.610  18.923   4.721  1.00 10.00      B   
ATOM   2903  C   GLY   321       1.775  18.047   5.945  1.00 10.00      B   
ATOM   2904  O   GLY   321       2.426  18.439   6.919  1.00 10.00      B   
ATOM   2905  N   LYS   322       1.179  16.859   5.891  1.00 10.00      B   
ATOM   2906  HN  LYS   322       0.679  16.618   5.081  1.00 10.00      B   
ATOM   2907  CA  LYS   322       1.243  15.893   6.983  1.00 10.00      B   
ATOM   2908  CB  LYS   322       2.676  15.406   7.233  1.00 10.00      B   
ATOM   2909  CG  LYS   322       3.140  14.321   6.272  1.00 10.00      B   
ATOM   2910  CD  LYS   322       2.289  13.064   6.401  1.00 10.00      B   
ATOM   2911  CE  LYS   322       2.726  11.989   5.418  1.00 10.00      B   
ATOM   2912  NZ  LYS   322       4.088  11.473   5.722  1.00 10.00      B   
ATOM   2913  HZ1 LYS   322       4.786  12.241   5.667  1.00 10.00      B   
ATOM   2914  HZ2 LYS   322       4.352  10.734   5.042  1.00 10.00      B   
ATOM   2915  HZ3 LYS   322       4.111  11.065   6.681  1.00 10.00      B   
ATOM   2916  C   LYS   322       0.598  16.407   8.272  1.00 10.00      B   
ATOM   2917  O   LYS   322       1.009  16.036   9.375  1.00 10.00      B   
ATOM   2918  N   GLY   323      -0.415  17.252   8.133  1.00 10.00      B   
ATOM   2919  HN  GLY   323      -0.697  17.524   7.234  1.00 10.00      B   
ATOM   2920  CA  GLY   323      -1.105  17.771   9.298  1.00 10.00      B   
ATOM   2921  C   GLY   323      -1.123  19.285   9.381  1.00 10.00      B   
ATOM   2922  O   GLY   323      -1.910  19.942   8.695  1.00 10.00      B   
ATOM   2923  N   LYS   324      -0.246  19.833  10.218  1.00 10.00      B   
ATOM   2924  HN  LYS   324       0.364  19.245  10.711  1.00 10.00      B   
ATOM   2925  CA  LYS   324      -0.156  21.279  10.433  1.00 10.00      B   
ATOM   2926  CB  LYS   324       0.622  21.574  11.721  1.00 10.00      B   
ATOM   2927  CG  LYS   324       0.003  21.004  12.985  1.00 10.00      B   
ATOM   2928  CD  LYS   324       0.954  21.141  14.161  1.00 10.00      B   
ATOM   2929  CE  LYS   324       0.279  20.778  15.472  1.00 10.00      B   
ATOM   2930  NZ  LYS   324       1.220  20.845  16.618  1.00 10.00      B   
ATOM   2931  HZ1 LYS   324       0.700  20.782  17.517  1.00 10.00      B   
ATOM   2932  HZ2 LYS   324       1.751  21.741  16.599  1.00 10.00      B   
ATOM   2933  HZ3 LYS   324       1.896  20.058  16.570  1.00 10.00      B   
ATOM   2934  C   LYS   324       0.517  21.998   9.267  1.00 10.00      B   
ATOM   2935  O   LYS   324       1.587  22.587   9.430  1.00 10.00      B   
ATOM   2936  N   LEU   325      -0.112  21.948   8.098  1.00 10.00      B   
ATOM   2937  HN  LEU   325      -0.959  21.450   8.038  1.00 10.00      B   
ATOM   2938  CA  LEU   325       0.414  22.600   6.902  1.00 10.00      B   
ATOM   2939  CB  LEU   325       1.707  21.926   6.430  1.00 10.00      B   
ATOM   2940  CG  LEU   325       3.018  22.625   6.803  1.00 10.00      B   
ATOM   2941  CD1 LEU   325       4.208  21.785   6.370  1.00 10.00      B   
ATOM   2942  CD2 LEU   325       3.085  24.011   6.180  1.00 10.00      B   
ATOM   2943  C   LEU   325      -0.611  22.583   5.773  1.00 10.00      B   
ATOM   2944  O   LEU   325      -0.295  22.184   4.653  1.00 10.00      B   
ATOM   2945  N   ASP   326      -1.831  23.025   6.068  1.00 10.00      B   
ATOM   2946  HN  ASP   326      -2.019  23.343   6.979  1.00 10.00      B   
ATOM   2947  CA  ASP   326      -2.902  23.056   5.066  1.00 10.00      B   
ATOM   2948  CB  ASP   326      -4.247  23.385   5.718  1.00 10.00      B   
ATOM   2949  CG  ASP   326      -5.372  23.490   4.704  1.00 10.00      B   
ATOM   2950  OD1 ASP   326      -5.708  24.625   4.294  1.00 10.00      B   
ATOM   2951  OD2 ASP   326      -5.918  22.435   4.310  1.00 10.00      B   
ATOM   2952  C   ASP   326      -2.594  24.063   3.958  1.00 10.00      B   
ATOM   2953  O   ASP   326      -2.571  25.271   4.194  1.00 10.00      B   
ATOM   2954  N   PRO   327      -2.321  23.579   2.736  1.00 10.00      B   
ATOM   2955  CA  PRO   327      -1.999  24.430   1.602  1.00 10.00      B   
ATOM   2956  CB  PRO   327      -0.883  23.616   0.950  1.00 10.00      B   
ATOM   2957  CG  PRO   327      -1.240  22.182   1.221  1.00 10.00      B   
ATOM   2958  CD  PRO   327      -2.233  22.162   2.364  1.00 10.00      B   
ATOM   2959  C   PRO   327      -3.147  24.605   0.603  1.00 10.00      B   
ATOM   2960  O   PRO   327      -3.033  25.391  -0.340  1.00 10.00      B   
ATOM   2961  N   THR   328      -4.248  23.889   0.800  1.00 10.00      B   
ATOM   2962  HN  THR   328      -4.313  23.306   1.586  1.00 10.00      B   
ATOM   2963  CA  THR   328      -5.374  23.979  -0.121  1.00 10.00      B   
ATOM   2964  CB  THR   328      -5.083  23.255  -1.457  1.00 10.00      B   
ATOM   2965  OG1 THR   328      -6.246  23.280  -2.289  1.00 10.00      B   
ATOM   2966  HG1 THR   328      -6.172  24.012  -2.914  1.00 10.00      B   
ATOM   2967  CG2 THR   328      -4.661  21.812  -1.224  1.00 10.00      B   
ATOM   2968  C   THR   328      -6.654  23.421   0.491  1.00 10.00      B   
ATOM   2969  O   THR   328      -6.614  22.504   1.316  1.00 10.00      B   
ATOM   2970  N   LEU   329      -7.785  23.981   0.077  1.00 10.00      B   
ATOM   2971  HN  LEU   329      -7.742  24.713  -0.579  1.00 10.00      B   
ATOM   2972  CA  LEU   329      -9.087  23.552   0.566  1.00 10.00      B   
ATOM   2973  CB  LEU   329      -9.797  24.705   1.287  1.00 10.00      B   
ATOM   2974  CG  LEU   329      -9.101  25.259   2.531  1.00 10.00      B   
ATOM   2975  CD1 LEU   329      -9.880  26.436   3.099  1.00 10.00      B   
ATOM   2976  CD2 LEU   329      -8.930  24.173   3.581  1.00 10.00      B   
ATOM   2977  C   LEU   329      -9.955  23.045  -0.583  1.00 10.00      B   
ATOM   2978  O   LEU   329     -11.167  22.888  -0.438  1.00 10.00      B   
ATOM   2979  N   TRP   330      -9.323  22.764  -1.719  1.00 10.00      B   
ATOM   2980  HN  TRP   330      -8.348  22.884  -1.767  1.00 10.00      B   
ATOM   2981  CA  TRP   330     -10.039  22.281  -2.899  1.00 10.00      B   
ATOM   2982  CB  TRP   330      -9.091  22.114  -4.088  1.00 10.00      B   
ATOM   2983  CG  TRP   330      -8.680  23.404  -4.729  1.00 10.00      B   
ATOM   2984  CD1 TRP   330      -7.433  23.730  -5.177  1.00 10.00      B   
ATOM   2985  CD2 TRP   330      -9.514  24.539  -5.003  1.00 10.00      B   
ATOM   2986  NE1 TRP   330      -7.435  24.995  -5.709  1.00 10.00      B   
ATOM   2987  HE1 TRP   330      -6.656  25.455  -6.094  1.00 10.00      B   
ATOM   2988  CE2 TRP   330      -8.701  25.514  -5.614  1.00 10.00      B   
ATOM   2989  CE3 TRP   330     -10.867  24.826  -4.792  1.00 10.00      B   
ATOM   2990  CZ2 TRP   330      -9.196  26.753  -6.014  1.00 10.00      B   
ATOM   2991  CZ3 TRP   330     -11.355  26.055  -5.189  1.00 10.00      B   
ATOM   2992  CH2 TRP   330     -10.522  27.002  -5.794  1.00 10.00      B   
ATOM   2993  C   TRP   330     -10.775  20.972  -2.627  1.00 10.00      B   
ATOM   2994  O   TRP   330     -11.762  20.655  -3.293  1.00 10.00      B   
ATOM   2995  N   MET   331     -10.297  20.219  -1.642  1.00 10.00      B   
ATOM   2996  HN  MET   331      -9.502  20.523  -1.148  1.00 10.00      B   
ATOM   2997  CA  MET   331     -10.915  18.947  -1.285  1.00 10.00      B   
ATOM   2998  CB  MET   331     -10.084  18.223  -0.224  1.00 10.00      B   
ATOM   2999  CG  MET   331     -10.410  16.746  -0.077  1.00 10.00      B   
ATOM   3000  SD  MET   331      -9.469  15.954   1.243  1.00 10.00      B   
ATOM   3001  CE  MET   331      -7.793  16.173   0.647  1.00 10.00      B   
ATOM   3002  C   MET   331     -12.344  19.148  -0.789  1.00 10.00      B   
ATOM   3003  O   MET   331     -13.191  18.269  -0.936  1.00 10.00      B   
ATOM   3004  N   TRP   332     -12.609  20.313  -0.210  1.00 10.00      B   
ATOM   3005  HN  TRP   332     -11.896  20.982  -0.124  1.00 10.00      B   
ATOM   3006  CA  TRP   332     -13.936  20.623   0.297  1.00 10.00      B   
ATOM   3007  CB  TRP   332     -13.892  21.797   1.282  1.00 10.00      B   
ATOM   3008  CG  TRP   332     -13.079  21.521   2.510  1.00 10.00      B   
ATOM   3009  CD1 TRP   332     -12.118  22.324   3.052  1.00 10.00      B   
ATOM   3010  CD2 TRP   332     -13.151  20.360   3.350  1.00 10.00      B   
ATOM   3011  NE1 TRP   332     -11.586  21.738   4.175  1.00 10.00      B   
ATOM   3012  HE1 TRP   332     -10.879  22.122   4.739  1.00 10.00      B   
ATOM   3013  CE2 TRP   332     -12.206  20.531   4.381  1.00 10.00      B   
ATOM   3014  CE3 TRP   332     -13.927  19.195   3.332  1.00 10.00      B   
ATOM   3015  CZ2 TRP   332     -12.015  19.578   5.379  1.00 10.00      B   
ATOM   3016  CZ3 TRP   332     -13.735  18.252   4.324  1.00 10.00      B   
ATOM   3017  CH2 TRP   332     -12.788  18.449   5.334  1.00 10.00      B   
ATOM   3018  C   TRP   332     -14.889  20.923  -0.851  1.00 10.00      B   
ATOM   3019  O   TRP   332     -16.067  20.580  -0.797  1.00 10.00      B   
ATOM   3020  N   THR   333     -14.364  21.543  -1.897  1.00 10.00      B   
ATOM   3021  HN  THR   333     -13.412  21.780  -1.885  1.00 10.00      B   
ATOM   3022  CA  THR   333     -15.165  21.888  -3.063  1.00 10.00      B   
ATOM   3023  CB  THR   333     -14.342  22.700  -4.079  1.00 10.00      B   
ATOM   3024  OG1 THR   333     -13.643  23.747  -3.392  1.00 10.00      B   
ATOM   3025  HG1 THR   333     -13.019  24.161  -3.998  1.00 10.00      B   
ATOM   3026  CG2 THR   333     -15.249  23.312  -5.137  1.00 10.00      B   
ATOM   3027  C   THR   333     -15.718  20.638  -3.745  1.00 10.00      B   
ATOM   3028  O   THR   333     -16.920  20.540  -3.990  1.00 10.00      B   
ATOM   3029  N   VAL   334     -14.844  19.675  -4.022  1.00 10.00      B   
ATOM   3030  HN  VAL   334     -13.901  19.797  -3.778  1.00 10.00      B   
ATOM   3031  CA  VAL   334     -15.256  18.442  -4.681  1.00 10.00      B   
ATOM   3032  CB  VAL   334     -14.055  17.584  -5.142  1.00 10.00      B   
ATOM   3033  CG1 VAL   334     -13.200  18.354  -6.139  1.00 10.00      B   
ATOM   3034  CG2 VAL   334     -13.218  17.116  -3.961  1.00 10.00      B   
ATOM   3035  C   VAL   334     -16.193  17.623  -3.797  1.00 10.00      B   
ATOM   3036  O   VAL   334     -17.072  16.921  -4.294  1.00 10.00      B   
ATOM   3037  N   ASN   335     -16.013  17.736  -2.485  1.00 10.00      B   
ATOM   3038  HN  ASN   335     -15.297  18.314  -2.150  1.00 10.00      B   
ATOM   3039  CA  ASN   335     -16.850  17.016  -1.533  1.00 10.00      B   
ATOM   3040  CB  ASN   335     -16.206  17.047  -0.139  1.00 10.00      B   
ATOM   3041  CG  ASN   335     -16.595  15.865   0.732  1.00 10.00      B   
ATOM   3042  OD1 ASN   335     -17.729  15.391   0.693  1.00 10.00      B   
ATOM   3043  ND2 ASN   335     -15.648  15.376   1.525  1.00 10.00      B   
ATOM   3044 HD21 ASN   335     -14.762  15.799   1.508  1.00 10.00      B   
ATOM   3045 HD22 ASN   335     -15.868  14.605   2.091  1.00 10.00      B   
ATOM   3046  C   ASN   335     -18.240  17.647  -1.493  1.00 10.00      B   
ATOM   3047  O   ASN   335     -19.253  16.953  -1.445  1.00 10.00      B   
ATOM   3048  N   LEU   336     -18.273  18.974  -1.549  1.00 10.00      B   
ATOM   3049  HN  LEU   336     -17.427  19.469  -1.606  1.00 10.00      B   
ATOM   3050  CA  LEU   336     -19.524  19.718  -1.521  1.00 10.00      B   
ATOM   3051  CB  LEU   336     -19.267  21.205  -1.256  1.00 10.00      B   
ATOM   3052  CG  LEU   336     -19.151  21.622   0.212  1.00 10.00      B   
ATOM   3053  CD1 LEU   336     -18.782  23.094   0.323  1.00 10.00      B   
ATOM   3054  CD2 LEU   336     -20.450  21.340   0.950  1.00 10.00      B   
ATOM   3055  C   LEU   336     -20.318  19.542  -2.809  1.00 10.00      B   
ATOM   3056  O   LEU   336     -21.535  19.340  -2.767  1.00 10.00      B   
ATOM   3057  N   ILE   337     -19.635  19.613  -3.951  1.00 10.00      B   
ATOM   3058  HN  ILE   337     -18.664  19.777  -3.924  1.00 10.00      B   
ATOM   3059  CA  ILE   337     -20.305  19.461  -5.242  1.00 10.00      B   
ATOM   3060  CB  ILE   337     -19.420  19.840  -6.454  1.00 10.00      B   
ATOM   3061  CG1 ILE   337     -18.169  18.963  -6.538  1.00 10.00      B   
ATOM   3062  CG2 ILE   337     -19.048  21.314  -6.407  1.00 10.00      B   
ATOM   3063  CD1 ILE   337     -17.382  19.140  -7.820  1.00 10.00      B   
ATOM   3064  C   ILE   337     -20.877  18.056  -5.416  1.00 10.00      B   
ATOM   3065  O   ILE   337     -21.972  17.888  -5.955  1.00 10.00      B   
ATOM   3066  N   TYR   338     -20.144  17.050  -4.950  1.00 10.00      B   
ATOM   3067  HN  TYR   338     -19.274  17.237  -4.533  1.00 10.00      B   
ATOM   3068  CA  TYR   338     -20.608  15.675  -5.048  1.00 10.00      B   
ATOM   3069  CB  TYR   338     -19.493  14.687  -4.706  1.00 10.00      B   
ATOM   3070  CG  TYR   338     -18.975  13.922  -5.904  1.00 10.00      B   
ATOM   3071  CD1 TYR   338     -17.865  14.365  -6.611  1.00 10.00      B   
ATOM   3072  CD2 TYR   338     -19.600  12.756  -6.329  1.00 10.00      B   
ATOM   3073  CE1 TYR   338     -17.392  13.668  -7.709  1.00 10.00      B   
ATOM   3074  CE2 TYR   338     -19.135  12.053  -7.424  1.00 10.00      B   
ATOM   3075  CZ  TYR   338     -18.032  12.513  -8.110  1.00 10.00      B   
ATOM   3076  OH  TYR   338     -17.565  11.816  -9.202  1.00 10.00      B   
ATOM   3077  HH  TYR   338     -16.607  11.755  -9.153  1.00 10.00      B   
ATOM   3078  C   TYR   338     -21.818  15.478  -4.146  1.00 10.00      B   
ATOM   3079  O   TYR   338     -22.790  14.821  -4.523  1.00 10.00      B   
ATOM   3080  N   LEU   339     -21.758  16.079  -2.960  1.00 10.00      B   
ATOM   3081  HN  LEU   339     -20.947  16.574  -2.717  1.00 10.00      B   
ATOM   3082  CA  LEU   339     -22.856  16.006  -2.008  1.00 10.00      B   
ATOM   3083  CB  LEU   339     -22.473  16.686  -0.689  1.00 10.00      B   
ATOM   3084  CG  LEU   339     -23.550  16.709   0.400  1.00 10.00      B   
ATOM   3085  CD1 LEU   339     -23.834  15.303   0.911  1.00 10.00      B   
ATOM   3086  CD2 LEU   339     -23.141  17.627   1.541  1.00 10.00      B   
ATOM   3087  C   LEU   339     -24.087  16.676  -2.604  1.00 10.00      B   
ATOM   3088  O   LEU   339     -25.210  16.199  -2.437  1.00 10.00      B   
ATOM   3089  N   ALA   340     -23.860  17.779  -3.316  1.00 10.00      B   
ATOM   3090  HN  ALA   340     -22.938  18.106  -3.406  1.00 10.00      B   
ATOM   3091  CA  ALA   340     -24.938  18.514  -3.961  1.00 10.00      B   
ATOM   3092  CB  ALA   340     -24.412  19.795  -4.593  1.00 10.00      B   
ATOM   3093  C   ALA   340     -25.611  17.638  -5.008  1.00 10.00      B   
ATOM   3094  O   ALA   340     -26.835  17.587  -5.089  1.00 10.00      B   
ATOM   3095  N   LEU   341     -24.800  16.925  -5.785  1.00 10.00      B   
ATOM   3096  HN  LEU   341     -23.830  17.003  -5.656  1.00 10.00      B   
ATOM   3097  CA  LEU   341     -25.312  16.037  -6.821  1.00 10.00      B   
ATOM   3098  CB  LEU   341     -24.162  15.425  -7.626  1.00 10.00      B   
ATOM   3099  CG  LEU   341     -23.306  16.399  -8.439  1.00 10.00      B   
ATOM   3100  CD1 LEU   341     -22.121  15.676  -9.056  1.00 10.00      B   
ATOM   3101  CD2 LEU   341     -24.137  17.087  -9.511  1.00 10.00      B   
ATOM   3102  C   LEU   341     -26.164  14.932  -6.210  1.00 10.00      B   
ATOM   3103  O   LEU   341     -27.210  14.573  -6.750  1.00 10.00      B   
ATOM   3104  N   ALA   342     -25.714  14.409  -5.073  1.00 10.00      B   
ATOM   3105  HN  ALA   342     -24.870  14.742  -4.694  1.00 10.00      B   
ATOM   3106  CA  ALA   342     -26.432  13.350  -4.376  1.00 10.00      B   
ATOM   3107  CB  ALA   342     -25.636  12.878  -3.168  1.00 10.00      B   
ATOM   3108  C   ALA   342     -27.819  13.822  -3.955  1.00 10.00      B   
ATOM   3109  O   ALA   342     -28.780  13.052  -3.966  1.00 10.00      B   
ATOM   3110  N   ILE   343     -27.912  15.095  -3.586  1.00 10.00      B   
ATOM   3111  HN  ILE   343     -27.104  15.653  -3.595  1.00 10.00      B   
ATOM   3112  CA  ILE   343     -29.178  15.685  -3.167  1.00 10.00      B   
ATOM   3113  CB  ILE   343     -28.958  16.952  -2.305  1.00 10.00      B   
ATOM   3114  CG1 ILE   343     -28.083  16.625  -1.091  1.00 10.00      B   
ATOM   3115  CG2 ILE   343     -30.288  17.539  -1.853  1.00 10.00      B   
ATOM   3116  CD1 ILE   343     -27.633  17.844  -0.310  1.00 10.00      B   
ATOM   3117  C   ILE   343     -30.034  16.029  -4.387  1.00 10.00      B   
ATOM   3118  O   ILE   343     -31.238  15.770  -4.403  1.00 10.00      B   
ATOM   3119  N   VAL   344     -29.400  16.590  -5.414  1.00 10.00      B   
ATOM   3120  HN  VAL   344     -28.435  16.767  -5.341  1.00 10.00      B   
ATOM   3121  CA  VAL   344     -30.099  16.967  -6.642  1.00 10.00      B   
ATOM   3122  CB  VAL   344     -29.149  17.654  -7.652  1.00 10.00      B   
ATOM   3123  CG1 VAL   344     -29.796  17.783  -9.025  1.00 10.00      B   
ATOM   3124  CG2 VAL   344     -28.732  19.023  -7.137  1.00 10.00      B   
ATOM   3125  C   VAL   344     -30.771  15.757  -7.291  1.00 10.00      B   
ATOM   3126  O   VAL   344     -31.910  15.843  -7.750  1.00 10.00      B   
ATOM   3127  N   LEU   345     -30.071  14.627  -7.302  1.00 10.00      B   
ATOM   3128  HN  LEU   345     -29.171  14.619  -6.909  1.00 10.00      B   
ATOM   3129  CA  LEU   345     -30.600  13.403  -7.893  1.00 10.00      B   
ATOM   3130  CB  LEU   345     -29.474  12.397  -8.162  1.00 10.00      B   
ATOM   3131  CG  LEU   345     -28.400  12.833  -9.166  1.00 10.00      B   
ATOM   3132  CD1 LEU   345     -27.284  11.800  -9.239  1.00 10.00      B   
ATOM   3133  CD2 LEU   345     -29.007  13.069 -10.541  1.00 10.00      B   
ATOM   3134  C   LEU   345     -31.673  12.774  -7.006  1.00 10.00      B   
ATOM   3135  O   LEU   345     -32.452  11.934  -7.455  1.00 10.00      B   
ATOM   3136  N   ASN   346     -31.711  13.185  -5.748  1.00 10.00      B   
ATOM   3137  HN  ASN   346     -31.072  13.865  -5.446  1.00 10.00      B   
ATOM   3138  CA  ASN   346     -32.688  12.658  -4.803  1.00 10.00      B   
ATOM   3139  CB  ASN   346     -32.108  12.654  -3.385  1.00 10.00      B   
ATOM   3140  CG  ASN   346     -33.042  12.043  -2.353  1.00 10.00      B   
ATOM   3141  OD1 ASN   346     -33.821  11.137  -2.652  1.00 10.00      B   
ATOM   3142  ND2 ASN   346     -32.965  12.535  -1.125  1.00 10.00      B   
ATOM   3143 HD21 ASN   346     -32.320  13.253  -0.952  1.00 10.00      B   
ATOM   3144 HD22 ASN   346     -33.556  12.160  -0.438  1.00 10.00      B   
ATOM   3145  C   ASN   346     -33.975  13.475  -4.846  1.00 10.00      B   
ATOM   3146  O   ASN   346     -35.074  12.932  -4.735  1.00 10.00      B   
ATOM   3147  N   LEU   347     -33.829  14.783  -5.028  1.00 10.00      B   
ATOM   3148  HN  LEU   347     -32.925  15.151  -5.137  1.00 10.00      B   
ATOM   3149  CA  LEU   347     -34.968  15.683  -5.076  1.00 10.00      B   
ATOM   3150  CB  LEU   347     -34.581  17.085  -4.595  1.00 10.00      B   
ATOM   3151  CG  LEU   347     -34.014  17.180  -3.176  1.00 10.00      B   
ATOM   3152  CD1 LEU   347     -33.699  18.624  -2.824  1.00 10.00      B   
ATOM   3153  CD2 LEU   347     -34.978  16.577  -2.165  1.00 10.00      B   
ATOM   3154  C   LEU   347     -35.580  15.749  -6.471  1.00 10.00      B   
ATOM   3155  O   LEU   347     -35.138  16.519  -7.327  1.00 10.00      B   
ATOM   3156  N   TRP   348     -36.582  14.918  -6.698  1.00 10.00      B   
ATOM   3157  HN  TRP   348     -36.858  14.303  -5.987  1.00 10.00      B   
ATOM   3158  CA  TRP   348     -37.280  14.891  -7.973  1.00 10.00      B   
ATOM   3159  CB  TRP   348     -37.653  13.455  -8.386  1.00 10.00      B   
ATOM   3160  CG  TRP   348     -38.378  12.662  -7.333  1.00 10.00      B   
ATOM   3161  CD1 TRP   348     -37.865  12.191  -6.160  1.00 10.00      B   
ATOM   3162  CD2 TRP   348     -39.745  12.231  -7.371  1.00 10.00      B   
ATOM   3163  NE1 TRP   348     -38.829  11.511  -5.459  1.00 10.00      B   
ATOM   3164  HE1 TRP   348     -38.703  11.086  -4.581  1.00 10.00      B   
ATOM   3165  CE2 TRP   348     -39.991  11.518  -6.180  1.00 10.00      B   
ATOM   3166  CE3 TRP   348     -40.786  12.385  -8.291  1.00 10.00      B   
ATOM   3167  CZ2 TRP   348     -41.232  10.959  -5.888  1.00 10.00      B   
ATOM   3168  CZ3 TRP   348     -42.018  11.828  -7.999  1.00 10.00      B   
ATOM   3169  CH2 TRP   348     -42.230  11.124  -6.807  1.00 10.00      B   
ATOM   3170  C   TRP   348     -38.510  15.789  -7.912  1.00 10.00      B   
ATOM   3171  O   TRP   348     -39.502  15.461  -7.256  1.00 10.00      B   
ATOM   3172  N   ASP   349     -38.427  16.938  -8.560  1.00 10.00      B   
ATOM   3173  HN  ASP   349     -37.604  17.150  -9.054  1.00 10.00      B   
ATOM   3174  CB  ASP   349     -39.264  19.074  -7.636  1.00 10.00      B   
ATOM   3175  CG  ASP   349     -39.420  18.723  -6.169  1.00 10.00      B   
ATOM   3176  OD1 ASP   349     -40.471  18.158  -5.789  1.00 10.00      B   
ATOM   3177  OD2 ASP   349     -38.495  19.018  -5.380  1.00 10.00      B   
ATOM   3178  CA  ASP   349     -39.528  17.891  -8.575  1.00 10.00      B   
ATOM   3179  C   ASP   349     -39.778  18.394  -9.986  1.00 10.00      B   
ATOM   3180  O   ASP   349     -40.896  18.183 -10.502  1.00 10.00      B   
ATOM   3181  OXT ASP   349     -38.852  18.980 -10.582  1.00 10.00      B   
END
