# Supplementary material for: Large-scale discovery of protein interactions at residue resolution using co-evolution calculated from genomic sequences
Source: Nat Commun. 2021 Mar 2;12:1396. doi: 10.1038/s41467-021-21636-z (PMC7925567; doi:10.1038/s41467-021-21636-z)
Supplement: Supplementary file 13 — Supplementary Data 11 [file 41467_2021_21636_MOESM13_ESM.zip › supplementary_prediction/membrane128329_SECG_LPTF/models/haddock_top_3_haddock_18w.pdb]

REMARK FILENAME="haddock_18w.pdb0"
REMARK ===============================================================
REMARK HADDOCK run for haddock
REMARK initial structure: haddock_18.pdb
REMARK final NOE weights: unambig 50 amb: 50
REMARK ===============================================================
REMARK            total,bonds,angles,improper,dihe,vdw,elec,air,cdih,coup,rdcs,vean,dani,xpcs,rg
REMARK energies: 250.855, 0, 0, 0, 0, -51.9631, -116.38, 419.198, 0, 0, 0, 0, 0, 0, 0
REMARK ===============================================================
REMARK            bonds,angles,impropers,dihe,air,cdih,coup,rdcs,vean,dani,xpcs
REMARK rms-dev.: 0,0,0,0,33.0919,0,0, 0, 0, 0, 0
REMARK ===============================================================
REMARK               air,cdih,coup,rdcs,vean,dani,xpcs
REMARK               >0.3,>5,>1,>0,>5,>0.2,>0.2
REMARK violations.: 2, 0, 0, 0, 0, 0, 0
REMARK ===============================================================
REMARK                        CVpartition#,violations,rms
REMARK AIRs cross-validation: 2, 0, NaN
REMARK ===============================================================
REMARK NCS energy: 0
REMARK ===============================================================
REMARK Symmetry energy: 0
REMARK ===============================================================
REMARK Desolvation energy: -12.4967
REMARK Internal energy free molecules: 29237.3
REMARK Internal energy complex: -11113.4
REMARK Binding energy: -40531.6
REMARK ===============================================================
REMARK buried surface area: 1780.3
REMARK ===============================================================
REMARK water - chain1: 0 0 0
REMARK water - chain2: 0 0 0
REMARK water - chain3: 0 0 0
REMARK water - chain4: 0 0 0
REMARK water - chain5: 0 0 0
REMARK water - chain6: 0 0 0
REMARK ===============================================================
REMARK water - water: 0 0 0
REMARK ===============================================================
REMARK DATE:05-Aug-2020  09:17:59       created by user: he47
REMARK VERSION:1.3
ATOM      1  CB  SER    45     -28.062 -19.276   5.242  1.00 10.00      A   
ATOM      2  OG  SER    45     -27.272 -19.830   4.201  1.00 10.00      A   
ATOM      3  HG  SER    45     -27.541 -19.442   3.358  1.00 10.00      A   
ATOM      4  C   SER    45     -27.977 -18.257   7.528  1.00 10.00      A   
ATOM      5  O   SER    45     -27.802 -18.971   8.516  1.00 10.00      A   
ATOM      6  N   SER    45     -25.963 -19.275   6.523  1.00 10.00      A   
ATOM      7  HT1 SER    45     -25.310 -18.705   7.092  1.00 10.00      A   
ATOM      8  HT2 SER    45     -25.498 -19.535   5.631  1.00 10.00      A   
ATOM      9  HT3 SER    45     -26.195 -20.143   7.046  1.00 10.00      A   
ATOM     10  CA  SER    45     -27.196 -18.510   6.244  1.00 10.00      A   
ATOM     11  N   SER    46     -28.819 -17.229   7.518  1.00 10.00      A   
ATOM     12  HN  SER    46     -28.884 -16.668   6.708  1.00 10.00      A   
ATOM     13  CA  SER    46     -29.633 -16.896   8.680  1.00 10.00      A   
ATOM     14  CB  SER    46     -29.682 -15.381   8.881  1.00 10.00      A   
ATOM     15  OG  SER    46     -30.158 -14.720   7.717  1.00 10.00      A   
ATOM     16  HG  SER    46     -29.597 -14.953   6.955  1.00 10.00      A   
ATOM     17  C   SER    46     -31.046 -17.451   8.535  1.00 10.00      A   
ATOM     18  O   SER    46     -31.334 -18.195   7.596  1.00 10.00      A   
ATOM     19  N   GLY    47     -31.925 -17.084   9.462  1.00 10.00      A   
ATOM     20  HN  GLY    47     -31.639 -16.488  10.184  1.00 10.00      A   
ATOM     21  CA  GLY    47     -33.298 -17.554   9.422  1.00 10.00      A   
ATOM     22  C   GLY    47     -34.183 -16.705   8.527  1.00 10.00      A   
ATOM     23  O   GLY    47     -35.124 -16.059   8.995  1.00 10.00      A   
ATOM     24  N   SER    48     -33.874 -16.701   7.238  1.00 10.00      A   
ATOM     25  HN  SER    48     -33.105 -17.231   6.930  1.00 10.00      A   
ATOM     26  CA  SER    48     -34.640 -15.939   6.264  1.00 10.00      A   
ATOM     27  CB  SER    48     -34.098 -14.509   6.137  1.00 10.00      A   
ATOM     28  OG  SER    48     -35.159 -13.565   6.093  1.00 10.00      A   
ATOM     29  HG  SER    48     -35.563 -13.578   5.211  1.00 10.00      A   
ATOM     30  C   SER    48     -34.604 -16.641   4.912  1.00 10.00      A   
ATOM     31  O   SER    48     -33.531 -17.022   4.435  1.00 10.00      A   
ATOM     32  N   GLY    49     -35.774 -16.821   4.311  1.00 10.00      A   
ATOM     33  HN  GLY    49     -36.591 -16.493   4.743  1.00 10.00      A   
ATOM     34  CA  GLY    49     -35.862 -17.484   3.027  1.00 10.00      A   
ATOM     35  C   GLY    49     -35.265 -16.658   1.908  1.00 10.00      A   
ATOM     36  O   GLY    49     -35.925 -15.774   1.358  1.00 10.00      A   
ATOM     37  N   ASN    50     -34.010 -16.927   1.586  1.00 10.00      A   
ATOM     38  HN  ASN    50     -33.528 -17.628   2.075  1.00 10.00      A   
ATOM     39  CA  ASN    50     -33.328 -16.205   0.524  1.00 10.00      A   
ATOM     40  CB  ASN    50     -32.189 -15.345   1.093  1.00 10.00      A   
ATOM     41  CG  ASN    50     -30.982 -16.160   1.523  1.00 10.00      A   
ATOM     42  OD1 ASN    50     -30.047 -16.371   0.745  1.00 10.00      A   
ATOM     43  ND2 ASN    50     -30.993 -16.628   2.764  1.00 10.00      A   
ATOM     44 HD21 ASN    50     -31.769 -16.423   3.332  1.00 10.00      A   
ATOM     45 HD22 ASN    50     -30.230 -17.165   3.062  1.00 10.00      A   
ATOM     46  C   ASN    50     -32.795 -17.176  -0.519  1.00 10.00      A   
ATOM     47  O   ASN    50     -32.421 -18.303  -0.193  1.00 10.00      A   
ATOM     48  N   PHE    51     -32.776 -16.747  -1.767  1.00 10.00      A   
ATOM     49  HN  PHE    51     -33.102 -15.837  -1.967  1.00 10.00      A   
ATOM     50  CA  PHE    51     -32.282 -17.579  -2.853  1.00 10.00      A   
ATOM     51  CB  PHE    51     -33.414 -17.963  -3.813  1.00 10.00      A   
ATOM     52  CG  PHE    51     -34.484 -18.815  -3.189  1.00 10.00      A   
ATOM     53  CD1 PHE    51     -35.643 -18.242  -2.691  1.00 10.00      A   
ATOM     54  CD2 PHE    51     -34.325 -20.188  -3.092  1.00 10.00      A   
ATOM     55  CE1 PHE    51     -36.623 -19.022  -2.109  1.00 10.00      A   
ATOM     56  CE2 PHE    51     -35.301 -20.974  -2.514  1.00 10.00      A   
ATOM     57  CZ  PHE    51     -36.451 -20.391  -2.018  1.00 10.00      A   
ATOM     58  C   PHE    51     -31.172 -16.853  -3.600  1.00 10.00      A   
ATOM     59  O   PHE    51     -31.300 -16.537  -4.782  1.00 10.00      A   
ATOM     60  N   MET    52     -30.087 -16.583  -2.893  1.00 10.00      A   
ATOM     61  HN  MET    52     -30.050 -16.859  -1.953  1.00 10.00      A   
ATOM     62  CA  MET    52     -28.953 -15.882  -3.470  1.00 10.00      A   
ATOM     63  CB  MET    52     -28.053 -15.327  -2.372  1.00 10.00      A   
ATOM     64  CG  MET    52     -27.114 -14.233  -2.845  1.00 10.00      A   
ATOM     65  SD  MET    52     -26.579 -13.154  -1.505  1.00 10.00      A   
ATOM     66  CE  MET    52     -28.155 -12.509  -0.951  1.00 10.00      A   
ATOM     67  C   MET    52     -28.163 -16.787  -4.403  1.00 10.00      A   
ATOM     68  O   MET    52     -27.651 -17.831  -3.989  1.00 10.00      A   
ATOM     69  N   THR    53     -28.084 -16.389  -5.662  1.00 10.00      A   
ATOM     70  HN  THR    53     -28.526 -15.554  -5.927  1.00 10.00      A   
ATOM     71  CA  THR    53     -27.371 -17.151  -6.668  1.00 10.00      A   
ATOM     72  CB  THR    53     -27.813 -16.719  -8.075  1.00 10.00      A   
ATOM     73  OG1 THR    53     -29.073 -16.035  -7.983  1.00 10.00      A   
ATOM     74  HG1 THR    53     -29.788 -16.653  -8.180  1.00 10.00      A   
ATOM     75  CG2 THR    53     -27.960 -17.930  -8.982  1.00 10.00      A   
ATOM     76  C   THR    53     -25.866 -16.951  -6.541  1.00 10.00      A   
ATOM     77  O   THR    53     -25.373 -15.822  -6.576  1.00 10.00      A   
ATOM     78  N   ARG    54     -25.139 -18.052  -6.390  1.00 10.00      A   
ATOM     79  HN  ARG    54     -25.594 -18.925  -6.352  1.00 10.00      A   
ATOM     80  CA  ARG    54     -23.686 -17.993  -6.264  1.00 10.00      A   
ATOM     81  CB  ARG    54     -23.109 -19.361  -5.899  1.00 10.00      A   
ATOM     82  CG  ARG    54     -23.468 -19.829  -4.500  1.00 10.00      A   
ATOM     83  CD  ARG    54     -22.713 -21.095  -4.137  1.00 10.00      A   
ATOM     84  NE  ARG    54     -23.056 -22.215  -5.015  1.00 10.00      A   
ATOM     85  HE  ARG    54     -23.705 -22.043  -5.735  1.00 10.00      A   
ATOM     86  CZ  ARG    54     -22.544 -23.439  -4.894  1.00 10.00      A   
ATOM     87  NH1 ARG    54     -21.668 -23.704  -3.932  1.00 10.00      A   
ATOM     88 HH11 ARG    54     -21.375 -22.955  -3.266  1.00 10.00      A   
ATOM     89 HH12 ARG    54     -21.267 -24.662  -3.835  1.00 10.00      A   
ATOM     90  NH2 ARG    54     -22.918 -24.403  -5.728  1.00 10.00      A   
ATOM     91 HH21 ARG    54     -22.520 -25.362  -5.635  1.00 10.00      A   
ATOM     92 HH22 ARG    54     -23.616 -24.208  -6.482  1.00 10.00      A   
ATOM     93  C   ARG    54     -23.053 -17.476  -7.549  1.00 10.00      A   
ATOM     94  O   ARG    54     -21.997 -16.848  -7.519  1.00 10.00      A   
ATOM     95  N   MET    55     -23.713 -17.742  -8.671  1.00 10.00      A   
ATOM     96  HN  MET    55     -24.541 -18.259  -8.619  1.00 10.00      A   
ATOM     97  CA  MET    55     -23.236 -17.299  -9.976  1.00 10.00      A   
ATOM     98  CB  MET    55     -24.203 -17.759 -11.070  1.00 10.00      A   
ATOM     99  CG  MET    55     -23.828 -17.298 -12.472  1.00 10.00      A   
ATOM    100  SD  MET    55     -25.083 -17.703 -13.704  1.00 10.00      A   
ATOM    101  CE  MET    55     -26.410 -16.599 -13.219  1.00 10.00      A   
ATOM    102  C   MET    55     -23.114 -15.780 -10.000  1.00 10.00      A   
ATOM    103  O   MET    55     -22.056 -15.235 -10.326  1.00 10.00      A   
ATOM    104  N   THR    56     -24.200 -15.108  -9.633  1.00 10.00      A   
ATOM    105  HN  THR    56     -25.012 -15.603  -9.390  1.00 10.00      A   
ATOM    106  CA  THR    56     -24.233 -13.656  -9.598  1.00 10.00      A   
ATOM    107  CB  THR    56     -25.631 -13.170  -9.184  1.00 10.00      A   
ATOM    108  OG1 THR    56     -26.588 -14.198  -9.477  1.00 10.00      A   
ATOM    109  HG1 THR    56     -27.406 -14.018  -8.996  1.00 10.00      A   
ATOM    110  CG2 THR    56     -26.000 -11.899  -9.935  1.00 10.00      A   
ATOM    111  C   THR    56     -23.213 -13.128  -8.601  1.00 10.00      A   
ATOM    112  O   THR    56     -22.549 -12.124  -8.852  1.00 10.00      A   
ATOM    113  N   ALA    57     -23.087 -13.829  -7.478  1.00 10.00      A   
ATOM    114  HN  ALA    57     -23.649 -14.626  -7.351  1.00 10.00      A   
ATOM    115  CA  ALA    57     -22.149 -13.451  -6.429  1.00 10.00      A   
ATOM    116  CB  ALA    57     -22.315 -14.363  -5.224  1.00 10.00      A   
ATOM    117  C   ALA    57     -20.706 -13.487  -6.925  1.00 10.00      A   
ATOM    118  O   ALA    57     -19.974 -12.506  -6.793  1.00 10.00      A   
ATOM    119  N   LEU    58     -20.307 -14.616  -7.499  1.00 10.00      A   
ATOM    120  HN  LEU    58     -20.944 -15.362  -7.583  1.00 10.00      A   
ATOM    121  CA  LEU    58     -18.951 -14.785  -8.007  1.00 10.00      A   
ATOM    122  CB  LEU    58     -18.755 -16.193  -8.575  1.00 10.00      A   
ATOM    123  CG  LEU    58     -18.068 -17.207  -7.657  1.00 10.00      A   
ATOM    124  CD1 LEU    58     -18.951 -17.552  -6.469  1.00 10.00      A   
ATOM    125  CD2 LEU    58     -17.694 -18.462  -8.430  1.00 10.00      A   
ATOM    126  C   LEU    58     -18.614 -13.739  -9.065  1.00 10.00      A   
ATOM    127  O   LEU    58     -17.574 -13.079  -8.991  1.00 10.00      A   
ATOM    128  N   LEU    59     -19.509 -13.574 -10.031  1.00 10.00      A   
ATOM    129  HN  LEU    59     -20.327 -14.119 -10.024  1.00 10.00      A   
ATOM    130  CA  LEU    59     -19.308 -12.612 -11.107  1.00 10.00      A   
ATOM    131  CB  LEU    59     -20.402 -12.765 -12.168  1.00 10.00      A   
ATOM    132  CG  LEU    59     -20.202 -11.990 -13.475  1.00 10.00      A   
ATOM    133  CD1 LEU    59     -18.918 -12.420 -14.168  1.00 10.00      A   
ATOM    134  CD2 LEU    59     -21.398 -12.180 -14.395  1.00 10.00      A   
ATOM    135  C   LEU    59     -19.265 -11.179 -10.576  1.00 10.00      A   
ATOM    136  O   LEU    59     -18.614 -10.310 -11.154  1.00 10.00      A   
ATOM    137  N   ALA    60     -19.955 -10.937  -9.471  1.00 10.00      A   
ATOM    138  HN  ALA    60     -20.464 -11.665  -9.053  1.00 10.00      A   
ATOM    139  CA  ALA    60     -19.983  -9.611  -8.870  1.00 10.00      A   
ATOM    140  CB  ALA    60     -21.237  -9.422  -8.031  1.00 10.00      A   
ATOM    141  C   ALA    60     -18.733  -9.357  -8.033  1.00 10.00      A   
ATOM    142  O   ALA    60     -18.322  -8.215  -7.850  1.00 10.00      A   
ATOM    143  N   THR    61     -18.127 -10.426  -7.537  1.00 10.00      A   
ATOM    144  HN  THR    61     -18.497 -11.315  -7.720  1.00 10.00      A   
ATOM    145  CA  THR    61     -16.926 -10.307  -6.718  1.00 10.00      A   
ATOM    146  CB  THR    61     -16.698 -11.575  -5.867  1.00 10.00      A   
ATOM    147  OG1 THR    61     -17.927 -11.941  -5.216  1.00 10.00      A   
ATOM    148  HG1 THR    61     -18.619 -12.073  -5.881  1.00 10.00      A   
ATOM    149  CG2 THR    61     -15.635 -11.328  -4.807  1.00 10.00      A   
ATOM    150  C   THR    61     -15.694 -10.033  -7.582  1.00 10.00      A   
ATOM    151  O   THR    61     -14.832  -9.236  -7.218  1.00 10.00      A   
ATOM    152  N   LEU    62     -15.631 -10.680  -8.741  1.00 10.00      A   
ATOM    153  HN  LEU    62     -16.358 -11.291  -8.988  1.00 10.00      A   
ATOM    154  CA  LEU    62     -14.502 -10.509  -9.652  1.00 10.00      A   
ATOM    155  CB  LEU    62     -14.404 -11.703 -10.606  1.00 10.00      A   
ATOM    156  CG  LEU    62     -14.199 -13.074  -9.957  1.00 10.00      A   
ATOM    157  CD1 LEU    62     -14.252 -14.173 -11.006  1.00 10.00      A   
ATOM    158  CD2 LEU    62     -12.880 -13.116  -9.198  1.00 10.00      A   
ATOM    159  C   LEU    62     -14.612  -9.209 -10.445  1.00 10.00      A   
ATOM    160  O   LEU    62     -13.666  -8.805 -11.124  1.00 10.00      A   
ATOM    161  N   PHE    63     -15.769  -8.563 -10.337  1.00 10.00      A   
ATOM    162  HN  PHE    63     -16.463  -8.942  -9.762  1.00 10.00      A   
ATOM    163  CA  PHE    63     -16.046  -7.309 -11.036  1.00 10.00      A   
ATOM    164  CB  PHE    63     -17.434  -6.793 -10.629  1.00 10.00      A   
ATOM    165  CG  PHE    63     -17.719  -5.359 -10.992  1.00 10.00      A   
ATOM    166  CD1 PHE    63     -18.119  -5.017 -12.273  1.00 10.00      A   
ATOM    167  CD2 PHE    63     -17.598  -4.354 -10.044  1.00 10.00      A   
ATOM    168  CE1 PHE    63     -18.387  -3.703 -12.604  1.00 10.00      A   
ATOM    169  CE2 PHE    63     -17.863  -3.037 -10.368  1.00 10.00      A   
ATOM    170  CZ  PHE    63     -18.260  -2.713 -11.650  1.00 10.00      A   
ATOM    171  C   PHE    63     -14.975  -6.251 -10.769  1.00 10.00      A   
ATOM    172  O   PHE    63     -14.446  -5.648 -11.699  1.00 10.00      A   
ATOM    173  N   PHE    64     -14.657  -6.044  -9.499  1.00 10.00      A   
ATOM    174  HN  PHE    64     -15.113  -6.568  -8.803  1.00 10.00      A   
ATOM    175  CA  PHE    64     -13.665  -5.049  -9.097  1.00 10.00      A   
ATOM    176  CB  PHE    64     -13.464  -5.094  -7.577  1.00 10.00      A   
ATOM    177  CG  PHE    64     -12.469  -4.096  -7.053  1.00 10.00      A   
ATOM    178  CD1 PHE    64     -12.868  -2.817  -6.712  1.00 10.00      A   
ATOM    179  CD2 PHE    64     -11.137  -4.438  -6.900  1.00 10.00      A   
ATOM    180  CE1 PHE    64     -11.959  -1.896  -6.226  1.00 10.00      A   
ATOM    181  CE2 PHE    64     -10.220  -3.523  -6.415  1.00 10.00      A   
ATOM    182  CZ  PHE    64     -10.631  -2.248  -6.079  1.00 10.00      A   
ATOM    183  C   PHE    64     -12.322  -5.223  -9.811  1.00 10.00      A   
ATOM    184  O   PHE    64     -11.783  -4.268 -10.374  1.00 10.00      A   
ATOM    185  N   ILE    65     -11.807  -6.447  -9.802  1.00 10.00      A   
ATOM    186  HN  ILE    65     -12.323  -7.172  -9.393  1.00 10.00      A   
ATOM    187  CA  ILE    65     -10.507  -6.759 -10.397  1.00 10.00      A   
ATOM    188  CB  ILE    65     -10.136  -8.245 -10.196  1.00 10.00      A   
ATOM    189  CG1 ILE    65     -10.399  -8.674  -8.750  1.00 10.00      A   
ATOM    190  CG2 ILE    65      -8.677  -8.488 -10.570  1.00 10.00      A   
ATOM    191  CD1 ILE    65     -10.191 -10.153  -8.503  1.00 10.00      A   
ATOM    192  C   ILE    65     -10.420  -6.421 -11.885  1.00 10.00      A   
ATOM    193  O   ILE    65      -9.394  -5.932 -12.354  1.00 10.00      A   
ATOM    194  N   ILE    66     -11.489  -6.662 -12.624  1.00 10.00      A   
ATOM    195  HN  ILE    66     -12.304  -7.012 -12.199  1.00 10.00      A   
ATOM    196  CA  ILE    66     -11.474  -6.410 -14.061  1.00 10.00      A   
ATOM    197  CB  ILE    66     -11.994  -7.623 -14.862  1.00 10.00      A   
ATOM    198  CG1 ILE    66     -13.366  -8.066 -14.342  1.00 10.00      A   
ATOM    199  CG2 ILE    66     -10.993  -8.769 -14.803  1.00 10.00      A   
ATOM    200  CD1 ILE    66     -14.018  -9.151 -15.170  1.00 10.00      A   
ATOM    201  C   ILE    66     -12.253  -5.160 -14.459  1.00 10.00      A   
ATOM    202  O   ILE    66     -12.709  -5.047 -15.599  1.00 10.00      A   
ATOM    203  N   SER    67     -12.403  -4.215 -13.541  1.00 10.00      A   
ATOM    204  HN  SER    67     -12.028  -4.347 -12.645  1.00 10.00      A   
ATOM    205  CA  SER    67     -13.139  -2.991 -13.852  1.00 10.00      A   
ATOM    206  CB  SER    67     -14.638  -3.176 -13.596  1.00 10.00      A   
ATOM    207  OG  SER    67     -15.154  -4.270 -14.339  1.00 10.00      A   
ATOM    208  HG  SER    67     -14.516  -4.518 -15.019  1.00 10.00      A   
ATOM    209  C   SER    67     -12.620  -1.754 -13.113  1.00 10.00      A   
ATOM    210  O   SER    67     -12.448  -0.695 -13.716  1.00 10.00      A   
ATOM    211  N   LEU    68     -12.352  -1.882 -11.819  1.00 10.00      A   
ATOM    212  HN  LEU    68     -12.452  -2.759 -11.386  1.00 10.00      A   
ATOM    213  CA  LEU    68     -11.898  -0.740 -11.032  1.00 10.00      A   
ATOM    214  CB  LEU    68     -12.676  -0.642  -9.717  1.00 10.00      A   
ATOM    215  CG  LEU    68     -14.186  -0.420  -9.848  1.00 10.00      A   
ATOM    216  CD1 LEU    68     -14.851  -0.421  -8.483  1.00 10.00      A   
ATOM    217  CD2 LEU    68     -14.481   0.879 -10.585  1.00 10.00      A   
ATOM    218  C   LEU    68     -10.392  -0.735 -10.783  1.00 10.00      A   
ATOM    219  O   LEU    68      -9.899   0.001  -9.929  1.00 10.00      A   
ATOM    220  N   VAL    69      -9.661  -1.543 -11.532  1.00 10.00      A   
ATOM    221  HN  VAL    69     -10.096  -2.104 -12.206  1.00 10.00      A   
ATOM    222  CA  VAL    69      -8.216  -1.600 -11.379  1.00 10.00      A   
ATOM    223  CB  VAL    69      -7.696  -3.044 -11.220  1.00 10.00      A   
ATOM    224  CG1 VAL    69      -6.184  -3.049 -11.045  1.00 10.00      A   
ATOM    225  CG2 VAL    69      -8.367  -3.724 -10.036  1.00 10.00      A   
ATOM    226  C   VAL    69      -7.531  -0.919 -12.559  1.00 10.00      A   
ATOM    227  O   VAL    69      -7.545  -1.432 -13.682  1.00 10.00      A   
ATOM    228  N   LEU    70      -6.956   0.251 -12.302  1.00 10.00      A   
ATOM    229  HN  LEU    70      -6.987   0.605 -11.389  1.00 10.00      A   
ATOM    230  CA  LEU    70      -6.269   1.010 -13.335  1.00 10.00      A   
ATOM    231  CB  LEU    70      -5.928   2.421 -12.843  1.00 10.00      A   
ATOM    232  CG  LEU    70      -7.104   3.265 -12.339  1.00 10.00      A   
ATOM    233  CD1 LEU    70      -6.630   4.654 -11.932  1.00 10.00      A   
ATOM    234  CD2 LEU    70      -8.194   3.361 -13.398  1.00 10.00      A   
ATOM    235  C   LEU    70      -5.004   0.286 -13.762  1.00 10.00      A   
ATOM    236  O   LEU    70      -4.328  -0.332 -12.940  1.00 10.00      A   
ATOM    237  N   GLY    71      -4.700   0.349 -15.049  1.00 10.00      A   
ATOM    238  HN  GLY    71      -5.284   0.856 -15.656  1.00 10.00      A   
ATOM    239  CA  GLY    71      -3.518  -0.312 -15.565  1.00 10.00      A   
ATOM    240  C   GLY    71      -3.834  -1.694 -16.089  1.00 10.00      A   
ATOM    241  O   GLY    71      -3.100  -2.239 -16.913  1.00 10.00      A   
ATOM    242  N   ASN    72      -4.934  -2.260 -15.608  1.00 10.00      A   
ATOM    243  HN  ASN    72      -5.469  -1.773 -14.945  1.00 10.00      A   
ATOM    244  CA  ASN    72      -5.363  -3.585 -16.030  1.00 10.00      A   
ATOM    245  CB  ASN    72      -6.369  -4.169 -15.034  1.00 10.00      A   
ATOM    246  CG  ASN    72      -5.722  -5.099 -14.026  1.00 10.00      A   
ATOM    247  OD1 ASN    72      -4.527  -4.996 -13.747  1.00 10.00      A   
ATOM    248  ND2 ASN    72      -6.510  -6.002 -13.463  1.00 10.00      A   
ATOM    249 HD21 ASN    72      -7.457  -6.019 -13.720  1.00 10.00      A   
ATOM    250 HD22 ASN    72      -6.115  -6.622 -12.815  1.00 10.00      A   
ATOM    251  C   ASN    72      -5.982  -3.525 -17.418  1.00 10.00      A   
ATOM    252  O   ASN    72      -5.408  -4.018 -18.387  1.00 10.00      A   
ATOM    253  N   ILE    73      -7.150  -2.904 -17.509  1.00 10.00      A   
ATOM    254  HN  ILE    73      -7.555  -2.528 -16.701  1.00 10.00      A   
ATOM    255  CA  ILE    73      -7.845  -2.779 -18.785  1.00 10.00      A   
ATOM    256  CB  ILE    73      -9.294  -3.311 -18.708  1.00 10.00      A   
ATOM    257  CG1 ILE    73      -9.960  -2.922 -17.383  1.00 10.00      A   
ATOM    258  CG2 ILE    73      -9.319  -4.821 -18.895  1.00 10.00      A   
ATOM    259  CD1 ILE    73     -10.742  -1.627 -17.439  1.00 10.00      A   
ATOM    260  C   ILE    73      -7.844  -1.336 -19.276  1.00 10.00      A   
ATOM    261  O   ILE    73      -8.266  -1.047 -20.394  1.00 10.00      A   
ATOM    262  N   ASN    74      -7.359  -0.436 -18.433  1.00 10.00      A   
ATOM    263  HN  ASN    74      -7.022  -0.731 -17.564  1.00 10.00      A   
ATOM    264  CA  ASN    74      -7.305   0.980 -18.769  1.00 10.00      A   
ATOM    265  CB  ASN    74      -8.684   1.625 -18.578  1.00 10.00      A   
ATOM    266  CG  ASN    74      -8.806   2.980 -19.247  1.00 10.00      A   
ATOM    267  OD1 ASN    74      -8.444   4.004 -18.674  1.00 10.00      A   
ATOM    268  ND2 ASN    74      -9.325   2.995 -20.467  1.00 10.00      A   
ATOM    269 HD21 ASN    74      -9.596   2.138 -20.867  1.00 10.00      A   
ATOM    270 HD22 ASN    74      -9.430   3.862 -20.915  1.00 10.00      A   
ATOM    271  C   ASN    74      -6.275   1.685 -17.896  1.00 10.00      A   
ATOM    272  O   ASN    74      -6.455   1.802 -16.684  1.00 10.00      A   
ATOM    273  N   SER    75      -5.186   2.122 -18.504  1.00 10.00      A   
ATOM    274  HN  SER    75      -5.083   1.974 -19.469  1.00 10.00      A   
ATOM    275  CA  SER    75      -4.125   2.812 -17.782  1.00 10.00      A   
ATOM    276  CB  SER    75      -2.784   2.576 -18.481  1.00 10.00      A   
ATOM    277  OG  SER    75      -2.749   1.289 -19.082  1.00 10.00      A   
ATOM    278  HG  SER    75      -2.189   0.704 -18.559  1.00 10.00      A   
ATOM    279  C   SER    75      -4.420   4.310 -17.685  1.00 10.00      A   
ATOM    280  O   SER    75      -4.822   4.939 -18.666  1.00 10.00      A   
ATOM    281  N   ASN    76      -4.224   4.875 -16.504  1.00 10.00      A   
ATOM    282  HN  ASN    76      -3.893   4.329 -15.761  1.00 10.00      A   
ATOM    283  CB  ASN    76      -5.666   6.493 -15.346  1.00 10.00      A   
ATOM    284  CG  ASN    76      -6.999   6.362 -16.061  1.00 10.00      A   
ATOM    285  OD1 ASN    76      -7.602   7.356 -16.468  1.00 10.00      A   
ATOM    286  ND2 ASN    76      -7.465   5.133 -16.220  1.00 10.00      A   
ATOM    287 HD21 ASN    76      -6.934   4.390 -15.872  1.00 10.00      A   
ATOM    288 HD22 ASN    76      -8.322   5.015 -16.691  1.00 10.00      A   
ATOM    289  CA  ASN    76      -4.472   6.293 -16.282  1.00 10.00      A   
ATOM    290  C   ASN    76      -3.239   6.972 -15.714  1.00 10.00      A   
ATOM    291  O   ASN    76      -3.017   6.882 -14.488  1.00 10.00      A   
ATOM    292  OXT ASN    76      -2.481   7.582 -16.498  1.00 10.00      A   
ATOM    293  CB  ARG     5     -35.255 -11.995  11.182  1.00 10.00      B   
ATOM    294  CG  ARG     5     -36.497 -12.807  10.847  1.00 10.00      B   
ATOM    295  CD  ARG     5     -36.410 -14.212  11.416  1.00 10.00      B   
ATOM    296  NE  ARG     5     -37.708 -14.880  11.463  1.00 10.00      B   
ATOM    297  HE  ARG     5     -38.276 -14.827  10.660  1.00 10.00      B   
ATOM    298  CZ  ARG     5     -38.163 -15.540  12.531  1.00 10.00      B   
ATOM    299  NH1 ARG     5     -37.422 -15.625  13.632  1.00 10.00      B   
ATOM    300 HH11 ARG     5     -37.780 -16.145  14.464  1.00 10.00      B   
ATOM    301 HH12 ARG     5     -36.487 -15.167  13.671  1.00 10.00      B   
ATOM    302  NH2 ARG     5     -39.350 -16.127  12.494  1.00 10.00      B   
ATOM    303 HH21 ARG     5     -39.704 -16.647  13.325  1.00 10.00      B   
ATOM    304 HH22 ARG     5     -39.938 -16.068  11.632  1.00 10.00      B   
ATOM    305  C   ARG     5     -33.284 -11.604   9.681  1.00 10.00      B   
ATOM    306  O   ARG     5     -33.726 -11.441   8.545  1.00 10.00      B   
ATOM    307  N   ARG     5     -33.041 -12.946  11.759  1.00 10.00      B   
ATOM    308  HT1 ARG     5     -32.862 -12.116  12.359  1.00 10.00      B   
ATOM    309  HT2 ARG     5     -32.136 -13.291  11.387  1.00 10.00      B   
ATOM    310  HT3 ARG     5     -33.467 -13.696  12.343  1.00 10.00      B   
ATOM    311  CA  ARG     5     -33.948 -12.587  10.644  1.00 10.00      B   
ATOM    312  N   TYR     6     -32.216 -10.956  10.131  1.00 10.00      B   
ATOM    313  HN  TYR     6     -31.891 -11.129  11.039  1.00 10.00      B   
ATOM    314  CA  TYR     6     -31.512  -9.986   9.302  1.00 10.00      B   
ATOM    315  CB  TYR     6     -30.909  -8.870  10.162  1.00 10.00      B   
ATOM    316  CG  TYR     6     -31.942  -8.052  10.907  1.00 10.00      B   
ATOM    317  CD1 TYR     6     -32.541  -8.541  12.062  1.00 10.00      B   
ATOM    318  CD2 TYR     6     -32.317  -6.792  10.457  1.00 10.00      B   
ATOM    319  CE1 TYR     6     -33.486  -7.803  12.743  1.00 10.00      B   
ATOM    320  CE2 TYR     6     -33.262  -6.047  11.137  1.00 10.00      B   
ATOM    321  CZ  TYR     6     -33.841  -6.557  12.278  1.00 10.00      B   
ATOM    322  OH  TYR     6     -34.782  -5.820  12.960  1.00 10.00      B   
ATOM    323  HH  TYR     6     -34.690  -5.980  13.908  1.00 10.00      B   
ATOM    324  C   TYR     6     -30.445 -10.660   8.445  1.00 10.00      B   
ATOM    325  O   TYR     6     -29.818 -11.635   8.867  1.00 10.00      B   
ATOM    326  N   LEU     7     -30.224 -10.118   7.252  1.00 10.00      B   
ATOM    327  HN  LEU     7     -30.725  -9.310   6.996  1.00 10.00      B   
ATOM    328  CA  LEU     7     -29.252 -10.673   6.311  1.00 10.00      B   
ATOM    329  CB  LEU     7     -29.642 -10.319   4.871  1.00 10.00      B   
ATOM    330  CG  LEU     7     -31.018 -10.809   4.408  1.00 10.00      B   
ATOM    331  CD1 LEU     7     -31.330 -10.294   3.012  1.00 10.00      B   
ATOM    332  CD2 LEU     7     -31.099 -12.329   4.455  1.00 10.00      B   
ATOM    333  C   LEU     7     -27.822 -10.211   6.606  1.00 10.00      B   
ATOM    334  O   LEU     7     -27.053  -9.912   5.692  1.00 10.00      B   
ATOM    335  N   VAL     8     -27.460 -10.187   7.883  1.00 10.00      B   
ATOM    336  HN  VAL     8     -28.110 -10.456   8.565  1.00 10.00      B   
ATOM    337  CA  VAL     8     -26.122  -9.770   8.294  1.00 10.00      B   
ATOM    338  CB  VAL     8     -26.006  -9.642   9.829  1.00 10.00      B   
ATOM    339  CG1 VAL     8     -24.670  -9.025  10.224  1.00 10.00      B   
ATOM    340  CG2 VAL     8     -27.164  -8.828  10.391  1.00 10.00      B   
ATOM    341  C   VAL     8     -25.070 -10.757   7.789  1.00 10.00      B   
ATOM    342  O   VAL     8     -24.096 -10.367   7.147  1.00 10.00      B   
ATOM    343  N   ARG     9     -25.294 -12.040   8.055  1.00 10.00      B   
ATOM    344  HN  ARG     9     -26.109 -12.289   8.538  1.00 10.00      B   
ATOM    345  CA  ARG     9     -24.372 -13.088   7.629  1.00 10.00      B   
ATOM    346  CB  ARG     9     -24.740 -14.431   8.267  1.00 10.00      B   
ATOM    347  CG  ARG     9     -24.530 -14.498   9.769  1.00 10.00      B   
ATOM    348  CD  ARG     9     -25.789 -14.967  10.479  1.00 10.00      B   
ATOM    349  NE  ARG     9     -26.887 -14.015  10.314  1.00 10.00      B   
ATOM    350  HE  ARG     9     -27.194 -13.840   9.398  1.00 10.00      B   
ATOM    351  CZ  ARG     9     -27.490 -13.393  11.325  1.00 10.00      B   
ATOM    352  NH1 ARG     9     -27.108 -13.624  12.574  1.00 10.00      B   
ATOM    353 HH11 ARG     9     -27.580 -13.135  13.365  1.00 10.00      B   
ATOM    354 HH12 ARG     9     -26.339 -14.302  12.774  1.00 10.00      B   
ATOM    355  NH2 ARG     9     -28.478 -12.543  11.089  1.00 10.00      B   
ATOM    356 HH21 ARG     9     -28.795 -12.355  10.110  1.00 10.00      B   
ATOM    357 HH22 ARG     9     -28.948 -12.056  11.883  1.00 10.00      B   
ATOM    358  C   ARG     9     -24.382 -13.229   6.113  1.00 10.00      B   
ATOM    359  O   ARG     9     -23.368 -13.567   5.505  1.00 10.00      B   
ATOM    360  N   GLU    10     -25.535 -12.963   5.509  1.00 10.00      B   
ATOM    361  HN  GLU    10     -26.308 -12.697   6.050  1.00 10.00      B   
ATOM    362  CA  GLU    10     -25.679 -13.062   4.060  1.00 10.00      B   
ATOM    363  CB  GLU    10     -27.149 -13.004   3.642  1.00 10.00      B   
ATOM    364  CG  GLU    10     -27.831 -14.368   3.583  1.00 10.00      B   
ATOM    365  CD  GLU    10     -27.606 -15.206   4.829  1.00 10.00      B   
ATOM    366  OE1 GLU    10     -26.592 -15.936   4.889  1.00 10.00      B   
ATOM    367  OE2 GLU    10     -28.440 -15.136   5.760  1.00 10.00      B   
ATOM    368  C   GLU    10     -24.855 -11.990   3.359  1.00 10.00      B   
ATOM    369  O   GLU    10     -24.353 -12.200   2.258  1.00 10.00      B   
ATOM    370  N   THR    11     -24.705 -10.842   4.010  1.00 10.00      B   
ATOM    371  HN  THR    11     -25.139 -10.724   4.880  1.00 10.00      B   
ATOM    372  CA  THR    11     -23.911  -9.754   3.455  1.00 10.00      B   
ATOM    373  CB  THR    11     -24.311  -8.399   4.067  1.00 10.00      B   
ATOM    374  OG1 THR    11     -25.741  -8.274   4.056  1.00 10.00      B   
ATOM    375  HG1 THR    11     -26.125  -8.919   4.666  1.00 10.00      B   
ATOM    376  CG2 THR    11     -23.703  -7.254   3.271  1.00 10.00      B   
ATOM    377  C   THR    11     -22.432 -10.025   3.725  1.00 10.00      B   
ATOM    378  O   THR    11     -21.560  -9.707   2.911  1.00 10.00      B   
ATOM    379  N   LEU    12     -22.167 -10.650   4.872  1.00 10.00      B   
ATOM    380  HN  LEU    12     -22.910 -10.873   5.472  1.00 10.00      B   
ATOM    381  CA  LEU    12     -20.810 -11.006   5.272  1.00 10.00      B   
ATOM    382  CB  LEU    12     -20.824 -11.614   6.679  1.00 10.00      B   
ATOM    383  CG  LEU    12     -19.463 -11.948   7.294  1.00 10.00      B   
ATOM    384  CD1 LEU    12     -18.704 -10.678   7.646  1.00 10.00      B   
ATOM    385  CD2 LEU    12     -19.627 -12.836   8.517  1.00 10.00      B   
ATOM    386  C   LEU    12     -20.212 -11.998   4.274  1.00 10.00      B   
ATOM    387  O   LEU    12     -18.994 -12.104   4.134  1.00 10.00      B   
ATOM    388  N   LYS    13     -21.093 -12.712   3.578  1.00 10.00      B   
ATOM    389  HN  LYS    13     -22.049 -12.580   3.754  1.00 10.00      B   
ATOM    390  CA  LYS    13     -20.693 -13.685   2.570  1.00 10.00      B   
ATOM    391  CB  LYS    13     -21.943 -14.326   1.960  1.00 10.00      B   
ATOM    392  CG  LYS    13     -21.672 -15.436   0.960  1.00 10.00      B   
ATOM    393  CD  LYS    13     -22.893 -15.695   0.092  1.00 10.00      B   
ATOM    394  CE  LYS    13     -22.709 -16.924  -0.781  1.00 10.00      B   
ATOM    395  NZ  LYS    13     -22.976 -18.176  -0.032  1.00 10.00      B   
ATOM    396  HZ1 LYS    13     -22.380 -18.223   0.816  1.00 10.00      B   
ATOM    397  HZ2 LYS    13     -22.773 -19.000  -0.629  1.00 10.00      B   
ATOM    398  HZ3 LYS    13     -23.975 -18.212   0.257  1.00 10.00      B   
ATOM    399  C   LYS    13     -19.878 -12.995   1.480  1.00 10.00      B   
ATOM    400  O   LYS    13     -18.841 -13.503   1.049  1.00 10.00      B   
ATOM    401  N   SER    14     -20.357 -11.827   1.049  1.00 10.00      B   
ATOM    402  HN  SER    14     -21.194 -11.485   1.428  1.00 10.00      B   
ATOM    403  CA  SER    14     -19.682 -11.042   0.024  1.00 10.00      B   
ATOM    404  CB  SER    14     -20.632  -9.974  -0.525  1.00 10.00      B   
ATOM    405  OG  SER    14     -21.974 -10.433  -0.520  1.00 10.00      B   
ATOM    406  HG  SER    14     -22.537  -9.786  -0.067  1.00 10.00      B   
ATOM    407  C   SER    14     -18.447 -10.366   0.609  1.00 10.00      B   
ATOM    408  O   SER    14     -17.405 -10.274  -0.041  1.00 10.00      B   
ATOM    409  N   GLN    15     -18.579  -9.908   1.846  1.00 10.00      B   
ATOM    410  HN  GLN    15     -19.438 -10.026   2.307  1.00 10.00      B   
ATOM    411  CA  GLN    15     -17.498  -9.230   2.544  1.00 10.00      B   
ATOM    412  CB  GLN    15     -17.983  -8.762   3.916  1.00 10.00      B   
ATOM    413  CG  GLN    15     -16.938  -8.051   4.757  1.00 10.00      B   
ATOM    414  CD  GLN    15     -17.546  -7.368   5.963  1.00 10.00      B   
ATOM    415  OE1 GLN    15     -18.673  -6.872   5.910  1.00 10.00      B   
ATOM    416  NE2 GLN    15     -16.809  -7.347   7.062  1.00 10.00      B   
ATOM    417 HE21 GLN    15     -15.923  -7.769   7.035  1.00 10.00      B   
ATOM    418 HE22 GLN    15     -17.177  -6.917   7.859  1.00 10.00      B   
ATOM    419  C   GLN    15     -16.271 -10.128   2.676  1.00 10.00      B   
ATOM    420  O   GLN    15     -15.161  -9.728   2.333  1.00 10.00      B   
ATOM    421  N   LEU    16     -16.479 -11.351   3.145  1.00 10.00      B   
ATOM    422  HN  LEU    16     -17.396 -11.627   3.382  1.00 10.00      B   
ATOM    423  CA  LEU    16     -15.383 -12.297   3.324  1.00 10.00      B   
ATOM    424  CB  LEU    16     -15.830 -13.494   4.164  1.00 10.00      B   
ATOM    425  CG  LEU    16     -16.106 -13.217   5.645  1.00 10.00      B   
ATOM    426  CD1 LEU    16     -16.539 -14.487   6.358  1.00 10.00      B   
ATOM    427  CD2 LEU    16     -14.885 -12.610   6.322  1.00 10.00      B   
ATOM    428  C   LEU    16     -14.817 -12.762   1.986  1.00 10.00      B   
ATOM    429  O   LEU    16     -13.697 -13.263   1.914  1.00 10.00      B   
ATOM    430  N   ALA    17     -15.595 -12.598   0.927  1.00 10.00      B   
ATOM    431  HN  ALA    17     -16.487 -12.199   1.042  1.00 10.00      B   
ATOM    432  CA  ALA    17     -15.157 -12.996  -0.402  1.00 10.00      B   
ATOM    433  CB  ALA    17     -16.352 -13.295  -1.290  1.00 10.00      B   
ATOM    434  C   ALA    17     -14.275 -11.919  -1.032  1.00 10.00      B   
ATOM    435  O   ALA    17     -13.255 -12.223  -1.658  1.00 10.00      B   
ATOM    436  N   ILE    18     -14.667 -10.663  -0.858  1.00 10.00      B   
ATOM    437  HN  ILE    18     -15.486 -10.483  -0.344  1.00 10.00      B   
ATOM    438  CA  ILE    18     -13.916  -9.544  -1.414  1.00 10.00      B   
ATOM    439  CB  ILE    18     -14.791  -8.274  -1.565  1.00 10.00      B   
ATOM    440  CG1 ILE    18     -14.074  -7.196  -2.380  1.00 10.00      B   
ATOM    441  CG2 ILE    18     -15.237  -7.727  -0.218  1.00 10.00      B   
ATOM    442  CD1 ILE    18     -14.130  -7.419  -3.876  1.00 10.00      B   
ATOM    443  C   ILE    18     -12.664  -9.250  -0.583  1.00 10.00      B   
ATOM    444  O   ILE    18     -11.621  -8.891  -1.126  1.00 10.00      B   
ATOM    445  N   LEU    19     -12.769  -9.444   0.730  1.00 10.00      B   
ATOM    446  HN  LEU    19     -13.624  -9.751   1.099  1.00 10.00      B   
ATOM    447  CA  LEU    19     -11.655  -9.200   1.643  1.00 10.00      B   
ATOM    448  CB  LEU    19     -12.104  -9.444   3.090  1.00 10.00      B   
ATOM    449  CG  LEU    19     -11.060  -9.208   4.187  1.00 10.00      B   
ATOM    450  CD1 LEU    19     -10.813  -7.722   4.391  1.00 10.00      B   
ATOM    451  CD2 LEU    19     -11.495  -9.864   5.488  1.00 10.00      B   
ATOM    452  C   LEU    19     -10.464 -10.096   1.310  1.00 10.00      B   
ATOM    453  O   LEU    19      -9.306  -9.710   1.496  1.00 10.00      B   
ATOM    454  N   PHE    20     -10.755 -11.289   0.807  1.00 10.00      B   
ATOM    455  HN  PHE    20     -11.694 -11.533   0.673  1.00 10.00      B   
ATOM    456  CA  PHE    20      -9.713 -12.242   0.451  1.00 10.00      B   
ATOM    457  CB  PHE    20     -10.306 -13.638   0.242  1.00 10.00      B   
ATOM    458  CG  PHE    20     -10.596 -14.398   1.508  1.00 10.00      B   
ATOM    459  CD1 PHE    20     -10.985 -15.726   1.450  1.00 10.00      B   
ATOM    460  CD2 PHE    20     -10.480 -13.792   2.750  1.00 10.00      B   
ATOM    461  CE1 PHE    20     -11.252 -16.436   2.605  1.00 10.00      B   
ATOM    462  CE2 PHE    20     -10.745 -14.496   3.909  1.00 10.00      B   
ATOM    463  CZ  PHE    20     -11.132 -15.821   3.836  1.00 10.00      B   
ATOM    464  C   PHE    20      -8.960 -11.805  -0.803  1.00 10.00      B   
ATOM    465  O   PHE    20      -7.730 -11.770  -0.822  1.00 10.00      B   
ATOM    466  N   ILE    21      -9.702 -11.456  -1.846  1.00 10.00      B   
ATOM    467  HN  ILE    21     -10.678 -11.477  -1.770  1.00 10.00      B   
ATOM    468  CA  ILE    21      -9.089 -11.042  -3.102  1.00 10.00      B   
ATOM    469  CB  ILE    21     -10.066 -11.091  -4.298  1.00 10.00      B   
ATOM    470  CG1 ILE    21     -11.258 -10.156  -4.079  1.00 10.00      B   
ATOM    471  CG2 ILE    21     -10.542 -12.520  -4.530  1.00 10.00      B   
ATOM    472  CD1 ILE    21     -12.138  -9.999  -5.299  1.00 10.00      B   
ATOM    473  C   ILE    21      -8.414  -9.675  -3.008  1.00 10.00      B   
ATOM    474  O   ILE    21      -7.379  -9.451  -3.635  1.00 10.00      B   
ATOM    475  N   LEU    22      -8.987  -8.769  -2.219  1.00 10.00      B   
ATOM    476  HN  LEU    22      -9.814  -8.999  -1.741  1.00 10.00      B   
ATOM    477  CA  LEU    22      -8.419  -7.436  -2.057  1.00 10.00      B   
ATOM    478  CB  LEU    22      -9.323  -6.554  -1.194  1.00 10.00      B   
ATOM    479  CG  LEU    22     -10.571  -5.996  -1.877  1.00 10.00      B   
ATOM    480  CD1 LEU    22     -11.344  -5.103  -0.923  1.00 10.00      B   
ATOM    481  CD2 LEU    22     -10.198  -5.235  -3.137  1.00 10.00      B   
ATOM    482  C   LEU    22      -7.023  -7.518  -1.454  1.00 10.00      B   
ATOM    483  O   LEU    22      -6.123  -6.760  -1.829  1.00 10.00      B   
ATOM    484  N   LEU    23      -6.845  -8.461  -0.535  1.00 10.00      B   
ATOM    485  HN  LEU    23      -7.600  -9.035  -0.286  1.00 10.00      B   
ATOM    486  CA  LEU    23      -5.560  -8.665   0.111  1.00 10.00      B   
ATOM    487  CB  LEU    23      -5.683  -9.752   1.182  1.00 10.00      B   
ATOM    488  CG  LEU    23      -4.494  -9.913   2.131  1.00 10.00      B   
ATOM    489  CD1 LEU    23      -4.387  -8.719   3.069  1.00 10.00      B   
ATOM    490  CD2 LEU    23      -4.605 -11.211   2.917  1.00 10.00      B   
ATOM    491  C   LEU    23      -4.517  -9.067  -0.929  1.00 10.00      B   
ATOM    492  O   LEU    23      -3.397  -8.552  -0.940  1.00 10.00      B   
ATOM    493  N   LEU    24      -4.907  -9.977  -1.818  1.00 10.00      B   
ATOM    494  HN  LEU    24      -5.818 -10.334  -1.764  1.00 10.00      B   
ATOM    495  CA  LEU    24      -4.023 -10.456  -2.872  1.00 10.00      B   
ATOM    496  CB  LEU    24      -4.666 -11.621  -3.628  1.00 10.00      B   
ATOM    497  CG  LEU    24      -4.979 -12.869  -2.799  1.00 10.00      B   
ATOM    498  CD1 LEU    24      -5.707 -13.901  -3.642  1.00 10.00      B   
ATOM    499  CD2 LEU    24      -3.706 -13.460  -2.210  1.00 10.00      B   
ATOM    500  C   LEU    24      -3.676  -9.331  -3.841  1.00 10.00      B   
ATOM    501  O   LEU    24      -2.543  -9.239  -4.316  1.00 10.00      B   
ATOM    502  N   ILE    25      -4.656  -8.480  -4.129  1.00 10.00      B   
ATOM    503  HN  ILE    25      -5.542  -8.622  -3.730  1.00 10.00      B   
ATOM    504  CA  ILE    25      -4.453  -7.352  -5.033  1.00 10.00      B   
ATOM    505  CB  ILE    25      -5.767  -6.586  -5.307  1.00 10.00      B   
ATOM    506  CG1 ILE    25      -6.765  -7.496  -6.028  1.00 10.00      B   
ATOM    507  CG2 ILE    25      -5.505  -5.331  -6.130  1.00 10.00      B   
ATOM    508  CD1 ILE    25      -8.167  -6.932  -6.103  1.00 10.00      B   
ATOM    509  C   ILE    25      -3.406  -6.400  -4.468  1.00 10.00      B   
ATOM    510  O   ILE    25      -2.442  -6.053  -5.151  1.00 10.00      B   
ATOM    511  N   PHE    26      -3.586  -6.010  -3.207  1.00 10.00      B   
ATOM    512  HN  PHE    26      -4.369  -6.338  -2.711  1.00 10.00      B   
ATOM    513  CA  PHE    26      -2.657  -5.102  -2.545  1.00 10.00      B   
ATOM    514  CB  PHE    26      -3.175  -4.702  -1.162  1.00 10.00      B   
ATOM    515  CG  PHE    26      -4.094  -3.511  -1.179  1.00 10.00      B   
ATOM    516  CD1 PHE    26      -5.381  -3.612  -1.685  1.00 10.00      B   
ATOM    517  CD2 PHE    26      -3.667  -2.288  -0.685  1.00 10.00      B   
ATOM    518  CE1 PHE    26      -6.225  -2.514  -1.703  1.00 10.00      B   
ATOM    519  CE2 PHE    26      -4.502  -1.186  -0.698  1.00 10.00      B   
ATOM    520  CZ  PHE    26      -5.783  -1.301  -1.206  1.00 10.00      B   
ATOM    521  C   PHE    26      -1.264  -5.716  -2.445  1.00 10.00      B   
ATOM    522  O   PHE    26      -0.256  -5.007  -2.511  1.00 10.00      B   
ATOM    523  N   PHE    27      -1.213  -7.035  -2.293  1.00 10.00      B   
ATOM    524  HN  PHE    27      -2.052  -7.543  -2.232  1.00 10.00      B   
ATOM    525  CA  PHE    27       0.054  -7.744  -2.205  1.00 10.00      B   
ATOM    526  CB  PHE    27      -0.168  -9.216  -1.840  1.00 10.00      B   
ATOM    527  CG  PHE    27      -0.244  -9.487  -0.365  1.00 10.00      B   
ATOM    528  CD1 PHE    27      -1.026 -10.522   0.122  1.00 10.00      B   
ATOM    529  CD2 PHE    27       0.471  -8.714   0.533  1.00 10.00      B   
ATOM    530  CE1 PHE    27      -1.097 -10.777   1.478  1.00 10.00      B   
ATOM    531  CE2 PHE    27       0.403  -8.963   1.889  1.00 10.00      B   
ATOM    532  CZ  PHE    27      -0.379  -9.998   2.363  1.00 10.00      B   
ATOM    533  C   PHE    27       0.805  -7.659  -3.525  1.00 10.00      B   
ATOM    534  O   PHE    27       1.986  -7.325  -3.558  1.00 10.00      B   
ATOM    535  N   CYS    28       0.101  -7.944  -4.613  1.00 10.00      B   
ATOM    536  HN  CYS    28      -0.849  -8.179  -4.520  1.00 10.00      B   
ATOM    537  CA  CYS    28       0.696  -7.920  -5.941  1.00 10.00      B   
ATOM    538  CB  CYS    28      -0.215  -8.616  -6.954  1.00 10.00      B   
ATOM    539  SG  CYS    28      -0.714 -10.285  -6.468  1.00 10.00      B   
ATOM    540  HG  CYS    28      -1.687 -10.166  -5.570  1.00 10.00      B   
ATOM    541  C   CYS    28       1.029  -6.502  -6.396  1.00 10.00      B   
ATOM    542  O   CYS    28       2.075  -6.273  -7.003  1.00 10.00      B   
ATOM    543  N   GLN    29       0.147  -5.553  -6.098  1.00 10.00      B   
ATOM    544  HN  GLN    29      -0.678  -5.793  -5.615  1.00 10.00      B   
ATOM    545  CA  GLN    29       0.367  -4.163  -6.483  1.00 10.00      B   
ATOM    546  CB  GLN    29      -0.849  -3.292  -6.164  1.00 10.00      B   
ATOM    547  CG  GLN    29      -1.840  -3.175  -7.311  1.00 10.00      B   
ATOM    548  CD  GLN    29      -2.832  -2.046  -7.118  1.00 10.00      B   
ATOM    549  OE1 GLN    29      -2.527  -1.036  -6.479  1.00 10.00      B   
ATOM    550  NE2 GLN    29      -4.025  -2.208  -7.673  1.00 10.00      B   
ATOM    551 HE21 GLN    29      -4.194  -3.039  -8.174  1.00 10.00      B   
ATOM    552 HE22 GLN    29      -4.686  -1.494  -7.563  1.00 10.00      B   
ATOM    553  C   GLN    29       1.625  -3.595  -5.833  1.00 10.00      B   
ATOM    554  O   GLN    29       2.470  -3.000  -6.508  1.00 10.00      B   
ATOM    555  N   LYS    30       1.756  -3.788  -4.526  1.00 10.00      B   
ATOM    556  HN  LYS    30       1.053  -4.271  -4.038  1.00 10.00      B   
ATOM    557  CA  LYS    30       2.923  -3.292  -3.803  1.00 10.00      B   
ATOM    558  CB  LYS    30       2.701  -3.310  -2.288  1.00 10.00      B   
ATOM    559  CG  LYS    30       3.642  -2.391  -1.519  1.00 10.00      B   
ATOM    560  CD  LYS    30       3.451  -2.507  -0.013  1.00 10.00      B   
ATOM    561  CE  LYS    30       4.350  -1.528   0.729  1.00 10.00      B   
ATOM    562  NZ  LYS    30       4.341  -1.756   2.201  1.00 10.00      B   
ATOM    563  HZ1 LYS    30       4.664  -2.719   2.416  1.00 10.00      B   
ATOM    564  HZ2 LYS    30       3.382  -1.632   2.579  1.00 10.00      B   
ATOM    565  HZ3 LYS    30       4.972  -1.077   2.674  1.00 10.00      B   
ATOM    566  C   LYS    30       4.166  -4.098  -4.171  1.00 10.00      B   
ATOM    567  O   LYS    30       5.288  -3.597  -4.088  1.00 10.00      B   
ATOM    568  N   LEU    31       3.958  -5.347  -4.582  1.00 10.00      B   
ATOM    569  HN  LEU    31       3.041  -5.695  -4.608  1.00 10.00      B   
ATOM    570  CA  LEU    31       5.057  -6.218  -4.979  1.00 10.00      B   
ATOM    571  CB  LEU    31       4.542  -7.616  -5.336  1.00 10.00      B   
ATOM    572  CG  LEU    31       5.601  -8.673  -5.657  1.00 10.00      B   
ATOM    573  CD1 LEU    31       6.460  -8.960  -4.436  1.00 10.00      B   
ATOM    574  CD2 LEU    31       4.946  -9.949  -6.164  1.00 10.00      B   
ATOM    575  C   LEU    31       5.812  -5.612  -6.155  1.00 10.00      B   
ATOM    576  O   LEU    31       7.039  -5.597  -6.171  1.00 10.00      B   
ATOM    577  N   VAL    32       5.069  -5.095  -7.128  1.00 10.00      B   
ATOM    578  HN  VAL    32       4.089  -5.141  -7.060  1.00 10.00      B   
ATOM    579  CA  VAL    32       5.676  -4.471  -8.298  1.00 10.00      B   
ATOM    580  CB  VAL    32       4.634  -4.146  -9.392  1.00 10.00      B   
ATOM    581  CG1 VAL    32       5.321  -3.733 -10.686  1.00 10.00      B   
ATOM    582  CG2 VAL    32       3.715  -5.332  -9.633  1.00 10.00      B   
ATOM    583  C   VAL    32       6.394  -3.186  -7.886  1.00 10.00      B   
ATOM    584  O   VAL    32       7.434  -2.834  -8.440  1.00 10.00      B   
ATOM    585  N   ARG    33       5.842  -2.508  -6.885  1.00 10.00      B   
ATOM    586  HN  ARG    33       5.025  -2.856  -6.469  1.00 10.00      B   
ATOM    587  CA  ARG    33       6.424  -1.268  -6.385  1.00 10.00      B   
ATOM    588  CB  ARG    33       5.473  -0.573  -5.403  1.00 10.00      B   
ATOM    589  CG  ARG    33       4.095  -0.270  -5.972  1.00 10.00      B   
ATOM    590  CD  ARG    33       3.260   0.549  -4.999  1.00 10.00      B   
ATOM    591  NE  ARG    33       1.832   0.467  -5.303  1.00 10.00      B   
ATOM    592  HE  ARG    33       1.390  -0.402  -5.154  1.00 10.00      B   
ATOM    593  CZ  ARG    33       1.100   1.493  -5.744  1.00 10.00      B   
ATOM    594  NH1 ARG    33       1.657   2.685  -5.938  1.00 10.00      B   
ATOM    595 HH11 ARG    33       2.673   2.829  -5.744  1.00 10.00      B   
ATOM    596 HH12 ARG    33       1.081   3.485  -6.278  1.00 10.00      B   
ATOM    597  NH2 ARG    33      -0.188   1.320  -6.003  1.00 10.00      B   
ATOM    598 HH21 ARG    33      -0.763   2.117  -6.351  1.00 10.00      B   
ATOM    599 HH22 ARG    33      -0.634   0.387  -5.856  1.00 10.00      B   
ATOM    600  C   ARG    33       7.769  -1.535  -5.715  1.00 10.00      B   
ATOM    601  O   ARG    33       8.755  -0.846  -5.982  1.00 10.00      B   
ATOM    602  N   ILE    34       7.807  -2.547  -4.853  1.00 10.00      B   
ATOM    603  HN  ILE    34       6.985  -3.060  -4.676  1.00 10.00      B   
ATOM    604  CA  ILE    34       9.039  -2.901  -4.154  1.00 10.00      B   
ATOM    605  CB  ILE    34       8.799  -3.768  -2.900  1.00 10.00      B   
ATOM    606  CG1 ILE    34       8.156  -5.109  -3.262  1.00 10.00      B   
ATOM    607  CG2 ILE    34       7.948  -3.011  -1.891  1.00 10.00      B   
ATOM    608  CD1 ILE    34       8.075  -6.083  -2.106  1.00 10.00      B   
ATOM    609  C   ILE    34      10.039  -3.577  -5.088  1.00 10.00      B   
ATOM    610  O   ILE    34      11.243  -3.556  -4.836  1.00 10.00      B   
ATOM    611  N   LEU    35       9.531  -4.171  -6.167  1.00 10.00      B   
ATOM    612  HN  LEU    35       8.557  -4.178  -6.294  1.00 10.00      B   
ATOM    613  CA  LEU    35      10.377  -4.829  -7.155  1.00 10.00      B   
ATOM    614  CB  LEU    35       9.525  -5.459  -8.258  1.00 10.00      B   
ATOM    615  CG  LEU    35       9.195  -6.942  -8.095  1.00 10.00      B   
ATOM    616  CD1 LEU    35       8.119  -7.357  -9.084  1.00 10.00      B   
ATOM    617  CD2 LEU    35      10.446  -7.784  -8.288  1.00 10.00      B   
ATOM    618  C   LEU    35      11.344  -3.825  -7.761  1.00 10.00      B   
ATOM    619  O   LEU    35      12.512  -4.132  -7.989  1.00 10.00      B   
ATOM    620  N   GLY    36      10.847  -2.616  -7.999  1.00 10.00      B   
ATOM    621  HN  GLY    36       9.901  -2.436  -7.801  1.00 10.00      B   
ATOM    622  CA  GLY    36      11.679  -1.568  -8.554  1.00 10.00      B   
ATOM    623  C   GLY    36      12.819  -1.214  -7.618  1.00 10.00      B   
ATOM    624  O   GLY    36      13.932  -0.947  -8.059  1.00 10.00      B   
ATOM    625  N   ALA    37      12.548  -1.246  -6.321  1.00 10.00      B   
ATOM    626  HN  ALA    37      11.644  -1.488  -6.031  1.00 10.00      B   
ATOM    627  CA  ALA    37      13.557  -0.932  -5.315  1.00 10.00      B   
ATOM    628  CB  ALA    37      12.898  -0.665  -3.974  1.00 10.00      B   
ATOM    629  C   ALA    37      14.573  -2.061  -5.194  1.00 10.00      B   
ATOM    630  O   ALA    37      15.737  -1.831  -4.870  1.00 10.00      B   
ATOM    631  N   ALA    38      14.131  -3.273  -5.488  1.00 10.00      B   
ATOM    632  HN  ALA    38      13.195  -3.387  -5.760  1.00 10.00      B   
ATOM    633  CA  ALA    38      14.992  -4.443  -5.412  1.00 10.00      B   
ATOM    634  CB  ALA    38      14.153  -5.708  -5.349  1.00 10.00      B   
ATOM    635  C   ALA    38      15.957  -4.501  -6.593  1.00 10.00      B   
ATOM    636  O   ALA    38      16.951  -5.228  -6.560  1.00 10.00      B   
ATOM    637  N   VAL    39      15.658  -3.738  -7.637  1.00 10.00      B   
ATOM    638  HN  VAL    39      14.846  -3.187  -7.611  1.00 10.00      B   
ATOM    639  CA  VAL    39      16.506  -3.711  -8.824  1.00 10.00      B   
ATOM    640  CB  VAL    39      15.728  -4.116 -10.096  1.00 10.00      B   
ATOM    641  CG1 VAL    39      16.657  -4.167 -11.300  1.00 10.00      B   
ATOM    642  CG2 VAL    39      15.039  -5.458  -9.903  1.00 10.00      B   
ATOM    643  C   VAL    39      17.134  -2.333  -9.031  1.00 10.00      B   
ATOM    644  O   VAL    39      18.348  -2.169  -8.929  1.00 10.00      B   
ATOM    645  N   ASP    40      16.294  -1.346  -9.302  1.00 10.00      B   
ATOM    646  HN  ASP    40      15.329  -1.534  -9.334  1.00 10.00      B   
ATOM    647  CA  ASP    40      16.755   0.016  -9.545  1.00 10.00      B   
ATOM    648  CB  ASP    40      15.702   0.794 -10.330  1.00 10.00      B   
ATOM    649  CG  ASP    40      16.175   1.175 -11.714  1.00 10.00      B   
ATOM    650  OD1 ASP    40      17.115   1.992 -11.820  1.00 10.00      B   
ATOM    651  OD2 ASP    40      15.597   0.674 -12.703  1.00 10.00      B   
ATOM    652  C   ASP    40      17.057   0.740  -8.243  1.00 10.00      B   
ATOM    653  O   ASP    40      17.926   1.608  -8.192  1.00 10.00      B   
ATOM    654  N   GLY    41      16.331   0.380  -7.195  1.00 10.00      B   
ATOM    655  HN  GLY    41      15.642  -0.309  -7.309  1.00 10.00      B   
ATOM    656  CA  GLY    41      16.525   1.003  -5.894  1.00 10.00      B   
ATOM    657  C   GLY    41      17.841   0.619  -5.242  1.00 10.00      B   
ATOM    658  O   GLY    41      18.247   1.232  -4.254  1.00 10.00      B   
ATOM    659  N   ASP    42      18.492  -0.403  -5.800  1.00 10.00      B   
ATOM    660  HN  ASP    42      18.091  -0.846  -6.575  1.00 10.00      B   
ATOM    661  CA  ASP    42      19.780  -0.891  -5.302  1.00 10.00      B   
ATOM    662  CB  ASP    42      20.834   0.225  -5.311  1.00 10.00      B   
ATOM    663  CG  ASP    42      22.225  -0.275  -5.639  1.00 10.00      B   
ATOM    664  OD1 ASP    42      22.405  -0.870  -6.723  1.00 10.00      B   
ATOM    665  OD2 ASP    42      23.150  -0.043  -4.830  1.00 10.00      B   
ATOM    666  C   ASP    42      19.647  -1.510  -3.910  1.00 10.00      B   
ATOM    667  O   ASP    42      20.592  -1.507  -3.122  1.00 10.00      B   
ATOM    668  N   ILE    43      18.461  -2.036  -3.614  1.00 10.00      B   
ATOM    669  HN  ILE    43      17.743  -2.006  -4.282  1.00 10.00      B   
ATOM    670  CA  ILE    43      18.200  -2.664  -2.325  1.00 10.00      B   
ATOM    671  CB  ILE    43      16.878  -2.152  -1.704  1.00 10.00      B   
ATOM    672  CG1 ILE    43      16.912  -0.626  -1.572  1.00 10.00      B   
ATOM    673  CG2 ILE    43      16.630  -2.797  -0.343  1.00 10.00      B   
ATOM    674  CD1 ILE    43      15.584  -0.014  -1.185  1.00 10.00      B   
ATOM    675  C   ILE    43      18.133  -4.182  -2.490  1.00 10.00      B   
ATOM    676  O   ILE    43      17.346  -4.688  -3.291  1.00 10.00      B   
ATOM    677  N   PRO    44      18.971  -4.923  -1.745  1.00 10.00      B   
ATOM    678  CA  PRO    44      19.013  -6.389  -1.808  1.00 10.00      B   
ATOM    679  CB  PRO    44      20.066  -6.775  -0.763  1.00 10.00      B   
ATOM    680  CG  PRO    44      20.236  -5.567   0.092  1.00 10.00      B   
ATOM    681  CD  PRO    44      19.947  -4.387  -0.786  1.00 10.00      B   
ATOM    682  C   PRO    44      17.666  -7.023  -1.465  1.00 10.00      B   
ATOM    683  O   PRO    44      17.145  -6.856  -0.357  1.00 10.00      B   
ATOM    684  N   ALA    45      17.115  -7.757  -2.421  1.00 10.00      B   
ATOM    685  HN  ALA    45      17.592  -7.862  -3.270  1.00 10.00      B   
ATOM    686  CA  ALA    45      15.828  -8.415  -2.249  1.00 10.00      B   
ATOM    687  CB  ALA    45      15.203  -8.704  -3.606  1.00 10.00      B   
ATOM    688  C   ALA    45      15.964  -9.704  -1.441  1.00 10.00      B   
ATOM    689  O   ALA    45      15.674 -10.794  -1.931  1.00 10.00      B   
ATOM    690  N   ASN    46      16.402  -9.570  -0.199  1.00 10.00      B   
ATOM    691  HN  ASN    46      16.627  -8.674   0.134  1.00 10.00      B   
ATOM    692  CA  ASN    46      16.577 -10.721   0.680  1.00 10.00      B   
ATOM    693  CB  ASN    46      17.956 -10.685   1.344  1.00 10.00      B   
ATOM    694  CG  ASN    46      19.033 -11.350   0.510  1.00 10.00      B   
ATOM    695  OD1 ASN    46      18.791 -12.355  -0.158  1.00 10.00      B   
ATOM    696  ND2 ASN    46      20.233 -10.791   0.541  1.00 10.00      B   
ATOM    697 HD21 ASN    46      20.356  -9.988   1.093  1.00 10.00      B   
ATOM    698 HD22 ASN    46      20.949 -11.203   0.014  1.00 10.00      B   
ATOM    699  C   ASN    46      15.487 -10.779   1.744  1.00 10.00      B   
ATOM    700  O   ASN    46      15.430 -11.719   2.535  1.00 10.00      B   
ATOM    701  N   LEU    47      14.620  -9.774   1.754  1.00 10.00      B   
ATOM    702  HN  LEU    47      14.709  -9.060   1.091  1.00 10.00      B   
ATOM    703  CA  LEU    47      13.534  -9.708   2.731  1.00 10.00      B   
ATOM    704  CB  LEU    47      13.833  -8.655   3.808  1.00 10.00      B   
ATOM    705  CG  LEU    47      14.639  -7.422   3.371  1.00 10.00      B   
ATOM    706  CD1 LEU    47      13.796  -6.483   2.521  1.00 10.00      B   
ATOM    707  CD2 LEU    47      15.196  -6.693   4.584  1.00 10.00      B   
ATOM    708  C   LEU    47      12.188  -9.433   2.063  1.00 10.00      B   
ATOM    709  O   LEU    47      11.337  -8.736   2.616  1.00 10.00      B   
ATOM    710  N   VAL    48      11.997 -10.000   0.882  1.00 10.00      B   
ATOM    711  HN  VAL    48      12.698 -10.581   0.512  1.00 10.00      B   
ATOM    712  CA  VAL    48      10.762  -9.810   0.130  1.00 10.00      B   
ATOM    713  CB  VAL    48      10.870 -10.384  -1.296  1.00 10.00      B   
ATOM    714  CG1 VAL    48       9.603 -10.096  -2.089  1.00 10.00      B   
ATOM    715  CG2 VAL    48      12.086  -9.816  -2.010  1.00 10.00      B   
ATOM    716  C   VAL    48       9.582 -10.458   0.848  1.00 10.00      B   
ATOM    717  O   VAL    48       8.580  -9.801   1.135  1.00 10.00      B   
ATOM    718  N   LEU    49       9.720 -11.741   1.157  1.00 10.00      B   
ATOM    719  HN  LEU    49      10.560 -12.200   0.926  1.00 10.00      B   
ATOM    720  CA  LEU    49       8.666 -12.487   1.837  1.00 10.00      B   
ATOM    721  CB  LEU    49       9.025 -13.971   1.908  1.00 10.00      B   
ATOM    722  CG  LEU    49       9.100 -14.705   0.566  1.00 10.00      B   
ATOM    723  CD1 LEU    49       9.709 -16.086   0.746  1.00 10.00      B   
ATOM    724  CD2 LEU    49       7.720 -14.806  -0.070  1.00 10.00      B   
ATOM    725  C   LEU    49       8.417 -11.929   3.234  1.00 10.00      B   
ATOM    726  O   LEU    49       7.306 -12.011   3.762  1.00 10.00      B   
ATOM    727  N   SER    50       9.459 -11.364   3.826  1.00 10.00      B   
ATOM    728  HN  SER    50      10.326 -11.356   3.364  1.00 10.00      B   
ATOM    729  CA  SER    50       9.363 -10.778   5.150  1.00 10.00      B   
ATOM    730  CB  SER    50      10.769 -10.527   5.690  1.00 10.00      B   
ATOM    731  OG  SER    50      11.705 -11.363   5.027  1.00 10.00      B   
ATOM    732  HG  SER    50      12.526 -11.383   5.534  1.00 10.00      B   
ATOM    733  C   SER    50       8.561  -9.477   5.101  1.00 10.00      B   
ATOM    734  O   SER    50       7.629  -9.276   5.885  1.00 10.00      B   
ATOM    735  N   LEU    51       8.905  -8.615   4.148  1.00 10.00      B   
ATOM    736  HN  LEU    51       9.645  -8.842   3.542  1.00 10.00      B   
ATOM    737  CA  LEU    51       8.227  -7.335   3.982  1.00 10.00      B   
ATOM    738  CB  LEU    51       8.936  -6.482   2.928  1.00 10.00      B   
ATOM    739  CG  LEU    51       8.390  -5.066   2.729  1.00 10.00      B   
ATOM    740  CD1 LEU    51       8.588  -4.227   3.983  1.00 10.00      B   
ATOM    741  CD2 LEU    51       9.035  -4.404   1.522  1.00 10.00      B   
ATOM    742  C   LEU    51       6.762  -7.527   3.606  1.00 10.00      B   
ATOM    743  O   LEU    51       5.911  -6.712   3.959  1.00 10.00      B   
ATOM    744  N   LEU    52       6.471  -8.605   2.889  1.00 10.00      B   
ATOM    745  HN  LEU    52       7.198  -9.211   2.620  1.00 10.00      B   
ATOM    746  CA  LEU    52       5.104  -8.900   2.472  1.00 10.00      B   
ATOM    747  CB  LEU    52       5.072 -10.105   1.530  1.00 10.00      B   
ATOM    748  CG  LEU    52       5.587  -9.874   0.108  1.00 10.00      B   
ATOM    749  CD1 LEU    52       5.857 -11.205  -0.575  1.00 10.00      B   
ATOM    750  CD2 LEU    52       4.591  -9.053  -0.699  1.00 10.00      B   
ATOM    751  C   LEU    52       4.202  -9.153   3.672  1.00 10.00      B   
ATOM    752  O   LEU    52       3.004  -8.883   3.630  1.00 10.00      B   
ATOM    753  N   GLY    53       4.786  -9.662   4.745  1.00 10.00      B   
ATOM    754  HN  GLY    53       5.749  -9.848   4.724  1.00 10.00      B   
ATOM    755  CA  GLY    53       4.015  -9.946   5.938  1.00 10.00      B   
ATOM    756  C   GLY    53       4.055  -8.817   6.951  1.00 10.00      B   
ATOM    757  O   GLY    53       3.096  -8.607   7.692  1.00 10.00      B   
ATOM    758  N   LEU    54       5.162  -8.089   6.979  1.00 10.00      B   
ATOM    759  HN  LEU    54       5.891  -8.308   6.360  1.00 10.00      B   
ATOM    760  CA  LEU    54       5.337  -6.987   7.918  1.00 10.00      B   
ATOM    761  CB  LEU    54       6.825  -6.788   8.232  1.00 10.00      B   
ATOM    762  CG  LEU    54       7.528  -7.937   8.960  1.00 10.00      B   
ATOM    763  CD1 LEU    54       9.019  -7.659   9.088  1.00 10.00      B   
ATOM    764  CD2 LEU    54       6.906  -8.171  10.328  1.00 10.00      B   
ATOM    765  C   LEU    54       4.738  -5.679   7.399  1.00 10.00      B   
ATOM    766  O   LEU    54       4.381  -4.800   8.186  1.00 10.00      B   
ATOM    767  N   GLY    55       4.621  -5.555   6.081  1.00 10.00      B   
ATOM    768  HN  GLY    55       4.909  -6.291   5.498  1.00 10.00      B   
ATOM    769  CA  GLY    55       4.083  -4.339   5.494  1.00 10.00      B   
ATOM    770  C   GLY    55       2.628  -4.453   5.086  1.00 10.00      B   
ATOM    771  O   GLY    55       2.125  -3.628   4.317  1.00 10.00      B   
ATOM    772  N   VAL    56       1.944  -5.470   5.593  1.00 10.00      B   
ATOM    773  HN  VAL    56       2.398  -6.098   6.192  1.00 10.00      B   
ATOM    774  CA  VAL    56       0.534  -5.671   5.278  1.00 10.00      B   
ATOM    775  CB  VAL    56       0.076  -7.150   5.371  1.00 10.00      B   
ATOM    776  CG1 VAL    56       0.102  -7.670   6.800  1.00 10.00      B   
ATOM    777  CG2 VAL    56      -1.303  -7.333   4.754  1.00 10.00      B   
ATOM    778  C   VAL    56      -0.427  -4.720   6.027  1.00 10.00      B   
ATOM    779  O   VAL    56      -1.410  -4.271   5.435  1.00 10.00      B   
ATOM    780  N   PRO    57      -0.176  -4.367   7.320  1.00 10.00      B   
ATOM    781  CA  PRO    57      -1.068  -3.471   8.079  1.00 10.00      B   
ATOM    782  CB  PRO    57      -0.279  -3.174   9.354  1.00 10.00      B   
ATOM    783  CG  PRO    57       0.563  -4.382   9.540  1.00 10.00      B   
ATOM    784  CD  PRO    57       0.962  -4.813   8.160  1.00 10.00      B   
ATOM    785  C   PRO    57      -1.398  -2.168   7.348  1.00 10.00      B   
ATOM    786  O   PRO    57      -2.568  -1.812   7.202  1.00 10.00      B   
ATOM    787  N   GLU    58      -0.369  -1.478   6.856  1.00 10.00      B   
ATOM    788  HN  GLU    58       0.536  -1.833   6.963  1.00 10.00      B   
ATOM    789  CA  GLU    58      -0.557  -0.207   6.159  1.00 10.00      B   
ATOM    790  CB  GLU    58       0.789   0.446   5.837  1.00 10.00      B   
ATOM    791  CG  GLU    58       1.543   0.954   7.056  1.00 10.00      B   
ATOM    792  CD  GLU    58       2.693   1.864   6.683  1.00 10.00      B   
ATOM    793  OE1 GLU    58       3.596   1.414   5.941  1.00 10.00      B   
ATOM    794  OE2 GLU    58       2.705   3.030   7.133  1.00 10.00      B   
ATOM    795  C   GLU    58      -1.396  -0.356   4.892  1.00 10.00      B   
ATOM    796  O   GLU    58      -2.009   0.604   4.423  1.00 10.00      B   
ATOM    797  N   MET    59      -1.427  -1.563   4.344  1.00 10.00      B   
ATOM    798  HN  MET    59      -0.935  -2.294   4.773  1.00 10.00      B   
ATOM    799  CA  MET    59      -2.197  -1.831   3.138  1.00 10.00      B   
ATOM    800  CB  MET    59      -1.562  -2.963   2.326  1.00 10.00      B   
ATOM    801  CG  MET    59      -0.137  -2.690   1.862  1.00 10.00      B   
ATOM    802  SD  MET    59      -0.013  -1.266   0.757  1.00 10.00      B   
ATOM    803  CE  MET    59       0.730  -0.050   1.848  1.00 10.00      B   
ATOM    804  C   MET    59      -3.633  -2.193   3.503  1.00 10.00      B   
ATOM    805  O   MET    59      -4.584  -1.770   2.843  1.00 10.00      B   
ATOM    806  N   ALA    60      -3.784  -2.955   4.581  1.00 10.00      B   
ATOM    807  HN  ALA    60      -2.984  -3.239   5.079  1.00 10.00      B   
ATOM    808  CA  ALA    60      -5.097  -3.388   5.051  1.00 10.00      B   
ATOM    809  CB  ALA    60      -4.952  -4.399   6.178  1.00 10.00      B   
ATOM    810  C   ALA    60      -5.958  -2.206   5.494  1.00 10.00      B   
ATOM    811  O   ALA    60      -7.186  -2.300   5.515  1.00 10.00      B   
ATOM    812  N   GLN    61      -5.305  -1.094   5.825  1.00 10.00      B   
ATOM    813  HN  GLN    61      -4.325  -1.090   5.782  1.00 10.00      B   
ATOM    814  CA  GLN    61      -5.995   0.116   6.267  1.00 10.00      B   
ATOM    815  CB  GLN    61      -4.989   1.219   6.607  1.00 10.00      B   
ATOM    816  CG  GLN    61      -4.060   0.881   7.764  1.00 10.00      B   
ATOM    817  CD  GLN    61      -3.074   1.994   8.086  1.00 10.00      B   
ATOM    818  OE1 GLN    61      -2.624   2.130   9.223  1.00 10.00      B   
ATOM    819  NE2 GLN    61      -2.731   2.796   7.091  1.00 10.00      B   
ATOM    820 HE21 GLN    61      -3.124   2.634   6.208  1.00 10.00      B   
ATOM    821 HE22 GLN    61      -2.106   3.526   7.279  1.00 10.00      B   
ATOM    822  C   GLN    61      -6.982   0.618   5.215  1.00 10.00      B   
ATOM    823  O   GLN    61      -7.997   1.232   5.546  1.00 10.00      B   
ATOM    824  N   LEU    62      -6.691   0.352   3.948  1.00 10.00      B   
ATOM    825  HN  LEU    62      -5.868  -0.143   3.735  1.00 10.00      B   
ATOM    826  CA  LEU    62      -7.566   0.785   2.865  1.00 10.00      B   
ATOM    827  CB  LEU    62      -6.744   1.327   1.694  1.00 10.00      B   
ATOM    828  CG  LEU    62      -5.928   2.593   1.965  1.00 10.00      B   
ATOM    829  CD1 LEU    62      -5.144   2.997   0.726  1.00 10.00      B   
ATOM    830  CD2 LEU    62      -6.833   3.729   2.415  1.00 10.00      B   
ATOM    831  C   LEU    62      -8.466  -0.351   2.394  1.00 10.00      B   
ATOM    832  O   LEU    62      -9.475  -0.120   1.726  1.00 10.00      B   
ATOM    833  N   ILE    63      -8.104  -1.572   2.765  1.00 10.00      B   
ATOM    834  HN  ILE    63      -7.307  -1.682   3.323  1.00 10.00      B   
ATOM    835  CA  ILE    63      -8.863  -2.754   2.376  1.00 10.00      B   
ATOM    836  CB  ILE    63      -8.030  -4.045   2.564  1.00 10.00      B   
ATOM    837  CG1 ILE    63      -6.761  -3.994   1.709  1.00 10.00      B   
ATOM    838  CG2 ILE    63      -8.854  -5.278   2.222  1.00 10.00      B   
ATOM    839  CD1 ILE    63      -5.833  -5.173   1.909  1.00 10.00      B   
ATOM    840  C   ILE    63     -10.163  -2.867   3.169  1.00 10.00      B   
ATOM    841  O   ILE    63     -11.218  -3.142   2.600  1.00 10.00      B   
ATOM    842  N   LEU    64     -10.079  -2.636   4.477  1.00 10.00      B   
ATOM    843  HN  LEU    64      -9.209  -2.398   4.861  1.00 10.00      B   
ATOM    844  CA  LEU    64     -11.242  -2.732   5.364  1.00 10.00      B   
ATOM    845  CB  LEU    64     -10.883  -2.376   6.812  1.00 10.00      B   
ATOM    846  CG  LEU    64      -9.858  -3.281   7.500  1.00 10.00      B   
ATOM    847  CD1 LEU    64      -9.507  -2.744   8.879  1.00 10.00      B   
ATOM    848  CD2 LEU    64     -10.373  -4.712   7.593  1.00 10.00      B   
ATOM    849  C   LEU    64     -12.467  -1.944   4.871  1.00 10.00      B   
ATOM    850  O   LEU    64     -13.518  -2.542   4.622  1.00 10.00      B   
ATOM    851  N   PRO    65     -12.362  -0.605   4.700  1.00 10.00      B   
ATOM    852  CA  PRO    65     -13.495   0.215   4.247  1.00 10.00      B   
ATOM    853  CB  PRO    65     -12.937   1.645   4.232  1.00 10.00      B   
ATOM    854  CG  PRO    65     -11.457   1.480   4.192  1.00 10.00      B   
ATOM    855  CD  PRO    65     -11.159   0.213   4.936  1.00 10.00      B   
ATOM    856  C   PRO    65     -13.985  -0.184   2.857  1.00 10.00      B   
ATOM    857  O   PRO    65     -15.185  -0.130   2.571  1.00 10.00      B   
ATOM    858  N   LEU    66     -13.056  -0.603   2.007  1.00 10.00      B   
ATOM    859  HN  LEU    66     -12.122  -0.640   2.302  1.00 10.00      B   
ATOM    860  CA  LEU    66     -13.387  -1.010   0.650  1.00 10.00      B   
ATOM    861  CB  LEU    66     -12.113  -1.157  -0.186  1.00 10.00      B   
ATOM    862  CG  LEU    66     -12.300  -1.326  -1.695  1.00 10.00      B   
ATOM    863  CD1 LEU    66     -13.079  -0.155  -2.281  1.00 10.00      B   
ATOM    864  CD2 LEU    66     -10.952  -1.473  -2.384  1.00 10.00      B   
ATOM    865  C   LEU    66     -14.183  -2.311   0.655  1.00 10.00      B   
ATOM    866  O   LEU    66     -15.160  -2.452  -0.082  1.00 10.00      B   
ATOM    867  N   SER    67     -13.774  -3.245   1.508  1.00 10.00      B   
ATOM    868  HN  SER    67     -12.995  -3.061   2.079  1.00 10.00      B   
ATOM    869  CA  SER    67     -14.444  -4.536   1.617  1.00 10.00      B   
ATOM    870  CB  SER    67     -13.665  -5.468   2.546  1.00 10.00      B   
ATOM    871  OG  SER    67     -12.310  -5.568   2.144  1.00 10.00      B   
ATOM    872  HG  SER    67     -11.883  -4.706   2.233  1.00 10.00      B   
ATOM    873  C   SER    67     -15.875  -4.370   2.121  1.00 10.00      B   
ATOM    874  O   SER    67     -16.803  -4.988   1.598  1.00 10.00      B   
ATOM    875  N   LEU    68     -16.047  -3.520   3.128  1.00 10.00      B   
ATOM    876  HN  LEU    68     -15.265  -3.052   3.500  1.00 10.00      B   
ATOM    877  CA  LEU    68     -17.364  -3.271   3.699  1.00 10.00      B   
ATOM    878  CB  LEU    68     -17.246  -2.407   4.958  1.00 10.00      B   
ATOM    879  CG  LEU    68     -18.552  -2.107   5.703  1.00 10.00      B   
ATOM    880  CD1 LEU    68     -19.161  -3.381   6.270  1.00 10.00      B   
ATOM    881  CD2 LEU    68     -18.316  -1.086   6.804  1.00 10.00      B   
ATOM    882  C   LEU    68     -18.277  -2.598   2.679  1.00 10.00      B   
ATOM    883  O   LEU    68     -19.453  -2.950   2.553  1.00 10.00      B   
ATOM    884  N   PHE    69     -17.719  -1.642   1.946  1.00 10.00      B   
ATOM    885  HN  PHE    69     -16.771  -1.423   2.091  1.00 10.00      B   
ATOM    886  CA  PHE    69     -18.466  -0.909   0.932  1.00 10.00      B   
ATOM    887  CB  PHE    69     -17.626   0.260   0.400  1.00 10.00      B   
ATOM    888  CG  PHE    69     -18.126   0.854  -0.888  1.00 10.00      B   
ATOM    889  CD1 PHE    69     -19.358   1.483  -0.949  1.00 10.00      B   
ATOM    890  CD2 PHE    69     -17.358   0.781  -2.040  1.00 10.00      B   
ATOM    891  CE1 PHE    69     -19.817   2.027  -2.134  1.00 10.00      B   
ATOM    892  CE2 PHE    69     -17.810   1.323  -3.228  1.00 10.00      B   
ATOM    893  CZ  PHE    69     -19.042   1.947  -3.277  1.00 10.00      B   
ATOM    894  C   PHE    69     -18.888  -1.830  -0.207  1.00 10.00      B   
ATOM    895  O   PHE    69     -20.066  -1.889  -0.565  1.00 10.00      B   
ATOM    896  N   LEU    70     -17.924  -2.555  -0.763  1.00 10.00      B   
ATOM    897  HN  LEU    70     -17.005  -2.473  -0.422  1.00 10.00      B   
ATOM    898  CA  LEU    70     -18.193  -3.469  -1.863  1.00 10.00      B   
ATOM    899  CB  LEU    70     -16.891  -4.044  -2.428  1.00 10.00      B   
ATOM    900  CG  LEU    70     -15.988  -3.056  -3.174  1.00 10.00      B   
ATOM    901  CD1 LEU    70     -14.653  -3.699  -3.510  1.00 10.00      B   
ATOM    902  CD2 LEU    70     -16.668  -2.548  -4.437  1.00 10.00      B   
ATOM    903  C   LEU    70     -19.136  -4.584  -1.432  1.00 10.00      B   
ATOM    904  O   LEU    70     -19.975  -5.032  -2.215  1.00 10.00      B   
ATOM    905  N   GLY    71     -18.995  -5.025  -0.185  1.00 10.00      B   
ATOM    906  HN  GLY    71     -18.291  -4.642   0.383  1.00 10.00      B   
ATOM    907  CA  GLY    71     -19.848  -6.070   0.339  1.00 10.00      B   
ATOM    908  C   GLY    71     -21.315  -5.702   0.236  1.00 10.00      B   
ATOM    909  O   GLY    71     -22.124  -6.488  -0.260  1.00 10.00      B   
ATOM    910  N   LEU    72     -21.650  -4.493   0.676  1.00 10.00      B   
ATOM    911  HN  LEU    72     -20.953  -3.907   1.041  1.00 10.00      B   
ATOM    912  CA  LEU    72     -23.026  -4.015   0.628  1.00 10.00      B   
ATOM    913  CB  LEU    72     -23.167  -2.692   1.390  1.00 10.00      B   
ATOM    914  CG  LEU    72     -22.990  -2.760   2.909  1.00 10.00      B   
ATOM    915  CD1 LEU    72     -23.048  -1.366   3.512  1.00 10.00      B   
ATOM    916  CD2 LEU    72     -24.052  -3.654   3.528  1.00 10.00      B   
ATOM    917  C   LEU    72     -23.482  -3.835  -0.814  1.00 10.00      B   
ATOM    918  O   LEU    72     -24.564  -4.281  -1.193  1.00 10.00      B   
ATOM    919  N   LEU    73     -22.630  -3.200  -1.614  1.00 10.00      B   
ATOM    920  HN  LEU    73     -21.776  -2.889  -1.243  1.00 10.00      B   
ATOM    921  CA  LEU    73     -22.922  -2.941  -3.022  1.00 10.00      B   
ATOM    922  CB  LEU    73     -21.739  -2.214  -3.675  1.00 10.00      B   
ATOM    923  CG  LEU    73     -21.910  -1.814  -5.145  1.00 10.00      B   
ATOM    924  CD1 LEU    73     -22.923  -0.689  -5.288  1.00 10.00      B   
ATOM    925  CD2 LEU    73     -20.574  -1.422  -5.760  1.00 10.00      B   
ATOM    926  C   LEU    73     -23.225  -4.237  -3.774  1.00 10.00      B   
ATOM    927  O   LEU    73     -24.218  -4.330  -4.498  1.00 10.00      B   
ATOM    928  N   MET    74     -22.374  -5.238  -3.578  1.00 10.00      B   
ATOM    929  HN  MET    74     -21.611  -5.105  -2.971  1.00 10.00      B   
ATOM    930  CA  MET    74     -22.538  -6.529  -4.235  1.00 10.00      B   
ATOM    931  CB  MET    74     -21.315  -7.423  -4.002  1.00 10.00      B   
ATOM    932  CG  MET    74     -20.085  -7.023  -4.803  1.00 10.00      B   
ATOM    933  SD  MET    74     -18.696  -8.152  -4.561  1.00 10.00      B   
ATOM    934  CE  MET    74     -18.286  -7.845  -2.845  1.00 10.00      B   
ATOM    935  C   MET    74     -23.800  -7.238  -3.758  1.00 10.00      B   
ATOM    936  O   MET    74     -24.579  -7.735  -4.567  1.00 10.00      B   
ATOM    937  N   THR    75     -24.004  -7.277  -2.444  1.00 10.00      B   
ATOM    938  HN  THR    75     -23.356  -6.850  -1.844  1.00 10.00      B   
ATOM    939  CA  THR    75     -25.173  -7.939  -1.872  1.00 10.00      B   
ATOM    940  CB  THR    75     -25.112  -7.979  -0.332  1.00 10.00      B   
ATOM    941  OG1 THR    75     -23.819  -8.452   0.073  1.00 10.00      B   
ATOM    942  HG1 THR    75     -23.237  -7.693   0.226  1.00 10.00      B   
ATOM    943  CG2 THR    75     -26.178  -8.914   0.225  1.00 10.00      B   
ATOM    944  C   THR    75     -26.479  -7.287  -2.338  1.00 10.00      B   
ATOM    945  O   THR    75     -27.440  -7.980  -2.683  1.00 10.00      B   
ATOM    946  N   LEU    76     -26.508  -5.957  -2.364  1.00 10.00      B   
ATOM    947  HN  LEU    76     -25.715  -5.450  -2.075  1.00 10.00      B   
ATOM    948  CA  LEU    76     -27.699  -5.233  -2.802  1.00 10.00      B   
ATOM    949  CB  LEU    76     -27.550  -3.727  -2.571  1.00 10.00      B   
ATOM    950  CG  LEU    76     -27.558  -3.269  -1.107  1.00 10.00      B   
ATOM    951  CD1 LEU    76     -27.455  -1.755  -1.017  1.00 10.00      B   
ATOM    952  CD2 LEU    76     -28.806  -3.765  -0.389  1.00 10.00      B   
ATOM    953  C   LEU    76     -28.011  -5.532  -4.268  1.00 10.00      B   
ATOM    954  O   LEU    76     -29.179  -5.630  -4.660  1.00 10.00      B   
ATOM    955  N   GLY    77     -26.959  -5.696  -5.065  1.00 10.00      B   
ATOM    956  HN  GLY    77     -26.056  -5.609  -4.692  1.00 10.00      B   
ATOM    957  CA  GLY    77     -27.129  -6.004  -6.473  1.00 10.00      B   
ATOM    958  C   GLY    77     -27.809  -7.344  -6.664  1.00 10.00      B   
ATOM    959  O   GLY    77     -28.729  -7.479  -7.478  1.00 10.00      B   
ATOM    960  N   LYS    78     -27.367  -8.334  -5.896  1.00 10.00      B   
ATOM    961  HN  LYS    78     -26.624  -8.158  -5.277  1.00 10.00      B   
ATOM    962  CA  LYS    78     -27.940  -9.674  -5.956  1.00 10.00      B   
ATOM    963  CB  LYS    78     -27.185 -10.611  -5.009  1.00 10.00      B   
ATOM    964  CG  LYS    78     -25.678 -10.628  -5.207  1.00 10.00      B   
ATOM    965  CD  LYS    78     -24.976 -11.237  -4.003  1.00 10.00      B   
ATOM    966  CE  LYS    78     -23.474 -11.018  -4.062  1.00 10.00      B   
ATOM    967  NZ  LYS    78     -22.779 -11.599  -2.881  1.00 10.00      B   
ATOM    968  HZ1 LYS    78     -21.762 -11.697  -3.073  1.00 10.00      B   
ATOM    969  HZ2 LYS    78     -23.165 -12.539  -2.658  1.00 10.00      B   
ATOM    970  HZ3 LYS    78     -22.902 -10.986  -2.049  1.00 10.00      B   
ATOM    971  C   LYS    78     -29.410  -9.627  -5.552  1.00 10.00      B   
ATOM    972  O   LYS    78     -30.261 -10.286  -6.153  1.00 10.00      B   
ATOM    973  N   LEU    79     -29.701  -8.820  -4.537  1.00 10.00      B   
ATOM    974  HN  LEU    79     -28.974  -8.315  -4.111  1.00 10.00      B   
ATOM    975  CA  LEU    79     -31.061  -8.671  -4.034  1.00 10.00      B   
ATOM    976  CB  LEU    79     -31.075  -7.879  -2.722  1.00 10.00      B   
ATOM    977  CG  LEU    79     -30.426  -8.558  -1.513  1.00 10.00      B   
ATOM    978  CD1 LEU    79     -30.390  -7.611  -0.324  1.00 10.00      B   
ATOM    979  CD2 LEU    79     -31.166  -9.837  -1.156  1.00 10.00      B   
ATOM    980  C   LEU    79     -31.974  -8.006  -5.058  1.00 10.00      B   
ATOM    981  O   LEU    79     -33.147  -8.357  -5.174  1.00 10.00      B   
ATOM    982  N   TYR    80     -31.439  -7.043  -5.795  1.00 10.00      B   
ATOM    983  HN  TYR    80     -30.498  -6.796  -5.654  1.00 10.00      B   
ATOM    984  CA  TYR    80     -32.218  -6.335  -6.802  1.00 10.00      B   
ATOM    985  CB  TYR    80     -31.522  -5.036  -7.223  1.00 10.00      B   
ATOM    986  CG  TYR    80     -32.376  -4.137  -8.091  1.00 10.00      B   
ATOM    987  CD1 TYR    80     -33.303  -3.270  -7.526  1.00 10.00      B   
ATOM    988  CD2 TYR    80     -32.261  -4.158  -9.476  1.00 10.00      B   
ATOM    989  CE1 TYR    80     -34.091  -2.452  -8.314  1.00 10.00      B   
ATOM    990  CE2 TYR    80     -33.045  -3.343 -10.272  1.00 10.00      B   
ATOM    991  CZ  TYR    80     -33.958  -2.491  -9.686  1.00 10.00      B   
ATOM    992  OH  TYR    80     -34.748  -1.683 -10.477  1.00 10.00      B   
ATOM    993  HH  TYR    80     -35.368  -2.235 -10.974  1.00 10.00      B   
ATOM    994  C   TYR    80     -32.478  -7.221  -8.016  1.00 10.00      B   
ATOM    995  O   TYR    80     -33.583  -7.234  -8.563  1.00 10.00      B   
ATOM    996  N   THR    81     -31.463  -7.970  -8.419  1.00 10.00      B   
ATOM    997  HN  THR    81     -30.611  -7.923  -7.930  1.00 10.00      B   
ATOM    998  CA  THR    81     -31.573  -8.856  -9.572  1.00 10.00      B   
ATOM    999  CB  THR    81     -30.215  -9.499  -9.913  1.00 10.00      B   
ATOM   1000  OG1 THR    81     -29.206  -8.477  -9.951  1.00 10.00      B   
ATOM   1001  HG1 THR    81     -28.950  -8.241  -9.048  1.00 10.00      B   
ATOM   1002  CG2 THR    81     -30.271 -10.193 -11.266  1.00 10.00      B   
ATOM   1003  C   THR    81     -32.626  -9.945  -9.349  1.00 10.00      B   
ATOM   1004  O   THR    81     -33.470 -10.189 -10.212  1.00 10.00      B   
ATOM   1005  N   GLU    82     -32.585 -10.580  -8.184  1.00 10.00      B   
ATOM   1006  HN  GLU    82     -31.889 -10.344  -7.532  1.00 10.00      B   
ATOM   1007  CA  GLU    82     -33.536 -11.637  -7.856  1.00 10.00      B   
ATOM   1008  CB  GLU    82     -32.941 -12.595  -6.825  1.00 10.00      B   
ATOM   1009  CG  GLU    82     -31.681 -13.302  -7.292  1.00 10.00      B   
ATOM   1010  CD  GLU    82     -31.904 -14.137  -8.535  1.00 10.00      B   
ATOM   1011  OE1 GLU    82     -32.573 -15.191  -8.441  1.00 10.00      B   
ATOM   1012  OE2 GLU    82     -31.412 -13.750  -9.614  1.00 10.00      B   
ATOM   1013  C   GLU    82     -34.849 -11.060  -7.335  1.00 10.00      B   
ATOM   1014  O   GLU    82     -35.766 -11.802  -6.981  1.00 10.00      B   
ATOM   1015  N   SER    83     -34.925  -9.729  -7.292  1.00 10.00      B   
ATOM   1016  HN  SER    83     -34.160  -9.205  -7.599  1.00 10.00      B   
ATOM   1017  CA  SER    83     -36.109  -9.018  -6.818  1.00 10.00      B   
ATOM   1018  CB  SER    83     -37.325  -9.321  -7.702  1.00 10.00      B   
ATOM   1019  OG  SER    83     -37.008  -9.167  -9.077  1.00 10.00      B   
ATOM   1020  HG  SER    83     -37.100 -10.020  -9.520  1.00 10.00      B   
ATOM   1021  C   SER    83     -36.407  -9.308  -5.344  1.00 10.00      B   
ATOM   1022  O   SER    83     -37.507  -9.039  -4.856  1.00 10.00      B   
ATOM   1023  N   GLU    84     -35.412  -9.829  -4.629  1.00 10.00      B   
ATOM   1024  HN  GLU    84     -34.546  -9.991  -5.059  1.00 10.00      B   
ATOM   1025  CA  GLU    84     -35.575 -10.149  -3.221  1.00 10.00      B   
ATOM   1026  CB  GLU    84     -34.435 -11.039  -2.720  1.00 10.00      B   
ATOM   1027  CG  GLU    84     -34.333 -12.360  -3.473  1.00 10.00      B   
ATOM   1028  CD  GLU    84     -33.441 -13.377  -2.792  1.00 10.00      B   
ATOM   1029  OE1 GLU    84     -33.952 -14.150  -1.950  1.00 10.00      B   
ATOM   1030  OE2 GLU    84     -32.237 -13.422  -3.115  1.00 10.00      B   
ATOM   1031  C   GLU    84     -35.704  -8.874  -2.396  1.00 10.00      B   
ATOM   1032  O   GLU    84     -36.399  -8.846  -1.386  1.00 10.00      B   
ATOM   1033  N   ILE    85     -35.051  -7.811  -2.851  1.00 10.00      B   
ATOM   1034  HN  ILE    85     -34.509  -7.893  -3.664  1.00 10.00      B   
ATOM   1035  CA  ILE    85     -35.121  -6.530  -2.166  1.00 10.00      B   
ATOM   1036  CB  ILE    85     -33.930  -5.605  -2.540  1.00 10.00      B   
ATOM   1037  CG1 ILE    85     -33.860  -4.400  -1.591  1.00 10.00      B   
ATOM   1038  CG2 ILE    85     -34.021  -5.147  -3.992  1.00 10.00      B   
ATOM   1039  CD1 ILE    85     -32.669  -3.491  -1.832  1.00 10.00      B   
ATOM   1040  C   ILE    85     -36.448  -5.844  -2.498  1.00 10.00      B   
ATOM   1041  O   ILE    85     -36.987  -5.065  -1.705  1.00 10.00      B   
ATOM   1042  N   THR    86     -36.982  -6.169  -3.669  1.00 10.00      B   
ATOM   1043  HN  THR    86     -36.513  -6.804  -4.247  1.00 10.00      B   
ATOM   1044  CA  THR    86     -38.236  -5.606  -4.129  1.00 10.00      B   
ATOM   1045  CB  THR    86     -38.423  -5.870  -5.632  1.00 10.00      B   
ATOM   1046  OG1 THR    86     -37.128  -5.995  -6.248  1.00 10.00      B   
ATOM   1047  HG1 THR    86     -36.985  -5.248  -6.840  1.00 10.00      B   
ATOM   1048  CG2 THR    86     -39.180  -4.724  -6.288  1.00 10.00      B   
ATOM   1049  C   THR    86     -39.404  -6.201  -3.354  1.00 10.00      B   
ATOM   1050  O   THR    86     -40.269  -5.473  -2.864  1.00 10.00      B   
ATOM   1051  N   VAL    87     -39.410  -7.527  -3.213  1.00 10.00      B   
ATOM   1052  HN  VAL    87     -38.686  -8.059  -3.615  1.00 10.00      B   
ATOM   1053  CA  VAL    87     -40.475  -8.210  -2.486  1.00 10.00      B   
ATOM   1054  CB  VAL    87     -40.429  -9.745  -2.646  1.00 10.00      B   
ATOM   1055  CG1 VAL    87     -40.710 -10.137  -4.088  1.00 10.00      B   
ATOM   1056  CG2 VAL    87     -39.094 -10.313  -2.188  1.00 10.00      B   
ATOM   1057  C   VAL    87     -40.469  -7.822  -1.011  1.00 10.00      B   
ATOM   1058  O   VAL    87     -41.505  -7.846  -0.348  1.00 10.00      B   
ATOM   1059  N   MET    88     -39.296  -7.446  -0.511  1.00 10.00      B   
ATOM   1060  HN  MET    88     -38.503  -7.466  -1.087  1.00 10.00      B   
ATOM   1061  CA  MET    88     -39.161  -7.022   0.875  1.00 10.00      B   
ATOM   1062  CB  MET    88     -37.692  -6.792   1.238  1.00 10.00      B   
ATOM   1063  CG  MET    88     -36.933  -8.059   1.598  1.00 10.00      B   
ATOM   1064  SD  MET    88     -35.209  -7.741   2.029  1.00 10.00      B   
ATOM   1065  CE  MET    88     -35.402  -6.723   3.491  1.00 10.00      B   
ATOM   1066  C   MET    88     -39.952  -5.740   1.100  1.00 10.00      B   
ATOM   1067  O   MET    88     -40.586  -5.563   2.139  1.00 10.00      B   
ATOM   1068  N   HIS    89     -39.932  -4.865   0.101  1.00 10.00      B   
ATOM   1069  HN  HIS    89     -39.429  -5.083  -0.713  1.00 10.00      B   
ATOM   1070  CA  HIS    89     -40.643  -3.593   0.175  1.00 10.00      B   
ATOM   1071  CB  HIS    89     -40.155  -2.622  -0.905  1.00 10.00      B   
ATOM   1072  CG  HIS    89     -38.762  -2.108  -0.687  1.00 10.00      B   
ATOM   1073  ND1 HIS    89     -38.037  -1.462  -1.666  1.00 10.00      B   
ATOM   1074  HD1 HIS    89     -38.347  -1.270  -2.582  1.00 10.00      B   
ATOM   1075  CD2 HIS    89     -37.961  -2.147   0.404  1.00 10.00      B   
ATOM   1076  CE1 HIS    89     -36.853  -1.130  -1.188  1.00 10.00      B   
ATOM   1077  NE2 HIS    89     -36.784  -1.533   0.065  1.00 10.00      B   
ATOM   1078  HE2 HIS    89     -36.007  -1.420   0.654  1.00 10.00      B   
ATOM   1079  C   HIS    89     -42.147  -3.806   0.054  1.00 10.00      B   
ATOM   1080  O   HIS    89     -42.941  -2.976   0.494  1.00 10.00      B   
ATOM   1081  N   ALA    90     -42.532  -4.922  -0.553  1.00 10.00      B   
ATOM   1082  HN  ALA    90     -41.852  -5.535  -0.902  1.00 10.00      B   
ATOM   1083  CA  ALA    90     -43.941  -5.255  -0.713  1.00 10.00      B   
ATOM   1084  CB  ALA    90     -44.125  -6.282  -1.819  1.00 10.00      B   
ATOM   1085  C   ALA    90     -44.502  -5.769   0.610  1.00 10.00      B   
ATOM   1086  O   ALA    90     -45.711  -5.747   0.844  1.00 10.00      B   
ATOM   1087  N   CYS    91     -43.605  -6.228   1.472  1.00 10.00      B   
ATOM   1088  HN  CYS    91     -42.656  -6.223   1.219  1.00 10.00      B   
ATOM   1089  CA  CYS    91     -43.978  -6.728   2.784  1.00 10.00      B   
ATOM   1090  CB  CYS    91     -43.125  -7.947   3.144  1.00 10.00      B   
ATOM   1091  SG  CYS    91     -43.114  -9.247   1.889  1.00 10.00      B   
ATOM   1092  HG  CYS    91     -41.881  -9.332   1.399  1.00 10.00      B   
ATOM   1093  C   CYS    91     -43.765  -5.626   3.818  1.00 10.00      B   
ATOM   1094  O   CYS    91     -43.484  -4.477   3.465  1.00 10.00      B   
ATOM   1095  N   GLY    92     -43.879  -5.974   5.091  1.00 10.00      B   
ATOM   1096  HN  GLY    92     -44.101  -6.903   5.320  1.00 10.00      B   
ATOM   1097  CA  GLY    92     -43.688  -4.997   6.147  1.00 10.00      B   
ATOM   1098  C   GLY    92     -42.229  -4.825   6.519  1.00 10.00      B   
ATOM   1099  O   GLY    92     -41.887  -4.720   7.698  1.00 10.00      B   
ATOM   1100  N   LEU    93     -41.368  -4.799   5.513  1.00 10.00      B   
ATOM   1101  HN  LEU    93     -41.705  -4.871   4.595  1.00 10.00      B   
ATOM   1102  CA  LEU    93     -39.941  -4.639   5.725  1.00 10.00      B   
ATOM   1103  CB  LEU    93     -39.158  -5.776   5.068  1.00 10.00      B   
ATOM   1104  CG  LEU    93     -39.320  -7.155   5.715  1.00 10.00      B   
ATOM   1105  CD1 LEU    93     -38.768  -8.244   4.811  1.00 10.00      B   
ATOM   1106  CD2 LEU    93     -38.628  -7.189   7.069  1.00 10.00      B   
ATOM   1107  C   LEU    93     -39.477  -3.287   5.204  1.00 10.00      B   
ATOM   1108  O   LEU    93     -39.130  -3.142   4.030  1.00 10.00      B   
ATOM   1109  N   SER    94     -39.507  -2.296   6.084  1.00 10.00      B   
ATOM   1110  HN  SER    94     -39.816  -2.480   6.993  1.00 10.00      B   
ATOM   1111  CA  SER    94     -39.106  -0.939   5.751  1.00 10.00      B   
ATOM   1112  CB  SER    94     -39.449  -0.019   6.921  1.00 10.00      B   
ATOM   1113  OG  SER    94     -40.595  -0.494   7.608  1.00 10.00      B   
ATOM   1114  HG  SER    94     -41.327  -0.577   6.984  1.00 10.00      B   
ATOM   1115  C   SER    94     -37.612  -0.863   5.439  1.00 10.00      B   
ATOM   1116  O   SER    94     -36.862  -1.801   5.717  1.00 10.00      B   
ATOM   1117  N   LYS    95     -37.185   0.264   4.879  1.00 10.00      B   
ATOM   1118  HN  LYS    95     -37.832   0.986   4.711  1.00 10.00      B   
ATOM   1119  CA  LYS    95     -35.783   0.471   4.514  1.00 10.00      B   
ATOM   1120  CB  LYS    95     -35.603   1.830   3.827  1.00 10.00      B   
ATOM   1121  CG  LYS    95     -36.292   1.941   2.475  1.00 10.00      B   
ATOM   1122  CD  LYS    95     -36.399   3.388   2.015  1.00 10.00      B   
ATOM   1123  CE  LYS    95     -37.067   3.486   0.651  1.00 10.00      B   
ATOM   1124  NZ  LYS    95     -37.382   4.891   0.278  1.00 10.00      B   
ATOM   1125  HZ1 LYS    95     -36.524   5.479   0.325  1.00 10.00      B   
ATOM   1126  HZ2 LYS    95     -38.092   5.285   0.928  1.00 10.00      B   
ATOM   1127  HZ3 LYS    95     -37.760   4.926  -0.688  1.00 10.00      B   
ATOM   1128  C   LYS    95     -34.858   0.372   5.727  1.00 10.00      B   
ATOM   1129  O   LYS    95     -33.693  -0.009   5.598  1.00 10.00      B   
ATOM   1130  N   ALA    96     -35.392   0.697   6.901  1.00 10.00      B   
ATOM   1131  HN  ALA    96     -36.329   0.983   6.930  1.00 10.00      B   
ATOM   1132  CA  ALA    96     -34.631   0.661   8.145  1.00 10.00      B   
ATOM   1133  CB  ALA    96     -35.453   1.241   9.287  1.00 10.00      B   
ATOM   1134  C   ALA    96     -34.142  -0.744   8.495  1.00 10.00      B   
ATOM   1135  O   ALA    96     -33.197  -0.897   9.272  1.00 10.00      B   
ATOM   1136  N   VAL    97     -34.779  -1.763   7.926  1.00 10.00      B   
ATOM   1137  HN  VAL    97     -35.522  -1.581   7.312  1.00 10.00      B   
ATOM   1138  CA  VAL    97     -34.394  -3.145   8.188  1.00 10.00      B   
ATOM   1139  CB  VAL    97     -35.385  -4.150   7.563  1.00 10.00      B   
ATOM   1140  CG1 VAL    97     -34.900  -5.581   7.752  1.00 10.00      B   
ATOM   1141  CG2 VAL    97     -36.769  -3.974   8.170  1.00 10.00      B   
ATOM   1142  C   VAL    97     -32.978  -3.410   7.680  1.00 10.00      B   
ATOM   1143  O   VAL    97     -32.113  -3.867   8.430  1.00 10.00      B   
ATOM   1144  N   LEU    98     -32.743  -3.111   6.408  1.00 10.00      B   
ATOM   1145  HN  LEU    98     -33.475  -2.767   5.849  1.00 10.00      B   
ATOM   1146  CA  LEU    98     -31.424  -3.298   5.820  1.00 10.00      B   
ATOM   1147  CB  LEU    98     -31.459  -3.145   4.300  1.00 10.00      B   
ATOM   1148  CG  LEU    98     -31.935  -4.367   3.512  1.00 10.00      B   
ATOM   1149  CD1 LEU    98     -31.855  -4.100   2.018  1.00 10.00      B   
ATOM   1150  CD2 LEU    98     -31.112  -5.594   3.879  1.00 10.00      B   
ATOM   1151  C   LEU    98     -30.427  -2.326   6.434  1.00 10.00      B   
ATOM   1152  O   LEU    98     -29.253  -2.652   6.605  1.00 10.00      B   
ATOM   1153  N   VAL    99     -30.910  -1.135   6.782  1.00 10.00      B   
ATOM   1154  HN  VAL    99     -31.856  -0.936   6.618  1.00 10.00      B   
ATOM   1155  CA  VAL    99     -30.065  -0.120   7.398  1.00 10.00      B   
ATOM   1156  CB  VAL    99     -30.827   1.207   7.630  1.00 10.00      B   
ATOM   1157  CG1 VAL    99     -29.992   2.181   8.453  1.00 10.00      B   
ATOM   1158  CG2 VAL    99     -31.213   1.837   6.299  1.00 10.00      B   
ATOM   1159  C   VAL    99     -29.508  -0.642   8.720  1.00 10.00      B   
ATOM   1160  O   VAL    99     -28.318  -0.510   8.996  1.00 10.00      B   
ATOM   1161  N   LYS   100     -30.371  -1.266   9.517  1.00 10.00      B   
ATOM   1162  HN  LYS   100     -31.308  -1.354   9.232  1.00 10.00      B   
ATOM   1163  CA  LYS   100     -29.961  -1.822  10.800  1.00 10.00      B   
ATOM   1164  CB  LYS   100     -31.174  -2.320  11.591  1.00 10.00      B   
ATOM   1165  CG  LYS   100     -30.835  -2.876  12.966  1.00 10.00      B   
ATOM   1166  CD  LYS   100     -32.067  -2.978  13.849  1.00 10.00      B   
ATOM   1167  CE  LYS   100     -32.292  -1.700  14.647  1.00 10.00      B   
ATOM   1168  NZ  LYS   100     -31.321  -1.571  15.765  1.00 10.00      B   
ATOM   1169  HZ1 LYS   100     -31.520  -0.710  16.319  1.00 10.00      B   
ATOM   1170  HZ2 LYS   100     -30.355  -1.512  15.394  1.00 10.00      B   
ATOM   1171  HZ3 LYS   100     -31.386  -2.395  16.391  1.00 10.00      B   
ATOM   1172  C   LYS   100     -28.950  -2.946  10.594  1.00 10.00      B   
ATOM   1173  O   LYS   100     -27.961  -3.042  11.322  1.00 10.00      B   
ATOM   1174  N   ALA   101     -29.198  -3.785   9.592  1.00 10.00      B   
ATOM   1175  HN  ALA   101     -30.008  -3.656   9.051  1.00 10.00      B   
ATOM   1176  CA  ALA   101     -28.297  -4.892   9.276  1.00 10.00      B   
ATOM   1177  CB  ALA   101     -28.876  -5.748   8.158  1.00 10.00      B   
ATOM   1178  C   ALA   101     -26.928  -4.351   8.879  1.00 10.00      B   
ATOM   1179  O   ALA   101     -25.890  -4.849   9.319  1.00 10.00      B   
ATOM   1180  N   ALA   102     -26.939  -3.314   8.053  1.00 10.00      B   
ATOM   1181  HN  ALA   102     -27.802  -2.971   7.724  1.00 10.00      B   
ATOM   1182  CA  ALA   102     -25.710  -2.678   7.606  1.00 10.00      B   
ATOM   1183  CB  ALA   102     -26.009  -1.658   6.518  1.00 10.00      B   
ATOM   1184  C   ALA   102     -24.998  -2.015   8.782  1.00 10.00      B   
ATOM   1185  O   ALA   102     -23.769  -2.011   8.854  1.00 10.00      B   
ATOM   1186  N   MET   103     -25.784  -1.456   9.699  1.00 10.00      B   
ATOM   1187  HN  MET   103     -26.758  -1.477   9.567  1.00 10.00      B   
ATOM   1188  CA  MET   103     -25.244  -0.799  10.884  1.00 10.00      B   
ATOM   1189  CB  MET   103     -26.360  -0.156  11.712  1.00 10.00      B   
ATOM   1190  CG  MET   103     -26.810   1.205  11.202  1.00 10.00      B   
ATOM   1191  SD  MET   103     -28.174   1.899  12.161  1.00 10.00      B   
ATOM   1192  CE  MET   103     -27.403   2.081  13.768  1.00 10.00      B   
ATOM   1193  C   MET   103     -24.446  -1.781  11.733  1.00 10.00      B   
ATOM   1194  O   MET   103     -23.377  -1.446  12.242  1.00 10.00      B   
ATOM   1195  N   ILE   104     -24.967  -2.997  11.876  1.00 10.00      B   
ATOM   1196  HN  ILE   104     -25.829  -3.200  11.454  1.00 10.00      B   
ATOM   1197  CA  ILE   104     -24.293  -4.032  12.648  1.00 10.00      B   
ATOM   1198  CB  ILE   104     -25.141  -5.320  12.740  1.00 10.00      B   
ATOM   1199  CG1 ILE   104     -26.499  -5.030  13.394  1.00 10.00      B   
ATOM   1200  CG2 ILE   104     -24.393  -6.398  13.514  1.00 10.00      B   
ATOM   1201  CD1 ILE   104     -27.453  -6.206  13.378  1.00 10.00      B   
ATOM   1202  C   ILE   104     -22.949  -4.358  12.004  1.00 10.00      B   
ATOM   1203  O   ILE   104     -21.924  -4.445  12.681  1.00 10.00      B   
ATOM   1204  N   LEU   105     -22.963  -4.511  10.683  1.00 10.00      B   
ATOM   1205  HN  LEU   105     -23.815  -4.420  10.203  1.00 10.00      B   
ATOM   1206  CA  LEU   105     -21.751  -4.812   9.929  1.00 10.00      B   
ATOM   1207  CB  LEU   105     -22.084  -5.036   8.451  1.00 10.00      B   
ATOM   1208  CG  LEU   105     -22.872  -6.306   8.128  1.00 10.00      B   
ATOM   1209  CD1 LEU   105     -23.649  -6.135   6.834  1.00 10.00      B   
ATOM   1210  CD2 LEU   105     -21.942  -7.505   8.040  1.00 10.00      B   
ATOM   1211  C   LEU   105     -20.736  -3.682  10.078  1.00 10.00      B   
ATOM   1212  O   LEU   105     -19.530  -3.920  10.158  1.00 10.00      B   
ATOM   1213  N   ALA   106     -21.239  -2.450  10.118  1.00 10.00      B   
ATOM   1214  HN  ALA   106     -22.211  -2.328  10.035  1.00 10.00      B   
ATOM   1215  CA  ALA   106     -20.390  -1.275  10.273  1.00 10.00      B   
ATOM   1216  CB  ALA   106     -21.194  -0.001  10.067  1.00 10.00      B   
ATOM   1217  C   ALA   106     -19.737  -1.275  11.649  1.00 10.00      B   
ATOM   1218  O   ALA   106     -18.544  -1.019  11.780  1.00 10.00      B   
ATOM   1219  N   VAL   107     -20.526  -1.576  12.671  1.00 10.00      B   
ATOM   1220  HN  VAL   107     -21.477  -1.766  12.505  1.00 10.00      B   
ATOM   1221  CA  VAL   107     -20.017  -1.624  14.032  1.00 10.00      B   
ATOM   1222  CB  VAL   107     -21.148  -1.815  15.062  1.00 10.00      B   
ATOM   1223  CG1 VAL   107     -20.581  -1.967  16.465  1.00 10.00      B   
ATOM   1224  CG2 VAL   107     -22.107  -0.640  15.011  1.00 10.00      B   
ATOM   1225  C   VAL   107     -18.998  -2.748  14.172  1.00 10.00      B   
ATOM   1226  O   VAL   107     -17.947  -2.573  14.785  1.00 10.00      B   
ATOM   1227  N   PHE   108     -19.308  -3.893  13.575  1.00 10.00      B   
ATOM   1228  HN  PHE   108     -20.164  -3.964  13.094  1.00 10.00      B   
ATOM   1229  CA  PHE   108     -18.422  -5.049  13.623  1.00 10.00      B   
ATOM   1230  CB  PHE   108     -19.040  -6.231  12.871  1.00 10.00      B   
ATOM   1231  CG  PHE   108     -18.310  -7.527  13.078  1.00 10.00      B   
ATOM   1232  CD1 PHE   108     -18.458  -8.240  14.257  1.00 10.00      B   
ATOM   1233  CD2 PHE   108     -17.472  -8.032  12.096  1.00 10.00      B   
ATOM   1234  CE1 PHE   108     -17.785  -9.431  14.455  1.00 10.00      B   
ATOM   1235  CE2 PHE   108     -16.795  -9.222  12.287  1.00 10.00      B   
ATOM   1236  CZ  PHE   108     -16.951  -9.922  13.468  1.00 10.00      B   
ATOM   1237  C   PHE   108     -17.050  -4.708  13.049  1.00 10.00      B   
ATOM   1238  O   PHE   108     -16.021  -4.986  13.666  1.00 10.00      B   
ATOM   1239  N   THR   109     -17.042  -4.078  11.879  1.00 10.00      B   
ATOM   1240  HN  THR   109     -17.894  -3.858  11.447  1.00 10.00      B   
ATOM   1241  CA  THR   109     -15.799  -3.692  11.231  1.00 10.00      B   
ATOM   1242  CB  THR   109     -16.032  -3.228   9.780  1.00 10.00      B   
ATOM   1243  OG1 THR   109     -17.265  -2.498   9.697  1.00 10.00      B   
ATOM   1244  HG1 THR   109     -18.005  -3.115   9.615  1.00 10.00      B   
ATOM   1245  CG2 THR   109     -16.081  -4.420   8.838  1.00 10.00      B   
ATOM   1246  C   THR   109     -15.108  -2.585  12.022  1.00 10.00      B   
ATOM   1247  O   THR   109     -13.878  -2.520  12.076  1.00 10.00      B   
ATOM   1248  N   ALA   110     -15.909  -1.715  12.633  1.00 10.00      B   
ATOM   1249  HN  ALA   110     -16.883  -1.801  12.524  1.00 10.00      B   
ATOM   1250  CA  ALA   110     -15.379  -0.625  13.440  1.00 10.00      B   
ATOM   1251  CB  ALA   110     -16.496   0.300  13.901  1.00 10.00      B   
ATOM   1252  C   ALA   110     -14.619  -1.188  14.632  1.00 10.00      B   
ATOM   1253  O   ALA   110     -13.552  -0.696  14.988  1.00 10.00      B   
ATOM   1254  N   ILE   111     -15.176  -2.228  15.247  1.00 10.00      B   
ATOM   1255  HN  ILE   111     -16.045  -2.563  14.930  1.00 10.00      B   
ATOM   1256  CA  ILE   111     -14.533  -2.877  16.383  1.00 10.00      B   
ATOM   1257  CB  ILE   111     -15.427  -3.976  16.998  1.00 10.00      B   
ATOM   1258  CG1 ILE   111     -16.736  -3.378  17.520  1.00 10.00      B   
ATOM   1259  CG2 ILE   111     -14.693  -4.705  18.117  1.00 10.00      B   
ATOM   1260  CD1 ILE   111     -17.770  -4.413  17.911  1.00 10.00      B   
ATOM   1261  C   ILE   111     -13.212  -3.498  15.937  1.00 10.00      B   
ATOM   1262  O   ILE   111     -12.187  -3.351  16.604  1.00 10.00      B   
ATOM   1263  N   VAL   112     -13.244  -4.170  14.787  1.00 10.00      B   
ATOM   1264  HN  VAL   112     -14.092  -4.237  14.298  1.00 10.00      B   
ATOM   1265  CA  VAL   112     -12.054  -4.809  14.234  1.00 10.00      B   
ATOM   1266  CB  VAL   112     -12.363  -5.544  12.909  1.00 10.00      B   
ATOM   1267  CG1 VAL   112     -11.090  -6.092  12.278  1.00 10.00      B   
ATOM   1268  CG2 VAL   112     -13.361  -6.668  13.140  1.00 10.00      B   
ATOM   1269  C   VAL   112     -10.954  -3.777  14.003  1.00 10.00      B   
ATOM   1270  O   VAL   112      -9.801  -3.992  14.375  1.00 10.00      B   
ATOM   1271  N   ALA   113     -11.323  -2.646  13.412  1.00 10.00      B   
ATOM   1272  HN  ALA   113     -12.265  -2.527  13.147  1.00 10.00      B   
ATOM   1273  CA  ALA   113     -10.367  -1.581  13.140  1.00 10.00      B   
ATOM   1274  CB  ALA   113     -10.981  -0.532  12.228  1.00 10.00      B   
ATOM   1275  C   ALA   113      -9.875  -0.945  14.439  1.00 10.00      B   
ATOM   1276  O   ALA   113      -8.684  -0.666  14.594  1.00 10.00      B   
ATOM   1277  N   ALA   114     -10.797  -0.746  15.376  1.00 10.00      B   
ATOM   1278  HN  ALA   114     -11.729  -0.998  15.189  1.00 10.00      B   
ATOM   1279  CA  ALA   114     -10.478  -0.149  16.669  1.00 10.00      B   
ATOM   1280  CB  ALA   114     -11.733  -0.006  17.519  1.00 10.00      B   
ATOM   1281  C   ALA   114      -9.416  -0.953  17.414  1.00 10.00      B   
ATOM   1282  O   ALA   114      -8.467  -0.385  17.957  1.00 10.00      B   
ATOM   1283  N   VAL   115      -9.576  -2.272  17.434  1.00 10.00      B   
ATOM   1284  HN  VAL   115     -10.359  -2.668  16.991  1.00 10.00      B   
ATOM   1285  CA  VAL   115      -8.618  -3.140  18.110  1.00 10.00      B   
ATOM   1286  CB  VAL   115      -9.223  -4.501  18.525  1.00 10.00      B   
ATOM   1287  CG1 VAL   115     -10.428  -4.293  19.427  1.00 10.00      B   
ATOM   1288  CG2 VAL   115      -9.596  -5.341  17.313  1.00 10.00      B   
ATOM   1289  C   VAL   115      -7.366  -3.342  17.261  1.00 10.00      B   
ATOM   1290  O   VAL   115      -6.271  -3.552  17.789  1.00 10.00      B   
ATOM   1291  N   ASN   116      -7.531  -3.256  15.945  1.00 10.00      B   
ATOM   1292  HN  ASN   116      -8.431  -3.087  15.587  1.00 10.00      B   
ATOM   1293  CA  ASN   116      -6.417  -3.410  15.022  1.00 10.00      B   
ATOM   1294  CB  ASN   116      -6.910  -3.371  13.569  1.00 10.00      B   
ATOM   1295  CG  ASN   116      -5.789  -3.518  12.556  1.00 10.00      B   
ATOM   1296  OD1 ASN   116      -5.154  -2.538  12.173  1.00 10.00      B   
ATOM   1297  ND2 ASN   116      -5.549  -4.738  12.102  1.00 10.00      B   
ATOM   1298 HD21 ASN   116      -6.100  -5.475  12.434  1.00 10.00      B   
ATOM   1299 HD22 ASN   116      -4.820  -4.855  11.451  1.00 10.00      B   
ATOM   1300  C   ASN   116      -5.391  -2.312  15.261  1.00 10.00      B   
ATOM   1301  O   ASN   116      -4.200  -2.579  15.394  1.00 10.00      B   
ATOM   1302  N   VAL   117      -5.868  -1.079  15.361  1.00 10.00      B   
ATOM   1303  HN  VAL   117      -6.837  -0.933  15.274  1.00 10.00      B   
ATOM   1304  CA  VAL   117      -4.996   0.069  15.592  1.00 10.00      B   
ATOM   1305  CB  VAL   117      -5.629   1.377  15.071  1.00 10.00      B   
ATOM   1306  CG1 VAL   117      -5.899   1.278  13.576  1.00 10.00      B   
ATOM   1307  CG2 VAL   117      -6.909   1.693  15.831  1.00 10.00      B   
ATOM   1308  C   VAL   117      -4.659   0.215  17.076  1.00 10.00      B   
ATOM   1309  O   VAL   117      -4.131   1.236  17.508  1.00 10.00      B   
ATOM   1310  N   MET   118      -4.953  -0.822  17.848  1.00 10.00      B   
ATOM   1311  HN  MET   118      -5.360  -1.615  17.444  1.00 10.00      B   
ATOM   1312  CA  MET   118      -4.691  -0.807  19.280  1.00 10.00      B   
ATOM   1313  CB  MET   118      -5.974  -1.084  20.065  1.00 10.00      B   
ATOM   1314  CG  MET   118      -5.849  -0.855  21.563  1.00 10.00      B   
ATOM   1315  SD  MET   118      -6.184   0.853  22.036  1.00 10.00      B   
ATOM   1316  CE  MET   118      -7.954   0.931  21.761  1.00 10.00      B   
ATOM   1317  C   MET   118      -3.628  -1.826  19.667  1.00 10.00      B   
ATOM   1318  O   MET   118      -2.687  -1.503  20.391  1.00 10.00      B   
ATOM   1319  N   TRP   119      -3.773  -3.054  19.176  1.00 10.00      B   
ATOM   1320  HN  TRP   119      -4.536  -3.254  18.587  1.00 10.00      B   
ATOM   1321  CA  TRP   119      -2.830  -4.115  19.507  1.00 10.00      B   
ATOM   1322  CB  TRP   119      -3.514  -5.178  20.371  1.00 10.00      B   
ATOM   1323  CG  TRP   119      -3.989  -4.667  21.696  1.00 10.00      B   
ATOM   1324  CD1 TRP   119      -5.274  -4.639  22.152  1.00 10.00      B   
ATOM   1325  CD2 TRP   119      -3.182  -4.106  22.737  1.00 10.00      B   
ATOM   1326  NE1 TRP   119      -5.317  -4.096  23.414  1.00 10.00      B   
ATOM   1327  HE1 TRP   119      -6.128  -3.970  23.956  1.00 10.00      B   
ATOM   1328  CE2 TRP   119      -4.044  -3.764  23.797  1.00 10.00      B   
ATOM   1329  CE3 TRP   119      -1.812  -3.866  22.878  1.00 10.00      B   
ATOM   1330  CZ2 TRP   119      -3.581  -3.189  24.978  1.00 10.00      B   
ATOM   1331  CZ3 TRP   119      -1.356  -3.297  24.049  1.00 10.00      B   
ATOM   1332  CH2 TRP   119      -2.236  -2.968  25.086  1.00 10.00      B   
ATOM   1333  C   TRP   119      -2.218  -4.774  18.273  1.00 10.00      B   
ATOM   1334  O   TRP   119      -1.851  -5.949  18.314  1.00 10.00      B   
ATOM   1335  N   ALA   120      -2.093  -4.027  17.184  1.00 10.00      B   
ATOM   1336  HN  ALA   120      -2.382  -3.091  17.205  1.00 10.00      B   
ATOM   1337  CA  ALA   120      -1.515  -4.577  15.959  1.00 10.00      B   
ATOM   1338  CB  ALA   120      -2.573  -5.311  15.146  1.00 10.00      B   
ATOM   1339  C   ALA   120      -0.848  -3.494  15.119  1.00 10.00      B   
ATOM   1340  O   ALA   120       0.340  -3.585  14.804  1.00 10.00      B   
ATOM   1341  N   GLY   121      -1.624  -2.475  14.770  1.00 10.00      B   
ATOM   1342  HN  GLY   121      -2.564  -2.475  15.063  1.00 10.00      B   
ATOM   1343  CA  GLY   121      -1.132  -1.370  13.960  1.00 10.00      B   
ATOM   1344  C   GLY   121       0.127  -0.726  14.516  1.00 10.00      B   
ATOM   1345  O   GLY   121       1.195  -0.852  13.920  1.00 10.00      B   
ATOM   1346  N   PRO   122       0.034  -0.026  15.662  1.00 10.00      B   
ATOM   1347  CA  PRO   122       1.195   0.633  16.282  1.00 10.00      B   
ATOM   1348  CB  PRO   122       0.640   1.154  17.610  1.00 10.00      B   
ATOM   1349  CG  PRO   122      -0.818   1.316  17.365  1.00 10.00      B   
ATOM   1350  CD  PRO   122      -1.198   0.198  16.437  1.00 10.00      B   
ATOM   1351  C   PRO   122       2.344  -0.343  16.528  1.00 10.00      B   
ATOM   1352  O   PRO   122       3.514   0.005  16.358  1.00 10.00      B   
ATOM   1353  N   TRP   123       1.997  -1.568  16.914  1.00 10.00      B   
ATOM   1354  HN  TRP   123       1.045  -1.774  17.044  1.00 10.00      B   
ATOM   1355  CA  TRP   123       2.987  -2.608  17.172  1.00 10.00      B   
ATOM   1356  CB  TRP   123       2.295  -3.891  17.651  1.00 10.00      B   
ATOM   1357  CG  TRP   123       3.231  -5.039  17.869  1.00 10.00      B   
ATOM   1358  CD1 TRP   123       4.069  -5.223  18.929  1.00 10.00      B   
ATOM   1359  CD2 TRP   123       3.429  -6.163  17.002  1.00 10.00      B   
ATOM   1360  NE1 TRP   123       4.772  -6.390  18.777  1.00 10.00      B   
ATOM   1361  HE1 TRP   123       5.435  -6.741  19.410  1.00 10.00      B   
ATOM   1362  CE2 TRP   123       4.400  -6.986  17.603  1.00 10.00      B   
ATOM   1363  CE3 TRP   123       2.879  -6.555  15.777  1.00 10.00      B   
ATOM   1364  CZ2 TRP   123       4.836  -8.173  17.022  1.00 10.00      B   
ATOM   1365  CZ3 TRP   123       3.313  -7.734  15.201  1.00 10.00      B   
ATOM   1366  CH2 TRP   123       4.281  -8.530  15.826  1.00 10.00      B   
ATOM   1367  C   TRP   123       3.815  -2.890  15.919  1.00 10.00      B   
ATOM   1368  O   TRP   123       5.049  -2.858  15.951  1.00 10.00      B   
ATOM   1369  N   SER   124       3.132  -3.138  14.811  1.00 10.00      B   
ATOM   1370  HN  SER   124       2.149  -3.126  14.837  1.00 10.00      B   
ATOM   1371  CA  SER   124       3.806  -3.422  13.556  1.00 10.00      B   
ATOM   1372  CB  SER   124       2.830  -3.993  12.525  1.00 10.00      B   
ATOM   1373  OG  SER   124       1.647  -3.215  12.458  1.00 10.00      B   
ATOM   1374  HG  SER   124       1.112  -3.369  13.247  1.00 10.00      B   
ATOM   1375  C   SER   124       4.505  -2.172  13.027  1.00 10.00      B   
ATOM   1376  O   SER   124       5.541  -2.262  12.375  1.00 10.00      B   
ATOM   1377  N   SER   125       3.944  -1.004  13.325  1.00 10.00      B   
ATOM   1378  HN  SER   125       3.109  -0.991  13.846  1.00 10.00      B   
ATOM   1379  CA  SER   125       4.535   0.253  12.888  1.00 10.00      B   
ATOM   1380  CB  SER   125       3.585   1.422  13.150  1.00 10.00      B   
ATOM   1381  OG  SER   125       2.315   1.178  12.567  1.00 10.00      B   
ATOM   1382  HG  SER   125       2.073   0.249  12.694  1.00 10.00      B   
ATOM   1383  C   SER   125       5.874   0.475  13.588  1.00 10.00      B   
ATOM   1384  O   SER   125       6.853   0.883  12.966  1.00 10.00      B   
ATOM   1385  N   ARG   126       5.915   0.176  14.886  1.00 10.00      B   
ATOM   1386  HN  ARG   126       5.096  -0.139  15.330  1.00 10.00      B   
ATOM   1387  CA  ARG   126       7.141   0.319  15.668  1.00 10.00      B   
ATOM   1388  CB  ARG   126       6.877   0.064  17.157  1.00 10.00      B   
ATOM   1389  CG  ARG   126       6.223   1.226  17.886  1.00 10.00      B   
ATOM   1390  CD  ARG   126       6.591   1.228  19.364  1.00 10.00      B   
ATOM   1391  NE  ARG   126       5.479   0.811  20.221  1.00 10.00      B   
ATOM   1392  HE  ARG   126       4.670   0.472  19.776  1.00 10.00      B   
ATOM   1393  CZ  ARG   126       5.501   0.867  21.553  1.00 10.00      B   
ATOM   1394  NH1 ARG   126       6.577   1.324  22.183  1.00 10.00      B   
ATOM   1395 HH11 ARG   126       7.413   1.637  21.641  1.00 10.00      B   
ATOM   1396 HH12 ARG   126       6.594   1.368  23.224  1.00 10.00      B   
ATOM   1397  NH2 ARG   126       4.446   0.461  22.255  1.00 10.00      B   
ATOM   1398 HH21 ARG   126       3.597   0.094  21.766  1.00 10.00      B   
ATOM   1399 HH22 ARG   126       4.458   0.508  23.298  1.00 10.00      B   
ATOM   1400  C   ARG   126       8.207  -0.646  15.158  1.00 10.00      B   
ATOM   1401  O   ARG   126       9.401  -0.349  15.179  1.00 10.00      B   
ATOM   1402  N   HIS   127       7.760  -1.798  14.680  1.00 10.00      B   
ATOM   1403  HN  HIS   127       6.796  -1.971  14.681  1.00 10.00      B   
ATOM   1404  CA  HIS   127       8.668  -2.807  14.150  1.00 10.00      B   
ATOM   1405  CB  HIS   127       8.024  -4.197  14.187  1.00 10.00      B   
ATOM   1406  CG  HIS   127       8.196  -4.920  15.488  1.00 10.00      B   
ATOM   1407  ND1 HIS   127       8.985  -6.042  15.627  1.00 10.00      B   
ATOM   1408  HD1 HIS   127       9.512  -6.468  14.912  1.00 10.00      B   
ATOM   1409  CD2 HIS   127       7.657  -4.689  16.710  1.00 10.00      B   
ATOM   1410  CE1 HIS   127       8.928  -6.466  16.876  1.00 10.00      B   
ATOM   1411  NE2 HIS   127       8.129  -5.664  17.552  1.00 10.00      B   
ATOM   1412  HE2 HIS   127       7.909  -5.752  18.507  1.00 10.00      B   
ATOM   1413  C   HIS   127       9.087  -2.465  12.722  1.00 10.00      B   
ATOM   1414  O   HIS   127      10.188  -2.796  12.296  1.00 10.00      B   
ATOM   1415  N   GLN   128       8.202  -1.799  11.990  1.00 10.00      B   
ATOM   1416  HN  GLN   128       7.333  -1.569  12.383  1.00 10.00      B   
ATOM   1417  CA  GLN   128       8.478  -1.417  10.612  1.00 10.00      B   
ATOM   1418  CB  GLN   128       7.181  -1.114   9.863  1.00 10.00      B   
ATOM   1419  CG  GLN   128       7.379  -0.862   8.381  1.00 10.00      B   
ATOM   1420  CD  GLN   128       6.074  -0.672   7.645  1.00 10.00      B   
ATOM   1421  OE1 GLN   128       5.503  -1.623   7.121  1.00 10.00      B   
ATOM   1422  NE2 GLN   128       5.601   0.559   7.591  1.00 10.00      B   
ATOM   1423 HE21 GLN   128       6.112   1.273   8.025  1.00 10.00      B   
ATOM   1424 HE22 GLN   128       4.752   0.713   7.112  1.00 10.00      B   
ATOM   1425  C   GLN   128       9.420  -0.222  10.548  1.00 10.00      B   
ATOM   1426  O   GLN   128      10.156  -0.053   9.574  1.00 10.00      B   
ATOM   1427  N   ASP   129       9.381   0.615  11.582  1.00 10.00      B   
ATOM   1428  HN  ASP   129       8.740   0.449  12.308  1.00 10.00      B   
ATOM   1429  CA  ASP   129      10.252   1.786  11.653  1.00 10.00      B   
ATOM   1430  CB  ASP   129      10.001   2.560  12.949  1.00 10.00      B   
ATOM   1431  CG  ASP   129      10.417   4.013  12.855  1.00 10.00      B   
ATOM   1432  OD1 ASP   129      11.634   4.293  12.809  1.00 10.00      B   
ATOM   1433  OD2 ASP   129       9.523   4.889  12.840  1.00 10.00      B   
ATOM   1434  C   ASP   129      11.704   1.337  11.591  1.00 10.00      B   
ATOM   1435  O   ASP   129      12.544   1.962  10.941  1.00 10.00      B   
ATOM   1436  N   GLU   130      11.979   0.232  12.267  1.00 10.00      B   
ATOM   1437  HN  GLU   130      11.261  -0.207  12.771  1.00 10.00      B   
ATOM   1438  CA  GLU   130      13.305  -0.352  12.290  1.00 10.00      B   
ATOM   1439  CB  GLU   130      13.821  -0.460  13.724  1.00 10.00      B   
ATOM   1440  CG  GLU   130      15.236  -0.998  13.824  1.00 10.00      B   
ATOM   1441  CD  GLU   130      15.494  -1.711  15.129  1.00 10.00      B   
ATOM   1442  OE1 GLU   130      15.343  -2.950  15.172  1.00 10.00      B   
ATOM   1443  OE2 GLU   130      15.861  -1.037  16.115  1.00 10.00      B   
ATOM   1444  C   GLU   130      13.250  -1.735  11.654  1.00 10.00      B   
ATOM   1445  O   GLU   130      12.999  -2.732  12.335  1.00 10.00      B   
ATOM   1446  N   VAL   131      13.462  -1.786  10.346  1.00 10.00      B   
ATOM   1447  HN  VAL   131      13.651  -0.957   9.862  1.00 10.00      B   
ATOM   1448  CA  VAL   131      13.424  -3.045   9.610  1.00 10.00      B   
ATOM   1449  CB  VAL   131      13.209  -2.839   8.094  1.00 10.00      B   
ATOM   1450  CG1 VAL   131      11.731  -2.630   7.796  1.00 10.00      B   
ATOM   1451  CG2 VAL   131      14.029  -1.661   7.585  1.00 10.00      B   
ATOM   1452  C   VAL   131      14.663  -3.902   9.862  1.00 10.00      B   
ATOM   1453  O   VAL   131      15.565  -3.973   9.025  1.00 10.00      B   
ATOM   1454  N   LEU   132      14.693  -4.539  11.034  1.00 10.00      B   
ATOM   1455  HN  LEU   132      13.942  -4.412  11.656  1.00 10.00      B   
ATOM   1456  CA  LEU   132      15.799  -5.408  11.436  1.00 10.00      B   
ATOM   1457  CB  LEU   132      15.800  -6.705  10.620  1.00 10.00      B   
ATOM   1458  CG  LEU   132      14.570  -7.602  10.777  1.00 10.00      B   
ATOM   1459  CD1 LEU   132      14.628  -8.765   9.798  1.00 10.00      B   
ATOM   1460  CD2 LEU   132      14.453  -8.106  12.207  1.00 10.00      B   
ATOM   1461  C   LEU   132      17.144  -4.695  11.324  1.00 10.00      B   
ATOM   1462  O   LEU   132      18.015  -5.102  10.552  1.00 10.00      B   
ATOM   1463  N   ALA   133      17.311  -3.635  12.109  1.00 10.00      B   
ATOM   1464  HN  ALA   133      16.587  -3.375  12.715  1.00 10.00      B   
ATOM   1465  CA  ALA   133      18.544  -2.850  12.093  1.00 10.00      B   
ATOM   1466  CB  ALA   133      18.470  -1.692  13.074  1.00 10.00      B   
ATOM   1467  C   ALA   133      19.773  -3.710  12.374  1.00 10.00      B   
ATOM   1468  O   ALA   133      20.806  -3.554  11.725  1.00 10.00      B   
ATOM   1469  N   GLU   134      19.652  -4.631  13.323  1.00 10.00      B   
ATOM   1470  HN  GLU   134      18.798  -4.720  13.801  1.00 10.00      B   
ATOM   1471  CA  GLU   134      20.764  -5.505  13.680  1.00 10.00      B   
ATOM   1472  CB  GLU   134      20.425  -6.356  14.898  1.00 10.00      B   
ATOM   1473  CG  GLU   134      20.373  -5.572  16.197  1.00 10.00      B   
ATOM   1474  CD  GLU   134      20.482  -6.465  17.410  1.00 10.00      B   
ATOM   1475  OE1 GLU   134      19.435  -6.783  18.018  1.00 10.00      B   
ATOM   1476  OE2 GLU   134      21.612  -6.865  17.755  1.00 10.00      B   
ATOM   1477  C   GLU   134      21.201  -6.385  12.512  1.00 10.00      B   
ATOM   1478  O   GLU   134      22.377  -6.722  12.389  1.00 10.00      B   
ATOM   1479  N   ALA   135      20.253  -6.752  11.661  1.00 10.00      B   
ATOM   1480  HN  ALA   135      19.330  -6.461  11.818  1.00 10.00      B   
ATOM   1481  CA  ALA   135      20.549  -7.583  10.500  1.00 10.00      B   
ATOM   1482  CB  ALA   135      19.315  -8.369  10.086  1.00 10.00      B   
ATOM   1483  C   ALA   135      21.037  -6.722   9.342  1.00 10.00      B   
ATOM   1484  O   ALA   135      21.813  -7.167   8.496  1.00 10.00      B   
ATOM   1485  N   LYS   136      20.567  -5.486   9.315  1.00 10.00      B   
ATOM   1486  HN  LYS   136      19.940  -5.203  10.014  1.00 10.00      B   
ATOM   1487  CA  LYS   136      20.941  -4.538   8.278  1.00 10.00      B   
ATOM   1488  CB  LYS   136      19.953  -3.366   8.264  1.00 10.00      B   
ATOM   1489  CG  LYS   136      20.149  -2.379   7.124  1.00 10.00      B   
ATOM   1490  CD  LYS   136      19.040  -1.340   7.112  1.00 10.00      B   
ATOM   1491  CE  LYS   136      19.288  -0.266   6.066  1.00 10.00      B   
ATOM   1492  NZ  LYS   136      18.136   0.669   5.952  1.00 10.00      B   
ATOM   1493  HZ1 LYS   136      17.346   0.208   5.449  1.00 10.00      B   
ATOM   1494  HZ2 LYS   136      18.412   1.522   5.428  1.00 10.00      B   
ATOM   1495  HZ3 LYS   136      17.810   0.948   6.896  1.00 10.00      B   
ATOM   1496  C   LYS   136      22.362  -4.034   8.517  1.00 10.00      B   
ATOM   1497  O   LYS   136      23.145  -3.888   7.581  1.00 10.00      B   
ATOM   1498  N   ALA   137      22.691  -3.786   9.781  1.00 10.00      B   
ATOM   1499  HN  ALA   137      22.017  -3.918  10.486  1.00 10.00      B   
ATOM   1500  CA  ALA   137      24.018  -3.302  10.153  1.00 10.00      B   
ATOM   1501  CB  ALA   137      23.976  -2.628  11.516  1.00 10.00      B   
ATOM   1502  C   ALA   137      25.049  -4.429  10.144  1.00 10.00      B   
ATOM   1503  O   ALA   137      26.252  -4.176  10.126  1.00 10.00      B   
ATOM   1504  N   ASN   138      24.570  -5.666  10.162  1.00 10.00      B   
ATOM   1505  HN  ASN   138      23.601  -5.802  10.177  1.00 10.00      B   
ATOM   1506  CA  ASN   138      25.446  -6.832  10.143  1.00 10.00      B   
ATOM   1507  CB  ASN   138      25.126  -7.775  11.307  1.00 10.00      B   
ATOM   1508  CG  ASN   138      26.162  -8.869  11.479  1.00 10.00      B   
ATOM   1509  OD1 ASN   138      27.336  -8.690  11.140  1.00 10.00      B   
ATOM   1510  ND2 ASN   138      25.739 -10.007  12.017  1.00 10.00      B   
ATOM   1511 HD21 ASN   138      24.791 -10.075  12.273  1.00 10.00      B   
ATOM   1512 HD22 ASN   138      26.385 -10.737  12.133  1.00 10.00      B   
ATOM   1513  C   ASN   138      25.300  -7.558   8.807  1.00 10.00      B   
ATOM   1514  O   ASN   138      24.397  -8.381   8.631  1.00 10.00      B   
ATOM   1515  N   PRO   139      26.186  -7.241   7.847  1.00 10.00      B   
ATOM   1516  CA  PRO   139      26.160  -7.823   6.500  1.00 10.00      B   
ATOM   1517  CB  PRO   139      27.353  -7.169   5.792  1.00 10.00      B   
ATOM   1518  CG  PRO   139      28.220  -6.650   6.883  1.00 10.00      B   
ATOM   1519  CD  PRO   139      27.297  -6.289   8.008  1.00 10.00      B   
ATOM   1520  C   PRO   139      26.309  -9.340   6.483  1.00 10.00      B   
ATOM   1521  O   PRO   139      27.168  -9.905   7.163  1.00 10.00      B   
ATOM   1522  N   GLY   140      25.450  -9.996   5.714  1.00 10.00      B   
ATOM   1523  HN  GLY   140      24.752  -9.496   5.237  1.00 10.00      B   
ATOM   1524  CA  GLY   140      25.509 -11.436   5.592  1.00 10.00      B   
ATOM   1525  C   GLY   140      26.117 -11.857   4.269  1.00 10.00      B   
ATOM   1526  O   GLY   140      27.323 -12.077   4.176  1.00 10.00      B   
ATOM   1527  N   MET   141      25.287 -11.945   3.236  1.00 10.00      B   
ATOM   1528  HN  MET   141      24.336 -11.742   3.368  1.00 10.00      B   
ATOM   1529  CA  MET   141      25.753 -12.344   1.912  1.00 10.00      B   
ATOM   1530  CB  MET   141      25.237 -13.743   1.555  1.00 10.00      B   
ATOM   1531  CG  MET   141      25.901 -14.877   2.323  1.00 10.00      B   
ATOM   1532  SD  MET   141      27.661 -15.039   1.955  1.00 10.00      B   
ATOM   1533  CE  MET   141      27.604 -15.683   0.282  1.00 10.00      B   
ATOM   1534  C   MET   141      25.324 -11.337   0.848  1.00 10.00      B   
ATOM   1535  O   MET   141      25.032 -11.706  -0.291  1.00 10.00      B   
ATOM   1536  N   ALA   142      25.293 -10.065   1.218  1.00 10.00      B   
ATOM   1537  HN  ALA   142      25.555  -9.824   2.132  1.00 10.00      B   
ATOM   1538  CA  ALA   142      24.900  -9.013   0.288  1.00 10.00      B   
ATOM   1539  CB  ALA   142      24.089  -7.946   1.004  1.00 10.00      B   
ATOM   1540  C   ALA   142      26.129  -8.404  -0.389  1.00 10.00      B   
ATOM   1541  O   ALA   142      26.767  -7.501   0.153  1.00 10.00      B   
ATOM   1542  N   ALA   143      26.468  -8.914  -1.568  1.00 10.00      B   
ATOM   1543  HN  ALA   143      25.929  -9.638  -1.951  1.00 10.00      B   
ATOM   1544  CA  ALA   143      27.625  -8.421  -2.305  1.00 10.00      B   
ATOM   1545  CB  ALA   143      28.124  -9.476  -3.284  1.00 10.00      B   
ATOM   1546  C   ALA   143      27.295  -7.124  -3.036  1.00 10.00      B   
ATOM   1547  O   ALA   143      27.959  -6.104  -2.835  1.00 10.00      B   
ATOM   1548  N   LEU   144      26.258  -7.180  -3.869  1.00 10.00      B   
ATOM   1549  HN  LEU   144      25.772  -8.030  -3.960  1.00 10.00      B   
ATOM   1550  CA  LEU   144      25.806  -6.028  -4.650  1.00 10.00      B   
ATOM   1551  CB  LEU   144      25.146  -4.966  -3.764  1.00 10.00      B   
ATOM   1552  CG  LEU   144      23.821  -5.363  -3.103  1.00 10.00      B   
ATOM   1553  CD1 LEU   144      23.359  -4.280  -2.142  1.00 10.00      B   
ATOM   1554  CD2 LEU   144      22.755  -5.634  -4.154  1.00 10.00      B   
ATOM   1555  C   LEU   144      26.930  -5.425  -5.488  1.00 10.00      B   
ATOM   1556  O   LEU   144      27.561  -4.443  -5.093  1.00 10.00      B   
ATOM   1557  N   ALA   145      27.179  -6.022  -6.645  1.00 10.00      B   
ATOM   1558  HN  ALA   145      26.636  -6.793  -6.912  1.00 10.00      B   
ATOM   1559  CA  ALA   145      28.225  -5.548  -7.540  1.00 10.00      B   
ATOM   1560  CB  ALA   145      28.791  -6.705  -8.349  1.00 10.00      B   
ATOM   1561  C   ALA   145      27.681  -4.464  -8.461  1.00 10.00      B   
ATOM   1562  O   ALA   145      26.528  -4.531  -8.882  1.00 10.00      B   
ATOM   1563  N   GLN   146      28.514  -3.465  -8.751  1.00 10.00      B   
ATOM   1564  HN  GLN   146      29.406  -3.466  -8.352  1.00 10.00      B   
ATOM   1565  CA  GLN   146      28.136  -2.349  -9.615  1.00 10.00      B   
ATOM   1566  CB  GLN   146      27.722  -2.826 -11.015  1.00 10.00      B   
ATOM   1567  CG  GLN   146      28.869  -3.348 -11.866  1.00 10.00      B   
ATOM   1568  CD  GLN   146      29.926  -2.294 -12.140  1.00 10.00      B   
ATOM   1569  OE1 GLN   146      29.634  -1.101 -12.188  1.00 10.00      B   
ATOM   1570  NE2 GLN   146      31.158  -2.729 -12.324  1.00 10.00      B   
ATOM   1571 HE21 GLN   146      31.317  -3.699 -12.274  1.00 10.00      B   
ATOM   1572 HE22 GLN   146      31.862  -2.072 -12.500  1.00 10.00      B   
ATOM   1573  C   GLN   146      27.032  -1.506  -8.979  1.00 10.00      B   
ATOM   1574  O   GLN   146      26.054  -1.136  -9.639  1.00 10.00      B   
ATOM   1575  N   GLY   147      27.189  -1.210  -7.696  1.00 10.00      B   
ATOM   1576  HN  GLY   147      27.981  -1.536  -7.217  1.00 10.00      B   
ATOM   1577  CA  GLY   147      26.207  -0.412  -6.993  1.00 10.00      B   
ATOM   1578  C   GLY   147      26.722   0.071  -5.655  1.00 10.00      B   
ATOM   1579  O   GLY   147      27.935   0.144  -5.447  1.00 10.00      B   
ATOM   1580  N   GLN   148      25.796   0.378  -4.755  1.00 10.00      B   
ATOM   1581  HN  GLN   148      24.846   0.265  -5.001  1.00 10.00      B   
ATOM   1582  CA  GLN   148      26.112   0.862  -3.412  1.00 10.00      B   
ATOM   1583  CB  GLN   148      26.696  -0.237  -2.527  1.00 10.00      B   
ATOM   1584  CG  GLN   148      25.673  -1.287  -2.123  1.00 10.00      B   
ATOM   1585  CD  GLN   148      24.485  -0.691  -1.390  1.00 10.00      B   
ATOM   1586  OE1 GLN   148      24.508  -0.540  -0.167  1.00 10.00      B   
ATOM   1587  NE2 GLN   148      23.437  -0.348  -2.125  1.00 10.00      B   
ATOM   1588 HE21 GLN   148      23.480  -0.493  -3.103  1.00 10.00      B   
ATOM   1589 HE22 GLN   148      22.654   0.031  -1.671  1.00 10.00      B   
ATOM   1590  C   GLN   148      26.969   2.126  -3.409  1.00 10.00      B   
ATOM   1591  O   GLN   148      28.195   2.067  -3.301  1.00 10.00      B   
ATOM   1592  N   PHE   149      26.296   3.264  -3.527  1.00 10.00      B   
ATOM   1593  HN  PHE   149      25.319   3.228  -3.619  1.00 10.00      B   
ATOM   1594  CA  PHE   149      26.952   4.562  -3.533  1.00 10.00      B   
ATOM   1595  CB  PHE   149      26.066   5.574  -4.268  1.00 10.00      B   
ATOM   1596  CG  PHE   149      26.826   6.644  -4.989  1.00 10.00      B   
ATOM   1597  CD1 PHE   149      27.179   6.481  -6.317  1.00 10.00      B   
ATOM   1598  CD2 PHE   149      27.183   7.814  -4.343  1.00 10.00      B   
ATOM   1599  CE1 PHE   149      27.875   7.468  -6.990  1.00 10.00      B   
ATOM   1600  CE2 PHE   149      27.879   8.804  -5.008  1.00 10.00      B   
ATOM   1601  CZ  PHE   149      28.225   8.631  -6.333  1.00 10.00      B   
ATOM   1602  C   PHE   149      27.193   5.025  -2.097  1.00 10.00      B   
ATOM   1603  O   PHE   149      28.308   5.392  -1.729  1.00 10.00      B   
ATOM   1604  N   GLN   150      26.124   5.000  -1.306  1.00 10.00      B   
ATOM   1605  HN  GLN   150      25.269   4.709  -1.687  1.00 10.00      B   
ATOM   1606  CA  GLN   150      26.163   5.393   0.102  1.00 10.00      B   
ATOM   1607  CB  GLN   150      26.880   4.342   0.957  1.00 10.00      B   
ATOM   1608  CG  GLN   150      26.198   2.979   0.980  1.00 10.00      B   
ATOM   1609  CD  GLN   150      24.761   3.041   1.469  1.00 10.00      B   
ATOM   1610  OE1 GLN   150      24.399   3.894   2.282  1.00 10.00      B   
ATOM   1611  NE2 GLN   150      23.932   2.128   0.985  1.00 10.00      B   
ATOM   1612 HE21 GLN   150      24.287   1.469   0.348  1.00 10.00      B   
ATOM   1613 HE22 GLN   150      22.999   2.148   1.278  1.00 10.00      B   
ATOM   1614  C   GLN   150      26.763   6.783   0.310  1.00 10.00      B   
ATOM   1615  O   GLN   150      27.836   6.931   0.901  1.00 10.00      B   
ATOM   1616  N   GLN   151      26.070   7.799  -0.192  1.00 10.00      B   
ATOM   1617  HN  GLN   151      25.238   7.615  -0.680  1.00 10.00      B   
ATOM   1618  CA  GLN   151      26.521   9.176  -0.047  1.00 10.00      B   
ATOM   1619  CB  GLN   151      25.694  10.105  -0.949  1.00 10.00      B   
ATOM   1620  CG  GLN   151      26.096  11.572  -0.880  1.00 10.00      B   
ATOM   1621  CD  GLN   151      27.390  11.866  -1.615  1.00 10.00      B   
ATOM   1622  OE1 GLN   151      27.702  11.240  -2.627  1.00 10.00      B   
ATOM   1623  NE2 GLN   151      28.157  12.820  -1.111  1.00 10.00      B   
ATOM   1624 HE21 GLN   151      27.853  13.280  -0.297  1.00 10.00      B   
ATOM   1625 HE22 GLN   151      28.998  13.028  -1.568  1.00 10.00      B   
ATOM   1626  C   GLN   151      26.400   9.616   1.411  1.00 10.00      B   
ATOM   1627  O   GLN   151      27.294  10.253   1.962  1.00 10.00      B   
ATOM   1628  N   ALA   152      25.295   9.255   2.040  1.00 10.00      B   
ATOM   1629  HN  ALA   152      24.625   8.720   1.566  1.00 10.00      B   
ATOM   1630  CA  ALA   152      25.063   9.620   3.428  1.00 10.00      B   
ATOM   1631  CB  ALA   152      23.572   9.707   3.708  1.00 10.00      B   
ATOM   1632  C   ALA   152      25.718   8.614   4.363  1.00 10.00      B   
ATOM   1633  O   ALA   152      25.763   7.420   4.060  1.00 10.00      B   
ATOM   1634  N   THR   153      26.250   9.111   5.482  1.00 10.00      B   
ATOM   1635  HN  THR   153      26.204  10.078   5.636  1.00 10.00      B   
ATOM   1636  CA  THR   153      26.900   8.277   6.492  1.00 10.00      B   
ATOM   1637  CB  THR   153      25.987   7.121   6.955  1.00 10.00      B   
ATOM   1638  OG1 THR   153      24.690   7.655   7.254  1.00 10.00      B   
ATOM   1639  HG1 THR   153      24.705   8.610   7.114  1.00 10.00      B   
ATOM   1640  CG2 THR   153      26.549   6.452   8.198  1.00 10.00      B   
ATOM   1641  C   THR   153      28.264   7.757   6.033  1.00 10.00      B   
ATOM   1642  O   THR   153      29.262   7.904   6.740  1.00 10.00      B   
ATOM   1643  N   ASN   154      28.311   7.176   4.844  1.00 10.00      B   
ATOM   1644  HN  ASN   154      27.482   7.101   4.315  1.00 10.00      B   
ATOM   1645  CA  ASN   154      29.553   6.640   4.304  1.00 10.00      B   
ATOM   1646  CB  ASN   154      29.282   5.463   3.361  1.00 10.00      B   
ATOM   1647  CG  ASN   154      28.881   4.190   4.092  1.00 10.00      B   
ATOM   1648  OD1 ASN   154      28.326   4.231   5.191  1.00 10.00      B   
ATOM   1649  ND2 ASN   154      29.151   3.048   3.481  1.00 10.00      B   
ATOM   1650 HD21 ASN   154      29.586   3.083   2.603  1.00 10.00      B   
ATOM   1651 HD22 ASN   154      28.902   2.211   3.928  1.00 10.00      B   
ATOM   1652  C   ASN   154      30.359   7.723   3.595  1.00 10.00      B   
ATOM   1653  O   ASN   154      31.494   7.486   3.168  1.00 10.00      B   
ATOM   1654  N   GLY   155      29.759   8.902   3.460  1.00 10.00      B   
ATOM   1655  HN  GLY   155      28.844   9.011   3.790  1.00 10.00      B   
ATOM   1656  CA  GLY   155      30.425  10.019   2.816  1.00 10.00      B   
ATOM   1657  C   GLY   155      30.491   9.863   1.310  1.00 10.00      B   
ATOM   1658  O   GLY   155      29.721  10.479   0.574  1.00 10.00      B   
ATOM   1659  N   SER   156      31.425   9.054   0.855  1.00 10.00      B   
ATOM   1660  HN  SER   156      32.017   8.611   1.499  1.00 10.00      B   
ATOM   1661  CA  SER   156      31.610   8.794  -0.564  1.00 10.00      B   
ATOM   1662  CB  SER   156      32.447   9.906  -1.205  1.00 10.00      B   
ATOM   1663  OG  SER   156      31.802  11.165  -1.087  1.00 10.00      B   
ATOM   1664  HG  SER   156      31.004  11.061  -0.546  1.00 10.00      B   
ATOM   1665  C   SER   156      32.299   7.447  -0.735  1.00 10.00      B   
ATOM   1666  O   SER   156      33.111   7.253  -1.637  1.00 10.00      B   
ATOM   1667  N   SER   157      31.957   6.516   0.145  1.00 10.00      B   
ATOM   1668  HN  SER   157      31.276   6.724   0.815  1.00 10.00      B   
ATOM   1669  CA  SER   157      32.545   5.187   0.119  1.00 10.00      B   
ATOM   1670  CB  SER   157      32.481   4.541   1.503  1.00 10.00      B   
ATOM   1671  OG  SER   157      33.062   5.387   2.486  1.00 10.00      B   
ATOM   1672  HG  SER   157      32.530   6.192   2.573  1.00 10.00      B   
ATOM   1673  C   SER   157      31.888   4.296  -0.928  1.00 10.00      B   
ATOM   1674  O   SER   157      31.136   3.376  -0.600  1.00 10.00      B   
ATOM   1675  N   VAL   158      32.170   4.589  -2.188  1.00 10.00      B   
ATOM   1676  HN  VAL   158      32.758   5.350  -2.379  1.00 10.00      B   
ATOM   1677  CA  VAL   158      31.632   3.818  -3.294  1.00 10.00      B   
ATOM   1678  CB  VAL   158      31.550   4.664  -4.582  1.00 10.00      B   
ATOM   1679  CG1 VAL   158      30.889   3.876  -5.702  1.00 10.00      B   
ATOM   1680  CG2 VAL   158      30.790   5.956  -4.322  1.00 10.00      B   
ATOM   1681  C   VAL   158      32.516   2.604  -3.548  1.00 10.00      B   
ATOM   1682  O   VAL   158      33.736   2.731  -3.699  1.00 10.00      B   
ATOM   1683  N   LEU   159      31.905   1.433  -3.575  1.00 10.00      B   
ATOM   1684  HN  LEU   159      30.934   1.393  -3.441  1.00 10.00      B   
ATOM   1685  CA  LEU   159      32.638   0.203  -3.803  1.00 10.00      B   
ATOM   1686  CB  LEU   159      32.711  -0.608  -2.509  1.00 10.00      B   
ATOM   1687  CG  LEU   159      33.721  -1.756  -2.491  1.00 10.00      B   
ATOM   1688  CD1 LEU   159      35.138  -1.216  -2.386  1.00 10.00      B   
ATOM   1689  CD2 LEU   159      33.424  -2.720  -1.355  1.00 10.00      B   
ATOM   1690  C   LEU   159      31.968  -0.620  -4.893  1.00 10.00      B   
ATOM   1691  O   LEU   159      30.876  -1.153  -4.694  1.00 10.00      B   
ATOM   1692  N   PHE   160      32.618  -0.710  -6.044  1.00 10.00      B   
ATOM   1693  HN  PHE   160      33.490  -0.269  -6.139  1.00 10.00      B   
ATOM   1694  CA  PHE   160      32.090  -1.473  -7.166  1.00 10.00      B   
ATOM   1695  CB  PHE   160      31.237  -0.601  -8.103  1.00 10.00      B   
ATOM   1696  CG  PHE   160      32.011   0.380  -8.941  1.00 10.00      B   
ATOM   1697  CD1 PHE   160      32.473   0.025 -10.201  1.00 10.00      B   
ATOM   1698  CD2 PHE   160      32.274   1.657  -8.473  1.00 10.00      B   
ATOM   1699  CE1 PHE   160      33.182   0.923 -10.975  1.00 10.00      B   
ATOM   1700  CE2 PHE   160      32.983   2.560  -9.242  1.00 10.00      B   
ATOM   1701  CZ  PHE   160      33.439   2.193 -10.495  1.00 10.00      B   
ATOM   1702  C   PHE   160      33.229  -2.140  -7.921  1.00 10.00      B   
ATOM   1703  O   PHE   160      34.318  -1.581  -8.028  1.00 10.00      B   
ATOM   1704  N   ILE   161      32.982  -3.339  -8.420  1.00 10.00      B   
ATOM   1705  HN  ILE   161      32.099  -3.736  -8.294  1.00 10.00      B   
ATOM   1706  CA  ILE   161      33.992  -4.083  -9.155  1.00 10.00      B   
ATOM   1707  CB  ILE   161      34.443  -5.337  -8.370  1.00 10.00      B   
ATOM   1708  CG1 ILE   161      34.664  -5.009  -6.893  1.00 10.00      B   
ATOM   1709  CG2 ILE   161      35.711  -5.916  -8.977  1.00 10.00      B   
ATOM   1710  CD1 ILE   161      34.787  -6.230  -6.010  1.00 10.00      B   
ATOM   1711  C   ILE   161      33.438  -4.530 -10.502  1.00 10.00      B   
ATOM   1712  O   ILE   161      32.266  -4.898 -10.606  1.00 10.00      B   
ATOM   1713  N   GLU   162      34.270  -4.473 -11.532  1.00 10.00      B   
ATOM   1714  HN  GLU   162      35.180  -4.131 -11.395  1.00 10.00      B   
ATOM   1715  CA  GLU   162      33.865  -4.897 -12.864  1.00 10.00      B   
ATOM   1716  CB  GLU   162      34.572  -4.078 -13.944  1.00 10.00      B   
ATOM   1717  CG  GLU   162      34.111  -2.634 -14.025  1.00 10.00      B   
ATOM   1718  CD  GLU   162      34.468  -1.985 -15.344  1.00 10.00      B   
ATOM   1719  OE1 GLU   162      34.413  -2.672 -16.388  1.00 10.00      B   
ATOM   1720  OE2 GLU   162      34.798  -0.780 -15.351  1.00 10.00      B   
ATOM   1721  C   GLU   162      34.136  -6.387 -13.052  1.00 10.00      B   
ATOM   1722  O   GLU   162      35.034  -6.785 -13.800  1.00 10.00      B   
ATOM   1723  N   SER   163      33.366  -7.203 -12.350  1.00 10.00      B   
ATOM   1724  HN  SER   163      32.680  -6.819 -11.763  1.00 10.00      B   
ATOM   1725  CA  SER   163      33.507  -8.649 -12.414  1.00 10.00      B   
ATOM   1726  CB  SER   163      33.943  -9.181 -11.048  1.00 10.00      B   
ATOM   1727  OG  SER   163      33.576  -8.281 -10.011  1.00 10.00      B   
ATOM   1728  HG  SER   163      34.071  -8.494  -9.214  1.00 10.00      B   
ATOM   1729  C   SER   163      32.206  -9.315 -12.857  1.00 10.00      B   
ATOM   1730  O   SER   163      31.112  -8.865 -12.501  1.00 10.00      B   
ATOM   1731  N   VAL   164      32.332 -10.379 -13.645  1.00 10.00      B   
ATOM   1732  HN  VAL   164      33.230 -10.681 -13.901  1.00 10.00      B   
ATOM   1733  CA  VAL   164      31.172 -11.111 -14.131  1.00 10.00      B   
ATOM   1734  CB  VAL   164      31.550 -12.092 -15.261  1.00 10.00      B   
ATOM   1735  CG1 VAL   164      30.308 -12.762 -15.829  1.00 10.00      B   
ATOM   1736  CG2 VAL   164      32.310 -11.369 -16.361  1.00 10.00      B   
ATOM   1737  C   VAL   164      30.522 -11.883 -12.988  1.00 10.00      B   
ATOM   1738  O   VAL   164      29.300 -11.899 -12.846  1.00 10.00      B   
ATOM   1739  N   ASP   165      31.352 -12.517 -12.169  1.00 10.00      B   
ATOM   1740  HN  ASP   165      32.319 -12.461 -12.333  1.00 10.00      B   
ATOM   1741  CA  ASP   165      30.866 -13.287 -11.029  1.00 10.00      B   
ATOM   1742  CB  ASP   165      30.838 -14.798 -11.316  1.00 10.00      B   
ATOM   1743  CG  ASP   165      32.000 -15.287 -12.162  1.00 10.00      B   
ATOM   1744  OD1 ASP   165      33.131 -15.402 -11.630  1.00 10.00      B   
ATOM   1745  OD2 ASP   165      31.787 -15.564 -13.359  1.00 10.00      B   
ATOM   1746  C   ASP   165      31.674 -12.981  -9.774  1.00 10.00      B   
ATOM   1747  O   ASP   165      31.266 -12.164  -8.951  1.00 10.00      B   
ATOM   1748  N   GLY   166      32.812 -13.640  -9.632  1.00 10.00      B   
ATOM   1749  HN  GLY   166      33.075 -14.301 -10.319  1.00 10.00      B   
ATOM   1750  CA  GLY   166      33.660 -13.417  -8.479  1.00 10.00      B   
ATOM   1751  C   GLY   166      35.019 -14.054  -8.654  1.00 10.00      B   
ATOM   1752  O   GLY   166      35.706 -14.351  -7.675  1.00 10.00      B   
ATOM   1753  N   SER   167      35.405 -14.270  -9.904  1.00 10.00      B   
ATOM   1754  HN  SER   167      34.815 -14.004 -10.640  1.00 10.00      B   
ATOM   1755  CA  SER   167      36.688 -14.880 -10.217  1.00 10.00      B   
ATOM   1756  CB  SER   167      36.659 -15.430 -11.645  1.00 10.00      B   
ATOM   1757  OG  SER   167      35.618 -14.816 -12.393  1.00 10.00      B   
ATOM   1758  HG  SER   167      34.782 -15.295 -12.242  1.00 10.00      B   
ATOM   1759  C   SER   167      37.817 -13.867 -10.058  1.00 10.00      B   
ATOM   1760  O   SER   167      38.674 -14.001  -9.179  1.00 10.00      B   
ATOM   1761  N   ASP   168      37.795 -12.845 -10.900  1.00 10.00      B   
ATOM   1762  HN  ASP   168      37.071 -12.785 -11.558  1.00 10.00      B   
ATOM   1763  CA  ASP   168      38.804 -11.798 -10.859  1.00 10.00      B   
ATOM   1764  CB  ASP   168      39.530 -11.677 -12.202  1.00 10.00      B   
ATOM   1765  CG  ASP   168      40.983 -11.265 -12.047  1.00 10.00      B   
ATOM   1766  OD1 ASP   168      41.254 -10.223 -11.413  1.00 10.00      B   
ATOM   1767  OD2 ASP   168      41.867 -11.987 -12.562  1.00 10.00      B   
ATOM   1768  C   ASP   168      38.136 -10.481 -10.508  1.00 10.00      B   
ATOM   1769  O   ASP   168      36.913 -10.356 -10.612  1.00 10.00      B   
ATOM   1770  N   PHE   169      38.922  -9.501 -10.111  1.00 10.00      B   
ATOM   1771  HN  PHE   169      39.895  -9.642 -10.096  1.00 10.00      B   
ATOM   1772  CA  PHE   169      38.381  -8.208  -9.734  1.00 10.00      B   
ATOM   1773  CB  PHE   169      38.548  -7.955  -8.233  1.00 10.00      B   
ATOM   1774  CG  PHE   169      37.780  -8.921  -7.379  1.00 10.00      B   
ATOM   1775  CD1 PHE   169      36.420  -9.089  -7.563  1.00 10.00      B   
ATOM   1776  CD2 PHE   169      38.414  -9.659  -6.398  1.00 10.00      B   
ATOM   1777  CE1 PHE   169      35.703  -9.977  -6.788  1.00 10.00      B   
ATOM   1778  CE2 PHE   169      37.704 -10.550  -5.617  1.00 10.00      B   
ATOM   1779  CZ  PHE   169      36.346 -10.707  -5.812  1.00 10.00      B   
ATOM   1780  C   PHE   169      38.990  -7.080 -10.551  1.00 10.00      B   
ATOM   1781  O   PHE   169      40.061  -6.562 -10.225  1.00 10.00      B   
ATOM   1782  N   LYS   170      38.304  -6.709 -11.622  1.00 10.00      B   
ATOM   1783  HN  LYS   170      37.462  -7.166 -11.832  1.00 10.00      B   
ATOM   1784  CA  LYS   170      38.762  -5.639 -12.489  1.00 10.00      B   
ATOM   1785  CB  LYS   170      38.156  -5.797 -13.884  1.00 10.00      B   
ATOM   1786  CG  LYS   170      38.898  -5.052 -14.981  1.00 10.00      B   
ATOM   1787  CD  LYS   170      38.222  -5.258 -16.326  1.00 10.00      B   
ATOM   1788  CE  LYS   170      39.056  -4.688 -17.459  1.00 10.00      B   
ATOM   1789  NZ  LYS   170      38.378  -4.826 -18.774  1.00 10.00      B   
ATOM   1790  HZ1 LYS   170      37.536  -4.214 -18.814  1.00 10.00      B   
ATOM   1791  HZ2 LYS   170      38.080  -5.809 -18.920  1.00 10.00      B   
ATOM   1792  HZ3 LYS   170      39.026  -4.556 -19.540  1.00 10.00      B   
ATOM   1793  C   LYS   170      38.391  -4.287 -11.887  1.00 10.00      B   
ATOM   1794  O   LYS   170      37.331  -3.739 -12.182  1.00 10.00      B   
ATOM   1795  N   ASP   171      39.267  -3.795 -11.013  1.00 10.00      B   
ATOM   1796  HN  ASP   171      40.065  -4.325 -10.813  1.00 10.00      B   
ATOM   1797  CA  ASP   171      39.088  -2.516 -10.321  1.00 10.00      B   
ATOM   1798  CB  ASP   171      38.860  -1.339 -11.274  1.00 10.00      B   
ATOM   1799  CG  ASP   171      39.101   0.003 -10.601  1.00 10.00      B   
ATOM   1800  OD1 ASP   171      39.508   0.018  -9.414  1.00 10.00      B   
ATOM   1801  OD2 ASP   171      38.905   1.046 -11.263  1.00 10.00      B   
ATOM   1802  C   ASP   171      37.998  -2.587  -9.254  1.00 10.00      B   
ATOM   1803  O   ASP   171      36.846  -2.927  -9.535  1.00 10.00      B   
ATOM   1804  N   VAL   172      38.375  -2.271  -8.024  1.00 10.00      B   
ATOM   1805  HN  VAL   172      39.303  -2.003  -7.866  1.00 10.00      B   
ATOM   1806  CA  VAL   172      37.447  -2.293  -6.900  1.00 10.00      B   
ATOM   1807  CB  VAL   172      38.084  -2.986  -5.671  1.00 10.00      B   
ATOM   1808  CG1 VAL   172      37.027  -3.370  -4.647  1.00 10.00      B   
ATOM   1809  CG2 VAL   172      38.883  -4.212  -6.095  1.00 10.00      B   
ATOM   1810  C   VAL   172      37.048  -0.866  -6.529  1.00 10.00      B   
ATOM   1811  O   VAL   172      36.140  -0.650  -5.717  1.00 10.00      B   
ATOM   1812  N   PHE   173      37.732   0.100  -7.149  1.00 10.00      B   
ATOM   1813  HN  PHE   173      38.415  -0.157  -7.814  1.00 10.00      B   
ATOM   1814  CA  PHE   173      37.499   1.525  -6.914  1.00 10.00      B   
ATOM   1815  CB  PHE   173      36.044   1.920  -7.191  1.00 10.00      B   
ATOM   1816  CG  PHE   173      35.856   3.384  -7.475  1.00 10.00      B   
ATOM   1817  CD1 PHE   173      36.578   4.007  -8.481  1.00 10.00      B   
ATOM   1818  CD2 PHE   173      34.951   4.136  -6.743  1.00 10.00      B   
ATOM   1819  CE1 PHE   173      36.404   5.352  -8.750  1.00 10.00      B   
ATOM   1820  CE2 PHE   173      34.772   5.482  -7.007  1.00 10.00      B   
ATOM   1821  CZ  PHE   173      35.499   6.089  -8.012  1.00 10.00      B   
ATOM   1822  C   PHE   173      37.935   1.954  -5.510  1.00 10.00      B   
ATOM   1823  O   PHE   173      38.883   2.722  -5.363  1.00 10.00      B   
ATOM   1824  N   LEU   174      37.236   1.447  -4.494  1.00 10.00      B   
ATOM   1825  HN  LEU   174      36.499   0.829  -4.699  1.00 10.00      B   
ATOM   1826  CA  LEU   174      37.527   1.759  -3.096  1.00 10.00      B   
ATOM   1827  CB  LEU   174      38.814   1.064  -2.629  1.00 10.00      B   
ATOM   1828  CG  LEU   174      39.100   1.099  -1.125  1.00 10.00      B   
ATOM   1829  CD1 LEU   174      38.053   0.307  -0.355  1.00 10.00      B   
ATOM   1830  CD2 LEU   174      40.494   0.569  -0.833  1.00 10.00      B   
ATOM   1831  C   LEU   174      37.598   3.265  -2.856  1.00 10.00      B   
ATOM   1832  O   LEU   174      38.677   3.824  -2.643  1.00 10.00      B   
ATOM   1833  N   ALA   175      36.449   3.919  -2.910  1.00 10.00      B   
ATOM   1834  HN  ALA   175      35.621   3.421  -3.094  1.00 10.00      B   
ATOM   1835  CA  ALA   175      36.384   5.356  -2.694  1.00 10.00      B   
ATOM   1836  CB  ALA   175      35.302   5.979  -3.558  1.00 10.00      B   
ATOM   1837  C   ALA   175      36.137   5.669  -1.227  1.00 10.00      B   
ATOM   1838  O   ALA   175      35.460   4.913  -0.528  1.00 10.00      B   
ATOM   1839  N   GLN   176      36.708   6.768  -0.759  1.00 10.00      B   
ATOM   1840  HN  GLN   176      37.262   7.310  -1.361  1.00 10.00      B   
ATOM   1841  CA  GLN   176      36.541   7.189   0.626  1.00 10.00      B   
ATOM   1842  CB  GLN   176      37.892   7.281   1.337  1.00 10.00      B   
ATOM   1843  CG  GLN   176      38.648   5.966   1.410  1.00 10.00      B   
ATOM   1844  CD  GLN   176      39.871   6.046   2.301  1.00 10.00      B   
ATOM   1845  OE1 GLN   176      39.881   6.764   3.301  1.00 10.00      B   
ATOM   1846  NE2 GLN   176      40.908   5.303   1.948  1.00 10.00      B   
ATOM   1847 HE21 GLN   176      40.826   4.746   1.143  1.00 10.00      B   
ATOM   1848 HE22 GLN   176      41.720   5.347   2.496  1.00 10.00      B   
ATOM   1849  C   GLN   176      35.822   8.531   0.698  1.00 10.00      B   
ATOM   1850  O   GLN   176      35.659   9.210  -0.320  1.00 10.00      B   
ATOM   1851  N   SER   186      42.047   9.018  -2.109  1.00 10.00      B   
ATOM   1852  HN  SER   186      42.517   8.233  -1.749  1.00 10.00      B   
ATOM   1853  CA  SER   186      40.590   9.031  -2.093  1.00 10.00      B   
ATOM   1854  CB  SER   186      40.085  10.274  -2.824  1.00 10.00      B   
ATOM   1855  OG  SER   186      41.026  11.326  -2.691  1.00 10.00      B   
ATOM   1856  HG  SER   186      41.863  10.956  -2.380  1.00 10.00      B   
ATOM   1857  C   SER   186      40.035   7.768  -2.746  1.00 10.00      B   
ATOM   1858  O   SER   186      39.003   7.242  -2.330  1.00 10.00      B   
ATOM   1859  N   VAL   187      40.738   7.286  -3.763  1.00 10.00      B   
ATOM   1860  HN  VAL   187      41.563   7.743  -4.029  1.00 10.00      B   
ATOM   1861  CA  VAL   187      40.332   6.087  -4.485  1.00 10.00      B   
ATOM   1862  CB  VAL   187      39.618   6.419  -5.820  1.00 10.00      B   
ATOM   1863  CG1 VAL   187      38.229   6.990  -5.572  1.00 10.00      B   
ATOM   1864  CG2 VAL   187      40.452   7.376  -6.662  1.00 10.00      B   
ATOM   1865  C   VAL   187      41.541   5.210  -4.775  1.00 10.00      B   
ATOM   1866  O   VAL   187      42.666   5.705  -4.878  1.00 10.00      B   
ATOM   1867  N   VAL   188      41.310   3.911  -4.891  1.00 10.00      B   
ATOM   1868  HN  VAL   188      40.389   3.577  -4.792  1.00 10.00      B   
ATOM   1869  CA  VAL   188      42.374   2.962  -5.180  1.00 10.00      B   
ATOM   1870  CB  VAL   188      42.617   1.985  -4.007  1.00 10.00      B   
ATOM   1871  CG1 VAL   188      43.767   1.037  -4.323  1.00 10.00      B   
ATOM   1872  CG2 VAL   188      42.907   2.753  -2.729  1.00 10.00      B   
ATOM   1873  C   VAL   188      42.031   2.179  -6.440  1.00 10.00      B   
ATOM   1874  O   VAL   188      41.338   1.162  -6.387  1.00 10.00      B   
ATOM   1875  N   VAL   189      42.493   2.685  -7.575  1.00 10.00      B   
ATOM   1876  HN  VAL   189      43.023   3.508  -7.547  1.00 10.00      B   
ATOM   1877  CA  VAL   189      42.240   2.047  -8.861  1.00 10.00      B   
ATOM   1878  CB  VAL   189      42.711   2.934 -10.032  1.00 10.00      B   
ATOM   1879  CG1 VAL   189      42.303   2.330 -11.369  1.00 10.00      B   
ATOM   1880  CG2 VAL   189      42.165   4.347  -9.889  1.00 10.00      B   
ATOM   1881  C   VAL   189      42.946   0.697  -8.935  1.00 10.00      B   
ATOM   1882  O   VAL   189      44.170   0.622  -8.847  1.00 10.00      B   
ATOM   1883  N   ALA   190      42.173  -0.364  -9.084  1.00 10.00      B   
ATOM   1884  HN  ALA   190      41.192  -0.243  -9.151  1.00 10.00      B   
ATOM   1885  CA  ALA   190      42.735  -1.701  -9.163  1.00 10.00      B   
ATOM   1886  CB  ALA   190      41.936  -2.661  -8.297  1.00 10.00      B   
ATOM   1887  C   ALA   190      42.791  -2.188 -10.605  1.00 10.00      B   
ATOM   1888  O   ALA   190      42.269  -1.537 -11.510  1.00 10.00      B   
ATOM   1889  N   ASP   191      43.441  -3.319 -10.819  1.00 10.00      B   
ATOM   1890  HN  ASP   191      43.865  -3.780 -10.061  1.00 10.00      B   
ATOM   1891  CA  ASP   191      43.559  -3.888 -12.153  1.00 10.00      B   
ATOM   1892  CB  ASP   191      45.001  -3.769 -12.655  1.00 10.00      B   
ATOM   1893  CG  ASP   191      45.083  -3.341 -14.106  1.00 10.00      B   
ATOM   1894  OD1 ASP   191      45.074  -4.221 -14.993  1.00 10.00      B   
ATOM   1895  OD2 ASP   191      45.164  -2.119 -14.367  1.00 10.00      B   
ATOM   1896  C   ASP   191      43.128  -5.348 -12.144  1.00 10.00      B   
ATOM   1897  O   ASP   191      42.472  -5.823 -13.070  1.00 10.00      B   
ATOM   1898  N   SER   192      43.503  -6.056 -11.089  1.00 10.00      B   
ATOM   1899  HN  SER   192      44.025  -5.620 -10.382  1.00 10.00      B   
ATOM   1900  CA  SER   192      43.158  -7.463 -10.941  1.00 10.00      B   
ATOM   1901  CB  SER   192      44.254  -8.343 -11.549  1.00 10.00      B   
ATOM   1902  OG  SER   192      44.491  -8.001 -12.907  1.00 10.00      B   
ATOM   1903  HG  SER   192      44.228  -7.086 -13.054  1.00 10.00      B   
ATOM   1904  C   SER   192      42.973  -7.804  -9.465  1.00 10.00      B   
ATOM   1905  O   SER   192      43.390  -7.038  -8.591  1.00 10.00      B   
ATOM   1906  N   GLY   193      42.350  -8.943  -9.187  1.00 10.00      B   
ATOM   1907  HN  GLY   193      42.033  -9.519  -9.926  1.00 10.00      B   
ATOM   1908  CA  GLY   193      42.132  -9.346  -7.811  1.00 10.00      B   
ATOM   1909  C   GLY   193      41.646 -10.777  -7.691  1.00 10.00      B   
ATOM   1910  O   GLY   193      41.208 -11.379  -8.673  1.00 10.00      B   
ATOM   1911  N   HIS   194      41.727 -11.325  -6.489  1.00 10.00      B   
ATOM   1912  HN  HIS   194      42.078 -10.791  -5.744  1.00 10.00      B   
ATOM   1913  CA  HIS   194      41.293 -12.688  -6.236  1.00 10.00      B   
ATOM   1914  CB  HIS   194      42.502 -13.615  -6.066  1.00 10.00      B   
ATOM   1915  CG  HIS   194      42.183 -15.074  -6.211  1.00 10.00      B   
ATOM   1916  ND1 HIS   194      41.691 -15.845  -5.177  1.00 10.00      B   
ATOM   1917  HD1 HIS   194      41.491 -15.530  -4.267  1.00 10.00      B   
ATOM   1918  CD2 HIS   194      42.289 -15.906  -7.277  1.00 10.00      B   
ATOM   1919  CE1 HIS   194      41.513 -17.082  -5.598  1.00 10.00      B   
ATOM   1920  NE2 HIS   194      41.865 -17.146  -6.866  1.00 10.00      B   
ATOM   1921  HE2 HIS   194      41.832 -17.957  -7.423  1.00 10.00      B   
ATOM   1922  C   HIS   194      40.430 -12.724  -4.984  1.00 10.00      B   
ATOM   1923  O   HIS   194      40.752 -12.086  -3.982  1.00 10.00      B   
ATOM   1924  N   LEU   195      39.335 -13.467  -5.043  1.00 10.00      B   
ATOM   1925  HN  LEU   195      39.135 -13.963  -5.868  1.00 10.00      B   
ATOM   1926  CA  LEU   195      38.426 -13.576  -3.912  1.00 10.00      B   
ATOM   1927  CB  LEU   195      37.069 -14.124  -4.363  1.00 10.00      B   
ATOM   1928  CG  LEU   195      35.964 -14.156  -3.303  1.00 10.00      B   
ATOM   1929  CD1 LEU   195      35.664 -12.755  -2.794  1.00 10.00      B   
ATOM   1930  CD2 LEU   195      34.707 -14.807  -3.860  1.00 10.00      B   
ATOM   1931  C   LEU   195      39.019 -14.460  -2.822  1.00 10.00      B   
ATOM   1932  O   LEU   195      39.532 -15.546  -3.101  1.00 10.00      B   
ATOM   1933  N   THR   196      38.969 -13.977  -1.587  1.00 10.00      B   
ATOM   1934  HN  THR   196      38.566 -13.092  -1.433  1.00 10.00      B   
ATOM   1935  CA  THR   196      39.491 -14.718  -0.450  1.00 10.00      B   
ATOM   1936  CB  THR   196      40.985 -14.403  -0.219  1.00 10.00      B   
ATOM   1937  OG1 THR   196      41.355 -13.232  -0.967  1.00 10.00      B   
ATOM   1938  HG1 THR   196      40.652 -13.017  -1.590  1.00 10.00      B   
ATOM   1939  CG2 THR   196      41.852 -15.575  -0.660  1.00 10.00      B   
ATOM   1940  C   THR   196      38.695 -14.395   0.814  1.00 10.00      B   
ATOM   1941  O   THR   196      38.535 -13.226   1.171  1.00 10.00      B   
ATOM   1942  N   GLN   197      38.183 -15.424   1.476  1.00 10.00      B   
ATOM   1943  HN  GLN   197      38.331 -16.333   1.137  1.00 10.00      B   
ATOM   1944  CA  GLN   197      37.413 -15.238   2.700  1.00 10.00      B   
ATOM   1945  CB  GLN   197      36.179 -16.145   2.719  1.00 10.00      B   
ATOM   1946  CG  GLN   197      35.245 -15.983   1.529  1.00 10.00      B   
ATOM   1947  CD  GLN   197      35.529 -16.983   0.425  1.00 10.00      B   
ATOM   1948  OE1 GLN   197      36.043 -18.073   0.676  1.00 10.00      B   
ATOM   1949  NE2 GLN   197      35.182 -16.629  -0.798  1.00 10.00      B   
ATOM   1950 HE21 GLN   197      34.765 -15.748  -0.925  1.00 10.00      B   
ATOM   1951 HE22 GLN   197      35.349 -17.261  -1.529  1.00 10.00      B   
ATOM   1952  C   GLN   197      38.281 -15.526   3.918  1.00 10.00      B   
ATOM   1953  O   GLN   197      39.384 -16.063   3.788  1.00 10.00      B   
ATOM   1954  N   LEU   198      37.782 -15.174   5.093  1.00 10.00      B   
ATOM   1955  HN  LEU   198      36.893 -14.761   5.131  1.00 10.00      B   
ATOM   1956  CA  LEU   198      38.514 -15.394   6.336  1.00 10.00      B   
ATOM   1957  CB  LEU   198      38.081 -14.380   7.400  1.00 10.00      B   
ATOM   1958  CG  LEU   198      38.244 -12.900   7.037  1.00 10.00      B   
ATOM   1959  CD1 LEU   198      37.617 -12.016   8.101  1.00 10.00      B   
ATOM   1960  CD2 LEU   198      39.713 -12.553   6.851  1.00 10.00      B   
ATOM   1961  C   LEU   198      38.291 -16.810   6.853  1.00 10.00      B   
ATOM   1962  O   LEU   198      37.164 -17.317   6.833  1.00 10.00      B   
ATOM   1963  N   GLN   203      39.691  -9.840  10.207  1.00 10.00      B   
ATOM   1964  HN  GLN   203      40.014  -9.526  11.081  1.00 10.00      B   
ATOM   1965  CA  GLN   203      39.689  -8.920   9.074  1.00 10.00      B   
ATOM   1966  CB  GLN   203      39.172  -7.542   9.499  1.00 10.00      B   
ATOM   1967  CG  GLN   203      39.991  -6.872  10.590  1.00 10.00      B   
ATOM   1968  CD  GLN   203      39.734  -5.383  10.676  1.00 10.00      B   
ATOM   1969  OE1 GLN   203      39.392  -4.738   9.682  1.00 10.00      B   
ATOM   1970  NE2 GLN   203      39.915  -4.820  11.859  1.00 10.00      B   
ATOM   1971 HE21 GLN   203      40.203  -5.390  12.606  1.00 10.00      B   
ATOM   1972 HE22 GLN   203      39.755  -3.858  11.943  1.00 10.00      B   
ATOM   1973  C   GLN   203      41.085  -8.804   8.471  1.00 10.00      B   
ATOM   1974  O   GLN   203      41.384  -7.874   7.715  1.00 10.00      B   
ATOM   1975  N   VAL   204      41.932  -9.762   8.809  1.00 10.00      B   
ATOM   1976  HN  VAL   204      41.626 -10.473   9.412  1.00 10.00      B   
ATOM   1977  CA  VAL   204      43.301  -9.788   8.313  1.00 10.00      B   
ATOM   1978  CB  VAL   204      44.244 -10.511   9.298  1.00 10.00      B   
ATOM   1979  CG1 VAL   204      45.694 -10.358   8.865  1.00 10.00      B   
ATOM   1980  CG2 VAL   204      44.049  -9.992  10.714  1.00 10.00      B   
ATOM   1981  C   VAL   204      43.371 -10.477   6.951  1.00 10.00      B   
ATOM   1982  O   VAL   204      43.130 -11.680   6.839  1.00 10.00      B   
ATOM   1983  N   VAL   205      43.695  -9.708   5.923  1.00 10.00      B   
ATOM   1984  HN  VAL   205      43.876  -8.761   6.077  1.00 10.00      B   
ATOM   1985  CA  VAL   205      43.805 -10.235   4.568  1.00 10.00      B   
ATOM   1986  CB  VAL   205      42.899  -9.464   3.584  1.00 10.00      B   
ATOM   1987  CG1 VAL   205      42.946 -10.080   2.193  1.00 10.00      B   
ATOM   1988  CG2 VAL   205      41.467  -9.427   4.099  1.00 10.00      B   
ATOM   1989  C   VAL   205      45.256 -10.167   4.100  1.00 10.00      B   
ATOM   1990  O   VAL   205      45.930  -9.153   4.288  1.00 10.00      B   
ATOM   1991  N   THR   206      45.727 -11.247   3.503  1.00 10.00      B   
ATOM   1992  HN  THR   206      45.136 -12.022   3.378  1.00 10.00      B   
ATOM   1993  CA  THR   206      47.098 -11.331   3.024  1.00 10.00      B   
ATOM   1994  CB  THR   206      47.458 -12.795   2.715  1.00 10.00      B   
ATOM   1995  OG1 THR   206      46.246 -13.540   2.517  1.00 10.00      B   
ATOM   1996  HG1 THR   206      45.877 -13.320   1.651  1.00 10.00      B   
ATOM   1997  CG2 THR   206      48.241 -13.404   3.868  1.00 10.00      B   
ATOM   1998  C   THR   206      47.336 -10.477   1.776  1.00 10.00      B   
ATOM   1999  O   THR   206      47.067 -10.911   0.654  1.00 10.00      B   
ATOM   2000  N   LEU   207      47.836  -9.264   1.974  1.00 10.00      B   
ATOM   2001  HN  LEU   207      48.016  -8.960   2.891  1.00 10.00      B   
ATOM   2002  CA  LEU   207      48.124  -8.369   0.861  1.00 10.00      B   
ATOM   2003  CB  LEU   207      47.298  -7.085   0.943  1.00 10.00      B   
ATOM   2004  CG  LEU   207      45.825  -7.214   0.549  1.00 10.00      B   
ATOM   2005  CD1 LEU   207      45.164  -5.849   0.486  1.00 10.00      B   
ATOM   2006  CD2 LEU   207      45.682  -7.938  -0.782  1.00 10.00      B   
ATOM   2007  C   LEU   207      49.613  -8.058   0.788  1.00 10.00      B   
ATOM   2008  O   LEU   207      50.183  -7.453   1.699  1.00 10.00      B   
ATOM   2009  N   ASN   208      50.237  -8.482  -0.301  1.00 10.00      B   
ATOM   2010  HN  ASN   208      49.723  -8.956  -0.993  1.00 10.00      B   
ATOM   2011  CA  ASN   208      51.665  -8.274  -0.499  1.00 10.00      B   
ATOM   2012  CB  ASN   208      52.220  -9.264  -1.531  1.00 10.00      B   
ATOM   2013  CG  ASN   208      52.424 -10.653  -0.958  1.00 10.00      B   
ATOM   2014  OD1 ASN   208      52.719 -10.809   0.228  1.00 10.00      B   
ATOM   2015  ND2 ASN   208      52.264 -11.671  -1.792  1.00 10.00      B   
ATOM   2016 HD21 ASN   208      52.026 -11.477  -2.725  1.00 10.00      B   
ATOM   2017 HD22 ASN   208      52.396 -12.578  -1.443  1.00 10.00      B   
ATOM   2018  C   ASN   208      51.987  -6.846  -0.917  1.00 10.00      B   
ATOM   2019  O   ASN   208      52.974  -6.268  -0.464  1.00 10.00      B   
ATOM   2020  N   GLN   209      51.154  -6.272  -1.773  1.00 10.00      B   
ATOM   2021  HN  GLN   209      50.360  -6.761  -2.074  1.00 10.00      B   
ATOM   2022  CA  GLN   209      51.387  -4.919  -2.256  1.00 10.00      B   
ATOM   2023  CB  GLN   209      51.684  -4.940  -3.756  1.00 10.00      B   
ATOM   2024  CG  GLN   209      52.935  -5.726  -4.122  1.00 10.00      B   
ATOM   2025  CD  GLN   209      53.076  -5.931  -5.615  1.00 10.00      B   
ATOM   2026  OE1 GLN   209      52.083  -6.046  -6.331  1.00 10.00      B   
ATOM   2027  NE2 GLN   209      54.308  -5.981  -6.098  1.00 10.00      B   
ATOM   2028 HE21 GLN   209      55.059  -5.888  -5.469  1.00 10.00      B   
ATOM   2029 HE22 GLN   209      54.421  -6.094  -7.067  1.00 10.00      B   
ATOM   2030  C   GLN   209      50.206  -4.007  -1.957  1.00 10.00      B   
ATOM   2031  O   GLN   209      49.092  -4.479  -1.721  1.00 10.00      B   
ATOM   2032  N   GLY   210      50.460  -2.702  -1.967  1.00 10.00      B   
ATOM   2033  HN  GLY   210      51.368  -2.390  -2.161  1.00 10.00      B   
ATOM   2034  CA  GLY   210      49.415  -1.735  -1.696  1.00 10.00      B   
ATOM   2035  C   GLY   210      49.777  -0.346  -2.187  1.00 10.00      B   
ATOM   2036  O   GLY   210      50.353   0.455  -1.444  1.00 10.00      B   
ATOM   2037  N   THR   211      49.463  -0.063  -3.444  1.00 10.00      B   
ATOM   2038  HN  THR   211      49.028  -0.748  -3.996  1.00 10.00      B   
ATOM   2039  CA  THR   211      49.751   1.237  -4.030  1.00 10.00      B   
ATOM   2040  CB  THR   211      50.070   1.109  -5.530  1.00 10.00      B   
ATOM   2041  OG1 THR   211      51.061   0.086  -5.716  1.00 10.00      B   
ATOM   2042  HG1 THR   211      51.940   0.484  -5.691  1.00 10.00      B   
ATOM   2043  CG2 THR   211      50.600   2.428  -6.077  1.00 10.00      B   
ATOM   2044  C   THR   211      48.577   2.196  -3.830  1.00 10.00      B   
ATOM   2045  O   THR   211      47.471   1.953  -4.313  1.00 10.00      B   
ATOM   2046  N   ARG   212      48.821   3.275  -3.105  1.00 10.00      B   
ATOM   2047  HN  ARG   212      49.721   3.410  -2.735  1.00 10.00      B   
ATOM   2048  CA  ARG   212      47.792   4.268  -2.835  1.00 10.00      B   
ATOM   2049  CB  ARG   212      47.636   4.467  -1.325  1.00 10.00      B   
ATOM   2050  CG  ARG   212      47.214   3.212  -0.579  1.00 10.00      B   
ATOM   2051  CD  ARG   212      47.437   3.353   0.916  1.00 10.00      B   
ATOM   2052  NE  ARG   212      48.858   3.347   1.269  1.00 10.00      B   
ATOM   2053  HE  ARG   212      49.507   3.396   0.529  1.00 10.00      B   
ATOM   2054  CZ  ARG   212      49.308   3.277   2.525  1.00 10.00      B   
ATOM   2055  NH1 ARG   212      48.451   3.203   3.538  1.00 10.00      B   
ATOM   2056 HH11 ARG   212      48.798   3.147   4.520  1.00 10.00      B   
ATOM   2057 HH12 ARG   212      47.419   3.204   3.357  1.00 10.00      B   
ATOM   2058  NH2 ARG   212      50.614   3.299   2.768  1.00 10.00      B   
ATOM   2059 HH21 ARG   212      51.293   3.374   1.982  1.00 10.00      B   
ATOM   2060 HH22 ARG   212      50.967   3.243   3.750  1.00 10.00      B   
ATOM   2061  C   ARG   212      48.133   5.593  -3.508  1.00 10.00      B   
ATOM   2062  O   ARG   212      49.307   5.905  -3.720  1.00 10.00      B   
ATOM   2063  N   PHE   213      47.097   6.354  -3.841  1.00 10.00      B   
ATOM   2064  HN  PHE   213      46.190   6.035  -3.632  1.00 10.00      B   
ATOM   2065  CA  PHE   213      47.247   7.650  -4.490  1.00 10.00      B   
ATOM   2066  CB  PHE   213      47.402   7.476  -6.003  1.00 10.00      B   
ATOM   2067  CG  PHE   213      47.593   8.764  -6.756  1.00 10.00      B   
ATOM   2068  CD1 PHE   213      48.698   9.566  -6.522  1.00 10.00      B   
ATOM   2069  CD2 PHE   213      46.669   9.166  -7.705  1.00 10.00      B   
ATOM   2070  CE1 PHE   213      48.879  10.743  -7.224  1.00 10.00      B   
ATOM   2071  CE2 PHE   213      46.841  10.341  -8.409  1.00 10.00      B   
ATOM   2072  CZ  PHE   213      47.947  11.131  -8.168  1.00 10.00      B   
ATOM   2073  C   PHE   213      46.029   8.519  -4.182  1.00 10.00      B   
ATOM   2074  O   PHE   213      44.948   8.317  -4.742  1.00 10.00      B   
ATOM   2075  N   GLU   214      46.213   9.489  -3.300  1.00 10.00      B   
ATOM   2076  HN  GLU   214      47.105   9.616  -2.912  1.00 10.00      B   
ATOM   2077  CA  GLU   214      45.129  10.376  -2.890  1.00 10.00      B   
ATOM   2078  CB  GLU   214      45.162  10.576  -1.370  1.00 10.00      B   
ATOM   2079  CG  GLU   214      45.245   9.281  -0.572  1.00 10.00      B   
ATOM   2080  CD  GLU   214      45.578   9.507   0.889  1.00 10.00      B   
ATOM   2081  OE1 GLU   214      46.764   9.748   1.202  1.00 10.00      B   
ATOM   2082  OE2 GLU   214      44.656   9.445   1.733  1.00 10.00      B   
ATOM   2083  C   GLU   214      45.187  11.727  -3.611  1.00 10.00      B   
ATOM   2084  O   GLU   214      44.826  12.765  -3.047  1.00 10.00      B   
ATOM   2085  N   GLY   215      45.630  11.703  -4.861  1.00 10.00      B   
ATOM   2086  HN  GLY   215      45.890  10.847  -5.255  1.00 10.00      B   
ATOM   2087  CA  GLY   215      45.725  12.921  -5.650  1.00 10.00      B   
ATOM   2088  C   GLY   215      44.441  13.210  -6.408  1.00 10.00      B   
ATOM   2089  O   GLY   215      44.382  13.064  -7.628  1.00 10.00      B   
ATOM   2090  N   THR   216      43.419  13.628  -5.679  1.00 10.00      B   
ATOM   2091  HN  THR   216      43.535  13.723  -4.709  1.00 10.00      B   
ATOM   2092  CA  THR   216      42.117  13.928  -6.261  1.00 10.00      B   
ATOM   2093  CB  THR   216      41.050  13.970  -5.158  1.00 10.00      B   
ATOM   2094  OG1 THR   216      41.669  13.658  -3.902  1.00 10.00      B   
ATOM   2095  HG1 THR   216      41.316  12.818  -3.568  1.00 10.00      B   
ATOM   2096  CG2 THR   216      39.949  12.964  -5.445  1.00 10.00      B   
ATOM   2097  C   THR   216      42.104  15.261  -7.012  1.00 10.00      B   
ATOM   2098  O   THR   216      41.164  15.552  -7.756  1.00 10.00      B   
ATOM   2099  N   ALA   217      43.139  16.066  -6.819  1.00 10.00      B   
ATOM   2100  HN  ALA   217      43.873  15.775  -6.240  1.00 10.00      B   
ATOM   2101  CA  ALA   217      43.220  17.364  -7.472  1.00 10.00      B   
ATOM   2102  CB  ALA   217      42.685  18.450  -6.552  1.00 10.00      B   
ATOM   2103  C   ALA   217      44.645  17.682  -7.903  1.00 10.00      B   
ATOM   2104  O   ALA   217      45.605  17.146  -7.347  1.00 10.00      B   
ATOM   2105  N   LEU   218      44.773  18.567  -8.882  1.00 10.00      B   
ATOM   2106  HN  LEU   218      43.964  18.966  -9.270  1.00 10.00      B   
ATOM   2107  CA  LEU   218      46.076  18.964  -9.401  1.00 10.00      B   
ATOM   2108  CB  LEU   218      45.915  19.749 -10.704  1.00 10.00      B   
ATOM   2109  CG  LEU   218      45.369  18.963 -11.898  1.00 10.00      B   
ATOM   2110  CD1 LEU   218      45.257  19.859 -13.120  1.00 10.00      B   
ATOM   2111  CD2 LEU   218      46.246  17.755 -12.194  1.00 10.00      B   
ATOM   2112  C   LEU   218      46.843  19.791  -8.378  1.00 10.00      B   
ATOM   2113  O   LEU   218      48.066  19.703  -8.282  1.00 10.00      B   
ATOM   2114  N   LEU   219      46.121  20.588  -7.605  1.00 10.00      B   
ATOM   2115  HN  LEU   219      45.149  20.617  -7.720  1.00 10.00      B   
ATOM   2116  CA  LEU   219      46.744  21.420  -6.585  1.00 10.00      B   
ATOM   2117  CB  LEU   219      46.075  22.795  -6.513  1.00 10.00      B   
ATOM   2118  CG  LEU   219      46.943  23.988  -6.928  1.00 10.00      B   
ATOM   2119  CD1 LEU   219      46.156  25.287  -6.834  1.00 10.00      B   
ATOM   2120  CD2 LEU   219      48.202  24.058  -6.077  1.00 10.00      B   
ATOM   2121  C   LEU   219      46.697  20.726  -5.228  1.00 10.00      B   
ATOM   2122  O   LEU   219      46.669  21.373  -4.182  1.00 10.00      B   
ATOM   2123  N   ARG   220      46.685  19.405  -5.258  1.00 10.00      B   
ATOM   2124  HN  ARG   220      46.721  18.947  -6.125  1.00 10.00      B   
ATOM   2125  CA  ARG   220      46.641  18.611  -4.044  1.00 10.00      B   
ATOM   2126  CB  ARG   220      45.549  17.544  -4.156  1.00 10.00      B   
ATOM   2127  CG  ARG   220      44.653  17.434  -2.935  1.00 10.00      B   
ATOM   2128  CD  ARG   220      43.864  18.714  -2.699  1.00 10.00      B   
ATOM   2129  NE  ARG   220      42.994  18.598  -1.530  1.00 10.00      B   
ATOM   2130  HE  ARG   220      43.244  17.933  -0.847  1.00 10.00      B   
ATOM   2131  CZ  ARG   220      41.911  19.341  -1.320  1.00 10.00      B   
ATOM   2132  NH1 ARG   220      41.545  20.268  -2.206  1.00 10.00      B   
ATOM   2133 HH11 ARG   220      40.690  20.846  -2.037  1.00 10.00      B   
ATOM   2134 HH12 ARG   220      42.111  20.426  -3.071  1.00 10.00      B   
ATOM   2135  NH2 ARG   220      41.183  19.143  -0.225  1.00 10.00      B   
ATOM   2136 HH21 ARG   220      40.330  19.718  -0.050  1.00 10.00      B   
ATOM   2137 HH22 ARG   220      41.465  18.411   0.471  1.00 10.00      B   
ATOM   2138  C   ARG   220      47.993  17.948  -3.808  1.00 10.00      B   
ATOM   2139  O   ARG   220      48.950  18.181  -4.554  1.00 10.00      B   
ATOM   2140  N   ASP   221      48.074  17.137  -2.769  1.00 10.00      B   
ATOM   2141  HN  ASP   221      47.284  17.004  -2.203  1.00 10.00      B   
ATOM   2142  CA  ASP   221      49.306  16.438  -2.440  1.00 10.00      B   
ATOM   2143  CB  ASP   221      49.432  16.269  -0.926  1.00 10.00      B   
ATOM   2144  CG  ASP   221      50.827  15.868  -0.496  1.00 10.00      B   
ATOM   2145  OD1 ASP   221      51.778  16.068  -1.280  1.00 10.00      B   
ATOM   2146  OD2 ASP   221      50.979  15.370   0.641  1.00 10.00      B   
ATOM   2147  C   ASP   221      49.338  15.077  -3.120  1.00 10.00      B   
ATOM   2148  O   ASP   221      48.418  14.271  -2.963  1.00 10.00      B   
ATOM   2149  N   PHE   222      50.394  14.824  -3.875  1.00 10.00      B   
ATOM   2150  HN  PHE   222      51.100  15.497  -3.947  1.00 10.00      B   
ATOM   2151  CA  PHE   222      50.540  13.562  -4.585  1.00 10.00      B   
ATOM   2152  CB  PHE   222      51.093  13.794  -5.995  1.00 10.00      B   
ATOM   2153  CG  PHE   222      50.247  14.691  -6.857  1.00 10.00      B   
ATOM   2154  CD1 PHE   222      48.981  14.298  -7.255  1.00 10.00      B   
ATOM   2155  CD2 PHE   222      50.719  15.925  -7.270  1.00 10.00      B   
ATOM   2156  CE1 PHE   222      48.203  15.115  -8.054  1.00 10.00      B   
ATOM   2157  CE2 PHE   222      49.946  16.748  -8.068  1.00 10.00      B   
ATOM   2158  CZ  PHE   222      48.686  16.343  -8.458  1.00 10.00      B   
ATOM   2159  C   PHE   222      51.455  12.613  -3.820  1.00 10.00      B   
ATOM   2160  O   PHE   222      52.678  12.737  -3.882  1.00 10.00      B   
ATOM   2161  N   ARG   223      50.861  11.678  -3.090  1.00 10.00      B   
ATOM   2162  HN  ARG   223      49.883  11.638  -3.063  1.00 10.00      B   
ATOM   2163  CA  ARG   223      51.626  10.710  -2.319  1.00 10.00      B   
ATOM   2164  CB  ARG   223      51.298  10.824  -0.829  1.00 10.00      B   
ATOM   2165  CG  ARG   223      51.576  12.185  -0.219  1.00 10.00      B   
ATOM   2166  CD  ARG   223      51.080  12.249   1.218  1.00 10.00      B   
ATOM   2167  NE  ARG   223      49.677  11.846   1.334  1.00 10.00      B   
ATOM   2168  HE  ARG   223      49.482  10.884   1.266  1.00 10.00      B   
ATOM   2169  CZ  ARG   223      48.668  12.697   1.526  1.00 10.00      B   
ATOM   2170  NH1 ARG   223      48.891  14.002   1.612  1.00 10.00      B   
ATOM   2171 HH11 ARG   223      48.095  14.659   1.764  1.00 10.00      B   
ATOM   2172 HH12 ARG   223      49.867  14.380   1.520  1.00 10.00      B   
ATOM   2173  NH2 ARG   223      47.427  12.245   1.605  1.00 10.00      B   
ATOM   2174 HH21 ARG   223      47.230  11.215   1.519  1.00 10.00      B   
ATOM   2175 HH22 ARG   223      46.633  12.911   1.755  1.00 10.00      B   
ATOM   2176  C   ARG   223      51.347   9.294  -2.800  1.00 10.00      B   
ATOM   2177  O   ARG   223      50.332   8.693  -2.442  1.00 10.00      B   
ATOM   2178  N   ILE   224      52.235   8.779  -3.635  1.00 10.00      B   
ATOM   2179  HN  ILE   224      53.007   9.319  -3.904  1.00 10.00      B   
ATOM   2180  CA  ILE   224      52.101   7.430  -4.158  1.00 10.00      B   
ATOM   2181  CB  ILE   224      52.610   7.339  -5.612  1.00 10.00      B   
ATOM   2182  CG1 ILE   224      52.015   8.461  -6.468  1.00 10.00      B   
ATOM   2183  CG2 ILE   224      52.289   5.977  -6.207  1.00 10.00      B   
ATOM   2184  CD1 ILE   224      52.649   8.594  -7.837  1.00 10.00      B   
ATOM   2185  C   ILE   224      52.927   6.486  -3.296  1.00 10.00      B   
ATOM   2186  O   ILE   224      54.135   6.679  -3.141  1.00 10.00      B   
ATOM   2187  N   THR   225      52.282   5.484  -2.720  1.00 10.00      B   
ATOM   2188  HN  THR   225      51.319   5.380  -2.869  1.00 10.00      B   
ATOM   2189  CA  THR   225      52.977   4.534  -1.870  1.00 10.00      B   
ATOM   2190  CB  THR   225      52.077   4.001  -0.737  1.00 10.00      B   
ATOM   2191  OG1 THR   225      50.897   3.392  -1.286  1.00 10.00      B   
ATOM   2192  HG1 THR   225      51.057   2.445  -1.421  1.00 10.00      B   
ATOM   2193  CG2 THR   225      51.667   5.140   0.183  1.00 10.00      B   
ATOM   2194  C   THR   225      53.550   3.376  -2.676  1.00 10.00      B   
ATOM   2195  O   THR   225      52.942   2.915  -3.652  1.00 10.00      B   
ATOM   2196  N   ASP   226      54.728   2.925  -2.271  1.00 10.00      B   
ATOM   2197  HN  ASP   226      55.158   3.347  -1.497  1.00 10.00      B   
ATOM   2198  CA  ASP   226      55.405   1.823  -2.932  1.00 10.00      B   
ATOM   2199  CB  ASP   226      56.930   1.960  -2.821  1.00 10.00      B   
ATOM   2200  CG  ASP   226      57.440   1.962  -1.393  1.00 10.00      B   
ATOM   2201  OD1 ASP   226      57.099   2.894  -0.632  1.00 10.00      B   
ATOM   2202  OD2 ASP   226      58.213   1.049  -1.035  1.00 10.00      B   
ATOM   2203  C   ASP   226      54.922   0.484  -2.382  1.00 10.00      B   
ATOM   2204  O   ASP   226      53.947   0.428  -1.628  1.00 10.00      B   
ATOM   2205  N   PHE   227      55.603  -0.589  -2.756  1.00 10.00      B   
ATOM   2206  HN  PHE   227      56.392  -0.481  -3.329  1.00 10.00      B   
ATOM   2207  CA  PHE   227      55.221  -1.926  -2.323  1.00 10.00      B   
ATOM   2208  CB  PHE   227      55.676  -2.979  -3.337  1.00 10.00      B   
ATOM   2209  CG  PHE   227      55.200  -2.724  -4.740  1.00 10.00      B   
ATOM   2210  CD1 PHE   227      56.063  -2.867  -5.811  1.00 10.00      B   
ATOM   2211  CD2 PHE   227      53.890  -2.347  -4.987  1.00 10.00      B   
ATOM   2212  CE1 PHE   227      55.631  -2.635  -7.102  1.00 10.00      B   
ATOM   2213  CE2 PHE   227      53.452  -2.113  -6.276  1.00 10.00      B   
ATOM   2214  CZ  PHE   227      54.322  -2.261  -7.336  1.00 10.00      B   
ATOM   2215  C   PHE   227      55.752  -2.260  -0.933  1.00 10.00      B   
ATOM   2216  O   PHE   227      56.809  -2.873  -0.788  1.00 10.00      B   
ATOM   2217  N   GLN   228      55.018  -1.839   0.085  1.00 10.00      B   
ATOM   2218  HN  GLN   228      54.206  -1.324  -0.097  1.00 10.00      B   
ATOM   2219  CA  GLN   228      55.396  -2.106   1.463  1.00 10.00      B   
ATOM   2220  CB  GLN   228      55.322  -0.828   2.300  1.00 10.00      B   
ATOM   2221  CG  GLN   228      56.382   0.200   1.941  1.00 10.00      B   
ATOM   2222  CD  GLN   228      57.789  -0.284   2.240  1.00 10.00      B   
ATOM   2223  OE1 GLN   228      58.020  -1.018   3.204  1.00 10.00      B   
ATOM   2224  NE2 GLN   228      58.734   0.105   1.404  1.00 10.00      B   
ATOM   2225 HE21 GLN   228      58.475   0.679   0.639  1.00 10.00      B   
ATOM   2226 HE22 GLN   228      59.653  -0.186   1.576  1.00 10.00      B   
ATOM   2227  C   GLN   228      54.506  -3.190   2.061  1.00 10.00      B   
ATOM   2228  O   GLN   228      53.611  -3.707   1.389  1.00 10.00      B   
ATOM   2229  N   ASP   229      54.749  -3.531   3.319  1.00 10.00      B   
ATOM   2230  HN  ASP   229      55.462  -3.073   3.816  1.00 10.00      B   
ATOM   2231  CA  ASP   229      53.964  -4.561   3.983  1.00 10.00      B   
ATOM   2232  CB  ASP   229      54.834  -5.414   4.911  1.00 10.00      B   
ATOM   2233  CG  ASP   229      54.063  -6.574   5.515  1.00 10.00      B   
ATOM   2234  OD1 ASP   229      54.053  -7.666   4.909  1.00 10.00      B   
ATOM   2235  OD2 ASP   229      53.467  -6.403   6.598  1.00 10.00      B   
ATOM   2236  C   ASP   229      52.810  -3.956   4.765  1.00 10.00      B   
ATOM   2237  O   ASP   229      53.014  -3.297   5.787  1.00 10.00      B   
ATOM   2238  N   TYR   230      51.603  -4.173   4.272  1.00 10.00      B   
ATOM   2239  HN  TYR   230      51.512  -4.686   3.443  1.00 10.00      B   
ATOM   2240  CA  TYR   230      50.403  -3.672   4.915  1.00 10.00      B   
ATOM   2241  CB  TYR   230      49.837  -2.477   4.148  1.00 10.00      B   
ATOM   2242  CG  TYR   230      50.676  -1.229   4.261  1.00 10.00      B   
ATOM   2243  CD1 TYR   230      51.394  -0.746   3.173  1.00 10.00      B   
ATOM   2244  CD2 TYR   230      50.750  -0.530   5.456  1.00 10.00      B   
ATOM   2245  CE1 TYR   230      52.165   0.393   3.277  1.00 10.00      B   
ATOM   2246  CE2 TYR   230      51.517   0.609   5.570  1.00 10.00      B   
ATOM   2247  CZ  TYR   230      52.219   1.068   4.478  1.00 10.00      B   
ATOM   2248  OH  TYR   230      52.987   2.204   4.590  1.00 10.00      B   
ATOM   2249  HH  TYR   230      53.593   2.102   5.336  1.00 10.00      B   
ATOM   2250  C   TYR   230      49.366  -4.779   4.989  1.00 10.00      B   
ATOM   2251  O   TYR   230      49.411  -5.729   4.210  1.00 10.00      B   
ATOM   2252  N   GLN   231      48.450  -4.661   5.935  1.00 10.00      B   
ATOM   2253  HN  GLN   231      48.477  -3.882   6.533  1.00 10.00      B   
ATOM   2254  CA  GLN   231      47.400  -5.650   6.108  1.00 10.00      B   
ATOM   2255  CB  GLN   231      47.229  -5.987   7.594  1.00 10.00      B   
ATOM   2256  CG  GLN   231      48.496  -6.490   8.275  1.00 10.00      B   
ATOM   2257  CD  GLN   231      49.013  -7.784   7.678  1.00 10.00      B   
ATOM   2258  OE1 GLN   231      48.639  -8.875   8.109  1.00 10.00      B   
ATOM   2259  NE2 GLN   231      49.882  -7.671   6.684  1.00 10.00      B   
ATOM   2260 HE21 GLN   231      50.141  -6.770   6.396  1.00 10.00      B   
ATOM   2261 HE22 GLN   231      50.228  -8.491   6.272  1.00 10.00      B   
ATOM   2262  C   GLN   231      46.091  -5.119   5.536  1.00 10.00      B   
ATOM   2263  O   GLN   231      45.092  -5.842   5.467  1.00 10.00      B   
ATOM   2264  N   ALA   232      46.120  -3.846   5.123  1.00 10.00      B   
ATOM   2265  HN  ALA   232      46.959  -3.343   5.210  1.00 10.00      B   
ATOM   2266  CA  ALA   232      44.956  -3.169   4.552  1.00 10.00      B   
ATOM   2267  CB  ALA   232      44.660  -3.654   3.142  1.00 10.00      B   
ATOM   2268  C   ALA   232      43.742  -3.314   5.453  1.00 10.00      B   
ATOM   2269  O   ALA   232      42.752  -3.949   5.086  1.00 10.00      B   
ATOM   2270  N   ILE   233      43.832  -2.735   6.639  1.00 10.00      B   
ATOM   2271  HN  ILE   233      44.646  -2.236   6.867  1.00 10.00      B   
ATOM   2272  CA  ILE   233      42.748  -2.805   7.608  1.00 10.00      B   
ATOM   2273  CB  ILE   233      43.232  -2.452   9.031  1.00 10.00      B   
ATOM   2274  CG1 ILE   233      44.583  -3.123   9.313  1.00 10.00      B   
ATOM   2275  CG2 ILE   233      42.200  -2.886  10.063  1.00 10.00      B   
ATOM   2276  CD1 ILE   233      45.205  -2.725  10.634  1.00 10.00      B   
ATOM   2277  C   ILE   233      41.605  -1.876   7.200  1.00 10.00      B   
ATOM   2278  O   ILE   233      41.404  -0.817   7.796  1.00 10.00      B   
ATOM   2279  N   ILE   234      40.893  -2.268   6.151  1.00 10.00      B   
ATOM   2280  HN  ILE   234      41.136  -3.109   5.704  1.00 10.00      B   
ATOM   2281  CA  ILE   234      39.768  -1.502   5.636  1.00 10.00      B   
ATOM   2282  CB  ILE   234      40.081  -0.865   4.261  1.00 10.00      B   
ATOM   2283  CG1 ILE   234      41.459  -0.192   4.276  1.00 10.00      B   
ATOM   2284  CG2 ILE   234      39.003   0.142   3.881  1.00 10.00      B   
ATOM   2285  CD1 ILE   234      41.937   0.268   2.915  1.00 10.00      B   
ATOM   2286  C   ILE   234      38.553  -2.415   5.507  1.00 10.00      B   
ATOM   2287  O   ILE   234      38.242  -2.916   4.425  1.00 10.00      B   
ATOM   2288  N   GLY   235      37.899  -2.651   6.628  1.00 10.00      B   
ATOM   2289  HN  GLY   235      38.217  -2.242   7.460  1.00 10.00      B   
ATOM   2290  CA  GLY   235      36.731  -3.500   6.657  1.00 10.00      B   
ATOM   2291  C   GLY   235      36.086  -3.465   8.022  1.00 10.00      B   
ATOM   2292  O   GLY   235      35.833  -4.506   8.629  1.00 10.00      B   
ATOM   2293  N   HIS   236      35.852  -2.257   8.511  1.00 10.00      B   
ATOM   2294  HN  HIS   236      36.097  -1.475   7.971  1.00 10.00      B   
ATOM   2295  CA  HIS   236      35.243  -2.043   9.817  1.00 10.00      B   
ATOM   2296  CB  HIS   236      35.512  -0.605  10.278  1.00 10.00      B   
ATOM   2297  CG  HIS   236      34.952  -0.255  11.625  1.00 10.00      B   
ATOM   2298  ND1 HIS   236      33.918   0.644  11.804  1.00 10.00      B   
ATOM   2299  HD1 HIS   236      33.450   1.138  11.091  1.00 10.00      B   
ATOM   2300  CD2 HIS   236      35.298  -0.678  12.866  1.00 10.00      B   
ATOM   2301  CE1 HIS   236      33.654   0.757  13.093  1.00 10.00      B   
ATOM   2302  NE2 HIS   236      34.476  -0.035  13.757  1.00 10.00      B   
ATOM   2303  HE2 HIS   236      34.498  -0.140  14.737  1.00 10.00      B   
ATOM   2304  C   HIS   236      33.742  -2.296   9.763  1.00 10.00      B   
ATOM   2305  O   HIS   236      33.096  -2.011   8.753  1.00 10.00      B   
ATOM   2306  N   GLN   237      33.204  -2.836  10.851  1.00 10.00      B   
ATOM   2307  HN  GLN   237      33.785  -3.058  11.606  1.00 10.00      B   
ATOM   2308  CA  GLN   237      31.778  -3.115  10.956  1.00 10.00      B   
ATOM   2309  CB  GLN   237      31.478  -3.913  12.230  1.00 10.00      B   
ATOM   2310  CG  GLN   237      32.103  -5.298  12.262  1.00 10.00      B   
ATOM   2311  CD  GLN   237      31.794  -6.058  13.538  1.00 10.00      B   
ATOM   2312  OE1 GLN   237      31.589  -5.462  14.598  1.00 10.00      B   
ATOM   2313  NE2 GLN   237      31.763  -7.380  13.443  1.00 10.00      B   
ATOM   2314 HE21 GLN   237      31.938  -7.785  12.565  1.00 10.00      B   
ATOM   2315 HE22 GLN   237      31.573  -7.901  14.251  1.00 10.00      B   
ATOM   2316  C   GLN   237      30.991  -1.809  10.962  1.00 10.00      B   
ATOM   2317  O   GLN   237      30.840  -1.166  12.003  1.00 10.00      B   
ATOM   2318  N   ALA   238      30.517  -1.411   9.789  1.00 10.00      B   
ATOM   2319  HN  ALA   238      30.681  -1.963   8.998  1.00 10.00      B   
ATOM   2320  CA  ALA   238      29.755  -0.180   9.645  1.00 10.00      B   
ATOM   2321  CB  ALA   238      29.729   0.266   8.191  1.00 10.00      B   
ATOM   2322  C   ALA   238      28.343  -0.343  10.184  1.00 10.00      B   
ATOM   2323  O   ALA   238      27.465  -0.889   9.511  1.00 10.00      B   
ATOM   2324  N   VAL   239      28.132   0.131  11.403  1.00 10.00      B   
ATOM   2325  HN  VAL   239      28.875   0.552  11.884  1.00 10.00      B   
ATOM   2326  CA  VAL   239      26.830   0.043  12.047  1.00 10.00      B   
ATOM   2327  CB  VAL   239      26.938   0.205  13.578  1.00 10.00      B   
ATOM   2328  CG1 VAL   239      27.674  -0.981  14.185  1.00 10.00      B   
ATOM   2329  CG2 VAL   239      27.637   1.512  13.934  1.00 10.00      B   
ATOM   2330  C   VAL   239      25.869   1.089  11.488  1.00 10.00      B   
ATOM   2331  O   VAL   239      26.271   1.973  10.731  1.00 10.00      B   
ATOM   2332  N   ALA   240      24.601   0.995  11.879  1.00 10.00      B   
ATOM   2333  HN  ALA   240      24.339   0.278  12.500  1.00 10.00      B   
ATOM   2334  CA  ALA   240      23.587   1.934  11.410  1.00 10.00      B   
ATOM   2335  CB  ALA   240      22.197   1.324  11.527  1.00 10.00      B   
ATOM   2336  C   ALA   240      23.666   3.254  12.174  1.00 10.00      B   
ATOM   2337  O   ALA   240      23.010   4.231  11.816  1.00 10.00      B   
ATOM   2338  N   LEU   241      24.487   3.275  13.219  1.00 10.00      B   
ATOM   2339  HN  LEU   241      24.991   2.467  13.440  1.00 10.00      B   
ATOM   2340  CA  LEU   241      24.662   4.465  14.043  1.00 10.00      B   
ATOM   2341  CB  LEU   241      24.521   4.109  15.528  1.00 10.00      B   
ATOM   2342  CG  LEU   241      23.130   3.652  15.983  1.00 10.00      B   
ATOM   2343  CD1 LEU   241      23.157   3.226  17.442  1.00 10.00      B   
ATOM   2344  CD2 LEU   241      22.103   4.754  15.762  1.00 10.00      B   
ATOM   2345  C   LEU   241      26.015   5.124  13.782  1.00 10.00      B   
ATOM   2346  O   LEU   241      26.593   5.757  14.669  1.00 10.00      B   
ATOM   2347  N   ASP   242      26.517   4.974  12.562  1.00 10.00      B   
ATOM   2348  HN  ASP   242      26.011   4.463  11.896  1.00 10.00      B   
ATOM   2349  CA  ASP   242      27.800   5.567  12.186  1.00 10.00      B   
ATOM   2350  CB  ASP   242      28.519   4.719  11.128  1.00 10.00      B   
ATOM   2351  CG  ASP   242      29.898   5.259  10.787  1.00 10.00      B   
ATOM   2352  OD1 ASP   242      29.983   6.237  10.012  1.00 10.00      B   
ATOM   2353  OD2 ASP   242      30.904   4.716  11.301  1.00 10.00      B   
ATOM   2354  C   ASP   242      27.606   6.992  11.677  1.00 10.00      B   
ATOM   2355  O   ASP   242      26.474   7.470  11.566  1.00 10.00      B   
ATOM   2356  N   ALA   264      -5.350  11.648   9.031  1.00 10.00      B   
ATOM   2357  HN  ALA   264      -5.716  10.924   8.477  1.00 10.00      B   
ATOM   2358  CA  ALA   264      -5.494  11.569  10.477  1.00 10.00      B   
ATOM   2359  CB  ALA   264      -6.018  12.885  11.028  1.00 10.00      B   
ATOM   2360  C   ALA   264      -6.426  10.430  10.854  1.00 10.00      B   
ATOM   2361  O   ALA   264      -7.572  10.381  10.404  1.00 10.00      B   
ATOM   2362  N   GLU   265      -5.932   9.527  11.690  1.00 10.00      B   
ATOM   2363  HN  GLU   265      -5.015   9.640  12.020  1.00 10.00      B   
ATOM   2364  CA  GLU   265      -6.705   8.374  12.131  1.00 10.00      B   
ATOM   2365  CB  GLU   265      -5.886   7.516  13.087  1.00 10.00      B   
ATOM   2366  CG  GLU   265      -6.097   6.029  12.892  1.00 10.00      B   
ATOM   2367  CD  GLU   265      -5.695   5.229  14.105  1.00 10.00      B   
ATOM   2368  OE1 GLU   265      -6.597   4.740  14.814  1.00 10.00      B   
ATOM   2369  OE2 GLU   265      -4.479   5.090  14.353  1.00 10.00      B   
ATOM   2370  C   GLU   265      -8.013   8.786  12.795  1.00 10.00      B   
ATOM   2371  O   GLU   265      -9.040   8.128  12.617  1.00 10.00      B   
ATOM   2372  N   LEU   266      -7.972   9.875  13.556  1.00 10.00      B   
ATOM   2373  HN  LEU   266      -7.118  10.351  13.667  1.00 10.00      B   
ATOM   2374  CA  LEU   266      -9.160  10.378  14.237  1.00 10.00      B   
ATOM   2375  CB  LEU   266      -8.816  11.582  15.118  1.00 10.00      B   
ATOM   2376  CG  LEU   266      -7.945  11.298  16.342  1.00 10.00      B   
ATOM   2377  CD1 LEU   266      -7.614  12.590  17.072  1.00 10.00      B   
ATOM   2378  CD2 LEU   266      -8.635  10.318  17.277  1.00 10.00      B   
ATOM   2379  C   LEU   266     -10.241  10.754  13.232  1.00 10.00      B   
ATOM   2380  O   LEU   266     -11.435  10.633  13.510  1.00 10.00      B   
ATOM   2381  N   ASN   267      -9.812  11.186  12.053  1.00 10.00      B   
ATOM   2382  HN  ASN   267      -8.848  11.231  11.886  1.00 10.00      B   
ATOM   2383  CA  ASN   267     -10.733  11.575  10.997  1.00 10.00      B   
ATOM   2384  CB  ASN   267     -10.061  12.548  10.016  1.00 10.00      B   
ATOM   2385  CG  ASN   267     -10.031  13.980  10.519  1.00 10.00      B   
ATOM   2386  OD1 ASN   267     -10.933  14.424  11.226  1.00 10.00      B   
ATOM   2387  ND2 ASN   267      -8.992  14.716  10.149  1.00 10.00      B   
ATOM   2388 HD21 ASN   267      -8.309  14.303   9.576  1.00 10.00      B   
ATOM   2389 HD22 ASN   267      -8.944  15.644  10.467  1.00 10.00      B   
ATOM   2390  C   ASN   267     -11.234  10.349  10.246  1.00 10.00      B   
ATOM   2391  O   ASN   267     -12.418  10.257   9.915  1.00 10.00      B   
ATOM   2392  N   TRP   268     -10.328   9.402   9.999  1.00 10.00      B   
ATOM   2393  HN  TRP   268      -9.405   9.537  10.306  1.00 10.00      B   
ATOM   2394  CA  TRP   268     -10.660   8.173   9.278  1.00 10.00      B   
ATOM   2395  CB  TRP   268      -9.428   7.269   9.137  1.00 10.00      B   
ATOM   2396  CG  TRP   268      -8.262   7.898   8.434  1.00 10.00      B   
ATOM   2397  CD1 TRP   268      -8.275   9.016   7.651  1.00 10.00      B   
ATOM   2398  CD2 TRP   268      -6.906   7.433   8.444  1.00 10.00      B   
ATOM   2399  NE1 TRP   268      -7.010   9.284   7.185  1.00 10.00      B   
ATOM   2400  HE1 TRP   268      -6.761  10.042   6.605  1.00 10.00      B   
ATOM   2401  CE2 TRP   268      -6.152   8.325   7.656  1.00 10.00      B   
ATOM   2402  CE3 TRP   268      -6.255   6.352   9.047  1.00 10.00      B   
ATOM   2403  CZ2 TRP   268      -4.782   8.168   7.456  1.00 10.00      B   
ATOM   2404  CZ3 TRP   268      -4.897   6.197   8.846  1.00 10.00      B   
ATOM   2405  CH2 TRP   268      -4.175   7.100   8.058  1.00 10.00      B   
ATOM   2406  C   TRP   268     -11.776   7.399   9.971  1.00 10.00      B   
ATOM   2407  O   TRP   268     -12.717   6.940   9.325  1.00 10.00      B   
ATOM   2408  N   ARG   269     -11.673   7.288  11.292  1.00 10.00      B   
ATOM   2409  HN  ARG   269     -10.905   7.705  11.741  1.00 10.00      B   
ATOM   2410  CA  ARG   269     -12.654   6.560  12.097  1.00 10.00      B   
ATOM   2411  CB  ARG   269     -12.293   6.656  13.581  1.00 10.00      B   
ATOM   2412  CG  ARG   269     -10.964   6.018  13.947  1.00 10.00      B   
ATOM   2413  CD  ARG   269     -10.557   6.385  15.363  1.00 10.00      B   
ATOM   2414  NE  ARG   269      -9.255   5.828  15.727  1.00 10.00      B   
ATOM   2415  HE  ARG   269      -8.664   5.542  14.991  1.00 10.00      B   
ATOM   2416  CZ  ARG   269      -8.826   5.692  16.979  1.00 10.00      B   
ATOM   2417  NH1 ARG   269      -9.595   6.074  17.996  1.00 10.00      B   
ATOM   2418 HH11 ARG   269     -10.537   6.491  17.817  1.00 10.00      B   
ATOM   2419 HH12 ARG   269      -9.260   5.966  18.982  1.00 10.00      B   
ATOM   2420  NH2 ARG   269      -7.628   5.177  17.207  1.00 10.00      B   
ATOM   2421 HH21 ARG   269      -7.022   4.881  16.396  1.00 10.00      B   
ATOM   2422 HH22 ARG   269      -7.278   5.061  18.182  1.00 10.00      B   
ATOM   2423  C   ARG   269     -14.080   7.070  11.884  1.00 10.00      B   
ATOM   2424  O   ARG   269     -15.047   6.330  12.077  1.00 10.00      B   
ATOM   2425  N   ILE   270     -14.207   8.327  11.487  1.00 10.00      B   
ATOM   2426  HN  ILE   270     -13.400   8.865  11.332  1.00 10.00      B   
ATOM   2427  CA  ILE   270     -15.517   8.925  11.264  1.00 10.00      B   
ATOM   2428  CB  ILE   270     -15.575  10.370  11.808  1.00 10.00      B   
ATOM   2429  CG1 ILE   270     -15.036  10.422  13.241  1.00 10.00      B   
ATOM   2430  CG2 ILE   270     -16.999  10.907  11.752  1.00 10.00      B   
ATOM   2431  CD1 ILE   270     -14.781  11.825  13.750  1.00 10.00      B   
ATOM   2432  C   ILE   270     -15.878   8.939   9.782  1.00 10.00      B   
ATOM   2433  O   ILE   270     -16.978   8.540   9.398  1.00 10.00      B   
ATOM   2434  N   THR   271     -14.936   9.374   8.953  1.00 10.00      B   
ATOM   2435  HN  THR   271     -14.058   9.628   9.318  1.00 10.00      B   
ATOM   2436  CA  THR   271     -15.159   9.476   7.514  1.00 10.00      B   
ATOM   2437  CB  THR   271     -13.975  10.152   6.804  1.00 10.00      B   
ATOM   2438  OG1 THR   271     -12.749   9.634   7.333  1.00 10.00      B   
ATOM   2439  HG1 THR   271     -12.522  10.110   8.139  1.00 10.00      B   
ATOM   2440  CG2 THR   271     -14.019  11.659   7.011  1.00 10.00      B   
ATOM   2441  C   THR   271     -15.458   8.129   6.855  1.00 10.00      B   
ATOM   2442  O   THR   271     -16.369   8.027   6.034  1.00 10.00      B   
ATOM   2443  N   LEU   272     -14.696   7.101   7.213  1.00 10.00      B   
ATOM   2444  HN  LEU   272     -13.981   7.237   7.879  1.00 10.00      B   
ATOM   2445  CA  LEU   272     -14.888   5.775   6.633  1.00 10.00      B   
ATOM   2446  CB  LEU   272     -13.840   4.786   7.148  1.00 10.00      B   
ATOM   2447  CG  LEU   272     -12.384   5.107   6.796  1.00 10.00      B   
ATOM   2448  CD1 LEU   272     -11.449   4.041   7.345  1.00 10.00      B   
ATOM   2449  CD2 LEU   272     -12.207   5.257   5.293  1.00 10.00      B   
ATOM   2450  C   LEU   272     -16.302   5.252   6.881  1.00 10.00      B   
ATOM   2451  O   LEU   272     -17.003   4.862   5.947  1.00 10.00      B   
ATOM   2452  N   VAL   273     -16.722   5.262   8.140  1.00 10.00      B   
ATOM   2453  HN  VAL   273     -16.115   5.581   8.843  1.00 10.00      B   
ATOM   2454  CA  VAL   273     -18.058   4.794   8.504  1.00 10.00      B   
ATOM   2455  CB  VAL   273     -18.269   4.780  10.035  1.00 10.00      B   
ATOM   2456  CG1 VAL   273     -19.611   4.156  10.387  1.00 10.00      B   
ATOM   2457  CG2 VAL   273     -17.141   4.033  10.725  1.00 10.00      B   
ATOM   2458  C   VAL   273     -19.133   5.666   7.854  1.00 10.00      B   
ATOM   2459  O   VAL   273     -20.177   5.173   7.418  1.00 10.00      B   
ATOM   2460  N   PHE   274     -18.864   6.965   7.781  1.00 10.00      B   
ATOM   2461  HN  PHE   274     -18.016   7.299   8.143  1.00 10.00      B   
ATOM   2462  CA  PHE   274     -19.795   7.909   7.185  1.00 10.00      B   
ATOM   2463  CB  PHE   274     -19.300   9.343   7.393  1.00 10.00      B   
ATOM   2464  CG  PHE   274     -20.356  10.391   7.198  1.00 10.00      B   
ATOM   2465  CD1 PHE   274     -21.277  10.653   8.199  1.00 10.00      B   
ATOM   2466  CD2 PHE   274     -20.426  11.118   6.021  1.00 10.00      B   
ATOM   2467  CE1 PHE   274     -22.248  11.621   8.032  1.00 10.00      B   
ATOM   2468  CE2 PHE   274     -21.394  12.087   5.845  1.00 10.00      B   
ATOM   2469  CZ  PHE   274     -22.307  12.339   6.853  1.00 10.00      B   
ATOM   2470  C   PHE   274     -19.979   7.626   5.698  1.00 10.00      B   
ATOM   2471  O   PHE   274     -21.101   7.617   5.196  1.00 10.00      B   
ATOM   2472  N   THR   275     -18.873   7.375   5.006  1.00 10.00      B   
ATOM   2473  HN  THR   275     -18.007   7.379   5.475  1.00 10.00      B   
ATOM   2474  CA  THR   275     -18.905   7.099   3.574  1.00 10.00      B   
ATOM   2475  CB  THR   275     -17.486   6.955   2.993  1.00 10.00      B   
ATOM   2476  OG1 THR   275     -16.710   8.096   3.376  1.00 10.00      B   
ATOM   2477  HG1 THR   275     -16.642   8.129   4.342  1.00 10.00      B   
ATOM   2478  CG2 THR   275     -17.529   6.873   1.473  1.00 10.00      B   
ATOM   2479  C   THR   275     -19.727   5.851   3.258  1.00 10.00      B   
ATOM   2480  O   THR   275     -20.539   5.857   2.336  1.00 10.00      B   
ATOM   2481  N   VAL   276     -19.529   4.792   4.036  1.00 10.00      B   
ATOM   2482  HN  VAL   276     -18.871   4.847   4.764  1.00 10.00      B   
ATOM   2483  CA  VAL   276     -20.258   3.545   3.826  1.00 10.00      B   
ATOM   2484  CB  VAL   276     -19.793   2.444   4.802  1.00 10.00      B   
ATOM   2485  CG1 VAL   276     -20.550   1.148   4.553  1.00 10.00      B   
ATOM   2486  CG2 VAL   276     -18.294   2.213   4.677  1.00 10.00      B   
ATOM   2487  C   VAL   276     -21.766   3.758   3.965  1.00 10.00      B   
ATOM   2488  O   VAL   276     -22.548   3.280   3.140  1.00 10.00      B   
ATOM   2489  N   PHE   277     -22.161   4.490   5.001  1.00 10.00      B   
ATOM   2490  HN  PHE   277     -21.486   4.844   5.618  1.00 10.00      B   
ATOM   2491  CA  PHE   277     -23.569   4.777   5.250  1.00 10.00      B   
ATOM   2492  CB  PHE   277     -23.737   5.390   6.645  1.00 10.00      B   
ATOM   2493  CG  PHE   277     -25.167   5.574   7.075  1.00 10.00      B   
ATOM   2494  CD1 PHE   277     -25.981   4.479   7.313  1.00 10.00      B   
ATOM   2495  CD2 PHE   277     -25.695   6.843   7.245  1.00 10.00      B   
ATOM   2496  CE1 PHE   277     -27.292   4.644   7.709  1.00 10.00      B   
ATOM   2497  CE2 PHE   277     -27.006   7.016   7.641  1.00 10.00      B   
ATOM   2498  CZ  PHE   277     -27.806   5.915   7.873  1.00 10.00      B   
ATOM   2499  C   PHE   277     -24.127   5.717   4.180  1.00 10.00      B   
ATOM   2500  O   PHE   277     -25.177   5.456   3.595  1.00 10.00      B   
ATOM   2501  N   MET   278     -23.400   6.800   3.923  1.00 10.00      B   
ATOM   2502  HN  MET   278     -22.564   6.940   4.423  1.00 10.00      B   
ATOM   2503  CA  MET   278     -23.798   7.792   2.929  1.00 10.00      B   
ATOM   2504  CB  MET   278     -22.763   8.922   2.873  1.00 10.00      B   
ATOM   2505  CG  MET   278     -22.973   9.923   1.747  1.00 10.00      B   
ATOM   2506  SD  MET   278     -21.673  11.173   1.683  1.00 10.00      B   
ATOM   2507  CE  MET   278     -22.055  11.972   0.128  1.00 10.00      B   
ATOM   2508  C   MET   278     -23.962   7.162   1.549  1.00 10.00      B   
ATOM   2509  O   MET   278     -24.956   7.397   0.863  1.00 10.00      B   
ATOM   2510  N   MET   279     -22.996   6.344   1.156  1.00 10.00      B   
ATOM   2511  HN  MET   279     -22.230   6.186   1.756  1.00 10.00      B   
ATOM   2512  CA  MET   279     -23.025   5.682  -0.145  1.00 10.00      B   
ATOM   2513  CB  MET   279     -21.749   4.872  -0.385  1.00 10.00      B   
ATOM   2514  CG  MET   279     -20.732   5.572  -1.269  1.00 10.00      B   
ATOM   2515  SD  MET   279     -21.423   6.065  -2.861  1.00 10.00      B   
ATOM   2516  CE  MET   279     -21.841   4.467  -3.563  1.00 10.00      B   
ATOM   2517  C   MET   279     -24.252   4.794  -0.310  1.00 10.00      B   
ATOM   2518  O   MET   279     -24.787   4.665  -1.409  1.00 10.00      B   
ATOM   2519  N   ALA   280     -24.705   4.196   0.781  1.00 10.00      B   
ATOM   2520  HN  ALA   280     -24.245   4.343   1.637  1.00 10.00      B   
ATOM   2521  CA  ALA   280     -25.872   3.322   0.742  1.00 10.00      B   
ATOM   2522  CB  ALA   280     -25.999   2.538   2.038  1.00 10.00      B   
ATOM   2523  C   ALA   280     -27.149   4.112   0.462  1.00 10.00      B   
ATOM   2524  O   ALA   280     -28.108   3.580  -0.093  1.00 10.00      B   
ATOM   2525  N   LEU   281     -27.150   5.383   0.837  1.00 10.00      B   
ATOM   2526  HN  LEU   281     -26.352   5.756   1.272  1.00 10.00      B   
ATOM   2527  CA  LEU   281     -28.313   6.235   0.623  1.00 10.00      B   
ATOM   2528  CB  LEU   281     -28.507   7.186   1.809  1.00 10.00      B   
ATOM   2529  CG  LEU   281     -28.468   6.553   3.204  1.00 10.00      B   
ATOM   2530  CD1 LEU   281     -28.580   7.623   4.278  1.00 10.00      B   
ATOM   2531  CD2 LEU   281     -29.571   5.517   3.362  1.00 10.00      B   
ATOM   2532  C   LEU   281     -28.179   7.035  -0.671  1.00 10.00      B   
ATOM   2533  O   LEU   281     -29.176   7.413  -1.289  1.00 10.00      B   
ATOM   2534  N   MET   282     -26.941   7.284  -1.077  1.00 10.00      B   
ATOM   2535  HN  MET   282     -26.189   6.957  -0.535  1.00 10.00      B   
ATOM   2536  CA  MET   282     -26.659   8.049  -2.289  1.00 10.00      B   
ATOM   2537  CB  MET   282     -25.238   8.616  -2.225  1.00 10.00      B   
ATOM   2538  CG  MET   282     -24.905   9.623  -3.315  1.00 10.00      B   
ATOM   2539  SD  MET   282     -23.200  10.208  -3.219  1.00 10.00      B   
ATOM   2540  CE  MET   282     -23.241  11.564  -4.389  1.00 10.00      B   
ATOM   2541  C   MET   282     -26.819   7.192  -3.543  1.00 10.00      B   
ATOM   2542  O   MET   282     -27.191   7.691  -4.605  1.00 10.00      B   
ATOM   2543  N   VAL   283     -26.549   5.900  -3.412  1.00 10.00      B   
ATOM   2544  HN  VAL   283     -26.265   5.556  -2.539  1.00 10.00      B   
ATOM   2545  CA  VAL   283     -26.646   4.979  -4.539  1.00 10.00      B   
ATOM   2546  CB  VAL   283     -25.913   3.644  -4.253  1.00 10.00      B   
ATOM   2547  CG1 VAL   283     -26.694   2.781  -3.271  1.00 10.00      B   
ATOM   2548  CG2 VAL   283     -25.619   2.885  -5.539  1.00 10.00      B   
ATOM   2549  C   VAL   283     -28.099   4.707  -4.943  1.00 10.00      B   
ATOM   2550  O   VAL   283     -28.368   4.325  -6.083  1.00 10.00      B   
ATOM   2551  N   VAL   284     -29.033   4.931  -4.017  1.00 10.00      B   
ATOM   2552  HN  VAL   284     -28.760   5.265  -3.139  1.00 10.00      B   
ATOM   2553  CA  VAL   284     -30.454   4.692  -4.279  1.00 10.00      B   
ATOM   2554  CB  VAL   284     -31.353   4.953  -3.047  1.00 10.00      B   
ATOM   2555  CG1 VAL   284     -32.796   4.577  -3.346  1.00 10.00      B   
ATOM   2556  CG2 VAL   284     -30.844   4.183  -1.837  1.00 10.00      B   
ATOM   2557  C   VAL   284     -30.967   5.462  -5.505  1.00 10.00      B   
ATOM   2558  O   VAL   284     -31.385   4.844  -6.488  1.00 10.00      B   
ATOM   2559  N   PRO   285     -30.927   6.813  -5.492  1.00 10.00      B   
ATOM   2560  CA  PRO   285     -31.398   7.615  -6.629  1.00 10.00      B   
ATOM   2561  CB  PRO   285     -31.406   9.046  -6.085  1.00 10.00      B   
ATOM   2562  CG  PRO   285     -30.394   9.039  -4.993  1.00 10.00      B   
ATOM   2563  CD  PRO   285     -30.442   7.665  -4.386  1.00 10.00      B   
ATOM   2564  C   PRO   285     -30.472   7.508  -7.843  1.00 10.00      B   
ATOM   2565  O   PRO   285     -30.764   8.051  -8.907  1.00 10.00      B   
ATOM   2566  N   LEU   286     -29.354   6.808  -7.677  1.00 10.00      B   
ATOM   2567  HN  LEU   286     -29.171   6.403  -6.804  1.00 10.00      B   
ATOM   2568  CA  LEU   286     -28.396   6.624  -8.759  1.00 10.00      B   
ATOM   2569  CB  LEU   286     -26.962   6.843  -8.269  1.00 10.00      B   
ATOM   2570  CG  LEU   286     -26.569   8.291  -7.973  1.00 10.00      B   
ATOM   2571  CD1 LEU   286     -25.146   8.364  -7.450  1.00 10.00      B   
ATOM   2572  CD2 LEU   286     -26.727   9.156  -9.213  1.00 10.00      B   
ATOM   2573  C   LEU   286     -28.540   5.242  -9.386  1.00 10.00      B   
ATOM   2574  O   LEU   286     -27.776   4.868 -10.275  1.00 10.00      B   
ATOM   2575  N   SER   287     -29.527   4.487  -8.923  1.00 10.00      B   
ATOM   2576  HN  SER   287     -30.103   4.836  -8.209  1.00 10.00      B   
ATOM   2577  CA  SER   287     -29.777   3.153  -9.446  1.00 10.00      B   
ATOM   2578  CB  SER   287     -30.239   2.215  -8.324  1.00 10.00      B   
ATOM   2579  OG  SER   287     -29.254   2.111  -7.306  1.00 10.00      B   
ATOM   2580  HG  SER   287     -28.881   2.990  -7.130  1.00 10.00      B   
ATOM   2581  C   SER   287     -30.819   3.202 -10.559  1.00 10.00      B   
ATOM   2582  O   SER   287     -31.628   2.287 -10.713  1.00 10.00      B   
ATOM   2583  N   VAL   288     -30.802   4.281 -11.331  1.00 10.00      B   
ATOM   2584  HN  VAL   288     -30.132   4.978 -11.168  1.00 10.00      B   
ATOM   2585  CA  VAL   288     -31.741   4.444 -12.425  1.00 10.00      B   
ATOM   2586  CB  VAL   288     -31.964   5.932 -12.774  1.00 10.00      B   
ATOM   2587  CG1 VAL   288     -33.115   6.083 -13.758  1.00 10.00      B   
ATOM   2588  CG2 VAL   288     -32.222   6.750 -11.519  1.00 10.00      B   
ATOM   2589  C   VAL   288     -31.227   3.718 -13.657  1.00 10.00      B   
ATOM   2590  O   VAL   288     -30.271   4.159 -14.292  1.00 10.00      B   
ATOM   2591  N   VAL   289     -31.847   2.595 -13.971  1.00 10.00      B   
ATOM   2592  HN  VAL   289     -32.592   2.287 -13.414  1.00 10.00      B   
ATOM   2593  CA  VAL   289     -31.461   1.810 -15.128  1.00 10.00      B   
ATOM   2594  CB  VAL   289     -31.752   0.307 -14.921  1.00 10.00      B   
ATOM   2595  CG1 VAL   289     -31.217  -0.509 -16.090  1.00 10.00      B   
ATOM   2596  CG2 VAL   289     -31.159  -0.183 -13.606  1.00 10.00      B   
ATOM   2597  C   VAL   289     -32.214   2.307 -16.352  1.00 10.00      B   
ATOM   2598  O   VAL   289     -33.398   2.022 -16.519  1.00 10.00      B   
ATOM   2599  N   ASN   290     -31.533   3.084 -17.177  1.00 10.00      B   
ATOM   2600  HN  ASN   290     -30.600   3.305 -16.964  1.00 10.00      B   
ATOM   2601  CA  ASN   290     -32.134   3.622 -18.386  1.00 10.00      B   
ATOM   2602  CB  ASN   290     -31.730   5.088 -18.593  1.00 10.00      B   
ATOM   2603  CG  ASN   290     -32.647   6.059 -17.877  1.00 10.00      B   
ATOM   2604  OD1 ASN   290     -33.846   5.815 -17.735  1.00 10.00      B   
ATOM   2605  ND2 ASN   290     -32.094   7.172 -17.418  1.00 10.00      B   
ATOM   2606 HD21 ASN   290     -31.131   7.310 -17.564  1.00 10.00      B   
ATOM   2607 HD22 ASN   290     -32.666   7.811 -16.948  1.00 10.00      B   
ATOM   2608  C   ASN   290     -31.740   2.782 -19.594  1.00 10.00      B   
ATOM   2609  O   ASN   290     -30.594   2.834 -20.046  1.00 10.00      B   
ATOM   2610  N   PRO   291     -32.689   1.994 -20.133  1.00 10.00      B   
ATOM   2611  CA  PRO   291     -32.450   1.124 -21.291  1.00 10.00      B   
ATOM   2612  CB  PRO   291     -33.814   0.468 -21.552  1.00 10.00      B   
ATOM   2613  CG  PRO   291     -34.801   1.326 -20.836  1.00 10.00      B   
ATOM   2614  CD  PRO   291     -34.076   1.889 -19.650  1.00 10.00      B   
ATOM   2615  C   PRO   291     -31.988   1.904 -22.519  1.00 10.00      B   
ATOM   2616  O   PRO   291     -31.347   1.346 -23.413  1.00 10.00      B   
ATOM   2617  N   ARG   292     -32.313   3.194 -22.559  1.00 10.00      B   
ATOM   2618  HN  ARG   292     -32.841   3.579 -21.823  1.00 10.00      B   
ATOM   2619  CA  ARG   292     -31.919   4.044 -23.675  1.00 10.00      B   
ATOM   2620  CB  ARG   292     -32.524   5.442 -23.536  1.00 10.00      B   
ATOM   2621  CG  ARG   292     -33.896   5.597 -24.172  1.00 10.00      B   
ATOM   2622  CD  ARG   292     -34.412   7.018 -24.019  1.00 10.00      B   
ATOM   2623  NE  ARG   292     -33.495   7.999 -24.597  1.00 10.00      B   
ATOM   2624  HE  ARG   292     -32.570   7.706 -24.765  1.00 10.00      B   
ATOM   2625  CZ  ARG   292     -33.837   9.251 -24.902  1.00 10.00      B   
ATOM   2626  NH1 ARG   292     -35.077   9.674 -24.693  1.00 10.00      B   
ATOM   2627 HH11 ARG   292     -35.790   9.030 -24.288  1.00 10.00      B   
ATOM   2628 HH12 ARG   292     -35.342  10.655 -24.932  1.00 10.00      B   
ATOM   2629  NH2 ARG   292     -32.939  10.077 -25.426  1.00 10.00      B   
ATOM   2630 HH21 ARG   292     -31.965   9.750 -25.598  1.00 10.00      B   
ATOM   2631 HH22 ARG   292     -33.205  11.059 -25.665  1.00 10.00      B   
ATOM   2632  C   ARG   292     -30.401   4.140 -23.776  1.00 10.00      B   
ATOM   2633  O   ARG   292     -29.838   4.163 -24.871  1.00 10.00      B   
ATOM   2634  N   GLN   293     -29.738   4.175 -22.629  1.00 10.00      B   
ATOM   2635  HN  GLN   293     -30.238   4.126 -21.787  1.00 10.00      B   
ATOM   2636  CA  GLN   293     -28.285   4.273 -22.591  1.00 10.00      B   
ATOM   2637  CB  GLN   293     -27.832   5.328 -21.573  1.00 10.00      B   
ATOM   2638  CG  GLN   293     -28.409   5.139 -20.178  1.00 10.00      B   
ATOM   2639  CD  GLN   293     -28.260   6.370 -19.306  1.00 10.00      B   
ATOM   2640  OE1 GLN   293     -28.219   7.496 -19.804  1.00 10.00      B   
ATOM   2641  NE2 GLN   293     -28.194   6.167 -17.998  1.00 10.00      B   
ATOM   2642 HE21 GLN   293     -28.246   5.240 -17.668  1.00 10.00      B   
ATOM   2643 HE22 GLN   293     -28.105   6.949 -17.410  1.00 10.00      B   
ATOM   2644  C   GLN   293     -27.638   2.919 -22.302  1.00 10.00      B   
ATOM   2645  O   GLN   293     -26.555   2.617 -22.803  1.00 10.00      B   
ATOM   2646  N   GLY   294     -28.312   2.105 -21.501  1.00 10.00      B   
ATOM   2647  HN  GLY   294     -29.172   2.396 -21.125  1.00 10.00      B   
ATOM   2648  CA  GLY   294     -27.788   0.799 -21.164  1.00 10.00      B   
ATOM   2649  C   GLY   294     -27.445   0.684 -19.692  1.00 10.00      B   
ATOM   2650  O   GLY   294     -27.525   1.666 -18.947  1.00 10.00      B   
ATOM   2651  N   ARG   295     -27.042  -0.506 -19.276  1.00 10.00      B   
ATOM   2652  HN  ARG   295     -26.978  -1.242 -19.923  1.00 10.00      B   
ATOM   2653  CA  ARG   295     -26.696  -0.755 -17.886  1.00 10.00      B   
ATOM   2654  CB  ARG   295     -26.682  -2.259 -17.597  1.00 10.00      B   
ATOM   2655  CG  ARG   295     -28.060  -2.899 -17.579  1.00 10.00      B   
ATOM   2656  CD  ARG   295     -27.978  -4.411 -17.419  1.00 10.00      B   
ATOM   2657  NE  ARG   295     -27.602  -5.086 -18.662  1.00 10.00      B   
ATOM   2658  HE  ARG   295     -26.640  -5.232 -18.818  1.00 10.00      B   
ATOM   2659  CZ  ARG   295     -28.475  -5.520 -19.573  1.00 10.00      B   
ATOM   2660  NH1 ARG   295     -29.779  -5.350 -19.386  1.00 10.00      B   
ATOM   2661 HH11 ARG   295     -30.459  -5.691 -20.100  1.00 10.00      B   
ATOM   2662 HH12 ARG   295     -30.131  -4.877 -18.525  1.00 10.00      B   
ATOM   2663  NH2 ARG   295     -28.043  -6.131 -20.668  1.00 10.00      B   
ATOM   2664 HH21 ARG   295     -28.723  -6.474 -21.383  1.00 10.00      B   
ATOM   2665 HH22 ARG   295     -27.021  -6.272 -20.821  1.00 10.00      B   
ATOM   2666  C   ARG   295     -25.354  -0.131 -17.513  1.00 10.00      B   
ATOM   2667  O   ARG   295     -25.231   0.511 -16.472  1.00 10.00      B   
ATOM   2668  N   VAL   296     -24.363  -0.294 -18.383  1.00 10.00      B   
ATOM   2669  HN  VAL   296     -24.538  -0.774 -19.220  1.00 10.00      B   
ATOM   2670  CA  VAL   296     -23.022   0.231 -18.138  1.00 10.00      B   
ATOM   2671  CB  VAL   296     -22.027  -0.234 -19.224  1.00 10.00      B   
ATOM   2672  CG1 VAL   296     -20.613   0.206 -18.880  1.00 10.00      B   
ATOM   2673  CG2 VAL   296     -22.087  -1.746 -19.392  1.00 10.00      B   
ATOM   2674  C   VAL   296     -23.015   1.757 -18.052  1.00 10.00      B   
ATOM   2675  O   VAL   296     -22.419   2.338 -17.141  1.00 10.00      B   
ATOM   2676  N   LEU   297     -23.710   2.400 -18.978  1.00 10.00      B   
ATOM   2677  HN  LEU   297     -24.197   1.882 -19.653  1.00 10.00      B   
ATOM   2678  CA  LEU   297     -23.775   3.857 -19.015  1.00 10.00      B   
ATOM   2679  CB  LEU   297     -24.369   4.355 -20.336  1.00 10.00      B   
ATOM   2680  CG  LEU   297     -23.396   4.449 -21.517  1.00 10.00      B   
ATOM   2681  CD1 LEU   297     -24.130   4.838 -22.792  1.00 10.00      B   
ATOM   2682  CD2 LEU   297     -22.287   5.447 -21.214  1.00 10.00      B   
ATOM   2683  C   LEU   297     -24.538   4.427 -17.826  1.00 10.00      B   
ATOM   2684  O   LEU   297     -24.365   5.591 -17.471  1.00 10.00      B   
ATOM   2685  N   SER   298     -25.371   3.606 -17.204  1.00 10.00      B   
ATOM   2686  HN  SER   298     -25.468   2.684 -17.525  1.00 10.00      B   
ATOM   2687  CA  SER   298     -26.145   4.044 -16.050  1.00 10.00      B   
ATOM   2688  CB  SER   298     -27.447   3.251 -15.934  1.00 10.00      B   
ATOM   2689  OG  SER   298     -28.249   3.433 -17.091  1.00 10.00      B   
ATOM   2690  HG  SER   298     -28.043   2.740 -17.737  1.00 10.00      B   
ATOM   2691  C   SER   298     -25.322   3.949 -14.764  1.00 10.00      B   
ATOM   2692  O   SER   298     -25.731   4.435 -13.710  1.00 10.00      B   
ATOM   2693  N   MET   299     -24.150   3.329 -14.866  1.00 10.00      B   
ATOM   2694  HN  MET   299     -23.878   2.965 -15.737  1.00 10.00      B   
ATOM   2695  CA  MET   299     -23.257   3.176 -13.722  1.00 10.00      B   
ATOM   2696  CB  MET   299     -22.578   1.800 -13.745  1.00 10.00      B   
ATOM   2697  CG  MET   299     -23.528   0.619 -13.620  1.00 10.00      B   
ATOM   2698  SD  MET   299     -22.677  -0.971 -13.717  1.00 10.00      B   
ATOM   2699  CE  MET   299     -21.703  -0.931 -12.213  1.00 10.00      B   
ATOM   2700  C   MET   299     -22.192   4.265 -13.735  1.00 10.00      B   
ATOM   2701  O   MET   299     -21.544   4.528 -12.722  1.00 10.00      B   
ATOM   2702  N   LEU   300     -22.035   4.902 -14.893  1.00 10.00      B   
ATOM   2703  HN  LEU   300     -22.605   4.654 -15.646  1.00 10.00      B   
ATOM   2704  CA  LEU   300     -21.046   5.958 -15.078  1.00 10.00      B   
ATOM   2705  CB  LEU   300     -21.036   6.459 -16.527  1.00 10.00      B   
ATOM   2706  CG  LEU   300     -19.905   7.422 -16.904  1.00 10.00      B   
ATOM   2707  CD1 LEU   300     -18.548   6.745 -16.758  1.00 10.00      B   
ATOM   2708  CD2 LEU   300     -20.096   7.944 -18.320  1.00 10.00      B   
ATOM   2709  C   LEU   300     -21.198   7.118 -14.086  1.00 10.00      B   
ATOM   2710  O   LEU   300     -20.232   7.456 -13.402  1.00 10.00      B   
ATOM   2711  N   PRO   301     -22.398   7.743 -13.976  1.00 10.00      B   
ATOM   2712  CA  PRO   301     -22.620   8.866 -13.051  1.00 10.00      B   
ATOM   2713  CB  PRO   301     -24.131   9.130 -13.130  1.00 10.00      B   
ATOM   2714  CG  PRO   301     -24.706   7.941 -13.826  1.00 10.00      B   
ATOM   2715  CD  PRO   301     -23.623   7.429 -14.729  1.00 10.00      B   
ATOM   2716  C   PRO   301     -22.215   8.528 -11.618  1.00 10.00      B   
ATOM   2717  O   PRO   301     -21.568   9.327 -10.943  1.00 10.00      B   
ATOM   2718  N   ALA   302     -22.582   7.332 -11.170  1.00 10.00      B   
ATOM   2719  HN  ALA   302     -23.081   6.733 -11.763  1.00 10.00      B   
ATOM   2720  CA  ALA   302     -22.257   6.890  -9.821  1.00 10.00      B   
ATOM   2721  CB  ALA   302     -22.975   5.588  -9.497  1.00 10.00      B   
ATOM   2722  C   ALA   302     -20.752   6.723  -9.662  1.00 10.00      B   
ATOM   2723  O   ALA   302     -20.160   7.198  -8.689  1.00 10.00      B   
ATOM   2724  N   MET   303     -20.139   6.064 -10.636  1.00 10.00      B   
ATOM   2725  HN  MET   303     -20.671   5.726 -11.391  1.00 10.00      B   
ATOM   2726  CA  MET   303     -18.702   5.826 -10.620  1.00 10.00      B   
ATOM   2727  CB  MET   303     -18.291   4.978 -11.826  1.00 10.00      B   
ATOM   2728  CG  MET   303     -16.833   4.547 -11.820  1.00 10.00      B   
ATOM   2729  SD  MET   303     -16.359   3.646 -13.309  1.00 10.00      B   
ATOM   2730  CE  MET   303     -17.419   2.204 -13.187  1.00 10.00      B   
ATOM   2731  C   MET   303     -17.939   7.145 -10.616  1.00 10.00      B   
ATOM   2732  O   MET   303     -16.970   7.311  -9.871  1.00 10.00      B   
ATOM   2733  N   LEU   304     -18.403   8.080 -11.438  1.00 10.00      B   
ATOM   2734  HN  LEU   304     -19.192   7.877 -11.990  1.00 10.00      B   
ATOM   2735  CA  LEU   304     -17.783   9.394 -11.554  1.00 10.00      B   
ATOM   2736  CB  LEU   304     -18.489  10.226 -12.631  1.00 10.00      B   
ATOM   2737  CG  LEU   304     -18.052  11.689 -12.757  1.00 10.00      B   
ATOM   2738  CD1 LEU   304     -16.618  11.784 -13.259  1.00 10.00      B   
ATOM   2739  CD2 LEU   304     -18.998  12.454 -13.670  1.00 10.00      B   
ATOM   2740  C   LEU   304     -17.796  10.142 -10.225  1.00 10.00      B   
ATOM   2741  O   LEU   304     -16.773  10.670  -9.798  1.00 10.00      B   
ATOM   2742  N   LEU   305     -18.953  10.173  -9.572  1.00 10.00      B   
ATOM   2743  HN  LEU   305     -19.733   9.717  -9.960  1.00 10.00      B   
ATOM   2744  CA  LEU   305     -19.098  10.870  -8.294  1.00 10.00      B   
ATOM   2745  CB  LEU   305     -20.551  10.836  -7.817  1.00 10.00      B   
ATOM   2746  CG  LEU   305     -21.544  11.656  -8.645  1.00 10.00      B   
ATOM   2747  CD1 LEU   305     -22.966  11.433  -8.161  1.00 10.00      B   
ATOM   2748  CD2 LEU   305     -21.190  13.134  -8.605  1.00 10.00      B   
ATOM   2749  C   LEU   305     -18.167  10.301  -7.228  1.00 10.00      B   
ATOM   2750  O   LEU   305     -17.542  11.051  -6.475  1.00 10.00      B   
ATOM   2751  N   TYR   306     -18.066   8.979  -7.176  1.00 10.00      B   
ATOM   2752  HN  TYR   306     -18.589   8.436  -7.804  1.00 10.00      B   
ATOM   2753  CA  TYR   306     -17.209   8.315  -6.202  1.00 10.00      B   
ATOM   2754  CB  TYR   306     -17.507   6.812  -6.161  1.00 10.00      B   
ATOM   2755  CG  TYR   306     -16.739   6.051  -5.095  1.00 10.00      B   
ATOM   2756  CD1 TYR   306     -17.147   6.073  -3.766  1.00 10.00      B   
ATOM   2757  CD2 TYR   306     -15.609   5.311  -5.419  1.00 10.00      B   
ATOM   2758  CE1 TYR   306     -16.451   5.380  -2.790  1.00 10.00      B   
ATOM   2759  CE2 TYR   306     -14.909   4.615  -4.451  1.00 10.00      B   
ATOM   2760  CZ  TYR   306     -15.334   4.653  -3.139  1.00 10.00      B   
ATOM   2761  OH  TYR   306     -14.635   3.962  -2.176  1.00 10.00      B   
ATOM   2762  HH  TYR   306     -15.246   3.669  -1.486  1.00 10.00      B   
ATOM   2763  C   TYR   306     -15.736   8.563  -6.508  1.00 10.00      B   
ATOM   2764  O   TYR   306     -14.939   8.834  -5.604  1.00 10.00      B   
ATOM   2765  N   LEU   307     -15.379   8.478  -7.786  1.00 10.00      B   
ATOM   2766  HN  LEU   307     -16.060   8.259  -8.462  1.00 10.00      B   
ATOM   2767  CA  LEU   307     -14.003   8.695  -8.209  1.00 10.00      B   
ATOM   2768  CB  LEU   307     -13.802   8.278  -9.669  1.00 10.00      B   
ATOM   2769  CG  LEU   307     -13.748   6.773  -9.941  1.00 10.00      B   
ATOM   2770  CD1 LEU   307     -13.593   6.507 -11.431  1.00 10.00      B   
ATOM   2771  CD2 LEU   307     -12.616   6.124  -9.156  1.00 10.00      B   
ATOM   2772  C   LEU   307     -13.586  10.145  -8.008  1.00 10.00      B   
ATOM   2773  O   LEU   307     -12.484  10.417  -7.536  1.00 10.00      B   
ATOM   2774  N   LEU   308     -14.475  11.067  -8.353  1.00 10.00      B   
ATOM   2775  HN  LEU   308     -15.345  10.784  -8.720  1.00 10.00      B   
ATOM   2776  CA  LEU   308     -14.197  12.488  -8.206  1.00 10.00      B   
ATOM   2777  CB  LEU   308     -15.354  13.324  -8.762  1.00 10.00      B   
ATOM   2778  CG  LEU   308     -15.119  14.834  -8.869  1.00 10.00      B   
ATOM   2779  CD1 LEU   308     -13.976  15.137  -9.825  1.00 10.00      B   
ATOM   2780  CD2 LEU   308     -16.390  15.548  -9.308  1.00 10.00      B   
ATOM   2781  C   LEU   308     -13.942  12.838  -6.744  1.00 10.00      B   
ATOM   2782  O   LEU   308     -13.015  13.583  -6.430  1.00 10.00      B   
ATOM   2783  N   PHE   309     -14.758  12.278  -5.853  1.00 10.00      B   
ATOM   2784  HN  PHE   309     -15.474  11.687  -6.168  1.00 10.00      B   
ATOM   2785  CA  PHE   309     -14.618  12.524  -4.425  1.00 10.00      B   
ATOM   2786  CB  PHE   309     -15.690  11.760  -3.644  1.00 10.00      B   
ATOM   2787  CG  PHE   309     -15.602  11.936  -2.154  1.00 10.00      B   
ATOM   2788  CD1 PHE   309     -15.846  13.168  -1.571  1.00 10.00      B   
ATOM   2789  CD2 PHE   309     -15.273  10.867  -1.337  1.00 10.00      B   
ATOM   2790  CE1 PHE   309     -15.765  13.332  -0.201  1.00 10.00      B   
ATOM   2791  CE2 PHE   309     -15.190  11.023   0.033  1.00 10.00      B   
ATOM   2792  CZ  PHE   309     -15.435  12.258   0.601  1.00 10.00      B   
ATOM   2793  C   PHE   309     -13.231  12.117  -3.945  1.00 10.00      B   
ATOM   2794  O   PHE   309     -12.534  12.898  -3.301  1.00 10.00      B   
ATOM   2795  N   PHE   310     -12.827  10.901  -4.286  1.00 10.00      B   
ATOM   2796  HN  PHE   310     -13.422  10.332  -4.821  1.00 10.00      B   
ATOM   2797  CA  PHE   310     -11.522  10.389  -3.887  1.00 10.00      B   
ATOM   2798  CB  PHE   310     -11.415   8.890  -4.167  1.00 10.00      B   
ATOM   2799  CG  PHE   310     -11.685   8.036  -2.964  1.00 10.00      B   
ATOM   2800  CD1 PHE   310     -12.968   7.908  -2.459  1.00 10.00      B   
ATOM   2801  CD2 PHE   310     -10.651   7.361  -2.333  1.00 10.00      B   
ATOM   2802  CE1 PHE   310     -13.216   7.126  -1.348  1.00 10.00      B   
ATOM   2803  CE2 PHE   310     -10.892   6.577  -1.222  1.00 10.00      B   
ATOM   2804  CZ  PHE   310     -12.176   6.460  -0.729  1.00 10.00      B   
ATOM   2805  C   PHE   310     -10.387  11.145  -4.567  1.00 10.00      B   
ATOM   2806  O   PHE   310      -9.333  11.365  -3.968  1.00 10.00      B   
ATOM   2807  N   LEU   311     -10.613  11.559  -5.810  1.00 10.00      B   
ATOM   2808  HN  LEU   311     -11.480  11.360  -6.231  1.00 10.00      B   
ATOM   2809  CA  LEU   311      -9.608  12.291  -6.571  1.00 10.00      B   
ATOM   2810  CB  LEU   311     -10.052  12.467  -8.024  1.00 10.00      B   
ATOM   2811  CG  LEU   311      -8.983  12.961  -9.001  1.00 10.00      B   
ATOM   2812  CD1 LEU   311      -7.842  11.960  -9.102  1.00 10.00      B   
ATOM   2813  CD2 LEU   311      -9.592  13.217 -10.369  1.00 10.00      B   
ATOM   2814  C   LEU   311      -9.314  13.645  -5.938  1.00 10.00      B   
ATOM   2815  O   LEU   311      -8.186  14.135  -5.986  1.00 10.00      B   
ATOM   2816  N   ILE   312     -10.337  14.254  -5.360  1.00 10.00      B   
ATOM   2817  HN  ILE   312     -11.226  13.833  -5.387  1.00 10.00      B   
ATOM   2818  CA  ILE   312     -10.174  15.543  -4.704  1.00 10.00      B   
ATOM   2819  CB  ILE   312     -11.479  16.367  -4.715  1.00 10.00      B   
ATOM   2820  CG1 ILE   312     -11.973  16.563  -6.153  1.00 10.00      B   
ATOM   2821  CG2 ILE   312     -11.270  17.714  -4.036  1.00 10.00      B   
ATOM   2822  CD1 ILE   312     -13.349  17.184  -6.244  1.00 10.00      B   
ATOM   2823  C   ILE   312      -9.702  15.339  -3.265  1.00 10.00      B   
ATOM   2824  O   ILE   312      -8.879  16.103  -2.754  1.00 10.00      B   
ATOM   2825  N   GLN   313     -10.219  14.290  -2.634  1.00 10.00      B   
ATOM   2826  HN  GLN   313     -10.875  13.728  -3.107  1.00 10.00      B   
ATOM   2827  CA  GLN   313      -9.870  13.947  -1.258  1.00 10.00      B   
ATOM   2828  CB  GLN   313     -10.619  12.677  -0.839  1.00 10.00      B   
ATOM   2829  CG  GLN   313     -10.580  12.362   0.649  1.00 10.00      B   
ATOM   2830  CD  GLN   313     -11.089  10.965   0.954  1.00 10.00      B   
ATOM   2831  OE1 GLN   313     -10.903  10.037   0.165  1.00 10.00      B   
ATOM   2832  NE2 GLN   313     -11.738  10.804   2.094  1.00 10.00      B   
ATOM   2833 HE21 GLN   313     -11.858  11.584   2.676  1.00 10.00      B   
ATOM   2834 HE22 GLN   313     -12.078   9.910   2.311  1.00 10.00      B   
ATOM   2835  C   GLN   313      -8.365  13.734  -1.103  1.00 10.00      B   
ATOM   2836  O   GLN   313      -7.764  14.165  -0.117  1.00 10.00      B   
ATOM   2837  N   THR   314      -7.759  13.084  -2.088  1.00 10.00      B   
ATOM   2838  HN  THR   314      -8.287  12.779  -2.858  1.00 10.00      B   
ATOM   2839  CA  THR   314      -6.330  12.808  -2.056  1.00 10.00      B   
ATOM   2840  CB  THR   314      -5.912  11.863  -3.197  1.00 10.00      B   
ATOM   2841  OG1 THR   314      -6.781  12.057  -4.324  1.00 10.00      B   
ATOM   2842  HG1 THR   314      -7.603  11.560  -4.188  1.00 10.00      B   
ATOM   2843  CG2 THR   314      -5.997  10.414  -2.739  1.00 10.00      B   
ATOM   2844  C   THR   314      -5.494  14.087  -2.105  1.00 10.00      B   
ATOM   2845  O   THR   314      -4.493  14.207  -1.401  1.00 10.00      B   
ATOM   2846  N   SER   315      -5.915  15.048  -2.920  1.00 10.00      B   
ATOM   2847  HN  SER   315      -6.724  14.904  -3.457  1.00 10.00      B   
ATOM   2848  CA  SER   315      -5.194  16.308  -3.045  1.00 10.00      B   
ATOM   2849  CB  SER   315      -5.780  17.146  -4.182  1.00 10.00      B   
ATOM   2850  OG  SER   315      -6.998  16.590  -4.656  1.00 10.00      B   
ATOM   2851  HG  SER   315      -7.678  16.677  -3.974  1.00 10.00      B   
ATOM   2852  C   SER   315      -5.216  17.097  -1.738  1.00 10.00      B   
ATOM   2853  O   SER   315      -4.316  17.889  -1.462  1.00 10.00      B   
ATOM   2854  N   LEU   316      -6.241  16.860  -0.931  1.00 10.00      B   
ATOM   2855  HN  LEU   316      -6.919  16.203  -1.199  1.00 10.00      B   
ATOM   2856  CA  LEU   316      -6.386  17.546   0.345  1.00 10.00      B   
ATOM   2857  CB  LEU   316      -7.859  17.602   0.749  1.00 10.00      B   
ATOM   2858  CG  LEU   316      -8.799  18.277  -0.252  1.00 10.00      B   
ATOM   2859  CD1 LEU   316     -10.248  17.968   0.083  1.00 10.00      B   
ATOM   2860  CD2 LEU   316      -8.563  19.779  -0.285  1.00 10.00      B   
ATOM   2861  C   LEU   316      -5.562  16.862   1.431  1.00 10.00      B   
ATOM   2862  O   LEU   316      -5.464  17.357   2.556  1.00 10.00      B   
ATOM   2863  N   LYS   317      -4.973  15.724   1.084  1.00 10.00      B   
ATOM   2864  HN  LYS   317      -5.095  15.385   0.170  1.00 10.00      B   
ATOM   2865  CA  LYS   317      -4.154  14.962   2.018  1.00 10.00      B   
ATOM   2866  CB  LYS   317      -4.480  13.468   1.918  1.00 10.00      B   
ATOM   2867  CG  LYS   317      -5.831  13.064   2.484  1.00 10.00      B   
ATOM   2868  CD  LYS   317      -6.030  11.562   2.371  1.00 10.00      B   
ATOM   2869  CE  LYS   317      -7.261  11.098   3.129  1.00 10.00      B   
ATOM   2870  NZ  LYS   317      -7.317   9.614   3.234  1.00 10.00      B   
ATOM   2871  HZ1 LYS   317      -7.317   9.187   2.286  1.00 10.00      B   
ATOM   2872  HZ2 LYS   317      -8.182   9.321   3.729  1.00 10.00      B   
ATOM   2873  HZ3 LYS   317      -6.492   9.259   3.761  1.00 10.00      B   
ATOM   2874  C   LYS   317      -2.673  15.168   1.725  1.00 10.00      B   
ATOM   2875  O   LYS   317      -1.820  14.459   2.263  1.00 10.00      B   
ATOM   2876  N   SER   318      -2.374  16.131   0.866  1.00 10.00      B   
ATOM   2877  HN  SER   318      -3.098  16.666   0.476  1.00 10.00      B   
ATOM   2878  CA  SER   318      -0.997  16.418   0.493  1.00 10.00      B   
ATOM   2879  CB  SER   318      -0.960  17.343  -0.730  1.00 10.00      B   
ATOM   2880  OG  SER   318       0.320  17.340  -1.343  1.00 10.00      B   
ATOM   2881  HG  SER   318       0.279  16.842  -2.172  1.00 10.00      B   
ATOM   2882  C   SER   318      -0.228  17.031   1.665  1.00 10.00      B   
ATOM   2883  O   SER   318       0.832  16.534   2.054  1.00 10.00      B   
ATOM   2884  N   ASN   319      -0.776  18.095   2.233  1.00 10.00      B   
ATOM   2885  HN  ASN   319      -1.632  18.429   1.893  1.00 10.00      B   
ATOM   2886  CA  ASN   319      -0.150  18.779   3.356  1.00 10.00      B   
ATOM   2887  CB  ASN   319      -0.071  20.284   3.075  1.00 10.00      B   
ATOM   2888  CG  ASN   319       0.745  21.048   4.098  1.00 10.00      B   
ATOM   2889  OD1 ASN   319       1.649  20.500   4.734  1.00 10.00      B   
ATOM   2890  ND2 ASN   319       0.443  22.328   4.254  1.00 10.00      B   
ATOM   2891 HD21 ASN   319      -0.281  22.706   3.707  1.00 10.00      B   
ATOM   2892 HD22 ASN   319       0.950  22.849   4.913  1.00 10.00      B   
ATOM   2893  C   ASN   319      -0.939  18.509   4.633  1.00 10.00      B   
ATOM   2894  O   ASN   319      -1.742  19.333   5.069  1.00 10.00      B   
ATOM   2895  N   GLY   320      -0.723  17.333   5.208  1.00 10.00      B   
ATOM   2896  HN  GLY   320      -0.080  16.715   4.802  1.00 10.00      B   
ATOM   2897  CA  GLY   320      -1.425  16.956   6.424  1.00 10.00      B   
ATOM   2898  C   GLY   320      -0.577  17.135   7.667  1.00 10.00      B   
ATOM   2899  O   GLY   320      -1.102  17.345   8.763  1.00 10.00      B   
ATOM   2900  N   GLY   321       0.738  17.041   7.499  1.00 10.00      B   
ATOM   2901  HN  GLY   321       1.094  16.863   6.603  1.00 10.00      B   
ATOM   2902  CA  GLY   321       1.646  17.204   8.618  1.00 10.00      B   
ATOM   2903  C   GLY   321       1.642  16.016   9.561  1.00 10.00      B   
ATOM   2904  O   GLY   321       1.941  16.161  10.746  1.00 10.00      B   
ATOM   2905  N   LYS   322       1.268  14.849   9.038  1.00 10.00      B   
ATOM   2906  HN  LYS   322       0.998  14.819   8.095  1.00 10.00      B   
ATOM   2907  CA  LYS   322       1.230  13.608   9.818  1.00 10.00      B   
ATOM   2908  CB  LYS   322       2.616  13.243  10.363  1.00 10.00      B   
ATOM   2909  CG  LYS   322       3.628  12.843   9.299  1.00 10.00      B   
ATOM   2910  CD  LYS   322       3.266  11.516   8.653  1.00 10.00      B   
ATOM   2911  CE  LYS   322       4.334  11.073   7.664  1.00 10.00      B   
ATOM   2912  NZ  LYS   322       3.950   9.823   6.958  1.00 10.00      B   
ATOM   2913  HZ1 LYS   322       3.075   9.970   6.416  1.00 10.00      B   
ATOM   2914  HZ2 LYS   322       3.793   9.059   7.645  1.00 10.00      B   
ATOM   2915  HZ3 LYS   322       4.706   9.532   6.305  1.00 10.00      B   
ATOM   2916  C   LYS   322       0.187  13.628  10.941  1.00 10.00      B   
ATOM   2917  O   LYS   322       0.158  12.726  11.782  1.00 10.00      B   
ATOM   2918  N   GLY   323      -0.660  14.650  10.961  1.00 10.00      B   
ATOM   2919  HN  GLY   323      -0.587  15.352  10.280  1.00 10.00      B   
ATOM   2920  CA  GLY   323      -1.690  14.730  11.975  1.00 10.00      B   
ATOM   2921  C   GLY   323      -1.510  15.888  12.938  1.00 10.00      B   
ATOM   2922  O   GLY   323      -2.334  16.805  12.974  1.00 10.00      B   
ATOM   2923  N   LYS   324      -0.426  15.854  13.707  1.00 10.00      B   
ATOM   2924  HN  LYS   324       0.207  15.108  13.610  1.00 10.00      B   
ATOM   2925  CA  LYS   324      -0.149  16.892  14.699  1.00 10.00      B   
ATOM   2926  CB  LYS   324       0.922  16.429  15.687  1.00 10.00      B   
ATOM   2927  CG  LYS   324       0.446  15.368  16.664  1.00 10.00      B   
ATOM   2928  CD  LYS   324       1.547  14.975  17.637  1.00 10.00      B   
ATOM   2929  CE  LYS   324       1.010  14.050  18.718  1.00 10.00      B   
ATOM   2930  NZ  LYS   324       2.057  13.681  19.709  1.00 10.00      B   
ATOM   2931  HZ1 LYS   324       2.519  14.539  20.080  1.00 10.00      B   
ATOM   2932  HZ2 LYS   324       2.777  13.079  19.262  1.00 10.00      B   
ATOM   2933  HZ3 LYS   324       1.633  13.160  20.505  1.00 10.00      B   
ATOM   2934  C   LYS   324       0.252  18.220  14.064  1.00 10.00      B   
ATOM   2935  O   LYS   324       0.268  19.257  14.733  1.00 10.00      B   
ATOM   2936  N   LEU   325       0.586  18.192  12.784  1.00 10.00      B   
ATOM   2937  HN  LEU   325       0.577  17.338  12.302  1.00 10.00      B   
ATOM   2938  CA  LEU   325       0.977  19.402  12.078  1.00 10.00      B   
ATOM   2939  CB  LEU   325       2.358  19.229  11.441  1.00 10.00      B   
ATOM   2940  CG  LEU   325       3.471  18.696  12.350  1.00 10.00      B   
ATOM   2941  CD1 LEU   325       4.730  18.424  11.543  1.00 10.00      B   
ATOM   2942  CD2 LEU   325       3.761  19.672  13.479  1.00 10.00      B   
ATOM   2943  C   LEU   325      -0.055  19.755  11.014  1.00 10.00      B   
ATOM   2944  O   LEU   325       0.299  20.184   9.918  1.00 10.00      B   
ATOM   2945  N   ASP   326      -1.328  19.564  11.356  1.00 10.00      B   
ATOM   2946  HN  ASP   326      -1.527  19.219  12.251  1.00 10.00      B   
ATOM   2947  CA  ASP   326      -2.444  19.855  10.452  1.00 10.00      B   
ATOM   2948  CB  ASP   326      -3.742  19.301  11.045  1.00 10.00      B   
ATOM   2949  CG  ASP   326      -4.943  19.465  10.135  1.00 10.00      B   
ATOM   2950  OD1 ASP   326      -5.574  20.546  10.162  1.00 10.00      B   
ATOM   2951  OD2 ASP   326      -5.273  18.504   9.405  1.00 10.00      B   
ATOM   2952  C   ASP   326      -2.575  21.362  10.232  1.00 10.00      B   
ATOM   2953  O   ASP   326      -2.954  22.097  11.150  1.00 10.00      B   
ATOM   2954  N   PRO   327      -2.228  21.847   9.027  1.00 10.00      B   
ATOM   2955  CA  PRO   327      -2.284  23.258   8.685  1.00 10.00      B   
ATOM   2956  CB  PRO   327      -0.963  23.407   7.931  1.00 10.00      B   
ATOM   2957  CG  PRO   327      -0.757  22.082   7.248  1.00 10.00      B   
ATOM   2958  CD  PRO   327      -1.677  21.078   7.908  1.00 10.00      B   
ATOM   2959  C   PRO   327      -3.439  23.633   7.750  1.00 10.00      B   
ATOM   2960  O   PRO   327      -3.525  24.780   7.306  1.00 10.00      B   
ATOM   2961  N   THR   328      -4.315  22.687   7.440  1.00 10.00      B   
ATOM   2962  HN  THR   328      -4.213  21.789   7.820  1.00 10.00      B   
ATOM   2963  CA  THR   328      -5.433  22.963   6.547  1.00 10.00      B   
ATOM   2964  CB  THR   328      -4.999  22.920   5.060  1.00 10.00      B   
ATOM   2965  OG1 THR   328      -6.150  22.886   4.204  1.00 10.00      B   
ATOM   2966  HG1 THR   328      -5.960  23.382   3.397  1.00 10.00      B   
ATOM   2967  CG2 THR   328      -4.120  21.709   4.775  1.00 10.00      B   
ATOM   2968  C   THR   328      -6.595  22.003   6.777  1.00 10.00      B   
ATOM   2969  O   THR   328      -6.401  20.795   6.892  1.00 10.00      B   
ATOM   2970  N   LEU   329      -7.803  22.550   6.845  1.00 10.00      B   
ATOM   2971  HN  LEU   329      -7.891  23.525   6.760  1.00 10.00      B   
ATOM   2972  CA  LEU   329      -9.002  21.746   7.048  1.00 10.00      B   
ATOM   2973  CB  LEU   329      -9.709  22.137   8.347  1.00 10.00      B   
ATOM   2974  CG  LEU   329      -9.180  21.492   9.629  1.00 10.00      B   
ATOM   2975  CD1 LEU   329     -10.008  21.936  10.825  1.00 10.00      B   
ATOM   2976  CD2 LEU   329      -9.186  19.975   9.508  1.00 10.00      B   
ATOM   2977  C   LEU   329      -9.954  21.906   5.872  1.00 10.00      B   
ATOM   2978  O   LEU   329     -11.175  21.838   6.029  1.00 10.00      B   
ATOM   2979  N   TRP   330      -9.383  22.096   4.689  1.00 10.00      B   
ATOM   2980  HN  TRP   330      -8.403  22.120   4.632  1.00 10.00      B   
ATOM   2981  CA  TRP   330     -10.169  22.272   3.473  1.00 10.00      B   
ATOM   2982  CB  TRP   330      -9.305  22.809   2.331  1.00 10.00      B   
ATOM   2983  CG  TRP   330      -9.167  24.299   2.344  1.00 10.00      B   
ATOM   2984  CD1 TRP   330      -8.237  25.029   3.022  1.00 10.00      B   
ATOM   2985  CD2 TRP   330      -9.989  25.243   1.648  1.00 10.00      B   
ATOM   2986  NE1 TRP   330      -8.425  26.369   2.793  1.00 10.00      B   
ATOM   2987  HE1 TRP   330      -7.878  27.095   3.172  1.00 10.00      B   
ATOM   2988  CE2 TRP   330      -9.495  26.528   1.953  1.00 10.00      B   
ATOM   2989  CE3 TRP   330     -11.092  25.127   0.797  1.00 10.00      B   
ATOM   2990  CZ2 TRP   330     -10.066  27.688   1.437  1.00 10.00      B   
ATOM   2991  CZ3 TRP   330     -11.657  26.281   0.287  1.00 10.00      B   
ATOM   2992  CH2 TRP   330     -11.144  27.543   0.607  1.00 10.00      B   
ATOM   2993  C   TRP   330     -10.869  20.982   3.054  1.00 10.00      B   
ATOM   2994  O   TRP   330     -11.704  20.988   2.150  1.00 10.00      B   
ATOM   2995  N   MET   331     -10.529  19.882   3.718  1.00 10.00      B   
ATOM   2996  HN  MET   331      -9.838  19.940   4.416  1.00 10.00      B   
ATOM   2997  CA  MET   331     -11.135  18.585   3.428  1.00 10.00      B   
ATOM   2998  CB  MET   331     -10.388  17.474   4.176  1.00 10.00      B   
ATOM   2999  CG  MET   331     -10.919  16.070   3.939  1.00 10.00      B   
ATOM   3000  SD  MET   331      -9.867  14.800   4.676  1.00 10.00      B   
ATOM   3001  CE  MET   331      -9.726  15.401   6.359  1.00 10.00      B   
ATOM   3002  C   MET   331     -12.618  18.585   3.799  1.00 10.00      B   
ATOM   3003  O   MET   331     -13.411  17.818   3.254  1.00 10.00      B   
ATOM   3004  N   TRP   332     -12.990  19.472   4.714  1.00 10.00      B   
ATOM   3005  HN  TRP   332     -12.317  20.072   5.101  1.00 10.00      B   
ATOM   3006  CA  TRP   332     -14.372  19.578   5.155  1.00 10.00      B   
ATOM   3007  CB  TRP   332     -14.477  20.384   6.449  1.00 10.00      B   
ATOM   3008  CG  TRP   332     -14.273  19.559   7.682  1.00 10.00      B   
ATOM   3009  CD1 TRP   332     -13.210  19.607   8.535  1.00 10.00      B   
ATOM   3010  CD2 TRP   332     -15.157  18.555   8.197  1.00 10.00      B   
ATOM   3011  NE1 TRP   332     -13.374  18.692   9.547  1.00 10.00      B   
ATOM   3012  HE1 TRP   332     -12.744  18.540  10.288  1.00 10.00      B   
ATOM   3013  CE2 TRP   332     -14.562  18.036   9.364  1.00 10.00      B   
ATOM   3014  CE3 TRP   332     -16.391  18.043   7.787  1.00 10.00      B   
ATOM   3015  CZ2 TRP   332     -15.159  17.033  10.125  1.00 10.00      B   
ATOM   3016  CZ3 TRP   332     -16.982  17.050   8.543  1.00 10.00      B   
ATOM   3017  CH2 TRP   332     -16.366  16.554   9.699  1.00 10.00      B   
ATOM   3018  C   TRP   332     -15.259  20.188   4.077  1.00 10.00      B   
ATOM   3019  O   TRP   332     -16.438  19.856   3.982  1.00 10.00      B   
ATOM   3020  N   THR   333     -14.681  21.062   3.260  1.00 10.00      B   
ATOM   3021  HN  THR   333     -13.733  21.276   3.382  1.00 10.00      B   
ATOM   3022  CA  THR   333     -15.420  21.724   2.188  1.00 10.00      B   
ATOM   3023  CB  THR   333     -14.495  22.641   1.367  1.00 10.00      B   
ATOM   3024  OG1 THR   333     -13.458  23.149   2.219  1.00 10.00      B   
ATOM   3025  HG1 THR   333     -12.605  22.822   1.908  1.00 10.00      B   
ATOM   3026  CG2 THR   333     -15.278  23.803   0.774  1.00 10.00      B   
ATOM   3027  C   THR   333     -16.077  20.707   1.255  1.00 10.00      B   
ATOM   3028  O   THR   333     -17.281  20.772   1.001  1.00 10.00      B   
ATOM   3029  N   VAL   334     -15.291  19.752   0.769  1.00 10.00      B   
ATOM   3030  HN  VAL   334     -14.345  19.731   1.024  1.00 10.00      B   
ATOM   3031  CA  VAL   334     -15.814  18.733  -0.132  1.00 10.00      B   
ATOM   3032  CB  VAL   334     -14.703  17.937  -0.853  1.00 10.00      B   
ATOM   3033  CG1 VAL   334     -13.858  18.861  -1.714  1.00 10.00      B   
ATOM   3034  CG2 VAL   334     -13.834  17.171   0.133  1.00 10.00      B   
ATOM   3035  C   VAL   334     -16.764  17.787   0.591  1.00 10.00      B   
ATOM   3036  O   VAL   334     -17.723  17.291   0.008  1.00 10.00      B   
ATOM   3037  N   ASN   335     -16.505  17.562   1.871  1.00 10.00      B   
ATOM   3038  HN  ASN   335     -15.733  17.998   2.286  1.00 10.00      B   
ATOM   3039  CA  ASN   335     -17.345  16.682   2.673  1.00 10.00      B   
ATOM   3040  CB  ASN   335     -16.711  16.427   4.044  1.00 10.00      B   
ATOM   3041  CG  ASN   335     -15.828  15.192   4.065  1.00 10.00      B   
ATOM   3042  OD1 ASN   335     -16.112  14.198   3.399  1.00 10.00      B   
ATOM   3043  ND2 ASN   335     -14.748  15.243   4.829  1.00 10.00      B   
ATOM   3044 HD21 ASN   335     -14.573  16.064   5.337  1.00 10.00      B   
ATOM   3045 HD22 ASN   335     -14.162  14.457   4.854  1.00 10.00      B   
ATOM   3046  C   ASN   335     -18.734  17.284   2.833  1.00 10.00      B   
ATOM   3047  O   ASN   335     -19.743  16.591   2.712  1.00 10.00      B   
ATOM   3048  N   LEU   336     -18.773  18.585   3.086  1.00 10.00      B   
ATOM   3049  HN  LEU   336     -17.926  19.083   3.161  1.00 10.00      B   
ATOM   3050  CA  LEU   336     -20.032  19.294   3.263  1.00 10.00      B   
ATOM   3051  CB  LEU   336     -19.790  20.712   3.789  1.00 10.00      B   
ATOM   3052  CG  LEU   336     -19.145  20.821   5.176  1.00 10.00      B   
ATOM   3053  CD1 LEU   336     -18.962  22.280   5.570  1.00 10.00      B   
ATOM   3054  CD2 LEU   336     -19.972  20.084   6.217  1.00 10.00      B   
ATOM   3055  C   LEU   336     -20.834  19.341   1.967  1.00 10.00      B   
ATOM   3056  O   LEU   336     -22.020  19.008   1.953  1.00 10.00      B   
ATOM   3057  N   ILE   337     -20.181  19.738   0.878  1.00 10.00      B   
ATOM   3058  HN  ILE   337     -19.231  19.979   0.946  1.00 10.00      B   
ATOM   3059  CA  ILE   337     -20.854  19.831  -0.413  1.00 10.00      B   
ATOM   3060  CB  ILE   337     -20.008  20.525  -1.506  1.00 10.00      B   
ATOM   3061  CG1 ILE   337     -18.720  19.750  -1.797  1.00 10.00      B   
ATOM   3062  CG2 ILE   337     -19.702  21.962  -1.106  1.00 10.00      B   
ATOM   3063  CD1 ILE   337     -17.987  20.220  -3.034  1.00 10.00      B   
ATOM   3064  C   ILE   337     -21.360  18.474  -0.897  1.00 10.00      B   
ATOM   3065  O   ILE   337     -22.475  18.372  -1.401  1.00 10.00      B   
ATOM   3066  N   TYR   338     -20.555  17.428  -0.722  1.00 10.00      B   
ATOM   3067  HN  TYR   338     -19.674  17.559  -0.301  1.00 10.00      B   
ATOM   3068  CA  TYR   338     -20.957  16.092  -1.146  1.00 10.00      B   
ATOM   3069  CB  TYR   338     -19.793  15.104  -1.080  1.00 10.00      B   
ATOM   3070  CG  TYR   338     -19.036  14.980  -2.383  1.00 10.00      B   
ATOM   3071  CD1 TYR   338     -18.001  15.851  -2.694  1.00 10.00      B   
ATOM   3072  CD2 TYR   338     -19.359  13.991  -3.302  1.00 10.00      B   
ATOM   3073  CE1 TYR   338     -17.309  15.742  -3.882  1.00 10.00      B   
ATOM   3074  CE2 TYR   338     -18.672  13.874  -4.492  1.00 10.00      B   
ATOM   3075  CZ  TYR   338     -17.648  14.752  -4.777  1.00 10.00      B   
ATOM   3076  OH  TYR   338     -16.961  14.637  -5.960  1.00 10.00      B   
ATOM   3077  HH  TYR   338     -17.586  14.551  -6.686  1.00 10.00      B   
ATOM   3078  C   TYR   338     -22.144  15.597  -0.331  1.00 10.00      B   
ATOM   3079  O   TYR   338     -23.061  14.974  -0.869  1.00 10.00      B   
ATOM   3080  N   LEU   339     -22.122  15.882   0.969  1.00 10.00      B   
ATOM   3081  HN  LEU   339     -21.349  16.362   1.342  1.00 10.00      B   
ATOM   3082  CA  LEU   339     -23.210  15.489   1.853  1.00 10.00      B   
ATOM   3083  CB  LEU   339     -22.888  15.861   3.306  1.00 10.00      B   
ATOM   3084  CG  LEU   339     -24.011  15.659   4.331  1.00 10.00      B   
ATOM   3085  CD1 LEU   339     -24.368  14.184   4.467  1.00 10.00      B   
ATOM   3086  CD2 LEU   339     -23.620  16.248   5.677  1.00 10.00      B   
ATOM   3087  C   LEU   339     -24.495  16.173   1.409  1.00 10.00      B   
ATOM   3088  O   LEU   339     -25.556  15.550   1.358  1.00 10.00      B   
ATOM   3089  N   ALA   340     -24.382  17.454   1.073  1.00 10.00      B   
ATOM   3090  HN  ALA   340     -23.503  17.891   1.139  1.00 10.00      B   
ATOM   3091  CA  ALA   340     -25.526  18.227   0.614  1.00 10.00      B   
ATOM   3092  CB  ALA   340     -25.154  19.693   0.456  1.00 10.00      B   
ATOM   3093  C   ALA   340     -26.049  17.661  -0.700  1.00 10.00      B   
ATOM   3094  O   ALA   340     -27.256  17.506  -0.875  1.00 10.00      B   
ATOM   3095  N   LEU   341     -25.129  17.335  -1.607  1.00 10.00      B   
ATOM   3096  HN  LEU   341     -24.180  17.492  -1.401  1.00 10.00      B   
ATOM   3097  CA  LEU   341     -25.489  16.772  -2.906  1.00 10.00      B   
ATOM   3098  CB  LEU   341     -24.236  16.470  -3.734  1.00 10.00      B   
ATOM   3099  CG  LEU   341     -23.444  17.680  -4.227  1.00 10.00      B   
ATOM   3100  CD1 LEU   341     -22.175  17.238  -4.939  1.00 10.00      B   
ATOM   3101  CD2 LEU   341     -24.296  18.544  -5.141  1.00 10.00      B   
ATOM   3102  C   LEU   341     -26.316  15.501  -2.744  1.00 10.00      B   
ATOM   3103  O   LEU   341     -27.311  15.303  -3.444  1.00 10.00      B   
ATOM   3104  N   ALA   342     -25.902  14.650  -1.812  1.00 10.00      B   
ATOM   3105  HN  ALA   342     -25.102  14.870  -1.285  1.00 10.00      B   
ATOM   3106  CA  ALA   342     -26.600  13.398  -1.550  1.00 10.00      B   
ATOM   3107  CB  ALA   342     -25.856  12.588  -0.498  1.00 10.00      B   
ATOM   3108  C   ALA   342     -28.039  13.651  -1.114  1.00 10.00      B   
ATOM   3109  O   ALA   342     -28.959  12.946  -1.534  1.00 10.00      B   
ATOM   3110  N   ILE   343     -28.226  14.663  -0.277  1.00 10.00      B   
ATOM   3111  HN  ILE   343     -27.449  15.187   0.018  1.00 10.00      B   
ATOM   3112  CA  ILE   343     -29.552  15.019   0.213  1.00 10.00      B   
ATOM   3113  CB  ILE   343     -29.467  15.986   1.413  1.00 10.00      B   
ATOM   3114  CG1 ILE   343     -28.601  15.379   2.518  1.00 10.00      B   
ATOM   3115  CG2 ILE   343     -30.857  16.313   1.943  1.00 10.00      B   
ATOM   3116  CD1 ILE   343     -28.241  16.353   3.618  1.00 10.00      B   
ATOM   3117  C   ILE   343     -30.368  15.664  -0.903  1.00 10.00      B   
ATOM   3118  O   ILE   343     -31.545  15.354  -1.084  1.00 10.00      B   
ATOM   3119  N   VAL   344     -29.718  16.539  -1.664  1.00 10.00      B   
ATOM   3120  HN  VAL   344     -28.771  16.727  -1.469  1.00 10.00      B   
ATOM   3121  CA  VAL   344     -30.359  17.239  -2.773  1.00 10.00      B   
ATOM   3122  CB  VAL   344     -29.398  18.270  -3.412  1.00 10.00      B   
ATOM   3123  CG1 VAL   344     -29.931  18.773  -4.744  1.00 10.00      B   
ATOM   3124  CG2 VAL   344     -29.160  19.436  -2.464  1.00 10.00      B   
ATOM   3125  C   VAL   344     -30.854  16.257  -3.837  1.00 10.00      B   
ATOM   3126  O   VAL   344     -31.964  16.392  -4.347  1.00 10.00      B   
ATOM   3127  N   LEU   345     -30.032  15.264  -4.160  1.00 10.00      B   
ATOM   3128  HN  LEU   345     -29.153  15.208  -3.722  1.00 10.00      B   
ATOM   3129  CA  LEU   345     -30.395  14.265  -5.161  1.00 10.00      B   
ATOM   3130  CB  LEU   345     -29.162  13.499  -5.644  1.00 10.00      B   
ATOM   3131  CG  LEU   345     -28.127  14.312  -6.428  1.00 10.00      B   
ATOM   3132  CD1 LEU   345     -26.903  13.465  -6.737  1.00 10.00      B   
ATOM   3133  CD2 LEU   345     -28.730  14.869  -7.711  1.00 10.00      B   
ATOM   3134  C   LEU   345     -31.455  13.301  -4.635  1.00 10.00      B   
ATOM   3135  O   LEU   345     -32.196  12.691  -5.408  1.00 10.00      B   
ATOM   3136  N   ASN   346     -31.527  13.168  -3.316  1.00 10.00      B   
ATOM   3137  HN  ASN   346     -30.909  13.676  -2.752  1.00 10.00      B   
ATOM   3138  CA  ASN   346     -32.501  12.281  -2.691  1.00 10.00      B   
ATOM   3139  CB  ASN   346     -32.034  11.849  -1.298  1.00 10.00      B   
ATOM   3140  CG  ASN   346     -31.498  10.430  -1.274  1.00 10.00      B   
ATOM   3141  OD1 ASN   346     -32.253   9.471  -1.120  1.00 10.00      B   
ATOM   3142  ND2 ASN   346     -30.189  10.286  -1.419  1.00 10.00      B   
ATOM   3143 HD21 ASN   346     -29.643  11.098  -1.531  1.00 10.00      B   
ATOM   3144 HD22 ASN   346     -29.818   9.376  -1.412  1.00 10.00      B   
ATOM   3145  C   ASN   346     -33.869  12.944  -2.604  1.00 10.00      B   
ATOM   3146  O   ASN   346     -34.887  12.339  -2.938  1.00 10.00      B   
ATOM   3147  N   LEU   347     -33.885  14.193  -2.160  1.00 10.00      B   
ATOM   3148  HN  LEU   347     -33.034  14.629  -1.921  1.00 10.00      B   
ATOM   3149  CA  LEU   347     -35.124  14.939  -2.024  1.00 10.00      B   
ATOM   3150  CB  LEU   347     -35.048  15.899  -0.836  1.00 10.00      B   
ATOM   3151  CG  LEU   347     -34.696  15.276   0.515  1.00 10.00      B   
ATOM   3152  CD1 LEU   347     -34.675  16.340   1.599  1.00 10.00      B   
ATOM   3153  CD2 LEU   347     -35.672  14.165   0.869  1.00 10.00      B   
ATOM   3154  C   LEU   347     -35.427  15.709  -3.301  1.00 10.00      B   
ATOM   3155  O   LEU   347     -34.699  16.630  -3.674  1.00 10.00      B   
ATOM   3156  N   TRP   348     -36.507  15.327  -3.962  1.00 10.00      B   
ATOM   3157  HN  TRP   348     -37.054  14.599  -3.596  1.00 10.00      B   
ATOM   3158  CA  TRP   348     -36.913  15.958  -5.213  1.00 10.00      B   
ATOM   3159  CB  TRP   348     -37.164  14.894  -6.292  1.00 10.00      B   
ATOM   3160  CG  TRP   348     -38.086  13.787  -5.861  1.00 10.00      B   
ATOM   3161  CD1 TRP   348     -37.795  12.758  -5.010  1.00 10.00      B   
ATOM   3162  CD2 TRP   348     -39.446  13.593  -6.267  1.00 10.00      B   
ATOM   3163  NE1 TRP   348     -38.888  11.946  -4.854  1.00 10.00      B   
ATOM   3164  HE1 TRP   348     -38.926  11.144  -4.288  1.00 10.00      B   
ATOM   3165  CE2 TRP   348     -39.914  12.431  -5.619  1.00 10.00      B   
ATOM   3166  CE3 TRP   348     -40.310  14.285  -7.120  1.00 10.00      B   
ATOM   3167  CZ2 TRP   348     -41.211  11.955  -5.786  1.00 10.00      B   
ATOM   3168  CZ3 TRP   348     -41.597  13.810  -7.286  1.00 10.00      B   
ATOM   3169  CH2 TRP   348     -42.032  12.654  -6.626  1.00 10.00      B   
ATOM   3170  C   TRP   348     -38.147  16.838  -5.024  1.00 10.00      B   
ATOM   3171  O   TRP   348     -38.783  17.252  -5.996  1.00 10.00      B   
ATOM   3172  N   ASP   349     -38.477  17.123  -3.771  1.00 10.00      B   
ATOM   3173  HN  ASP   349     -37.923  16.776  -3.042  1.00 10.00      B   
ATOM   3174  CB  ASP   349     -40.076  17.715  -2.000  1.00 10.00      B   
ATOM   3175  CG  ASP   349     -41.102  18.719  -1.507  1.00 10.00      B   
ATOM   3176  OD1 ASP   349     -42.225  18.761  -2.058  1.00 10.00      B   
ATOM   3177  OD2 ASP   349     -40.798  19.456  -0.542  1.00 10.00      B   
ATOM   3178  CA  ASP   349     -39.634  17.951  -3.447  1.00 10.00      B   
ATOM   3179  C   ASP   349     -39.321  19.423  -3.675  1.00 10.00      B   
ATOM   3180  O   ASP   349     -39.911  20.024  -4.601  1.00 10.00      B   
ATOM   3181  OXT ASP   349     -38.463  19.968  -2.948  1.00 10.00      B   
END
