# Supplementary material for: Large-scale discovery of protein interactions at residue resolution using co-evolution calculated from genomic sequences
Source: Nat Commun. 2021 Mar 2;12:1396. doi: 10.1038/s41467-021-21636-z (PMC7925567; doi:10.1038/s41467-021-21636-z)
Supplement: Supplementary file 13 — Supplementary Data 11 [file 41467_2021_21636_MOESM13_ESM.zip › supplementary_prediction/membrane128329_SECG_LPTF/membrane128329_SECG_ECOLI_LPTF_ECOLI_inter_ecs.csv]

X	Unnamed..0.1	A_i	A_j	cn	dist	dist_intra	dist_multimer	fn	i	j	segmentwise_precision	probability	segment_i	segment_j	precision	evcomplex_raw	X_e_i	X_e_j	intra_enrich_max	intra_enrich_min	Z_score	inter_relative_rank_longrange	asa_i	asa_j	asa_max	asa_min	conservation_i	conservation_j	conservation_max	conservation_min	f_hydrophilicity	enrichment_5	enrichment_10	evcomplex_normed	residue_prediction_strucaware	residue_prediction_strucfree	A_i_state	A_j_state
7	683	L	L	0.070528	NA	NA	NA	0	68	218	NA	1.03533418475947	A_1	B_1	0.544747081712062	1.03533418475947	0	0	0	0	4.5063751628771	0.596412556053812	0.531018385146589	1.16562369901027	1.16562369901027	0.531018385146589	0.662	0.212	0.662	0.212	2.9381	1.00125745370873	1.00125745370873	0.710346794531912	0.453855224208158	0.384051035585971	found	found
8	691	L	D	0.070119	NA	NA	NA	0	58	200	NA	1.02933016250495	A_1	B_1	0.547892720306513	1.02933016250495	0	0.70361103116029	0.70361103116029	0	4.48191967798218	0.60762331838565	0.472073991286919	0.802139037433155	0.802139037433155	0.472073991286919	0.396	0.385	0.396	0.385	0.304500000000001	0.995823765733343	0.995823765733343	0.706227411606499	0.427784404978231	0.405179459626336	found	missing
2	544	G	A	0.076374	NA	NA	NA	0	18	90	NA	1.12115206764434	A_1	B_1	0.590673575129534	1.12115206764434	0	1.47188212432843	1.47188212432843	0	4.8559271547982	0.437219730941704	0.332192004478238	0.690082644628099	0.690082644628099	0.332192004478238	0.449	0.675	0.675	0.449	2.5709	1.98726338224449	3.03022339476676	0.769226776394911	0.370750948844727	0.364981888272256	missing	found
16	824	G	D	0.065292	NA	NA	NA	0	18	242	NA	0.958470956092835	A_1	B_1	0.503012048192771	0.958470956092835	0	0.710536740358369	0.710536740358369	0	4.19329712153279	0.791479820627803	0.332192004478238	0.354604872251931	0.354604872251931	0.332192004478238	0.449	0.109	0.449	0.109	0.2094	0.931695619383247	1.86862564723178	0.657610635613907	0.321792683970868	0.347560831486369	missing	found
3	601	I	S	0.073667	NA	NA	NA	0	20	83	NA	1.08141395458082	A_1	B_1	0.565022421524664	1.08141395458082	1.05583728484625	3.16202061396011	3.16202061396011	1.05583728484625	4.69406652494352	0.506726457399103	0.40317156145377	0.423076923076923	0.423076923076923	0.40317156145377	0.774	0.546	0.774	0.546	2.9426	1.04296001252227	2.1218833339672	0.741962303096393	0.297772001738025	0.251333044598313	missing	found
6	678	V	A	0.070711	NA	NA	NA	0	17	232	NA	1.03802058102494	A_1	B_1	0.545098039215686	1.03802058102494	1.44820635462264	0	1.44820635462264	0	4.51731734805013	0.589686098654709	0.372235172235172	0.220018365472911	0.372235172235172	0.220018365472911	0.634	0.276	0.634	0.276	6.7133	1.94061869158048	1.94061869158048	0.71218994141541	0.286616040931002	0.324890326389203	missing	found
18	881	I	S	0.063534	NA	NA	NA	0	20	94	NA	0.932663936231118	A_1	B_1	0.478142076502732	0.932663936231118	1.05583728484625	0.734547474337774	1.05583728484625	0.734547474337774	4.08818039183773	0.874439461883408	0.40317156145377	0.421586082629027	0.421586082629027	0.40317156145377	0.774	0.663	0.774	0.663	3.4249	1.98726338224449	1.98726338224449	0.639904339323255	0.284853462985406	0.254655329007778	missing	found
1	527	L	I	0.077497	NA	NA	NA	0	68	85	NA	1.13763743926249	A_1	B_1	0.603260869565217	1.13763743926249	0	2.26755441190222	2.26755441190222	0	4.92307509987643	0.414798206278027	0.531018385146589	0.0427077590397877	0.531018385146589	0.0427077590397877	0.662	0.538	0.662	0.538	7.0789	1.09384271410107	1.09384271410107	0.780537453718234	0.25446565814844	0.340793292249413	found	found
13	808	G	I	0.065686	NA	NA	NA	0	15	234	NA	0.96425478193215	A_1	B_1	0.518633540372671	0.96425478193215	3.17237301136047	0.80078814245181	3.17237301136047	0.80078814245181	4.21685570600369	0.762331838565022	0.373112023784016	0.365592697006309	0.373112023784016	0.365592697006309	0.416	0.457	0.457	0.416	5.2652	1.94061869158048	2.87231431096373	0.661578940925919	0.253341104845217	0.246722456899661	missing	found
5	624	S	E	0.072858	NA	NA	NA	0	45	10	NA	1.06953802792091	A_1	B_1	0.558441558441558	1.06953802792091	0	5.06257276684145	5.06257276684145	0	4.64569369540809	0.52914798206278	0.684302798402284	0.188614471647268	0.684302798402284	0.188614471647268	0.514	0.373	0.514	0.373	-1.503	1.03221220427756	1.03221220427756	0.733814183813607	0.191002450916692	0.219971280713063	found	found
9	694	K	G	0.069903	NA	NA	NA	0	26	294	NA	1.02615933412604	A_1	B_1	0.549618320610687	1.02615933412604	6.17956630465164	2.30762458654825	6.17956630465164	2.30762458654825	4.4690043118763	0.612107623318386	0.448272718986419	0.400689413995024	0.448272718986419	0.400689413995024	0.67	0.584	0.67	0.584	-4.2062	0.992954140787907	0.992954140787907	0.704051893973517	0.188297145609004	0.147888418825793	missing	found
14	815	L	D	0.065484	NA	NA	NA	0	68	191	NA	0.961289470207425	A_1	B_1	0.512269938650307	0.961289470207425	0	6.45564176837919	6.45564176837919	0	4.20477744696023	0.773542600896861	0.531018385146589	0.556002773060423	0.556002773060423	0.531018385146589	0.662	0.298	0.662	0.298	0.7859	0.934246397112524	0.934246397112524	0.659544429065445	0.185659263577302	0.121590957166281	found	found
10	706	S	F	0.069446	NA	NA	NA	0	46	27	NA	1.01945068334288	A_1	B_1	0.547169811320755	1.01945068334288	5.72404204174056	0.780397117112516	5.72404204174056	0.780397117112516	4.44167874562451	0.621076233183857	0.69701274411253	0.226274309710557	0.69701274411253	0.226274309710557	0.391	0.31	0.391	0.31	-0.1604	0.986882758380202	0.986882758380202	0.69944906268522	0.174050909575732	0.194948970601631	found	found
12	775	L	V	0.066624	NA	NA	NA	0	62	283	NA	0.978024397762804	A_1	B_1	0.528239202657807	0.978024397762804	4.53042881426877	4.35989079423212	4.53042881426877	4.35989079423212	4.2729418791857	0.713004484304933	0.427946595690629	0.00206611570247934	0.427946595690629	0.00206611570247934	0.409	0.522	0.522	0.409	4.6007	0.949391639880104	0.949391639880104	0.671026327683957	0.132304679834507	0.196133913991529	found	found
4	617	K	T	0.073068	NA	NA	NA	0	26	275	NA	1.07262077773374	A_1	B_1	0.556521739130435	1.07262077773374	6.17956630465164	3.48775819448372	6.17956630465164	3.48775819448372	4.65825030134436	0.524663677130045	0.448272718986419	0.07428786430007	0.448272718986419	0.07428786430007	0.67	0.281	0.67	0.281	-2.3711	1.03500211741895	1.03500211741895	0.735929270401227	0.132205766002067	0.164131976816811	missing	found
15	818	S	A	0.065386	NA	NA	NA	0	45	280	NA	0.959850853628103	A_1	B_1	0.509146341463415	0.959850853628103	0	4.84733282540497	4.84733282540497	0	4.19891769752331	0.780269058295964	0.684302798402284	0.0051150095489192	0.684302798402284	0.0051150095489192	0.514	0.345	0.514	0.345	2.6105	0.932944437646539	0.932944437646539	0.658557388657889	0.120167447670635	0.179446236018512	found	found
19	893	Y	G	0.063286	NA	NA	NA	0	2	71	NA	0.929023355499772	A_1	B_1	0.46916890080429	0.929023355499772	0	4.44184099784424	4.44184099784424	0	4.07335163816062	0.89237668161435	0.576470588235294	0	0.576470588235294	0	0.28	0.617	0.617	0.28	-0.5802	0.905045306232576	0.905045306232576	0.637406522781684	0.109678477474333	0.164769970151072	missing	found
0	297	A	A	0.096797	NA	NA	NA	0	89	120	NA	1.42095682682286	A_1	B_1	0.804597701149425	1.42095682682286	0	0.70707388575933	0.70707388575933	0	6.07708697878118	0.195067264573991	NA	0.304436559791153	NA	NA	0.267	0.43	0.43	0.267	3.2098	1.35024901709606	1.35024901709606	0.974923982961455	NA	0.640869340647127	missing	found
11	762	S	D	0.067263	NA	NA	NA	0	88	171	NA	0.987404765050425	A_1	B_1	0.52901023890785	0.987404765050425	0.718704105595389	5.55595112018408	5.55595112018408	0.718704105595389	4.31114983724891	0.692825112107623	NA	0.123642427917746	NA	NA	0.194	0.427	0.427	0.194	-3.6203	0.957880947010353	0.957880947010353	0.677462234014859	NA	0.181778649585972	missing	found
17	828	S	Q	0.065144	NA	NA	NA	0	88	228	NA	0.956298351462838	A_1	B_1	0.501501501501502	0.956298351462838	0.718704105595389	2.41272885976161	2.41272885976161	0.718704105595389	4.1844477040158	0.795964125560538	NA	0.4619088077032	NA	NA	0.194	0.246	0.246	0.194	-3.4482	0.929729394883597	0.929729394883597	0.656120003161679	NA	0.311927238642145	missing	found
