# Supplementary material for: Large-scale discovery of protein interactions at residue resolution using co-evolution calculated from genomic sequences
Source: Nat Commun. 2021 Mar 2;12:1396. doi: 10.1038/s41467-021-21636-z (PMC7925567; doi:10.1038/s41467-021-21636-z)
Supplement: Supplementary file 13 — Supplementary Data 11 [file 41467_2021_21636_MOESM13_ESM.zip › supplementary_prediction/cep_exp06715_SUFC_SUFB/haddock_rmsd.disp]

1 2 1.4361
1 3 9.45222
1 4 12.3078
1 5 27.0418
1 6 26.8667
1 7 26.826
1 8 26.876
1 9 26.0274
1 10 8.97921
1 11 5.23998
1 12 26.2644
1 13 5.69066
1 14 1.01657
1 15 11.8019
1 16 27.4907
1 17 27.595
1 18 2.09583
1 19 26.3444
1 20 27.5269
1 21 27.4228
1 22 11.9796
1 23 27.1811
1 24 26.3701
1 25 27.3525
1 26 26.406
1 27 26.4705
1 28 27.2865
1 29 26.7424
1 30 26.6961
1 31 26.6203
1 32 27.2469
1 33 5.05856
1 34 26.9922
1 35 25.7908
1 36 26.457
1 37 26.7173
1 38 26.4162
1 39 27.2252
1 40 26.2157
1 41 26.5589
1 42 26.589
1 43 25.8527
1 44 26.2398
1 45 6.32063
1 46 26.1301
1 47 27.2185
1 48 26.9592
1 49 25.4472
1 50 26.738
1 51 26.9011
1 52 27.0991
1 53 26.2719
1 54 26.7453
1 55 26.4856
1 56 27.2424
1 57 26.4756
1 58 26.7746
1 59 26.5977
1 60 26.8541
1 61 27.4366
1 62 26.6155
1 63 27.3445
1 64 27.0448
1 65 27.4302
1 66 26.2359
1 67 27.3493
1 68 27.1689
1 69 26.5247
1 70 26.0217
1 71 27.5746
1 72 27.4572
1 73 27.5946
1 74 27.7543
1 75 26.742
1 76 26.7424
1 77 12.1925
1 78 26.7109
1 79 26.6797
1 80 26.6277
1 81 26.2917
1 82 26.7903
1 83 26.7279
1 84 26.6501
1 85 26.456
1 86 26.9057
1 87 27.4933
1 88 26.2282
1 89 26.1643
1 90 5.26739
1 91 26.7652
1 92 25.9903
1 93 26.0506
1 94 27.5721
1 95 27.5237
1 96 27.0659
1 97 26.7046
1 98 26.288
1 99 27.3409
1 100 27.0123
2 3 10.3741
2 4 12.601
2 5 26.3549
2 6 26.1803
2 7 26.1369
2 8 26.1796
2 9 25.3027
2 10 9.84349
2 11 4.80246
2 12 25.5733
2 13 5.80137
2 14 1.38302
2 15 12.1627
2 16 26.8008
2 17 26.9137
2 18 2.53534
2 19 25.6176
2 20 26.8499
2 21 26.74
2 22 12.3106
2 23 26.4677
2 24 25.6619
2 25 26.6607
2 26 25.7038
2 27 25.7764
2 28 26.5966
2 29 26.0237
2 30 25.9713
2 31 25.8775
2 32 26.5615
2 33 4.92253
2 34 26.2665
2 35 25.0645
2 36 25.7608
2 37 25.9917
2 38 25.6996
2 39 26.5436
2 40 25.5129
2 41 25.8434
2 42 25.8582
2 43 25.1452
2 44 25.505
2 45 6.16507
2 46 25.4015
2 47 26.5109
2 48 26.2543
2 49 24.7081
2 50 26.0382
2 51 26.2013
2 52 26.402
2 53 25.5402
2 54 26.0264
2 55 25.7541
2 56 26.5384
2 57 25.7533
2 58 26.0352
2 59 25.9048
2 60 26.1396
2 61 26.7353
2 62 25.8933
2 63 26.6488
2 64 26.3552
2 65 26.7354
2 66 25.4955
2 67 26.6291
2 68 26.4914
2 69 25.7782
2 70 25.2966
2 71 26.8861
2 72 26.7817
2 73 26.9049
2 74 27.0688
2 75 26.0288
2 76 26.0213
2 77 12.5548
2 78 26.0062
2 79 25.9779
2 80 25.914
2 81 25.5736
2 82 26.098
2 83 26.0021
2 84 25.9442
2 85 25.7494
2 86 26.1882
2 87 26.8068
2 88 25.5018
2 89 25.4587
2 90 4.82916
2 91 26.0627
2 92 25.2376
2 93 25.3284
2 94 26.8698
2 95 26.8023
2 96 26.3594
2 97 25.9715
2 98 25.5953
2 99 26.6157
2 100 26.2955
3 4 10.7765
3 5 29.4269
3 6 29.3066
3 7 29.2268
3 8 29.3671
3 9 28.8086
3 10 1.01664
3 11 10.5617
3 12 28.7964
3 13 8.51641
3 14 9.60195
3 15 9.78187
3 16 29.893
3 17 29.9431
3 18 9.86718
3 19 29.0428
3 20 29.8358
3 21 29.7513
3 22 10.3461
3 23 29.748
3 24 28.9737
3 25 29.6974
3 26 29.0154
3 27 29.038
3 28 29.7252
3 29 29.363
3 30 29.3629
3 31 29.4124
3 32 29.5509
3 33 9.21584
3 34 29.5955
3 35 28.6337
3 36 28.9644
3 37 29.4304
3 38 29.0521
3 39 29.5163
3 40 28.8248
3 41 29.1799
3 42 29.31
3 43 28.5106
3 44 29.0352
3 45 9.46471
3 46 28.8058
3 47 29.6681
3 48 29.45
3 49 28.3913
3 50 29.2453
3 51 29.3774
3 52 29.5754
3 53 29.1402
3 54 29.326
3 55 29.2447
3 56 29.6675
3 57 29.1585
3 58 29.5385
3 59 29.0303
3 60 29.4167
3 61 29.8061
3 62 29.3214
3 63 29.723
3 64 29.3821
3 65 29.7774
3 66 29.0318
3 67 29.856
3 68 29.5149
3 69 29.4284
3 70 28.8198
3 71 29.8377
3 72 29.7078
3 73 29.9455
3 74 30.0705
3 75 29.2974
3 76 29.4129
3 77 10.2128
3 78 29.2449
3 79 29.2196
3 80 29.2383
3 81 28.9171
3 82 29.2178
3 83 29.4236
3 84 29.1554
3 85 29.0065
3 86 29.5024
3 87 29.8409
3 88 28.9834
3 89 28.7441
3 90 9.82568
3 91 29.2548
3 92 28.9171
3 93 28.7767
3 94 29.9737
3 95 30.0471
3 96 29.557
3 97 29.4412
3 98 28.8245
3 99 29.8659
3 100 29.5467
4 5 29.171
4 6 29.065
4 7 28.8582
4 8 29.1702
4 9 28.668
4 10 10.3267
4 11 14.5471
4 12 28.4949
4 13 7.43645
4 14 12.0597
4 15 1.34827
4 16 29.6992
4 17 29.7324
4 18 12.5432
4 19 28.8391
4 20 29.5705
4 21 29.4101
4 22 1.35938
4 23 29.5265
4 24 28.7385
4 25 29.2805
4 26 28.7868
4 27 28.7672
4 28 29.4804
4 29 29.0989
4 30 29.1775
4 31 29.3565
4 32 29.1943
4 33 8.32267
4 34 29.3019
4 35 28.6064
4 36 28.7009
4 37 29.2955
4 38 28.8827
4 39 29.2571
4 40 28.5998
4 41 28.9148
4 42 29.1254
4 43 28.3461
4 44 28.8601
4 45 7.74596
4 46 28.3594
4 47 29.3115
4 48 29.2009
4 49 28.3599
4 50 28.9642
4 51 29.0428
4 52 29.3812
4 53 29.2944
4 54 29.0457
4 55 29.1248
4 56 29.3489
4 57 28.9389
4 58 29.4654
4 59 28.6693
4 60 29.1038
4 61 29.4238
4 62 29.2687
4 63 29.3211
4 64 29.0617
4 65 29.4561
4 66 28.9441
4 67 29.5362
4 68 29.3301
4 69 29.5141
4 70 28.8069
4 71 29.4046
4 72 29.4466
4 73 29.7239
4 74 29.7505
4 75 29.0541
4 76 29.1993
4 77 1.30113
4 78 28.9309
4 79 29.0216
4 80 29.0572
4 81 28.5679
4 82 28.8827
4 83 29.2582
4 84 28.9297
4 85 28.7353
4 86 29.2747
4 87 29.5479
4 88 28.8703
4 89 28.5002
4 90 9.47564
4 91 29.0328
4 92 28.9486
4 93 28.5731
4 94 29.7269
4 95 29.9122
4 96 29.3164
4 97 29.3644
4 98 28.7254
4 99 29.541
4 100 29.3325
5 6 0.954098
5 7 1.12814
5 8 0.951894
5 9 2.25773
5 10 29.0572
5 11 24.8537
5 12 1.4252
5 13 27.343
5 14 27.0663
5 15 29.3914
5 16 0.955791
5 17 0.956503
5 18 28.0483
5 19 1.94724
5 20 0.815251
5 21 0.85395
5 22 29.6425
5 23 1.22064
5 24 1.53661
5 25 1.10774
5 26 1.41133
5 27 1.48552
5 28 0.826957
5 29 1.34071
5 30 1.69615
5 31 2.21994
5 32 0.850412
5 33 26.805
5 34 1.37998
5 35 2.999
5 36 1.32816
5 37 1.74197
5 38 1.72638
5 39 1.17864
5 40 1.57572
5 41 1.39982
5 42 1.80166
5 43 2.38416
5 44 2.18548
5 45 26.5679
5 46 2.03584
5 47 0.748706
5 48 0.762863
5 49 3.08538
5 50 1.0439
5 51 0.727033
5 52 1.06065
5 53 3.07431
5 54 1.25483
5 55 1.99436
5 56 0.938279
5 57 1.69432
5 58 2.13468
5 59 1.09491
5 60 1.21671
5 61 0.989421
5 62 1.94809
5 63 1.13998
5 64 1.0339
5 65 0.893821
5 66 2.31126
5 67 1.0759
5 68 1.10812
5 69 2.96831
5 70 2.57899
5 71 1.1494
5 72 0.883644
5 73 1.04362
5 74 1.2222
5 75 1.09917
5 76 1.49218
5 77 29.5308
5 78 1.20275
5 79 1.26786
5 80 1.56807
5 81 1.73184
5 82 0.849189
5 83 1.59336
5 84 1.20752
5 85 1.33733
5 86 1.24966
5 87 0.874571
5 88 2.34919
5 89 1.71708
5 90 26.105
5 91 1.10263
5 92 3.06382
5 93 1.98871
5 94 1.0146
5 95 1.44772
5 96 0.993476
5 97 1.89971
5 98 1.89829
5 99 1.26033
5 100 1.21181
6 7 1.28066
6 8 0.550132
6 9 2.07179
6 10 28.9404
6 11 24.6438
6 12 1.22046
6 13 27.2175
6 14 26.9039
6 15 29.2818
6 16 1.14611
6 17 1.39088
6 18 27.8449
6 19 1.76453
6 20 1.20508
6 21 1.20039
6 22 29.5211
6 23 1.26069
6 24 1.06629
6 25 1.21572
6 26 0.99817
6 27 1.01363
6 28 1.1793
6 29 1.37274
6 30 1.38587
6 31 2.06752
6 32 1.17141
6 33 26.6786
6 34 1.22644
6 35 2.45376
6 36 0.875524
6 37 1.62925
6 38 1.2311
6 39 0.962867
6 40 1.37031
6 41 1.09803
6 42 1.68176
6 43 1.80607
6 44 1.83229
6 45 26.4371
6 46 1.86336
6 47 1.15443
6 48 0.947428
6 49 2.73883
6 50 0.776996
6 51 1.00164
6 52 0.789544
6 53 2.73613
6 54 1.23101
6 55 1.84818
6 56 1.11313
6 57 1.58386
6 58 2.01464
6 59 0.930153
6 60 1.34288
6 61 1.38516
6 62 1.58969
6 63 1.67688
6 64 1.02877
6 65 1.43658
6 66 1.98866
6 67 1.23206
6 68 0.82151
6 69 2.70024
6 70 2.12051
6 71 1.66897
6 72 1.18575
6 73 1.27924
6 74 1.80282
6 75 0.999109
6 76 1.38492
6 77 29.4287
6 78 0.997026
6 79 0.808677
6 80 1.07036
6 81 1.59279
6 82 1.09432
6 83 1.6433
6 84 0.838883
6 85 1.09847
6 86 1.1891
6 87 1.06636
6 88 1.96291
6 89 1.2594
6 90 25.9671
6 91 0.664822
6 92 2.72228
6 93 1.6962
6 94 1.16603
6 95 1.67078
6 96 0.842014
6 97 1.68552
6 98 1.22336
6 99 1.64403
6 100 1.36542
7 8 1.35609
7 9 2.11709
7 10 28.8572
7 11 24.6615
7 12 0.975276
7 13 27.0685
7 14 26.8543
7 15 29.0867
7 16 1.80084
7 17 1.74194
7 18 27.7991
7 19 1.62009
7 20 1.4531
7 21 1.28739
7 22 29.3215
7 23 1.47165
7 24 1.47406
7 25 1.17175
7 26 1.47479
7 27 1.1865
7 28 1.4767
7 29 1.24065
7 30 1.78766
7 31 2.43324
7 32 1.02101
7 33 26.5348
7 34 1.62928
7 35 2.86697
7 36 1.28287
7 37 1.88393
7 38 1.73463
7 39 1.42998
7 40 1.37668
7 41 1.48277
7 42 1.76606
7 43 2.11401
7 44 2.05241
7 45 26.2802
7 46 1.5809
7 47 0.923596
7 48 1.15723
7 49 3.03822
7 50 1.19848
7 51 0.987342
7 52 1.66059
7 53 3.23684
7 54 1.281
7 55 1.9914
7 56 1.26364
7 57 1.53628
7 58 2.32819
7 59 0.927122
7 60 1.11865
7 61 1.34773
7 62 2.08606
7 63 1.27376
7 64 1.50464
7 65 1.42038
7 66 2.24436
7 67 1.50268
7 68 1.64089
7 69 3.1515
7 70 2.48526
7 71 1.51613
7 72 1.5315
7 73 1.86747
7 74 1.90295
7 75 1.2848
7 76 1.52368
7 77 29.2297
7 78 0.945275
7 79 1.47864
7 80 1.88525
7 81 1.28879
7 82 0.670914
7 83 1.80579
7 84 1.20567
7 85 0.982206
7 86 1.58157
7 87 1.47304
7 88 2.19361
7 89 1.57187
7 90 25.8389
7 91 1.28269
7 92 3.14694
7 93 1.83196
7 94 1.66485
7 95 2.1508
7 96 1.17176
7 97 2.1857
7 98 2.08734
7 99 1.48786
7 100 1.81256
8 9 1.91714
8 10 28.9985
8 11 24.6052
8 12 1.23303
8 13 27.2505
8 14 26.9133
8 15 29.3852
8 16 1.10199
8 17 1.36953
8 18 27.8574
8 19 1.63409
8 20 1.23706
8 21 1.22692
8 22 29.6244
8 23 1.12844
8 24 0.962628
8 25 1.24466
8 26 0.931269
8 27 1.00307
8 28 1.0346
8 29 1.18857
8 30 1.19251
8 31 1.80658
8 32 1.29172
8 33 26.7032
8 34 0.971267
8 35 2.36023
8 36 0.881144
8 37 1.38663
8 38 1.16348
8 39 1.10684
8 40 1.2509
8 41 0.884539
8 42 1.45979
8 43 1.79886
8 44 1.67549
8 45 26.4586
8 46 1.78337
8 47 1.0567
8 48 0.77846
8 49 2.58252
8 50 0.739393
8 51 0.920135
8 52 0.670834
8 53 2.54502
8 54 1.06465
8 55 1.59473
8 56 1.10338
8 57 1.43732
8 58 1.75954
8 59 1.08007
8 60 1.16934
8 61 1.39945
8 62 1.41672
8 63 1.60725
8 64 1.10488
8 65 1.38406
8 66 1.81107
8 67 1.09267
8 68 0.946492
8 69 2.48455
8 70 1.97191
8 71 1.71793
8 72 1.30208
8 73 1.20373
8 74 1.78604
8 75 0.863629
8 76 1.18778
8 77 29.5401
8 78 0.931984
8 79 0.627878
8 80 0.932885
8 81 1.49005
8 82 1.11319
8 83 1.37687
8 84 0.80876
8 85 1.06239
8 86 0.930414
8 87 1.03966
8 88 1.84151
8 89 1.18542
8 90 25.971
8 91 0.623451
8 92 2.51446
8 93 1.55761
8 94 1.04106
8 95 1.39776
8 96 0.775384
8 97 1.42596
8 98 1.25377
8 99 1.43187
8 100 1.14118
9 10 28.4337
9 11 23.7497
9 12 1.5675
9 13 26.5274
9 14 26.0758
9 15 28.873
9 16 2.55713
9 17 2.69911
9 18 26.9512
9 19 0.955368
9 20 2.72584
9 21 2.70582
9 22 29.0841
9 23 1.75167
9 24 1.47734
9 25 2.72605
9 26 1.4813
9 27 1.60299
9 28 2.25856
9 29 1.23238
9 30 1.47677
9 31 1.2607
9 32 2.62849
9 33 25.9398
9 34 1.83036
9 35 1.63221
9 36 1.8181
9 37 1.09858
9 38 1.38466
9 39 2.70653
9 40 1.20176
9 41 1.47943
9 42 1.00194
9 43 1.72489
9 44 0.963141
9 45 25.7261
9 46 1.61195
9 47 2.12708
9 48 1.86303
9 49 1.27192
9 50 1.83524
9 51 1.93636
9 52 2.14658
9 53 1.77445
9 54 1.56989
9 55 0.943809
9 56 2.27975
9 57 0.870441
9 58 1.32991
9 59 2.01582
9 60 1.6058
9 61 2.69946
9 62 1.31635
9 63 2.53026
9 64 2.52419
9 65 2.60149
9 66 0.830694
9 67 2.16205
9 68 2.59325
9 69 1.73542
9 70 1.24273
9 71 3.04091
9 72 2.86063
9 73 2.77187
9 74 3.01482
9 75 1.44063
9 76 1.17361
9 77 29.0454
9 78 1.56862
9 79 1.70471
9 80 1.75084
9 81 1.45913
9 82 1.94452
9 83 1.20306
9 84 1.64456
9 85 1.47997
9 86 1.6037
9 87 2.66248
9 88 1.00868
9 89 1.56878
9 90 25.1885
9 91 1.83045
9 92 1.4846
9 93 0.884977
9 94 2.56302
9 95 2.43408
9 96 1.89847
9 97 1.31868
9 98 1.95245
9 99 2.16921
9 100 2.03462
10 11 10.0261
10 12 28.4258
10 13 7.82013
10 14 9.08956
10 15 9.31774
10 16 29.5278
10 17 29.5803
10 18 9.42465
10 19 28.6641
10 20 29.4732
10 21 29.3842
10 22 9.87922
10 23 29.3719
10 24 28.5988
10 25 29.3229
10 26 28.6438
10 27 28.668
10 28 29.3585
10 29 28.9838
10 30 28.9805
10 31 29.0326
10 32 29.1778
10 33 8.50472
10 34 29.2074
10 35 28.2612
10 36 28.5907
10 37 29.0532
10 38 28.6733
10 39 29.1507
10 40 28.4574
10 41 28.7997
10 42 28.9286
10 43 28.1355
10 44 28.6496
10 45 8.72686
10 46 28.4135
10 47 29.2895
10 48 29.074
10 49 28.0114
10 50 28.8717
10 51 29.0007
10 52 29.2064
10 53 28.7668
10 54 28.9441
10 55 28.8685
10 56 29.2894
10 57 28.7804
10 58 29.1599
10 59 28.6593
10 60 29.0396
10 61 29.4269
10 62 28.9492
10 63 29.3488
10 64 29.0122
10 65 29.4055
10 66 28.6516
10 67 29.4735
10 68 29.151
10 69 29.0477
10 70 28.4491
10 71 29.4628
10 72 29.3462
10 73 29.5763
10 74 29.7022
10 75 28.919
10 76 29.0324
10 77 9.77048
10 78 28.874
10 79 28.8455
10 80 28.8628
10 81 28.5356
10 82 28.8474
10 83 29.046
10 84 28.7821
10 85 28.6331
10 86 29.1218
10 87 29.4727
10 88 28.6078
10 89 28.3711
10 90 9.07014
10 91 28.8849
10 92 28.5322
10 93 28.392
10 94 29.6001
10 95 29.6668
10 96 29.1872
10 97 29.0599
10 98 28.4593
10 99 29.4837
10 100 29.1685
11 12 24.0665
11 13 7.92926
11 14 5.44742
11 15 14.0253
11 16 25.262
11 17 25.3958
11 18 5.78692
11 19 24.0486
11 20 25.3373
11 21 25.2328
11 22 14.2017
11 23 24.9279
11 24 24.0768
11 25 25.1328
11 26 24.1396
11 27 24.237
11 28 25.059
11 29 24.4799
11 30 24.4004
11 31 24.2342
11 32 25.063
11 33 7.31652
11 34 24.6552
11 35 23.4174
11 36 24.1967
11 37 24.4097
11 38 24.1183
11 39 24.9991
11 40 23.9533
11 41 24.2575
11 42 24.2756
11 43 23.5478
11 44 23.9148
11 45 7.70459
11 46 23.852
11 47 24.9935
11 48 24.7012
11 49 23.0726
11 50 24.4793
11 51 24.6811
11 52 24.8234
11 53 23.8993
11 54 24.4527
11 55 24.1397
11 56 25.0033
11 57 24.2127
11 58 24.4251
11 59 24.3857
11 60 24.5975
11 61 25.2207
11 62 24.2822
11 63 25.1487
11 64 24.8074
11 65 25.2105
11 66 23.8723
11 67 25.0572
11 68 24.9359
11 69 24.146
11 70 23.6793
11 71 25.3928
11 72 25.2709
11 73 25.332
11 74 25.5658
11 75 24.4741
11 76 24.4483
11 77 14.5671
11 78 24.4604
11 79 24.3613
11 80 24.2938
11 81 24.0167
11 82 24.6054
11 83 24.4391
11 84 24.3677
11 85 24.2105
11 86 24.59
11 87 25.2548
11 88 23.91
11 89 23.8621
11 90 6.18793
11 91 24.4819
11 92 23.5558
11 93 23.7427
11 94 25.2818
11 95 25.1837
11 96 24.8036
11 97 24.3564
11 98 23.9846
11 99 25.0546
11 100 24.6966
12 13 26.5951
12 14 26.2996
12 15 28.7161
12 16 1.98231
12 17 2.09996
12 18 27.2216
12 19 1.22315
12 20 1.84049
12 21 1.74395
12 22 28.9417
12 23 1.56557
12 24 1.00937
12 25 1.63522
12 26 0.953341
12 27 0.798698
12 28 1.69665
12 29 1.09706
12 30 1.51677
12 31 2.05908
12 32 1.60769
12 33 26.052
12 34 1.54915
12 35 2.21458
12 36 0.900387
12 37 1.60669
12 38 1.27223
12 39 1.6929
12 40 0.79209
12 41 1.12948
12 42 1.50908
12 43 1.44452
12 44 1.5381
12 45 25.8051
12 46 1.22726
12 47 1.36139
12 48 1.24138
12 49 2.34585
12 50 1.03301
12 51 1.16114
12 52 1.62808
12 53 2.72201
12 54 1.18843
12 55 1.54833
12 56 1.56153
12 57 1.1797
12 58 2.06494
12 59 0.941024
12 60 1.18134
12 61 1.85558
12 62 1.67597
12 63 1.78
12 64 1.63905
12 65 1.85767
12 66 1.72896
12 67 1.72929
12 68 1.78606
12 69 2.7329
12 70 1.8312
12 71 2.11218
12 72 1.94832
12 73 2.10553
12 74 2.3606
12 75 1.13142
12 76 1.2853
12 77 28.8681
12 78 0.801437
12 79 1.21055
12 80 1.48328
12 81 0.972851
12 82 0.95818
12 83 1.58805
12 84 0.998184
12 85 0.608567
12 86 1.45511
12 87 1.81616
12 88 1.65491
12 89 0.983357
12 90 25.343
12 91 1.13479
12 92 2.57954
12 93 1.25325
12 94 1.96284
12 95 2.25593
12 96 1.23093
12 97 1.83114
12 98 1.57391
12 99 1.80494
12 100 1.78292
13 14 5.37696
13 15 7.00662
13 16 27.8463
13 17 27.9198
13 18 6.15471
13 19 26.7646
13 20 27.8053
13 21 27.652
13 22 7.16407
13 23 27.5656
13 24 26.7513
13 25 27.5366
13 26 26.8052
13 27 26.8364
13 28 27.6044
13 29 27.1091
13 30 27.1393
13 31 27.1443
13 32 27.4546
13 33 1.31691
13 34 27.3204
13 35 26.3891
13 36 26.7905
13 37 27.1971
13 38 26.8586
13 39 27.4945
13 40 26.6013
13 41 26.9155
13 42 27.0267
13 43 26.305
13 44 26.723
13 45 1.60311
13 46 26.3934
13 47 27.4784
13 48 27.2803
13 49 26.0536
13 50 27.064
13 51 27.1799
13 52 27.4695
13 53 26.9946
13 54 27.0696
13 55 26.9705
13 56 27.5121
13 57 26.9014
13 58 27.3081
13 59 26.8484
13 60 27.1655
13 61 27.6378
13 62 27.1505
13 63 27.5363
13 64 27.2771
13 65 27.6539
13 66 26.764
13 67 27.6368
13 68 27.5101
13 69 27.2143
13 70 26.616
13 71 27.7137
13 72 27.7117
13 73 27.8984
13 74 27.9828
13 75 27.0974
13 76 27.1645
13 77 7.49541
13 78 27.0275
13 79 27.0506
13 80 27.0432
13 81 26.5894
13 82 27.0467
13 83 27.1713
13 84 26.9953
13 85 26.796
13 86 27.2724
13 87 27.7553
13 88 26.7516
13 89 26.5152
13 90 2.67132
13 91 27.1142
13 92 26.6257
13 93 26.4781
13 94 27.8678
13 95 27.9152
13 96 27.4182
13 97 27.2216
13 98 26.7459
13 99 27.6095
13 100 27.3582
14 15 11.5612
14 16 27.5238
14 17 27.629
14 18 2.27867
14 19 26.3827
14 20 27.5542
14 21 27.4511
14 22 11.7298
14 23 27.2171
14 24 26.4028
14 25 27.3762
14 26 26.4455
14 27 26.5108
14 28 27.3231
14 29 26.7759
14 30 26.7353
14 31 26.6633
14 32 27.2635
14 33 4.70497
14 34 27.0196
14 35 25.8424
14 36 26.4872
14 37 26.7611
14 38 26.4552
14 39 27.2545
14 40 26.261
14 41 26.5938
14 42 26.6307
14 43 25.898
14 44 26.2786
14 45 6.02319
14 46 26.1453
14 47 27.238
14 48 26.9899
14 49 25.499
14 50 26.7672
14 51 26.9231
14 52 27.1325
14 53 26.3372
14 54 26.7748
14 55 26.5265
14 56 27.2642
14 57 26.5105
14 58 26.8205
14 59 26.6216
14 60 26.8854
14 61 27.4504
14 62 26.6608
14 63 27.3653
14 64 27.0698
14 65 27.4506
14 66 26.2771
14 67 27.3677
14 68 27.2032
14 69 26.5828
14 70 26.0725
14 71 27.5848
14 72 27.4864
14 73 27.6241
14 74 27.7763
14 75 26.7727
14 76 26.7807
14 77 11.9237
14 78 26.744
14 79 26.7179
14 80 26.6634
14 81 26.3177
14 82 26.8174
14 83 26.7697
14 84 26.6778
14 85 26.4909
14 86 26.9354
14 87 27.5278
14 88 26.2765
14 89 26.2031
14 90 4.92879
14 91 26.802
14 92 26.0439
14 93 26.0883
14 94 27.6001
14 95 27.5556
14 96 27.1017
14 97 26.7464
14 98 26.3287
14 99 27.3646
14 100 27.0351
15 16 29.9186
15 17 29.9574
15 18 11.9936
15 19 29.0444
15 20 29.796
15 21 29.6403
15 22 1.07668
15 23 29.7358
15 24 28.9537
15 25 29.5163
15 26 28.9993
15 27 28.9863
15 28 29.7071
15 29 29.3154
15 30 29.3727
15 31 29.5516
15 32 29.4198
15 33 7.96036
15 34 29.5255
15 35 28.7832
15 36 28.9166
15 37 29.5018
15 38 29.0817
15 39 29.4671
15 40 28.8167
15 41 29.1345
15 42 29.3329
15 43 28.5376
15 44 29.0595
15 45 7.45906
15 46 28.5978
15 47 29.5432
15 48 29.4176
15 49 28.5458
15 50 29.185
15 51 29.2688
15 52 29.5916
15 53 29.4558
15 54 29.2675
15 55 29.3341
15 56 29.5628
15 57 29.1513
15 58 29.6562
15 59 28.8969
15 60 29.3368
15 61 29.6603
15 62 29.4576
15 63 29.5645
15 64 29.2831
15 65 29.6861
15 66 29.1412
15 67 29.7597
15 68 29.5328
15 69 29.6855
15 70 28.9899
15 71 29.6431
15 72 29.6647
15 73 29.9443
15 74 29.9853
15 75 29.2656
15 76 29.415
15 77 0.92296
15 78 29.1545
15 79 29.2335
15 80 29.2682
15 81 28.7906
15 82 29.1069
15 83 29.4747
15 84 29.1395
15 85 28.95
15 86 29.4894
15 87 29.771
15 88 29.0584
15 89 28.7111
15 90 9.12787
15 91 29.2454
15 92 29.1283
15 93 28.7819
15 94 29.9473
15 95 30.1218
15 96 29.5318
15 97 29.5609
15 98 28.9166
15 99 29.7669
15 100 29.5547
16 17 0.780429
16 18 28.5029
16 19 2.29759
16 20 0.916873
16 21 0.99271
16 22 30.1718
16 23 1.25472
16 24 1.80195
16 25 1.37169
16 26 1.67896
16 27 1.79325
16 28 0.897978
16 29 1.71609
16 30 1.80971
16 31 2.20152
16 32 1.28601
16 33 27.302
16 34 1.43528
16 35 3.13413
16 36 1.72887
16 37 1.87099
16 38 1.907
16 39 1.35187
16 40 1.98541
16 41 1.61921
16 42 2.00855
16 43 2.72804
16 44 2.37507
16 45 27.0679
16 46 2.48107
16 47 1.21654
16 48 1.12269
16 49 3.2673
16 50 1.29978
16 51 1.21442
16 52 0.92818
16 53 3.04588
16 54 1.54957
16 55 2.15285
16 56 1.24432
16 57 2.01497
16 58 2.15535
16 59 1.6247
16 60 1.57803
16 61 1.21146
16 62 1.95638
16 63 1.52339
16 64 1.21857
16 65 1.12998
16 66 2.48556
16 67 1.09183
16 68 0.978719
16 69 2.90588
16 70 2.72568
16 71 1.47947
16 72 0.991645
16 73 0.640891
16 74 1.15231
16 75 1.40395
16 76 1.70297
16 77 30.0604
16 78 1.64734
16 79 1.40298
16 80 1.55715
16 81 2.19748
16 82 1.47908
16 83 1.71289
16 84 1.52664
16 85 1.83777
16 86 1.31167
16 87 0.865208
16 88 2.58342
16 89 2.07187
16 90 26.596
16 91 1.28334
16 92 3.12807
16 93 2.29122
16 94 0.760777
16 95 1.18626
16 96 1.22318
16 97 1.85285
16 98 1.98948
16 99 1.46976
16 100 1.16449
17 18 28.6263
17 19 2.4609
17 20 0.799309
17 21 0.983885
17 22 30.2198
17 23 1.4572
17 24 2.08406
17 25 1.37268
17 26 1.97005
17 27 2.00693
17 28 0.799955
17 29 1.78631
17 30 2.13848
17 31 2.47047
17 32 1.22319
17 33 27.3803
17 34 1.67148
17 35 3.49149
17 36 1.9656
17 37 2.0434
17 38 2.264
17 39 1.59438
17 40 2.14732
17 41 1.86315
17 42 2.15081
17 43 3.02694
17 44 2.67139
17 45 27.1412
17 46 2.6229
17 47 1.16648
17 48 1.22584
17 49 3.56131
17 50 1.58455
17 51 1.27257
17 52 1.29314
17 53 3.37496
17 54 1.66927
17 55 2.35011
17 56 1.38147
17 57 2.16288
17 58 2.41246
17 59 1.7386
17 60 1.57722
17 61 1.1134
17 62 2.29103
17 63 1.25434
17 64 1.47866
17 65 0.9855
17 66 2.72706
17 67 1.20613
17 68 1.35576
17 69 3.19712
17 70 3.05872
17 71 1.28811
17 72 1.07793
17 73 0.871228
17 74 0.874422
17 75 1.6443
17 76 1.86101
17 77 30.0929
17 78 1.71237
17 79 1.70133
17 80 1.95922
17 81 2.31478
17 82 1.50863
17 83 1.81705
17 84 1.77734
17 85 2.01829
17 86 1.55997
17 87 0.961154
17 88 2.83698
17 89 2.33633
17 90 26.6828
17 91 1.60999
17 92 3.43851
17 93 2.51074
17 94 0.902183
17 95 1.3673
17 96 1.44721
17 97 2.18168
17 98 2.38935
17 99 1.45504
17 100 1.39089
18 19 27.2683
18 20 28.5463
18 21 28.4394
18 22 12.0403
18 23 28.1466
18 24 27.32
18 25 28.3558
18 26 27.3659
18 27 27.421
18 28 28.3028
18 29 27.7028
18 30 27.6326
18 31 27.5609
18 32 28.2447
18 33 5.62105
18 34 27.9694
18 35 26.6571
18 36 27.4141
18 37 27.6705
18 38 27.3437
18 39 28.2049
18 40 27.1766
18 41 27.5225
18 42 27.5372
18 43 26.751
18 44 27.1526
18 45 6.80136
18 46 27.0676
18 47 28.2085
18 48 27.9526
18 49 26.3404
18 50 27.7115
18 51 27.8886
18 52 28.0821
18 53 27.1644
18 54 27.7212
18 55 27.4309
18 56 28.2249
18 57 27.4077
18 58 27.7103
18 59 27.5721
18 60 27.8306
18 61 28.4491
18 62 27.5458
18 63 28.358
18 64 28.0447
18 65 28.4531
18 66 27.1449
18 67 28.3371
18 68 28.163
18 69 27.4266
18 70 26.9122
18 71 28.602
18 72 28.4725
18 73 28.6181
18 74 28.7991
18 75 27.702
18 76 27.6954
18 77 12.4031
18 78 27.6715
18 79 27.6502
18 80 27.5902
18 81 27.2428
18 82 27.775
18 83 27.7025
18 84 27.601
18 85 27.4046
18 86 27.8824
18 87 28.5098
18 88 27.1212
18 89 27.108
18 90 5.78222
18 91 27.7329
18 92 26.8798
18 93 26.9828
18 94 28.5773
18 95 28.5314
18 96 28.0322
18 97 27.6485
18 98 27.226
18 99 28.3367
18 100 28.0157
19 20 2.40378
19 21 2.31312
19 22 29.259
19 23 1.38833
19 24 1.12874
19 25 2.25224
19 26 1.21519
19 27 1.21041
19 28 2.01913
19 29 0.92557
19 30 1.19254
19 31 1.31341
19 32 2.16851
19 33 26.1904
19 34 1.51871
19 35 1.7174
19 36 1.51575
19 37 1.03562
19 38 1.10379
19 39 2.24911
19 40 1.01707
19 41 1.22631
19 42 0.829224
19 43 1.53556
19 44 0.887616
19 45 25.9571
19 46 1.28087
19 47 1.69634
19 48 1.55163
19 49 1.70302
19 50 1.46235
19 51 1.57537
19 52 1.87231
19 53 2.06963
19 54 1.25587
19 55 0.841766
19 56 1.8165
19 57 0.667658
19 58 1.34031
19 59 1.63987
19 60 1.28513
19 61 2.26674
19 62 1.21434
19 63 2.16387
19 64 2.18648
19 65 2.26144
19 66 0.942259
19 67 1.80352
19 68 2.21487
19 69 1.97075
19 70 1.32973
19 71 2.63622
19 72 2.47742
19 73 2.48363
19 74 2.72813
19 75 1.12236
19 76 0.883767
19 77 29.2135
19 78 1.13402
19 79 1.42221
19 80 1.5843
19 81 1.09434
19 82 1.53862
19 83 1.25793
19 84 1.23299
19 85 1.03787
19 86 1.39401
19 87 2.28881
19 88 1.02465
19 89 1.31874
19 90 25.4361
19 91 1.45039
19 92 1.76852
19 93 0.895475
19 94 2.1884
19 95 2.19673
19 96 1.43441
19 97 1.25974
19 98 1.82862
19 99 1.76118
19 100 1.82958
20 21 0.775034
20 22 30.0563
20 23 1.55528
20 24 1.92777
20 25 0.965218
20 26 1.79168
20 27 1.86735
20 28 1.01496
20 29 1.76422
20 30 2.04648
20 31 2.58186
20 32 0.92741
20 33 27.2768
20 34 1.6525
20 35 3.39602
20 36 1.67644
20 37 2.1296
20 38 2.11457
20 39 1.1819
20 40 2.05648
20 41 1.79533
20 42 2.20992
20 43 2.78847
20 44 2.61732
20 45 27.0296
20 46 2.44308
20 47 1.00612
20 48 1.12521
20 49 3.55809
20 50 1.3356
20 51 1.14054
20 52 1.23001
20 53 3.42075
20 54 1.66399
20 55 2.381
20 56 1.09179
20 57 2.15062
20 58 2.50078
20 59 1.46066
20 60 1.60972
20 61 1.01485
20 62 2.29176
20 63 1.29762
20 64 1.15893
20 65 0.858901
20 66 2.74215
20 67 1.26116
20 68 1.14014
20 69 3.30891
20 70 2.97758
20 71 1.03977
20 72 0.734752
20 73 0.819681
20 74 1.10332
20 75 1.5321
20 76 1.89936
20 77 29.9284
20 78 1.598
20 79 1.61331
20 80 1.86942
20 81 2.20198
20 82 1.2772
20 83 1.99371
20 84 1.60271
20 85 1.79005
20 86 1.56456
20 87 0.767581
20 88 2.76779
20 89 2.12842
20 90 26.5845
20 91 1.44708
20 92 3.47435
20 93 2.47389
20 94 0.997049
20 95 1.51836
20 96 1.24744
20 97 2.25801
20 98 2.21039
20 99 1.47339
20 100 1.4023
21 22 29.894
21 23 1.44716
21 24 1.80686
21 25 0.752373
21 26 1.75694
21 27 1.65559
21 28 0.882945
21 29 1.70273
21 30 2.07256
21 31 2.57599
21 32 0.784236
21 33 27.1285
21 34 1.49842
21 35 3.40143
21 36 1.61224
21 37 2.12637
21 38 2.08893
21 39 1.18668
21 40 1.93055
21 41 1.64062
21 42 2.11867
21 43 2.75114
21 44 2.56195
21 45 26.8655
21 46 2.218
21 47 0.920686
21 48 1.06768
21 49 3.52822
21 50 1.23288
21 51 1.01619
21 52 1.28473
21 53 3.5369
21 54 1.45705
21 55 2.33997
21 56 1.14899
21 57 2.11425
21 58 2.56856
21 59 1.30689
21 60 1.41795
21 61 0.717594
21 62 2.33997
21 63 1.00583
21 64 1.04393
21 65 0.827201
21 66 2.73849
21 67 1.17517
21 68 1.16439
21 69 3.40502
21 70 3.00893
21 71 0.909791
21 72 0.872659
21 73 0.952407
21 74 0.99831
21 75 1.52255
21 76 1.87261
21 77 29.7802
21 78 1.4671
21 79 1.49718
21 80 1.83401
21 81 1.93773
21 82 1.09442
21 83 1.93742
21 84 1.52272
21 85 1.70365
21 86 1.52309
21 87 0.655615
21 88 2.78684
21 89 1.99447
21 90 26.4329
21 91 1.36469
21 92 3.51117
21 93 2.36263
21 94 0.944513
21 95 1.63185
21 96 1.28701
21 97 2.30417
21 98 2.24439
21 99 1.31396
21 100 1.46154
22 23 29.9698
22 24 29.1755
22 25 29.759
22 26 29.2246
22 27 29.2068
22 28 29.9553
22 29 29.5427
22 30 29.6005
22 31 29.7767
22 32 29.6678
22 33 8.0973
22 34 29.7543
22 35 28.9786
22 36 29.1422
22 37 29.7323
22 38 29.3006
22 39 29.7154
22 40 29.0432
22 41 29.3575
22 42 29.5554
22 43 28.7455
22 44 29.2681
22 45 7.54151
22 46 28.8025
22 47 29.7852
22 48 29.6623
22 49 28.7435
22 50 29.4196
22 51 29.5068
22 52 29.8364
22 53 29.6735
22 54 29.4964
22 55 29.556
22 56 29.8072
22 57 29.3679
22 58 29.8858
22 59 29.127
22 60 29.5653
22 61 29.906
22 62 29.6849
22 63 29.8071
22 64 29.5294
22 65 29.9415
22 66 29.3488
22 67 29.9985
22 68 29.7891
22 69 29.9029
22 70 29.1967
22 71 29.8988
22 72 29.9244
22 73 30.2071
22 74 30.2471
22 75 29.4969
22 76 29.6396
22 77 1.41904
22 78 29.3794
22 79 29.4672
22 80 29.4995
22 81 29.0047
22 82 29.3426
22 83 29.706
22 84 29.3686
22 85 29.1713
22 86 29.7251
22 87 30.0241
22 88 29.2699
22 89 28.9294
22 90 9.21954
22 91 29.4801
22 92 29.3328
22 93 28.992
22 94 30.1994
22 95 30.3777
22 96 29.7726
22 97 29.789
22 98 29.1431
22 99 30.0076
22 100 29.7988
23 24 1.35902
23 25 1.63149
23 26 1.33336
23 27 1.33744
23 28 1.15959
23 29 0.904199
23 30 1.13742
23 31 1.47008
23 32 1.47901
23 33 27.0001
23 34 1.06633
23 35 2.477
23 36 1.50195
23 37 1.06436
23 38 1.32376
23 39 1.608
23 40 1.48297
23 41 1.20107
23 42 1.12834
23 43 2.20437
23 44 1.56119
23 45 26.7714
23 46 1.88289
23 47 1.03085
23 48 0.926164
23 49 2.55705
23 50 1.19392
23 51 1.06296
23 52 1.12934
23 53 2.39925
23 54 0.976443
23 55 1.37607
23 56 1.12143
23 57 1.13752
23 58 1.38231
23 59 1.4909
23 60 1.05933
23 61 1.42566
23 62 1.33097
23 63 1.45705
23 64 1.6159
23 65 1.40217
23 66 1.65462
23 67 0.994573
23 68 1.42662
23 69 2.19767
23 70 2.04248
23 71 1.85405
23 72 1.61915
23 73 1.49589
23 74 1.70049
23 75 0.861018
23 76 0.905739
23 77 29.8887
23 78 1.14835
23 79 1.19174
23 80 1.38459
23 81 1.54401
23 82 1.20564
23 83 1.09364
23 84 1.12109
23 85 1.31161
23 86 0.96005
23 87 1.38506
23 88 1.73442
23 89 1.70718
23 90 26.2687
23 91 1.15425
23 92 2.41307
23 93 1.59305
23 94 1.21786
23 95 1.27093
23 96 0.899254
23 97 1.25587
23 98 1.85106
23 99 1.10606
23 100 1.21984
24 25 1.6936
24 26 0.711064
24 27 0.758046
24 28 1.63692
24 29 1.14047
24 30 1.11843
24 31 1.55461
24 32 1.70755
24 33 26.1943
24 34 1.03006
24 35 1.78578
24 36 0.816122
24 37 1.32052
24 38 0.768734
24 39 1.63802
24 40 0.947686
24 41 0.644207
24 42 1.22264
24 43 1.30641
24 44 1.14444
24 45 25.943
24 46 1.12994
24 47 1.46501
24 48 1.19782
24 49 1.96915
24 50 0.793442
24 51 1.18157
24 52 1.22584
24 53 2.3524
24 54 1.0354
24 55 1.28649
24 56 1.48354
24 57 1.10375
24 58 1.68779
24 59 1.05581
24 60 1.23423
24 61 1.83147
24 62 1.27411
24 63 1.97759
24 64 1.4954
24 65 1.91164
24 66 1.34903
24 67 1.4401
24 68 1.53789
24 69 2.31685
24 70 1.52798
24 71 2.20487
24 72 1.96533
24 73 1.93126
24 74 2.37538
24 75 0.849779
24 76 1.05738
24 77 29.1131
24 78 0.886669
24 79 0.684037
24 80 0.868413
24 81 1.0375
24 82 1.28805
24 83 1.38274
24 84 0.701382
24 85 0.844064
24 86 1.02186
24 87 1.746
24 88 1.40265
24 89 0.676213
24 90 25.443
24 91 0.808498
24 92 2.05369
24 93 0.947552
24 94 1.6754
24 95 1.9675
24 96 1.14129
24 97 1.31722
24 98 1.10905
24 99 1.70832
24 100 1.40156
25 26 1.69452
25 27 1.56526
25 28 1.24021
25 29 1.6946
25 30 2.01088
25 31 2.63865
25 32 0.817336
25 33 27.0148
25 34 1.42929
25 35 3.2978
25 36 1.46504
25 37 2.18583
25 38 2.05435
25 39 1.07621
25 40 1.88219
25 41 1.57863
25 42 2.13759
25 43 2.55816
25 44 2.47992
25 45 26.7346
25 46 2.00949
25 47 0.921642
25 48 1.11888
25 49 3.50854
25 50 1.17517
25 51 1.08373
25 52 1.38251
25 53 3.59005
25 54 1.46278
25 55 2.36188
25 56 1.09575
25 57 2.112
25 58 2.61518
25 59 1.14087
25 60 1.43909
25 61 0.896564
25 62 2.35234
25 63 1.22076
25 64 1.02879
25 65 1.01543
25 66 2.70081
25 67 1.20857
25 68 1.26115
25 69 3.46502
25 70 2.94065
25 71 1.01266
25 72 1.08132
25 73 1.18549
25 74 1.4459
25 75 1.52713
25 76 1.87354
25 77 29.6569
25 78 1.36094
25 79 1.43988
25 80 1.7778
25 81 1.79427
25 82 1.11828
25 83 2.06884
25 84 1.44241
25 85 1.54971
25 86 1.53316
25 87 0.867282
25 88 2.72783
25 89 1.83433
25 90 26.3058
25 91 1.31083
25 92 3.49227
25 93 2.31032
25 94 1.09732
25 95 1.80226
25 96 1.21742
25 97 2.36261
25 98 2.18586
25 99 1.38407
25 100 1.53439
26 27 0.831261
26 28 1.53413
26 29 1.10235
26 30 1.15239
26 31 1.56501
26 32 1.72962
26 33 26.2509
26 34 1.1349
26 35 1.89027
26 36 0.778339
26 37 1.26405
26 38 0.844018
26 39 1.624
26 40 0.802586
26 41 0.79634
26 42 1.24271
26 43 1.34037
26 44 1.2669
26 45 26.0089
26 46 1.37715
26 47 1.41813
26 48 1.07902
26 49 2.01146
26 50 0.727663
26 51 1.17568
26 52 1.21641
26 53 2.31975
26 54 1.08921
26 55 1.23833
26 56 1.42713
26 57 1.15513
26 58 1.64275
26 59 1.06605
26 60 1.25439
26 61 1.86487
26 62 1.23637
26 63 1.96298
26 64 1.47517
26 65 1.84428
26 66 1.44268
26 67 1.49773
26 68 1.54364
26 69 2.31059
26 70 1.56318
26 71 2.16956
26 72 1.87579
26 73 1.80572
26 74 2.29984
26 75 0.796339
26 76 1.0228
26 77 29.1577
26 78 0.896283
26 79 0.764863
26 80 0.859051
26 81 1.16797
26 82 1.24188
26 83 1.34773
26 84 0.819223
26 85 0.833613
26 86 1.06632
26 87 1.65157
26 88 1.43232
26 89 0.79691
26 90 25.5147
26 91 0.782804
26 92 2.10088
26 93 1.10572
26 94 1.69743
26 95 1.84609
26 96 0.99257
26 97 1.27022
26 98 1.18198
26 99 1.67417
26 100 1.36724
27 28 1.59189
27 29 1.14093
27 30 1.30934
27 31 1.86498
27 32 1.62755
27 33 26.2902
27 34 1.286
27 35 2.03386
27 36 0.864518
27 37 1.44135
27 38 1.05111
27 39 1.57602
27 40 0.854437
27 41 0.889405
27 42 1.32868
27 43 1.38716
27 44 1.35192
27 45 26.0408
27 46 1.28352
27 47 1.38427
27 48 1.23061
27 49 2.26009
27 50 0.927259
27 51 1.20436
27 52 1.39019
27 53 2.56416
27 54 1.10753
27 55 1.46667
27 56 1.56962
27 57 1.17218
27 58 1.89924
27 59 1.01088
27 60 1.12954
27 61 1.79112
27 62 1.46001
27 63 1.85419
27 64 1.59536
27 65 1.90927
27 66 1.60581
27 67 1.57397
27 68 1.55102
27 69 2.5299
27 70 1.68685
27 71 2.16428
27 72 1.93006
27 73 1.97851
27 74 2.34332
27 75 1.04881
27 76 1.13627
27 77 29.1423
27 78 0.740577
27 79 0.903585
27 80 1.18076
27 81 0.998949
27 82 1.14955
27 83 1.46509
27 84 0.847606
27 85 0.714287
27 86 1.28655
27 87 1.69145
27 88 1.55816
27 89 0.882686
27 90 25.5632
27 91 0.898519
27 92 2.39296
27 93 1.188
27 94 1.74372
27 95 2.10492
27 96 1.08003
27 97 1.58911
27 98 1.36956
27 99 1.76858
27 100 1.7111
28 29 1.35129
28 30 1.82813
28 31 2.08515
28 32 1.19885
28 33 27.0648
28 34 1.21017
28 35 3.12353
28 36 1.58755
28 37 1.68084
28 38 1.90793
28 39 1.52782
28 40 1.62745
28 41 1.3595
28 42 1.72175
28 43 2.64559
28 44 2.26742
28 45 26.8154
28 46 2.12116
28 47 0.889856
28 48 0.825715
28 49 3.09766
28 50 1.20295
28 51 0.871079
28 52 1.0975
28 53 3.12004
28 54 1.15655
28 55 1.87309
28 56 1.22175
28 57 1.76931
28 58 2.11085
28 59 1.39411
28 60 1.10557
28 61 1.00878
28 62 2.00507
28 63 0.988291
28 64 1.28501
28 65 0.911996
28 66 2.33174
28 67 0.976234
28 68 1.35706
28 69 2.95125
28 70 2.67915
28 71 1.27993
28 72 1.21179
28 73 0.94665
28 74 0.999702
28 75 1.26288
28 76 1.45914
28 77 29.8558
28 78 1.27393
28 79 1.26933
28 80 1.5855
28 81 1.79143
28 82 1.11764
28 83 1.41103
28 84 1.4241
28 85 1.61099
28 86 1.15644
28 87 0.876501
28 88 2.46136
28 89 1.86704
28 90 26.3529
28 91 1.28249
28 92 3.06911
28 93 2.04635
28 94 0.879782
28 95 1.2476
28 96 1.19202
28 97 1.84753
28 98 2.11257
28 99 1.15822
28 100 1.08737
29 30 1.139
29 31 1.36184
29 32 1.63177
29 33 26.5414
29 34 1.06961
29 35 2.25647
29 36 1.30323
29 37 0.873164
29 38 1.23266
29 39 1.8591
29 40 0.963707
29 41 0.957526
29 42 0.769351
29 43 1.88953
29 44 1.23298
29 45 26.3005
29 46 1.37006
29 47 1.01972
29 48 0.880414
29 49 2.1987
29 50 1.12607
29 51 0.989932
29 52 1.45076
29 53 2.35816
29 54 0.711999
29 55 0.978155
29 56 1.27527
29 57 0.679143
29 58 1.32872
29 59 1.31549
29 60 0.673429
29 61 1.63149
29 62 1.29797
29 63 1.4711
29 64 1.7298
29 65 1.53052
29 66 1.32824
29 67 1.17752
29 68 1.83249
29 69 2.18785
29 70 1.78667
29 71 1.99498
29 72 1.91664
29 73 1.85627
29 74 2.01958
29 75 0.728971
29 76 0.597749
29 77 29.4761
29 78 0.795437
29 79 1.12606
29 80 1.39929
29 81 1.01848
29 82 1.02855
29 83 0.826766
29 84 1.03032
29 85 0.887312
29 86 0.875505
29 87 1.66637
29 88 1.448
29 89 1.36664
29 90 25.8005
29 91 1.17499
29 92 2.20176
29 93 1.11746
29 94 1.59379
29 95 1.58296
29 96 1.03928
29 97 1.22775
29 98 1.85375
29 99 1.11196
29 100 1.29809
30 31 1.23297
30 32 1.97762
30 33 26.5607
30 34 1.27445
30 35 1.7229
30 36 1.37978
30 37 0.976278
30 38 0.802147
30 39 1.74206
30 40 1.43841
30 41 1.17308
30 42 1.0758
30 43 1.51777
30 44 0.972594
30 45 26.339
30 46 1.82659
30 47 1.57219
30 48 1.35022
30 49 2.02533
30 50 1.29216
30 51 1.4902
30 52 1.2852
30 53 1.7129
30 54 1.36615
30 55 1.26848
30 56 1.391
30 57 1.0904
30 58 0.996955
30 59 1.65517
30 60 1.52116
30 61 2.11277
30 62 0.780876
30 63 2.22407
30 64 1.83168
30 65 2.03903
30 66 1.14891
30 67 1.5247
30 68 1.60306
30 69 1.6114
30 70 1.33269
30 71 2.45106
30 72 2.04626
30 73 1.97207
30 74 2.4916
30 75 0.943663
30 76 1.00984
30 77 29.536
30 78 1.30277
30 79 1.13183
30 80 1.1959
30 81 1.5875
30 82 1.61321
30 83 1.36995
30 84 1.09838
30 85 1.20893
30 86 1.15861
30 87 1.87237
30 88 1.10737
30 89 1.38905
30 90 25.81
30 91 1.13662
30 92 1.76736
30 93 1.29139
30 94 1.74419
30 95 1.65832
30 96 1.10801
30 97 0.931358
30 98 1.32549
30 99 1.65634
30 100 1.50969
31 32 2.59979
31 33 26.5455
31 34 1.4674
31 35 1.85003
31 36 1.9949
31 37 0.820835
31 38 1.39115
31 39 2.59463
31 40 1.64692
31 41 1.43288
31 42 0.913982
31 43 2.11867
31 44 1.07298
31 45 26.3244
31 46 1.99957
31 47 2.06506
31 48 1.749
31 49 1.62259
31 50 1.78695
31 51 1.93998
31 52 1.81601
31 53 1.59285
31 54 1.53761
31 55 0.849797
31 56 2.04575
31 57 1.22922
31 58 0.826484
31 59 2.22159
31 60 1.69643
31 61 2.51042
31 62 1.01215
31 63 2.50215
31 64 2.40597
31 65 2.39791
31 66 0.961848
31 67 1.82514
31 68 2.36472
31 69 1.30713
31 70 1.49866
31 71 2.93394
31 72 2.68833
31 73 2.38341
31 74 2.75335
31 75 1.37802
31 76 1.10127
31 77 29.7301
31 78 1.78409
31 79 1.56205
31 80 1.49119
31 81 1.84137
31 82 2.13027
31 83 1.07963
31 84 1.67706
31 85 1.81356
31 86 1.29456
31 87 2.41092
31 88 1.34047
31 89 1.82793
31 90 25.7575
31 91 1.73632
31 92 1.27746
31 93 1.29734
31 94 2.1504
31 95 1.76612
31 96 1.77575
31 97 0.668509
31 98 1.97473
31 99 1.82984
31 100 1.57813
32 33 26.9309
32 34 1.55675
32 35 3.26079
32 36 1.48051
32 37 2.12681
32 38 1.982
32 39 1.05261
32 40 1.88916
32 41 1.65214
32 42 2.11721
32 43 2.56456
32 44 2.45705
32 45 26.6709
32 46 2.03712
32 47 0.833379
32 48 1.10915
32 49 3.45091
32 50 1.22584
32 51 0.928901
32 52 1.3379
32 53 3.50795
32 54 1.4535
32 55 2.34906
32 56 0.977386
32 57 1.988
32 58 2.54813
32 59 1.06812
32 60 1.40815
32 61 0.751096
32 62 2.29453
32 63 1.1065
32 64 1.08558
32 65 0.921474
32 66 2.62705
32 67 1.17811
32 68 1.1763
32 69 3.38645
32 70 2.91489
32 71 0.84204
32 72 0.885312
32 73 1.25658
32 74 1.27743
32 75 1.404
32 76 1.81786
32 77 29.5531
32 78 1.36768
32 79 1.5087
32 80 1.88811
32 81 1.82706
32 82 0.971646
32 83 2.01988
32 84 1.34669
32 85 1.50076
32 86 1.54094
32 87 0.976624
32 88 2.63606
32 89 1.90572
32 90 26.2352
32 91 1.30738
32 92 3.44573
32 93 2.24197
32 94 1.14144
32 95 1.8188
32 96 1.24014
32 97 2.32237
32 98 2.15707
32 99 1.41524
32 100 1.52383
33 34 26.7622
33 35 25.7998
33 36 26.2513
33 37 26.6089
33 38 26.2913
33 39 26.9707
33 40 26.0453
33 41 26.3578
33 42 26.4431
33 43 25.7463
33 44 26.1364
33 45 1.70331
33 46 25.838
33 47 26.9324
33 48 26.7306
33 49 25.4533
33 50 26.5184
33 51 26.6386
33 52 26.9223
33 53 26.3765
33 54 26.5133
33 55 26.3832
33 56 26.9664
33 57 26.3263
33 58 26.7041
33 59 26.3185
33 60 26.6097
33 61 27.107
33 62 26.5659
33 63 27.0035
33 64 26.7524
33 65 27.1185
33 66 26.1687
33 67 27.0829
33 68 26.9761
33 69 26.5894
33 70 26.0248
33 71 27.1967
33 72 27.1873
33 73 27.3624
33 74 27.4539
33 75 26.539
33 76 26.5893
33 77 8.41091
33 78 26.4817
33 79 26.5003
33 80 26.4835
33 81 26.0364
33 82 26.5113
33 83 26.5929
33 84 26.4465
33 85 26.2466
33 86 26.712
33 87 27.2241
33 88 26.1642
33 89 25.9692
33 90 1.89391
33 91 26.5655
33 92 26.01
33 93 25.9056
33 94 27.323
33 95 27.3429
33 96 26.8664
33 97 26.6323
33 98 26.1965
33 99 27.0483
33 100 26.8009
34 35 2.40283
34 36 1.21517
34 37 1.26655
34 38 1.30847
34 39 1.64036
34 40 1.32548
34 41 0.688519
34 42 1.20363
34 43 2.05204
34 44 1.52882
34 45 26.4938
34 46 1.46697
34 47 1.1367
34 48 0.851901
34 49 2.42788
34 50 0.911112
34 51 0.990926
34 52 0.995755
34 53 2.62769
34 54 0.750184
34 55 1.34629
34 56 1.20317
34 57 1.38279
34 58 1.61366
34 59 1.27435
34 60 1.0281
34 61 1.39561
34 62 1.47227
34 63 1.57138
34 64 1.32903
34 65 1.43891
34 66 1.65933
34 67 0.781598
34 68 1.51064
34 69 2.43668
34 70 2.10489
34 71 1.78868
34 72 1.74526
34 73 1.41903
34 74 1.81363
34 75 0.874467
34 76 1.00056
34 77 29.6845
34 78 1.05174
34 79 0.740797
34 80 0.946493
34 81 1.26656
34 82 1.29551
34 83 1.16672
34 84 0.980045
34 85 1.26222
34 86 0.572845
34 87 1.33268
34 88 1.88155
34 89 1.28327
34 90 25.9945
34 91 0.969157
34 92 2.35104
34 93 1.4018
34 94 1.14702
34 95 1.31893
34 96 1.03417
34 97 1.312
34 98 1.67771
34 99 1.10619
34 100 0.860808
35 36 2.10655
35 37 1.97699
35 38 1.44337
35 39 2.96422
35 40 1.9948
35 41 2.04324
35 42 1.98903
35 43 1.23809
35 44 1.24313
35 45 25.5898
35 46 2.2232
35 47 2.95223
35 48 2.64705
35 49 1.22783
35 50 2.3324
35 51 2.73394
35 52 2.51968
35 53 1.51996
35 54 2.39817
35 55 1.82783
35 56 2.87357
35 57 1.82315
35 58 1.86479
35 59 2.57054
35 60 2.61097
35 61 3.43606
35 62 1.49465
35 63 3.53101
35 64 2.99104
35 65 3.45561
35 66 1.23318
35 67 2.86134
35 68 2.84128
35 69 1.75313
35 70 0.763387
35 71 3.80569
35 72 3.40532
35 73 3.34692
35 74 3.87869
35 75 2.13474
35 76 2.00738
35 77 28.9618
35 78 2.28051
35 79 2.09579
35 80 1.92881
35 81 2.18221
35 82 2.77152
35 83 2.3028
35 84 2.01716
35 85 2.05196
35 86 2.31818
35 87 3.26263
35 88 1.10859
35 89 1.76249
35 90 25.014
35 91 2.17925
35 92 1.20626
35 93 1.49895
35 94 3.12153
35 95 3.08695
35 96 2.39151
35 97 1.77396
35 98 1.63411
35 99 3.06572
35 100 2.72273
36 37 1.62633
36 38 1.0781
36 39 1.32621
36 40 1.0654
36 41 0.875698
36 42 1.58064
36 43 1.3304
36 44 1.56231
36 45 25.9949
36 46 1.34215
36 47 1.35435
36 48 1.0943
36 49 2.35142
36 50 0.787232
36 51 1.12659
36 52 1.22458
36 53 2.65866
36 54 1.13647
36 55 1.636
36 56 1.37444
36 57 1.41977
36 58 2.02403
36 59 0.788206
36 60 1.33358
36 61 1.69321
36 62 1.57107
36 63 1.8729
36 64 1.27098
36 65 1.74505
36 66 1.74832
36 67 1.49398
36 68 1.40292
36 69 2.67823
36 70 1.85119
36 71 1.96419
36 72 1.68859
36 73 1.78044
36 74 2.24309
36 75 0.991915
36 76 1.33699
36 77 29.07
36 78 0.943757
36 79 0.838498
36 80 1.04714
36 81 1.16543
36 82 1.11691
36 83 1.64573
36 84 0.692982
36 85 0.800294
36 86 1.22974
36 87 1.53969
36 88 1.71762
36 89 0.754962
36 90 25.5162
36 91 0.794186
36 92 2.4879
36 93 1.31763
36 94 1.66854
36 95 1.98696
36 96 1.09346
36 97 1.70426
36 98 1.13317
36 99 1.77288
36 100 1.51455
37 38 1.18579
37 39 2.14447
37 40 1.30239
37 41 1.19919
37 42 0.554429
37 43 1.90527
37 44 1.03339
37 45 26.3875
37 46 1.79371
37 47 1.56806
37 48 1.3039
37 49 1.90788
37 50 1.44615
37 51 1.54099
37 52 1.5201
37 53 1.76329
37 54 1.21536
37 55 0.79824
37 56 1.62257
37 57 0.857443
37 58 0.835742
37 59 1.81703
37 60 1.22756
37 61 2.12031
37 62 0.903086
37 63 2.06501
37 64 2.05849
37 65 1.97219
37 66 1.02054
37 67 1.50481
37 68 1.99815
37 69 1.55203
37 70 1.50069
37 71 2.50107
37 72 2.2586
37 73 2.06365
37 74 2.40281
37 75 0.972023
37 76 0.730811
37 77 29.6667
37 78 1.31739
37 79 1.27377
37 80 1.37714
37 81 1.53117
37 82 1.65283
37 83 0.755739
37 84 1.31777
37 85 1.36367
37 86 1.03593
37 87 1.98872
37 88 1.17771
37 89 1.59179
37 90 25.8512
37 91 1.39335
37 92 1.65611
37 93 1.18661
37 94 1.81075
37 95 1.53605
37 96 1.31925
37 97 0.752878
37 98 1.83318
37 99 1.45779
37 100 1.42726
38 39 1.74636
38 40 1.20866
38 41 1.0489
38 42 1.20953
38 43 1.15278
38 44 0.940232
38 45 26.062
38 46 1.57558
38 47 1.70613
38 48 1.38214
38 49 1.78292
38 50 1.11598
38 51 1.50538
38 52 1.30891
38 53 1.86722
38 54 1.31988
38 55 1.24904
38 56 1.56543
38 57 1.07991
38 58 1.33429
38 59 1.46103
38 60 1.56582
38 61 2.13233
38 62 0.911484
38 63 2.30864
38 64 1.75373
38 65 2.15094
38 66 1.11272
38 67 1.64019
38 68 1.61057
38 69 1.88647
38 70 1.18981
38 71 2.49587
38 72 2.0954
38 73 2.0959
38 74 2.60053
38 75 0.913745
38 76 1.08917
38 77 29.241
38 78 1.19165
38 79 0.980152
38 80 0.996282
38 81 1.39754
38 82 1.56061
38 83 1.47863
38 84 0.882356
38 85 1.01803
38 86 1.22269
38 87 1.9531
38 88 1.00437
38 89 1.0024
38 90 25.543
38 91 1.01013
38 92 1.72826
38 93 1.05427
38 94 1.89099
38 95 1.96818
38 96 1.18478
38 97 1.06688
38 98 0.974631
38 99 1.87262
38 100 1.61042
39 40 1.98237
39 41 1.68215
39 42 2.21228
39 43 2.20282
39 44 2.37113
39 45 26.7176
39 46 2.30953
39 47 1.32819
39 48 1.31002
39 49 3.36103
39 50 1.26247
39 51 1.37954
39 52 1.13979
39 53 3.19748
39 54 1.71773
39 55 2.40758
39 56 1.04627
39 57 2.14347
39 58 2.4715
39 59 1.32085
39 60 1.82822
39 61 1.41087
39 62 2.09953
39 63 1.82093
39 64 1.01408
39 65 1.43366
39 66 2.57031
39 67 1.50075
39 68 0.745365
39 69 3.1605
39 70 2.65158
39 71 1.49781
39 72 0.911547
39 73 1.28047
39 74 1.8381
39 75 1.48515
39 76 1.9562
39 77 29.6074
39 78 1.53641
39 79 1.4072
39 80 1.69506
39 81 2.07057
39 82 1.35499
39 83 2.25742
39 84 1.32173
39 85 1.54198
39 86 1.69502
39 87 1.03206
39 88 2.46232
39 89 1.78422
39 90 26.2688
39 91 1.19982
39 92 3.27106
39 93 2.33374
39 94 1.26745
39 95 1.84206
39 96 1.13028
39 97 2.22289
39 98 1.69754
39 99 1.81197
39 100 1.73123
40 41 0.901734
40 42 1.16628
40 43 1.46257
40 44 1.26871
40 45 25.8001
40 46 1.15999
40 47 1.487
40 48 1.23075
40 49 1.93758
40 50 1.07612
40 51 1.24202
40 52 1.61513
40 53 2.45617
40 54 1.00852
40 55 1.11584
40 56 1.74314
40 57 0.994429
40 58 1.7387
40 59 1.17868
40 60 1.05159
40 61 2.00208
40 62 1.43167
40 63 1.88389
40 64 1.78005
40 65 1.98683
40 66 1.39097
40 67 1.68332
40 68 1.95538
40 69 2.4302
40 70 1.60664
40 71 2.29812
40 72 2.16618
40 73 2.12286
40 74 2.4097
40 75 1.04405
40 76 1.00365
40 77 28.9835
40 78 0.817644
40 79 1.03704
40 80 1.27463
40 81 0.802769
40 82 1.18661
40 83 1.21937
40 84 1.04046
40 85 0.733833
40 86 1.22442
40 87 1.92715
40 88 1.47038
40 89 0.874122
40 90 25.3098
40 91 1.12942
40 92 2.17821
40 93 0.906721
40 94 1.96136
40 95 2.10946
40 96 1.25832
40 97 1.49537
40 98 1.58103
40 99 1.73822
40 100 1.62509
41 42 1.09407
41 43 1.63493
41 44 1.23775
41 45 26.0981
41 46 1.15145
41 47 1.27147
41 48 0.958428
41 49 2.06216
41 50 0.76414
41 51 0.980157
41 52 1.09973
41 53 2.44658
41 54 0.752124
41 55 1.16276
41 56 1.39366
41 57 1.10208
41 58 1.62474
41 59 1.04928
41 60 0.960668
41 61 1.63738
41 62 1.32517
41 63 1.71212
41 64 1.38711
41 65 1.67605
41 66 1.40713
41 67 1.1745
41 68 1.57357
41 69 2.33832
41 70 1.73983
41 71 2.01959
41 72 1.887
41 73 1.71702
41 74 2.10255
41 75 0.7695
41 76 0.900434
41 77 29.2963
41 78 0.824592
41 79 0.611327
41 80 0.788843
41 81 0.959069
41 82 1.17843
41 83 1.10396
41 84 0.747934
41 85 0.929611
41 86 0.741084
41 87 1.56902
41 88 1.58849
41 89 0.81863
41 90 25.6007
41 91 0.809619
41 92 2.12926
41 93 0.996276
41 94 1.47745
41 95 1.68549
41 96 1.07773
41 97 1.25143
41 98 1.36518
41 99 1.42073
41 100 1.1318
42 43 1.86753
42 44 0.940288
42 45 26.2117
42 46 1.50011
42 47 1.53766
42 48 1.30584
42 49 1.8307
42 50 1.41756
42 51 1.48875
42 52 1.6557
42 53 1.96941
42 54 1.05485
42 55 0.691116
42 56 1.67365
42 57 0.785589
42 58 1.00013
42 59 1.71339
42 60 1.09655
42 61 2.07183
42 62 1.08339
42 63 1.98722
42 64 2.0577
42 65 1.99761
42 66 0.968908
42 67 1.50314
42 68 2.08719
42 69 1.74743
42 70 1.5475
42 71 2.47815
42 72 2.32224
42 73 2.17172
42 74 2.44458
42 75 0.993085
42 76 0.715813
42 77 29.5032
42 78 1.20087
42 79 1.26396
42 80 1.41431
42 81 1.26751
42 82 1.57429
42 83 0.783043
42 84 1.29372
42 85 1.25776
42 86 1.03484
42 87 2.03719
42 88 1.25209
42 89 1.48253
42 90 25.6805
42 91 1.39184
42 92 1.71807
42 93 1.01472
42 94 1.88327
42 95 1.72581
42 96 1.36954
42 97 0.94958
42 98 1.89526
42 99 1.41304
42 100 1.48984
43 44 1.31395
43 45 25.5117
43 46 1.75498
43 47 2.36977
43 48 2.10586
43 49 1.84582
43 50 1.75917
43 51 2.1755
43 52 2.09595
43 53 2.15569
43 54 1.97529
43 55 1.82764
43 56 2.27637
43 57 1.66947
43 58 2.06387
43 59 1.82436
43 60 2.16442
43 61 2.84829
43 62 1.52798
43 63 2.95643
43 64 2.32501
43 65 2.87629
43 66 1.5051
43 67 2.46585
43 68 2.26825
43 69 2.33614
43 70 1.18018
43 71 3.11906
43 72 2.74923
43 73 2.84182
43 74 3.38182
43 75 1.72696
43 76 1.80893
43 77 28.7073
43 78 1.67583
43 79 1.58802
43 80 1.62156
43 81 1.64404
43 82 2.10334
43 83 2.21551
43 84 1.48023
43 85 1.33854
43 86 2.02811
43 87 2.63276
43 88 1.22883
43 89 1.11149
43 90 24.9928
43 91 1.62696
43 92 1.9871
43 93 1.37523
43 94 2.67272
43 95 2.80485
43 96 1.84541
43 97 1.90349
43 98 1.19044
43 99 2.6551
43 100 2.44476
44 45 25.9134
44 46 1.48897
44 47 2.00302
44 48 1.75813
44 49 1.37047
44 50 1.59718
44 51 1.85076
44 52 1.8514
44 53 1.60687
44 54 1.47331
44 55 1.00133
44 56 2.00872
44 57 0.874527
44 58 1.11082
44 59 1.86401
44 60 1.61175
44 61 2.54361
44 62 0.862762
44 63 2.56547
44 64 2.29297
44 65 2.52174
44 66 0.571813
44 67 1.9364
44 68 2.26626
44 69 1.5123
44 70 0.899303
44 71 2.93402
44 72 2.67674
44 73 2.57182
44 74 2.98766
44 75 1.26041
44 76 1.0334
44 77 29.2304
44 78 1.47182
44 79 1.3835
44 80 1.35489
44 81 1.36935
44 82 1.92288
44 83 1.3397
44 84 1.35566
44 85 1.27425
44 86 1.38382
44 87 2.45896
44 88 0.768974
44 89 1.30221
44 90 25.3646
44 91 1.50437
44 92 1.30174
44 93 0.772191
44 94 2.30364
44 95 2.21663
44 96 1.61209
44 97 1.02835
44 98 1.54306
44 99 2.04048
44 100 1.89353
45 46 25.5568
45 47 26.6758
45 48 26.4805
45 49 25.2399
45 50 26.2618
45 51 26.3841
45 52 26.6812
45 53 26.2082
45 54 26.2573
45 55 26.1514
45 56 26.7175
45 57 26.1025
45 58 26.5
45 59 26.0543
45 60 26.35
45 61 26.8398
45 62 26.3549
45 63 26.73
45 64 26.4818
45 65 26.8556
45 66 25.9483
45 67 26.8246
45 68 26.7365
45 69 26.4161
45 70 25.8237
45 71 26.9179
45 72 26.9402
45 73 27.1094
45 74 27.1964
45 75 26.2974
45 76 26.355
45 77 7.98545
45 78 26.2252
45 79 26.2472
45 80 26.2331
45 81 25.769
45 82 26.2551
45 83 26.3577
45 84 26.1991
45 85 25.9985
45 86 26.4629
45 87 26.9608
45 88 25.9513
45 89 25.7088
45 90 1.94967
45 91 26.3174
45 92 25.8075
45 93 25.6634
45 94 27.0652
45 95 27.1045
45 96 26.6217
45 97 26.4158
45 98 25.9681
45 99 26.7881
45 100 26.5457
46 47 1.73847
46 48 1.66264
46 49 2.13352
46 50 1.38791
46 51 1.50253
46 52 2.05987
46 53 2.96815
46 54 1.25991
46 55 1.56025
46 56 1.96954
46 57 1.34305
46 58 2.21133
46 59 1.29466
46 60 1.32586
46 61 2.07703
46 62 1.98694
46 63 2.05471
46 64 2.01134
46 65 2.2188
46 66 1.69935
46 67 1.82842
46 68 2.35764
46 69 2.87848
46 70 2.05718
46 71 2.40782
46 72 2.53713
46 73 2.5523
46 74 2.70688
46 75 1.4063
46 76 1.4359
46 77 28.7593
46 78 1.26005
46 79 1.47726
46 80 1.6449
46 81 0.7074
46 82 1.48614
46 83 1.68201
46 84 1.32181
46 85 1.17524
46 86 1.50478
46 87 2.30851
46 88 1.85607
46 89 1.12845
46 90 25.0752
46 91 1.56223
46 92 2.45106
46 93 1.06287
46 94 2.28203
46 95 2.54659
46 96 1.78015
46 97 1.9709
46 98 2.02432
46 99 1.88946
46 100 1.87777
47 48 0.644251
47 49 3.03218
47 50 1.0368
47 51 0.629433
47 52 1.21568
47 53 3.0738
47 54 0.972794
47 55 1.77077
47 56 0.812919
47 57 1.49808
47 58 1.98344
47 59 1.07544
47 60 0.838353
47 61 0.832457
47 62 1.88365
47 63 0.854105
47 64 1.20867
47 65 0.77329
47 66 2.15366
47 67 0.78948
47 68 1.37793
47 69 2.90073
47 70 2.5279
47 71 1.10215
47 72 1.14736
47 73 1.23029
47 74 1.2922
47 75 0.991233
47 76 1.26576
47 77 29.6883
47 78 0.984263
47 79 1.2454
47 80 1.61043
47 81 1.45695
47 82 0.716116
47 83 1.41994
47 84 1.14812
47 85 1.18617
47 86 1.06354
47 87 0.960915
47 88 2.23047
47 89 1.67714
47 90 26.2128
47 91 1.11272
47 92 2.98532
47 93 1.8397
47 94 0.996705
47 95 1.38683
47 96 0.911058
47 97 1.82618
47 98 2.08406
47 99 0.838883
47 100 1.17069
48 49 2.68763
48 50 0.796392
48 51 0.658181
48 52 0.945833
48 53 2.75038
48 54 0.722737
48 55 1.47721
48 56 0.842535
48 57 1.34343
48 58 1.72631
48 59 1.02175
48 60 0.849663
48 61 1.06403
48 62 1.58785
48 63 1.15292
48 64 1.0581
48 65 0.912316
48 66 1.87598
48 67 0.757737
48 68 1.26238
48 69 2.61822
48 70 2.2336
48 71 1.37098
48 72 1.22887
48 73 1.12419
48 74 1.42331
48 75 0.720889
48 76 1.07341
48 77 29.5706
48 78 0.899307
48 79 0.891038
48 80 1.21381
48 81 1.32839
48 82 0.768563
48 83 1.18543
48 84 0.92768
48 85 1.06041
48 86 0.780908
48 87 0.970321
48 88 1.97458
48 89 1.37754
48 90 26.0019
48 91 0.870634
48 92 2.65097
48 93 1.58099
48 94 1.00186
48 95 1.21313
48 96 0.777242
48 97 1.5064
48 98 1.7391
48 99 0.912793
48 100 0.893435
49 50 2.47718
49 51 2.73985
49 52 2.74533
49 53 1.69714
49 54 2.34345
49 55 1.5853
49 56 3.04145
49 57 1.78723
49 58 1.88457
49 59 2.73125
49 60 2.53713
49 61 3.49993
49 62 1.7776
49 63 3.46026
49 64 3.18313
49 65 3.46374
49 66 1.22425
49 67 2.9262
49 68 3.18269
49 69 1.79953
49 70 1.27086
49 71 3.88744
49 72 3.62581
49 73 3.4777
49 74 3.86942
49 75 2.2004
49 76 1.973
49 77 28.7329
49 78 2.40733
49 79 2.27175
49 80 2.12773
49 81 2.17081
49 82 2.82534
49 83 2.08068
49 84 2.28468
49 85 2.22718
49 86 2.2911
49 87 3.41951
49 88 1.41286
49 89 1.99598
49 90 24.6552
49 91 2.45741
49 92 1.03054
49 93 1.41861
49 94 3.30062
49 95 3.07547
49 96 2.65246
49 97 1.73954
49 98 2.13967
49 99 3.0167
49 100 2.63385
50 51 0.766566
50 52 0.950953
50 53 2.6967
50 54 0.936995
50 55 1.52687
50 56 1.06251
50 57 1.3329
50 58 1.87693
50 59 0.751579
50 60 1.09572
50 61 1.34603
50 62 1.50717
50 63 1.57179
50 64 1.03131
50 65 1.38547
50 66 1.7935
50 67 1.09764
50 68 1.17015
50 69 2.64057
50 70 2.02471
50 71 1.66482
50 72 1.43646
50 73 1.37583
50 74 1.81947
50 75 0.743744
50 76 1.12039
50 77 29.3362
50 78 0.857641
50 79 0.658492
50 80 0.916779
50 81 1.19223
50 82 0.910561
50 83 1.3973
50 84 0.667411
50 85 0.911351
50 86 0.858749
50 87 1.22313
50 88 1.84591
50 89 0.989821
50 90 25.7903
50 91 0.60561
50 92 2.51224
50 93 1.37859
50 94 1.25139
50 95 1.63688
50 96 0.816621
50 97 1.50413
50 98 1.36534
50 99 1.34344
50 100 1.04339
51 52 1.06215
51 53 2.95263
51 54 0.845187
51 55 1.65312
51 56 0.913672
51 57 1.348
51 58 1.96784
51 59 0.836599
51 60 0.843994
51 61 0.970956
51 62 1.76435
51 63 1.0208
51 64 1.1054
51 65 1.0153
51 66 1.98932
51 67 0.852658
51 68 1.30341
51 69 2.81362
51 70 2.35537
51 71 1.2698
51 72 1.28618
51 73 1.26496
51 74 1.39203
51 75 0.846189
51 76 1.14457
51 77 29.4136
51 78 0.837838
51 79 1.01449
51 80 1.35513
51 81 1.26324
51 82 0.646248
51 83 1.33363
51 84 0.958114
51 85 1.04907
51 86 0.915394
51 87 1.09245
51 88 2.0883
51 89 1.41363
51 90 25.9201
51 91 0.967963
51 92 2.80961
51 93 1.59041
51 94 1.12925
51 95 1.51777
51 96 0.923589
51 97 1.70177
51 98 1.79093
51 99 1.08147
51 100 1.00471
52 53 2.604
52 54 1.27418
52 55 1.7867
52 56 1.05715
52 57 1.65634
52 58 1.79978
52 59 1.30565
52 60 1.44297
52 61 1.39701
52 62 1.47261
52 63 1.72581
52 64 1.01907
52 65 1.38004
52 66 1.96422
52 67 1.0054
52 68 0.842268
52 69 2.49562
52 70 2.19569
52 71 1.68144
52 72 1.23741
52 73 1.00505
52 74 1.65417
52 75 1.0058
52 76 1.36649
52 77 29.7405
52 78 1.26345
52 79 0.861992
52 80 0.99572
52 81 1.81372
52 82 1.35567
52 83 1.53907
52 84 1.04623
52 85 1.41318
52 86 1.00229
52 87 1.03524
52 88 2.02706
52 89 1.48111
52 90 26.1909
52 91 0.832535
52 92 2.59026
52 93 1.81303
52 94 0.923717
52 95 1.27672
52 96 0.89494
52 97 1.46786
52 98 1.34601
52 99 1.48593
52 100 1.03802
53 54 2.67259
53 55 1.88445
53 56 2.92015
53 57 2.02131
53 58 1.37905
53 59 3.09217
53 60 2.80993
53 61 3.61348
53 62 1.39791
53 63 3.63544
53 64 3.26149
53 65 3.46365
53 66 1.44074
53 67 2.94421
53 68 2.97412
53 69 0.690014
53 70 1.26512
53 71 3.96629
53 72 3.45539
53 73 3.29329
53 74 3.82777
53 75 2.30738
53 76 2.10526
53 77 29.6378
53 78 2.66681
53 79 2.43895
53 80 2.28771
53 81 2.78457
53 82 3.05477
53 83 2.20064
53 84 2.46215
53 85 2.52624
53 86 2.41707
53 87 3.31969
53 88 1.36401
53 89 2.50216
53 90 25.5969
53 91 2.53231
53 92 1.11741
53 93 2.06293
53 94 3.13413
53 95 2.73267
53 96 2.55232
53 97 1.56187
53 98 2.15423
53 99 3.02541
53 100 2.73365
54 55 1.20334
54 56 1.28758
54 57 1.0919
54 58 1.66111
54 59 1.09205
54 60 0.683026
54 61 1.31657
54 62 1.51631
54 63 1.29876
54 64 1.46498
54 65 1.36846
54 66 1.56835
54 67 0.955678
54 68 1.63947
54 69 2.50409
54 70 2.03789
54 71 1.78177
54 72 1.76709
54 73 1.63171
54 74 1.78608
54 75 0.829222
54 76 0.892071
54 77 29.4284
54 78 0.822877
54 79 0.884146
54 80 1.19455
54 81 0.909271
54 82 0.948274
54 83 1.01336
54 84 0.906588
54 85 0.985101
54 86 0.759494
54 87 1.44729
54 88 1.7993
54 89 1.22829
54 90 25.7648
54 91 1.00194
54 92 2.42882
54 93 1.1942
54 94 1.36683
54 95 1.54692
54 96 1.07092
54 97 1.44755
54 98 1.77761
54 99 1.07482
54 100 1.08088
55 56 1.92268
55 57 0.897446
55 58 1.10218
55 59 1.8799
55 60 1.29361
55 61 2.29232
55 62 1.10552
55 63 2.18907
55 64 2.23129
55 65 2.21381
55 66 0.891423
55 67 1.71684
55 68 2.2845
55 69 1.72922
55 70 1.38763
55 71 2.69342
55 72 2.51506
55 73 2.32718
55 74 2.61556
55 75 1.17776
55 76 0.814252
55 77 29.5081
55 78 1.35103
55 79 1.3837
55 80 1.44893
55 81 1.36334
55 82 1.73237
55 83 0.896819
55 84 1.38537
55 85 1.35697
55 86 1.19842
55 87 2.24494
55 88 1.22144
55 89 1.45273
55 90 25.6084
55 91 1.5215
55 92 1.55599
55 93 0.971123
55 94 2.09527
55 95 1.8677
55 96 1.53929
55 97 0.922443
55 98 1.89017
55 99 1.68263
55 100 1.57051
56 57 1.67303
56 58 1.94271
56 59 1.22751
56 60 1.35394
56 61 1.13051
56 62 1.78949
56 63 1.37449
56 64 1.04353
56 65 0.955897
56 66 2.18073
56 67 0.928885
56 68 1.14202
56 69 2.76891
56 70 2.49865
56 71 1.25843
56 72 1.04321
56 73 1.14931
56 74 1.50604
56 75 0.980348
56 76 1.43845
56 77 29.7057
56 78 1.23941
56 79 1.26027
56 80 1.55581
56 81 1.7549
56 82 1.04927
56 83 1.72036
56 84 1.2
56 85 1.35469
56 86 1.19013
56 87 0.958742
56 88 2.16081
56 89 1.75277
56 90 26.2452
56 91 1.12419
56 92 2.906
56 93 1.99636
56 94 1.0318
56 95 1.30482
56 96 0.892055
56 97 1.77379
56 98 1.88086
56 99 1.06839
56 100 1.18005
57 58 1.21367
57 59 1.52629
57 60 1.07396
57 61 2.0676
57 62 1.08627
57 63 1.95101
57 64 2.03593
57 65 2.02799
57 66 0.941554
57 67 1.58135
57 68 2.0445
57 69 1.89181
57 70 1.37442
57 71 2.45749
57 72 2.29503
57 73 2.24547
57 74 2.46639
57 75 0.936762
57 76 0.660807
57 77 29.3117
57 78 1.0515
57 79 1.30071
57 80 1.42212
57 81 1.11341
57 82 1.4044
57 83 0.932838
57 84 1.1259
57 85 0.988311
57 86 1.12931
57 87 2.11075
57 88 1.06427
57 89 1.3432
57 90 25.5833
57 91 1.33527
57 92 1.83034
57 93 0.830803
57 94 1.97471
57 95 1.97103
57 96 1.30736
57 97 1.11487
57 98 1.73015
57 99 1.59674
57 100 1.60147
58 59 2.26968
58 60 1.76057
58 61 2.54225
58 62 0.876529
58 63 2.52861
58 64 2.40591
58 65 2.39078
58 66 1.02591
58 67 1.82318
58 68 2.26647
58 69 1.12774
58 70 1.42565
58 71 2.89162
58 72 2.57592
58 73 2.36211
58 74 2.76171
58 75 1.35784
58 76 1.12846
58 77 29.8294
58 78 1.76647
58 79 1.64934
58 80 1.63347
58 81 1.95597
58 82 2.11016
58 83 1.2029
58 84 1.69697
58 85 1.76384
58 86 1.39645
58 87 2.36285
58 88 1.18748
58 89 1.93216
58 90 25.9345
58 91 1.72733
58 92 1.40904
58 93 1.47417
58 94 2.11536
58 95 1.73175
58 96 1.64113
58 97 0.739235
58 98 1.95871
58 99 1.83089
58 100 1.74651
59 60 1.17622
59 61 1.32192
59 62 1.91169
59 63 1.49024
59 64 1.06343
59 65 1.44564
59 66 2.05542
59 67 1.3223
59 68 1.39413
59 69 3.03938
59 70 2.29677
59 71 1.52551
59 72 1.48028
59 73 1.65024
59 74 1.88302
59 75 1.03253
59 76 1.44479
59 77 29.0463
59 78 0.877227
59 79 1.02259
59 80 1.30454
59 81 1.12618
59 82 0.773355
59 83 1.72356
59 84 0.845622
59 85 0.924485
59 86 1.27739
59 87 1.38956
59 88 2.08803
59 89 1.07154
59 90 25.6035
59 91 0.867624
59 92 2.87909
59 93 1.53549
59 94 1.51596
59 95 2.05646
59 96 1.10029
59 97 1.98558
59 98 1.59643
59 99 1.58989
59 100 1.46725
60 61 1.33782
60 62 1.65811
60 63 1.11488
60 64 1.60699
60 65 1.32194
60 66 1.72079
60 67 1.05159
60 68 1.80702
60 69 2.61244
60 70 2.17691
60 71 1.72444
60 72 1.79638
60 73 1.71135
60 74 1.76467
60 75 0.940865
60 76 0.884747
60 77 29.4949
60 78 0.808384
60 79 1.12649
60 80 1.48094
60 81 1.01516
60 82 0.917146
60 83 0.906361
60 84 1.09414
60 85 1.03066
60 86 0.909292
60 87 1.47989
60 88 1.90391
60 89 1.42455
60 90 25.8719
60 91 1.14927
60 92 2.58397
60 93 1.33074
60 94 1.40738
60 95 1.61412
60 96 1.15064
60 97 1.54292
60 98 2.05105
60 99 1.02747
60 100 1.2619
61 62 2.40955
61 63 0.850486
61 64 1.23224
61 65 0.698555
61 66 2.68274
61 67 0.927666
61 68 1.3944
61 69 3.42243
61 70 3.07912
61 71 0.803158
61 72 1.06814
61 73 1.14662
61 74 0.949595
61 75 1.49924
61 76 1.80655
61 77 29.7965
61 78 1.503
61 79 1.57223
61 80 1.88263
61 81 1.8784
61 82 1.12842
61 83 1.90179
61 84 1.50861
61 85 1.72795
61 86 1.43927
61 87 0.934906
61 88 2.80545
61 89 2.06622
61 90 26.3942
61 91 1.47398
61 92 3.49289
61 93 2.31198
61 94 0.975804
61 95 1.58553
61 96 1.406
61 97 2.29449
61 98 2.392
61 99 1.14833
61 100 1.34918
62 63 2.47981
62 64 2.10584
62 65 2.32482
62 66 0.891103
62 67 1.76534
62 68 1.90734
62 69 1.30615
62 70 1.07039
62 71 2.77116
62 72 2.34751
62 73 2.1702
62 74 2.70227
62 75 1.19395
62 76 1.04023
62 77 29.6258
62 78 1.48196
62 79 1.24616
62 80 1.23491
62 81 1.71538
62 82 1.9016
62 83 1.27951
62 84 1.31294
62 85 1.39773
62 86 1.28543
62 87 2.1642
62 88 0.959931
62 89 1.48056
62 90 25.8051
62 91 1.31909
62 92 1.46524
62 93 1.21846
62 94 1.98506
62 95 1.815
62 96 1.34116
62 97 0.796889
62 98 1.35754
62 99 1.92875
62 100 1.67715
63 64 1.58422
63 65 0.839272
63 66 2.66431
63 67 1.22263
63 68 1.84658
63 69 3.43034
63 70 3.09518
63 71 1.09441
63 72 1.48614
63 73 1.49636
63 74 1.08473
63 75 1.59505
63 76 1.78225
63 77 29.707
63 78 1.4584
63 79 1.76886
63 80 2.12898
63 81 1.77408
63 82 1.05692
63 83 1.75599
63 84 1.72472
63 85 1.74827
63 86 1.57173
63 87 1.2404
63 88 2.79824
63 89 2.17794
63 90 26.2926
63 91 1.71173
63 92 3.51256
63 93 2.29058
63 94 1.34031
63 95 1.73277
63 96 1.55435
63 97 2.35552
63 98 2.65561
63 99 1.07918
63 100 1.55152
64 65 1.19361
64 66 2.48718
64 67 1.19816
64 68 1.04954
64 69 3.19398
64 70 2.69576
64 71 1.23655
64 72 0.990665
64 73 1.05294
64 74 1.53763
64 75 1.29622
64 76 1.84923
64 77 29.4282
64 78 1.42735
64 79 1.20412
64 80 1.41653
64 81 1.83517
64 82 1.19982
64 83 2.00184
64 84 1.28098
64 85 1.52902
64 86 1.38908
64 87 0.976986
64 88 2.51822
64 89 1.57368
64 90 26.0365
64 91 1.08027
64 92 3.15393
64 93 2.11996
64 94 1.14159
64 95 1.75537
64 96 1.20738
64 97 2.12185
64 98 1.71675
64 99 1.55981
64 100 1.34188
65 66 2.64448
65 67 0.957313
65 68 1.46117
65 69 3.27967
65 70 3.03656
65 71 0.822976
65 72 0.995296
65 73 0.97357
65 74 0.879418
65 75 1.417
65 76 1.77026
65 77 29.8277
65 78 1.55844
65 79 1.60264
65 80 1.90725
65 81 1.98648
65 82 1.11883
65 83 1.78054
65 84 1.61076
65 85 1.75553
65 86 1.37453
65 87 0.846548
65 88 2.74241
65 89 2.13441
65 90 26.4037
65 91 1.51352
65 92 3.40441
65 93 2.33808
65 94 0.955599
65 95 1.30749
65 96 1.38124
65 97 2.17941
65 98 2.42232
65 99 0.991123
65 100 1.20685
66 67 2.04179
66 68 2.42595
66 69 1.32095
66 70 0.910164
66 71 3.08363
66 72 2.81549
66 73 2.69407
66 74 3.06698
66 75 1.40519
66 76 1.08866
66 77 29.3184
66 78 1.61033
66 79 1.54162
66 80 1.50332
66 81 1.55062
66 82 2.08368
66 83 1.31332
66 84 1.5014
66 85 1.4975
66 86 1.49126
66 87 2.60593
66 88 0.761555
66 89 1.49127
66 90 25.3842
66 91 1.67202
66 92 1.10532
66 93 0.846746
66 94 2.41665
66 95 2.25281
66 96 1.76862
66 97 1.01255
66 98 1.68345
66 99 2.14035
66 100 1.9551
67 68 1.36627
67 69 2.71147
67 70 2.51801
67 71 1.3183
67 72 1.33547
67 73 1.09816
67 74 1.29506
67 75 0.99911
67 76 1.22597
67 77 29.9095
67 78 1.22039
67 79 1.12185
67 80 1.38095
67 81 1.61282
67 82 1.20145
67 83 1.33868
67 84 1.1829
67 85 1.4685
67 86 0.776344
67 87 1.05539
67 88 2.22732
67 89 1.73111
67 90 26.3386
67 91 1.12407
67 92 2.79354
67 93 1.8135
67 94 0.758435
67 95 1.12988
67 96 1.06693
67 97 1.61332
67 98 1.98934
67 99 0.867528
67 100 0.830607
68 69 2.93052
68 70 2.52903
68 71 1.62669
68 72 0.977489
68 73 1.07516
68 74 1.70298
68 75 1.39871
68 76 1.82637
68 77 29.6717
68 78 1.55255
68 79 1.24834
68 80 1.43871
68 81 2.11079
68 82 1.45852
68 83 2.05432
68 84 1.28156
68 85 1.6351
68 86 1.50087
68 87 0.995076
68 88 2.3978
68 89 1.79024
68 90 26.2693
68 91 1.08802
68 92 3.06653
68 93 2.21749
68 94 1.05789
68 95 1.63015
68 96 1.09713
68 97 1.97969
68 98 1.52132
68 99 1.77868
68 100 1.474
69 70 1.45153
69 71 3.80094
69 72 3.36262
69 73 3.15153
69 74 3.62457
69 75 2.19471
69 76 1.91806
69 77 29.8672
69 78 2.56641
69 79 2.3627
69 80 2.24001
69 81 2.69307
69 82 2.96146
69 83 1.9852
69 84 2.4153
69 85 2.49423
69 86 2.23645
69 87 3.18079
69 88 1.43173
69 89 2.53214
69 90 25.8005
69 91 2.46546
69 92 1.15333
69 93 2.00959
69 94 2.93948
69 95 2.48644
69 96 2.4504
69 97 1.35767
69 98 2.29546
69 99 2.76839
69 100 2.55685
70 71 3.44616
70 72 3.02602
70 73 2.95867
70 74 3.47119
70 75 1.76093
70 76 1.58965
70 77 29.168
70 78 1.9001
70 79 1.79157
70 80 1.67503
70 81 1.89917
70 82 2.37405
70 83 1.84136
70 84 1.73414
70 85 1.67727
70 86 1.95478
70 87 2.87389
70 88 0.77919
70 89 1.57025
70 90 25.2566
70 91 1.8622
70 92 1.18467
70 93 1.24446
70 94 2.74917
70 95 2.64627
70 96 1.98385
70 97 1.36178
70 98 1.51605
70 99 2.64627
70 100 2.38808
71 72 1.01683
71 73 1.24287
71 74 0.954302
71 75 1.80838
71 76 2.20958
71 77 29.7752
71 78 1.79801
71 79 1.92359
71 80 2.25024
71 81 2.21129
71 82 1.33692
71 83 2.31116
71 84 1.87921
71 85 2.01418
71 86 1.83338
71 87 1.06151
71 88 3.14423
71 89 2.34703
71 90 26.499
71 91 1.78554
71 92 3.86604
71 93 2.6967
71 94 1.26724
71 95 1.87906
71 96 1.66426
71 97 2.69265
71 98 2.67127
71 99 1.47759
71 100 1.68555
72 73 0.88575
72 74 1.21096
72 75 1.57583
72 76 2.04613
72 77 29.7981
72 78 1.71671
72 79 1.65542
72 80 1.92877
72 81 2.28803
72 82 1.32555
72 83 2.1979
72 84 1.59675
72 85 1.82869
72 86 1.70659
72 87 0.783837
72 88 2.81629
72 89 2.14029
72 90 26.5016
72 91 1.411
72 92 3.53084
72 93 2.54882
72 94 1.05183
72 95 1.61369
72 96 1.32545
72 97 2.33957
72 98 2.13718
72 99 1.62151
72 100 1.56425
73 74 1.03286
73 75 1.54852
73 76 1.90273
73 77 30.0859
73 78 1.74555
73 79 1.46638
73 80 1.65942
73 81 2.28103
73 82 1.53144
73 83 1.94237
73 84 1.66541
73 85 1.95673
73 86 1.4096
73 87 0.6918
73 88 2.7905
73 89 2.13795
73 90 26.6485
73 91 1.41147
73 92 3.32759
73 93 2.47487
73 94 0.723142
73 95 1.16094
73 96 1.30414
73 97 2.08767
73 98 2.1193
73 99 1.42833
73 100 1.15768
74 75 1.9169
74 76 2.17248
74 77 30.1179
74 78 1.99306
74 79 1.99975
74 80 2.26411
74 81 2.42372
74 82 1.57432
74 83 2.11709
74 84 2.04663
74 85 2.28156
74 86 1.79732
74 87 1.14193
74 88 3.21218
74 89 2.58357
74 90 26.7556
74 91 1.93767
74 92 3.81316
74 93 2.76863
74 94 1.15756
74 95 1.58258
74 96 1.77982
74 97 2.56259
74 98 2.777
74 99 1.44659
74 100 1.52622
75 76 0.739852
75 77 29.4204
75 78 0.821198
75 79 0.799809
75 80 1.01944
75 81 1.19542
75 82 0.963219
75 83 1.05306
75 84 0.677408
75 85 0.854683
75 86 0.685551
75 87 1.4074
75 88 1.44609
75 89 1.13283
75 90 25.8007
75 91 0.735694
75 92 2.14258
75 93 1.15955
75 94 1.33496
75 95 1.45563
75 96 0.808355
75 97 1.09485
75 98 1.44931
75 99 1.19663
75 100 1.02229
76 77 29.5737
76 78 0.938085
76 79 1.03494
76 80 1.20673
76 81 1.17104
76 82 1.31347
76 83 0.72894
76 84 0.977374
76 85 1.01244
76 86 0.783443
76 87 1.78454
76 88 1.28014
76 89 1.32353
76 90 25.8399
76 91 1.10978
76 92 1.91328
76 93 0.977561
76 94 1.61797
76 95 1.55722
76 96 1.06028
76 97 0.889979
76 98 1.70135
76 99 1.33026
76 100 1.24398
77 78 29.3117
77 79 29.3966
77 80 29.4321
77 81 28.9563
77 82 29.251
77 83 29.6374
77 84 29.2955
77 85 29.1082
77 86 29.6495
77 87 29.9155
77 88 29.2301
77 89 28.8783
77 90 9.63275
77 91 29.4033
77 92 29.3186
77 93 28.9466
77 94 30.0964
77 95 30.2819
77 96 29.6832
77 97 29.7286
77 98 29.0771
77 99 29.9251
77 100 29.7081
78 79 0.876568
78 80 1.26738
78 81 0.907021
78 82 0.845789
78 83 1.27218
78 84 0.797399
78 85 0.675124
78 86 1.06266
78 87 1.45367
78 88 1.62908
78 89 1.04168
78 90 25.7513
78 91 0.858777
78 92 2.47159
78 93 1.23654
78 94 1.48078
78 95 1.84916
78 96 0.861801
78 97 1.55627
78 98 1.58543
78 99 1.37215
78 100 1.43501
79 80 0.649409
79 81 1.20437
79 82 1.20681
79 83 1.28938
79 84 0.69604
79 85 0.973841
79 86 0.776283
79 87 1.34309
79 88 1.65526
79 89 0.874462
79 90 25.7516
79 91 0.558681
79 92 2.24682
79 93 1.21822
79 94 1.26204
79 95 1.5552
79 96 0.907383
79 97 1.29686
79 98 1.13879
79 99 1.4711
79 100 1.10765
80 81 1.47478
80 82 1.56231
80 83 1.41408
80 84 0.946417
80 85 1.28471
80 86 0.952625
80 87 1.66177
80 88 1.66752
80 89 0.973206
80 90 25.7231
80 91 0.839318
80 92 2.06797
80 93 1.26762
80 94 1.51512
80 95 1.69898
80 96 1.15704
80 97 1.2217
80 98 1.05632
80 99 1.74334
80 100 1.23789
81 82 1.17883
81 83 1.40261
81 84 1.08971
81 85 0.86876
81 86 1.31122
81 87 2.0239
81 88 1.6847
81 89 0.971046
81 90 25.2834
81 91 1.29683
81 92 2.40989
81 93 0.962015
81 94 2.01326
81 95 2.26014
81 96 1.43326
81 97 1.79336
81 98 1.86701
81 99 1.6229
81 100 1.72999
82 83 1.52081
82 84 0.985534
82 85 0.939351
82 86 1.24642
82 87 1.23741
82 88 2.10695
82 89 1.39212
82 90 25.805
82 91 1.06504
82 92 2.93956
82 93 1.64413
82 94 1.40198
82 95 1.80869
82 96 0.990795
82 97 1.90473
82 98 1.91137
82 99 1.22678
82 100 1.40531
83 84 1.35993
83 85 1.41109
83 86 0.86735
83 87 1.8954
83 88 1.61373
83 89 1.62349
83 90 25.8369
83 91 1.40945
83 92 2.00738
83 93 1.17941
83 94 1.69299
83 95 1.50464
83 96 1.42633
83 97 1.02727
83 98 2.02202
83 99 1.32732
83 100 1.24276
84 85 0.742363
84 86 0.945444
84 87 1.47182
84 88 1.53815
84 89 0.831573
84 90 25.7083
84 91 0.577535
84 92 2.29005
84 93 1.12605
84 94 1.4185
84 95 1.75559
84 96 0.834711
84 97 1.39626
84 98 1.21338
84 99 1.48703
84 100 1.26882
85 86 1.18207
85 87 1.68884
85 88 1.46004
85 89 0.878921
85 90 25.5172
85 91 0.901258
85 92 2.35031
85 93 1.10277
85 94 1.76344
85 95 1.99763
85 96 0.955977
85 97 1.55262
85 98 1.44917
85 99 1.58858
85 100 1.5925
86 87 1.40147
86 88 1.7295
86 89 1.32636
86 90 25.955
86 91 0.930063
86 92 2.20054
86 93 1.2465
86 94 1.17653
86 95 1.21383
86 96 1.02785
86 97 1.07829
86 98 1.63882
86 99 1.07712
86 100 0.704996
87 88 2.65704
87 89 1.95374
87 90 26.5114
87 91 1.23071
87 92 3.32294
87 93 2.33605
87 94 0.687608
87 95 1.30584
87 96 1.12931
87 97 2.0986
87 98 2.06786
87 99 1.29246
87 100 1.31287
88 89 1.52836
88 90 25.4027
88 91 1.73091
88 92 1.26953
88 93 1.11173
88 94 2.5504
88 95 2.42574
88 96 1.77441
88 97 1.23374
88 98 1.58284
88 99 2.32351
88 100 2.18644
89 90 25.2205
89 91 0.946675
89 92 2.1668
89 93 0.974168
89 94 1.95622
89 95 2.24595
89 96 1.33184
89 97 1.62505
89 98 1.13935
89 99 1.95333
89 100 1.68885
90 91 25.8331
90 92 25.1976
90 93 25.1419
90 94 26.5911
90 95 26.5868
90 96 26.1416
90 97 25.8619
90 98 25.4541
90 99 26.301
90 100 26.0447
91 92 2.39925
91 93 1.35042
91 94 1.19201
91 95 1.60402
91 96 0.768233
91 97 1.39876
91 98 1.19923
91 99 1.45031
91 100 1.20738
92 93 1.63045
92 94 3.0968
92 95 2.77358
92 96 2.54009
92 97 1.39883
92 98 2.14605
92 99 2.86836
92 100 2.53858
93 94 2.21332
93 95 2.25941
93 96 1.62004
93 97 1.2629
93 98 1.54961
93 99 1.94376
93 100 1.72827
94 95 1.07671
94 96 1.14161
94 97 1.86445
94 98 2.05033
94 99 1.15228
94 100 1.09003
95 96 1.45175
95 97 1.54673
95 98 2.27742
95 99 1.17421
95 100 1.04508
96 97 1.44647
96 98 1.51532
96 99 1.26037
96 100 1.2496
97 98 1.64941
97 99 1.72219
97 100 1.41534
98 99 2.40931
98 100 1.87686
99 100 1.12621
