# Supplementary material for: Large-scale discovery of protein interactions at residue resolution using co-evolution calculated from genomic sequences
Source: Nat Commun. 2021 Mar 2;12:1396. doi: 10.1038/s41467-021-21636-z (PMC7925567; doi:10.1038/s41467-021-21636-z)
Supplement: Supplementary file 13 — Supplementary Data 11 [file 41467_2021_21636_MOESM13_ESM.zip › supplementary_prediction/cep_exp06715_SUFC_SUFB/models/rmsdclust2_top1_haddock_2w.pdb]

REMARK FILENAME="haddock_2w.pdb0"
REMARK ===============================================================
REMARK HADDOCK run for haddock
REMARK initial structure: haddock_2.pdb
REMARK final NOE weights: unambig 50 amb: 50
REMARK ===============================================================
REMARK            total,bonds,angles,improper,dihe,vdw,elec,air,cdih,coup,rdcs,vean,dani,xpcs,rg
REMARK energies: 208.404, 0, 0, 0, 0, -58.4058, -251.175, 517.985, 0, 0, 0, 0, 0, 0, 0
REMARK ===============================================================
REMARK            bonds,angles,impropers,dihe,air,cdih,coup,rdcs,vean,dani,xpcs
REMARK rms-dev.: 0,0,0,0,25.1879,0,0, 0, 0, 0, 0
REMARK ===============================================================
REMARK               air,cdih,coup,rdcs,vean,dani,xpcs
REMARK               >0.3,>5,>1,>0,>5,>0.2,>0.2
REMARK violations.: 3, 0, 0, 0, 0, 0, 0
REMARK ===============================================================
REMARK                        CVpartition#,violations,rms
REMARK AIRs cross-validation: 1, 0, NaN
REMARK ===============================================================
REMARK NCS energy: 0
REMARK ===============================================================
REMARK Symmetry energy: 0
REMARK ===============================================================
REMARK Desolvation energy: 2.78436
REMARK Internal energy free molecules: 131410
REMARK Internal energy complex: -24549.1
REMARK Binding energy: -156266
REMARK ===============================================================
REMARK buried surface area: 1690.09
REMARK ===============================================================
REMARK water - chain1: 0 0 0
REMARK water - chain2: 0 0 0
REMARK water - chain3: 0 0 0
REMARK water - chain4: 0 0 0
REMARK water - chain5: 0 0 0
REMARK water - chain6: 0 0 0
REMARK ===============================================================
REMARK water - water: 0 0 0
REMARK ===============================================================
REMARK DATE:05-Aug-2020  11:29:00       created by user: he47
REMARK VERSION:1.3
ATOM      1  CB  MET     1     -34.292  -7.363 -12.141  1.00 10.00      A   
ATOM      2  CG  MET     1     -33.436  -6.113 -12.145  1.00 10.00      A   
ATOM      3  SD  MET     1     -33.950  -4.919 -10.901  1.00 10.00      A   
ATOM      4  CE  MET     1     -32.753  -3.624 -11.193  1.00 10.00      A   
ATOM      5  C   MET     1     -32.397  -8.937 -12.598  1.00 10.00      A   
ATOM      6  O   MET     1     -31.436  -8.898 -13.362  1.00 10.00      A   
ATOM      7  N   MET     1     -34.723  -9.597 -13.078  1.00 10.00      A   
ATOM      8  HT1 MET     1     -34.892  -9.946 -12.112  1.00 10.00      A   
ATOM      9  HT2 MET     1     -34.337 -10.376 -13.649  1.00 10.00      A   
ATOM     10  HT3 MET     1     -35.628  -9.294 -13.493  1.00 10.00      A   
ATOM     11  CA  MET     1     -33.773  -8.469 -13.056  1.00 10.00      A   
ATOM     12  N   LEU     2     -32.307  -9.381 -11.351  1.00 10.00      A   
ATOM     13  HN  LEU     2     -33.111  -9.399 -10.787  1.00 10.00      A   
ATOM     14  CA  LEU     2     -31.050  -9.863 -10.803  1.00 10.00      A   
ATOM     15  CB  LEU     2     -30.736  -9.155  -9.480  1.00 10.00      A   
ATOM     16  CG  LEU     2     -29.434  -9.561  -8.779  1.00 10.00      A   
ATOM     17  CD1 LEU     2     -28.228  -9.238  -9.647  1.00 10.00      A   
ATOM     18  CD2 LEU     2     -29.320  -8.881  -7.424  1.00 10.00      A   
ATOM     19  C   LEU     2     -31.135 -11.367 -10.598  1.00 10.00      A   
ATOM     20  O   LEU     2     -31.997 -11.852  -9.868  1.00 10.00      A   
ATOM     21  N   SER     3     -30.257 -12.101 -11.254  1.00 10.00      A   
ATOM     22  HN  SER     3     -29.578 -11.658 -11.815  1.00 10.00      A   
ATOM     23  CA  SER     3     -30.261 -13.547 -11.151  1.00 10.00      A   
ATOM     24  CB  SER     3     -30.573 -14.169 -12.513  1.00 10.00      A   
ATOM     25  OG  SER     3     -31.662 -13.498 -13.127  1.00 10.00      A   
ATOM     26  HG  SER     3     -32.161 -13.022 -12.450  1.00 10.00      A   
ATOM     27  C   SER     3     -28.940 -14.075 -10.600  1.00 10.00      A   
ATOM     28  O   SER     3     -27.955 -14.214 -11.331  1.00 10.00      A   
ATOM     29  N   ILE     4     -28.925 -14.356  -9.305  1.00 10.00      A   
ATOM     30  HN  ILE     4     -29.746 -14.223  -8.775  1.00 10.00      A   
ATOM     31  CA  ILE     4     -27.738 -14.880  -8.648  1.00 10.00      A   
ATOM     32  CB  ILE     4     -27.581 -14.310  -7.221  1.00 10.00      A   
ATOM     33  CG1 ILE     4     -27.705 -12.782  -7.233  1.00 10.00      A   
ATOM     34  CG2 ILE     4     -26.243 -14.730  -6.624  1.00 10.00      A   
ATOM     35  CD1 ILE     4     -27.808 -12.164  -5.856  1.00 10.00      A   
ATOM     36  C   ILE     4     -27.852 -16.395  -8.565  1.00 10.00      A   
ATOM     37  O   ILE     4     -28.759 -16.917  -7.919  1.00 10.00      A   
ATOM     38  N   LYS     5     -26.955 -17.099  -9.234  1.00 10.00      A   
ATOM     39  HN  LYS     5     -26.253 -16.633  -9.744  1.00 10.00      A   
ATOM     40  CA  LYS     5     -26.987 -18.551  -9.228  1.00 10.00      A   
ATOM     41  CB  LYS     5     -27.243 -19.090 -10.639  1.00 10.00      A   
ATOM     42  CG  LYS     5     -27.333 -20.605 -10.720  1.00 10.00      A   
ATOM     43  CD  LYS     5     -27.589 -21.067 -12.142  1.00 10.00      A   
ATOM     44  CE  LYS     5     -27.656 -22.584 -12.223  1.00 10.00      A   
ATOM     45  NZ  LYS     5     -28.094 -23.052 -13.564  1.00 10.00      A   
ATOM     46  HZ1 LYS     5     -27.477 -22.655 -14.302  1.00 10.00      A   
ATOM     47  HZ2 LYS     5     -29.073 -22.753 -13.750  1.00 10.00      A   
ATOM     48  HZ3 LYS     5     -28.048 -24.090 -13.613  1.00 10.00      A   
ATOM     49  C   LYS     5     -25.705 -19.145  -8.660  1.00 10.00      A   
ATOM     50  O   LYS     5     -24.639 -19.029  -9.272  1.00 10.00      A   
ATOM     51  N   ASP     6     -25.833 -19.764  -7.484  1.00 10.00      A   
ATOM     52  HN  ASP     6     -26.719 -19.776  -7.056  1.00 10.00      A   
ATOM     53  CA  ASP     6     -24.721 -20.427  -6.796  1.00 10.00      A   
ATOM     54  CB  ASP     6     -24.459 -21.802  -7.419  1.00 10.00      A   
ATOM     55  CG  ASP     6     -23.633 -22.709  -6.534  1.00 10.00      A   
ATOM     56  OD1 ASP     6     -24.110 -23.075  -5.439  1.00 10.00      A   
ATOM     57  OD2 ASP     6     -22.509 -23.075  -6.933  1.00 10.00      A   
ATOM     58  C   ASP     6     -23.443 -19.585  -6.767  1.00 10.00      A   
ATOM     59  O   ASP     6     -22.445 -19.922  -7.407  1.00 10.00      A   
ATOM     60  N   LEU     7     -23.475 -18.489  -6.021  1.00 10.00      A   
ATOM     61  HN  LEU     7     -24.300 -18.264  -5.535  1.00 10.00      A   
ATOM     62  CA  LEU     7     -22.322 -17.603  -5.920  1.00 10.00      A   
ATOM     63  CB  LEU     7     -22.776 -16.146  -5.815  1.00 10.00      A   
ATOM     64  CG  LEU     7     -21.670 -15.108  -5.606  1.00 10.00      A   
ATOM     65  CD1 LEU     7     -20.768 -15.027  -6.829  1.00 10.00      A   
ATOM     66  CD2 LEU     7     -22.267 -13.750  -5.277  1.00 10.00      A   
ATOM     67  C   LEU     7     -21.423 -17.955  -4.734  1.00 10.00      A   
ATOM     68  O   LEU     7     -21.871 -17.979  -3.587  1.00 10.00      A   
ATOM     69  N   HIS     8     -20.155 -18.225  -5.026  1.00 10.00      A   
ATOM     70  HN  HIS     8     -19.869 -18.195  -5.969  1.00 10.00      A   
ATOM     71  CA  HIS     8     -19.161 -18.555  -4.004  1.00 10.00      A   
ATOM     72  CB  HIS     8     -18.409 -19.848  -4.359  1.00 10.00      A   
ATOM     73  CG  HIS     8     -19.266 -21.070  -4.492  1.00 10.00      A   
ATOM     74  ND1 HIS     8     -19.156 -22.165  -3.660  1.00 10.00      A   
ATOM     75  HD1 HIS     8     -18.529 -22.253  -2.904  1.00 10.00      A   
ATOM     76  CD2 HIS     8     -20.241 -21.374  -5.378  1.00 10.00      A   
ATOM     77  CE1 HIS     8     -20.026 -23.087  -4.033  1.00 10.00      A   
ATOM     78  NE2 HIS     8     -20.694 -22.628  -5.070  1.00 10.00      A   
ATOM     79  HE2 HIS     8     -21.413 -23.112  -5.552  1.00 10.00      A   
ATOM     80  C   HIS     8     -18.151 -17.413  -3.913  1.00 10.00      A   
ATOM     81  O   HIS     8     -17.540 -17.042  -4.918  1.00 10.00      A   
ATOM     82  N   VAL     9     -17.979 -16.855  -2.723  1.00 10.00      A   
ATOM     83  HN  VAL     9     -18.476 -17.199  -1.952  1.00 10.00      A   
ATOM     84  CA  VAL     9     -17.050 -15.745  -2.532  1.00 10.00      A   
ATOM     85  CB  VAL     9     -17.797 -14.392  -2.469  1.00 10.00      A   
ATOM     86  CG1 VAL     9     -16.874 -13.272  -2.011  1.00 10.00      A   
ATOM     87  CG2 VAL     9     -18.409 -14.051  -3.821  1.00 10.00      A   
ATOM     88  C   VAL     9     -16.210 -15.930  -1.271  1.00 10.00      A   
ATOM     89  O   VAL     9     -16.728 -16.304  -0.212  1.00 10.00      A   
ATOM     90  N   SER    10     -14.916 -15.674  -1.400  1.00 10.00      A   
ATOM     91  HN  SER    10     -14.573 -15.385  -2.277  1.00 10.00      A   
ATOM     92  CA  SER    10     -13.989 -15.787  -0.288  1.00 10.00      A   
ATOM     93  CB  SER    10     -12.639 -16.304  -0.781  1.00 10.00      A   
ATOM     94  OG  SER    10     -12.802 -17.365  -1.706  1.00 10.00      A   
ATOM     95  HG  SER    10     -12.230 -17.201  -2.481  1.00 10.00      A   
ATOM     96  C   SER    10     -13.812 -14.424   0.368  1.00 10.00      A   
ATOM     97  O   SER    10     -13.435 -13.449  -0.286  1.00 10.00      A   
ATOM     98  N   VAL    11     -14.086 -14.360   1.656  1.00 10.00      A   
ATOM     99  HN  VAL    11     -14.354 -15.180   2.129  1.00 10.00      A   
ATOM    100  CA  VAL    11     -13.979 -13.118   2.401  1.00 10.00      A   
ATOM    101  CB  VAL    11     -15.317 -12.770   3.088  1.00 10.00      A   
ATOM    102  CG1 VAL    11     -15.185 -11.515   3.938  1.00 10.00      A   
ATOM    103  CG2 VAL    11     -16.421 -12.606   2.053  1.00 10.00      A   
ATOM    104  C   VAL    11     -12.881 -13.221   3.451  1.00 10.00      A   
ATOM    105  O   VAL    11     -12.941 -14.081   4.329  1.00 10.00      A   
ATOM    106  N   GLU    12     -11.869 -12.360   3.331  1.00 10.00      A   
ATOM    107  HN  GLU    12     -11.871 -11.725   2.582  1.00 10.00      A   
ATOM    108  CA  GLU    12     -10.748 -12.331   4.271  1.00 10.00      A   
ATOM    109  CB  GLU    12     -11.222 -11.945   5.675  1.00 10.00      A   
ATOM    110  CG  GLU    12     -10.457 -10.783   6.289  1.00 10.00      A   
ATOM    111  CD  GLU    12      -9.230 -11.227   7.056  1.00 10.00      A   
ATOM    112  OE1 GLU    12      -8.105 -11.115   6.520  1.00 10.00      A   
ATOM    113  OE2 GLU    12      -9.386 -11.690   8.207  1.00 10.00      A   
ATOM    114  C   GLU    12     -10.004 -13.664   4.291  1.00 10.00      A   
ATOM    115  O   GLU    12      -9.462 -14.070   5.322  1.00 10.00      A   
ATOM    116  N   ASP    13      -9.992 -14.328   3.135  1.00 10.00      A   
ATOM    117  HN  ASP    13     -10.449 -13.931   2.366  1.00 10.00      A   
ATOM    118  CA  ASP    13      -9.322 -15.620   2.958  1.00 10.00      A   
ATOM    119  CB  ASP    13      -7.871 -15.608   3.466  1.00 10.00      A   
ATOM    120  CG  ASP    13      -6.929 -14.856   2.544  1.00 10.00      A   
ATOM    121  OD1 ASP    13      -5.761 -15.279   2.402  1.00 10.00      A   
ATOM    122  OD2 ASP    13      -7.350 -13.847   1.942  1.00 10.00      A   
ATOM    123  C   ASP    13     -10.127 -16.780   3.546  1.00 10.00      A   
ATOM    124  O   ASP    13      -9.631 -17.904   3.659  1.00 10.00      A   
ATOM    125  N   LYS    14     -11.378 -16.506   3.906  1.00 10.00      A   
ATOM    126  HN  LYS    14     -11.716 -15.590   3.798  1.00 10.00      A   
ATOM    127  CA  LYS    14     -12.261 -17.527   4.462  1.00 10.00      A   
ATOM    128  CB  LYS    14     -12.759 -17.139   5.861  1.00 10.00      A   
ATOM    129  CG  LYS    14     -11.688 -17.153   6.941  1.00 10.00      A   
ATOM    130  CD  LYS    14     -11.199 -15.749   7.249  1.00 10.00      A   
ATOM    131  CE  LYS    14      -9.964 -15.774   8.134  1.00 10.00      A   
ATOM    132  NZ  LYS    14      -9.258 -14.469   8.135  1.00 10.00      A   
ATOM    133  HZ1 LYS    14      -9.027 -14.190   7.159  1.00 10.00      A   
ATOM    134  HZ2 LYS    14      -8.379 -14.536   8.682  1.00 10.00      A   
ATOM    135  HZ3 LYS    14      -9.859 -13.732   8.560  1.00 10.00      A   
ATOM    136  C   LYS    14     -13.450 -17.766   3.536  1.00 10.00      A   
ATOM    137  O   LYS    14     -13.895 -16.854   2.837  1.00 10.00      A   
ATOM    138  N   ALA    15     -13.962 -18.985   3.533  1.00 10.00      A   
ATOM    139  HN  ALA    15     -13.573 -19.672   4.120  1.00 10.00      A   
ATOM    140  CA  ALA    15     -15.100 -19.331   2.691  1.00 10.00      A   
ATOM    141  CB  ALA    15     -15.085 -20.814   2.357  1.00 10.00      A   
ATOM    142  C   ALA    15     -16.405 -18.951   3.383  1.00 10.00      A   
ATOM    143  O   ALA    15     -16.887 -19.671   4.260  1.00 10.00      A   
ATOM    144  N   ILE    16     -16.963 -17.809   3.000  1.00 10.00      A   
ATOM    145  HN  ILE    16     -16.525 -17.274   2.305  1.00 10.00      A   
ATOM    146  CA  ILE    16     -18.209 -17.334   3.590  1.00 10.00      A   
ATOM    147  CB  ILE    16     -18.191 -15.804   3.807  1.00 10.00      A   
ATOM    148  CG1 ILE    16     -17.018 -15.405   4.710  1.00 10.00      A   
ATOM    149  CG2 ILE    16     -19.509 -15.317   4.399  1.00 10.00      A   
ATOM    150  CD1 ILE    16     -17.038 -16.052   6.080  1.00 10.00      A   
ATOM    151  C   ILE    16     -19.403 -17.728   2.725  1.00 10.00      A   
ATOM    152  O   ILE    16     -20.293 -18.457   3.168  1.00 10.00      A   
ATOM    153  N   LEU    17     -19.414 -17.253   1.490  1.00 10.00      A   
ATOM    154  HN  LEU    17     -18.677 -16.682   1.186  1.00 10.00      A   
ATOM    155  CA  LEU    17     -20.493 -17.571   0.570  1.00 10.00      A   
ATOM    156  CB  LEU    17     -20.625 -16.481  -0.497  1.00 10.00      A   
ATOM    157  CG  LEU    17     -20.976 -15.081   0.025  1.00 10.00      A   
ATOM    158  CD1 LEU    17     -21.024 -14.076  -1.113  1.00 10.00      A   
ATOM    159  CD2 LEU    17     -22.297 -15.099   0.781  1.00 10.00      A   
ATOM    160  C   LEU    17     -20.245 -18.943  -0.050  1.00 10.00      A   
ATOM    161  O   LEU    17     -19.304 -19.125  -0.825  1.00 10.00      A   
ATOM    162  N   ARG    18     -21.093 -19.904   0.302  1.00 10.00      A   
ATOM    163  HN  ARG    18     -21.845 -19.679   0.889  1.00 10.00      A   
ATOM    164  CA  ARG    18     -20.948 -21.277  -0.172  1.00 10.00      A   
ATOM    165  CB  ARG    18     -21.179 -22.259   0.980  1.00 10.00      A   
ATOM    166  CG  ARG    18     -20.144 -22.165   2.091  1.00 10.00      A   
ATOM    167  CD  ARG    18     -20.667 -22.756   3.392  1.00 10.00      A   
ATOM    168  NE  ARG    18     -20.831 -24.209   3.322  1.00 10.00      A   
ATOM    169  HE  ARG    18     -20.160 -24.715   2.810  1.00 10.00      A   
ATOM    170  CZ  ARG    18     -21.822 -24.875   3.913  1.00 10.00      A   
ATOM    171  NH1 ARG    18     -22.739 -24.219   4.617  1.00 10.00      A   
ATOM    172 HH11 ARG    18     -22.688 -23.180   4.711  1.00 10.00      A   
ATOM    173 HH12 ARG    18     -23.518 -24.741   5.078  1.00 10.00      A   
ATOM    174  NH2 ARG    18     -21.897 -26.195   3.799  1.00 10.00      A   
ATOM    175 HH21 ARG    18     -22.671 -26.719   4.261  1.00 10.00      A   
ATOM    176 HH22 ARG    18     -21.183 -26.716   3.245  1.00 10.00      A   
ATOM    177  C   ARG    18     -21.868 -21.604  -1.344  1.00 10.00      A   
ATOM    178  O   ARG    18     -22.149 -22.771  -1.613  1.00 10.00      A   
ATOM    179  N   GLY    19     -22.334 -20.583  -2.041  1.00 10.00      A   
ATOM    180  HN  GLY    19     -22.109 -19.666  -1.769  1.00 10.00      A   
ATOM    181  CA  GLY    19     -23.198 -20.809  -3.182  1.00 10.00      A   
ATOM    182  C   GLY    19     -24.628 -20.407  -2.914  1.00 10.00      A   
ATOM    183  O   GLY    19     -25.463 -21.244  -2.573  1.00 10.00      A   
ATOM    184  N   LEU    20     -24.911 -19.125  -3.053  1.00 10.00      A   
ATOM    185  HN  LEU    20     -24.198 -18.499  -3.306  1.00 10.00      A   
ATOM    186  CA  LEU    20     -26.253 -18.621  -2.823  1.00 10.00      A   
ATOM    187  CB  LEU    20     -26.199 -17.304  -2.052  1.00 10.00      A   
ATOM    188  CG  LEU    20     -27.529 -16.787  -1.509  1.00 10.00      A   
ATOM    189  CD1 LEU    20     -27.617 -17.035  -0.015  1.00 10.00      A   
ATOM    190  CD2 LEU    20     -27.699 -15.308  -1.823  1.00 10.00      A   
ATOM    191  C   LEU    20     -26.986 -18.408  -4.138  1.00 10.00      A   
ATOM    192  O   LEU    20     -26.402 -17.936  -5.116  1.00 10.00      A   
ATOM    193  N   SER    21     -28.256 -18.769  -4.156  1.00 10.00      A   
ATOM    194  HN  SER    21     -28.652 -19.163  -3.348  1.00 10.00      A   
ATOM    195  CA  SER    21     -29.089 -18.598  -5.332  1.00 10.00      A   
ATOM    196  CB  SER    21     -29.571 -19.952  -5.848  1.00 10.00      A   
ATOM    197  OG  SER    21     -28.477 -20.742  -6.290  1.00 10.00      A   
ATOM    198  HG  SER    21     -28.790 -21.389  -6.933  1.00 10.00      A   
ATOM    199  C   SER    21     -30.266 -17.701  -4.977  1.00 10.00      A   
ATOM    200  O   SER    21     -31.025 -18.001  -4.054  1.00 10.00      A   
ATOM    201  N   LEU    22     -30.407 -16.600  -5.696  1.00 10.00      A   
ATOM    202  HN  LEU    22     -29.789 -16.431  -6.445  1.00 10.00      A   
ATOM    203  CA  LEU    22     -31.470 -15.649  -5.425  1.00 10.00      A   
ATOM    204  CB  LEU    22     -30.977 -14.587  -4.435  1.00 10.00      A   
ATOM    205  CG  LEU    22     -31.964 -13.480  -4.060  1.00 10.00      A   
ATOM    206  CD1 LEU    22     -33.181 -14.056  -3.351  1.00 10.00      A   
ATOM    207  CD2 LEU    22     -31.280 -12.439  -3.191  1.00 10.00      A   
ATOM    208  C   LEU    22     -31.963 -14.991  -6.704  1.00 10.00      A   
ATOM    209  O   LEU    22     -31.167 -14.567  -7.545  1.00 10.00      A   
ATOM    210  N   ASP    23     -33.278 -14.920  -6.841  1.00 10.00      A   
ATOM    211  HN  ASP    23     -33.850 -15.287  -6.134  1.00 10.00      A   
ATOM    212  CA  ASP    23     -33.906 -14.309  -8.005  1.00 10.00      A   
ATOM    213  CB  ASP    23     -34.906 -15.283  -8.636  1.00 10.00      A   
ATOM    214  CG  ASP    23     -35.552 -14.751  -9.902  1.00 10.00      A   
ATOM    215  OD1 ASP    23     -35.017 -13.802 -10.508  1.00 10.00      A   
ATOM    216  OD2 ASP    23     -36.607 -15.294 -10.305  1.00 10.00      A   
ATOM    217  C   ASP    23     -34.606 -13.018  -7.588  1.00 10.00      A   
ATOM    218  O   ASP    23     -35.515 -13.033  -6.755  1.00 10.00      A   
ATOM    219  N   VAL    24     -34.171 -11.900  -8.152  1.00 10.00      A   
ATOM    220  HN  VAL    24     -33.444 -11.948  -8.817  1.00 10.00      A   
ATOM    221  CA  VAL    24     -34.745 -10.603  -7.815  1.00 10.00      A   
ATOM    222  CB  VAL    24     -33.655  -9.614  -7.355  1.00 10.00      A   
ATOM    223  CG1 VAL    24     -34.272  -8.327  -6.823  1.00 10.00      A   
ATOM    224  CG2 VAL    24     -32.764 -10.255  -6.305  1.00 10.00      A   
ATOM    225  C   VAL    24     -35.511  -9.999  -8.988  1.00 10.00      A   
ATOM    226  O   VAL    24     -34.994  -9.905 -10.106  1.00 10.00      A   
ATOM    227  N   HIS    25     -36.746  -9.592  -8.724  1.00 10.00      A   
ATOM    228  HN  HIS    25     -37.100  -9.694  -7.812  1.00 10.00      A   
ATOM    229  CA  HIS    25     -37.596  -8.985  -9.739  1.00 10.00      A   
ATOM    230  CB  HIS    25     -38.896  -9.785  -9.888  1.00 10.00      A   
ATOM    231  CG  HIS    25     -38.708 -11.150 -10.471  1.00 10.00      A   
ATOM    232  ND1 HIS    25     -39.178 -11.511 -11.716  1.00 10.00      A   
ATOM    233  HD1 HIS    25     -39.684 -10.932 -12.329  1.00 10.00      A   
ATOM    234  CD2 HIS    25     -38.083 -12.243  -9.979  1.00 10.00      A   
ATOM    235  CE1 HIS    25     -38.848 -12.764 -11.964  1.00 10.00      A   
ATOM    236  NE2 HIS    25     -38.182 -13.228 -10.928  1.00 10.00      A   
ATOM    237  HE2 HIS    25     -37.794 -14.137 -10.853  1.00 10.00      A   
ATOM    238  C   HIS    25     -37.912  -7.547  -9.339  1.00 10.00      A   
ATOM    239  O   HIS    25     -37.866  -7.213  -8.155  1.00 10.00      A   
ATOM    240  N   PRO    26     -38.211  -6.672 -10.308  1.00 10.00      A   
ATOM    241  CA  PRO    26     -38.534  -5.273 -10.020  1.00 10.00      A   
ATOM    242  CB  PRO    26     -38.333  -4.590 -11.374  1.00 10.00      A   
ATOM    243  CG  PRO    26     -38.639  -5.649 -12.380  1.00 10.00      A   
ATOM    244  CD  PRO    26     -38.240  -6.962 -11.754  1.00 10.00      A   
ATOM    245  C   PRO    26     -39.974  -5.091  -9.538  1.00 10.00      A   
ATOM    246  O   PRO    26     -40.894  -5.742 -10.041  1.00 10.00      A   
ATOM    247  N   GLY    27     -40.159  -4.221  -8.551  1.00 10.00      A   
ATOM    248  HN  GLY    27     -39.384  -3.749  -8.173  1.00 10.00      A   
ATOM    249  CA  GLY    27     -41.489  -3.953  -8.033  1.00 10.00      A   
ATOM    250  C   GLY    27     -41.808  -4.692  -6.747  1.00 10.00      A   
ATOM    251  O   GLY    27     -42.947  -4.669  -6.283  1.00 10.00      A   
ATOM    252  N   GLU    28     -40.813  -5.337  -6.160  1.00 10.00      A   
ATOM    253  HN  GLU    28     -39.919  -5.307  -6.559  1.00 10.00      A   
ATOM    254  CA  GLU    28     -41.021  -6.084  -4.927  1.00 10.00      A   
ATOM    255  CB  GLU    28     -41.085  -7.587  -5.209  1.00 10.00      A   
ATOM    256  CG  GLU    28     -40.055  -8.069  -6.214  1.00 10.00      A   
ATOM    257  CD  GLU    28     -40.208  -9.533  -6.558  1.00 10.00      A   
ATOM    258  OE1 GLU    28     -39.269 -10.309  -6.280  1.00 10.00      A   
ATOM    259  OE2 GLU    28     -41.267  -9.912  -7.112  1.00 10.00      A   
ATOM    260  C   GLU    28     -39.945  -5.775  -3.897  1.00 10.00      A   
ATOM    261  O   GLU    28     -38.780  -5.560  -4.240  1.00 10.00      A   
ATOM    262  N   VAL    29     -40.343  -5.748  -2.632  1.00 10.00      A   
ATOM    263  HN  VAL    29     -41.292  -5.926  -2.421  1.00 10.00      A   
ATOM    264  CA  VAL    29     -39.416  -5.469  -1.548  1.00 10.00      A   
ATOM    265  CB  VAL    29     -40.110  -4.738  -0.376  1.00 10.00      A   
ATOM    266  CG1 VAL    29     -39.097  -4.358   0.697  1.00 10.00      A   
ATOM    267  CG2 VAL    29     -40.844  -3.503  -0.878  1.00 10.00      A   
ATOM    268  C   VAL    29     -38.802  -6.770  -1.047  1.00 10.00      A   
ATOM    269  O   VAL    29     -39.514  -7.705  -0.676  1.00 10.00      A   
ATOM    270  N   HIS    30     -37.482  -6.835  -1.054  1.00 10.00      A   
ATOM    271  HN  HIS    30     -36.961  -6.052  -1.356  1.00 10.00      A   
ATOM    272  CA  HIS    30     -36.773  -8.022  -0.609  1.00 10.00      A   
ATOM    273  CB  HIS    30     -35.732  -8.444  -1.650  1.00 10.00      A   
ATOM    274  CG  HIS    30     -36.282  -9.238  -2.797  1.00 10.00      A   
ATOM    275  ND1 HIS    30     -35.574 -10.245  -3.419  1.00 10.00      A   
ATOM    276  HD1 HIS    30     -34.658 -10.524  -3.192  1.00 10.00      A   
ATOM    277  CD2 HIS    30     -37.475  -9.172  -3.438  1.00 10.00      A   
ATOM    278  CE1 HIS    30     -36.305 -10.763  -4.388  1.00 10.00      A   
ATOM    279  NE2 HIS    30     -37.460 -10.129  -4.420  1.00 10.00      A   
ATOM    280  HE2 HIS    30     -38.198 -10.311  -5.062  1.00 10.00      A   
ATOM    281  C   HIS    30     -36.092  -7.769   0.727  1.00 10.00      A   
ATOM    282  O   HIS    30     -35.421  -6.754   0.909  1.00 10.00      A   
ATOM    283  N   ALA    31     -36.280  -8.690   1.659  1.00 10.00      A   
ATOM    284  HN  ALA    31     -36.834  -9.476   1.449  1.00 10.00      A   
ATOM    285  CA  ALA    31     -35.681  -8.586   2.980  1.00 10.00      A   
ATOM    286  CB  ALA    31     -36.761  -8.460   4.044  1.00 10.00      A   
ATOM    287  C   ALA    31     -34.822  -9.813   3.238  1.00 10.00      A   
ATOM    288  O   ALA    31     -35.211 -10.929   2.893  1.00 10.00      A   
ATOM    289  N   ILE    32     -33.656  -9.611   3.828  1.00 10.00      A   
ATOM    290  HN  ILE    32     -33.399  -8.699   4.088  1.00 10.00      A   
ATOM    291  CA  ILE    32     -32.750 -10.715   4.112  1.00 10.00      A   
ATOM    292  CB  ILE    32     -31.466 -10.633   3.255  1.00 10.00      A   
ATOM    293  CG1 ILE    32     -31.834 -10.679   1.768  1.00 10.00      A   
ATOM    294  CG2 ILE    32     -30.514 -11.770   3.595  1.00 10.00      A   
ATOM    295  CD1 ILE    32     -30.700 -10.322   0.835  1.00 10.00      A   
ATOM    296  C   ILE    32     -32.406 -10.778   5.599  1.00 10.00      A   
ATOM    297  O   ILE    32     -32.108  -9.758   6.227  1.00 10.00      A   
ATOM    298  N   MET    33     -32.477 -11.980   6.154  1.00 10.00      A   
ATOM    299  HN  MET    33     -32.728 -12.748   5.590  1.00 10.00      A   
ATOM    300  CA  MET    33     -32.185 -12.205   7.563  1.00 10.00      A   
ATOM    301  CB  MET    33     -33.339 -12.956   8.234  1.00 10.00      A   
ATOM    302  CG  MET    33     -34.628 -12.154   8.327  1.00 10.00      A   
ATOM    303  SD  MET    33     -34.474 -10.724   9.416  1.00 10.00      A   
ATOM    304  CE  MET    33     -36.008  -9.869   9.074  1.00 10.00      A   
ATOM    305  C   MET    33     -30.882 -12.978   7.735  1.00 10.00      A   
ATOM    306  O   MET    33     -30.160 -13.214   6.769  1.00 10.00      A   
ATOM    307  N   GLY    34     -30.594 -13.381   8.965  1.00 10.00      A   
ATOM    308  HN  GLY    34     -31.219 -13.187   9.692  1.00 10.00      A   
ATOM    309  CA  GLY    34     -29.377 -14.112   9.247  1.00 10.00      A   
ATOM    310  C   GLY    34     -28.662 -13.545  10.456  1.00 10.00      A   
ATOM    311  O   GLY    34     -28.781 -12.351  10.737  1.00 10.00      A   
ATOM    312  N   PRO    35     -27.913 -14.371  11.195  1.00 10.00      A   
ATOM    313  CA  PRO    35     -27.186 -13.932  12.388  1.00 10.00      A   
ATOM    314  CB  PRO    35     -26.810 -15.247  13.092  1.00 10.00      A   
ATOM    315  CG  PRO    35     -27.489 -16.336  12.323  1.00 10.00      A   
ATOM    316  CD  PRO    35     -27.712 -15.800  10.942  1.00 10.00      A   
ATOM    317  C   PRO    35     -25.924 -13.138  12.045  1.00 10.00      A   
ATOM    318  O   PRO    35     -25.706 -12.751  10.893  1.00 10.00      A   
ATOM    319  N   ASN    36     -25.104 -12.883  13.054  1.00 10.00      A   
ATOM    320  HN  ASN    36     -25.336 -13.202  13.950  1.00 10.00      A   
ATOM    321  CA  ASN    36     -23.861 -12.146  12.863  1.00 10.00      A   
ATOM    322  CB  ASN    36     -23.372 -11.536  14.184  1.00 10.00      A   
ATOM    323  CG  ASN    36     -22.893 -12.575  15.182  1.00 10.00      A   
ATOM    324  OD1 ASN    36     -21.717 -12.934  15.207  1.00 10.00      A   
ATOM    325  ND2 ASN    36     -23.798 -13.054  16.024  1.00 10.00      A   
ATOM    326 HD21 ASN    36     -24.717 -12.713  15.962  1.00 10.00      A   
ATOM    327 HD22 ASN    36     -23.514 -13.733  16.673  1.00 10.00      A   
ATOM    328  C   ASN    36     -22.791 -13.054  12.262  1.00 10.00      A   
ATOM    329  O   ASN    36     -22.834 -14.274  12.430  1.00 10.00      A   
ATOM    330  N   GLY    37     -21.843 -12.458  11.554  1.00 10.00      A   
ATOM    331  HN  GLY    37     -21.858 -11.482  11.458  1.00 10.00      A   
ATOM    332  CA  GLY    37     -20.781 -13.227  10.932  1.00 10.00      A   
ATOM    333  C   GLY    37     -21.293 -14.080   9.791  1.00 10.00      A   
ATOM    334  O   GLY    37     -20.742 -15.141   9.495  1.00 10.00      A   
ATOM    335  N   SER    38     -22.363 -13.620   9.160  1.00 10.00      A   
ATOM    336  HN  SER    38     -22.757 -12.768   9.448  1.00 10.00      A   
ATOM    337  CA  SER    38     -22.961 -14.335   8.050  1.00 10.00      A   
ATOM    338  CB  SER    38     -24.445 -14.574   8.321  1.00 10.00      A   
ATOM    339  OG  SER    38     -24.621 -15.273   9.542  1.00 10.00      A   
ATOM    340  HG  SER    38     -23.930 -15.012  10.163  1.00 10.00      A   
ATOM    341  C   SER    38     -22.760 -13.576   6.742  1.00 10.00      A   
ATOM    342  O   SER    38     -22.457 -12.379   6.749  1.00 10.00      A   
ATOM    343  N   GLY    39     -22.956 -14.273   5.626  1.00 10.00      A   
ATOM    344  HN  GLY    39     -23.220 -15.219   5.694  1.00 10.00      A   
ATOM    345  CA  GLY    39     -22.774 -13.674   4.311  1.00 10.00      A   
ATOM    346  C   GLY    39     -23.838 -12.658   3.937  1.00 10.00      A   
ATOM    347  O   GLY    39     -23.782 -12.069   2.860  1.00 10.00      A   
ATOM    348  N   LYS    40     -24.795 -12.437   4.827  1.00 10.00      A   
ATOM    349  HN  LYS    40     -24.776 -12.923   5.674  1.00 10.00      A   
ATOM    350  CA  LYS    40     -25.873 -11.488   4.569  1.00 10.00      A   
ATOM    351  CB  LYS    40     -26.909 -11.510   5.699  1.00 10.00      A   
ATOM    352  CG  LYS    40     -26.377 -11.052   7.048  1.00 10.00      A   
ATOM    353  CD  LYS    40     -27.488 -10.928   8.074  1.00 10.00      A   
ATOM    354  CE  LYS    40     -27.100  -9.983   9.202  1.00 10.00      A   
ATOM    355  NZ  LYS    40     -25.762 -10.294   9.769  1.00 10.00      A   
ATOM    356  HZ1 LYS    40     -25.022 -10.142   9.051  1.00 10.00      A   
ATOM    357  HZ2 LYS    40     -25.725 -11.287  10.085  1.00 10.00      A   
ATOM    358  HZ3 LYS    40     -25.566  -9.678  10.584  1.00 10.00      A   
ATOM    359  C   LYS    40     -25.341 -10.068   4.357  1.00 10.00      A   
ATOM    360  O   LYS    40     -25.773  -9.368   3.447  1.00 10.00      A   
ATOM    361  N   SER    41     -24.385  -9.661   5.181  1.00 10.00      A   
ATOM    362  HN  SER    41     -24.064 -10.266   5.881  1.00 10.00      A   
ATOM    363  CA  SER    41     -23.815  -8.326   5.084  1.00 10.00      A   
ATOM    364  CB  SER    41     -23.325  -7.880   6.462  1.00 10.00      A   
ATOM    365  OG  SER    41     -24.226  -8.302   7.476  1.00 10.00      A   
ATOM    366  HG  SER    41     -24.823  -7.568   7.696  1.00 10.00      A   
ATOM    367  C   SER    41     -22.674  -8.272   4.069  1.00 10.00      A   
ATOM    368  O   SER    41     -22.311  -7.200   3.582  1.00 10.00      A   
ATOM    369  N   THR    42     -22.119  -9.430   3.745  1.00 10.00      A   
ATOM    370  HN  THR    42     -22.454 -10.257   4.152  1.00 10.00      A   
ATOM    371  CA  THR    42     -21.014  -9.503   2.805  1.00 10.00      A   
ATOM    372  CB  THR    42     -20.107 -10.700   3.121  1.00 10.00      A   
ATOM    373  OG1 THR    42     -20.682 -11.446   4.208  1.00 10.00      A   
ATOM    374  HG1 THR    42     -20.107 -11.386   4.977  1.00 10.00      A   
ATOM    375  CG2 THR    42     -18.725 -10.212   3.527  1.00 10.00      A   
ATOM    376  C   THR    42     -21.491  -9.573   1.355  1.00 10.00      A   
ATOM    377  O   THR    42     -20.808  -9.097   0.446  1.00 10.00      A   
ATOM    378  N   LEU    43     -22.670 -10.155   1.144  1.00 10.00      A   
ATOM    379  HN  LEU    43     -23.170 -10.520   1.908  1.00 10.00      A   
ATOM    380  CA  LEU    43     -23.233 -10.281  -0.198  1.00 10.00      A   
ATOM    381  CB  LEU    43     -24.562 -11.041  -0.162  1.00 10.00      A   
ATOM    382  CG  LEU    43     -25.215 -11.320  -1.519  1.00 10.00      A   
ATOM    383  CD1 LEU    43     -24.413 -12.344  -2.307  1.00 10.00      A   
ATOM    384  CD2 LEU    43     -26.651 -11.785  -1.342  1.00 10.00      A   
ATOM    385  C   LEU    43     -23.428  -8.909  -0.839  1.00 10.00      A   
ATOM    386  O   LEU    43     -23.267  -8.746  -2.051  1.00 10.00      A   
ATOM    387  N   SER    44     -23.758  -7.924  -0.008  1.00 10.00      A   
ATOM    388  HN  SER    44     -23.867  -8.122   0.946  1.00 10.00      A   
ATOM    389  CA  SER    44     -23.970  -6.561  -0.465  1.00 10.00      A   
ATOM    390  CB  SER    44     -24.365  -5.683   0.723  1.00 10.00      A   
ATOM    391  OG  SER    44     -24.396  -6.447   1.920  1.00 10.00      A   
ATOM    392  HG  SER    44     -23.652  -6.186   2.481  1.00 10.00      A   
ATOM    393  C   SER    44     -22.713  -6.007  -1.128  1.00 10.00      A   
ATOM    394  O   SER    44     -22.789  -5.335  -2.161  1.00 10.00      A   
ATOM    395  N   ALA    45     -21.557  -6.326  -0.548  1.00 10.00      A   
ATOM    396  HN  ALA    45     -21.567  -6.899   0.248  1.00 10.00      A   
ATOM    397  CA  ALA    45     -20.279  -5.855  -1.070  1.00 10.00      A   
ATOM    398  CB  ALA    45     -19.147  -6.202  -0.115  1.00 10.00      A   
ATOM    399  C   ALA    45     -20.004  -6.433  -2.448  1.00 10.00      A   
ATOM    400  O   ALA    45     -19.623  -5.711  -3.373  1.00 10.00      A   
ATOM    401  N   THR    46     -20.229  -7.734  -2.588  1.00 10.00      A   
ATOM    402  HN  THR    46     -20.549  -8.252  -1.816  1.00 10.00      A   
ATOM    403  CA  THR    46     -19.998  -8.417  -3.850  1.00 10.00      A   
ATOM    404  CB  THR    46     -20.055  -9.944  -3.677  1.00 10.00      A   
ATOM    405  OG1 THR    46     -21.111 -10.289  -2.769  1.00 10.00      A   
ATOM    406  HG1 THR    46     -21.862  -9.696  -2.902  1.00 10.00      A   
ATOM    407  CG2 THR    46     -18.738 -10.456  -3.120  1.00 10.00      A   
ATOM    408  C   THR    46     -20.982  -7.974  -4.931  1.00 10.00      A   
ATOM    409  O   THR    46     -20.751  -8.186  -6.120  1.00 10.00      A   
ATOM    410  N   LEU    47     -22.079  -7.359  -4.517  1.00 10.00      A   
ATOM    411  HN  LEU    47     -22.217  -7.219  -3.558  1.00 10.00      A   
ATOM    412  CA  LEU    47     -23.079  -6.884  -5.458  1.00 10.00      A   
ATOM    413  CB  LEU    47     -24.485  -6.986  -4.863  1.00 10.00      A   
ATOM    414  CG  LEU    47     -25.045  -8.402  -4.690  1.00 10.00      A   
ATOM    415  CD1 LEU    47     -26.386  -8.361  -3.974  1.00 10.00      A   
ATOM    416  CD2 LEU    47     -25.183  -9.095  -6.038  1.00 10.00      A   
ATOM    417  C   LEU    47     -22.785  -5.451  -5.883  1.00 10.00      A   
ATOM    418  O   LEU    47     -22.668  -5.158  -7.076  1.00 10.00      A   
ATOM    419  N   ALA    48     -22.632  -4.572  -4.896  1.00 10.00      A   
ATOM    420  HN  ALA    48     -22.702  -4.883  -3.963  1.00 10.00      A   
ATOM    421  CA  ALA    48     -22.358  -3.164  -5.152  1.00 10.00      A   
ATOM    422  CB  ALA    48     -22.400  -2.371  -3.856  1.00 10.00      A   
ATOM    423  C   ALA    48     -21.016  -2.971  -5.849  1.00 10.00      A   
ATOM    424  O   ALA    48     -20.891  -2.152  -6.758  1.00 10.00      A   
ATOM    425  N   GLY    49     -20.014  -3.717  -5.410  1.00 10.00      A   
ATOM    426  HN  GLY    49     -20.166  -4.346  -4.667  1.00 10.00      A   
ATOM    427  CA  GLY    49     -18.700  -3.611  -6.010  1.00 10.00      A   
ATOM    428  C   GLY    49     -17.716  -2.895  -5.116  1.00 10.00      A   
ATOM    429  O   GLY    49     -16.544  -3.263  -5.055  1.00 10.00      A   
ATOM    430  N   ARG    50     -18.188  -1.861  -4.430  1.00 10.00      A   
ATOM    431  HN  ARG    50     -19.129  -1.613  -4.529  1.00 10.00      A   
ATOM    432  CA  ARG    50     -17.337  -1.098  -3.529  1.00 10.00      A   
ATOM    433  CB  ARG    50     -18.085   0.128  -2.990  1.00 10.00      A   
ATOM    434  CG  ARG    50     -17.185   1.303  -2.644  1.00 10.00      A   
ATOM    435  CD  ARG    50     -17.929   2.622  -2.784  1.00 10.00      A   
ATOM    436  NE  ARG    50     -18.982   2.777  -1.778  1.00 10.00      A   
ATOM    437  HE  ARG    50     -18.704   2.781  -0.826  1.00 10.00      A   
ATOM    438  CZ  ARG    50     -20.277   2.922  -2.053  1.00 10.00      A   
ATOM    439  NH1 ARG    50     -20.704   2.934  -3.311  1.00 10.00      A   
ATOM    440 HH11 ARG    50     -21.724   3.047  -3.520  1.00 10.00      A   
ATOM    441 HH12 ARG    50     -20.028   2.830  -4.093  1.00 10.00      A   
ATOM    442  NH2 ARG    50     -21.140   3.062  -1.059  1.00 10.00      A   
ATOM    443 HH21 ARG    50     -20.797   3.060  -0.066  1.00 10.00      A   
ATOM    444 HH22 ARG    50     -22.160   3.180  -1.255  1.00 10.00      A   
ATOM    445  C   ARG    50     -16.873  -2.002  -2.392  1.00 10.00      A   
ATOM    446  O   ARG    50     -17.690  -2.473  -1.598  1.00 10.00      A   
ATOM    447  N   GLU    51     -15.562  -2.241  -2.339  1.00 10.00      A   
ATOM    448  HN  GLU    51     -14.982  -1.808  -3.000  1.00 10.00      A   
ATOM    449  CA  GLU    51     -14.945  -3.114  -1.338  1.00 10.00      A   
ATOM    450  CB  GLU    51     -15.315  -2.711   0.095  1.00 10.00      A   
ATOM    451  CG  GLU    51     -14.850  -1.319   0.495  1.00 10.00      A   
ATOM    452  CD  GLU    51     -13.361  -1.123   0.302  1.00 10.00      A   
ATOM    453  OE1 GLU    51     -12.574  -1.925   0.848  1.00 10.00      A   
ATOM    454  OE2 GLU    51     -12.972  -0.157  -0.387  1.00 10.00      A   
ATOM    455  C   GLU    51     -15.287  -4.578  -1.620  1.00 10.00      A   
ATOM    456  O   GLU    51     -15.587  -5.352  -0.709  1.00 10.00      A   
ATOM    457  N   ASP    52     -15.228  -4.939  -2.899  1.00 10.00      A   
ATOM    458  HN  ASP    52     -14.982  -4.265  -3.565  1.00 10.00      A   
ATOM    459  CA  ASP    52     -15.528  -6.297  -3.355  1.00 10.00      A   
ATOM    460  CB  ASP    52     -15.547  -6.339  -4.889  1.00 10.00      A   
ATOM    461  CG  ASP    52     -16.508  -7.368  -5.450  1.00 10.00      A   
ATOM    462  OD1 ASP    52     -16.886  -7.249  -6.639  1.00 10.00      A   
ATOM    463  OD2 ASP    52     -16.881  -8.303  -4.714  1.00 10.00      A   
ATOM    464  C   ASP    52     -14.511  -7.307  -2.816  1.00 10.00      A   
ATOM    465  O   ASP    52     -13.456  -6.929  -2.297  1.00 10.00      A   
ATOM    466  N   TYR    53     -14.820  -8.590  -2.959  1.00 10.00      A   
ATOM    467  HN  TYR    53     -15.655  -8.829  -3.425  1.00 10.00      A   
ATOM    468  CA  TYR    53     -13.946  -9.650  -2.467  1.00 10.00      A   
ATOM    469  CB  TYR    53     -14.629 -10.431  -1.342  1.00 10.00      A   
ATOM    470  CG  TYR    53     -14.717  -9.668  -0.040  1.00 10.00      A   
ATOM    471  CD1 TYR    53     -15.892  -9.031   0.340  1.00 10.00      A   
ATOM    472  CD2 TYR    53     -13.620  -9.579   0.804  1.00 10.00      A   
ATOM    473  CE1 TYR    53     -15.970  -8.328   1.527  1.00 10.00      A   
ATOM    474  CE2 TYR    53     -13.690  -8.881   1.993  1.00 10.00      A   
ATOM    475  CZ  TYR    53     -14.865  -8.256   2.349  1.00 10.00      A   
ATOM    476  OH  TYR    53     -14.935  -7.559   3.532  1.00 10.00      A   
ATOM    477  HH  TYR    53     -15.739  -7.801   4.004  1.00 10.00      A   
ATOM    478  C   TYR    53     -13.482 -10.590  -3.585  1.00 10.00      A   
ATOM    479  O   TYR    53     -13.569 -10.253  -4.766  1.00 10.00      A   
ATOM    480  N   GLU    54     -12.991 -11.765  -3.198  1.00 10.00      A   
ATOM    481  HN  GLU    54     -12.972 -11.978  -2.242  1.00 10.00      A   
ATOM    482  CA  GLU    54     -12.487 -12.757  -4.147  1.00 10.00      A   
ATOM    483  CB  GLU    54     -11.327 -13.534  -3.514  1.00 10.00      A   
ATOM    484  CG  GLU    54     -10.722 -14.607  -4.407  1.00 10.00      A   
ATOM    485  CD  GLU    54     -10.426 -15.891  -3.657  1.00 10.00      A   
ATOM    486  OE1 GLU    54      -9.374 -15.967  -2.983  1.00 10.00      A   
ATOM    487  OE2 GLU    54     -11.248 -16.831  -3.732  1.00 10.00      A   
ATOM    488  C   GLU    54     -13.585 -13.728  -4.583  1.00 10.00      A   
ATOM    489  O   GLU    54     -14.235 -14.359  -3.748  1.00 10.00      A   
ATOM    490  N   VAL    55     -13.780 -13.846  -5.891  1.00 10.00      A   
ATOM    491  HN  VAL    55     -13.224 -13.320  -6.507  1.00 10.00      A   
ATOM    492  CA  VAL    55     -14.794 -14.742  -6.437  1.00 10.00      A   
ATOM    493  CB  VAL    55     -15.308 -14.257  -7.814  1.00 10.00      A   
ATOM    494  CG1 VAL    55     -16.481 -15.105  -8.286  1.00 10.00      A   
ATOM    495  CG2 VAL    55     -15.693 -12.789  -7.768  1.00 10.00      A   
ATOM    496  C   VAL    55     -14.231 -16.152  -6.595  1.00 10.00      A   
ATOM    497  O   VAL    55     -13.276 -16.368  -7.339  1.00 10.00      A   
ATOM    498  N   THR    56     -14.816 -17.105  -5.889  1.00 10.00      A   
ATOM    499  HN  THR    56     -15.560 -16.875  -5.293  1.00 10.00      A   
ATOM    500  CA  THR    56     -14.376 -18.489  -5.972  1.00 10.00      A   
ATOM    501  CB  THR    56     -14.706 -19.241  -4.670  1.00 10.00      A   
ATOM    502  OG1 THR    56     -14.912 -18.289  -3.615  1.00 10.00      A   
ATOM    503  HG1 THR    56     -14.103 -17.776  -3.484  1.00 10.00      A   
ATOM    504  CG2 THR    56     -13.567 -20.171  -4.286  1.00 10.00      A   
ATOM    505  C   THR    56     -15.077 -19.176  -7.143  1.00 10.00      A   
ATOM    506  O   THR    56     -14.571 -20.141  -7.714  1.00 10.00      A   
ATOM    507  N   GLY    57     -16.242 -18.656  -7.495  1.00 10.00      A   
ATOM    508  HN  GLY    57     -16.594 -17.891  -6.995  1.00 10.00      A   
ATOM    509  CA  GLY    57     -17.009 -19.204  -8.589  1.00 10.00      A   
ATOM    510  C   GLY    57     -18.472 -18.859  -8.445  1.00 10.00      A   
ATOM    511  O   GLY    57     -18.936 -18.591  -7.341  1.00 10.00      A   
ATOM    512  N   GLY    58     -19.197 -18.847  -9.546  1.00 10.00      A   
ATOM    513  HN  GLY    58     -18.771 -19.050 -10.408  1.00 10.00      A   
ATOM    514  CA  GLY    58     -20.607 -18.530  -9.490  1.00 10.00      A   
ATOM    515  C   GLY    58     -21.069 -17.749 -10.698  1.00 10.00      A   
ATOM    516  O   GLY    58     -20.266 -17.406 -11.569  1.00 10.00      A   
ATOM    517  N   THR    59     -22.358 -17.454 -10.743  1.00 10.00      A   
ATOM    518  HN  THR    59     -22.938 -17.737 -10.006  1.00 10.00      A   
ATOM    519  CA  THR    59     -22.936 -16.719 -11.857  1.00 10.00      A   
ATOM    520  CB  THR    59     -23.659 -17.679 -12.821  1.00 10.00      A   
ATOM    521  OG1 THR    59     -23.998 -18.887 -12.118  1.00 10.00      A   
ATOM    522  HG1 THR    59     -24.337 -18.660 -11.244  1.00 10.00      A   
ATOM    523  CG2 THR    59     -22.762 -18.020 -14.001  1.00 10.00      A   
ATOM    524  C   THR    59     -23.917 -15.658 -11.371  1.00 10.00      A   
ATOM    525  O   THR    59     -24.954 -15.981 -10.791  1.00 10.00      A   
ATOM    526  N   VAL    60     -23.574 -14.395 -11.588  1.00 10.00      A   
ATOM    527  HN  VAL    60     -22.721 -14.199 -12.036  1.00 10.00      A   
ATOM    528  CA  VAL    60     -24.430 -13.289 -11.186  1.00 10.00      A   
ATOM    529  CB  VAL    60     -23.737 -12.364 -10.163  1.00 10.00      A   
ATOM    530  CG1 VAL    60     -24.741 -11.391  -9.564  1.00 10.00      A   
ATOM    531  CG2 VAL    60     -23.058 -13.176  -9.070  1.00 10.00      A   
ATOM    532  C   VAL    60     -24.829 -12.478 -12.415  1.00 10.00      A   
ATOM    533  O   VAL    60     -24.019 -11.736 -12.975  1.00 10.00      A   
ATOM    534  N   GLU    61     -26.072 -12.640 -12.836  1.00 10.00      A   
ATOM    535  HN  GLU    61     -26.671 -13.239 -12.338  1.00 10.00      A   
ATOM    536  CA  GLU    61     -26.582 -11.947 -14.009  1.00 10.00      A   
ATOM    537  CB  GLU    61     -27.425 -12.904 -14.850  1.00 10.00      A   
ATOM    538  CG  GLU    61     -26.694 -14.172 -15.258  1.00 10.00      A   
ATOM    539  CD  GLU    61     -27.638 -15.264 -15.709  1.00 10.00      A   
ATOM    540  OE1 GLU    61     -28.401 -15.035 -16.675  1.00 10.00      A   
ATOM    541  OE2 GLU    61     -27.626 -16.357 -15.103  1.00 10.00      A   
ATOM    542  C   GLU    61     -27.416 -10.738 -13.611  1.00 10.00      A   
ATOM    543  O   GLU    61     -28.227 -10.811 -12.685  1.00 10.00      A   
ATOM    544  N   PHE    62     -27.215  -9.632 -14.310  1.00 10.00      A   
ATOM    545  HN  PHE    62     -26.546  -9.639 -15.036  1.00 10.00      A   
ATOM    546  CA  PHE    62     -27.950  -8.407 -14.041  1.00 10.00      A   
ATOM    547  CB  PHE    62     -27.046  -7.352 -13.394  1.00 10.00      A   
ATOM    548  CG  PHE    62     -27.794  -6.159 -12.867  1.00 10.00      A   
ATOM    549  CD1 PHE    62     -28.414  -6.207 -11.630  1.00 10.00      A   
ATOM    550  CD2 PHE    62     -27.879  -4.992 -13.609  1.00 10.00      A   
ATOM    551  CE1 PHE    62     -29.104  -5.115 -11.141  1.00 10.00      A   
ATOM    552  CE2 PHE    62     -28.568  -3.896 -13.126  1.00 10.00      A   
ATOM    553  CZ  PHE    62     -29.181  -3.957 -11.890  1.00 10.00      A   
ATOM    554  C   PHE    62     -28.569  -7.866 -15.325  1.00 10.00      A   
ATOM    555  O   PHE    62     -27.886  -7.260 -16.153  1.00 10.00      A   
ATOM    556  N   LYS    63     -29.864  -8.119 -15.489  1.00 10.00      A   
ATOM    557  HN  LYS    63     -30.336  -8.629 -14.791  1.00 10.00      A   
ATOM    558  CA  LYS    63     -30.617  -7.667 -16.658  1.00 10.00      A   
ATOM    559  CB  LYS    63     -30.670  -6.137 -16.724  1.00 10.00      A   
ATOM    560  CG  LYS    63     -31.560  -5.500 -15.666  1.00 10.00      A   
ATOM    561  CD  LYS    63     -31.170  -4.054 -15.401  1.00 10.00      A   
ATOM    562  CE  LYS    63     -31.348  -3.185 -16.636  1.00 10.00      A   
ATOM    563  NZ  LYS    63     -30.915  -1.785 -16.398  1.00 10.00      A   
ATOM    564  HZ1 LYS    63     -31.401  -1.389 -15.560  1.00 10.00      A   
ATOM    565  HZ2 LYS    63     -31.144  -1.198 -17.221  1.00 10.00      A   
ATOM    566  HZ3 LYS    63     -29.882  -1.750 -16.238  1.00 10.00      A   
ATOM    567  C   LYS    63     -30.075  -8.257 -17.960  1.00 10.00      A   
ATOM    568  O   LYS    63     -30.266  -7.691 -19.038  1.00 10.00      A   
ATOM    569  N   GLY    64     -29.396  -9.391 -17.853  1.00 10.00      A   
ATOM    570  HN  GLY    64     -29.259  -9.788 -16.968  1.00 10.00      A   
ATOM    571  CA  GLY    64     -28.853 -10.039 -19.027  1.00 10.00      A   
ATOM    572  C   GLY    64     -27.340 -10.119 -19.017  1.00 10.00      A   
ATOM    573  O   GLY    64     -26.769 -11.166 -19.324  1.00 10.00      A   
ATOM    574  N   LYS    65     -26.689  -9.026 -18.643  1.00 10.00      A   
ATOM    575  HN  LYS    65     -27.200  -8.238 -18.360  1.00 10.00      A   
ATOM    576  CA  LYS    65     -25.233  -8.977 -18.620  1.00 10.00      A   
ATOM    577  CB  LYS    65     -24.734  -7.557 -18.888  1.00 10.00      A   
ATOM    578  CG  LYS    65     -25.041  -7.050 -20.288  1.00 10.00      A   
ATOM    579  CD  LYS    65     -24.476  -5.656 -20.506  1.00 10.00      A   
ATOM    580  CE  LYS    65     -24.821  -5.134 -21.890  1.00 10.00      A   
ATOM    581  NZ  LYS    65     -24.250  -3.783 -22.128  1.00 10.00      A   
ATOM    582  HZ1 LYS    65     -23.212  -3.833 -22.191  1.00 10.00      A   
ATOM    583  HZ2 LYS    65     -24.502  -3.147 -21.346  1.00 10.00      A   
ATOM    584  HZ3 LYS    65     -24.622  -3.384 -23.012  1.00 10.00      A   
ATOM    585  C   LYS    65     -24.666  -9.506 -17.308  1.00 10.00      A   
ATOM    586  O   LYS    65     -25.396  -9.681 -16.332  1.00 10.00      A   
ATOM    587  N   ASP    66     -23.363  -9.763 -17.300  1.00 10.00      A   
ATOM    588  HN  ASP    66     -22.841  -9.607 -18.114  1.00 10.00      A   
ATOM    589  CA  ASP    66     -22.682 -10.269 -16.112  1.00 10.00      A   
ATOM    590  CB  ASP    66     -21.373 -10.969 -16.496  1.00 10.00      A   
ATOM    591  CG  ASP    66     -20.805 -11.820 -15.375  1.00 10.00      A   
ATOM    592  OD1 ASP    66     -20.203 -11.259 -14.438  1.00 10.00      A   
ATOM    593  OD2 ASP    66     -20.948 -13.060 -15.434  1.00 10.00      A   
ATOM    594  C   ASP    66     -22.406  -9.133 -15.133  1.00 10.00      A   
ATOM    595  O   ASP    66     -22.023  -8.032 -15.534  1.00 10.00      A   
ATOM    596  N   LEU    67     -22.606  -9.404 -13.853  1.00 10.00      A   
ATOM    597  HN  LEU    67     -22.904 -10.306 -13.598  1.00 10.00      A   
ATOM    598  CA  LEU    67     -22.402  -8.404 -12.814  1.00 10.00      A   
ATOM    599  CB  LEU    67     -23.365  -8.669 -11.652  1.00 10.00      A   
ATOM    600  CG  LEU    67     -23.409  -7.630 -10.529  1.00 10.00      A   
ATOM    601  CD1 LEU    67     -24.838  -7.432 -10.059  1.00 10.00      A   
ATOM    602  CD2 LEU    67     -22.531  -8.064  -9.364  1.00 10.00      A   
ATOM    603  C   LEU    67     -20.957  -8.380 -12.318  1.00 10.00      A   
ATOM    604  O   LEU    67     -20.402  -7.316 -12.046  1.00 10.00      A   
ATOM    605  N   LEU    68     -20.343  -9.552 -12.233  1.00 10.00      A   
ATOM    606  HN  LEU    68     -20.811 -10.360 -12.535  1.00 10.00      A   
ATOM    607  CA  LEU    68     -18.974  -9.668 -11.742  1.00 10.00      A   
ATOM    608  CB  LEU    68     -18.669 -11.114 -11.346  1.00 10.00      A   
ATOM    609  CG  LEU    68     -19.521 -11.695 -10.216  1.00 10.00      A   
ATOM    610  CD1 LEU    68     -19.259 -13.185 -10.067  1.00 10.00      A   
ATOM    611  CD2 LEU    68     -19.252 -10.965  -8.908  1.00 10.00      A   
ATOM    612  C   LEU    68     -17.961  -9.180 -12.767  1.00 10.00      A   
ATOM    613  O   LEU    68     -16.839  -8.808 -12.419  1.00 10.00      A   
ATOM    614  N   ALA    69     -18.357  -9.189 -14.029  1.00 10.00      A   
ATOM    615  HN  ALA    69     -19.260  -9.524 -14.244  1.00 10.00      A   
ATOM    616  CA  ALA    69     -17.484  -8.747 -15.108  1.00 10.00      A   
ATOM    617  CB  ALA    69     -17.938  -9.341 -16.432  1.00 10.00      A   
ATOM    618  C   ALA    69     -17.429  -7.225 -15.195  1.00 10.00      A   
ATOM    619  O   ALA    69     -16.603  -6.664 -15.916  1.00 10.00      A   
ATOM    620  N   LEU    70     -18.303  -6.560 -14.457  1.00 10.00      A   
ATOM    621  HN  LEU    70     -18.923  -7.058 -13.883  1.00 10.00      A   
ATOM    622  CA  LEU    70     -18.351  -5.105 -14.463  1.00 10.00      A   
ATOM    623  CB  LEU    70     -19.792  -4.613 -14.631  1.00 10.00      A   
ATOM    624  CG  LEU    70     -20.435  -4.863 -15.996  1.00 10.00      A   
ATOM    625  CD1 LEU    70     -21.863  -4.343 -16.016  1.00 10.00      A   
ATOM    626  CD2 LEU    70     -19.614  -4.217 -17.102  1.00 10.00      A   
ATOM    627  C   LEU    70     -17.739  -4.531 -13.192  1.00 10.00      A   
ATOM    628  O   LEU    70     -17.807  -5.145 -12.126  1.00 10.00      A   
ATOM    629  N   SER    71     -17.150  -3.353 -13.308  1.00 10.00      A   
ATOM    630  HN  SER    71     -17.139  -2.905 -14.184  1.00 10.00      A   
ATOM    631  CA  SER    71     -16.524  -2.692 -12.175  1.00 10.00      A   
ATOM    632  CB  SER    71     -15.594  -1.590 -12.690  1.00 10.00      A   
ATOM    633  OG  SER    71     -15.236  -1.820 -14.044  1.00 10.00      A   
ATOM    634  HG  SER    71     -15.948  -1.494 -14.620  1.00 10.00      A   
ATOM    635  C   SER    71     -17.589  -2.092 -11.256  1.00 10.00      A   
ATOM    636  O   SER    71     -18.748  -1.949 -11.658  1.00 10.00      A   
ATOM    637  N   PRO    72     -17.226  -1.773  -9.999  1.00 10.00      A   
ATOM    638  CA  PRO    72     -18.149  -1.168  -9.028  1.00 10.00      A   
ATOM    639  CB  PRO    72     -17.223  -0.735  -7.892  1.00 10.00      A   
ATOM    640  CG  PRO    72     -16.093  -1.704  -7.954  1.00 10.00      A   
ATOM    641  CD  PRO    72     -15.892  -2.010  -9.411  1.00 10.00      A   
ATOM    642  C   PRO    72     -18.884   0.046  -9.603  1.00 10.00      A   
ATOM    643  O   PRO    72     -20.093   0.201  -9.404  1.00 10.00      A   
ATOM    644  N   GLU    73     -18.152   0.898 -10.320  1.00 10.00      A   
ATOM    645  HN  GLU    73     -17.182   0.727 -10.429  1.00 10.00      A   
ATOM    646  CA  GLU    73     -18.739   2.087 -10.934  1.00 10.00      A   
ATOM    647  CB  GLU    73     -17.652   2.956 -11.575  1.00 10.00      A   
ATOM    648  CG  GLU    73     -18.085   4.385 -11.868  1.00 10.00      A   
ATOM    649  CD  GLU    73     -18.290   4.647 -13.347  1.00 10.00      A   
ATOM    650  OE1 GLU    73     -17.289   4.683 -14.093  1.00 10.00      A   
ATOM    651  OE2 GLU    73     -19.451   4.820 -13.772  1.00 10.00      A   
ATOM    652  C   GLU    73     -19.778   1.687 -11.977  1.00 10.00      A   
ATOM    653  O   GLU    73     -20.838   2.303 -12.083  1.00 10.00      A   
ATOM    654  N   ASP    74     -19.473   0.634 -12.725  1.00 10.00      A   
ATOM    655  HN  ASP    74     -18.617   0.182 -12.579  1.00 10.00      A   
ATOM    656  CA  ASP    74     -20.374   0.132 -13.757  1.00 10.00      A   
ATOM    657  CB  ASP    74     -19.722  -1.012 -14.539  1.00 10.00      A   
ATOM    658  CG  ASP    74     -18.511  -0.581 -15.337  1.00 10.00      A   
ATOM    659  OD1 ASP    74     -18.577   0.476 -16.001  1.00 10.00      A   
ATOM    660  OD2 ASP    74     -17.492  -1.304 -15.314  1.00 10.00      A   
ATOM    661  C   ASP    74     -21.666  -0.361 -13.124  1.00 10.00      A   
ATOM    662  O   ASP    74     -22.760  -0.104 -13.627  1.00 10.00      A   
ATOM    663  N   ARG    75     -21.527  -1.064 -12.005  1.00 10.00      A   
ATOM    664  HN  ARG    75     -20.622  -1.233 -11.659  1.00 10.00      A   
ATOM    665  CA  ARG    75     -22.676  -1.590 -11.282  1.00 10.00      A   
ATOM    666  CB  ARG    75     -22.236  -2.534 -10.159  1.00 10.00      A   
ATOM    667  CG  ARG    75     -22.004  -3.967 -10.611  1.00 10.00      A   
ATOM    668  CD  ARG    75     -20.571  -4.409 -10.355  1.00 10.00      A   
ATOM    669  NE  ARG    75     -20.426  -5.164  -9.107  1.00 10.00      A   
ATOM    670  HE  ARG    75     -21.224  -5.243  -8.531  1.00 10.00      A   
ATOM    671  CZ  ARG    75     -19.285  -5.745  -8.720  1.00 10.00      A   
ATOM    672  NH1 ARG    75     -18.201  -5.651  -9.474  1.00 10.00      A   
ATOM    673 HH11 ARG    75     -17.310  -6.104  -9.170  1.00 10.00      A   
ATOM    674 HH12 ARG    75     -18.231  -5.138 -10.384  1.00 10.00      A   
ATOM    675  NH2 ARG    75     -19.233  -6.437  -7.592  1.00 10.00      A   
ATOM    676 HH21 ARG    75     -18.326  -6.886  -7.286  1.00 10.00      A   
ATOM    677 HH22 ARG    75     -20.084  -6.550  -7.001  1.00 10.00      A   
ATOM    678  C   ARG    75     -23.526  -0.453 -10.727  1.00 10.00      A   
ATOM    679  O   ARG    75     -24.754  -0.532 -10.716  1.00 10.00      A   
ATOM    680  N   ALA    76     -22.866   0.608 -10.285  1.00 10.00      A   
ATOM    681  HN  ALA    76     -21.882   0.615 -10.325  1.00 10.00      A   
ATOM    682  CA  ALA    76     -23.562   1.764  -9.737  1.00 10.00      A   
ATOM    683  CB  ALA    76     -22.590   2.667  -8.994  1.00 10.00      A   
ATOM    684  C   ALA    76     -24.273   2.544 -10.840  1.00 10.00      A   
ATOM    685  O   ALA    76     -25.376   3.057 -10.642  1.00 10.00      A   
ATOM    686  N   GLY    77     -23.636   2.619 -12.001  1.00 10.00      A   
ATOM    687  HN  GLY    77     -22.757   2.190 -12.097  1.00 10.00      A   
ATOM    688  CA  GLY    77     -24.209   3.337 -13.121  1.00 10.00      A   
ATOM    689  C   GLY    77     -25.440   2.656 -13.679  1.00 10.00      A   
ATOM    690  O   GLY    77     -26.403   3.320 -14.059  1.00 10.00      A   
ATOM    691  N   GLU    78     -25.411   1.330 -13.725  1.00 10.00      A   
ATOM    692  HN  GLU    78     -24.608   0.860 -13.413  1.00 10.00      A   
ATOM    693  CA  GLU    78     -26.530   0.556 -14.244  1.00 10.00      A   
ATOM    694  CB  GLU    78     -26.161  -0.921 -14.361  1.00 10.00      A   
ATOM    695  CG  GLU    78     -26.009  -1.403 -15.793  1.00 10.00      A   
ATOM    696  CD  GLU    78     -27.282  -1.239 -16.593  1.00 10.00      A   
ATOM    697  OE1 GLU    78     -28.267  -1.952 -16.306  1.00 10.00      A   
ATOM    698  OE2 GLU    78     -27.301  -0.406 -17.525  1.00 10.00      A   
ATOM    699  C   GLU    78     -27.793   0.739 -13.403  1.00 10.00      A   
ATOM    700  O   GLU    78     -28.734   1.415 -13.828  1.00 10.00      A   
ATOM    701  N   GLY    79     -27.817   0.155 -12.211  1.00 10.00      A   
ATOM    702  HN  GLY    79     -27.045  -0.368 -11.912  1.00 10.00      A   
ATOM    703  CA  GLY    79     -28.991   0.284 -11.369  1.00 10.00      A   
ATOM    704  C   GLY    79     -28.749  -0.003  -9.898  1.00 10.00      A   
ATOM    705  O   GLY    79     -29.595   0.320  -9.067  1.00 10.00      A   
ATOM    706  N   ILE    80     -27.613  -0.605  -9.568  1.00 10.00      A   
ATOM    707  HN  ILE    80     -26.966  -0.833 -10.267  1.00 10.00      A   
ATOM    708  CA  ILE    80     -27.301  -0.935  -8.178  1.00 10.00      A   
ATOM    709  CB  ILE    80     -26.257  -2.068  -8.072  1.00 10.00      A   
ATOM    710  CG1 ILE    80     -26.844  -3.380  -8.593  1.00 10.00      A   
ATOM    711  CG2 ILE    80     -25.775  -2.234  -6.635  1.00 10.00      A   
ATOM    712  CD1 ILE    80     -25.886  -4.547  -8.523  1.00 10.00      A   
ATOM    713  C   ILE    80     -26.818   0.284  -7.399  1.00 10.00      A   
ATOM    714  O   ILE    80     -25.894   0.980  -7.821  1.00 10.00      A   
ATOM    715  N   PHE    81     -27.453   0.537  -6.265  1.00 10.00      A   
ATOM    716  HN  PHE    81     -28.197  -0.047  -5.993  1.00 10.00      A   
ATOM    717  CA  PHE    81     -27.090   1.657  -5.416  1.00 10.00      A   
ATOM    718  CB  PHE    81     -28.228   2.684  -5.369  1.00 10.00      A   
ATOM    719  CG  PHE    81     -28.150   3.639  -4.208  1.00 10.00      A   
ATOM    720  CD1 PHE    81     -27.250   4.692  -4.219  1.00 10.00      A   
ATOM    721  CD2 PHE    81     -28.975   3.477  -3.102  1.00 10.00      A   
ATOM    722  CE1 PHE    81     -27.171   5.565  -3.151  1.00 10.00      A   
ATOM    723  CE2 PHE    81     -28.901   4.347  -2.031  1.00 10.00      A   
ATOM    724  CZ  PHE    81     -27.997   5.392  -2.057  1.00 10.00      A   
ATOM    725  C   PHE    81     -26.760   1.192  -4.003  1.00 10.00      A   
ATOM    726  O   PHE    81     -27.488   0.389  -3.414  1.00 10.00      A   
ATOM    727  N   MET    82     -25.655   1.697  -3.477  1.00 10.00      A   
ATOM    728  HN  MET    82     -25.102   2.300  -4.020  1.00 10.00      A   
ATOM    729  CA  MET    82     -25.225   1.387  -2.126  1.00 10.00      A   
ATOM    730  CB  MET    82     -23.996   0.477  -2.134  1.00 10.00      A   
ATOM    731  CG  MET    82     -23.459   0.171  -0.744  1.00 10.00      A   
ATOM    732  SD  MET    82     -21.701  -0.218  -0.740  1.00 10.00      A   
ATOM    733  CE  MET    82     -21.356  -0.155   1.017  1.00 10.00      A   
ATOM    734  C   MET    82     -24.895   2.689  -1.409  1.00 10.00      A   
ATOM    735  O   MET    82     -23.986   3.410  -1.827  1.00 10.00      A   
ATOM    736  N   ALA    83     -25.648   2.987  -0.351  1.00 10.00      A   
ATOM    737  HN  ALA    83     -26.355   2.362  -0.086  1.00 10.00      A   
ATOM    738  CA  ALA    83     -25.461   4.209   0.434  1.00 10.00      A   
ATOM    739  CB  ALA    83     -26.277   4.142   1.715  1.00 10.00      A   
ATOM    740  C   ALA    83     -23.989   4.466   0.745  1.00 10.00      A   
ATOM    741  O   ALA    83     -23.253   3.553   1.127  1.00 10.00      A   
ATOM    742  N   PHE    84     -23.564   5.708   0.569  1.00 10.00      A   
ATOM    743  HN  PHE    84     -24.203   6.397   0.278  1.00 10.00      A   
ATOM    744  CA  PHE    84     -22.180   6.085   0.810  1.00 10.00      A   
ATOM    745  CB  PHE    84     -21.432   6.248  -0.519  1.00 10.00      A   
ATOM    746  CG  PHE    84     -22.187   7.019  -1.570  1.00 10.00      A   
ATOM    747  CD1 PHE    84     -22.155   8.403  -1.592  1.00 10.00      A   
ATOM    748  CD2 PHE    84     -22.930   6.357  -2.536  1.00 10.00      A   
ATOM    749  CE1 PHE    84     -22.847   9.111  -2.555  1.00 10.00      A   
ATOM    750  CE2 PHE    84     -23.624   7.059  -3.501  1.00 10.00      A   
ATOM    751  CZ  PHE    84     -23.582   8.438  -3.511  1.00 10.00      A   
ATOM    752  C   PHE    84     -22.079   7.366   1.625  1.00 10.00      A   
ATOM    753  O   PHE    84     -23.064   8.087   1.798  1.00 10.00      A   
ATOM    754  N   GLN    85     -20.883   7.640   2.125  1.00 10.00      A   
ATOM    755  HN  GLN    85     -20.144   7.017   1.959  1.00 10.00      A   
ATOM    756  CA  GLN    85     -20.635   8.838   2.914  1.00 10.00      A   
ATOM    757  CB  GLN    85     -19.580   8.562   3.987  1.00 10.00      A   
ATOM    758  CG  GLN    85     -20.025   7.567   5.048  1.00 10.00      A   
ATOM    759  CD  GLN    85     -21.245   8.034   5.821  1.00 10.00      A   
ATOM    760  OE1 GLN    85     -21.461   9.234   6.001  1.00 10.00      A   
ATOM    761  NE2 GLN    85     -22.052   7.093   6.283  1.00 10.00      A   
ATOM    762 HE21 GLN    85     -21.824   6.154   6.102  1.00 10.00      A   
ATOM    763 HE22 GLN    85     -22.842   7.371   6.790  1.00 10.00      A   
ATOM    764  C   GLN    85     -20.190   9.991   2.019  1.00 10.00      A   
ATOM    765  O   GLN    85     -20.090   9.839   0.801  1.00 10.00      A   
ATOM    766  N   TYR    86     -19.915  11.138   2.622  1.00 10.00      A   
ATOM    767  HN  TYR    86     -19.997  11.202   3.598  1.00 10.00      A   
ATOM    768  CA  TYR    86     -19.488  12.309   1.871  1.00 10.00      A   
ATOM    769  CB  TYR    86     -20.371  13.510   2.211  1.00 10.00      A   
ATOM    770  CG  TYR    86     -21.823  13.309   1.852  1.00 10.00      A   
ATOM    771  CD1 TYR    86     -22.715  12.767   2.767  1.00 10.00      A   
ATOM    772  CD2 TYR    86     -22.303  13.657   0.596  1.00 10.00      A   
ATOM    773  CE1 TYR    86     -24.041  12.575   2.441  1.00 10.00      A   
ATOM    774  CE2 TYR    86     -23.630  13.470   0.263  1.00 10.00      A   
ATOM    775  CZ  TYR    86     -24.493  12.930   1.191  1.00 10.00      A   
ATOM    776  OH  TYR    86     -25.816  12.740   0.867  1.00 10.00      A   
ATOM    777  HH  TYR    86     -26.371  13.144   1.545  1.00 10.00      A   
ATOM    778  C   TYR    86     -18.025  12.632   2.147  1.00 10.00      A   
ATOM    779  O   TYR    86     -17.580  12.578   3.297  1.00 10.00      A   
ATOM    780  N   PRO    87     -17.264  12.961   1.093  1.00 10.00      A   
ATOM    781  CA  PRO    87     -15.841  13.298   1.210  1.00 10.00      A   
ATOM    782  CB  PRO    87     -15.455  13.721  -0.208  1.00 10.00      A   
ATOM    783  CG  PRO    87     -16.452  13.054  -1.083  1.00 10.00      A   
ATOM    784  CD  PRO    87     -17.730  13.025  -0.300  1.00 10.00      A   
ATOM    785  C   PRO    87     -15.624  14.456   2.177  1.00 10.00      A   
ATOM    786  O   PRO    87     -16.241  15.516   2.044  1.00 10.00      A   
ATOM    787  N   VAL    88     -14.748  14.245   3.146  1.00 10.00      A   
ATOM    788  HN  VAL    88     -14.282  13.384   3.186  1.00 10.00      A   
ATOM    789  CA  VAL    88     -14.458  15.253   4.154  1.00 10.00      A   
ATOM    790  CB  VAL    88     -14.089  14.598   5.506  1.00 10.00      A   
ATOM    791  CG1 VAL    88     -13.777  15.649   6.560  1.00 10.00      A   
ATOM    792  CG2 VAL    88     -15.210  13.684   5.984  1.00 10.00      A   
ATOM    793  C   VAL    88     -13.330  16.191   3.726  1.00 10.00      A   
ATOM    794  O   VAL    88     -12.243  15.743   3.357  1.00 10.00      A   
ATOM    795  N   GLU    89     -13.622  17.489   3.765  1.00 10.00      A   
ATOM    796  HN  GLU    89     -14.532  17.753   4.015  1.00 10.00      A   
ATOM    797  CA  GLU    89     -12.662  18.542   3.438  1.00 10.00      A   
ATOM    798  CB  GLU    89     -11.546  18.634   4.481  1.00 10.00      A   
ATOM    799  CG  GLU    89     -12.009  19.139   5.838  1.00 10.00      A   
ATOM    800  CD  GLU    89     -10.855  19.580   6.710  1.00 10.00      A   
ATOM    801  OE1 GLU    89     -10.153  20.541   6.331  1.00 10.00      A   
ATOM    802  OE2 GLU    89     -10.645  18.972   7.777  1.00 10.00      A   
ATOM    803  C   GLU    89     -12.094  18.476   2.022  1.00 10.00      A   
ATOM    804  O   GLU    89     -10.987  17.979   1.805  1.00 10.00      A   
ATOM    805  N   ILE    90     -12.852  18.987   1.065  1.00 10.00      A   
ATOM    806  HN  ILE    90     -13.735  19.354   1.296  1.00 10.00      A   
ATOM    807  CA  ILE    90     -12.414  19.026  -0.323  1.00 10.00      A   
ATOM    808  CB  ILE    90     -13.043  17.907  -1.189  1.00 10.00      A   
ATOM    809  CG1 ILE    90     -12.517  16.534  -0.748  1.00 10.00      A   
ATOM    810  CG2 ILE    90     -12.747  18.140  -2.665  1.00 10.00      A   
ATOM    811  CD1 ILE    90     -12.866  15.402  -1.691  1.00 10.00      A   
ATOM    812  C   ILE    90     -12.717  20.402  -0.920  1.00 10.00      A   
ATOM    813  O   ILE    90     -13.869  20.720  -1.219  1.00 10.00      A   
ATOM    814  N   PRO    91     -11.685  21.245  -1.068  1.00 10.00      A   
ATOM    815  CA  PRO    91     -11.830  22.598  -1.619  1.00 10.00      A   
ATOM    816  CB  PRO    91     -10.400  23.161  -1.583  1.00 10.00      A   
ATOM    817  CG  PRO    91      -9.675  22.309  -0.598  1.00 10.00      A   
ATOM    818  CD  PRO    91     -10.290  20.946  -0.708  1.00 10.00      A   
ATOM    819  C   PRO    91     -12.343  22.573  -3.054  1.00 10.00      A   
ATOM    820  O   PRO    91     -11.736  21.957  -3.928  1.00 10.00      A   
ATOM    821  N   GLY    92     -13.475  23.219  -3.282  1.00 10.00      A   
ATOM    822  HN  GLY    92     -13.935  23.655  -2.535  1.00 10.00      A   
ATOM    823  CA  GLY    92     -14.050  23.272  -4.611  1.00 10.00      A   
ATOM    824  C   GLY    92     -15.257  22.371  -4.754  1.00 10.00      A   
ATOM    825  O   GLY    92     -16.269  22.764  -5.333  1.00 10.00      A   
ATOM    826  N   VAL    93     -15.160  21.163  -4.216  1.00 10.00      A   
ATOM    827  HN  VAL    93     -14.337  20.911  -3.745  1.00 10.00      A   
ATOM    828  CA  VAL    93     -16.253  20.209  -4.298  1.00 10.00      A   
ATOM    829  CB  VAL    93     -15.750  18.799  -4.660  1.00 10.00      A   
ATOM    830  CG1 VAL    93     -16.916  17.831  -4.794  1.00 10.00      A   
ATOM    831  CG2 VAL    93     -14.935  18.842  -5.943  1.00 10.00      A   
ATOM    832  C   VAL    93     -17.031  20.154  -2.989  1.00 10.00      A   
ATOM    833  O   VAL    93     -16.546  19.637  -1.981  1.00 10.00      A   
ATOM    834  N   SER    94     -18.231  20.705  -3.010  1.00 10.00      A   
ATOM    835  HN  SER    94     -18.552  21.120  -3.839  1.00 10.00      A   
ATOM    836  CA  SER    94     -19.091  20.720  -1.840  1.00 10.00      A   
ATOM    837  CB  SER    94     -19.991  21.951  -1.909  1.00 10.00      A   
ATOM    838  OG  SER    94     -20.440  22.161  -3.240  1.00 10.00      A   
ATOM    839  HG  SER    94     -20.631  23.096  -3.367  1.00 10.00      A   
ATOM    840  C   SER    94     -19.940  19.450  -1.797  1.00 10.00      A   
ATOM    841  O   SER    94     -19.876  18.624  -2.710  1.00 10.00      A   
ATOM    842  N   ASN    95     -20.739  19.295  -0.745  1.00 10.00      A   
ATOM    843  HN  ASN    95     -20.752  19.985  -0.047  1.00 10.00      A   
ATOM    844  CA  ASN    95     -21.604  18.123  -0.611  1.00 10.00      A   
ATOM    845  CB  ASN    95     -22.365  18.154   0.718  1.00 10.00      A   
ATOM    846  CG  ASN    95     -21.504  17.801   1.912  1.00 10.00      A   
ATOM    847  OD1 ASN    95     -20.528  17.058   1.797  1.00 10.00      A   
ATOM    848  ND2 ASN    95     -21.864  18.332   3.072  1.00 10.00      A   
ATOM    849 HD21 ASN    95     -22.657  18.915   3.090  1.00 10.00      A   
ATOM    850 HD22 ASN    95     -21.332  18.117   3.866  1.00 10.00      A   
ATOM    851  C   ASN    95     -22.603  18.084  -1.758  1.00 10.00      A   
ATOM    852  O   ASN    95     -22.890  17.026  -2.319  1.00 10.00      A   
ATOM    853  N   GLN    96     -23.115  19.258  -2.104  1.00 10.00      A   
ATOM    854  HN  GLN    96     -22.840  20.059  -1.607  1.00 10.00      A   
ATOM    855  CA  GLN    96     -24.081  19.395  -3.183  1.00 10.00      A   
ATOM    856  CB  GLN    96     -24.647  20.818  -3.190  1.00 10.00      A   
ATOM    857  CG  GLN    96     -25.849  21.015  -4.098  1.00 10.00      A   
ATOM    858  CD  GLN    96     -26.463  22.394  -3.960  1.00 10.00      A   
ATOM    859  OE1 GLN    96     -26.444  22.996  -2.885  1.00 10.00      A   
ATOM    860  NE2 GLN    96     -27.000  22.914  -5.048  1.00 10.00      A   
ATOM    861 HE21 GLN    96     -26.972  22.390  -5.875  1.00 10.00      A   
ATOM    862 HE22 GLN    96     -27.404  23.806  -4.985  1.00 10.00      A   
ATOM    863  C   GLN    96     -23.439  19.072  -4.529  1.00 10.00      A   
ATOM    864  O   GLN    96     -24.017  18.353  -5.345  1.00 10.00      A   
ATOM    865  N   PHE    97     -22.232  19.588  -4.743  1.00 10.00      A   
ATOM    866  HN  PHE    97     -21.817  20.140  -4.047  1.00 10.00      A   
ATOM    867  CA  PHE    97     -21.508  19.357  -5.987  1.00 10.00      A   
ATOM    868  CB  PHE    97     -20.237  20.211  -6.038  1.00 10.00      A   
ATOM    869  CG  PHE    97     -19.618  20.297  -7.405  1.00 10.00      A   
ATOM    870  CD1 PHE    97     -20.188  21.090  -8.389  1.00 10.00      A   
ATOM    871  CD2 PHE    97     -18.465  19.586  -7.706  1.00 10.00      A   
ATOM    872  CE1 PHE    97     -19.623  21.172  -9.646  1.00 10.00      A   
ATOM    873  CE2 PHE    97     -17.894  19.664  -8.961  1.00 10.00      A   
ATOM    874  CZ  PHE    97     -18.474  20.458  -9.932  1.00 10.00      A   
ATOM    875  C   PHE    97     -21.169  17.877  -6.149  1.00 10.00      A   
ATOM    876  O   PHE    97     -21.234  17.331  -7.254  1.00 10.00      A   
ATOM    877  N   PHE    98     -20.818  17.233  -5.039  1.00 10.00      A   
ATOM    878  HN  PHE    98     -20.771  17.732  -4.193  1.00 10.00      A   
ATOM    879  CA  PHE    98     -20.484  15.811  -5.042  1.00 10.00      A   
ATOM    880  CB  PHE    98     -20.046  15.367  -3.639  1.00 10.00      A   
ATOM    881  CG  PHE    98     -19.838  13.885  -3.483  1.00 10.00      A   
ATOM    882  CD1 PHE    98     -18.707  13.271  -3.995  1.00 10.00      A   
ATOM    883  CD2 PHE    98     -20.773  13.108  -2.817  1.00 10.00      A   
ATOM    884  CE1 PHE    98     -18.512  11.912  -3.847  1.00 10.00      A   
ATOM    885  CE2 PHE    98     -20.583  11.749  -2.667  1.00 10.00      A   
ATOM    886  CZ  PHE    98     -19.451  11.150  -3.182  1.00 10.00      A   
ATOM    887  C   PHE    98     -21.673  14.983  -5.532  1.00 10.00      A   
ATOM    888  O   PHE    98     -21.512  14.035  -6.299  1.00 10.00      A   
ATOM    889  N   LEU    99     -22.872  15.354  -5.097  1.00 10.00      A   
ATOM    890  HN  LEU    99     -22.945  16.113  -4.480  1.00 10.00      A   
ATOM    891  CA  LEU    99     -24.078  14.647  -5.510  1.00 10.00      A   
ATOM    892  CB  LEU    99     -25.251  15.000  -4.589  1.00 10.00      A   
ATOM    893  CG  LEU    99     -26.012  13.820  -3.971  1.00 10.00      A   
ATOM    894  CD1 LEU    99     -26.691  12.985  -5.046  1.00 10.00      A   
ATOM    895  CD2 LEU    99     -25.082  12.960  -3.127  1.00 10.00      A   
ATOM    896  C   LEU    99     -24.417  14.987  -6.962  1.00 10.00      A   
ATOM    897  O   LEU    99     -24.876  14.132  -7.725  1.00 10.00      A   
ATOM    898  N   GLN   100     -24.166  16.239  -7.337  1.00 10.00      A   
ATOM    899  HN  GLN   100     -23.796  16.866  -6.678  1.00 10.00      A   
ATOM    900  CA  GLN   100     -24.429  16.715  -8.690  1.00 10.00      A   
ATOM    901  CB  GLN   100     -24.120  18.212  -8.798  1.00 10.00      A   
ATOM    902  CG  GLN   100     -24.329  18.791 -10.188  1.00 10.00      A   
ATOM    903  CD  GLN   100     -24.167  20.297 -10.229  1.00 10.00      A   
ATOM    904  OE1 GLN   100     -23.426  20.879  -9.439  1.00 10.00      A   
ATOM    905  NE2 GLN   100     -24.863  20.938 -11.152  1.00 10.00      A   
ATOM    906 HE21 GLN   100     -25.436  20.411 -11.748  1.00 10.00      A   
ATOM    907 HE22 GLN   100     -24.773  21.911 -11.206  1.00 10.00      A   
ATOM    908  C   GLN   100     -23.616  15.933  -9.716  1.00 10.00      A   
ATOM    909  O   GLN   100     -24.167  15.405 -10.686  1.00 10.00      A   
ATOM    910  N   THR   101     -22.311  15.860  -9.491  1.00 10.00      A   
ATOM    911  HN  THR   101     -21.936  16.311  -8.702  1.00 10.00      A   
ATOM    912  CA  THR   101     -21.414  15.144 -10.387  1.00 10.00      A   
ATOM    913  CB  THR   101     -19.945  15.306  -9.945  1.00 10.00      A   
ATOM    914  OG1 THR   101     -19.740  16.654  -9.500  1.00 10.00      A   
ATOM    915  HG1 THR   101     -20.020  16.736  -8.582  1.00 10.00      A   
ATOM    916  CG2 THR   101     -19.006  15.020 -11.107  1.00 10.00      A   
ATOM    917  C   THR   101     -21.784  13.660 -10.455  1.00 10.00      A   
ATOM    918  O   THR   101     -21.766  13.054 -11.527  1.00 10.00      A   
ATOM    919  N   ALA   102     -22.147  13.091  -9.306  1.00 10.00      A   
ATOM    920  HN  ALA   102     -22.153  13.632  -8.487  1.00 10.00      A   
ATOM    921  CA  ALA   102     -22.530  11.684  -9.231  1.00 10.00      A   
ATOM    922  CB  ALA   102     -22.810  11.284  -7.791  1.00 10.00      A   
ATOM    923  C   ALA   102     -23.751  11.403 -10.098  1.00 10.00      A   
ATOM    924  O   ALA   102     -23.753  10.472 -10.903  1.00 10.00      A   
ATOM    925  N   LEU   103     -24.785  12.219  -9.934  1.00 10.00      A   
ATOM    926  HN  LEU   103     -24.721  12.948  -9.276  1.00 10.00      A   
ATOM    927  CA  LEU   103     -26.015  12.060 -10.700  1.00 10.00      A   
ATOM    928  CB  LEU   103     -27.079  13.055 -10.227  1.00 10.00      A   
ATOM    929  CG  LEU   103     -28.469  12.913 -10.855  1.00 10.00      A   
ATOM    930  CD1 LEU   103     -29.050  11.534 -10.587  1.00 10.00      A   
ATOM    931  CD2 LEU   103     -29.403  13.995 -10.337  1.00 10.00      A   
ATOM    932  C   LEU   103     -25.758  12.219 -12.196  1.00 10.00      A   
ATOM    933  O   LEU   103     -26.329  11.494 -13.014  1.00 10.00      A   
ATOM    934  N   ASN   104     -24.882  13.152 -12.547  1.00 10.00      A   
ATOM    935  HN  ASN   104     -24.442  13.688 -11.850  1.00 10.00      A   
ATOM    936  CA  ASN   104     -24.558  13.398 -13.947  1.00 10.00      A   
ATOM    937  CB  ASN   104     -23.763  14.693 -14.119  1.00 10.00      A   
ATOM    938  CG  ASN   104     -24.663  15.883 -14.377  1.00 10.00      A   
ATOM    939  OD1 ASN   104     -25.798  15.732 -14.834  1.00 10.00      A   
ATOM    940  ND2 ASN   104     -24.174  17.077 -14.083  1.00 10.00      A   
ATOM    941 HD21 ASN   104     -23.264  17.132 -13.715  1.00 10.00      A   
ATOM    942 HD22 ASN   104     -24.739  17.863 -14.253  1.00 10.00      A   
ATOM    943  C   ASN   104     -23.815  12.223 -14.565  1.00 10.00      A   
ATOM    944  O   ASN   104     -24.133  11.798 -15.676  1.00 10.00      A   
ATOM    945  N   ALA   105     -22.842  11.690 -13.834  1.00 10.00      A   
ATOM    946  HN  ALA   105     -22.642  12.073 -12.949  1.00 10.00      A   
ATOM    947  CA  ALA   105     -22.057  10.557 -14.311  1.00 10.00      A   
ATOM    948  CB  ALA   105     -20.988  10.188 -13.297  1.00 10.00      A   
ATOM    949  C   ALA   105     -22.956   9.360 -14.598  1.00 10.00      A   
ATOM    950  O   ALA   105     -22.890   8.766 -15.673  1.00 10.00      A   
ATOM    951  N   VAL   106     -23.822   9.037 -13.643  1.00 10.00      A   
ATOM    952  HN  VAL   106     -23.841   9.569 -12.816  1.00 10.00      A   
ATOM    953  CA  VAL   106     -24.745   7.914 -13.787  1.00 10.00      A   
ATOM    954  CB  VAL   106     -25.580   7.695 -12.505  1.00 10.00      A   
ATOM    955  CG1 VAL   106     -26.578   6.562 -12.685  1.00 10.00      A   
ATOM    956  CG2 VAL   106     -24.668   7.413 -11.322  1.00 10.00      A   
ATOM    957  C   VAL   106     -25.676   8.128 -14.981  1.00 10.00      A   
ATOM    958  O   VAL   106     -25.902   7.215 -15.778  1.00 10.00      A   
ATOM    959  N   ARG   107     -26.197   9.344 -15.114  1.00 10.00      A   
ATOM    960  HN  ARG   107     -25.974  10.037 -14.452  1.00 10.00      A   
ATOM    961  CA  ARG   107     -27.092   9.670 -16.219  1.00 10.00      A   
ATOM    962  CB  ARG   107     -27.722  11.051 -16.038  1.00 10.00      A   
ATOM    963  CG  ARG   107     -28.883  11.072 -15.057  1.00 10.00      A   
ATOM    964  CD  ARG   107     -29.534  12.441 -15.001  1.00 10.00      A   
ATOM    965  NE  ARG   107     -30.687  12.463 -14.107  1.00 10.00      A   
ATOM    966  HE  ARG   107     -30.583  12.029 -13.232  1.00 10.00      A   
ATOM    967  CZ  ARG   107     -31.857  13.028 -14.414  1.00 10.00      A   
ATOM    968  NH1 ARG   107     -32.030  13.611 -15.600  1.00 10.00      A   
ATOM    969 HH11 ARG   107     -32.950  14.053 -15.840  1.00 10.00      A   
ATOM    970 HH12 ARG   107     -31.254  13.630 -16.296  1.00 10.00      A   
ATOM    971  NH2 ARG   107     -32.853  13.008 -13.534  1.00 10.00      A   
ATOM    972 HH21 ARG   107     -32.722  12.555 -12.604  1.00 10.00      A   
ATOM    973 HH22 ARG   107     -33.772  13.451 -13.769  1.00 10.00      A   
ATOM    974  C   ARG   107     -26.364   9.582 -17.554  1.00 10.00      A   
ATOM    975  O   ARG   107     -26.908   9.074 -18.531  1.00 10.00      A   
ATOM    976  N   SER   108     -25.128  10.060 -17.582  1.00 10.00      A   
ATOM    977  HN  SER   108     -24.743  10.450 -16.763  1.00 10.00      A   
ATOM    978  CA  SER   108     -24.322  10.024 -18.793  1.00 10.00      A   
ATOM    979  CB  SER   108     -23.021  10.803 -18.573  1.00 10.00      A   
ATOM    980  OG  SER   108     -22.459  11.246 -19.801  1.00 10.00      A   
ATOM    981  HG  SER   108     -23.038  11.914 -20.196  1.00 10.00      A   
ATOM    982  C   SER   108     -24.015   8.575 -19.168  1.00 10.00      A   
ATOM    983  O   SER   108     -23.980   8.219 -20.347  1.00 10.00      A   
ATOM    984  N   TYR   109     -23.805   7.745 -18.148  1.00 10.00      A   
ATOM    985  HN  TYR   109     -23.832   8.102 -17.232  1.00 10.00      A   
ATOM    986  CA  TYR   109     -23.512   6.328 -18.337  1.00 10.00      A   
ATOM    987  CB  TYR   109     -23.164   5.689 -16.988  1.00 10.00      A   
ATOM    988  CG  TYR   109     -22.587   4.292 -17.072  1.00 10.00      A   
ATOM    989  CD1 TYR   109     -21.271   4.084 -17.467  1.00 10.00      A   
ATOM    990  CD2 TYR   109     -23.353   3.181 -16.740  1.00 10.00      A   
ATOM    991  CE1 TYR   109     -20.736   2.813 -17.529  1.00 10.00      A   
ATOM    992  CE2 TYR   109     -22.825   1.906 -16.801  1.00 10.00      A   
ATOM    993  CZ  TYR   109     -21.517   1.727 -17.196  1.00 10.00      A   
ATOM    994  OH  TYR   109     -20.985   0.460 -17.254  1.00 10.00      A   
ATOM    995  HH  TYR   109     -20.113   0.461 -16.820  1.00 10.00      A   
ATOM    996  C   TYR   109     -24.709   5.616 -18.957  1.00 10.00      A   
ATOM    997  O   TYR   109     -24.557   4.672 -19.731  1.00 10.00      A   
ATOM    998  N   ARG   110     -25.901   6.078 -18.612  1.00 10.00      A   
ATOM    999  HN  ARG   110     -25.957   6.827 -17.980  1.00 10.00      A   
ATOM   1000  CA  ARG   110     -27.125   5.490 -19.137  1.00 10.00      A   
ATOM   1001  CB  ARG   110     -28.209   5.433 -18.060  1.00 10.00      A   
ATOM   1002  CG  ARG   110     -27.830   4.574 -16.865  1.00 10.00      A   
ATOM   1003  CD  ARG   110     -29.047   4.178 -16.044  1.00 10.00      A   
ATOM   1004  NE  ARG   110     -29.571   5.283 -15.237  1.00 10.00      A   
ATOM   1005  HE  ARG   110     -29.850   6.099 -15.713  1.00 10.00      A   
ATOM   1006  CZ  ARG   110     -29.695   5.243 -13.909  1.00 10.00      A   
ATOM   1007  NH1 ARG   110     -29.320   4.166 -13.232  1.00 10.00      A   
ATOM   1008 HH11 ARG   110     -29.417   4.137 -12.195  1.00 10.00      A   
ATOM   1009 HH12 ARG   110     -28.924   3.339 -13.736  1.00 10.00      A   
ATOM   1010  NH2 ARG   110     -30.190   6.285 -13.254  1.00 10.00      A   
ATOM   1011 HH21 ARG   110     -30.487   7.140 -13.776  1.00 10.00      A   
ATOM   1012 HH22 ARG   110     -30.292   6.256 -12.217  1.00 10.00      A   
ATOM   1013  C   ARG   110     -27.622   6.239 -20.368  1.00 10.00      A   
ATOM   1014  O   ARG   110     -28.708   5.966 -20.876  1.00 10.00      A   
ATOM   1015  N   GLY   111     -26.821   7.184 -20.840  1.00 10.00      A   
ATOM   1016  HN  GLY   111     -25.969   7.359 -20.386  1.00 10.00      A   
ATOM   1017  CA  GLY   111     -27.180   7.956 -22.018  1.00 10.00      A   
ATOM   1018  C   GLY   111     -28.408   8.828 -21.824  1.00 10.00      A   
ATOM   1019  O   GLY   111     -29.199   9.010 -22.753  1.00 10.00      A   
ATOM   1020  N   GLN   112     -28.568   9.367 -20.624  1.00 10.00      A   
ATOM   1021  HN  GLN   112     -27.896   9.191 -19.928  1.00 10.00      A   
ATOM   1022  CA  GLN   112     -29.702  10.224 -20.311  1.00 10.00      A   
ATOM   1023  CB  GLN   112     -30.216   9.946 -18.896  1.00 10.00      A   
ATOM   1024  CG  GLN   112     -31.130   8.735 -18.795  1.00 10.00      A   
ATOM   1025  CD  GLN   112     -32.364   8.859 -19.666  1.00 10.00      A   
ATOM   1026  OE1 GLN   112     -32.836   9.960 -19.950  1.00 10.00      A   
ATOM   1027  NE2 GLN   112     -32.907   7.729 -20.086  1.00 10.00      A   
ATOM   1028 HE21 GLN   112     -32.492   6.882 -19.810  1.00 10.00      A   
ATOM   1029 HE22 GLN   112     -33.698   7.783 -20.664  1.00 10.00      A   
ATOM   1030  C   GLN   112     -29.322  11.692 -20.459  1.00 10.00      A   
ATOM   1031  O   GLN   112     -28.204  12.015 -20.868  1.00 10.00      A   
ATOM   1032  N   GLU   113     -30.248  12.574 -20.118  1.00 10.00      A   
ATOM   1033  HN  GLU   113     -31.113  12.258 -19.780  1.00 10.00      A   
ATOM   1034  CA  GLU   113     -30.011  14.002 -20.218  1.00 10.00      A   
ATOM   1035  CB  GLU   113     -31.342  14.758 -20.228  1.00 10.00      A   
ATOM   1036  CG  GLU   113     -31.225  16.227 -20.603  1.00 10.00      A   
ATOM   1037  CD  GLU   113     -30.641  16.427 -21.983  1.00 10.00      A   
ATOM   1038  OE1 GLU   113     -31.383  16.270 -22.974  1.00 10.00      A   
ATOM   1039  OE2 GLU   113     -29.435  16.742 -22.082  1.00 10.00      A   
ATOM   1040  C   GLU   113     -29.135  14.489 -19.070  1.00 10.00      A   
ATOM   1041  O   GLU   113     -29.338  14.110 -17.913  1.00 10.00      A   
ATOM   1042  N   THR   114     -28.155  15.316 -19.403  1.00 10.00      A   
ATOM   1043  HN  THR   114     -28.047  15.570 -20.345  1.00 10.00      A   
ATOM   1044  CA  THR   114     -27.248  15.867 -18.414  1.00 10.00      A   
ATOM   1045  CB  THR   114     -25.976  16.414 -19.094  1.00 10.00      A   
ATOM   1046  OG1 THR   114     -25.591  15.534 -20.166  1.00 10.00      A   
ATOM   1047  HG1 THR   114     -26.374  15.084 -20.512  1.00 10.00      A   
ATOM   1048  CG2 THR   114     -24.836  16.510 -18.093  1.00 10.00      A   
ATOM   1049  C   THR   114     -27.946  16.996 -17.657  1.00 10.00      A   
ATOM   1050  O   THR   114     -28.610  17.839 -18.263  1.00 10.00      A   
ATOM   1051  N   LEU   115     -27.801  17.017 -16.340  1.00 10.00      A   
ATOM   1052  HN  LEU   115     -27.231  16.343 -15.905  1.00 10.00      A   
ATOM   1053  CA  LEU   115     -28.444  18.040 -15.528  1.00 10.00      A   
ATOM   1054  CB  LEU   115     -29.034  17.444 -14.247  1.00 10.00      A   
ATOM   1055  CG  LEU   115     -30.223  16.496 -14.417  1.00 10.00      A   
ATOM   1056  CD1 LEU   115     -30.876  16.220 -13.072  1.00 10.00      A   
ATOM   1057  CD2 LEU   115     -31.238  17.069 -15.394  1.00 10.00      A   
ATOM   1058  C   LEU   115     -27.491  19.176 -15.186  1.00 10.00      A   
ATOM   1059  O   LEU   115     -26.352  18.948 -14.770  1.00 10.00      A   
ATOM   1060  N   ASP   116     -27.968  20.399 -15.367  1.00 10.00      A   
ATOM   1061  HN  ASP   116     -28.878  20.510 -15.714  1.00 10.00      A   
ATOM   1062  CA  ASP   116     -27.182  21.586 -15.060  1.00 10.00      A   
ATOM   1063  CB  ASP   116     -27.577  22.751 -15.980  1.00 10.00      A   
ATOM   1064  CG  ASP   116     -28.742  23.569 -15.451  1.00 10.00      A   
ATOM   1065  OD1 ASP   116     -29.876  23.047 -15.411  1.00 10.00      A   
ATOM   1066  OD2 ASP   116     -28.524  24.739 -15.064  1.00 10.00      A   
ATOM   1067  C   ASP   116     -27.392  21.964 -13.597  1.00 10.00      A   
ATOM   1068  O   ASP   116     -28.063  21.240 -12.857  1.00 10.00      A   
ATOM   1069  N   ARG   117     -26.830  23.091 -13.180  1.00 10.00      A   
ATOM   1070  HN  ARG   117     -26.320  23.637 -13.817  1.00 10.00      A   
ATOM   1071  CA  ARG   117     -26.967  23.542 -11.801  1.00 10.00      A   
ATOM   1072  CB  ARG   117     -26.154  24.812 -11.558  1.00 10.00      A   
ATOM   1073  CG  ARG   117     -24.736  24.753 -12.089  1.00 10.00      A   
ATOM   1074  CD  ARG   117     -24.014  26.068 -11.865  1.00 10.00      A   
ATOM   1075  NE  ARG   117     -22.832  26.191 -12.712  1.00 10.00      A   
ATOM   1076  HE  ARG   117     -22.978  26.441 -13.655  1.00 10.00      A   
ATOM   1077  CZ  ARG   117     -21.586  25.989 -12.282  1.00 10.00      A   
ATOM   1078  NH1 ARG   117     -21.362  25.651 -11.018  1.00 10.00      A   
ATOM   1079 HH11 ARG   117     -22.160  25.532 -10.357  1.00 10.00      A   
ATOM   1080 HH12 ARG   117     -20.385  25.499 -10.680  1.00 10.00      A   
ATOM   1081  NH2 ARG   117     -20.565  26.117 -13.116  1.00 10.00      A   
ATOM   1082 HH21 ARG   117     -20.732  26.374 -14.114  1.00 10.00      A   
ATOM   1083 HH22 ARG   117     -19.591  25.961 -12.780  1.00 10.00      A   
ATOM   1084  C   ARG   117     -28.429  23.784 -11.439  1.00 10.00      A   
ATOM   1085  O   ARG   117     -28.882  23.392 -10.361  1.00 10.00      A   
ATOM   1086  N   PHE   118     -29.165  24.409 -12.351  1.00 10.00      A   
ATOM   1087  HN  PHE   118     -28.754  24.663 -13.210  1.00 10.00      A   
ATOM   1088  CA  PHE   118     -30.571  24.713 -12.126  1.00 10.00      A   
ATOM   1089  CB  PHE   118     -31.113  25.643 -13.218  1.00 10.00      A   
ATOM   1090  CG  PHE   118     -32.604  25.831 -13.165  1.00 10.00      A   
ATOM   1091  CD1 PHE   118     -33.177  26.653 -12.209  1.00 10.00      A   
ATOM   1092  CD2 PHE   118     -33.432  25.180 -14.065  1.00 10.00      A   
ATOM   1093  CE1 PHE   118     -34.548  26.821 -12.152  1.00 10.00      A   
ATOM   1094  CE2 PHE   118     -34.803  25.346 -14.014  1.00 10.00      A   
ATOM   1095  CZ  PHE   118     -35.362  26.167 -13.055  1.00 10.00      A   
ATOM   1096  C   PHE   118     -31.412  23.444 -12.046  1.00 10.00      A   
ATOM   1097  O   PHE   118     -32.135  23.237 -11.072  1.00 10.00      A   
ATOM   1098  N   ASP   119     -31.302  22.590 -13.062  1.00 10.00      A   
ATOM   1099  HN  ASP   119     -30.689  22.804 -13.808  1.00 10.00      A   
ATOM   1100  CA  ASP   119     -32.074  21.348 -13.106  1.00 10.00      A   
ATOM   1101  CB  ASP   119     -31.829  20.582 -14.404  1.00 10.00      A   
ATOM   1102  CG  ASP   119     -33.119  20.210 -15.105  1.00 10.00      A   
ATOM   1103  OD1 ASP   119     -33.369  20.738 -16.210  1.00 10.00      A   
ATOM   1104  OD2 ASP   119     -33.893  19.395 -14.555  1.00 10.00      A   
ATOM   1105  C   ASP   119     -31.784  20.461 -11.904  1.00 10.00      A   
ATOM   1106  O   ASP   119     -32.694  19.849 -11.338  1.00 10.00      A   
ATOM   1107  N   PHE   120     -30.515  20.399 -11.509  1.00 10.00      A   
ATOM   1108  HN  PHE   120     -29.829  20.900 -12.006  1.00 10.00      A   
ATOM   1109  CA  PHE   120     -30.119  19.598 -10.359  1.00 10.00      A   
ATOM   1110  CB  PHE   120     -28.595  19.585 -10.198  1.00 10.00      A   
ATOM   1111  CG  PHE   120     -28.121  18.867  -8.964  1.00 10.00      A   
ATOM   1112  CD1 PHE   120     -28.157  17.484  -8.893  1.00 10.00      A   
ATOM   1113  CD2 PHE   120     -27.644  19.579  -7.873  1.00 10.00      A   
ATOM   1114  CE1 PHE   120     -27.726  16.824  -7.759  1.00 10.00      A   
ATOM   1115  CE2 PHE   120     -27.212  18.925  -6.737  1.00 10.00      A   
ATOM   1116  CZ  PHE   120     -27.253  17.546  -6.680  1.00 10.00      A   
ATOM   1117  C   PHE   120     -30.777  20.138  -9.093  1.00 10.00      A   
ATOM   1118  O   PHE   120     -31.253  19.374  -8.253  1.00 10.00      A   
ATOM   1119  N   GLN   121     -30.806  21.462  -8.977  1.00 10.00      A   
ATOM   1120  HN  GLN   121     -30.412  22.010  -9.691  1.00 10.00      A   
ATOM   1121  CA  GLN   121     -31.404  22.128  -7.827  1.00 10.00      A   
ATOM   1122  CB  GLN   121     -31.052  23.619  -7.842  1.00 10.00      A   
ATOM   1123  CG  GLN   121     -31.713  24.449  -6.751  1.00 10.00      A   
ATOM   1124  CD  GLN   121     -32.778  25.378  -7.300  1.00 10.00      A   
ATOM   1125  OE1 GLN   121     -32.479  26.485  -7.750  1.00 10.00      A   
ATOM   1126  NE2 GLN   121     -34.027  24.941  -7.256  1.00 10.00      A   
ATOM   1127 HE21 GLN   121     -34.195  24.053  -6.874  1.00 10.00      A   
ATOM   1128 HE22 GLN   121     -34.733  25.521  -7.615  1.00 10.00      A   
ATOM   1129  C   GLN   121     -32.917  21.929  -7.815  1.00 10.00      A   
ATOM   1130  O   GLN   121     -33.512  21.691  -6.764  1.00 10.00      A   
ATOM   1131  N   ASP   122     -33.533  22.021  -8.989  1.00 10.00      A   
ATOM   1132  HN  ASP   122     -33.002  22.221  -9.793  1.00 10.00      A   
ATOM   1133  CA  ASP   122     -34.978  21.843  -9.118  1.00 10.00      A   
ATOM   1134  CB  ASP   122     -35.420  22.098 -10.563  1.00 10.00      A   
ATOM   1135  CG  ASP   122     -36.896  22.426 -10.693  1.00 10.00      A   
ATOM   1136  OD1 ASP   122     -37.712  21.877  -9.922  1.00 10.00      A   
ATOM   1137  OD2 ASP   122     -37.250  23.232 -11.580  1.00 10.00      A   
ATOM   1138  C   ASP   122     -35.367  20.430  -8.690  1.00 10.00      A   
ATOM   1139  O   ASP   122     -36.265  20.239  -7.865  1.00 10.00      A   
ATOM   1140  N   LEU   123     -34.660  19.445  -9.238  1.00 10.00      A   
ATOM   1141  HN  LEU   123     -33.953  19.667  -9.886  1.00 10.00      A   
ATOM   1142  CA  LEU   123     -34.913  18.045  -8.914  1.00 10.00      A   
ATOM   1143  CB  LEU   123     -34.063  17.124  -9.795  1.00 10.00      A   
ATOM   1144  CG  LEU   123     -34.387  15.628  -9.719  1.00 10.00      A   
ATOM   1145  CD1 LEU   123     -35.736  15.339 -10.357  1.00 10.00      A   
ATOM   1146  CD2 LEU   123     -33.292  14.808 -10.381  1.00 10.00      A   
ATOM   1147  C   LEU   123     -34.622  17.777  -7.440  1.00 10.00      A   
ATOM   1148  O   LEU   123     -35.308  16.984  -6.794  1.00 10.00      A   
ATOM   1149  N   MET   124     -33.609  18.457  -6.911  1.00 10.00      A   
ATOM   1150  HN  MET   124     -33.101  19.077  -7.479  1.00 10.00      A   
ATOM   1151  CA  MET   124     -33.230  18.304  -5.508  1.00 10.00      A   
ATOM   1152  CB  MET   124     -32.002  19.164  -5.187  1.00 10.00      A   
ATOM   1153  CG  MET   124     -31.432  18.951  -3.793  1.00 10.00      A   
ATOM   1154  SD  MET   124     -30.022  20.022  -3.449  1.00 10.00      A   
ATOM   1155  CE  MET   124     -30.849  21.584  -3.156  1.00 10.00      A   
ATOM   1156  C   MET   124     -34.391  18.701  -4.606  1.00 10.00      A   
ATOM   1157  O   MET   124     -34.737  17.985  -3.667  1.00 10.00      A   
ATOM   1158  N   GLU   125     -35.002  19.840  -4.919  1.00 10.00      A   
ATOM   1159  HN  GLU   125     -34.679  20.357  -5.691  1.00 10.00      A   
ATOM   1160  CA  GLU   125     -36.130  20.347  -4.149  1.00 10.00      A   
ATOM   1161  CB  GLU   125     -36.589  21.701  -4.700  1.00 10.00      A   
ATOM   1162  CG  GLU   125     -37.252  22.598  -3.667  1.00 10.00      A   
ATOM   1163  CD  GLU   125     -37.864  23.844  -4.273  1.00 10.00      A   
ATOM   1164  OE1 GLU   125     -37.120  24.815  -4.534  1.00 10.00      A   
ATOM   1165  OE2 GLU   125     -39.097  23.865  -4.480  1.00 10.00      A   
ATOM   1166  C   GLU   125     -37.284  19.347  -4.166  1.00 10.00      A   
ATOM   1167  O   GLU   125     -37.977  19.166  -3.164  1.00 10.00      A   
ATOM   1168  N   GLU   126     -37.467  18.687  -5.306  1.00 10.00      A   
ATOM   1169  HN  GLU   126     -36.870  18.868  -6.063  1.00 10.00      A   
ATOM   1170  CA  GLU   126     -38.528  17.698  -5.457  1.00 10.00      A   
ATOM   1171  CB  GLU   126     -38.602  17.192  -6.904  1.00 10.00      A   
ATOM   1172  CG  GLU   126     -39.671  16.133  -7.135  1.00 10.00      A   
ATOM   1173  CD  GLU   126     -39.507  15.400  -8.451  1.00 10.00      A   
ATOM   1174  OE1 GLU   126     -39.816  15.988  -9.507  1.00 10.00      A   
ATOM   1175  OE2 GLU   126     -39.086  14.222  -8.433  1.00 10.00      A   
ATOM   1176  C   GLU   126     -38.303  16.522  -4.513  1.00 10.00      A   
ATOM   1177  O   GLU   126     -39.201  16.130  -3.771  1.00 10.00      A   
ATOM   1178  N   LYS   127     -37.091  15.976  -4.533  1.00 10.00      A   
ATOM   1179  HN  LYS   127     -36.407  16.350  -5.132  1.00 10.00      A   
ATOM   1180  CA  LYS   127     -36.753  14.836  -3.687  1.00 10.00      A   
ATOM   1181  CB  LYS   127     -35.386  14.256  -4.062  1.00 10.00      A   
ATOM   1182  CG  LYS   127     -35.242  13.895  -5.535  1.00 10.00      A   
ATOM   1183  CD  LYS   127     -36.412  13.058  -6.028  1.00 10.00      A   
ATOM   1184  CE  LYS   127     -36.236  12.675  -7.487  1.00 10.00      A   
ATOM   1185  NZ  LYS   127     -37.477  12.102  -8.068  1.00 10.00      A   
ATOM   1186  HZ1 LYS   127     -37.934  11.464  -7.386  1.00 10.00      A   
ATOM   1187  HZ2 LYS   127     -37.250  11.558  -8.931  1.00 10.00      A   
ATOM   1188  HZ3 LYS   127     -38.145  12.869  -8.315  1.00 10.00      A   
ATOM   1189  C   LYS   127     -36.800  15.207  -2.209  1.00 10.00      A   
ATOM   1190  O   LYS   127     -37.267  14.427  -1.379  1.00 10.00      A   
ATOM   1191  N   ILE   128     -36.328  16.408  -1.889  1.00 10.00      A   
ATOM   1192  HN  ILE   128     -35.963  16.985  -2.599  1.00 10.00      A   
ATOM   1193  CA  ILE   128     -36.326  16.889  -0.510  1.00 10.00      A   
ATOM   1194  CB  ILE   128     -35.639  18.271  -0.387  1.00 10.00      A   
ATOM   1195  CG1 ILE   128     -34.128  18.131  -0.594  1.00 10.00      A   
ATOM   1196  CG2 ILE   128     -35.936  18.921   0.959  1.00 10.00      A   
ATOM   1197  CD1 ILE   128     -33.383  19.449  -0.615  1.00 10.00      A   
ATOM   1198  C   ILE   128     -37.752  16.965   0.034  1.00 10.00      A   
ATOM   1199  O   ILE   128     -38.036  16.482   1.132  1.00 10.00      A   
ATOM   1200  N   ALA   129     -38.645  17.549  -0.754  1.00 10.00      A   
ATOM   1201  HN  ALA   129     -38.357  17.900  -1.626  1.00 10.00      A   
ATOM   1202  CA  ALA   129     -40.041  17.688  -0.360  1.00 10.00      A   
ATOM   1203  CB  ALA   129     -40.768  18.615  -1.320  1.00 10.00      A   
ATOM   1204  C   ALA   129     -40.733  16.328  -0.306  1.00 10.00      A   
ATOM   1205  O   ALA   129     -41.539  16.065   0.586  1.00 10.00      A   
ATOM   1206  N   LEU   130     -40.397  15.468  -1.262  1.00 10.00      A   
ATOM   1207  HN  LEU   130     -39.745  15.747  -1.940  1.00 10.00      A   
ATOM   1208  CA  LEU   130     -40.971  14.128  -1.348  1.00 10.00      A   
ATOM   1209  CB  LEU   130     -40.416  13.401  -2.583  1.00 10.00      A   
ATOM   1210  CG  LEU   130     -40.494  11.869  -2.584  1.00 10.00      A   
ATOM   1211  CD1 LEU   130     -41.933  11.395  -2.703  1.00 10.00      A   
ATOM   1212  CD2 LEU   130     -39.642  11.292  -3.703  1.00 10.00      A   
ATOM   1213  C   LEU   130     -40.681  13.317  -0.089  1.00 10.00      A   
ATOM   1214  O   LEU   130     -41.564  12.650   0.452  1.00 10.00      A   
ATOM   1215  N   LEU   131     -39.441  13.382   0.376  1.00 10.00      A   
ATOM   1216  HN  LEU   131     -38.781  13.941  -0.094  1.00 10.00      A   
ATOM   1217  CA  LEU   131     -39.036  12.644   1.564  1.00 10.00      A   
ATOM   1218  CB  LEU   131     -37.555  12.273   1.485  1.00 10.00      A   
ATOM   1219  CG  LEU   131     -37.111  11.495   0.247  1.00 10.00      A   
ATOM   1220  CD1 LEU   131     -35.598  11.355   0.233  1.00 10.00      A   
ATOM   1221  CD2 LEU   131     -37.779  10.128   0.203  1.00 10.00      A   
ATOM   1222  C   LEU   131     -39.296  13.443   2.834  1.00 10.00      A   
ATOM   1223  O   LEU   131     -39.139  12.923   3.940  1.00 10.00      A   
ATOM   1224  N   LYS   132     -39.693  14.702   2.665  1.00 10.00      A   
ATOM   1225  HN  LYS   132     -39.808  15.041   1.753  1.00 10.00      A   
ATOM   1226  CA  LYS   132     -39.967  15.594   3.791  1.00 10.00      A   
ATOM   1227  CB  LYS   132     -41.163  15.096   4.610  1.00 10.00      A   
ATOM   1228  CG  LYS   132     -42.477  15.115   3.851  1.00 10.00      A   
ATOM   1229  CD  LYS   132     -43.532  14.281   4.554  1.00 10.00      A   
ATOM   1230  CE  LYS   132     -44.863  14.359   3.830  1.00 10.00      A   
ATOM   1231  NZ  LYS   132     -45.878  13.465   4.443  1.00 10.00      A   
ATOM   1232  HZ1 LYS   132     -45.945  13.644   5.463  1.00 10.00      A   
ATOM   1233  HZ2 LYS   132     -45.617  12.469   4.297  1.00 10.00      A   
ATOM   1234  HZ3 LYS   132     -46.810  13.635   4.011  1.00 10.00      A   
ATOM   1235  C   LYS   132     -38.727  15.738   4.665  1.00 10.00      A   
ATOM   1236  O   LYS   132     -38.801  15.725   5.894  1.00 10.00      A   
ATOM   1237  N   MET   133     -37.585  15.874   4.008  1.00 10.00      A   
ATOM   1238  HN  MET   133     -37.604  15.899   3.024  1.00 10.00      A   
ATOM   1239  CA  MET   133     -36.309  16.013   4.698  1.00 10.00      A   
ATOM   1240  CB  MET   133     -35.223  15.221   3.959  1.00 10.00      A   
ATOM   1241  CG  MET   133     -35.472  13.724   3.878  1.00 10.00      A   
ATOM   1242  SD  MET   133     -35.553  12.933   5.494  1.00 10.00      A   
ATOM   1243  CE  MET   133     -35.909  11.244   5.014  1.00 10.00      A   
ATOM   1244  C   MET   133     -35.911  17.481   4.768  1.00 10.00      A   
ATOM   1245  O   MET   133     -36.474  18.308   4.047  1.00 10.00      A   
ATOM   1246  N   PRO   134     -34.961  17.834   5.653  1.00 10.00      A   
ATOM   1247  CA  PRO   134     -34.488  19.216   5.782  1.00 10.00      A   
ATOM   1248  CB  PRO   134     -33.346  19.113   6.795  1.00 10.00      A   
ATOM   1249  CG  PRO   134     -33.638  17.876   7.572  1.00 10.00      A   
ATOM   1250  CD  PRO   134     -34.293  16.929   6.609  1.00 10.00      A   
ATOM   1251  C   PRO   134     -33.959  19.740   4.449  1.00 10.00      A   
ATOM   1252  O   PRO   134     -33.148  19.086   3.789  1.00 10.00      A   
ATOM   1253  N   GLU   135     -34.415  20.922   4.062  1.00 10.00      A   
ATOM   1254  HN  GLU   135     -35.044  21.403   4.642  1.00 10.00      A   
ATOM   1255  CA  GLU   135     -34.007  21.532   2.800  1.00 10.00      A   
ATOM   1256  CB  GLU   135     -34.852  22.774   2.521  1.00 10.00      A   
ATOM   1257  CG  GLU   135     -36.347  22.501   2.492  1.00 10.00      A   
ATOM   1258  CD  GLU   135     -37.171  23.767   2.567  1.00 10.00      A   
ATOM   1259  OE1 GLU   135     -37.430  24.245   3.693  1.00 10.00      A   
ATOM   1260  OE2 GLU   135     -37.565  24.289   1.503  1.00 10.00      A   
ATOM   1261  C   GLU   135     -32.523  21.885   2.801  1.00 10.00      A   
ATOM   1262  O   GLU   135     -31.906  22.036   1.750  1.00 10.00      A   
ATOM   1263  N   ASP   136     -31.953  22.000   3.990  1.00 10.00      A   
ATOM   1264  HN  ASP   136     -32.498  21.861   4.795  1.00 10.00      A   
ATOM   1265  CA  ASP   136     -30.543  22.335   4.142  1.00 10.00      A   
ATOM   1266  CB  ASP   136     -30.393  23.574   5.033  1.00 10.00      A   
ATOM   1267  CG  ASP   136     -30.769  23.313   6.481  1.00 10.00      A   
ATOM   1268  OD1 ASP   136     -31.905  22.860   6.740  1.00 10.00      A   
ATOM   1269  OD2 ASP   136     -29.928  23.560   7.369  1.00 10.00      A   
ATOM   1270  C   ASP   136     -29.769  21.162   4.742  1.00 10.00      A   
ATOM   1271  O   ASP   136     -28.733  21.347   5.381  1.00 10.00      A   
ATOM   1272  N   LEU   137     -30.263  19.955   4.496  1.00 10.00      A   
ATOM   1273  HN  LEU   137     -31.068  19.881   3.939  1.00 10.00      A   
ATOM   1274  CA  LEU   137     -29.653  18.730   5.021  1.00 10.00      A   
ATOM   1275  CB  LEU   137     -30.472  17.504   4.597  1.00 10.00      A   
ATOM   1276  CG  LEU   137     -30.040  16.156   5.185  1.00 10.00      A   
ATOM   1277  CD1 LEU   137     -30.307  16.110   6.681  1.00 10.00      A   
ATOM   1278  CD2 LEU   137     -30.738  15.005   4.474  1.00 10.00      A   
ATOM   1279  C   LEU   137     -28.193  18.549   4.595  1.00 10.00      A   
ATOM   1280  O   LEU   137     -27.404  17.933   5.313  1.00 10.00      A   
ATOM   1281  N   LEU   138     -27.826  19.093   3.446  1.00 10.00      A   
ATOM   1282  HN  LEU   138     -28.478  19.611   2.923  1.00 10.00      A   
ATOM   1283  CA  LEU   138     -26.463  18.950   2.947  1.00 10.00      A   
ATOM   1284  CB  LEU   138     -26.445  18.962   1.415  1.00 10.00      A   
ATOM   1285  CG  LEU   138     -27.133  17.788   0.718  1.00 10.00      A   
ATOM   1286  CD1 LEU   138     -27.191  18.021  -0.784  1.00 10.00      A   
ATOM   1287  CD2 LEU   138     -26.418  16.480   1.033  1.00 10.00      A   
ATOM   1288  C   LEU   138     -25.526  20.022   3.493  1.00 10.00      A   
ATOM   1289  O   LEU   138     -24.321  19.985   3.238  1.00 10.00      A   
ATOM   1290  N   THR   139     -26.069  20.967   4.250  1.00 10.00      A   
ATOM   1291  HN  THR   139     -27.034  20.946   4.434  1.00 10.00      A   
ATOM   1292  CA  THR   139     -25.255  22.042   4.802  1.00 10.00      A   
ATOM   1293  CB  THR   139     -25.550  23.369   4.083  1.00 10.00      A   
ATOM   1294  OG1 THR   139     -26.954  23.440   3.781  1.00 10.00      A   
ATOM   1295  HG1 THR   139     -27.462  23.225   4.575  1.00 10.00      A   
ATOM   1296  CG2 THR   139     -24.745  23.472   2.795  1.00 10.00      A   
ATOM   1297  C   THR   139     -25.477  22.228   6.301  1.00 10.00      A   
ATOM   1298  O   THR   139     -25.006  23.200   6.890  1.00 10.00      A   
ATOM   1299  N   ARG   140     -26.182  21.297   6.920  1.00 10.00      A   
ATOM   1300  HN  ARG   140     -26.509  20.523   6.416  1.00 10.00      A   
ATOM   1301  CA  ARG   140     -26.461  21.399   8.346  1.00 10.00      A   
ATOM   1302  CB  ARG   140     -27.940  21.159   8.645  1.00 10.00      A   
ATOM   1303  CG  ARG   140     -28.428  19.753   8.339  1.00 10.00      A   
ATOM   1304  CD  ARG   140     -29.794  19.503   8.957  1.00 10.00      A   
ATOM   1305  NE  ARG   140     -30.707  20.626   8.746  1.00 10.00      A   
ATOM   1306  HE  ARG   140     -30.494  21.251   8.014  1.00 10.00      A   
ATOM   1307  CZ  ARG   140     -31.790  20.858   9.488  1.00 10.00      A   
ATOM   1308  NH1 ARG   140     -32.105  20.052  10.496  1.00 10.00      A   
ATOM   1309 HH11 ARG   140     -31.507  19.223  10.715  1.00 10.00      A   
ATOM   1310 HH12 ARG   140     -32.952  20.245  11.077  1.00 10.00      A   
ATOM   1311  NH2 ARG   140     -32.567  21.889   9.202  1.00 10.00      A   
ATOM   1312 HH21 ARG   140     -32.331  22.517   8.394  1.00 10.00      A   
ATOM   1313 HH22 ARG   140     -33.418  22.085   9.777  1.00 10.00      A   
ATOM   1314  C   ARG   140     -25.593  20.459   9.168  1.00 10.00      A   
ATOM   1315  O   ARG   140     -25.048  19.482   8.652  1.00 10.00      A   
ATOM   1316  N   SER   141     -25.456  20.780  10.446  1.00 10.00      A   
ATOM   1317  HN  SER   141     -25.898  21.592  10.782  1.00 10.00      A   
ATOM   1318  CA  SER   141     -24.677  19.976  11.373  1.00 10.00      A   
ATOM   1319  CB  SER   141     -23.338  20.657  11.664  1.00 10.00      A   
ATOM   1320  OG  SER   141     -23.022  21.596  10.650  1.00 10.00      A   
ATOM   1321  HG  SER   141     -23.664  21.517   9.937  1.00 10.00      A   
ATOM   1322  C   SER   141     -25.465  19.798  12.668  1.00 10.00      A   
ATOM   1323  O   SER   141     -25.603  20.738  13.454  1.00 10.00      A   
ATOM   1324  N   VAL   142     -26.005  18.608  12.873  1.00 10.00      A   
ATOM   1325  HN  VAL   142     -25.874  17.898  12.204  1.00 10.00      A   
ATOM   1326  CA  VAL   142     -26.786  18.324  14.069  1.00 10.00      A   
ATOM   1327  CB  VAL   142     -27.914  17.305  13.801  1.00 10.00      A   
ATOM   1328  CG1 VAL   142     -28.928  17.869  12.819  1.00 10.00      A   
ATOM   1329  CG2 VAL   142     -27.351  15.981  13.304  1.00 10.00      A   
ATOM   1330  C   VAL   142     -25.902  17.820  15.203  1.00 10.00      A   
ATOM   1331  O   VAL   142     -24.675  17.773  15.079  1.00 10.00      A   
ATOM   1332  N   ASN   143     -26.533  17.473  16.311  1.00 10.00      A   
ATOM   1333  HN  ASN   143     -27.510  17.564  16.351  1.00 10.00      A   
ATOM   1334  CA  ASN   143     -25.825  16.966  17.474  1.00 10.00      A   
ATOM   1335  CB  ASN   143     -26.596  17.315  18.751  1.00 10.00      A   
ATOM   1336  CG  ASN   143     -25.836  16.962  20.015  1.00 10.00      A   
ATOM   1337  OD1 ASN   143     -25.990  15.867  20.558  1.00 10.00      A   
ATOM   1338  ND2 ASN   143     -24.997  17.875  20.481  1.00 10.00      A   
ATOM   1339 HD21 ASN   143     -24.909  18.721  19.990  1.00 10.00      A   
ATOM   1340 HD22 ASN   143     -24.498  17.671  21.300  1.00 10.00      A   
ATOM   1341  C   ASN   143     -25.638  15.456  17.357  1.00 10.00      A   
ATOM   1342  O   ASN   143     -26.376  14.788  16.630  1.00 10.00      A   
ATOM   1343  N   VAL   144     -24.659  14.922  18.077  1.00 10.00      A   
ATOM   1344  HN  VAL   144     -24.109  15.512  18.637  1.00 10.00      A   
ATOM   1345  CA  VAL   144     -24.362  13.493  18.055  1.00 10.00      A   
ATOM   1346  CB  VAL   144     -23.151  13.146  18.949  1.00 10.00      A   
ATOM   1347  CG1 VAL   144     -23.501  13.253  20.426  1.00 10.00      A   
ATOM   1348  CG2 VAL   144     -22.591  11.772  18.610  1.00 10.00      A   
ATOM   1349  C   VAL   144     -25.578  12.644  18.444  1.00 10.00      A   
ATOM   1350  O   VAL   144     -25.673  11.476  18.072  1.00 10.00      A   
ATOM   1351  N   GLY   145     -26.516  13.239  19.174  1.00 10.00      A   
ATOM   1352  HN  GLY   145     -26.394  14.176  19.445  1.00 10.00      A   
ATOM   1353  CA  GLY   145     -27.709  12.519  19.578  1.00 10.00      A   
ATOM   1354  C   GLY   145     -28.611  12.187  18.401  1.00 10.00      A   
ATOM   1355  O   GLY   145     -29.507  11.348  18.514  1.00 10.00      A   
ATOM   1356  N   PHE   146     -28.375  12.842  17.270  1.00 10.00      A   
ATOM   1357  HN  PHE   146     -27.645  13.502  17.243  1.00 10.00      A   
ATOM   1358  CA  PHE   146     -29.166  12.615  16.065  1.00 10.00      A   
ATOM   1359  CB  PHE   146     -29.863  13.910  15.633  1.00 10.00      A   
ATOM   1360  CG  PHE   146     -30.588  14.624  16.739  1.00 10.00      A   
ATOM   1361  CD1 PHE   146     -30.003  15.701  17.385  1.00 10.00      A   
ATOM   1362  CD2 PHE   146     -31.852  14.220  17.133  1.00 10.00      A   
ATOM   1363  CE1 PHE   146     -30.665  16.362  18.402  1.00 10.00      A   
ATOM   1364  CE2 PHE   146     -32.520  14.875  18.149  1.00 10.00      A   
ATOM   1365  CZ  PHE   146     -31.926  15.948  18.784  1.00 10.00      A   
ATOM   1366  C   PHE   146     -28.274  12.119  14.931  1.00 10.00      A   
ATOM   1367  O   PHE   146     -28.642  12.203  13.758  1.00 10.00      A   
ATOM   1368  N   SER   147     -27.108  11.593  15.294  1.00 10.00      A   
ATOM   1369  HN  SER   147     -26.894  11.529  16.247  1.00 10.00      A   
ATOM   1370  CA  SER   147     -26.141  11.097  14.320  1.00 10.00      A   
ATOM   1371  CB  SER   147     -24.878  10.604  15.030  1.00 10.00      A   
ATOM   1372  OG  SER   147     -25.211   9.772  16.130  1.00 10.00      A   
ATOM   1373  HG  SER   147     -25.168  10.290  16.947  1.00 10.00      A   
ATOM   1374  C   SER   147     -26.723   9.988  13.445  1.00 10.00      A   
ATOM   1375  O   SER   147     -26.634  10.047  12.216  1.00 10.00      A   
ATOM   1376  N   GLY   148     -27.334   8.991  14.080  1.00 10.00      A   
ATOM   1377  HN  GLY   148     -27.401   9.016  15.060  1.00 10.00      A   
ATOM   1378  CA  GLY   148     -27.911   7.882  13.346  1.00 10.00      A   
ATOM   1379  C   GLY   148     -28.984   8.334  12.382  1.00 10.00      A   
ATOM   1380  O   GLY   148     -28.980   7.952  11.211  1.00 10.00      A   
ATOM   1381  N   GLY   149     -29.896   9.166  12.872  1.00 10.00      A   
ATOM   1382  HN  GLY   149     -29.841   9.442  13.812  1.00 10.00      A   
ATOM   1383  CA  GLY   149     -30.966   9.665  12.036  1.00 10.00      A   
ATOM   1384  C   GLY   149     -30.455  10.509  10.886  1.00 10.00      A   
ATOM   1385  O   GLY   149     -30.957  10.411   9.767  1.00 10.00      A   
ATOM   1386  N   GLU   150     -29.441  11.323  11.154  1.00 10.00      A   
ATOM   1387  HN  GLU   150     -29.070  11.345  12.063  1.00 10.00      A   
ATOM   1388  CA  GLU   150     -28.867  12.191  10.137  1.00 10.00      A   
ATOM   1389  CB  GLU   150     -27.834  13.138  10.746  1.00 10.00      A   
ATOM   1390  CG  GLU   150     -27.569  14.372   9.901  1.00 10.00      A   
ATOM   1391  CD  GLU   150     -28.750  15.326   9.867  1.00 10.00      A   
ATOM   1392  OE1 GLU   150     -29.907  14.864   9.997  1.00 10.00      A   
ATOM   1393  OE2 GLU   150     -28.524  16.544   9.714  1.00 10.00      A   
ATOM   1394  C   GLU   150     -28.244  11.389   9.002  1.00 10.00      A   
ATOM   1395  O   GLU   150     -28.423  11.714   7.826  1.00 10.00      A   
ATOM   1396  N   LYS   151     -27.518  10.340   9.356  1.00 10.00      A   
ATOM   1397  HN  LYS   151     -27.410  10.130  10.309  1.00 10.00      A   
ATOM   1398  CA  LYS   151     -26.880   9.495   8.360  1.00 10.00      A   
ATOM   1399  CB  LYS   151     -25.987   8.450   9.026  1.00 10.00      A   
ATOM   1400  CG  LYS   151     -24.808   9.032   9.787  1.00 10.00      A   
ATOM   1401  CD  LYS   151     -23.924   7.930  10.342  1.00 10.00      A   
ATOM   1402  CE  LYS   151     -22.972   8.455  11.404  1.00 10.00      A   
ATOM   1403  NZ  LYS   151     -22.190   7.363  12.044  1.00 10.00      A   
ATOM   1404  HZ1 LYS   151     -21.577   6.897  11.340  1.00 10.00      A   
ATOM   1405  HZ2 LYS   151     -22.832   6.651  12.451  1.00 10.00      A   
ATOM   1406  HZ3 LYS   151     -21.594   7.746  12.804  1.00 10.00      A   
ATOM   1407  C   LYS   151     -27.933   8.815   7.501  1.00 10.00      A   
ATOM   1408  O   LYS   151     -27.806   8.757   6.280  1.00 10.00      A   
ATOM   1409  N   LYS   152     -28.993   8.336   8.145  1.00 10.00      A   
ATOM   1410  HN  LYS   152     -29.047   8.432   9.123  1.00 10.00      A   
ATOM   1411  CA  LYS   152     -30.076   7.668   7.435  1.00 10.00      A   
ATOM   1412  CB  LYS   152     -31.035   6.967   8.400  1.00 10.00      A   
ATOM   1413  CG  LYS   152     -30.404   5.813   9.164  1.00 10.00      A   
ATOM   1414  CD  LYS   152     -29.699   4.854   8.221  1.00 10.00      A   
ATOM   1415  CE  LYS   152     -28.243   4.661   8.613  1.00 10.00      A   
ATOM   1416  NZ  LYS   152     -27.517   3.812   7.633  1.00 10.00      A   
ATOM   1417  HZ1 LYS   152     -26.517   3.734   7.901  1.00 10.00      A   
ATOM   1418  HZ2 LYS   152     -27.578   4.229   6.677  1.00 10.00      A   
ATOM   1419  HZ3 LYS   152     -27.936   2.853   7.608  1.00 10.00      A   
ATOM   1420  C   LYS   152     -30.822   8.638   6.526  1.00 10.00      A   
ATOM   1421  O   LYS   152     -31.295   8.254   5.457  1.00 10.00      A   
ATOM   1422  N   ARG   153     -30.925   9.893   6.956  1.00 10.00      A   
ATOM   1423  HN  ARG   153     -30.552  10.132   7.832  1.00 10.00      A   
ATOM   1424  CA  ARG   153     -31.591  10.920   6.160  1.00 10.00      A   
ATOM   1425  CB  ARG   153     -31.631  12.253   6.912  1.00 10.00      A   
ATOM   1426  CG  ARG   153     -32.711  12.339   7.974  1.00 10.00      A   
ATOM   1427  CD  ARG   153     -32.583  13.611   8.793  1.00 10.00      A   
ATOM   1428  NE  ARG   153     -33.544  13.630   9.890  1.00 10.00      A   
ATOM   1429  HE  ARG   153     -34.490  13.490   9.655  1.00 10.00      A   
ATOM   1430  CZ  ARG   153     -33.221  13.838  11.166  1.00 10.00      A   
ATOM   1431  NH1 ARG   153     -31.958  14.064  11.511  1.00 10.00      A   
ATOM   1432 HH11 ARG   153     -31.200  14.087  10.777  1.00 10.00      A   
ATOM   1433 HH12 ARG   153     -31.708  14.221  12.508  1.00 10.00      A   
ATOM   1434  NH2 ARG   153     -34.163  13.803  12.101  1.00 10.00      A   
ATOM   1435 HH21 ARG   153     -35.155  13.611  11.841  1.00 10.00      A   
ATOM   1436 HH22 ARG   153     -33.916  13.961  13.103  1.00 10.00      A   
ATOM   1437  C   ARG   153     -30.858  11.100   4.840  1.00 10.00      A   
ATOM   1438  O   ARG   153     -31.476  11.265   3.789  1.00 10.00      A   
ATOM   1439  N   ASN   154     -29.533  11.050   4.907  1.00 10.00      A   
ATOM   1440  HN  ASN   154     -29.105  10.913   5.779  1.00 10.00      A   
ATOM   1441  CA  ASN   154     -28.698  11.193   3.724  1.00 10.00      A   
ATOM   1442  CB  ASN   154     -27.247  11.492   4.112  1.00 10.00      A   
ATOM   1443  CG  ASN   154     -27.027  12.951   4.477  1.00 10.00      A   
ATOM   1444  OD1 ASN   154     -26.750  13.786   3.615  1.00 10.00      A   
ATOM   1445  ND2 ASN   154     -27.150  13.272   5.758  1.00 10.00      A   
ATOM   1446 HD21 ASN   154     -27.376  12.559   6.397  1.00 10.00      A   
ATOM   1447 HD22 ASN   154     -27.006  14.206   6.019  1.00 10.00      A   
ATOM   1448  C   ASN   154     -28.779   9.940   2.866  1.00 10.00      A   
ATOM   1449  O   ASN   154     -28.843  10.024   1.642  1.00 10.00      A   
ATOM   1450  N   ASP   155     -28.794   8.783   3.526  1.00 10.00      A   
ATOM   1451  HN  ASP   155     -28.729   8.796   4.505  1.00 10.00      A   
ATOM   1452  CA  ASP   155     -28.885   7.493   2.843  1.00 10.00      A   
ATOM   1453  CB  ASP   155     -28.983   6.351   3.867  1.00 10.00      A   
ATOM   1454  CG  ASP   155     -27.652   5.934   4.468  1.00 10.00      A   
ATOM   1455  OD1 ASP   155     -26.635   6.608   4.218  1.00 10.00      A   
ATOM   1456  OD2 ASP   155     -27.621   4.923   5.206  1.00 10.00      A   
ATOM   1457  C   ASP   155     -30.115   7.458   1.941  1.00 10.00      A   
ATOM   1458  O   ASP   155     -30.035   7.104   0.761  1.00 10.00      A   
ATOM   1459  N   ILE   156     -31.252   7.853   2.504  1.00 10.00      A   
ATOM   1460  HN  ILE   156     -31.242   8.141   3.444  1.00 10.00      A   
ATOM   1461  CA  ILE   156     -32.511   7.871   1.767  1.00 10.00      A   
ATOM   1462  CB  ILE   156     -33.722   8.096   2.706  1.00 10.00      A   
ATOM   1463  CG1 ILE   156     -33.737   7.059   3.837  1.00 10.00      A   
ATOM   1464  CG2 ILE   156     -35.031   8.054   1.928  1.00 10.00      A   
ATOM   1465  CD1 ILE   156     -33.818   5.623   3.365  1.00 10.00      A   
ATOM   1466  C   ILE   156     -32.488   8.954   0.688  1.00 10.00      A   
ATOM   1467  O   ILE   156     -33.034   8.772  -0.402  1.00 10.00      A   
ATOM   1468  N   LEU   157     -31.843  10.075   0.998  1.00 10.00      A   
ATOM   1469  HN  LEU   157     -31.426  10.157   1.884  1.00 10.00      A   
ATOM   1470  CA  LEU   157     -31.740  11.190   0.064  1.00 10.00      A   
ATOM   1471  CB  LEU   157     -30.985  12.363   0.700  1.00 10.00      A   
ATOM   1472  CG  LEU   157     -30.981  13.675  -0.091  1.00 10.00      A   
ATOM   1473  CD1 LEU   157     -32.397  14.202  -0.276  1.00 10.00      A   
ATOM   1474  CD2 LEU   157     -30.107  14.714   0.593  1.00 10.00      A   
ATOM   1475  C   LEU   157     -31.061  10.755  -1.231  1.00 10.00      A   
ATOM   1476  O   LEU   157     -31.599  10.957  -2.320  1.00 10.00      A   
ATOM   1477  N   GLN   158     -29.894  10.129  -1.108  1.00 10.00      A   
ATOM   1478  HN  GLN   158     -29.520   9.981  -0.208  1.00 10.00      A   
ATOM   1479  CA  GLN   158     -29.152   9.660  -2.276  1.00 10.00      A   
ATOM   1480  CB  GLN   158     -27.836   9.001  -1.854  1.00 10.00      A   
ATOM   1481  CG  GLN   158     -27.046   9.779  -0.817  1.00 10.00      A   
ATOM   1482  CD  GLN   158     -25.865   8.998  -0.270  1.00 10.00      A   
ATOM   1483  OE1 GLN   158     -25.835   7.767  -0.318  1.00 10.00      A   
ATOM   1484  NE2 GLN   158     -24.896   9.709   0.279  1.00 10.00      A   
ATOM   1485 HE21 GLN   158     -24.995  10.685   0.302  1.00 10.00      A   
ATOM   1486 HE22 GLN   158     -24.118   9.229   0.642  1.00 10.00      A   
ATOM   1487  C   GLN   158     -29.990   8.658  -3.062  1.00 10.00      A   
ATOM   1488  O   GLN   158     -29.987   8.653  -4.294  1.00 10.00      A   
ATOM   1489  N   MET   159     -30.729   7.830  -2.331  1.00 10.00      A   
ATOM   1490  HN  MET   159     -30.693   7.902  -1.351  1.00 10.00      A   
ATOM   1491  CA  MET   159     -31.583   6.811  -2.930  1.00 10.00      A   
ATOM   1492  CB  MET   159     -32.133   5.882  -1.840  1.00 10.00      A   
ATOM   1493  CG  MET   159     -32.867   4.658  -2.367  1.00 10.00      A   
ATOM   1494  SD  MET   159     -33.288   3.475  -1.072  1.00 10.00      A   
ATOM   1495  CE  MET   159     -34.394   4.450  -0.057  1.00 10.00      A   
ATOM   1496  C   MET   159     -32.733   7.435  -3.720  1.00 10.00      A   
ATOM   1497  O   MET   159     -33.250   6.835  -4.665  1.00 10.00      A   
ATOM   1498  N   ALA   160     -33.133   8.636  -3.334  1.00 10.00      A   
ATOM   1499  HN  ALA   160     -32.686   9.069  -2.571  1.00 10.00      A   
ATOM   1500  CA  ALA   160     -34.225   9.328  -4.005  1.00 10.00      A   
ATOM   1501  CB  ALA   160     -35.002  10.180  -3.018  1.00 10.00      A   
ATOM   1502  C   ALA   160     -33.727  10.180  -5.167  1.00 10.00      A   
ATOM   1503  O   ALA   160     -34.393  10.287  -6.192  1.00 10.00      A   
ATOM   1504  N   VAL   161     -32.557  10.778  -5.004  1.00 10.00      A   
ATOM   1505  HN  VAL   161     -32.069  10.655  -4.159  1.00 10.00      A   
ATOM   1506  CA  VAL   161     -31.983  11.632  -6.039  1.00 10.00      A   
ATOM   1507  CB  VAL   161     -30.860  12.528  -5.471  1.00 10.00      A   
ATOM   1508  CG1 VAL   161     -30.221  13.365  -6.570  1.00 10.00      A   
ATOM   1509  CG2 VAL   161     -31.401  13.425  -4.368  1.00 10.00      A   
ATOM   1510  C   VAL   161     -31.444  10.823  -7.221  1.00 10.00      A   
ATOM   1511  O   VAL   161     -31.758  11.115  -8.376  1.00 10.00      A   
ATOM   1512  N   LEU   162     -30.652   9.798  -6.928  1.00 10.00      A   
ATOM   1513  HN  LEU   162     -30.465   9.591  -5.983  1.00 10.00      A   
ATOM   1514  CA  LEU   162     -30.052   8.969  -7.973  1.00 10.00      A   
ATOM   1515  CB  LEU   162     -28.960   8.064  -7.393  1.00 10.00      A   
ATOM   1516  CG  LEU   162     -27.733   8.775  -6.815  1.00 10.00      A   
ATOM   1517  CD1 LEU   162     -26.790   7.777  -6.164  1.00 10.00      A   
ATOM   1518  CD2 LEU   162     -27.009   9.554  -7.900  1.00 10.00      A   
ATOM   1519  C   LEU   162     -31.091   8.145  -8.732  1.00 10.00      A   
ATOM   1520  O   LEU   162     -30.889   7.811  -9.901  1.00 10.00      A   
ATOM   1521  N   GLU   163     -32.199   7.837  -8.058  1.00 10.00      A   
ATOM   1522  HN  GLU   163     -32.291   8.159  -7.140  1.00 10.00      A   
ATOM   1523  CA  GLU   163     -33.290   7.045  -8.640  1.00 10.00      A   
ATOM   1524  CB  GLU   163     -34.089   7.865  -9.659  1.00 10.00      A   
ATOM   1525  CG  GLU   163     -34.599   9.190  -9.118  1.00 10.00      A   
ATOM   1526  CD  GLU   163     -35.446   9.950 -10.114  1.00 10.00      A   
ATOM   1527  OE1 GLU   163     -34.937  10.277 -11.208  1.00 10.00      A   
ATOM   1528  OE2 GLU   163     -36.621  10.235  -9.797  1.00 10.00      A   
ATOM   1529  C   GLU   163     -32.784   5.748  -9.276  1.00 10.00      A   
ATOM   1530  O   GLU   163     -32.930   5.540 -10.483  1.00 10.00      A   
ATOM   1531  N   PRO   164     -32.180   4.857  -8.475  1.00 10.00      A   
ATOM   1532  CA  PRO   164     -31.646   3.594  -8.975  1.00 10.00      A   
ATOM   1533  CB  PRO   164     -30.592   3.251  -7.927  1.00 10.00      A   
ATOM   1534  CG  PRO   164     -31.150   3.794  -6.655  1.00 10.00      A   
ATOM   1535  CD  PRO   164     -31.967   5.004  -7.022  1.00 10.00      A   
ATOM   1536  C   PRO   164     -32.701   2.492  -9.037  1.00 10.00      A   
ATOM   1537  O   PRO   164     -33.678   2.501  -8.283  1.00 10.00      A   
ATOM   1538  N   GLU   165     -32.490   1.542  -9.938  1.00 10.00      A   
ATOM   1539  HN  GLU   165     -31.696   1.595 -10.508  1.00 10.00      A   
ATOM   1540  CA  GLU   165     -33.406   0.424 -10.103  1.00 10.00      A   
ATOM   1541  CB  GLU   165     -33.108  -0.326 -11.402  1.00 10.00      A   
ATOM   1542  CG  GLU   165     -33.480   0.420 -12.672  1.00 10.00      A   
ATOM   1543  CD  GLU   165     -33.321  -0.439 -13.914  1.00 10.00      A   
ATOM   1544  OE1 GLU   165     -32.186  -0.541 -14.430  1.00 10.00      A   
ATOM   1545  OE2 GLU   165     -34.328  -1.016 -14.379  1.00 10.00      A   
ATOM   1546  C   GLU   165     -33.304  -0.544  -8.927  1.00 10.00      A   
ATOM   1547  O   GLU   165     -34.313  -1.015  -8.409  1.00 10.00      A   
ATOM   1548  N   LEU   166     -32.079  -0.820  -8.499  1.00 10.00      A   
ATOM   1549  HN  LEU   166     -31.311  -0.380  -8.926  1.00 10.00      A   
ATOM   1550  CA  LEU   166     -31.838  -1.743  -7.397  1.00 10.00      A   
ATOM   1551  CB  LEU   166     -30.890  -2.857  -7.853  1.00 10.00      A   
ATOM   1552  CG  LEU   166     -31.039  -4.210  -7.157  1.00 10.00      A   
ATOM   1553  CD1 LEU   166     -32.253  -4.957  -7.683  1.00 10.00      A   
ATOM   1554  CD2 LEU   166     -29.778  -5.043  -7.332  1.00 10.00      A   
ATOM   1555  C   LEU   166     -31.241  -1.011  -6.198  1.00 10.00      A   
ATOM   1556  O   LEU   166     -30.075  -0.613  -6.214  1.00 10.00      A   
ATOM   1557  N   CYS   167     -32.044  -0.834  -5.162  1.00 10.00      A   
ATOM   1558  HN  CYS   167     -32.964  -1.185  -5.199  1.00 10.00      A   
ATOM   1559  CA  CYS   167     -31.597  -0.146  -3.961  1.00 10.00      A   
ATOM   1560  CB  CYS   167     -32.686   0.805  -3.467  1.00 10.00      A   
ATOM   1561  SG  CYS   167     -33.445   1.812  -4.769  1.00 10.00      A   
ATOM   1562  HG  CYS   167     -33.084   1.306  -5.942  1.00 10.00      A   
ATOM   1563  C   CYS   167     -31.230  -1.147  -2.870  1.00 10.00      A   
ATOM   1564  O   CYS   167     -32.091  -1.870  -2.368  1.00 10.00      A   
ATOM   1565  N   ILE   168     -29.952  -1.191  -2.513  1.00 10.00      A   
ATOM   1566  HN  ILE   168     -29.311  -0.583  -2.943  1.00 10.00      A   
ATOM   1567  CA  ILE   168     -29.478  -2.110  -1.486  1.00 10.00      A   
ATOM   1568  CB  ILE   168     -28.287  -2.964  -1.978  1.00 10.00      A   
ATOM   1569  CG1 ILE   168     -28.632  -3.661  -3.299  1.00 10.00      A   
ATOM   1570  CG2 ILE   168     -27.886  -3.987  -0.921  1.00 10.00      A   
ATOM   1571  CD1 ILE   168     -27.463  -4.383  -3.936  1.00 10.00      A   
ATOM   1572  C   ILE   168     -29.064  -1.345  -0.231  1.00 10.00      A   
ATOM   1573  O   ILE   168     -28.130  -0.539  -0.259  1.00 10.00      A   
ATOM   1574  N   LEU   169     -29.762  -1.600   0.865  1.00 10.00      A   
ATOM   1575  HN  LEU   169     -30.489  -2.263   0.827  1.00 10.00      A   
ATOM   1576  CA  LEU   169     -29.471  -0.933   2.127  1.00 10.00      A   
ATOM   1577  CB  LEU   169     -30.685  -0.129   2.619  1.00 10.00      A   
ATOM   1578  CG  LEU   169     -31.216   0.959   1.680  1.00 10.00      A   
ATOM   1579  CD1 LEU   169     -32.365   0.428   0.835  1.00 10.00      A   
ATOM   1580  CD2 LEU   169     -31.645   2.191   2.464  1.00 10.00      A   
ATOM   1581  C   LEU   169     -29.043  -1.936   3.194  1.00 10.00      A   
ATOM   1582  O   LEU   169     -29.835  -2.776   3.629  1.00 10.00      A   
ATOM   1583  N   ASP   170     -27.785  -1.856   3.604  1.00 10.00      A   
ATOM   1584  HN  ASP   170     -27.194  -1.179   3.214  1.00 10.00      A   
ATOM   1585  CA  ASP   170     -27.267  -2.751   4.629  1.00 10.00      A   
ATOM   1586  CB  ASP   170     -25.828  -3.179   4.347  1.00 10.00      A   
ATOM   1587  CG  ASP   170     -25.265  -4.050   5.457  1.00 10.00      A   
ATOM   1588  OD1 ASP   170     -26.052  -4.782   6.102  1.00 10.00      A   
ATOM   1589  OD2 ASP   170     -24.038  -4.014   5.686  1.00 10.00      A   
ATOM   1590  C   ASP   170     -27.361  -2.110   6.004  1.00 10.00      A   
ATOM   1591  O   ASP   170     -26.508  -1.310   6.395  1.00 10.00      A   
ATOM   1592  N   GLU   171     -28.407  -2.464   6.725  1.00 10.00      A   
ATOM   1593  HN  GLU   171     -29.045  -3.108   6.352  1.00 10.00      A   
ATOM   1594  CA  GLU   171     -28.633  -1.941   8.058  1.00 10.00      A   
ATOM   1595  CB  GLU   171     -30.001  -1.261   8.134  1.00 10.00      A   
ATOM   1596  CG  GLU   171     -30.145  -0.050   7.227  1.00 10.00      A   
ATOM   1597  CD  GLU   171     -29.137   1.034   7.545  1.00 10.00      A   
ATOM   1598  OE1 GLU   171     -29.174   1.579   8.663  1.00 10.00      A   
ATOM   1599  OE2 GLU   171     -28.302   1.353   6.673  1.00 10.00      A   
ATOM   1600  C   GLU   171     -28.560  -3.076   9.065  1.00 10.00      A   
ATOM   1601  O   GLU   171     -29.229  -3.055  10.098  1.00 10.00      A   
ATOM   1602  N   SER   172     -27.742  -4.073   8.759  1.00 10.00      A   
ATOM   1603  HN  SER   172     -27.231  -4.038   7.921  1.00 10.00      A   
ATOM   1604  CA  SER   172     -27.587  -5.219   9.637  1.00 10.00      A   
ATOM   1605  CB  SER   172     -27.276  -6.486   8.830  1.00 10.00      A   
ATOM   1606  OG  SER   172     -26.053  -6.381   8.123  1.00 10.00      A   
ATOM   1607  HG  SER   172     -26.141  -5.728   7.402  1.00 10.00      A   
ATOM   1608  C   SER   172     -26.526  -4.956  10.705  1.00 10.00      A   
ATOM   1609  O   SER   172     -25.635  -5.774  10.936  1.00 10.00      A   
ATOM   1610  N   ASP   173     -26.644  -3.813  11.368  1.00 10.00      A   
ATOM   1611  HN  ASP   173     -27.398  -3.215  11.162  1.00 10.00      A   
ATOM   1612  CA  ASP   173     -25.702  -3.430  12.409  1.00 10.00      A   
ATOM   1613  CB  ASP   173     -24.905  -2.187  11.997  1.00 10.00      A   
ATOM   1614  CG  ASP   173     -23.611  -2.025  12.775  1.00 10.00      A   
ATOM   1615  OD1 ASP   173     -23.102  -3.035  13.316  1.00 10.00      A   
ATOM   1616  OD2 ASP   173     -23.089  -0.891  12.839  1.00 10.00      A   
ATOM   1617  C   ASP   173     -26.430  -3.188  13.723  1.00 10.00      A   
ATOM   1618  O   ASP   173     -27.641  -2.954  13.738  1.00 10.00      A   
ATOM   1619  N   SER   174     -25.695  -3.249  14.818  1.00 10.00      A   
ATOM   1620  HN  SER   174     -24.733  -3.423  14.738  1.00 10.00      A   
ATOM   1621  CA  SER   174     -26.269  -3.050  16.138  1.00 10.00      A   
ATOM   1622  CB  SER   174     -25.609  -4.007  17.137  1.00 10.00      A   
ATOM   1623  OG  SER   174     -24.886  -5.033  16.467  1.00 10.00      A   
ATOM   1624  HG  SER   174     -23.977  -4.739  16.329  1.00 10.00      A   
ATOM   1625  C   SER   174     -26.093  -1.602  16.596  1.00 10.00      A   
ATOM   1626  O   SER   174     -25.187  -0.902  16.133  1.00 10.00      A   
ATOM   1627  N   GLY   175     -26.967  -1.154  17.489  1.00 10.00      A   
ATOM   1628  HN  GLY   175     -27.677  -1.754  17.810  1.00 10.00      A   
ATOM   1629  CA  GLY   175     -26.881   0.203  18.000  1.00 10.00      A   
ATOM   1630  C   GLY   175     -27.475   1.234  17.061  1.00 10.00      A   
ATOM   1631  O   GLY   175     -26.867   2.278  16.806  1.00 10.00      A   
ATOM   1632  N   LEU   176     -28.658   0.946  16.543  1.00 10.00      A   
ATOM   1633  HN  LEU   176     -29.092   0.099  16.782  1.00 10.00      A   
ATOM   1634  CA  LEU   176     -29.336   1.859  15.635  1.00 10.00      A   
ATOM   1635  CB  LEU   176     -29.745   1.143  14.345  1.00 10.00      A   
ATOM   1636  CG  LEU   176     -28.603   0.704  13.423  1.00 10.00      A   
ATOM   1637  CD1 LEU   176     -29.149  -0.004  12.191  1.00 10.00      A   
ATOM   1638  CD2 LEU   176     -27.743   1.894  13.022  1.00 10.00      A   
ATOM   1639  C   LEU   176     -30.550   2.478  16.318  1.00 10.00      A   
ATOM   1640  O   LEU   176     -31.445   1.767  16.776  1.00 10.00      A   
ATOM   1641  N   ASP   177     -30.563   3.803  16.397  1.00 10.00      A   
ATOM   1642  HN  ASP   177     -29.818   4.308  16.007  1.00 10.00      A   
ATOM   1643  CA  ASP   177     -31.654   4.532  17.037  1.00 10.00      A   
ATOM   1644  CB  ASP   177     -31.376   6.037  17.025  1.00 10.00      A   
ATOM   1645  CG  ASP   177     -30.865   6.554  18.353  1.00 10.00      A   
ATOM   1646  OD1 ASP   177     -31.553   6.355  19.381  1.00 10.00      A   
ATOM   1647  OD2 ASP   177     -29.777   7.174  18.372  1.00 10.00      A   
ATOM   1648  C   ASP   177     -32.986   4.258  16.358  1.00 10.00      A   
ATOM   1649  O   ASP   177     -33.051   4.115  15.135  1.00 10.00      A   
ATOM   1650  N   ILE   178     -34.052   4.205  17.151  1.00 10.00      A   
ATOM   1651  HN  ILE   178     -33.937   4.338  18.119  1.00 10.00      A   
ATOM   1652  CA  ILE   178     -35.387   3.955  16.618  1.00 10.00      A   
ATOM   1653  CB  ILE   178     -36.435   3.743  17.730  1.00 10.00      A   
ATOM   1654  CG1 ILE   178     -36.394   4.889  18.747  1.00 10.00      A   
ATOM   1655  CG2 ILE   178     -36.215   2.402  18.413  1.00 10.00      A   
ATOM   1656  CD1 ILE   178     -37.510   4.847  19.768  1.00 10.00      A   
ATOM   1657  C   ILE   178     -35.821   5.093  15.701  1.00 10.00      A   
ATOM   1658  O   ILE   178     -36.622   4.900  14.787  1.00 10.00      A   
ATOM   1659  N   ASP   179     -35.279   6.278  15.952  1.00 10.00      A   
ATOM   1660  HN  ASP   179     -34.666   6.371  16.717  1.00 10.00      A   
ATOM   1661  CA  ASP   179     -35.585   7.448  15.139  1.00 10.00      A   
ATOM   1662  CB  ASP   179     -35.063   8.715  15.822  1.00 10.00      A   
ATOM   1663  CG  ASP   179     -35.925   9.938  15.567  1.00 10.00      A   
ATOM   1664  OD1 ASP   179     -37.004   9.805  14.947  1.00 10.00      A   
ATOM   1665  OD2 ASP   179     -35.536  11.045  16.003  1.00 10.00      A   
ATOM   1666  C   ASP   179     -34.944   7.289  13.765  1.00 10.00      A   
ATOM   1667  O   ASP   179     -35.515   7.681  12.749  1.00 10.00      A   
ATOM   1668  N   ALA   180     -33.765   6.672  13.748  1.00 10.00      A   
ATOM   1669  HN  ALA   180     -33.380   6.366  14.595  1.00 10.00      A   
ATOM   1670  CA  ALA   180     -33.031   6.432  12.511  1.00 10.00      A   
ATOM   1671  CB  ALA   180     -31.608   5.989  12.818  1.00 10.00      A   
ATOM   1672  C   ALA   180     -33.741   5.379  11.673  1.00 10.00      A   
ATOM   1673  O   ALA   180     -33.869   5.521  10.458  1.00 10.00      A   
ATOM   1674  N   LEU   181     -34.213   4.331  12.339  1.00 10.00      A   
ATOM   1675  HN  LEU   181     -34.070   4.281  13.310  1.00 10.00      A   
ATOM   1676  CA  LEU   181     -34.923   3.246  11.669  1.00 10.00      A   
ATOM   1677  CB  LEU   181     -35.306   2.158  12.677  1.00 10.00      A   
ATOM   1678  CG  LEU   181     -34.190   1.658  13.597  1.00 10.00      A   
ATOM   1679  CD1 LEU   181     -34.738   0.689  14.632  1.00 10.00      A   
ATOM   1680  CD2 LEU   181     -33.070   1.019  12.793  1.00 10.00      A   
ATOM   1681  C   LEU   181     -36.180   3.771  10.985  1.00 10.00      A   
ATOM   1682  O   LEU   181     -36.570   3.291   9.918  1.00 10.00      A   
ATOM   1683  N   LYS   182     -36.802   4.767  11.608  1.00 10.00      A   
ATOM   1684  HN  LYS   182     -36.433   5.104  12.453  1.00 10.00      A   
ATOM   1685  CA  LYS   182     -38.014   5.372  11.075  1.00 10.00      A   
ATOM   1686  CB  LYS   182     -38.598   6.359  12.087  1.00 10.00      A   
ATOM   1687  CG  LYS   182     -39.977   6.878  11.723  1.00 10.00      A   
ATOM   1688  CD  LYS   182     -40.514   7.820  12.786  1.00 10.00      A   
ATOM   1689  CE  LYS   182     -42.008   8.051  12.615  1.00 10.00      A   
ATOM   1690  NZ  LYS   182     -42.331   8.714  11.322  1.00 10.00      A   
ATOM   1691  HZ1 LYS   182     -41.923   8.175  10.527  1.00 10.00      A   
ATOM   1692  HZ2 LYS   182     -41.945   9.678  11.306  1.00 10.00      A   
ATOM   1693  HZ3 LYS   182     -43.361   8.765  11.196  1.00 10.00      A   
ATOM   1694  C   LYS   182     -37.726   6.076   9.753  1.00 10.00      A   
ATOM   1695  O   LYS   182     -38.547   6.057   8.835  1.00 10.00      A   
ATOM   1696  N   VAL   183     -36.545   6.680   9.660  1.00 10.00      A   
ATOM   1697  HN  VAL   183     -35.929   6.643  10.423  1.00 10.00      A   
ATOM   1698  CA  VAL   183     -36.137   7.387   8.453  1.00 10.00      A   
ATOM   1699  CB  VAL   183     -34.770   8.082   8.635  1.00 10.00      A   
ATOM   1700  CG1 VAL   183     -34.369   8.822   7.369  1.00 10.00      A   
ATOM   1701  CG2 VAL   183     -34.809   9.036   9.818  1.00 10.00      A   
ATOM   1702  C   VAL   183     -36.070   6.426   7.271  1.00 10.00      A   
ATOM   1703  O   VAL   183     -36.532   6.740   6.171  1.00 10.00      A   
ATOM   1704  N   VAL   184     -35.506   5.252   7.510  1.00 10.00      A   
ATOM   1705  HN  VAL   184     -35.150   5.067   8.408  1.00 10.00      A   
ATOM   1706  CA  VAL   184     -35.390   4.236   6.474  1.00 10.00      A   
ATOM   1707  CB  VAL   184     -34.501   3.057   6.924  1.00 10.00      A   
ATOM   1708  CG1 VAL   184     -34.228   2.114   5.759  1.00 10.00      A   
ATOM   1709  CG2 VAL   184     -33.198   3.563   7.519  1.00 10.00      A   
ATOM   1710  C   VAL   184     -36.770   3.705   6.103  1.00 10.00      A   
ATOM   1711  O   VAL   184     -37.123   3.631   4.924  1.00 10.00      A   
ATOM   1712  N   ALA   185     -37.551   3.365   7.123  1.00 10.00      A   
ATOM   1713  HN  ALA   185     -37.208   3.472   8.039  1.00 10.00      A   
ATOM   1714  CA  ALA   185     -38.895   2.837   6.928  1.00 10.00      A   
ATOM   1715  CB  ALA   185     -39.544   2.540   8.270  1.00 10.00      A   
ATOM   1716  C   ALA   185     -39.757   3.804   6.124  1.00 10.00      A   
ATOM   1717  O   ALA   185     -40.350   3.431   5.109  1.00 10.00      A   
ATOM   1718  N   ASP   186     -39.807   5.050   6.570  1.00 10.00      A   
ATOM   1719  HN  ASP   186     -39.296   5.292   7.376  1.00 10.00      A   
ATOM   1720  CA  ASP   186     -40.599   6.069   5.894  1.00 10.00      A   
ATOM   1721  CB  ASP   186     -40.708   7.345   6.732  1.00 10.00      A   
ATOM   1722  CG  ASP   186     -41.875   7.312   7.698  1.00 10.00      A   
ATOM   1723  OD1 ASP   186     -42.999   6.963   7.270  1.00 10.00      A   
ATOM   1724  OD2 ASP   186     -41.678   7.636   8.892  1.00 10.00      A   
ATOM   1725  C   ASP   186     -40.037   6.382   4.515  1.00 10.00      A   
ATOM   1726  O   ASP   186     -40.788   6.571   3.559  1.00 10.00      A   
ATOM   1727  N   GLY   187     -38.715   6.416   4.415  1.00 10.00      A   
ATOM   1728  HN  GLY   187     -38.166   6.250   5.214  1.00 10.00      A   
ATOM   1729  CA  GLY   187     -38.068   6.703   3.150  1.00 10.00      A   
ATOM   1730  C   GLY   187     -38.387   5.670   2.088  1.00 10.00      A   
ATOM   1731  O   GLY   187     -38.813   6.018   0.986  1.00 10.00      A   
ATOM   1732  N   VAL   188     -38.198   4.399   2.424  1.00 10.00      A   
ATOM   1733  HN  VAL   188     -37.856   4.187   3.324  1.00 10.00      A   
ATOM   1734  CA  VAL   188     -38.470   3.307   1.492  1.00 10.00      A   
ATOM   1735  CB  VAL   188     -38.026   1.941   2.069  1.00 10.00      A   
ATOM   1736  CG1 VAL   188     -38.384   0.800   1.127  1.00 10.00      A   
ATOM   1737  CG2 VAL   188     -36.529   1.946   2.345  1.00 10.00      A   
ATOM   1738  C   VAL   188     -39.955   3.266   1.122  1.00 10.00      A   
ATOM   1739  O   VAL   188     -40.321   2.886   0.011  1.00 10.00      A   
ATOM   1740  N   ASN   189     -40.807   3.674   2.054  1.00 10.00      A   
ATOM   1741  HN  ASN   189     -40.462   3.964   2.927  1.00 10.00      A   
ATOM   1742  CA  ASN   189     -42.247   3.692   1.816  1.00 10.00      A   
ATOM   1743  CB  ASN   189     -43.013   3.878   3.130  1.00 10.00      A   
ATOM   1744  CG  ASN   189     -43.475   2.572   3.745  1.00 10.00      A   
ATOM   1745  OD1 ASN   189     -44.470   1.995   3.318  1.00 10.00      A   
ATOM   1746  ND2 ASN   189     -42.762   2.104   4.757  1.00 10.00      A   
ATOM   1747 HD21 ASN   189     -41.975   2.619   5.050  1.00 10.00      A   
ATOM   1748 HD22 ASN   189     -43.058   1.269   5.190  1.00 10.00      A   
ATOM   1749  C   ASN   189     -42.622   4.803   0.842  1.00 10.00      A   
ATOM   1750  O   ASN   189     -43.497   4.630  -0.006  1.00 10.00      A   
ATOM   1751  N   SER   190     -41.933   5.935   0.953  1.00 10.00      A   
ATOM   1752  HN  SER   190     -41.226   5.999   1.629  1.00 10.00      A   
ATOM   1753  CA  SER   190     -42.198   7.084   0.089  1.00 10.00      A   
ATOM   1754  CB  SER   190     -41.596   8.358   0.691  1.00 10.00      A   
ATOM   1755  OG  SER   190     -41.900   8.462   2.076  1.00 10.00      A   
ATOM   1756  HG  SER   190     -41.510   7.711   2.549  1.00 10.00      A   
ATOM   1757  C   SER   190     -41.660   6.857  -1.323  1.00 10.00      A   
ATOM   1758  O   SER   190     -42.122   7.472  -2.283  1.00 10.00      A   
ATOM   1759  N   LEU   191     -40.687   5.967  -1.445  1.00 10.00      A   
ATOM   1760  HN  LEU   191     -40.357   5.507  -0.646  1.00 10.00      A   
ATOM   1761  CA  LEU   191     -40.091   5.661  -2.738  1.00 10.00      A   
ATOM   1762  CB  LEU   191     -38.567   5.635  -2.627  1.00 10.00      A   
ATOM   1763  CG  LEU   191     -37.888   6.983  -2.380  1.00 10.00      A   
ATOM   1764  CD1 LEU   191     -36.408   6.788  -2.098  1.00 10.00      A   
ATOM   1765  CD2 LEU   191     -38.083   7.903  -3.574  1.00 10.00      A   
ATOM   1766  C   LEU   191     -40.604   4.332  -3.281  1.00 10.00      A   
ATOM   1767  O   LEU   191     -40.074   3.805  -4.257  1.00 10.00      A   
ATOM   1768  N   ARG   192     -41.637   3.797  -2.642  1.00 10.00      A   
ATOM   1769  HN  ARG   192     -42.018   4.268  -1.873  1.00 10.00      A   
ATOM   1770  CA  ARG   192     -42.221   2.531  -3.062  1.00 10.00      A   
ATOM   1771  CB  ARG   192     -43.205   2.008  -2.009  1.00 10.00      A   
ATOM   1772  CG  ARG   192     -43.998   0.789  -2.453  1.00 10.00      A   
ATOM   1773  CD  ARG   192     -44.960   0.320  -1.372  1.00 10.00      A   
ATOM   1774  NE  ARG   192     -44.276  -0.402  -0.296  1.00 10.00      A   
ATOM   1775  HE  ARG   192     -43.694   0.120   0.301  1.00 10.00      A   
ATOM   1776  CZ  ARG   192     -44.405  -1.712  -0.079  1.00 10.00      A   
ATOM   1777  NH1 ARG   192     -45.187  -2.448  -0.861  1.00 10.00      A   
ATOM   1778 HH11 ARG   192     -45.710  -2.007  -1.653  1.00 10.00      A   
ATOM   1779 HH12 ARG   192     -45.284  -3.472  -0.689  1.00 10.00      A   
ATOM   1780  NH2 ARG   192     -43.749  -2.284   0.926  1.00 10.00      A   
ATOM   1781 HH21 ARG   192     -43.844  -3.312   1.103  1.00 10.00      A   
ATOM   1782 HH22 ARG   192     -43.136  -1.712   1.547  1.00 10.00      A   
ATOM   1783  C   ARG   192     -42.917   2.668  -4.411  1.00 10.00      A   
ATOM   1784  O   ARG   192     -43.858   3.452  -4.559  1.00 10.00      A   
ATOM   1785  N   ASP   193     -42.437   1.910  -5.388  1.00 10.00      A   
ATOM   1786  HN  ASP   193     -41.673   1.324  -5.205  1.00 10.00      A   
ATOM   1787  CA  ASP   193     -43.007   1.920  -6.727  1.00 10.00      A   
ATOM   1788  CB  ASP   193     -42.539   3.144  -7.516  1.00 10.00      A   
ATOM   1789  CG  ASP   193     -43.241   3.262  -8.851  1.00 10.00      A   
ATOM   1790  OD1 ASP   193     -42.562   3.169  -9.893  1.00 10.00      A   
ATOM   1791  OD2 ASP   193     -44.480   3.431  -8.862  1.00 10.00      A   
ATOM   1792  C   ASP   193     -42.632   0.640  -7.465  1.00 10.00      A   
ATOM   1793  O   ASP   193     -41.583   0.054  -7.197  1.00 10.00      A   
ATOM   1794  N   GLY   194     -43.476   0.225  -8.402  1.00 10.00      A   
ATOM   1795  HN  GLY   194     -44.282   0.753  -8.589  1.00 10.00      A   
ATOM   1796  CA  GLY   194     -43.230  -0.995  -9.151  1.00 10.00      A   
ATOM   1797  C   GLY   194     -42.029  -0.924 -10.077  1.00 10.00      A   
ATOM   1798  O   GLY   194     -41.530  -1.954 -10.525  1.00 10.00      A   
ATOM   1799  N   LYS   195     -41.555   0.278 -10.371  1.00 10.00      A   
ATOM   1800  HN  LYS   195     -41.990   1.074  -9.996  1.00 10.00      A   
ATOM   1801  CA  LYS   195     -40.407   0.434 -11.258  1.00 10.00      A   
ATOM   1802  CB  LYS   195     -40.432   1.793 -11.960  1.00 10.00      A   
ATOM   1803  CG  LYS   195     -41.533   1.956 -12.991  1.00 10.00      A   
ATOM   1804  CD  LYS   195     -41.427   3.305 -13.681  1.00 10.00      A   
ATOM   1805  CE  LYS   195     -42.654   3.592 -14.526  1.00 10.00      A   
ATOM   1806  NZ  LYS   195     -42.598   4.939 -15.147  1.00 10.00      A   
ATOM   1807  HZ1 LYS   195     -41.824   4.986 -15.838  1.00 10.00      A   
ATOM   1808  HZ2 LYS   195     -42.439   5.663 -14.419  1.00 10.00      A   
ATOM   1809  HZ3 LYS   195     -43.492   5.147 -15.631  1.00 10.00      A   
ATOM   1810  C   LYS   195     -39.080   0.266 -10.522  1.00 10.00      A   
ATOM   1811  O   LYS   195     -38.018   0.279 -11.144  1.00 10.00      A   
ATOM   1812  N   ARG   196     -39.131   0.095  -9.207  1.00 10.00      A   
ATOM   1813  HN  ARG   196     -40.003   0.041  -8.759  1.00 10.00      A   
ATOM   1814  CA  ARG   196     -37.912  -0.040  -8.420  1.00 10.00      A   
ATOM   1815  CB  ARG   196     -37.736   1.173  -7.502  1.00 10.00      A   
ATOM   1816  CG  ARG   196     -37.703   2.506  -8.233  1.00 10.00      A   
ATOM   1817  CD  ARG   196     -37.712   3.670  -7.260  1.00 10.00      A   
ATOM   1818  NE  ARG   196     -36.523   3.683  -6.411  1.00 10.00      A   
ATOM   1819  HE  ARG   196     -36.136   2.814  -6.173  1.00 10.00      A   
ATOM   1820  CZ  ARG   196     -35.942   4.790  -5.959  1.00 10.00      A   
ATOM   1821  NH1 ARG   196     -36.443   5.979  -6.273  1.00 10.00      A   
ATOM   1822 HH11 ARG   196     -35.994   6.850  -5.922  1.00 10.00      A   
ATOM   1823 HH12 ARG   196     -37.294   6.045  -6.876  1.00 10.00      A   
ATOM   1824  NH2 ARG   196     -34.864   4.703  -5.187  1.00 10.00      A   
ATOM   1825 HH21 ARG   196     -34.473   3.767  -4.938  1.00 10.00      A   
ATOM   1826 HH22 ARG   196     -34.398   5.572  -4.829  1.00 10.00      A   
ATOM   1827  C   ARG   196     -37.890  -1.321  -7.593  1.00 10.00      A   
ATOM   1828  O   ARG   196     -38.933  -1.905  -7.292  1.00 10.00      A   
ATOM   1829  N   SER   197     -36.687  -1.750  -7.242  1.00 10.00      A   
ATOM   1830  HN  SER   197     -35.896  -1.253  -7.550  1.00 10.00      A   
ATOM   1831  CA  SER   197     -36.486  -2.941  -6.433  1.00 10.00      A   
ATOM   1832  CB  SER   197     -35.713  -3.992  -7.235  1.00 10.00      A   
ATOM   1833  OG  SER   197     -36.209  -4.081  -8.561  1.00 10.00      A   
ATOM   1834  HG  SER   197     -35.483  -3.968  -9.183  1.00 10.00      A   
ATOM   1835  C   SER   197     -35.710  -2.564  -5.171  1.00 10.00      A   
ATOM   1836  O   SER   197     -34.671  -1.904  -5.247  1.00 10.00      A   
ATOM   1837  N   PHE   198     -36.218  -2.966  -4.014  1.00 10.00      A   
ATOM   1838  HN  PHE   198     -37.042  -3.501  -4.009  1.00 10.00      A   
ATOM   1839  CA  PHE   198     -35.567  -2.639  -2.750  1.00 10.00      A   
ATOM   1840  CB  PHE   198     -36.518  -1.850  -1.845  1.00 10.00      A   
ATOM   1841  CG  PHE   198     -36.853  -0.479  -2.355  1.00 10.00      A   
ATOM   1842  CD1 PHE   198     -37.957  -0.277  -3.167  1.00 10.00      A   
ATOM   1843  CD2 PHE   198     -36.065   0.609  -2.022  1.00 10.00      A   
ATOM   1844  CE1 PHE   198     -38.268   0.985  -3.636  1.00 10.00      A   
ATOM   1845  CE2 PHE   198     -36.370   1.874  -2.487  1.00 10.00      A   
ATOM   1846  CZ  PHE   198     -37.473   2.062  -3.296  1.00 10.00      A   
ATOM   1847  C   PHE   198     -35.087  -3.883  -2.021  1.00 10.00      A   
ATOM   1848  O   PHE   198     -35.828  -4.856  -1.881  1.00 10.00      A   
ATOM   1849  N   ILE   199     -33.843  -3.850  -1.571  1.00 10.00      A   
ATOM   1850  HN  ILE   199     -33.290  -3.052  -1.743  1.00 10.00      A   
ATOM   1851  CA  ILE   199     -33.260  -4.957  -0.832  1.00 10.00      A   
ATOM   1852  CB  ILE   199     -32.093  -5.621  -1.595  1.00 10.00      A   
ATOM   1853  CG1 ILE   199     -32.552  -6.111  -2.972  1.00 10.00      A   
ATOM   1854  CG2 ILE   199     -31.510  -6.773  -0.789  1.00 10.00      A   
ATOM   1855  CD1 ILE   199     -32.339  -5.103  -4.080  1.00 10.00      A   
ATOM   1856  C   ILE   199     -32.761  -4.440   0.509  1.00 10.00      A   
ATOM   1857  O   ILE   199     -31.742  -3.751   0.581  1.00 10.00      A   
ATOM   1858  N   ILE   200     -33.493  -4.756   1.560  1.00 10.00      A   
ATOM   1859  HN  ILE   200     -34.289  -5.321   1.437  1.00 10.00      A   
ATOM   1860  CA  ILE   200     -33.143  -4.309   2.894  1.00 10.00      A   
ATOM   1861  CB  ILE   200     -34.326  -3.582   3.565  1.00 10.00      A   
ATOM   1862  CG1 ILE   200     -34.869  -2.483   2.645  1.00 10.00      A   
ATOM   1863  CG2 ILE   200     -33.903  -2.997   4.904  1.00 10.00      A   
ATOM   1864  CD1 ILE   200     -36.173  -1.879   3.119  1.00 10.00      A   
ATOM   1865  C   ILE   200     -32.712  -5.485   3.759  1.00 10.00      A   
ATOM   1866  O   ILE   200     -33.460  -6.447   3.939  1.00 10.00      A   
ATOM   1867  N   VAL   201     -31.497  -5.411   4.275  1.00 10.00      A   
ATOM   1868  HN  VAL   201     -30.941  -4.623   4.083  1.00 10.00      A   
ATOM   1869  CA  VAL   201     -30.965  -6.464   5.126  1.00 10.00      A   
ATOM   1870  CB  VAL   201     -29.626  -7.014   4.594  1.00 10.00      A   
ATOM   1871  CG1 VAL   201     -29.167  -8.213   5.412  1.00 10.00      A   
ATOM   1872  CG2 VAL   201     -29.750  -7.383   3.125  1.00 10.00      A   
ATOM   1873  C   VAL   201     -30.776  -5.952   6.548  1.00 10.00      A   
ATOM   1874  O   VAL   201     -29.832  -5.216   6.836  1.00 10.00      A   
ATOM   1875  N   THR   202     -31.693  -6.328   7.423  1.00 10.00      A   
ATOM   1876  HN  THR   202     -32.433  -6.896   7.121  1.00 10.00      A   
ATOM   1877  CA  THR   202     -31.638  -5.930   8.819  1.00 10.00      A   
ATOM   1878  CB  THR   202     -32.301  -4.551   9.073  1.00 10.00      A   
ATOM   1879  OG1 THR   202     -32.424  -4.321  10.483  1.00 10.00      A   
ATOM   1880  HG1 THR   202     -31.771  -3.664  10.761  1.00 10.00      A   
ATOM   1881  CG2 THR   202     -33.673  -4.458   8.418  1.00 10.00      A   
ATOM   1882  C   THR   202     -32.264  -7.009   9.705  1.00 10.00      A   
ATOM   1883  O   THR   202     -33.477  -7.227   9.687  1.00 10.00      A   
ATOM   1884  N   HIS   203     -31.417  -7.712  10.449  1.00 10.00      A   
ATOM   1885  HN  HIS   203     -30.461  -7.519  10.391  1.00 10.00      A   
ATOM   1886  CA  HIS   203     -31.880  -8.776  11.333  1.00 10.00      A   
ATOM   1887  CB  HIS   203     -31.002 -10.022  11.162  1.00 10.00      A   
ATOM   1888  CG  HIS   203     -31.443 -11.207  11.966  1.00 10.00      A   
ATOM   1889  ND1 HIS   203     -30.750 -11.678  13.060  1.00 10.00      A   
ATOM   1890  HD1 HIS   203     -29.922 -11.294  13.423  1.00 10.00      A   
ATOM   1891  CD2 HIS   203     -32.507 -12.026  11.821  1.00 10.00      A   
ATOM   1892  CE1 HIS   203     -31.369 -12.734  13.550  1.00 10.00      A   
ATOM   1893  NE2 HIS   203     -32.436 -12.963  12.814  1.00 10.00      A   
ATOM   1894  HE2 HIS   203     -33.072 -13.711  12.943  1.00 10.00      A   
ATOM   1895  C   HIS   203     -31.869  -8.325  12.790  1.00 10.00      A   
ATOM   1896  O   HIS   203     -32.571  -8.885  13.630  1.00 10.00      A   
ATOM   1897  N   TYR   204     -31.069  -7.310  13.080  1.00 10.00      A   
ATOM   1898  HN  TYR   204     -30.555  -6.889  12.365  1.00 10.00      A   
ATOM   1899  CA  TYR   204     -30.954  -6.792  14.434  1.00 10.00      A   
ATOM   1900  CB  TYR   204     -29.730  -5.883  14.554  1.00 10.00      A   
ATOM   1901  CG  TYR   204     -28.415  -6.618  14.674  1.00 10.00      A   
ATOM   1902  CD1 TYR   204     -27.577  -6.767  13.578  1.00 10.00      A   
ATOM   1903  CD2 TYR   204     -28.006  -7.151  15.889  1.00 10.00      A   
ATOM   1904  CE1 TYR   204     -26.366  -7.424  13.689  1.00 10.00      A   
ATOM   1905  CE2 TYR   204     -26.800  -7.811  16.007  1.00 10.00      A   
ATOM   1906  CZ  TYR   204     -25.982  -7.945  14.904  1.00 10.00      A   
ATOM   1907  OH  TYR   204     -24.772  -8.595  15.019  1.00 10.00      A   
ATOM   1908  HH  TYR   204     -24.860  -9.327  15.639  1.00 10.00      A   
ATOM   1909  C   TYR   204     -32.207  -6.025  14.833  1.00 10.00      A   
ATOM   1910  O   TYR   204     -32.631  -6.064  15.988  1.00 10.00      A   
ATOM   1911  N   GLN   205     -32.799  -5.339  13.870  1.00 10.00      A   
ATOM   1912  HN  GLN   205     -32.424  -5.364  12.966  1.00 10.00      A   
ATOM   1913  CA  GLN   205     -33.995  -4.555  14.118  1.00 10.00      A   
ATOM   1914  CB  GLN   205     -33.840  -3.140  13.556  1.00 10.00      A   
ATOM   1915  CG  GLN   205     -32.738  -2.314  14.213  1.00 10.00      A   
ATOM   1916  CD  GLN   205     -31.344  -2.673  13.725  1.00 10.00      A   
ATOM   1917  OE1 GLN   205     -31.164  -3.125  12.593  1.00 10.00      A   
ATOM   1918  NE2 GLN   205     -30.349  -2.472  14.576  1.00 10.00      A   
ATOM   1919 HE21 GLN   205     -30.563  -2.108  15.463  1.00 10.00      A   
ATOM   1920 HE22 GLN   205     -29.435  -2.693  14.284  1.00 10.00      A   
ATOM   1921  C   GLN   205     -35.225  -5.238  13.529  1.00 10.00      A   
ATOM   1922  O   GLN   205     -35.111  -6.201  12.766  1.00 10.00      A   
ATOM   1923  N   ARG   206     -36.396  -4.741  13.895  1.00 10.00      A   
ATOM   1924  HN  ARG   206     -36.415  -3.974  14.509  1.00 10.00      A   
ATOM   1925  CA  ARG   206     -37.658  -5.294  13.422  1.00 10.00      A   
ATOM   1926  CB  ARG   206     -38.502  -5.755  14.615  1.00 10.00      A   
ATOM   1927  CG  ARG   206     -37.781  -6.704  15.560  1.00 10.00      A   
ATOM   1928  CD  ARG   206     -37.724  -8.112  14.993  1.00 10.00      A   
ATOM   1929  NE  ARG   206     -39.037  -8.753  15.011  1.00 10.00      A   
ATOM   1930  HE  ARG   206     -39.814  -8.197  14.779  1.00 10.00      A   
ATOM   1931  CZ  ARG   206     -39.240 -10.032  15.321  1.00 10.00      A   
ATOM   1932  NH1 ARG   206     -38.218 -10.816  15.634  1.00 10.00      A   
ATOM   1933 HH11 ARG   206     -38.381 -11.818  15.873  1.00 10.00      A   
ATOM   1934 HH12 ARG   206     -37.245 -10.434  15.645  1.00 10.00      A   
ATOM   1935  NH2 ARG   206     -40.472 -10.518  15.330  1.00 10.00      A   
ATOM   1936 HH21 ARG   206     -41.280  -9.902  15.098  1.00 10.00      A   
ATOM   1937 HH22 ARG   206     -40.647 -11.528  15.576  1.00 10.00      A   
ATOM   1938  C   ARG   206     -38.417  -4.245  12.617  1.00 10.00      A   
ATOM   1939  O   ARG   206     -39.610  -4.018  12.825  1.00 10.00      A   
ATOM   1940  N   ILE   207     -37.716  -3.624  11.676  1.00 10.00      A   
ATOM   1941  HN  ILE   207     -36.781  -3.883  11.536  1.00 10.00      A   
ATOM   1942  CA  ILE   207     -38.293  -2.581  10.833  1.00 10.00      A   
ATOM   1943  CB  ILE   207     -37.192  -1.785  10.094  1.00 10.00      A   
ATOM   1944  CG1 ILE   207     -35.961  -1.625  10.991  1.00 10.00      A   
ATOM   1945  CG2 ILE   207     -37.712  -0.420   9.669  1.00 10.00      A   
ATOM   1946  CD1 ILE   207     -34.734  -1.121  10.268  1.00 10.00      A   
ATOM   1947  C   ILE   207     -39.260  -3.178   9.808  1.00 10.00      A   
ATOM   1948  O   ILE   207     -39.998  -2.452   9.135  1.00 10.00      A   
ATOM   1949  N   LEU   208     -39.256  -4.506   9.712  1.00 10.00      A   
ATOM   1950  HN  LEU   208     -38.643  -5.016  10.282  1.00 10.00      A   
ATOM   1951  CA  LEU   208     -40.117  -5.232   8.780  1.00 10.00      A   
ATOM   1952  CB  LEU   208     -39.995  -6.740   9.012  1.00 10.00      A   
ATOM   1953  CG  LEU   208     -39.491  -7.571   7.829  1.00 10.00      A   
ATOM   1954  CD1 LEU   208     -38.058  -7.202   7.475  1.00 10.00      A   
ATOM   1955  CD2 LEU   208     -39.607  -9.059   8.125  1.00 10.00      A   
ATOM   1956  C   LEU   208     -41.581  -4.806   8.890  1.00 10.00      A   
ATOM   1957  O   LEU   208     -42.290  -4.743   7.885  1.00 10.00      A   
ATOM   1958  N   ASP   209     -42.017  -4.496  10.109  1.00 10.00      A   
ATOM   1959  HN  ASP   209     -41.392  -4.546  10.863  1.00 10.00      A   
ATOM   1960  CA  ASP   209     -43.398  -4.083  10.359  1.00 10.00      A   
ATOM   1961  CB  ASP   209     -43.623  -3.866  11.858  1.00 10.00      A   
ATOM   1962  CG  ASP   209     -44.430  -4.972  12.506  1.00 10.00      A   
ATOM   1963  OD1 ASP   209     -43.863  -5.715  13.341  1.00 10.00      A   
ATOM   1964  OD2 ASP   209     -45.633  -5.103  12.192  1.00 10.00      A   
ATOM   1965  C   ASP   209     -43.764  -2.807   9.608  1.00 10.00      A   
ATOM   1966  O   ASP   209     -44.869  -2.680   9.080  1.00 10.00      A   
ATOM   1967  N   TYR   210     -42.824  -1.873   9.549  1.00 10.00      A   
ATOM   1968  HN  TYR   210     -41.947  -2.054   9.947  1.00 10.00      A   
ATOM   1969  CA  TYR   210     -43.054  -0.590   8.893  1.00 10.00      A   
ATOM   1970  CB  TYR   210     -42.221   0.512   9.559  1.00 10.00      A   
ATOM   1971  CG  TYR   210     -42.664   0.872  10.960  1.00 10.00      A   
ATOM   1972  CD1 TYR   210     -41.953   0.432  12.071  1.00 10.00      A   
ATOM   1973  CD2 TYR   210     -43.790   1.660  11.175  1.00 10.00      A   
ATOM   1974  CE1 TYR   210     -42.350   0.766  13.353  1.00 10.00      A   
ATOM   1975  CE2 TYR   210     -44.193   1.997  12.454  1.00 10.00      A   
ATOM   1976  CZ  TYR   210     -43.469   1.548  13.538  1.00 10.00      A   
ATOM   1977  OH  TYR   210     -43.863   1.887  14.815  1.00 10.00      A   
ATOM   1978  HH  TYR   210     -43.110   2.266  15.288  1.00 10.00      A   
ATOM   1979  C   TYR   210     -42.758  -0.631   7.397  1.00 10.00      A   
ATOM   1980  O   TYR   210     -43.411   0.056   6.610  1.00 10.00      A   
ATOM   1981  N   ILE   211     -41.774  -1.426   6.994  1.00 10.00      A   
ATOM   1982  HN  ILE   211     -41.286  -1.966   7.653  1.00 10.00      A   
ATOM   1983  CA  ILE   211     -41.411  -1.505   5.582  1.00 10.00      A   
ATOM   1984  CB  ILE   211     -39.941  -1.913   5.348  1.00 10.00      A   
ATOM   1985  CG1 ILE   211     -39.632  -3.269   5.987  1.00 10.00      A   
ATOM   1986  CG2 ILE   211     -39.000  -0.836   5.870  1.00 10.00      A   
ATOM   1987  CD1 ILE   211     -38.305  -3.856   5.565  1.00 10.00      A   
ATOM   1988  C   ILE   211     -42.350  -2.402   4.782  1.00 10.00      A   
ATOM   1989  O   ILE   211     -42.701  -2.070   3.648  1.00 10.00      A   
ATOM   1990  N   LYS   212     -42.765  -3.517   5.386  1.00 10.00      A   
ATOM   1991  HN  LYS   212     -42.461  -3.704   6.304  1.00 10.00      A   
ATOM   1992  CA  LYS   212     -43.662  -4.476   4.735  1.00 10.00      A   
ATOM   1993  CB  LYS   212     -45.026  -3.845   4.429  1.00 10.00      A   
ATOM   1994  CG  LYS   212     -46.095  -4.833   3.996  1.00 10.00      A   
ATOM   1995  CD  LYS   212     -47.368  -4.111   3.587  1.00 10.00      A   
ATOM   1996  CE  LYS   212     -48.442  -5.092   3.148  1.00 10.00      A   
ATOM   1997  NZ  LYS   212     -49.673  -4.399   2.688  1.00 10.00      A   
ATOM   1998  HZ1 LYS   212     -49.435  -3.703   1.951  1.00 10.00      A   
ATOM   1999  HZ2 LYS   212     -50.128  -3.905   3.481  1.00 10.00      A   
ATOM   2000  HZ3 LYS   212     -50.344  -5.086   2.294  1.00 10.00      A   
ATOM   2001  C   LYS   212     -43.027  -5.067   3.473  1.00 10.00      A   
ATOM   2002  O   LYS   212     -43.320  -4.643   2.355  1.00 10.00      A   
ATOM   2003  N   PRO   213     -42.143  -6.060   3.644  1.00 10.00      A   
ATOM   2004  CA  PRO   213     -41.453  -6.705   2.527  1.00 10.00      A   
ATOM   2005  CB  PRO   213     -40.259  -7.368   3.207  1.00 10.00      A   
ATOM   2006  CG  PRO   213     -40.755  -7.704   4.572  1.00 10.00      A   
ATOM   2007  CD  PRO   213     -41.753  -6.640   4.942  1.00 10.00      A   
ATOM   2008  C   PRO   213     -42.317  -7.756   1.836  1.00 10.00      A   
ATOM   2009  O   PRO   213     -43.336  -8.194   2.371  1.00 10.00      A   
ATOM   2010  N   ASP   214     -41.893  -8.155   0.646  1.00 10.00      A   
ATOM   2011  HN  ASP   214     -41.066  -7.770   0.281  1.00 10.00      A   
ATOM   2012  CA  ASP   214     -42.611  -9.151  -0.136  1.00 10.00      A   
ATOM   2013  CB  ASP   214     -42.641  -8.750  -1.614  1.00 10.00      A   
ATOM   2014  CG  ASP   214     -43.606  -7.627  -1.914  1.00 10.00      A   
ATOM   2015  OD1 ASP   214     -44.822  -7.891  -1.999  1.00 10.00      A   
ATOM   2016  OD2 ASP   214     -43.149  -6.475  -2.087  1.00 10.00      A   
ATOM   2017  C   ASP   214     -41.932 -10.502  -0.012  1.00 10.00      A   
ATOM   2018  O   ASP   214     -42.586 -11.526   0.171  1.00 10.00      A   
ATOM   2019  N   TYR   215     -40.609 -10.497  -0.118  1.00 10.00      A   
ATOM   2020  HN  TYR   215     -40.141  -9.644  -0.254  1.00 10.00      A   
ATOM   2021  CA  TYR   215     -39.838 -11.726  -0.036  1.00 10.00      A   
ATOM   2022  CB  TYR   215     -39.200 -12.059  -1.388  1.00 10.00      A   
ATOM   2023  CG  TYR   215     -40.194 -12.469  -2.451  1.00 10.00      A   
ATOM   2024  CD1 TYR   215     -40.805 -11.523  -3.263  1.00 10.00      A   
ATOM   2025  CD2 TYR   215     -40.529 -13.804  -2.636  1.00 10.00      A   
ATOM   2026  CE1 TYR   215     -41.722 -11.894  -4.227  1.00 10.00      A   
ATOM   2027  CE2 TYR   215     -41.443 -14.184  -3.600  1.00 10.00      A   
ATOM   2028  CZ  TYR   215     -42.037 -13.225  -4.392  1.00 10.00      A   
ATOM   2029  OH  TYR   215     -42.948 -13.596  -5.352  1.00 10.00      A   
ATOM   2030  HH  TYR   215     -42.727 -13.155  -6.185  1.00 10.00      A   
ATOM   2031  C   TYR   215     -38.769 -11.653   1.041  1.00 10.00      A   
ATOM   2032  O   TYR   215     -37.764 -10.956   0.890  1.00 10.00      A   
ATOM   2033  N   VAL   216     -38.998 -12.368   2.128  1.00 10.00      A   
ATOM   2034  HN  VAL   216     -39.831 -12.891   2.188  1.00 10.00      A   
ATOM   2035  CA  VAL   216     -38.057 -12.416   3.233  1.00 10.00      A   
ATOM   2036  CB  VAL   216     -38.781 -12.382   4.595  1.00 10.00      A   
ATOM   2037  CG1 VAL   216     -37.775 -12.334   5.737  1.00 10.00      A   
ATOM   2038  CG2 VAL   216     -39.729 -11.197   4.666  1.00 10.00      A   
ATOM   2039  C   VAL   216     -37.242 -13.697   3.138  1.00 10.00      A   
ATOM   2040  O   VAL   216     -37.789 -14.796   3.203  1.00 10.00      A   
ATOM   2041  N   HIS   217     -35.941 -13.552   2.957  1.00 10.00      A   
ATOM   2042  HN  HIS   217     -35.563 -12.643   2.913  1.00 10.00      A   
ATOM   2043  CA  HIS   217     -35.054 -14.700   2.842  1.00 10.00      A   
ATOM   2044  CB  HIS   217     -34.202 -14.603   1.573  1.00 10.00      A   
ATOM   2045  CG  HIS   217     -34.943 -14.927   0.310  1.00 10.00      A   
ATOM   2046  ND1 HIS   217     -34.785 -16.114  -0.376  1.00 10.00      A   
ATOM   2047  HD1 HIS   217     -34.200 -16.855  -0.114  1.00 10.00      A   
ATOM   2048  CD2 HIS   217     -35.843 -14.203  -0.401  1.00 10.00      A   
ATOM   2049  CE1 HIS   217     -35.552 -16.106  -1.450  1.00 10.00      A   
ATOM   2050  NE2 HIS   217     -36.203 -14.960  -1.488  1.00 10.00      A   
ATOM   2051  HE2 HIS   217     -36.846 -14.697  -2.185  1.00 10.00      A   
ATOM   2052  C   HIS   217     -34.161 -14.820   4.067  1.00 10.00      A   
ATOM   2053  O   HIS   217     -33.444 -13.886   4.421  1.00 10.00      A   
ATOM   2054  N   VAL   218     -34.215 -15.969   4.714  1.00 10.00      A   
ATOM   2055  HN  VAL   218     -34.808 -16.681   4.381  1.00 10.00      A   
ATOM   2056  CA  VAL   218     -33.410 -16.210   5.903  1.00 10.00      A   
ATOM   2057  CB  VAL   218     -34.170 -17.050   6.951  1.00 10.00      A   
ATOM   2058  CG1 VAL   218     -33.334 -17.222   8.211  1.00 10.00      A   
ATOM   2059  CG2 VAL   218     -35.511 -16.410   7.278  1.00 10.00      A   
ATOM   2060  C   VAL   218     -32.109 -16.915   5.536  1.00 10.00      A   
ATOM   2061  O   VAL   218     -32.114 -18.088   5.147  1.00 10.00      A   
ATOM   2062  N   LEU   219     -31.003 -16.191   5.646  1.00 10.00      A   
ATOM   2063  HN  LEU   219     -31.067 -15.263   5.958  1.00 10.00      A   
ATOM   2064  CA  LEU   219     -29.693 -16.737   5.328  1.00 10.00      A   
ATOM   2065  CB  LEU   219     -28.763 -15.632   4.807  1.00 10.00      A   
ATOM   2066  CG  LEU   219     -27.375 -16.070   4.320  1.00 10.00      A   
ATOM   2067  CD1 LEU   219     -26.954 -15.246   3.116  1.00 10.00      A   
ATOM   2068  CD2 LEU   219     -26.343 -15.932   5.430  1.00 10.00      A   
ATOM   2069  C   LEU   219     -29.085 -17.411   6.551  1.00 10.00      A   
ATOM   2070  O   LEU   219     -29.119 -16.865   7.655  1.00 10.00      A   
ATOM   2071  N   TYR   220     -28.540 -18.597   6.349  1.00 10.00      A   
ATOM   2072  HN  TYR   220     -28.561 -18.987   5.444  1.00 10.00      A   
ATOM   2073  CA  TYR   220     -27.915 -19.349   7.422  1.00 10.00      A   
ATOM   2074  CB  TYR   220     -28.959 -20.205   8.148  1.00 10.00      A   
ATOM   2075  CG  TYR   220     -28.493 -20.774   9.469  1.00 10.00      A   
ATOM   2076  CD1 TYR   220     -28.423 -19.978  10.603  1.00 10.00      A   
ATOM   2077  CD2 TYR   220     -28.132 -22.110   9.582  1.00 10.00      A   
ATOM   2078  CE1 TYR   220     -28.006 -20.496  11.813  1.00 10.00      A   
ATOM   2079  CE2 TYR   220     -27.713 -22.637  10.788  1.00 10.00      A   
ATOM   2080  CZ  TYR   220     -27.652 -21.826  11.900  1.00 10.00      A   
ATOM   2081  OH  TYR   220     -27.241 -22.345  13.109  1.00 10.00      A   
ATOM   2082  HH  TYR   220     -26.417 -22.831  12.987  1.00 10.00      A   
ATOM   2083  C   TYR   220     -26.813 -20.229   6.850  1.00 10.00      A   
ATOM   2084  O   TYR   220     -27.040 -20.971   5.893  1.00 10.00      A   
ATOM   2085  N   GLN   221     -25.615 -20.109   7.415  1.00 10.00      A   
ATOM   2086  HN  GLN   221     -25.502 -19.467   8.150  1.00 10.00      A   
ATOM   2087  CA  GLN   221     -24.454 -20.890   6.980  1.00 10.00      A   
ATOM   2088  CB  GLN   221     -24.709 -22.397   7.081  1.00 10.00      A   
ATOM   2089  CG  GLN   221     -24.597 -22.963   8.487  1.00 10.00      A   
ATOM   2090  CD  GLN   221     -24.852 -24.457   8.524  1.00 10.00      A   
ATOM   2091  OE1 GLN   221     -24.617 -25.158   7.541  1.00 10.00      A   
ATOM   2092  NE2 GLN   221     -25.333 -24.956   9.652  1.00 10.00      A   
ATOM   2093 HE21 GLN   221     -25.498 -24.343  10.399  1.00 10.00      A   
ATOM   2094 HE22 GLN   221     -25.501 -25.923   9.696  1.00 10.00      A   
ATOM   2095  C   GLN   221     -23.990 -20.504   5.574  1.00 10.00      A   
ATOM   2096  O   GLN   221     -23.301 -21.276   4.902  1.00 10.00      A   
ATOM   2097  N   GLY   222     -24.375 -19.311   5.136  1.00 10.00      A   
ATOM   2098  HN  GLY   222     -24.930 -18.746   5.712  1.00 10.00      A   
ATOM   2099  CA  GLY   222     -23.971 -18.832   3.827  1.00 10.00      A   
ATOM   2100  C   GLY   222     -25.032 -18.998   2.755  1.00 10.00      A   
ATOM   2101  O   GLY   222     -24.942 -18.382   1.692  1.00 10.00      A   
ATOM   2102  N   ARG   223     -26.035 -19.823   3.020  1.00 10.00      A   
ATOM   2103  HN  ARG   223     -26.067 -20.279   3.890  1.00 10.00      A   
ATOM   2104  CA  ARG   223     -27.102 -20.058   2.052  1.00 10.00      A   
ATOM   2105  CB  ARG   223     -27.054 -21.501   1.531  1.00 10.00      A   
ATOM   2106  CG  ARG   223     -25.674 -21.959   1.078  1.00 10.00      A   
ATOM   2107  CD  ARG   223     -25.710 -23.367   0.505  1.00 10.00      A   
ATOM   2108  NE  ARG   223     -25.721 -23.357  -0.955  1.00 10.00      A   
ATOM   2109  HE  ARG   223     -25.611 -22.479  -1.398  1.00 10.00      A   
ATOM   2110  CZ  ARG   223     -25.873 -24.444  -1.714  1.00 10.00      A   
ATOM   2111  NH1 ARG   223     -26.034 -25.638  -1.153  1.00 10.00      A   
ATOM   2112 HH11 ARG   223     -26.036 -25.733  -0.115  1.00 10.00      A   
ATOM   2113 HH12 ARG   223     -26.161 -26.488  -1.750  1.00 10.00      A   
ATOM   2114  NH2 ARG   223     -25.843 -24.339  -3.038  1.00 10.00      A   
ATOM   2115 HH21 ARG   223     -25.698 -23.409  -3.489  1.00 10.00      A   
ATOM   2116 HH22 ARG   223     -25.963 -25.189  -3.635  1.00 10.00      A   
ATOM   2117  C   ARG   223     -28.466 -19.771   2.669  1.00 10.00      A   
ATOM   2118  O   ARG   223     -28.616 -19.782   3.889  1.00 10.00      A   
ATOM   2119  N   ILE   224     -29.453 -19.502   1.826  1.00 10.00      A   
ATOM   2120  HN  ILE   224     -29.274 -19.499   0.860  1.00 10.00      A   
ATOM   2121  CA  ILE   224     -30.803 -19.223   2.302  1.00 10.00      A   
ATOM   2122  CB  ILE   224     -31.616 -18.399   1.280  1.00 10.00      A   
ATOM   2123  CG1 ILE   224     -30.935 -17.054   1.022  1.00 10.00      A   
ATOM   2124  CG2 ILE   224     -33.040 -18.186   1.775  1.00 10.00      A   
ATOM   2125  CD1 ILE   224     -31.383 -16.373  -0.255  1.00 10.00      A   
ATOM   2126  C   ILE   224     -31.530 -20.527   2.615  1.00 10.00      A   
ATOM   2127  O   ILE   224     -31.587 -21.435   1.784  1.00 10.00      A   
ATOM   2128  N   VAL   225     -32.074 -20.619   3.819  1.00 10.00      A   
ATOM   2129  HN  VAL   225     -32.003 -19.855   4.439  1.00 10.00      A   
ATOM   2130  CA  VAL   225     -32.781 -21.821   4.243  1.00 10.00      A   
ATOM   2131  CB  VAL   225     -32.513 -22.152   5.729  1.00 10.00      A   
ATOM   2132  CG1 VAL   225     -33.198 -23.450   6.132  1.00 10.00      A   
ATOM   2133  CG2 VAL   225     -31.019 -22.233   5.998  1.00 10.00      A   
ATOM   2134  C   VAL   225     -34.284 -21.700   4.012  1.00 10.00      A   
ATOM   2135  O   VAL   225     -34.901 -22.581   3.411  1.00 10.00      A   
ATOM   2136  N   LYS   226     -34.870 -20.603   4.476  1.00 10.00      A   
ATOM   2137  HN  LYS   226     -34.325 -19.916   4.909  1.00 10.00      A   
ATOM   2138  CA  LYS   226     -36.305 -20.394   4.336  1.00 10.00      A   
ATOM   2139  CB  LYS   226     -37.000 -20.509   5.697  1.00 10.00      A   
ATOM   2140  CG  LYS   226     -36.872 -21.878   6.348  1.00 10.00      A   
ATOM   2141  CD  LYS   226     -37.584 -21.932   7.690  1.00 10.00      A   
ATOM   2142  CE  LYS   226     -37.542 -23.334   8.276  1.00 10.00      A   
ATOM   2143  NZ  LYS   226     -38.345 -23.448   9.520  1.00 10.00      A   
ATOM   2144  HZ1 LYS   226     -38.494 -24.448   9.758  1.00 10.00      A   
ATOM   2145  HZ2 LYS   226     -39.273 -22.997   9.394  1.00 10.00      A   
ATOM   2146  HZ3 LYS   226     -37.849 -22.987  10.313  1.00 10.00      A   
ATOM   2147  C   LYS   226     -36.623 -19.047   3.699  1.00 10.00      A   
ATOM   2148  O   LYS   226     -35.829 -18.106   3.779  1.00 10.00      A   
ATOM   2149  N   SER   227     -37.786 -18.970   3.070  1.00 10.00      A   
ATOM   2150  HN  SER   227     -38.365 -19.763   3.041  1.00 10.00      A   
ATOM   2151  CA  SER   227     -38.236 -17.752   2.420  1.00 10.00      A   
ATOM   2152  CB  SER   227     -37.827 -17.757   0.945  1.00 10.00      A   
ATOM   2153  OG  SER   227     -38.108 -16.510   0.329  1.00 10.00      A   
ATOM   2154  HG  SER   227     -39.055 -16.449   0.146  1.00 10.00      A   
ATOM   2155  C   SER   227     -39.748 -17.632   2.543  1.00 10.00      A   
ATOM   2156  O   SER   227     -40.462 -18.636   2.516  1.00 10.00      A   
ATOM   2157  N   GLY   228     -40.228 -16.412   2.690  1.00 10.00      A   
ATOM   2158  HN  GLY   228     -39.607 -15.649   2.718  1.00 10.00      A   
ATOM   2159  CA  GLY   228     -41.650 -16.185   2.812  1.00 10.00      A   
ATOM   2160  C   GLY   228     -41.988 -14.723   2.648  1.00 10.00      A   
ATOM   2161  O   GLY   228     -41.181 -13.955   2.127  1.00 10.00      A   
ATOM   2162  N   ASP   229     -43.171 -14.335   3.090  1.00 10.00      A   
ATOM   2163  HN  ASP   229     -43.770 -14.994   3.498  1.00 10.00      A   
ATOM   2164  CA  ASP   229     -43.604 -12.948   2.988  1.00 10.00      A   
ATOM   2165  CB  ASP   229     -45.047 -12.860   2.482  1.00 10.00      A   
ATOM   2166  CG  ASP   229     -46.034 -13.592   3.366  1.00 10.00      A   
ATOM   2167  OD1 ASP   229     -46.351 -13.083   4.457  1.00 10.00      A   
ATOM   2168  OD2 ASP   229     -46.499 -14.681   2.975  1.00 10.00      A   
ATOM   2169  C   ASP   229     -43.445 -12.225   4.324  1.00 10.00      A   
ATOM   2170  O   ASP   229     -42.698 -12.673   5.196  1.00 10.00      A   
ATOM   2171  N   PHE   230     -44.166 -11.121   4.487  1.00 10.00      A   
ATOM   2172  HN  PHE   230     -44.766 -10.839   3.764  1.00 10.00      A   
ATOM   2173  CA  PHE   230     -44.104 -10.316   5.706  1.00 10.00      A   
ATOM   2174  CB  PHE   230     -44.840  -8.981   5.523  1.00 10.00      A   
ATOM   2175  CG  PHE   230     -46.259  -9.108   5.037  1.00 10.00      A   
ATOM   2176  CD1 PHE   230     -47.303  -9.252   5.936  1.00 10.00      A   
ATOM   2177  CD2 PHE   230     -46.548  -9.078   3.682  1.00 10.00      A   
ATOM   2178  CE1 PHE   230     -48.606  -9.365   5.494  1.00 10.00      A   
ATOM   2179  CE2 PHE   230     -47.849  -9.192   3.233  1.00 10.00      A   
ATOM   2180  CZ  PHE   230     -48.880  -9.335   4.141  1.00 10.00      A   
ATOM   2181  C   PHE   230     -44.619 -11.059   6.944  1.00 10.00      A   
ATOM   2182  O   PHE   230     -44.515 -10.559   8.064  1.00 10.00      A   
ATOM   2183  N   THR   231     -45.184 -12.243   6.746  1.00 10.00      A   
ATOM   2184  HN  THR   231     -45.282 -12.585   5.825  1.00 10.00      A   
ATOM   2185  CA  THR   231     -45.694 -13.035   7.857  1.00 10.00      A   
ATOM   2186  CB  THR   231     -47.142 -13.494   7.603  1.00 10.00      A   
ATOM   2187  OG1 THR   231     -47.735 -12.674   6.585  1.00 10.00      A   
ATOM   2188  HG1 THR   231     -47.174 -12.695   5.788  1.00 10.00      A   
ATOM   2189  CG2 THR   231     -47.961 -13.368   8.876  1.00 10.00      A   
ATOM   2190  C   THR   231     -44.812 -14.257   8.125  1.00 10.00      A   
ATOM   2191  O   THR   231     -45.133 -15.090   8.972  1.00 10.00      A   
ATOM   2192  N   LEU   232     -43.689 -14.345   7.415  1.00 10.00      A   
ATOM   2193  HN  LEU   232     -43.471 -13.633   6.775  1.00 10.00      A   
ATOM   2194  CA  LEU   232     -42.769 -15.473   7.568  1.00 10.00      A   
ATOM   2195  CB  LEU   232     -41.637 -15.409   6.539  1.00 10.00      A   
ATOM   2196  CG  LEU   232     -40.559 -16.491   6.668  1.00 10.00      A   
ATOM   2197  CD1 LEU   232     -41.067 -17.829   6.152  1.00 10.00      A   
ATOM   2198  CD2 LEU   232     -39.284 -16.076   5.952  1.00 10.00      A   
ATOM   2199  C   LEU   232     -42.182 -15.545   8.974  1.00 10.00      A   
ATOM   2200  O   LEU   232     -42.140 -16.614   9.580  1.00 10.00      A   
ATOM   2201  N   VAL   233     -41.738 -14.404   9.490  1.00 10.00      A   
ATOM   2202  HN  VAL   233     -41.828 -13.577   8.972  1.00 10.00      A   
ATOM   2203  CA  VAL   233     -41.144 -14.348  10.822  1.00 10.00      A   
ATOM   2204  CB  VAL   233     -40.660 -12.925  11.177  1.00 10.00      A   
ATOM   2205  CG1 VAL   233     -39.933 -12.920  12.515  1.00 10.00      A   
ATOM   2206  CG2 VAL   233     -39.757 -12.380  10.081  1.00 10.00      A   
ATOM   2207  C   VAL   233     -42.143 -14.835  11.866  1.00 10.00      A   
ATOM   2208  O   VAL   233     -41.795 -15.599  12.766  1.00 10.00      A   
ATOM   2209  N   LYS   234     -43.391 -14.412  11.719  1.00 10.00      A   
ATOM   2210  HN  LYS   234     -43.605 -13.810  10.973  1.00 10.00      A   
ATOM   2211  CA  LYS   234     -44.449 -14.813  12.636  1.00 10.00      A   
ATOM   2212  CB  LYS   234     -45.757 -14.098  12.299  1.00 10.00      A   
ATOM   2213  CG  LYS   234     -45.772 -12.641  12.723  1.00 10.00      A   
ATOM   2214  CD  LYS   234     -47.083 -11.967  12.365  1.00 10.00      A   
ATOM   2215  CE  LYS   234     -47.149 -10.569  12.956  1.00 10.00      A   
ATOM   2216  NZ  LYS   234     -48.335  -9.810  12.483  1.00 10.00      A   
ATOM   2217  HZ1 LYS   234     -48.406  -9.869  11.448  1.00 10.00      A   
ATOM   2218  HZ2 LYS   234     -48.246  -8.808  12.753  1.00 10.00      A   
ATOM   2219  HZ3 LYS   234     -49.202 -10.195  12.906  1.00 10.00      A   
ATOM   2220  C   LYS   234     -44.639 -16.325  12.615  1.00 10.00      A   
ATOM   2221  O   LYS   234     -44.793 -16.951  13.661  1.00 10.00      A   
ATOM   2222  N   GLN   235     -44.597 -16.909  11.417  1.00 10.00      A   
ATOM   2223  HN  GLN   235     -44.463 -16.353  10.618  1.00 10.00      A   
ATOM   2224  CA  GLN   235     -44.750 -18.351  11.261  1.00 10.00      A   
ATOM   2225  CB  GLN   235     -44.802 -18.740   9.782  1.00 10.00      A   
ATOM   2226  CG  GLN   235     -45.986 -18.167   9.026  1.00 10.00      A   
ATOM   2227  CD  GLN   235     -46.137 -18.762   7.641  1.00 10.00      A   
ATOM   2228  OE1 GLN   235     -45.163 -19.191   7.021  1.00 10.00      A   
ATOM   2229  NE2 GLN   235     -47.360 -18.790   7.143  1.00 10.00      A   
ATOM   2230 HE21 GLN   235     -48.092 -18.429   7.690  1.00 10.00      A   
ATOM   2231 HE22 GLN   235     -47.488 -19.166   6.249  1.00 10.00      A   
ATOM   2232  C   GLN   235     -43.604 -19.089  11.942  1.00 10.00      A   
ATOM   2233  O   GLN   235     -43.782 -20.188  12.469  1.00 10.00      A   
ATOM   2234  N   LEU   236     -42.427 -18.477  11.927  1.00 10.00      A   
ATOM   2235  HN  LEU   236     -42.349 -17.603  11.482  1.00 10.00      A   
ATOM   2236  CA  LEU   236     -41.250 -19.065  12.549  1.00 10.00      A   
ATOM   2237  CB  LEU   236     -39.978 -18.359  12.073  1.00 10.00      A   
ATOM   2238  CG  LEU   236     -39.710 -18.393  10.567  1.00 10.00      A   
ATOM   2239  CD1 LEU   236     -38.478 -17.573  10.223  1.00 10.00      A   
ATOM   2240  CD2 LEU   236     -39.559 -19.825  10.077  1.00 10.00      A   
ATOM   2241  C   LEU   236     -41.353 -18.981  14.066  1.00 10.00      A   
ATOM   2242  O   LEU   236     -41.125 -19.965  14.771  1.00 10.00      A   
ATOM   2243  N   GLU   237     -41.718 -17.805  14.562  1.00 10.00      A   
ATOM   2244  HN  GLU   237     -41.894 -17.057  13.944  1.00 10.00      A   
ATOM   2245  CA  GLU   237     -41.852 -17.587  15.997  1.00 10.00      A   
ATOM   2246  CB  GLU   237     -42.037 -16.103  16.308  1.00 10.00      A   
ATOM   2247  CG  GLU   237     -40.846 -15.247  15.911  1.00 10.00      A   
ATOM   2248  CD  GLU   237     -40.892 -13.863  16.518  1.00 10.00      A   
ATOM   2249  OE1 GLU   237     -41.419 -12.937  15.862  1.00 10.00      A   
ATOM   2250  OE2 GLU   237     -40.406 -13.694  17.658  1.00 10.00      A   
ATOM   2251  C   GLU   237     -42.989 -18.415  16.590  1.00 10.00      A   
ATOM   2252  O   GLU   237     -42.951 -18.790  17.762  1.00 10.00      A   
ATOM   2253  N   GLU   238     -44.000 -18.703  15.780  1.00 10.00      A   
ATOM   2254  HN  GLU   238     -43.998 -18.345  14.864  1.00 10.00      A   
ATOM   2255  CA  GLU   238     -45.130 -19.507  16.226  1.00 10.00      A   
ATOM   2256  CB  GLU   238     -46.308 -19.378  15.262  1.00 10.00      A   
ATOM   2257  CG  GLU   238     -47.248 -18.230  15.590  1.00 10.00      A   
ATOM   2258  CD  GLU   238     -48.414 -18.140  14.631  1.00 10.00      A   
ATOM   2259  OE1 GLU   238     -48.666 -17.039  14.090  1.00 10.00      A   
ATOM   2260  OE2 GLU   238     -49.091 -19.167  14.411  1.00 10.00      A   
ATOM   2261  C   GLU   238     -44.730 -20.971  16.388  1.00 10.00      A   
ATOM   2262  O   GLU   238     -45.410 -21.740  17.065  1.00 10.00      A   
ATOM   2263  N   GLN   239     -43.623 -21.347  15.759  1.00 10.00      A   
ATOM   2264  HN  GLN   239     -43.133 -20.688  15.221  1.00 10.00      A   
ATOM   2265  CA  GLN   239     -43.119 -22.711  15.837  1.00 10.00      A   
ATOM   2266  CB  GLN   239     -42.597 -23.160  14.469  1.00 10.00      A   
ATOM   2267  CG  GLN   239     -43.674 -23.294  13.405  1.00 10.00      A   
ATOM   2268  CD  GLN   239     -44.528 -24.529  13.592  1.00 10.00      A   
ATOM   2269  OE1 GLN   239     -44.059 -25.555  14.080  1.00 10.00      A   
ATOM   2270  NE2 GLN   239     -45.790 -24.442  13.206  1.00 10.00      A   
ATOM   2271 HE21 GLN   239     -46.100 -23.593  12.824  1.00 10.00      A   
ATOM   2272 HE22 GLN   239     -46.362 -25.230  13.313  1.00 10.00      A   
ATOM   2273  C   GLN   239     -42.006 -22.812  16.878  1.00 10.00      A   
ATOM   2274  O   GLN   239     -41.557 -23.905  17.226  1.00 10.00      A   
ATOM   2275  N   GLY   240     -41.570 -21.659  17.375  1.00 10.00      A   
ATOM   2276  HN  GLY   240     -41.983 -20.822  17.078  1.00 10.00      A   
ATOM   2277  CA  GLY   240     -40.508 -21.628  18.362  1.00 10.00      A   
ATOM   2278  C   GLY   240     -39.143 -21.490  17.723  1.00 10.00      A   
ATOM   2279  O   GLY   240     -38.115 -21.675  18.376  1.00 10.00      A   
ATOM   2280  N   TYR   241     -39.133 -21.155  16.442  1.00 10.00      A   
ATOM   2281  HN  TYR   241     -39.987 -21.001  15.982  1.00 10.00      A   
ATOM   2282  CA  TYR   241     -37.892 -20.992  15.702  1.00 10.00      A   
ATOM   2283  CB  TYR   241     -37.949 -21.755  14.375  1.00 10.00      A   
ATOM   2284  CG  TYR   241     -37.953 -23.260  14.529  1.00 10.00      A   
ATOM   2285  CD1 TYR   241     -39.129 -23.989  14.407  1.00 10.00      A   
ATOM   2286  CD2 TYR   241     -36.780 -23.953  14.798  1.00 10.00      A   
ATOM   2287  CE1 TYR   241     -39.137 -25.362  14.549  1.00 10.00      A   
ATOM   2288  CE2 TYR   241     -36.778 -25.326  14.938  1.00 10.00      A   
ATOM   2289  CZ  TYR   241     -37.958 -26.025  14.813  1.00 10.00      A   
ATOM   2290  OH  TYR   241     -37.960 -27.391  14.960  1.00 10.00      A   
ATOM   2291  HH  TYR   241     -37.660 -27.611  15.850  1.00 10.00      A   
ATOM   2292  C   TYR   241     -37.611 -19.517  15.458  1.00 10.00      A   
ATOM   2293  O   TYR   241     -37.034 -19.143  14.437  1.00 10.00      A   
ATOM   2294  N   GLY   242     -38.004 -18.684  16.416  1.00 10.00      A   
ATOM   2295  HN  GLY   242     -38.439 -19.049  17.218  1.00 10.00      A   
ATOM   2296  CA  GLY   242     -37.798 -17.250  16.303  1.00 10.00      A   
ATOM   2297  C   GLY   242     -36.370 -16.834  16.601  1.00 10.00      A   
ATOM   2298  O   GLY   242     -36.132 -15.847  17.299  1.00 10.00      A   
ATOM   2299  N   TRP   243     -35.425 -17.593  16.075  1.00 10.00      A   
ATOM   2300  HN  TRP   243     -35.690 -18.367  15.530  1.00 10.00      A   
ATOM   2301  CA  TRP   243     -34.012 -17.313  16.264  1.00 10.00      A   
ATOM   2302  CB  TRP   243     -33.350 -18.405  17.107  1.00 10.00      A   
ATOM   2303  CG  TRP   243     -33.527 -18.209  18.583  1.00 10.00      A   
ATOM   2304  CD1 TRP   243     -34.349 -18.915  19.415  1.00 10.00      A   
ATOM   2305  CD2 TRP   243     -32.875 -17.230  19.401  1.00 10.00      A   
ATOM   2306  NE1 TRP   243     -34.233 -18.448  20.703  1.00 10.00      A   
ATOM   2307  HE1 TRP   243     -34.719 -18.798  21.488  1.00 10.00      A   
ATOM   2308  CE2 TRP   243     -33.340 -17.409  20.719  1.00 10.00      A   
ATOM   2309  CE3 TRP   243     -31.938 -16.222  19.148  1.00 10.00      A   
ATOM   2310  CZ2 TRP   243     -32.903 -16.616  21.777  1.00 10.00      A   
ATOM   2311  CZ3 TRP   243     -31.507 -15.436  20.200  1.00 10.00      A   
ATOM   2312  CH2 TRP   243     -31.988 -15.637  21.499  1.00 10.00      A   
ATOM   2313  C   TRP   243     -33.330 -17.197  14.912  1.00 10.00      A   
ATOM   2314  O   TRP   243     -32.110 -17.035  14.819  1.00 10.00      A   
ATOM   2315  N   LEU   244     -34.134 -17.279  13.865  1.00 10.00      A   
ATOM   2316  HN  LEU   244     -35.097 -17.389  14.012  1.00 10.00      A   
ATOM   2317  CB  LEU   244     -34.550 -17.937  11.544  1.00 10.00      A   
ATOM   2318  CG  LEU   244     -34.479 -19.466  11.590  1.00 10.00      A   
ATOM   2319  CD1 LEU   244     -35.461 -20.073  10.599  1.00 10.00      A   
ATOM   2320  CD2 LEU   244     -33.063 -19.950  11.307  1.00 10.00      A   
ATOM   2321  CA  LEU   244     -33.634 -17.183  12.511  1.00 10.00      A   
ATOM   2322  C   LEU   244     -33.531 -15.727  12.107  1.00 10.00      A   
ATOM   2323  O   LEU   244     -34.335 -14.909  12.620  1.00 10.00      A   
ATOM   2324  OXT LEU   244     -32.645 -15.392  11.299  1.00 10.00      A   
ATOM   2325  CB  LEU    34      24.868 -20.180  -6.204  1.00 10.00      B   
ATOM   2326  CG  LEU    34      25.319 -18.921  -6.949  1.00 10.00      B   
ATOM   2327  CD1 LEU    34      24.923 -17.670  -6.180  1.00 10.00      B   
ATOM   2328  CD2 LEU    34      26.821 -18.947  -7.191  1.00 10.00      B   
ATOM   2329  C   LEU    34      24.848 -22.685  -5.974  1.00 10.00      B   
ATOM   2330  O   LEU    34      25.514 -22.824  -4.945  1.00 10.00      B   
ATOM   2331  N   LEU    34      24.301 -21.603  -8.153  1.00 10.00      B   
ATOM   2332  HT1 LEU    34      23.288 -21.558  -7.920  1.00 10.00      B   
ATOM   2333  HT2 LEU    34      24.496 -22.498  -8.642  1.00 10.00      B   
ATOM   2334  HT3 LEU    34      24.531 -20.818  -8.796  1.00 10.00      B   
ATOM   2335  CA  LEU    34      25.117 -21.511  -6.918  1.00 10.00      B   
ATOM   2336  N   ALA    35      23.875 -23.530  -6.337  1.00 10.00      B   
ATOM   2337  HN  ALA    35      23.393 -23.368  -7.175  1.00 10.00      B   
ATOM   2338  CA  ALA    35      23.501 -24.696  -5.532  1.00 10.00      B   
ATOM   2339  CB  ALA    35      22.983 -24.271  -4.163  1.00 10.00      B   
ATOM   2340  C   ALA    35      24.651 -25.701  -5.411  1.00 10.00      B   
ATOM   2341  O   ALA    35      25.569 -25.710  -6.233  1.00 10.00      B   
ATOM   2342  N   LYS    36      24.590 -26.561  -4.401  1.00 10.00      B   
ATOM   2343  HN  LYS    36      23.827 -26.524  -3.781  1.00 10.00      B   
ATOM   2344  CA  LYS    36      25.633 -27.558  -4.187  1.00 10.00      B   
ATOM   2345  CB  LYS    36      25.103 -28.978  -4.431  1.00 10.00      B   
ATOM   2346  CG  LYS    36      24.097 -29.470  -3.402  1.00 10.00      B   
ATOM   2347  CD  LYS    36      23.931 -30.980  -3.480  1.00 10.00      B   
ATOM   2348  CE  LYS    36      23.094 -31.509  -2.326  1.00 10.00      B   
ATOM   2349  NZ  LYS    36      23.236 -32.982  -2.161  1.00 10.00      B   
ATOM   2350  HZ1 LYS    36      22.923 -33.269  -1.212  1.00 10.00      B   
ATOM   2351  HZ2 LYS    36      24.229 -33.265  -2.283  1.00 10.00      B   
ATOM   2352  HZ3 LYS    36      22.658 -33.482  -2.865  1.00 10.00      B   
ATOM   2353  C   LYS    36      26.219 -27.435  -2.784  1.00 10.00      B   
ATOM   2354  O   LYS    36      26.989 -28.289  -2.339  1.00 10.00      B   
ATOM   2355  N   GLY    37      25.848 -26.368  -2.091  1.00 10.00      B   
ATOM   2356  HN  GLY    37      25.241 -25.718  -2.501  1.00 10.00      B   
ATOM   2357  CA  GLY    37      26.340 -26.147  -0.747  1.00 10.00      B   
ATOM   2358  C   GLY    37      27.588 -25.290  -0.729  1.00 10.00      B   
ATOM   2359  O   GLY    37      28.409 -25.353  -1.646  1.00 10.00      B   
ATOM   2360  N   ILE    38      27.733 -24.488   0.312  1.00 10.00      B   
ATOM   2361  HN  ILE    38      27.054 -24.496   1.019  1.00 10.00      B   
ATOM   2362  CA  ILE    38      28.886 -23.615   0.451  1.00 10.00      B   
ATOM   2363  CB  ILE    38      28.468 -22.143   0.675  1.00 10.00      B   
ATOM   2364  CG1 ILE    38      27.567 -21.672  -0.475  1.00 10.00      B   
ATOM   2365  CG2 ILE    38      29.696 -21.249   0.794  1.00 10.00      B   
ATOM   2366  CD1 ILE    38      26.965 -20.297  -0.272  1.00 10.00      B   
ATOM   2367  C   ILE    38      29.764 -24.087   1.604  1.00 10.00      B   
ATOM   2368  O   ILE    38      29.302 -24.212   2.736  1.00 10.00      B   
ATOM   2369  N   ASN    39      31.020 -24.370   1.299  1.00 10.00      B   
ATOM   2370  HN  ASN    39      31.320 -24.259   0.374  1.00 10.00      B   
ATOM   2371  CA  ASN    39      31.974 -24.829   2.299  1.00 10.00      B   
ATOM   2372  CB  ASN    39      32.062 -26.360   2.295  1.00 10.00      B   
ATOM   2373  CG  ASN    39      32.424 -26.935   3.655  1.00 10.00      B   
ATOM   2374  OD1 ASN    39      33.151 -26.318   4.429  1.00 10.00      B   
ATOM   2375  ND2 ASN    39      31.925 -28.126   3.953  1.00 10.00      B   
ATOM   2376 HD21 ASN    39      31.355 -28.570   3.293  1.00 10.00      B   
ATOM   2377 HD22 ASN    39      32.152 -28.517   4.824  1.00 10.00      B   
ATOM   2378  C   ASN    39      33.336 -24.214   1.998  1.00 10.00      B   
ATOM   2379  O   ASN    39      33.470 -23.482   1.019  1.00 10.00      B   
ATOM   2380  N   GLU    40      34.335 -24.520   2.819  1.00 10.00      B   
ATOM   2381  HN  GLU    40      34.158 -25.136   3.568  1.00 10.00      B   
ATOM   2382  CA  GLU    40      35.688 -23.982   2.647  1.00 10.00      B   
ATOM   2383  CB  GLU    40      36.640 -24.586   3.681  1.00 10.00      B   
ATOM   2384  CG  GLU    40      38.029 -23.969   3.703  1.00 10.00      B   
ATOM   2385  CD  GLU    40      38.844 -24.436   4.891  1.00 10.00      B   
ATOM   2386  OE1 GLU    40      38.855 -23.728   5.922  1.00 10.00      B   
ATOM   2387  OE2 GLU    40      39.464 -25.519   4.806  1.00 10.00      B   
ATOM   2388  C   GLU    40      36.213 -24.213   1.231  1.00 10.00      B   
ATOM   2389  O   GLU    40      36.734 -23.293   0.596  1.00 10.00      B   
ATOM   2390  N   GLU    41      36.059 -25.436   0.736  1.00 10.00      B   
ATOM   2391  HN  GLU    41      35.654 -26.132   1.297  1.00 10.00      B   
ATOM   2392  CA  GLU    41      36.502 -25.775  -0.612  1.00 10.00      B   
ATOM   2393  CB  GLU    41      36.325 -27.267  -0.887  1.00 10.00      B   
ATOM   2394  CG  GLU    41      37.267 -28.157  -0.094  1.00 10.00      B   
ATOM   2395  CD  GLU    41      37.658 -29.413  -0.848  1.00 10.00      B   
ATOM   2396  OE1 GLU    41      36.906 -30.409  -0.790  1.00 10.00      B   
ATOM   2397  OE2 GLU    41      38.729 -29.412  -1.497  1.00 10.00      B   
ATOM   2398  C   GLU    41      35.751 -24.956  -1.656  1.00 10.00      B   
ATOM   2399  O   GLU    41      36.326 -24.523  -2.651  1.00 10.00      B   
ATOM   2400  N   VAL    42      34.471 -24.721  -1.403  1.00 10.00      B   
ATOM   2401  HN  VAL    42      34.080 -25.067  -0.575  1.00 10.00      B   
ATOM   2402  CA  VAL    42      33.634 -23.956  -2.318  1.00 10.00      B   
ATOM   2403  CB  VAL    42      32.135 -24.105  -1.980  1.00 10.00      B   
ATOM   2404  CG1 VAL    42      31.271 -23.423  -3.032  1.00 10.00      B   
ATOM   2405  CG2 VAL    42      31.764 -25.577  -1.856  1.00 10.00      B   
ATOM   2406  C   VAL    42      34.025 -22.479  -2.306  1.00 10.00      B   
ATOM   2407  O   VAL    42      33.937 -21.791  -3.326  1.00 10.00      B   
ATOM   2408  N   VAL    43      34.464 -21.993  -1.150  1.00 10.00      B   
ATOM   2409  HN  VAL    43      34.509 -22.583  -0.365  1.00 10.00      B   
ATOM   2410  CA  VAL    43      34.882 -20.603  -1.024  1.00 10.00      B   
ATOM   2411  CB  VAL    43      35.217 -20.228   0.437  1.00 10.00      B   
ATOM   2412  CG1 VAL    43      35.746 -18.803   0.522  1.00 10.00      B   
ATOM   2413  CG2 VAL    43      33.991 -20.385   1.322  1.00 10.00      B   
ATOM   2414  C   VAL    43      36.091 -20.355  -1.917  1.00 10.00      B   
ATOM   2415  O   VAL    43      36.133 -19.383  -2.672  1.00 10.00      B   
ATOM   2416  N   ARG    44      37.044 -21.278  -1.859  1.00 10.00      B   
ATOM   2417  HN  ARG    44      36.930 -22.045  -1.255  1.00 10.00      B   
ATOM   2418  CA  ARG    44      38.256 -21.184  -2.662  1.00 10.00      B   
ATOM   2419  CB  ARG    44      39.392 -21.976  -2.016  1.00 10.00      B   
ATOM   2420  CG  ARG    44      40.035 -21.277  -0.829  1.00 10.00      B   
ATOM   2421  CD  ARG    44      41.163 -22.113  -0.249  1.00 10.00      B   
ATOM   2422  NE  ARG    44      41.915 -21.387   0.772  1.00 10.00      B   
ATOM   2423  HE  ARG    44      41.842 -20.408   0.774  1.00 10.00      B   
ATOM   2424  CZ  ARG    44      42.684 -21.978   1.685  1.00 10.00      B   
ATOM   2425  NH1 ARG    44      42.796 -23.301   1.706  1.00 10.00      B   
ATOM   2426 HH11 ARG    44      42.289 -23.884   1.002  1.00 10.00      B   
ATOM   2427 HH12 ARG    44      43.396 -23.765   2.423  1.00 10.00      B   
ATOM   2428  NH2 ARG    44      43.349 -21.246   2.571  1.00 10.00      B   
ATOM   2429 HH21 ARG    44      43.280 -20.203   2.555  1.00 10.00      B   
ATOM   2430 HH22 ARG    44      43.950 -21.709   3.287  1.00 10.00      B   
ATOM   2431  C   ARG    44      38.018 -21.667  -4.094  1.00 10.00      B   
ATOM   2432  O   ARG    44      38.897 -21.554  -4.951  1.00 10.00      B   
ATOM   2433  N   ALA    45      36.835 -22.217  -4.347  1.00 10.00      B   
ATOM   2434  HN  ALA    45      36.183 -22.303  -3.621  1.00 10.00      B   
ATOM   2435  CA  ALA    45      36.489 -22.700  -5.678  1.00 10.00      B   
ATOM   2436  CB  ALA    45      35.392 -23.753  -5.608  1.00 10.00      B   
ATOM   2437  C   ALA    45      36.062 -21.537  -6.562  1.00 10.00      B   
ATOM   2438  O   ALA    45      36.263 -21.554  -7.776  1.00 10.00      B   
ATOM   2439  N   ILE    46      35.469 -20.524  -5.944  1.00 10.00      B   
ATOM   2440  HN  ILE    46      35.329 -20.570  -4.977  1.00 10.00      B   
ATOM   2441  CA  ILE    46      35.029 -19.345  -6.675  1.00 10.00      B   
ATOM   2442  CB  ILE    46      33.963 -18.542  -5.895  1.00 10.00      B   
ATOM   2443  CG1 ILE    46      32.599 -19.227  -6.055  1.00 10.00      B   
ATOM   2444  CG2 ILE    46      33.904 -17.087  -6.350  1.00 10.00      B   
ATOM   2445  CD1 ILE    46      31.428 -18.450  -5.498  1.00 10.00      B   
ATOM   2446  C   ILE    46      36.230 -18.482  -7.057  1.00 10.00      B   
ATOM   2447  O   ILE    46      36.248 -17.845  -8.113  1.00 10.00      B   
ATOM   2448  N   SER    47      37.240 -18.486  -6.202  1.00 10.00      B   
ATOM   2449  HN  SER    47      37.171 -19.001  -5.373  1.00 10.00      B   
ATOM   2450  CA  SER    47      38.453 -17.745  -6.465  1.00 10.00      B   
ATOM   2451  CB  SER    47      39.169 -17.433  -5.149  1.00 10.00      B   
ATOM   2452  OG  SER    47      38.895 -18.424  -4.168  1.00 10.00      B   
ATOM   2453  HG  SER    47      39.728 -18.811  -3.865  1.00 10.00      B   
ATOM   2454  C   SER    47      39.347 -18.568  -7.391  1.00 10.00      B   
ATOM   2455  O   SER    47      38.916 -19.607  -7.908  1.00 10.00      B   
ATOM   2456  N   ALA    48      40.576 -18.100  -7.602  1.00 10.00      B   
ATOM   2457  HN  ALA    48      40.846 -17.270  -7.152  1.00 10.00      B   
ATOM   2458  CA  ALA    48      41.553 -18.772  -8.467  1.00 10.00      B   
ATOM   2459  CB  ALA    48      41.787 -20.224  -8.061  1.00 10.00      B   
ATOM   2460  C   ALA    48      41.197 -18.644  -9.948  1.00 10.00      B   
ATOM   2461  O   ALA    48      42.028 -18.234 -10.755  1.00 10.00      B   
ATOM   2462  N   LYS    49      39.956 -18.979 -10.296  1.00 10.00      B   
ATOM   2463  HN  LYS    49      39.335 -19.297  -9.598  1.00 10.00      B   
ATOM   2464  CA  LYS    49      39.493 -18.894 -11.680  1.00 10.00      B   
ATOM   2465  CB  LYS    49      38.159 -19.632 -11.857  1.00 10.00      B   
ATOM   2466  CG  LYS    49      37.006 -19.053 -11.051  1.00 10.00      B   
ATOM   2467  CD  LYS    49      35.718 -19.824 -11.287  1.00 10.00      B   
ATOM   2468  CE  LYS    49      34.561 -19.205 -10.518  1.00 10.00      B   
ATOM   2469  NZ  LYS    49      33.288 -19.948 -10.717  1.00 10.00      B   
ATOM   2470  HZ1 LYS    49      33.046 -19.981 -11.727  1.00 10.00      B   
ATOM   2471  HZ2 LYS    49      32.516 -19.477 -10.204  1.00 10.00      B   
ATOM   2472  HZ3 LYS    49      33.380 -20.920 -10.363  1.00 10.00      B   
ATOM   2473  C   LYS    49      39.368 -17.435 -12.120  1.00 10.00      B   
ATOM   2474  O   LYS    49      39.256 -17.134 -13.309  1.00 10.00      B   
ATOM   2475  N   ARG    50      39.382 -16.538 -11.145  1.00 10.00      B   
ATOM   2476  HN  ARG    50      39.475 -16.846 -10.221  1.00 10.00      B   
ATOM   2477  CA  ARG    50      39.292 -15.111 -11.402  1.00 10.00      B   
ATOM   2478  CB  ARG    50      38.029 -14.524 -10.761  1.00 10.00      B   
ATOM   2479  CG  ARG    50      36.747 -14.797 -11.532  1.00 10.00      B   
ATOM   2480  CD  ARG    50      35.565 -14.084 -10.892  1.00 10.00      B   
ATOM   2481  NE  ARG    50      34.342 -14.220 -11.682  1.00 10.00      B   
ATOM   2482  HE  ARG    50      34.249 -15.027 -12.239  1.00 10.00      B   
ATOM   2483  CZ  ARG    50      33.355 -13.323 -11.686  1.00 10.00      B   
ATOM   2484  NH1 ARG    50      33.441 -12.225 -10.942  1.00 10.00      B   
ATOM   2485 HH11 ARG    50      34.281 -12.059 -10.351  1.00 10.00      B   
ATOM   2486 HH12 ARG    50      32.665 -11.525 -10.952  1.00 10.00      B   
ATOM   2487  NH2 ARG    50      32.283 -13.518 -12.441  1.00 10.00      B   
ATOM   2488 HH21 ARG    50      31.509 -12.819 -12.443  1.00 10.00      B   
ATOM   2489 HH22 ARG    50      32.210 -14.372 -13.036  1.00 10.00      B   
ATOM   2490  C   ARG    50      40.528 -14.428 -10.834  1.00 10.00      B   
ATOM   2491  O   ARG    50      41.264 -15.027 -10.047  1.00 10.00      B   
ATOM   2492  N   ASN    51      40.764 -13.187 -11.226  1.00 10.00      B   
ATOM   2493  HN  ASN    51      40.148 -12.752 -11.855  1.00 10.00      B   
ATOM   2494  CA  ASN    51      41.918 -12.452 -10.730  1.00 10.00      B   
ATOM   2495  CB  ASN    51      42.307 -11.323 -11.683  1.00 10.00      B   
ATOM   2496  CG  ASN    51      43.616 -10.659 -11.297  1.00 10.00      B   
ATOM   2497  OD1 ASN    51      43.790  -9.457 -11.490  1.00 10.00      B   
ATOM   2498  ND2 ASN    51      44.553 -11.437 -10.769  1.00 10.00      B   
ATOM   2499 HD21 ASN    51      44.358 -12.395 -10.659  1.00 10.00      B   
ATOM   2500 HD22 ASN    51      45.402 -11.023 -10.503  1.00 10.00      B   
ATOM   2501  C   ASN    51      41.634 -11.905  -9.337  1.00 10.00      B   
ATOM   2502  O   ASN    51      41.081 -10.816  -9.183  1.00 10.00      B   
ATOM   2503  N   GLU    52      41.999 -12.681  -8.329  1.00 10.00      B   
ATOM   2504  HN  GLU    52      42.430 -13.542  -8.519  1.00 10.00      B   
ATOM   2505  CA  GLU    52      41.782 -12.297  -6.949  1.00 10.00      B   
ATOM   2506  CB  GLU    52      40.703 -13.188  -6.330  1.00 10.00      B   
ATOM   2507  CG  GLU    52      40.333 -12.834  -4.900  1.00 10.00      B   
ATOM   2508  CD  GLU    52      39.503 -13.914  -4.238  1.00 10.00      B   
ATOM   2509  OE1 GLU    52      38.309 -14.040  -4.583  1.00 10.00      B   
ATOM   2510  OE2 GLU    52      40.041 -14.640  -3.377  1.00 10.00      B   
ATOM   2511  C   GLU    52      43.078 -12.410  -6.156  1.00 10.00      B   
ATOM   2512  O   GLU    52      43.724 -13.461  -6.149  1.00 10.00      B   
ATOM   2513  N   PRO    53      43.487 -11.316  -5.497  1.00 10.00      B   
ATOM   2514  CA  PRO    53      44.708 -11.286  -4.689  1.00 10.00      B   
ATOM   2515  CB  PRO    53      44.849  -9.804  -4.304  1.00 10.00      B   
ATOM   2516  CG  PRO    53      43.929  -9.070  -5.219  1.00 10.00      B   
ATOM   2517  CD  PRO    53      42.803 -10.017  -5.497  1.00 10.00      B   
ATOM   2518  C   PRO    53      44.569 -12.141  -3.431  1.00 10.00      B   
ATOM   2519  O   PRO    53      43.456 -12.461  -3.004  1.00 10.00      B   
ATOM   2520  N   GLU    54      45.702 -12.495  -2.832  1.00 10.00      B   
ATOM   2521  HN  GLU    54      46.556 -12.194  -3.215  1.00 10.00      B   
ATOM   2522  CA  GLU    54      45.716 -13.315  -1.622  1.00 10.00      B   
ATOM   2523  CB  GLU    54      47.153 -13.661  -1.218  1.00 10.00      B   
ATOM   2524  CG  GLU    54      47.979 -14.314  -2.314  1.00 10.00      B   
ATOM   2525  CD  GLU    54      49.382 -14.654  -1.852  1.00 10.00      B   
ATOM   2526  OE1 GLU    54      50.121 -13.733  -1.444  1.00 10.00      B   
ATOM   2527  OE2 GLU    54      49.759 -15.845  -1.905  1.00 10.00      B   
ATOM   2528  C   GLU    54      45.016 -12.604  -0.469  1.00 10.00      B   
ATOM   2529  O   GLU    54      44.457 -13.245   0.416  1.00 10.00      B   
ATOM   2530  N   TRP    55      45.046 -11.276  -0.494  1.00 10.00      B   
ATOM   2531  HN  TRP    55      45.509 -10.825  -1.231  1.00 10.00      B   
ATOM   2532  CA  TRP    55      44.418 -10.470   0.546  1.00 10.00      B   
ATOM   2533  CB  TRP    55      44.775  -8.992   0.363  1.00 10.00      B   
ATOM   2534  CG  TRP    55      46.251  -8.739   0.299  1.00 10.00      B   
ATOM   2535  CD1 TRP    55      46.973  -8.376  -0.800  1.00 10.00      B   
ATOM   2536  CD2 TRP    55      47.188  -8.838   1.379  1.00 10.00      B   
ATOM   2537  NE1 TRP    55      48.298  -8.240  -0.473  1.00 10.00      B   
ATOM   2538  HE1 TRP    55      49.015  -7.984  -1.093  1.00 10.00      B   
ATOM   2539  CE2 TRP    55      48.457  -8.517   0.859  1.00 10.00      B   
ATOM   2540  CE3 TRP    55      47.079  -9.163   2.735  1.00 10.00      B   
ATOM   2541  CZ2 TRP    55      49.605  -8.513   1.645  1.00 10.00      B   
ATOM   2542  CZ3 TRP    55      48.220  -9.158   3.514  1.00 10.00      B   
ATOM   2543  CH2 TRP    55      49.467  -8.835   2.966  1.00 10.00      B   
ATOM   2544  C   TRP    55      42.904 -10.653   0.536  1.00 10.00      B   
ATOM   2545  O   TRP    55      42.274 -10.786   1.588  1.00 10.00      B   
ATOM   2546  N   MET    56      42.324 -10.667  -0.659  1.00 10.00      B   
ATOM   2547  HN  MET    56      42.877 -10.561  -1.461  1.00 10.00      B   
ATOM   2548  CA  MET    56      40.884 -10.840  -0.802  1.00 10.00      B   
ATOM   2549  CB  MET    56      40.429 -10.494  -2.220  1.00 10.00      B   
ATOM   2550  CG  MET    56      39.419  -9.359  -2.284  1.00 10.00      B   
ATOM   2551  SD  MET    56      37.724  -9.894  -1.973  1.00 10.00      B   
ATOM   2552  CE  MET    56      37.353 -10.724  -3.516  1.00 10.00      B   
ATOM   2553  C   MET    56      40.487 -12.265  -0.443  1.00 10.00      B   
ATOM   2554  O   MET    56      39.393 -12.506   0.065  1.00 10.00      B   
ATOM   2555  N   LEU    57      41.399 -13.197  -0.699  1.00 10.00      B   
ATOM   2556  HN  LEU    57      42.242 -12.929  -1.117  1.00 10.00      B   
ATOM   2557  CA  LEU    57      41.178 -14.605  -0.390  1.00 10.00      B   
ATOM   2558  CB  LEU    57      42.393 -15.433  -0.823  1.00 10.00      B   
ATOM   2559  CG  LEU    57      42.273 -16.954  -0.693  1.00 10.00      B   
ATOM   2560  CD1 LEU    57      41.497 -17.537  -1.865  1.00 10.00      B   
ATOM   2561  CD2 LEU    57      43.650 -17.592  -0.589  1.00 10.00      B   
ATOM   2562  C   LEU    57      40.950 -14.775   1.106  1.00 10.00      B   
ATOM   2563  O   LEU    57      40.007 -15.445   1.533  1.00 10.00      B   
ATOM   2564  N   GLU    58      41.817 -14.146   1.898  1.00 10.00      B   
ATOM   2565  HN  GLU    58      42.550 -13.632   1.492  1.00 10.00      B   
ATOM   2566  CA  GLU    58      41.720 -14.207   3.350  1.00 10.00      B   
ATOM   2567  CB  GLU    58      42.912 -13.504   3.994  1.00 10.00      B   
ATOM   2568  CG  GLU    58      44.260 -14.019   3.533  1.00 10.00      B   
ATOM   2569  CD  GLU    58      45.407 -13.332   4.237  1.00 10.00      B   
ATOM   2570  OE1 GLU    58      45.697 -12.158   3.918  1.00 10.00      B   
ATOM   2571  OE2 GLU    58      46.035 -13.967   5.110  1.00 10.00      B   
ATOM   2572  C   GLU    58      40.434 -13.553   3.829  1.00 10.00      B   
ATOM   2573  O   GLU    58      39.757 -14.072   4.713  1.00 10.00      B   
ATOM   2574  N   PHE    59      40.104 -12.416   3.231  1.00 10.00      B   
ATOM   2575  HN  PHE    59      40.689 -12.060   2.528  1.00 10.00      B   
ATOM   2576  CA  PHE    59      38.903 -11.678   3.591  1.00 10.00      B   
ATOM   2577  CB  PHE    59      38.803 -10.386   2.777  1.00 10.00      B   
ATOM   2578  CG  PHE    59      37.776  -9.415   3.292  1.00 10.00      B   
ATOM   2579  CD1 PHE    59      37.976  -8.744   4.488  1.00 10.00      B   
ATOM   2580  CD2 PHE    59      36.612  -9.173   2.580  1.00 10.00      B   
ATOM   2581  CE1 PHE    59      37.036  -7.851   4.966  1.00 10.00      B   
ATOM   2582  CE2 PHE    59      35.669  -8.281   3.053  1.00 10.00      B   
ATOM   2583  CZ  PHE    59      35.882  -7.619   4.246  1.00 10.00      B   
ATOM   2584  C   PHE    59      37.655 -12.530   3.388  1.00 10.00      B   
ATOM   2585  O   PHE    59      36.758 -12.542   4.230  1.00 10.00      B   
ATOM   2586  N   ARG    60      37.609 -13.256   2.278  1.00 10.00      B   
ATOM   2587  HN  ARG    60      38.363 -13.218   1.647  1.00 10.00      B   
ATOM   2588  CA  ARG    60      36.469 -14.107   1.973  1.00 10.00      B   
ATOM   2589  CB  ARG    60      36.462 -14.492   0.491  1.00 10.00      B   
ATOM   2590  CG  ARG    60      36.312 -13.306  -0.448  1.00 10.00      B   
ATOM   2591  CD  ARG    60      36.298 -13.743  -1.902  1.00 10.00      B   
ATOM   2592  NE  ARG    60      35.001 -13.494  -2.533  1.00 10.00      B   
ATOM   2593  HE  ARG    60      34.281 -13.161  -1.956  1.00 10.00      B   
ATOM   2594  CZ  ARG    60      34.750 -13.691  -3.827  1.00 10.00      B   
ATOM   2595  NH1 ARG    60      35.701 -14.133  -4.638  1.00 10.00      B   
ATOM   2596 HH11 ARG    60      36.671 -14.328  -4.270  1.00 10.00      B   
ATOM   2597 HH12 ARG    60      35.498 -14.286  -5.648  1.00 10.00      B   
ATOM   2598  NH2 ARG    60      33.550 -13.420  -4.318  1.00 10.00      B   
ATOM   2599 HH21 ARG    60      32.799 -13.049  -3.698  1.00 10.00      B   
ATOM   2600 HH22 ARG    60      33.349 -13.576  -5.336  1.00 10.00      B   
ATOM   2601  C   ARG    60      36.467 -15.352   2.852  1.00 10.00      B   
ATOM   2602  O   ARG    60      35.417 -15.779   3.330  1.00 10.00      B   
ATOM   2603  N   LEU    61      37.649 -15.919   3.074  1.00 10.00      B   
ATOM   2604  HN  LEU    61      38.450 -15.531   2.661  1.00 10.00      B   
ATOM   2605  CA  LEU    61      37.789 -17.114   3.901  1.00 10.00      B   
ATOM   2606  CB  LEU    61      39.223 -17.651   3.835  1.00 10.00      B   
ATOM   2607  CG  LEU    61      39.466 -19.015   4.486  1.00 10.00      B   
ATOM   2608  CD1 LEU    61      38.799 -20.121   3.679  1.00 10.00      B   
ATOM   2609  CD2 LEU    61      40.956 -19.279   4.640  1.00 10.00      B   
ATOM   2610  C   LEU    61      37.406 -16.823   5.349  1.00 10.00      B   
ATOM   2611  O   LEU    61      36.673 -17.593   5.973  1.00 10.00      B   
ATOM   2612  N   ASN    62      37.897 -15.706   5.873  1.00 10.00      B   
ATOM   2613  HN  ASN    62      38.474 -15.129   5.321  1.00 10.00      B   
ATOM   2614  CA  ASN    62      37.605 -15.313   7.245  1.00 10.00      B   
ATOM   2615  CB  ASN    62      38.465 -14.121   7.676  1.00 10.00      B   
ATOM   2616  CG  ASN    62      39.916 -14.490   7.922  1.00 10.00      B   
ATOM   2617  OD1 ASN    62      40.249 -15.658   8.143  1.00 10.00      B   
ATOM   2618  ND2 ASN    62      40.792 -13.496   7.889  1.00 10.00      B   
ATOM   2619 HD21 ASN    62      40.458 -12.589   7.710  1.00 10.00      B   
ATOM   2620 HD22 ASN    62      41.737 -13.704   8.048  1.00 10.00      B   
ATOM   2621  C   ASN    62      36.127 -14.987   7.406  1.00 10.00      B   
ATOM   2622  O   ASN    62      35.555 -15.158   8.484  1.00 10.00      B   
ATOM   2623  N   ALA    63      35.513 -14.521   6.324  1.00 10.00      B   
ATOM   2624  HN  ALA    63      36.028 -14.398   5.498  1.00 10.00      B   
ATOM   2625  CA  ALA    63      34.098 -14.186   6.332  1.00 10.00      B   
ATOM   2626  CB  ALA    63      33.711 -13.461   5.054  1.00 10.00      B   
ATOM   2627  C   ALA    63      33.270 -15.451   6.496  1.00 10.00      B   
ATOM   2628  O   ALA    63      32.304 -15.477   7.257  1.00 10.00      B   
ATOM   2629  N   TYR    64      33.666 -16.503   5.786  1.00 10.00      B   
ATOM   2630  HN  TYR    64      34.441 -16.414   5.189  1.00 10.00      B   
ATOM   2631  CA  TYR    64      32.974 -17.782   5.865  1.00 10.00      B   
ATOM   2632  CB  TYR    64      33.508 -18.761   4.813  1.00 10.00      B   
ATOM   2633  CG  TYR    64      32.958 -20.163   4.957  1.00 10.00      B   
ATOM   2634  CD1 TYR    64      31.606 -20.422   4.770  1.00 10.00      B   
ATOM   2635  CD2 TYR    64      33.789 -21.222   5.293  1.00 10.00      B   
ATOM   2636  CE1 TYR    64      31.096 -21.698   4.915  1.00 10.00      B   
ATOM   2637  CE2 TYR    64      33.289 -22.502   5.437  1.00 10.00      B   
ATOM   2638  CZ  TYR    64      31.942 -22.734   5.249  1.00 10.00      B   
ATOM   2639  OH  TYR    64      31.438 -24.008   5.400  1.00 10.00      B   
ATOM   2640  HH  TYR    64      31.981 -24.496   6.035  1.00 10.00      B   
ATOM   2641  C   TYR    64      33.126 -18.365   7.265  1.00 10.00      B   
ATOM   2642  O   TYR    64      32.188 -18.941   7.820  1.00 10.00      B   
ATOM   2643  N   ARG    65      34.312 -18.197   7.840  1.00 10.00      B   
ATOM   2644  HN  ARG    65      35.024 -17.735   7.346  1.00 10.00      B   
ATOM   2645  CA  ARG    65      34.580 -18.687   9.182  1.00 10.00      B   
ATOM   2646  CB  ARG    65      36.054 -18.490   9.551  1.00 10.00      B   
ATOM   2647  CG  ARG    65      36.419 -18.999  10.938  1.00 10.00      B   
ATOM   2648  CD  ARG    65      36.136 -20.488  11.070  1.00 10.00      B   
ATOM   2649  NE  ARG    65      35.461 -20.813  12.326  1.00 10.00      B   
ATOM   2650  HE  ARG    65      34.559 -20.440  12.467  1.00 10.00      B   
ATOM   2651  CZ  ARG    65      35.989 -21.584  13.276  1.00 10.00      B   
ATOM   2652  NH1 ARG    65      37.196 -22.109  13.117  1.00 10.00      B   
ATOM   2653 HH11 ARG    65      37.741 -21.922  12.246  1.00 10.00      B   
ATOM   2654 HH12 ARG    65      37.606 -22.712  13.863  1.00 10.00      B   
ATOM   2655  NH2 ARG    65      35.307 -21.831  14.383  1.00 10.00      B   
ATOM   2656 HH21 ARG    65      34.347 -21.420  14.513  1.00 10.00      B   
ATOM   2657 HH22 ARG    65      35.714 -22.432  15.130  1.00 10.00      B   
ATOM   2658  C   ARG    65      33.679 -17.970  10.181  1.00 10.00      B   
ATOM   2659  O   ARG    65      33.132 -18.586  11.097  1.00 10.00      B   
ATOM   2660  N   ALA    66      33.521 -16.666   9.982  1.00 10.00      B   
ATOM   2661  HN  ALA    66      33.996 -16.237   9.236  1.00 10.00      B   
ATOM   2662  CA  ALA    66      32.674 -15.852  10.843  1.00 10.00      B   
ATOM   2663  CB  ALA    66      32.877 -14.380  10.536  1.00 10.00      B   
ATOM   2664  C   ALA    66      31.208 -16.233  10.663  1.00 10.00      B   
ATOM   2665  O   ALA    66      30.419 -16.175  11.608  1.00 10.00      B   
ATOM   2666  N   TRP    67      30.855 -16.624   9.442  1.00 10.00      B   
ATOM   2667  HN  TRP    67      31.533 -16.629   8.731  1.00 10.00      B   
ATOM   2668  CA  TRP    67      29.493 -17.033   9.119  1.00 10.00      B   
ATOM   2669  CB  TRP    67      29.375 -17.310   7.614  1.00 10.00      B   
ATOM   2670  CG  TRP    67      27.995 -17.679   7.160  1.00 10.00      B   
ATOM   2671  CD1 TRP    67      26.978 -16.823   6.854  1.00 10.00      B   
ATOM   2672  CD2 TRP    67      27.479 -19.001   6.962  1.00 10.00      B   
ATOM   2673  NE1 TRP    67      25.863 -17.530   6.476  1.00 10.00      B   
ATOM   2674  HE1 TRP    67      25.005 -17.140   6.208  1.00 10.00      B   
ATOM   2675  CE2 TRP    67      26.144 -18.869   6.535  1.00 10.00      B   
ATOM   2676  CE3 TRP    67      28.018 -20.284   7.101  1.00 10.00      B   
ATOM   2677  CZ2 TRP    67      25.338 -19.968   6.251  1.00 10.00      B   
ATOM   2678  CZ3 TRP    67      27.217 -21.373   6.819  1.00 10.00      B   
ATOM   2679  CH2 TRP    67      25.892 -21.209   6.397  1.00 10.00      B   
ATOM   2680  C   TRP    67      29.118 -18.282   9.915  1.00 10.00      B   
ATOM   2681  O   TRP    67      27.987 -18.422  10.383  1.00 10.00      B   
ATOM   2682  N   LEU    68      30.090 -19.173  10.085  1.00 10.00      B   
ATOM   2683  HN  LEU    68      30.972 -18.992   9.695  1.00 10.00      B   
ATOM   2684  CA  LEU    68      29.884 -20.411  10.828  1.00 10.00      B   
ATOM   2685  CB  LEU    68      31.079 -21.351  10.635  1.00 10.00      B   
ATOM   2686  CG  LEU    68      31.297 -21.897   9.221  1.00 10.00      B   
ATOM   2687  CD1 LEU    68      32.680 -22.516   9.092  1.00 10.00      B   
ATOM   2688  CD2 LEU    68      30.222 -22.916   8.872  1.00 10.00      B   
ATOM   2689  C   LEU    68      29.687 -20.131  12.315  1.00 10.00      B   
ATOM   2690  O   LEU    68      29.118 -20.945  13.042  1.00 10.00      B   
ATOM   2691  N   GLU    69      30.157 -18.973  12.760  1.00 10.00      B   
ATOM   2692  HN  GLU    69      30.600 -18.364  12.130  1.00 10.00      B   
ATOM   2693  CA  GLU    69      30.038 -18.582  14.160  1.00 10.00      B   
ATOM   2694  CB  GLU    69      31.252 -17.751  14.580  1.00 10.00      B   
ATOM   2695  CG  GLU    69      32.591 -18.394  14.267  1.00 10.00      B   
ATOM   2696  CD  GLU    69      32.791 -19.702  14.999  1.00 10.00      B   
ATOM   2697  OE1 GLU    69      32.824 -19.688  16.248  1.00 10.00      B   
ATOM   2698  OE2 GLU    69      32.925 -20.748  14.328  1.00 10.00      B   
ATOM   2699  C   GLU    69      28.762 -17.779  14.400  1.00 10.00      B   
ATOM   2700  O   GLU    69      28.492 -17.341  15.520  1.00 10.00      B   
ATOM   2701  N   MET    70      27.981 -17.591  13.347  1.00 10.00      B   
ATOM   2702  HN  MET    70      28.238 -17.982  12.484  1.00 10.00      B   
ATOM   2703  CA  MET    70      26.743 -16.831  13.437  1.00 10.00      B   
ATOM   2704  CB  MET    70      26.763 -15.655  12.458  1.00 10.00      B   
ATOM   2705  CG  MET    70      27.485 -14.423  12.977  1.00 10.00      B   
ATOM   2706  SD  MET    70      26.574 -13.575  14.282  1.00 10.00      B   
ATOM   2707  CE  MET    70      25.172 -12.940  13.367  1.00 10.00      B   
ATOM   2708  C   MET    70      25.535 -17.710  13.158  1.00 10.00      B   
ATOM   2709  O   MET    70      25.571 -18.569  12.280  1.00 10.00      B   
ATOM   2710  N   GLU    71      24.471 -17.491  13.915  1.00 10.00      B   
ATOM   2711  HN  GLU    71      24.512 -16.796  14.605  1.00 10.00      B   
ATOM   2712  CA  GLU    71      23.239 -18.249  13.749  1.00 10.00      B   
ATOM   2713  CB  GLU    71      22.646 -18.593  15.118  1.00 10.00      B   
ATOM   2714  CG  GLU    71      23.563 -19.416  16.011  1.00 10.00      B   
ATOM   2715  CD  GLU    71      23.715 -20.844  15.530  1.00 10.00      B   
ATOM   2716  OE1 GLU    71      22.688 -21.550  15.423  1.00 10.00      B   
ATOM   2717  OE2 GLU    71      24.860 -21.271  15.269  1.00 10.00      B   
ATOM   2718  C   GLU    71      22.232 -17.430  12.948  1.00 10.00      B   
ATOM   2719  O   GLU    71      22.396 -16.217  12.795  1.00 10.00      B   
ATOM   2720  N   GLU    72      21.200 -18.089  12.440  1.00 10.00      B   
ATOM   2721  HN  GLU    72      21.129 -19.055  12.591  1.00 10.00      B   
ATOM   2722  CA  GLU    72      20.169 -17.414  11.660  1.00 10.00      B   
ATOM   2723  CB  GLU    72      19.290 -18.441  10.938  1.00 10.00      B   
ATOM   2724  CG  GLU    72      18.307 -17.842   9.943  1.00 10.00      B   
ATOM   2725  CD  GLU    72      17.444 -18.891   9.272  1.00 10.00      B   
ATOM   2726  OE1 GLU    72      17.989 -19.712   8.502  1.00 10.00      B   
ATOM   2727  OE2 GLU    72      16.216 -18.895   9.507  1.00 10.00      B   
ATOM   2728  C   GLU    72      19.312 -16.521  12.558  1.00 10.00      B   
ATOM   2729  O   GLU    72      18.709 -16.996  13.523  1.00 10.00      B   
ATOM   2730  N   PRO    73      19.265 -15.214  12.264  1.00 10.00      B   
ATOM   2731  CA  PRO    73      18.483 -14.250  13.040  1.00 10.00      B   
ATOM   2732  CB  PRO    73      18.966 -12.883  12.527  1.00 10.00      B   
ATOM   2733  CG  PRO    73      20.155 -13.168  11.670  1.00 10.00      B   
ATOM   2734  CD  PRO    73      19.972 -14.565  11.156  1.00 10.00      B   
ATOM   2735  C   PRO    73      16.989 -14.406  12.784  1.00 10.00      B   
ATOM   2736  O   PRO    73      16.558 -14.554  11.638  1.00 10.00      B   
ATOM   2737  N   HIS    74      16.204 -14.395  13.852  1.00 10.00      B   
ATOM   2738  HN  HIS    74      16.608 -14.296  14.744  1.00 10.00      B   
ATOM   2739  CA  HIS    74      14.758 -14.536  13.746  1.00 10.00      B   
ATOM   2740  CB  HIS    74      14.307 -15.888  14.310  1.00 10.00      B   
ATOM   2741  CG  HIS    74      14.462 -17.027  13.353  1.00 10.00      B   
ATOM   2742  ND1 HIS    74      13.403 -17.794  12.915  1.00 10.00      B   
ATOM   2743  HD1 HIS    74      12.462 -17.673  13.171  1.00 10.00      B   
ATOM   2744  CD2 HIS    74      15.563 -17.532  12.747  1.00 10.00      B   
ATOM   2745  CE1 HIS    74      13.845 -18.718  12.086  1.00 10.00      B   
ATOM   2746  NE2 HIS    74      15.150 -18.578  11.965  1.00 10.00      B   
ATOM   2747  HE2 HIS    74      15.728 -19.119  11.380  1.00 10.00      B   
ATOM   2748  C   HIS    74      14.049 -13.403  14.480  1.00 10.00      B   
ATOM   2749  O   HIS    74      13.052 -13.624  15.172  1.00 10.00      B   
ATOM   2750  N   TRP    75      14.565 -12.191  14.320  1.00 10.00      B   
ATOM   2751  HN  TRP    75      15.356 -12.078  13.747  1.00 10.00      B   
ATOM   2752  CA  TRP    75      13.989 -11.017  14.968  1.00 10.00      B   
ATOM   2753  CB  TRP    75      15.101 -10.123  15.533  1.00 10.00      B   
ATOM   2754  CG  TRP    75      16.155 -10.870  16.298  1.00 10.00      B   
ATOM   2755  CD1 TRP    75      17.312 -11.397  15.800  1.00 10.00      B   
ATOM   2756  CD2 TRP    75      16.150 -11.169  17.700  1.00 10.00      B   
ATOM   2757  NE1 TRP    75      18.021 -12.014  16.800  1.00 10.00      B   
ATOM   2758  HE1 TRP    75      18.885 -12.476  16.688  1.00 10.00      B   
ATOM   2759  CE2 TRP    75      17.331 -11.887  17.978  1.00 10.00      B   
ATOM   2760  CE3 TRP    75      15.262 -10.903  18.746  1.00 10.00      B   
ATOM   2761  CZ2 TRP    75      17.645 -12.341  19.258  1.00 10.00      B   
ATOM   2762  CZ3 TRP    75      15.576 -11.354  20.015  1.00 10.00      B   
ATOM   2763  CH2 TRP    75      16.757 -12.064  20.260  1.00 10.00      B   
ATOM   2764  C   TRP    75      13.135 -10.225  13.981  1.00 10.00      B   
ATOM   2765  O   TRP    75      12.536  -9.207  14.329  1.00 10.00      B   
ATOM   2766  N   LEU    76      13.084 -10.704  12.748  1.00 10.00      B   
ATOM   2767  HN  LEU    76      13.572 -11.525  12.539  1.00 10.00      B   
ATOM   2768  CA  LEU    76      12.316 -10.052  11.698  1.00 10.00      B   
ATOM   2769  CB  LEU    76      12.996 -10.246  10.332  1.00 10.00      B   
ATOM   2770  CG  LEU    76      13.059 -11.678   9.779  1.00 10.00      B   
ATOM   2771  CD1 LEU    76      13.033 -11.660   8.258  1.00 10.00      B   
ATOM   2772  CD2 LEU    76      14.302 -12.400  10.273  1.00 10.00      B   
ATOM   2773  C   LEU    76      10.882 -10.580  11.667  1.00 10.00      B   
ATOM   2774  O   LEU    76      10.336 -10.974  12.699  1.00 10.00      B   
ATOM   2775  N   LYS    77      10.277 -10.583  10.483  1.00 10.00      B   
ATOM   2776  HN  LYS    77      10.766 -10.258   9.699  1.00 10.00      B   
ATOM   2777  CA  LYS    77       8.912 -11.067  10.313  1.00 10.00      B   
ATOM   2778  CB  LYS    77       8.324 -10.532   9.001  1.00 10.00      B   
ATOM   2779  CG  LYS    77       8.525  -9.037   8.783  1.00 10.00      B   
ATOM   2780  CD  LYS    77       7.277  -8.233   9.127  1.00 10.00      B   
ATOM   2781  CE  LYS    77       7.099  -8.071  10.628  1.00 10.00      B   
ATOM   2782  NZ  LYS    77       5.957  -7.175  10.953  1.00 10.00      B   
ATOM   2783  HZ1 LYS    77       5.091  -7.515  10.486  1.00 10.00      B   
ATOM   2784  HZ2 LYS    77       6.157  -6.205  10.627  1.00 10.00      B   
ATOM   2785  HZ3 LYS    77       5.797  -7.154  11.979  1.00 10.00      B   
ATOM   2786  C   LYS    77       8.884 -12.597  10.322  1.00 10.00      B   
ATOM   2787  O   LYS    77       9.777 -13.240  10.874  1.00 10.00      B   
ATOM   2788  N   ALA    78       7.867 -13.179   9.706  1.00 10.00      B   
ATOM   2789  HN  ALA    78       7.190 -12.624   9.268  1.00 10.00      B   
ATOM   2790  CA  ALA    78       7.741 -14.630   9.656  1.00 10.00      B   
ATOM   2791  CB  ALA    78       6.329 -15.030   9.267  1.00 10.00      B   
ATOM   2792  C   ALA    78       8.767 -15.244   8.704  1.00 10.00      B   
ATOM   2793  O   ALA    78       8.601 -15.209   7.482  1.00 10.00      B   
ATOM   2794  N   HIS    79       9.834 -15.789   9.272  1.00 10.00      B   
ATOM   2795  HN  HIS    79       9.909 -15.782  10.252  1.00 10.00      B   
ATOM   2796  CA  HIS    79      10.894 -16.406   8.485  1.00 10.00      B   
ATOM   2797  CB  HIS    79      12.206 -15.632   8.675  1.00 10.00      B   
ATOM   2798  CG  HIS    79      13.312 -16.039   7.746  1.00 10.00      B   
ATOM   2799  ND1 HIS    79      14.343 -16.878   8.120  1.00 10.00      B   
ATOM   2800  HD1 HIS    79      14.460 -17.292   9.005  1.00 10.00      B   
ATOM   2801  CD2 HIS    79      13.551 -15.707   6.454  1.00 10.00      B   
ATOM   2802  CE1 HIS    79      15.164 -17.043   7.100  1.00 10.00      B   
ATOM   2803  NE2 HIS    79      14.706 -16.345   6.080  1.00 10.00      B   
ATOM   2804  HE2 HIS    79      15.124 -16.301   5.190  1.00 10.00      B   
ATOM   2805  C   HIS    79      11.082 -17.859   8.901  1.00 10.00      B   
ATOM   2806  O   HIS    79      11.566 -18.131  10.001  1.00 10.00      B   
ATOM   2807  N   GLU   157      29.297   6.153 -20.074  1.00 10.00      B   
ATOM   2808  HN  GLU   157      29.366   5.173 -20.036  1.00 10.00      B   
ATOM   2809  CA  GLU   157      28.473   6.760 -21.107  1.00 10.00      B   
ATOM   2810  CB  GLU   157      27.746   7.994 -20.562  1.00 10.00      B   
ATOM   2811  CG  GLU   157      26.477   8.358 -21.321  1.00 10.00      B   
ATOM   2812  CD  GLU   157      25.702   7.138 -21.776  1.00 10.00      B   
ATOM   2813  OE1 GLU   157      25.192   6.390 -20.914  1.00 10.00      B   
ATOM   2814  OE2 GLU   157      25.603   6.919 -23.003  1.00 10.00      B   
ATOM   2815  C   GLU   157      29.322   7.120 -22.320  1.00 10.00      B   
ATOM   2816  O   GLU   157      29.099   8.144 -22.968  1.00 10.00      B   
ATOM   2817  N   LYS   158      30.298   6.263 -22.613  1.00 10.00      B   
ATOM   2818  HN  LYS   158      30.418   5.471 -22.045  1.00 10.00      B   
ATOM   2819  CA  LYS   158      31.196   6.456 -23.748  1.00 10.00      B   
ATOM   2820  CB  LYS   158      30.429   6.337 -25.071  1.00 10.00      B   
ATOM   2821  CG  LYS   158      29.726   5.007 -25.279  1.00 10.00      B   
ATOM   2822  CD  LYS   158      28.880   5.033 -26.540  1.00 10.00      B   
ATOM   2823  CE  LYS   158      28.005   3.797 -26.651  1.00 10.00      B   
ATOM   2824  NZ  LYS   158      27.032   3.912 -27.770  1.00 10.00      B   
ATOM   2825  HZ1 LYS   158      27.533   3.913 -28.681  1.00 10.00      B   
ATOM   2826  HZ2 LYS   158      26.487   4.797 -27.686  1.00 10.00      B   
ATOM   2827  HZ3 LYS   158      26.371   3.112 -27.754  1.00 10.00      B   
ATOM   2828  C   LYS   158      31.900   7.808 -23.665  1.00 10.00      B   
ATOM   2829  O   LYS   158      31.866   8.597 -24.607  1.00 10.00      B   
ATOM   2830  N   LEU   159      32.526   8.073 -22.530  1.00 10.00      B   
ATOM   2831  HN  LEU   159      32.524   7.401 -21.816  1.00 10.00      B   
ATOM   2832  CA  LEU   159      33.230   9.333 -22.319  1.00 10.00      B   
ATOM   2833  CB  LEU   159      32.426  10.249 -21.389  1.00 10.00      B   
ATOM   2834  CG  LEU   159      31.135  10.835 -21.963  1.00 10.00      B   
ATOM   2835  CD1 LEU   159      30.301  11.478 -20.865  1.00 10.00      B   
ATOM   2836  CD2 LEU   159      31.446  11.843 -23.058  1.00 10.00      B   
ATOM   2837  C   LEU   159      34.606   9.089 -21.719  1.00 10.00      B   
ATOM   2838  O   LEU   159      34.921   7.976 -21.299  1.00 10.00      B   
ATOM   2839  N   ALA   160      35.428  10.128 -21.700  1.00 10.00      B   
ATOM   2840  HN  ALA   160      35.126  10.987 -22.068  1.00 10.00      B   
ATOM   2841  CA  ALA   160      36.760  10.033 -21.129  1.00 10.00      B   
ATOM   2842  CB  ALA   160      37.750  10.869 -21.926  1.00 10.00      B   
ATOM   2843  C   ALA   160      36.709  10.491 -19.680  1.00 10.00      B   
ATOM   2844  O   ALA   160      36.754  11.689 -19.394  1.00 10.00      B   
ATOM   2845  N   GLU   161      36.584   9.532 -18.778  1.00 10.00      B   
ATOM   2846  HN  GLU   161      36.558   8.591 -19.078  1.00 10.00      B   
ATOM   2847  CA  GLU   161      36.496   9.816 -17.358  1.00 10.00      B   
ATOM   2848  CB  GLU   161      36.257   8.530 -16.562  1.00 10.00      B   
ATOM   2849  CG  GLU   161      37.303   7.447 -16.782  1.00 10.00      B   
ATOM   2850  CD  GLU   161      36.903   6.439 -17.841  1.00 10.00      B   
ATOM   2851  OE1 GLU   161      36.728   6.830 -19.015  1.00 10.00      B   
ATOM   2852  OE2 GLU   161      36.768   5.244 -17.506  1.00 10.00      B   
ATOM   2853  C   GLU   161      37.732  10.546 -16.843  1.00 10.00      B   
ATOM   2854  O   GLU   161      38.868  10.148 -17.109  1.00 10.00      B   
ATOM   2855  N   GLN   162      37.500  11.616 -16.099  1.00 10.00      B   
ATOM   2856  HN  GLN   162      36.571  11.889 -15.938  1.00 10.00      B   
ATOM   2857  CA  GLN   162      38.582  12.408 -15.530  1.00 10.00      B   
ATOM   2858  CB  GLN   162      38.121  13.850 -15.296  1.00 10.00      B   
ATOM   2859  CG  GLN   162      37.456  14.493 -16.502  1.00 10.00      B   
ATOM   2860  CD  GLN   162      37.275  15.988 -16.347  1.00 10.00      B   
ATOM   2861  OE1 GLN   162      37.133  16.502 -15.236  1.00 10.00      B   
ATOM   2862  NE2 GLN   162      37.287  16.700 -17.464  1.00 10.00      B   
ATOM   2863 HE21 GLN   162      37.413  16.223 -18.314  1.00 10.00      B   
ATOM   2864 HE22 GLN   162      37.170  17.672 -17.399  1.00 10.00      B   
ATOM   2865  C   GLN   162      39.052  11.789 -14.217  1.00 10.00      B   
ATOM   2866  O   GLN   162      39.329  12.491 -13.245  1.00 10.00      B   
ATOM   2867  N   GLY   163      39.148  10.466 -14.205  1.00 10.00      B   
ATOM   2868  HN  GLY   163      38.946   9.965 -15.024  1.00 10.00      B   
ATOM   2869  CA  GLY   163      39.572   9.758 -13.018  1.00 10.00      B   
ATOM   2870  C   GLY   163      38.427   9.011 -12.366  1.00 10.00      B   
ATOM   2871  O   GLY   163      38.635   8.238 -11.432  1.00 10.00      B   
ATOM   2872  N   ILE   164      37.212   9.245 -12.854  1.00 10.00      B   
ATOM   2873  HN  ILE   164      37.109   9.869 -13.600  1.00 10.00      B   
ATOM   2874  CA  ILE   164      36.032   8.585 -12.310  1.00 10.00      B   
ATOM   2875  CB  ILE   164      34.725   9.293 -12.729  1.00 10.00      B   
ATOM   2876  CG1 ILE   164      34.748  10.759 -12.276  1.00 10.00      B   
ATOM   2877  CG2 ILE   164      33.516   8.571 -12.149  1.00 10.00      B   
ATOM   2878  CD1 ILE   164      33.495  11.538 -12.626  1.00 10.00      B   
ATOM   2879  C   ILE   164      36.001   7.121 -12.743  1.00 10.00      B   
ATOM   2880  O   ILE   164      35.860   6.814 -13.926  1.00 10.00      B   
ATOM   2881  N   ILE   165      36.141   6.228 -11.782  1.00 10.00      B   
ATOM   2882  HN  ILE   165      36.224   6.537 -10.851  1.00 10.00      B   
ATOM   2883  CA  ILE   165      36.154   4.803 -12.062  1.00 10.00      B   
ATOM   2884  CB  ILE   165      37.162   4.063 -11.158  1.00 10.00      B   
ATOM   2885  CG1 ILE   165      38.565   4.652 -11.342  1.00 10.00      B   
ATOM   2886  CG2 ILE   165      37.163   2.569 -11.460  1.00 10.00      B   
ATOM   2887  CD1 ILE   165      39.569   4.188 -10.309  1.00 10.00      B   
ATOM   2888  C   ILE   165      34.769   4.194 -11.897  1.00 10.00      B   
ATOM   2889  O   ILE   165      34.173   4.269 -10.822  1.00 10.00      B   
ATOM   2890  N   PHE   166      34.263   3.612 -12.974  1.00 10.00      B   
ATOM   2891  HN  PHE   166      34.781   3.624 -13.809  1.00 10.00      B   
ATOM   2892  CA  PHE   166      32.961   2.965 -12.969  1.00 10.00      B   
ATOM   2893  CB  PHE   166      31.918   3.835 -13.683  1.00 10.00      B   
ATOM   2894  CG  PHE   166      30.533   3.247 -13.702  1.00 10.00      B   
ATOM   2895  CD1 PHE   166      29.895   2.909 -12.520  1.00 10.00      B   
ATOM   2896  CD2 PHE   166      29.873   3.033 -14.900  1.00 10.00      B   
ATOM   2897  CE1 PHE   166      28.625   2.369 -12.532  1.00 10.00      B   
ATOM   2898  CE2 PHE   166      28.601   2.493 -14.921  1.00 10.00      B   
ATOM   2899  CZ  PHE   166      27.976   2.160 -13.734  1.00 10.00      B   
ATOM   2900  C   PHE   166      33.065   1.595 -13.632  1.00 10.00      B   
ATOM   2901  O   PHE   166      33.009   1.474 -14.857  1.00 10.00      B   
ATOM   2902  N   CYS   167      33.250   0.566 -12.818  1.00 10.00      B   
ATOM   2903  HN  CYS   167      33.294   0.725 -11.848  1.00 10.00      B   
ATOM   2904  CA  CYS   167      33.378  -0.797 -13.319  1.00 10.00      B   
ATOM   2905  CB  CYS   167      34.859  -1.167 -13.456  1.00 10.00      B   
ATOM   2906  SG  CYS   167      35.871   0.075 -14.300  1.00 10.00      B   
ATOM   2907  HG  CYS   167      35.050   0.967 -14.842  1.00 10.00      B   
ATOM   2908  C   CYS   167      32.685  -1.770 -12.373  1.00 10.00      B   
ATOM   2909  O   CYS   167      32.253  -1.378 -11.291  1.00 10.00      B   
ATOM   2910  N   SER   168      32.569  -3.026 -12.779  1.00 10.00      B   
ATOM   2911  HN  SER   168      32.909  -3.282 -13.670  1.00 10.00      B   
ATOM   2912  CA  SER   168      31.936  -4.036 -11.946  1.00 10.00      B   
ATOM   2913  CB  SER   168      31.550  -5.249 -12.787  1.00 10.00      B   
ATOM   2914  OG  SER   168      31.052  -4.841 -14.049  1.00 10.00      B   
ATOM   2915  HG  SER   168      31.796  -4.555 -14.607  1.00 10.00      B   
ATOM   2916  C   SER   168      32.863  -4.447 -10.802  1.00 10.00      B   
ATOM   2917  O   SER   168      34.064  -4.174 -10.842  1.00 10.00      B   
ATOM   2918  N   PHE   169      32.297  -5.101  -9.792  1.00 10.00      B   
ATOM   2919  HN  PHE   169      31.335  -5.290  -9.832  1.00 10.00      B   
ATOM   2920  CA  PHE   169      33.059  -5.541  -8.622  1.00 10.00      B   
ATOM   2921  CB  PHE   169      32.164  -6.331  -7.660  1.00 10.00      B   
ATOM   2922  CG  PHE   169      32.848  -6.772  -6.394  1.00 10.00      B   
ATOM   2923  CD1 PHE   169      33.306  -5.844  -5.475  1.00 10.00      B   
ATOM   2924  CD2 PHE   169      33.030  -8.117  -6.125  1.00 10.00      B   
ATOM   2925  CE1 PHE   169      33.934  -6.247  -4.312  1.00 10.00      B   
ATOM   2926  CE2 PHE   169      33.657  -8.528  -4.965  1.00 10.00      B   
ATOM   2927  CZ  PHE   169      34.111  -7.592  -4.057  1.00 10.00      B   
ATOM   2928  C   PHE   169      34.281  -6.365  -9.021  1.00 10.00      B   
ATOM   2929  O   PHE   169      35.406  -6.033  -8.650  1.00 10.00      B   
ATOM   2930  N   GLY   170      34.054  -7.428  -9.789  1.00 10.00      B   
ATOM   2931  HN  GLY   170      33.134  -7.641 -10.050  1.00 10.00      B   
ATOM   2932  CA  GLY   170      35.146  -8.283 -10.227  1.00 10.00      B   
ATOM   2933  C   GLY   170      36.185  -7.539 -11.047  1.00 10.00      B   
ATOM   2934  O   GLY   170      37.384  -7.798 -10.928  1.00 10.00      B   
ATOM   2935  N   GLU   171      35.725  -6.600 -11.865  1.00 10.00      B   
ATOM   2936  HN  GLU   171      34.763  -6.427 -11.896  1.00 10.00      B   
ATOM   2937  CA  GLU   171      36.618  -5.815 -12.711  1.00 10.00      B   
ATOM   2938  CB  GLU   171      35.822  -4.950 -13.685  1.00 10.00      B   
ATOM   2939  CG  GLU   171      34.879  -5.717 -14.590  1.00 10.00      B   
ATOM   2940  CD  GLU   171      34.222  -4.814 -15.608  1.00 10.00      B   
ATOM   2941  OE1 GLU   171      33.264  -4.097 -15.244  1.00 10.00      B   
ATOM   2942  OE2 GLU   171      34.669  -4.805 -16.774  1.00 10.00      B   
ATOM   2943  C   GLU   171      37.515  -4.920 -11.871  1.00 10.00      B   
ATOM   2944  O   GLU   171      38.714  -4.819 -12.121  1.00 10.00      B   
ATOM   2945  N   ALA   172      36.922  -4.283 -10.869  1.00 10.00      B   
ATOM   2946  HN  ALA   172      35.960  -4.425 -10.718  1.00 10.00      B   
ATOM   2947  CA  ALA   172      37.650  -3.379  -9.986  1.00 10.00      B   
ATOM   2948  CB  ALA   172      36.709  -2.774  -8.958  1.00 10.00      B   
ATOM   2949  C   ALA   172      38.814  -4.079  -9.296  1.00 10.00      B   
ATOM   2950  O   ALA   172      39.892  -3.506  -9.152  1.00 10.00      B   
ATOM   2951  N   ILE   173      38.589  -5.320  -8.881  1.00 10.00      B   
ATOM   2952  HN  ILE   173      37.706  -5.720  -9.035  1.00 10.00      B   
ATOM   2953  CA  ILE   173      39.616  -6.107  -8.200  1.00 10.00      B   
ATOM   2954  CB  ILE   173      39.040  -7.446  -7.685  1.00 10.00      B   
ATOM   2955  CG1 ILE   173      37.810  -7.198  -6.806  1.00 10.00      B   
ATOM   2956  CG2 ILE   173      40.095  -8.228  -6.916  1.00 10.00      B   
ATOM   2957  CD1 ILE   173      37.007  -8.445  -6.510  1.00 10.00      B   
ATOM   2958  C   ILE   173      40.795  -6.391  -9.132  1.00 10.00      B   
ATOM   2959  O   ILE   173      41.953  -6.376  -8.713  1.00 10.00      B   
ATOM   2960  N   HIS   174      40.491  -6.636 -10.398  1.00 10.00      B   
ATOM   2961  HN  HIS   174      39.550  -6.624 -10.673  1.00 10.00      B   
ATOM   2962  CA  HIS   174      41.518  -6.930 -11.388  1.00 10.00      B   
ATOM   2963  CB  HIS   174      40.913  -7.719 -12.564  1.00 10.00      B   
ATOM   2964  CG  HIS   174      41.766  -7.763 -13.801  1.00 10.00      B   
ATOM   2965  ND1 HIS   174      43.036  -8.298 -13.829  1.00 10.00      B   
ATOM   2966  HD1 HIS   174      43.510  -8.702 -13.062  1.00 10.00      B   
ATOM   2967  CD2 HIS   174      41.523  -7.316 -15.057  1.00 10.00      B   
ATOM   2968  CE1 HIS   174      43.537  -8.179 -15.044  1.00 10.00      B   
ATOM   2969  NE2 HIS   174      42.638  -7.586 -15.806  1.00 10.00      B   
ATOM   2970  HE2 HIS   174      42.758  -7.366 -16.757  1.00 10.00      B   
ATOM   2971  C   HIS   174      42.215  -5.664 -11.887  1.00 10.00      B   
ATOM   2972  O   HIS   174      43.421  -5.671 -12.126  1.00 10.00      B   
ATOM   2973  N   ASP   175      41.460  -4.585 -12.042  1.00 10.00      B   
ATOM   2974  HN  ASP   175      40.504  -4.630 -11.814  1.00 10.00      B   
ATOM   2975  CA  ASP   175      42.019  -3.336 -12.550  1.00 10.00      B   
ATOM   2976  CB  ASP   175      40.949  -2.504 -13.257  1.00 10.00      B   
ATOM   2977  CG  ASP   175      41.524  -1.611 -14.340  1.00 10.00      B   
ATOM   2978  OD1 ASP   175      42.623  -1.052 -14.146  1.00 10.00      B   
ATOM   2979  OD2 ASP   175      40.877  -1.468 -15.400  1.00 10.00      B   
ATOM   2980  C   ASP   175      42.712  -2.504 -11.475  1.00 10.00      B   
ATOM   2981  O   ASP   175      43.862  -2.098 -11.643  1.00 10.00      B   
ATOM   2982  N   HIS   176      42.023  -2.249 -10.371  1.00 10.00      B   
ATOM   2983  HN  HIS   176      41.126  -2.637 -10.258  1.00 10.00      B   
ATOM   2984  CA  HIS   176      42.589  -1.438  -9.295  1.00 10.00      B   
ATOM   2985  CB  HIS   176      41.929  -0.051  -9.239  1.00 10.00      B   
ATOM   2986  CG  HIS   176      41.946   0.714 -10.529  1.00 10.00      B   
ATOM   2987  ND1 HIS   176      42.907   1.651 -10.847  1.00 10.00      B   
ATOM   2988  HD1 HIS   176      43.668   1.916 -10.278  1.00 10.00      B   
ATOM   2989  CD2 HIS   176      41.102   0.673 -11.586  1.00 10.00      B   
ATOM   2990  CE1 HIS   176      42.651   2.151 -12.044  1.00 10.00      B   
ATOM   2991  NE2 HIS   176      41.563   1.572 -12.512  1.00 10.00      B   
ATOM   2992  HE2 HIS   176      41.157   1.745 -13.390  1.00 10.00      B   
ATOM   2993  C   HIS   176      42.434  -2.128  -7.943  1.00 10.00      B   
ATOM   2994  O   HIS   176      41.617  -1.715  -7.121  1.00 10.00      B   
ATOM   2995  N   PRO   177      43.225  -3.180  -7.685  1.00 10.00      B   
ATOM   2996  CA  PRO   177      43.155  -3.923  -6.422  1.00 10.00      B   
ATOM   2997  CB  PRO   177      44.138  -5.081  -6.626  1.00 10.00      B   
ATOM   2998  CG  PRO   177      45.065  -4.612  -7.694  1.00 10.00      B   
ATOM   2999  CD  PRO   177      44.252  -3.723  -8.591  1.00 10.00      B   
ATOM   3000  C   PRO   177      43.577  -3.065  -5.228  1.00 10.00      B   
ATOM   3001  O   PRO   177      43.137  -3.295  -4.100  1.00 10.00      B   
ATOM   3002  N   GLU   178      44.418  -2.069  -5.493  1.00 10.00      B   
ATOM   3003  HN  GLU   178      44.716  -1.934  -6.415  1.00 10.00      B   
ATOM   3004  CA  GLU   178      44.906  -1.173  -4.457  1.00 10.00      B   
ATOM   3005  CB  GLU   178      45.920  -0.196  -5.050  1.00 10.00      B   
ATOM   3006  CG  GLU   178      46.736   0.569  -4.025  1.00 10.00      B   
ATOM   3007  CD  GLU   178      47.968  -0.189  -3.590  1.00 10.00      B   
ATOM   3008  OE1 GLU   178      48.805  -0.515  -4.460  1.00 10.00      B   
ATOM   3009  OE2 GLU   178      48.112  -0.456  -2.381  1.00 10.00      B   
ATOM   3010  C   GLU   178      43.752  -0.399  -3.834  1.00 10.00      B   
ATOM   3011  O   GLU   178      43.515  -0.483  -2.629  1.00 10.00      B   
ATOM   3012  N   LEU   179      43.023   0.334  -4.669  1.00 10.00      B   
ATOM   3013  HN  LEU   179      43.253   0.343  -5.624  1.00 10.00      B   
ATOM   3014  CA  LEU   179      41.894   1.128  -4.204  1.00 10.00      B   
ATOM   3015  CB  LEU   179      41.279   1.926  -5.355  1.00 10.00      B   
ATOM   3016  CG  LEU   179      42.047   3.169  -5.809  1.00 10.00      B   
ATOM   3017  CD1 LEU   179      41.319   3.849  -6.957  1.00 10.00      B   
ATOM   3018  CD2 LEU   179      42.231   4.136  -4.651  1.00 10.00      B   
ATOM   3019  C   LEU   179      40.830   0.252  -3.558  1.00 10.00      B   
ATOM   3020  O   LEU   179      40.256   0.614  -2.532  1.00 10.00      B   
ATOM   3021  N   VAL   180      40.580  -0.906  -4.154  1.00 10.00      B   
ATOM   3022  HN  VAL   180      41.075  -1.144  -4.967  1.00 10.00      B   
ATOM   3023  CA  VAL   180      39.583  -1.825  -3.631  1.00 10.00      B   
ATOM   3024  CB  VAL   180      39.314  -3.001  -4.592  1.00 10.00      B   
ATOM   3025  CG1 VAL   180      38.263  -3.938  -4.014  1.00 10.00      B   
ATOM   3026  CG2 VAL   180      38.860  -2.480  -5.945  1.00 10.00      B   
ATOM   3027  C   VAL   180      39.966  -2.349  -2.246  1.00 10.00      B   
ATOM   3028  O   VAL   180      39.152  -2.336  -1.328  1.00 10.00      B   
ATOM   3029  N   ARG   181      41.212  -2.771  -2.083  1.00 10.00      B   
ATOM   3030  HN  ARG   181      41.844  -2.723  -2.840  1.00 10.00      B   
ATOM   3031  CA  ARG   181      41.666  -3.305  -0.801  1.00 10.00      B   
ATOM   3032  CB  ARG   181      43.035  -3.974  -0.940  1.00 10.00      B   
ATOM   3033  CG  ARG   181      43.331  -5.009   0.137  1.00 10.00      B   
ATOM   3034  CD  ARG   181      44.729  -4.847   0.708  1.00 10.00      B   
ATOM   3035  NE  ARG   181      44.821  -3.714   1.630  1.00 10.00      B   
ATOM   3036  HE  ARG   181      44.120  -3.632   2.315  1.00 10.00      B   
ATOM   3037  CZ  ARG   181      45.792  -2.803   1.595  1.00 10.00      B   
ATOM   3038  NH1 ARG   181      46.752  -2.888   0.687  1.00 10.00      B   
ATOM   3039 HH11 ARG   181      47.515  -2.178   0.660  1.00 10.00      B   
ATOM   3040 HH12 ARG   181      46.751  -3.670  -0.005  1.00 10.00      B   
ATOM   3041  NH2 ARG   181      45.805  -1.811   2.479  1.00 10.00      B   
ATOM   3042 HH21 ARG   181      45.055  -1.743   3.203  1.00 10.00      B   
ATOM   3043 HH22 ARG   181      46.564  -1.095   2.454  1.00 10.00      B   
ATOM   3044  C   ARG   181      41.715  -2.230   0.282  1.00 10.00      B   
ATOM   3045  O   ARG   181      41.592  -2.527   1.470  1.00 10.00      B   
ATOM   3046  N   LYS   182      41.885  -0.983  -0.132  1.00 10.00      B   
ATOM   3047  HN  LYS   182      41.965  -0.805  -1.094  1.00 10.00      B   
ATOM   3048  CA  LYS   182      41.966   0.128   0.809  1.00 10.00      B   
ATOM   3049  CB  LYS   182      42.864   1.234   0.257  1.00 10.00      B   
ATOM   3050  CG  LYS   182      44.341   0.888   0.211  1.00 10.00      B   
ATOM   3051  CD  LYS   182      45.156   2.069  -0.288  1.00 10.00      B   
ATOM   3052  CE  LYS   182      46.633   1.730  -0.370  1.00 10.00      B   
ATOM   3053  NZ  LYS   182      47.453   2.893  -0.806  1.00 10.00      B   
ATOM   3054  HZ1 LYS   182      48.457   2.626  -0.855  1.00 10.00      B   
ATOM   3055  HZ2 LYS   182      47.352   3.676  -0.133  1.00 10.00      B   
ATOM   3056  HZ3 LYS   182      47.146   3.219  -1.748  1.00 10.00      B   
ATOM   3057  C   LYS   182      40.599   0.715   1.135  1.00 10.00      B   
ATOM   3058  O   LYS   182      40.491   1.594   1.991  1.00 10.00      B   
ATOM   3059  N   TYR   183      39.558   0.249   0.458  1.00 10.00      B   
ATOM   3060  HN  TYR   183      39.690  -0.452  -0.214  1.00 10.00      B   
ATOM   3061  CA  TYR   183      38.222   0.779   0.696  1.00 10.00      B   
ATOM   3062  CB  TYR   183      37.771   1.674  -0.457  1.00 10.00      B   
ATOM   3063  CG  TYR   183      38.416   3.041  -0.425  1.00 10.00      B   
ATOM   3064  CD1 TYR   183      39.274   3.457  -1.433  1.00 10.00      B   
ATOM   3065  CD2 TYR   183      38.170   3.913   0.627  1.00 10.00      B   
ATOM   3066  CE1 TYR   183      39.869   4.704  -1.392  1.00 10.00      B   
ATOM   3067  CE2 TYR   183      38.756   5.160   0.676  1.00 10.00      B   
ATOM   3068  CZ  TYR   183      39.605   5.551  -0.334  1.00 10.00      B   
ATOM   3069  OH  TYR   183      40.191   6.796  -0.289  1.00 10.00      B   
ATOM   3070  HH  TYR   183      40.522   7.025  -1.167  1.00 10.00      B   
ATOM   3071  C   TYR   183      37.182  -0.288   1.025  1.00 10.00      B   
ATOM   3072  O   TYR   183      36.174   0.007   1.668  1.00 10.00      B   
ATOM   3073  N   LEU   184      37.420  -1.518   0.591  1.00 10.00      B   
ATOM   3074  HN  LEU   184      38.237  -1.697   0.077  1.00 10.00      B   
ATOM   3075  CA  LEU   184      36.494  -2.613   0.862  1.00 10.00      B   
ATOM   3076  CB  LEU   184      36.800  -3.815  -0.042  1.00 10.00      B   
ATOM   3077  CG  LEU   184      35.866  -5.024   0.087  1.00 10.00      B   
ATOM   3078  CD1 LEU   184      34.454  -4.657  -0.337  1.00 10.00      B   
ATOM   3079  CD2 LEU   184      36.387  -6.197  -0.730  1.00 10.00      B   
ATOM   3080  C   LEU   184      36.586  -3.033   2.324  1.00 10.00      B   
ATOM   3081  O   LEU   184      37.684  -3.224   2.853  1.00 10.00      B   
ATOM   3082  N   GLY   185      35.439  -3.158   2.976  1.00 10.00      B   
ATOM   3083  HN  GLY   185      34.588  -2.972   2.507  1.00 10.00      B   
ATOM   3084  CA  GLY   185      35.417  -3.560   4.366  1.00 10.00      B   
ATOM   3085  C   GLY   185      35.711  -2.411   5.304  1.00 10.00      B   
ATOM   3086  O   GLY   185      36.335  -2.601   6.347  1.00 10.00      B   
ATOM   3087  N   THR   186      35.265  -1.220   4.938  1.00 10.00      B   
ATOM   3088  HN  THR   186      34.759  -1.135   4.098  1.00 10.00      B   
ATOM   3089  CA  THR   186      35.487  -0.037   5.762  1.00 10.00      B   
ATOM   3090  CB  THR   186      36.123   1.104   4.945  1.00 10.00      B   
ATOM   3091  OG1 THR   186      37.118   0.554   4.072  1.00 10.00      B   
ATOM   3092  HG1 THR   186      36.711   0.351   3.215  1.00 10.00      B   
ATOM   3093  CG2 THR   186      36.778   2.126   5.865  1.00 10.00      B   
ATOM   3094  C   THR   186      34.181   0.439   6.394  1.00 10.00      B   
ATOM   3095  O   THR   186      34.176   1.040   7.469  1.00 10.00      B   
ATOM   3096  N   VAL   187      33.072   0.155   5.728  1.00 10.00      B   
ATOM   3097  HN  VAL   187      33.133  -0.345   4.878  1.00 10.00      B   
ATOM   3098  CA  VAL   187      31.760   0.541   6.229  1.00 10.00      B   
ATOM   3099  CB  VAL   187      30.923   1.259   5.147  1.00 10.00      B   
ATOM   3100  CG1 VAL   187      29.694   1.902   5.765  1.00 10.00      B   
ATOM   3101  CG2 VAL   187      31.758   2.303   4.421  1.00 10.00      B   
ATOM   3102  C   VAL   187      31.019  -0.708   6.693  1.00 10.00      B   
ATOM   3103  O   VAL   187      30.474  -0.755   7.799  1.00 10.00      B   
ATOM   3104  N   VAL   188      31.021  -1.724   5.837  1.00 10.00      B   
ATOM   3105  HN  VAL   188      31.492  -1.620   4.974  1.00 10.00      B   
ATOM   3106  CA  VAL   188      30.376  -2.997   6.137  1.00 10.00      B   
ATOM   3107  CB  VAL   188      29.125  -3.247   5.263  1.00 10.00      B   
ATOM   3108  CG1 VAL   188      28.262  -4.345   5.871  1.00 10.00      B   
ATOM   3109  CG2 VAL   188      28.316  -1.971   5.075  1.00 10.00      B   
ATOM   3110  C   VAL   188      31.380  -4.124   5.904  1.00 10.00      B   
ATOM   3111  O   VAL   188      31.371  -4.775   4.858  1.00 10.00      B   
ATOM   3112  N   PRO   189      32.276  -4.359   6.869  1.00 10.00      B   
ATOM   3113  CA  PRO   189      33.303  -5.390   6.750  1.00 10.00      B   
ATOM   3114  CB  PRO   189      34.320  -4.971   7.814  1.00 10.00      B   
ATOM   3115  CG  PRO   189      33.495  -4.324   8.872  1.00 10.00      B   
ATOM   3116  CD  PRO   189      32.353  -3.648   8.162  1.00 10.00      B   
ATOM   3117  C   PRO   189      32.767  -6.784   7.053  1.00 10.00      B   
ATOM   3118  O   PRO   189      31.556  -6.990   7.193  1.00 10.00      B   
ATOM   3119  N   GLY   190      33.678  -7.740   7.141  1.00 10.00      B   
ATOM   3120  HN  GLY   190      34.623  -7.517   7.014  1.00 10.00      B   
ATOM   3121  CA  GLY   190      33.296  -9.095   7.442  1.00 10.00      B   
ATOM   3122  C   GLY   190      33.047  -9.264   8.922  1.00 10.00      B   
ATOM   3123  O   GLY   190      33.536  -8.471   9.729  1.00 10.00      B   
ATOM   3124  N   ASN   191      32.267 -10.280   9.273  1.00 10.00      B   
ATOM   3125  HN  ASN   191      31.892 -10.851   8.572  1.00 10.00      B   
ATOM   3126  CA  ASN   191      31.942 -10.570  10.669  1.00 10.00      B   
ATOM   3127  CB  ASN   191      33.207 -10.774  11.515  1.00 10.00      B   
ATOM   3128  CG  ASN   191      32.976 -11.655  12.728  1.00 10.00      B   
ATOM   3129  OD1 ASN   191      31.875 -12.165  12.943  1.00 10.00      B   
ATOM   3130  ND2 ASN   191      34.015 -11.849  13.524  1.00 10.00      B   
ATOM   3131 HD21 ASN   191      34.867 -11.417  13.291  1.00 10.00      B   
ATOM   3132 HD22 ASN   191      33.897 -12.427  14.310  1.00 10.00      B   
ATOM   3133  C   ASN   191      31.036  -9.497  11.275  1.00 10.00      B   
ATOM   3134  O   ASN   191      30.918  -9.384  12.492  1.00 10.00      B   
ATOM   3135  N   ASP   192      30.404  -8.703  10.418  1.00 10.00      B   
ATOM   3136  HN  ASP   192      30.564  -8.812   9.459  1.00 10.00      B   
ATOM   3137  CA  ASP   192      29.491  -7.660  10.879  1.00 10.00      B   
ATOM   3138  CB  ASP   192      29.229  -6.638   9.769  1.00 10.00      B   
ATOM   3139  CG  ASP   192      28.182  -5.605  10.153  1.00 10.00      B   
ATOM   3140  OD1 ASP   192      28.512  -4.668  10.909  1.00 10.00      B   
ATOM   3141  OD2 ASP   192      27.024  -5.717   9.693  1.00 10.00      B   
ATOM   3142  C   ASP   192      28.180  -8.294  11.327  1.00 10.00      B   
ATOM   3143  O   ASP   192      27.770  -8.168  12.482  1.00 10.00      B   
ATOM   3144  N   ASN   193      27.544  -8.995  10.404  1.00 10.00      B   
ATOM   3145  HN  ASN   193      27.930  -9.058   9.508  1.00 10.00      B   
ATOM   3146  CA  ASN   193      26.293  -9.682  10.674  1.00 10.00      B   
ATOM   3147  CB  ASN   193      25.076  -8.758  10.487  1.00 10.00      B   
ATOM   3148  CG  ASN   193      24.723  -8.474   9.037  1.00 10.00      B   
ATOM   3149  OD1 ASN   193      24.022  -9.252   8.393  1.00 10.00      B   
ATOM   3150  ND2 ASN   193      25.200  -7.356   8.512  1.00 10.00      B   
ATOM   3151 HD21 ASN   193      25.760  -6.771   9.083  1.00 10.00      B   
ATOM   3152 HD22 ASN   193      24.971  -7.147   7.582  1.00 10.00      B   
ATOM   3153  C   ASN   193      26.194 -10.935   9.807  1.00 10.00      B   
ATOM   3154  O   ASN   193      27.042 -11.156   8.937  1.00 10.00      B   
ATOM   3155  N   PHE   194      25.156 -11.729  10.036  1.00 10.00      B   
ATOM   3156  HN  PHE   194      24.496 -11.460  10.711  1.00 10.00      B   
ATOM   3157  CA  PHE   194      24.945 -12.980   9.309  1.00 10.00      B   
ATOM   3158  CB  PHE   194      23.626 -13.620   9.757  1.00 10.00      B   
ATOM   3159  CG  PHE   194      23.399 -15.015   9.244  1.00 10.00      B   
ATOM   3160  CD1 PHE   194      24.064 -16.092   9.807  1.00 10.00      B   
ATOM   3161  CD2 PHE   194      22.511 -15.249   8.207  1.00 10.00      B   
ATOM   3162  CE1 PHE   194      23.848 -17.377   9.347  1.00 10.00      B   
ATOM   3163  CE2 PHE   194      22.291 -16.530   7.739  1.00 10.00      B   
ATOM   3164  CZ  PHE   194      22.960 -17.596   8.311  1.00 10.00      B   
ATOM   3165  C   PHE   194      24.949 -12.788   7.792  1.00 10.00      B   
ATOM   3166  O   PHE   194      25.670 -13.479   7.071  1.00 10.00      B   
ATOM   3167  N   PHE   195      24.165 -11.833   7.317  1.00 10.00      B   
ATOM   3168  HN  PHE   195      23.658 -11.274   7.945  1.00 10.00      B   
ATOM   3169  CA  PHE   195      24.057 -11.571   5.886  1.00 10.00      B   
ATOM   3170  CB  PHE   195      22.816 -10.726   5.581  1.00 10.00      B   
ATOM   3171  CG  PHE   195      21.540 -11.351   6.069  1.00 10.00      B   
ATOM   3172  CD1 PHE   195      20.938 -10.911   7.236  1.00 10.00      B   
ATOM   3173  CD2 PHE   195      20.949 -12.391   5.369  1.00 10.00      B   
ATOM   3174  CE1 PHE   195      19.773 -11.491   7.694  1.00 10.00      B   
ATOM   3175  CE2 PHE   195      19.782 -12.976   5.821  1.00 10.00      B   
ATOM   3176  CZ  PHE   195      19.194 -12.526   6.987  1.00 10.00      B   
ATOM   3177  C   PHE   195      25.318 -10.917   5.332  1.00 10.00      B   
ATOM   3178  O   PHE   195      25.667 -11.115   4.171  1.00 10.00      B   
ATOM   3179  N   ALA   196      26.008 -10.148   6.168  1.00 10.00      B   
ATOM   3180  HN  ALA   196      25.679 -10.026   7.084  1.00 10.00      B   
ATOM   3181  CA  ALA   196      27.236  -9.477   5.750  1.00 10.00      B   
ATOM   3182  CB  ALA   196      27.695  -8.469   6.792  1.00 10.00      B   
ATOM   3183  C   ALA   196      28.338 -10.493   5.472  1.00 10.00      B   
ATOM   3184  O   ALA   196      29.107 -10.343   4.525  1.00 10.00      B   
ATOM   3185  N   ALA   197      28.399 -11.532   6.296  1.00 10.00      B   
ATOM   3186  HN  ALA   197      27.753 -11.598   7.036  1.00 10.00      B   
ATOM   3187  CA  ALA   197      29.401 -12.576   6.133  1.00 10.00      B   
ATOM   3188  CB  ALA   197      29.496 -13.413   7.399  1.00 10.00      B   
ATOM   3189  C   ALA   197      29.064 -13.457   4.935  1.00 10.00      B   
ATOM   3190  O   ALA   197      29.952 -13.916   4.214  1.00 10.00      B   
ATOM   3191  N   LEU   198      27.774 -13.675   4.725  1.00 10.00      B   
ATOM   3192  HN  LEU   198      27.118 -13.278   5.338  1.00 10.00      B   
ATOM   3193  CA  LEU   198      27.298 -14.496   3.622  1.00 10.00      B   
ATOM   3194  CB  LEU   198      25.831 -14.886   3.852  1.00 10.00      B   
ATOM   3195  CG  LEU   198      25.184 -15.800   2.805  1.00 10.00      B   
ATOM   3196  CD1 LEU   198      25.875 -17.153   2.767  1.00 10.00      B   
ATOM   3197  CD2 LEU   198      23.698 -15.968   3.081  1.00 10.00      B   
ATOM   3198  C   LEU   198      27.458 -13.775   2.286  1.00 10.00      B   
ATOM   3199  O   LEU   198      27.582 -14.410   1.241  1.00 10.00      B   
ATOM   3200  N   ASN   199      27.477 -12.450   2.324  1.00 10.00      B   
ATOM   3201  HN  ASN   199      27.391 -11.993   3.186  1.00 10.00      B   
ATOM   3202  CA  ASN   199      27.615 -11.659   1.105  1.00 10.00      B   
ATOM   3203  CB  ASN   199      26.693 -10.438   1.145  1.00 10.00      B   
ATOM   3204  CG  ASN   199      26.346  -9.910  -0.235  1.00 10.00      B   
ATOM   3205  OD1 ASN   199      25.439 -10.411  -0.893  1.00 10.00      B   
ATOM   3206  ND2 ASN   199      27.057  -8.886  -0.678  1.00 10.00      B   
ATOM   3207 HD21 ASN   199      27.761  -8.529  -0.100  1.00 10.00      B   
ATOM   3208 HD22 ASN   199      26.846  -8.525  -1.568  1.00 10.00      B   
ATOM   3209  C   ASN   199      29.062 -11.235   0.861  1.00 10.00      B   
ATOM   3210  O   ASN   199      29.382 -10.657  -0.175  1.00 10.00      B   
ATOM   3211  N   ALA   200      29.936 -11.511   1.818  1.00 10.00      B   
ATOM   3212  HN  ALA   200      29.629 -11.953   2.636  1.00 10.00      B   
ATOM   3213  CA  ALA   200      31.345 -11.164   1.677  1.00 10.00      B   
ATOM   3214  CB  ALA   200      32.018 -11.081   3.039  1.00 10.00      B   
ATOM   3215  C   ALA   200      32.039 -12.190   0.791  1.00 10.00      B   
ATOM   3216  O   ALA   200      32.858 -11.852  -0.069  1.00 10.00      B   
ATOM   3217  N   ALA   201      31.700 -13.448   1.007  1.00 10.00      B   
ATOM   3218  HN  ALA   201      31.044 -13.650   1.705  1.00 10.00      B   
ATOM   3219  CA  ALA   201      32.256 -14.536   0.225  1.00 10.00      B   
ATOM   3220  CB  ALA   201      32.579 -15.722   1.123  1.00 10.00      B   
ATOM   3221  C   ALA   201      31.244 -14.932  -0.838  1.00 10.00      B   
ATOM   3222  O   ALA   201      30.066 -14.598  -0.717  1.00 10.00      B   
ATOM   3223  N   VAL   202      31.701 -15.620  -1.881  1.00 10.00      B   
ATOM   3224  HN  VAL   202      32.659 -15.844  -1.919  1.00 10.00      B   
ATOM   3225  CA  VAL   202      30.825 -16.062  -2.976  1.00 10.00      B   
ATOM   3226  CB  VAL   202      29.554 -16.792  -2.470  1.00 10.00      B   
ATOM   3227  CG1 VAL   202      28.587 -17.083  -3.613  1.00 10.00      B   
ATOM   3228  CG2 VAL   202      29.925 -18.079  -1.746  1.00 10.00      B   
ATOM   3229  C   VAL   202      30.442 -14.903  -3.905  1.00 10.00      B   
ATOM   3230  O   VAL   202      30.664 -14.970  -5.116  1.00 10.00      B   
ATOM   3231  N   ALA   203      29.882 -13.843  -3.327  1.00 10.00      B   
ATOM   3232  HN  ALA   203      29.740 -13.854  -2.350  1.00 10.00      B   
ATOM   3233  CA  ALA   203      29.465 -12.670  -4.089  1.00 10.00      B   
ATOM   3234  CB  ALA   203      28.802 -11.650  -3.178  1.00 10.00      B   
ATOM   3235  C   ALA   203      30.639 -12.034  -4.821  1.00 10.00      B   
ATOM   3236  O   ALA   203      31.497 -11.394  -4.210  1.00 10.00      B   
ATOM   3237  N   SER   204      30.676 -12.233  -6.128  1.00 10.00      B   
ATOM   3238  HN  SER   204      29.968 -12.771  -6.547  1.00 10.00      B   
ATOM   3239  CA  SER   204      31.734 -11.685  -6.962  1.00 10.00      B   
ATOM   3240  CB  SER   204      32.427 -12.816  -7.720  1.00 10.00      B   
ATOM   3241  OG  SER   204      32.684 -13.913  -6.857  1.00 10.00      B   
ATOM   3242  HG  SER   204      31.844 -14.341  -6.624  1.00 10.00      B   
ATOM   3243  C   SER   204      31.165 -10.659  -7.936  1.00 10.00      B   
ATOM   3244  O   SER   204      31.884 -10.107  -8.771  1.00 10.00      B   
ATOM   3245  N   ASP   205      29.867 -10.417  -7.817  1.00 10.00      B   
ATOM   3246  HN  ASP   205      29.357 -10.895  -7.129  1.00 10.00      B   
ATOM   3247  CA  ASP   205      29.180  -9.457  -8.670  1.00 10.00      B   
ATOM   3248  CB  ASP   205      27.814  -9.992  -9.113  1.00 10.00      B   
ATOM   3249  CG  ASP   205      27.915 -11.112 -10.123  1.00 10.00      B   
ATOM   3250  OD1 ASP   205      28.286 -10.840 -11.287  1.00 10.00      B   
ATOM   3251  OD2 ASP   205      27.622 -12.272  -9.758  1.00 10.00      B   
ATOM   3252  C   ASP   205      28.991  -8.145  -7.930  1.00 10.00      B   
ATOM   3253  O   ASP   205      29.101  -8.096  -6.703  1.00 10.00      B   
ATOM   3254  N   GLY   206      28.713  -7.088  -8.670  1.00 10.00      B   
ATOM   3255  HN  GLY   206      28.658  -7.182  -9.646  1.00 10.00      B   
ATOM   3256  CA  GLY   206      28.506  -5.794  -8.059  1.00 10.00      B   
ATOM   3257  C   GLY   206      29.080  -4.679  -8.900  1.00 10.00      B   
ATOM   3258  O   GLY   206      29.350  -4.870 -10.088  1.00 10.00      B   
ATOM   3259  N   THR   207      29.284  -3.522  -8.292  1.00 10.00      B   
ATOM   3260  HN  THR   207      29.073  -3.435  -7.336  1.00 10.00      B   
ATOM   3261  CA  THR   207      29.825  -2.375  -9.007  1.00 10.00      B   
ATOM   3262  CB  THR   207      28.693  -1.473  -9.544  1.00 10.00      B   
ATOM   3263  OG1 THR   207      27.446  -2.185  -9.506  1.00 10.00      B   
ATOM   3264  HG1 THR   207      27.019  -2.033  -8.656  1.00 10.00      B   
ATOM   3265  CG2 THR   207      28.981  -1.049 -10.976  1.00 10.00      B   
ATOM   3266  C   THR   207      30.728  -1.541  -8.103  1.00 10.00      B   
ATOM   3267  O   THR   207      30.528  -1.489  -6.891  1.00 10.00      B   
ATOM   3268  N   PHE   208      31.722  -0.901  -8.698  1.00 10.00      B   
ATOM   3269  HN  PHE   208      31.841  -0.999  -9.672  1.00 10.00      B   
ATOM   3270  CA  PHE   208      32.649  -0.053  -7.961  1.00 10.00      B   
ATOM   3271  CB  PHE   208      34.055  -0.659  -7.969  1.00 10.00      B   
ATOM   3272  CG  PHE   208      35.040   0.045  -7.073  1.00 10.00      B   
ATOM   3273  CD1 PHE   208      35.236  -0.378  -5.769  1.00 10.00      B   
ATOM   3274  CD2 PHE   208      35.772   1.129  -7.536  1.00 10.00      B   
ATOM   3275  CE1 PHE   208      36.140   0.264  -4.943  1.00 10.00      B   
ATOM   3276  CE2 PHE   208      36.677   1.776  -6.715  1.00 10.00      B   
ATOM   3277  CZ  PHE   208      36.861   1.343  -5.417  1.00 10.00      B   
ATOM   3278  C   PHE   208      32.675   1.334  -8.589  1.00 10.00      B   
ATOM   3279  O   PHE   208      32.889   1.470  -9.796  1.00 10.00      B   
ATOM   3280  N   ILE   209      32.438   2.352  -7.775  1.00 10.00      B   
ATOM   3281  HN  ILE   209      32.270   2.177  -6.820  1.00 10.00      B   
ATOM   3282  CA  ILE   209      32.428   3.726  -8.250  1.00 10.00      B   
ATOM   3283  CB  ILE   209      31.020   4.358  -8.129  1.00 10.00      B   
ATOM   3284  CG1 ILE   209      29.951   3.454  -8.748  1.00 10.00      B   
ATOM   3285  CG2 ILE   209      30.992   5.735  -8.777  1.00 10.00      B   
ATOM   3286  CD1 ILE   209      29.241   2.569  -7.746  1.00 10.00      B   
ATOM   3287  C   ILE   209      33.409   4.568  -7.443  1.00 10.00      B   
ATOM   3288  O   ILE   209      33.318   4.631  -6.218  1.00 10.00      B   
ATOM   3289  N   TYR   210      34.355   5.195  -8.126  1.00 10.00      B   
ATOM   3290  HN  TYR   210      34.395   5.086  -9.104  1.00 10.00      B   
ATOM   3291  CA  TYR   210      35.335   6.045  -7.460  1.00 10.00      B   
ATOM   3292  CB  TYR   210      36.722   5.391  -7.441  1.00 10.00      B   
ATOM   3293  CG  TYR   210      37.768   6.187  -6.681  1.00 10.00      B   
ATOM   3294  CD1 TYR   210      37.996   5.955  -5.331  1.00 10.00      B   
ATOM   3295  CD2 TYR   210      38.527   7.168  -7.312  1.00 10.00      B   
ATOM   3296  CE1 TYR   210      38.947   6.675  -4.631  1.00 10.00      B   
ATOM   3297  CE2 TYR   210      39.479   7.894  -6.619  1.00 10.00      B   
ATOM   3298  CZ  TYR   210      39.686   7.644  -5.278  1.00 10.00      B   
ATOM   3299  OH  TYR   210      40.640   8.361  -4.582  1.00 10.00      B   
ATOM   3300  HH  TYR   210      40.291   9.242  -4.357  1.00 10.00      B   
ATOM   3301  C   TYR   210      35.410   7.406  -8.137  1.00 10.00      B   
ATOM   3302  O   TYR   210      35.630   7.495  -9.346  1.00 10.00      B   
ATOM   3303  N   VAL   211      35.216   8.459  -7.357  1.00 10.00      B   
ATOM   3304  HN  VAL   211      35.031   8.319  -6.402  1.00 10.00      B   
ATOM   3305  CA  VAL   211      35.276   9.819  -7.874  1.00 10.00      B   
ATOM   3306  CB  VAL   211      33.979  10.602  -7.575  1.00 10.00      B   
ATOM   3307  CG1 VAL   211      33.965  11.926  -8.322  1.00 10.00      B   
ATOM   3308  CG2 VAL   211      32.755   9.774  -7.936  1.00 10.00      B   
ATOM   3309  C   VAL   211      36.462  10.550  -7.253  1.00 10.00      B   
ATOM   3310  O   VAL   211      36.545  10.674  -6.033  1.00 10.00      B   
ATOM   3311  N   PRO   212      37.402  11.024  -8.089  1.00 10.00      B   
ATOM   3312  CA  PRO   212      38.600  11.734  -7.622  1.00 10.00      B   
ATOM   3313  CB  PRO   212      39.445  11.901  -8.887  1.00 10.00      B   
ATOM   3314  CG  PRO   212      38.472  11.814 -10.012  1.00 10.00      B   
ATOM   3315  CD  PRO   212      37.370  10.899  -9.554  1.00 10.00      B   
ATOM   3316  C   PRO   212      38.289  13.094  -6.996  1.00 10.00      B   
ATOM   3317  O   PRO   212      37.200  13.646  -7.177  1.00 10.00      B   
ATOM   3318  N   LYS   213      39.265  13.626  -6.270  1.00 10.00      B   
ATOM   3319  HN  LYS   213      40.110  13.139  -6.189  1.00 10.00      B   
ATOM   3320  CA  LYS   213      39.128  14.907  -5.588  1.00 10.00      B   
ATOM   3321  CB  LYS   213      40.347  15.157  -4.692  1.00 10.00      B   
ATOM   3322  CG  LYS   213      40.348  16.512  -3.999  1.00 10.00      B   
ATOM   3323  CD  LYS   213      41.558  16.673  -3.098  1.00 10.00      B   
ATOM   3324  CE  LYS   213      41.628  18.066  -2.499  1.00 10.00      B   
ATOM   3325  NZ  LYS   213      40.676  18.242  -1.370  1.00 10.00      B   
ATOM   3326  HZ1 LYS   213      40.926  19.093  -0.825  1.00 10.00      B   
ATOM   3327  HZ2 LYS   213      40.715  17.413  -0.733  1.00 10.00      B   
ATOM   3328  HZ3 LYS   213      39.701  18.349  -1.733  1.00 10.00      B   
ATOM   3329  C   LYS   213      38.949  16.070  -6.562  1.00 10.00      B   
ATOM   3330  O   LYS   213      39.642  16.156  -7.577  1.00 10.00      B   
ATOM   3331  N   GLY   214      38.008  16.956  -6.238  1.00 10.00      B   
ATOM   3332  HN  GLY   214      37.482  16.811  -5.418  1.00 10.00      B   
ATOM   3333  CA  GLY   214      37.746  18.124  -7.061  1.00 10.00      B   
ATOM   3334  C   GLY   214      37.102  17.796  -8.390  1.00 10.00      B   
ATOM   3335  O   GLY   214      37.228  18.559  -9.351  1.00 10.00      B   
ATOM   3336  N   VAL   215      36.411  16.668  -8.455  1.00 10.00      B   
ATOM   3337  HN  VAL   215      36.337  16.103  -7.657  1.00 10.00      B   
ATOM   3338  CA  VAL   215      35.754  16.250  -9.684  1.00 10.00      B   
ATOM   3339  CB  VAL   215      36.417  14.992 -10.295  1.00 10.00      B   
ATOM   3340  CG1 VAL   215      35.743  14.598 -11.603  1.00 10.00      B   
ATOM   3341  CG2 VAL   215      37.905  15.224 -10.519  1.00 10.00      B   
ATOM   3342  C   VAL   215      34.268  15.991  -9.452  1.00 10.00      B   
ATOM   3343  O   VAL   215      33.877  15.345  -8.478  1.00 10.00      B   
ATOM   3344  N   ARG   216      33.445  16.524 -10.339  1.00 10.00      B   
ATOM   3345  HN  ARG   216      33.818  17.050 -11.080  1.00 10.00      B   
ATOM   3346  CA  ARG   216      32.006  16.346 -10.257  1.00 10.00      B   
ATOM   3347  CB  ARG   216      31.296  17.704 -10.321  1.00 10.00      B   
ATOM   3348  CG  ARG   216      29.787  17.635 -10.135  1.00 10.00      B   
ATOM   3349  CD  ARG   216      29.120  18.949 -10.506  1.00 10.00      B   
ATOM   3350  NE  ARG   216      28.056  19.307  -9.565  1.00 10.00      B   
ATOM   3351  HE  ARG   216      28.311  19.405  -8.619  1.00 10.00      B   
ATOM   3352  CZ  ARG   216      26.787  19.515  -9.908  1.00 10.00      B   
ATOM   3353  NH1 ARG   216      26.406  19.403 -11.178  1.00 10.00      B   
ATOM   3354 HH11 ARG   216      27.098  19.150 -11.917  1.00 10.00      B   
ATOM   3355 HH12 ARG   216      25.409  19.568 -11.444  1.00 10.00      B   
ATOM   3356  NH2 ARG   216      25.897  19.837  -8.973  1.00 10.00      B   
ATOM   3357 HH21 ARG   216      24.896  20.001  -9.232  1.00 10.00      B   
ATOM   3358 HH22 ARG   216      26.190  19.925  -7.973  1.00 10.00      B   
ATOM   3359  C   ARG   216      31.549  15.474 -11.415  1.00 10.00      B   
ATOM   3360  O   ARG   216      31.959  15.695 -12.555  1.00 10.00      B   
ATOM   3361  N   CYS   217      30.732  14.472 -11.122  1.00 10.00      B   
ATOM   3362  HN  CYS   217      30.469  14.320 -10.186  1.00 10.00      B   
ATOM   3363  CA  CYS   217      30.221  13.590 -12.159  1.00 10.00      B   
ATOM   3364  CB  CYS   217      29.486  12.398 -11.541  1.00 10.00      B   
ATOM   3365  SG  CYS   217      29.458  10.916 -12.578  1.00 10.00      B   
ATOM   3366  HG  CYS   217      28.238  10.795 -13.092  1.00 10.00      B   
ATOM   3367  C   CYS   217      29.293  14.376 -13.083  1.00 10.00      B   
ATOM   3368  O   CYS   217      28.285  14.927 -12.640  1.00 10.00      B   
ATOM   3369  N   PRO   218      29.636  14.453 -14.376  1.00 10.00      B   
ATOM   3370  CA  PRO   218      28.844  15.190 -15.362  1.00 10.00      B   
ATOM   3371  CB  PRO   218      29.782  15.278 -16.567  1.00 10.00      B   
ATOM   3372  CG  PRO   218      30.662  14.083 -16.449  1.00 10.00      B   
ATOM   3373  CD  PRO   218      30.830  13.827 -14.976  1.00 10.00      B   
ATOM   3374  C   PRO   218      27.562  14.459 -15.742  1.00 10.00      B   
ATOM   3375  O   PRO   218      26.631  15.056 -16.285  1.00 10.00      B   
ATOM   3376  N   MET   219      27.510  13.169 -15.448  1.00 10.00      B   
ATOM   3377  HN  MET   219      28.272  12.747 -14.995  1.00 10.00      B   
ATOM   3378  CA  MET   219      26.342  12.370 -15.773  1.00 10.00      B   
ATOM   3379  CB  MET   219      26.530  11.688 -17.129  1.00 10.00      B   
ATOM   3380  CG  MET   219      25.232  11.304 -17.816  1.00 10.00      B   
ATOM   3381  SD  MET   219      25.345  11.435 -19.610  1.00 10.00      B   
ATOM   3382  CE  MET   219      23.728  10.835 -20.091  1.00 10.00      B   
ATOM   3383  C   MET   219      26.077  11.336 -14.692  1.00 10.00      B   
ATOM   3384  O   MET   219      26.996  10.652 -14.242  1.00 10.00      B   
ATOM   3385  N   GLU   220      24.825  11.239 -14.272  1.00 10.00      B   
ATOM   3386  HN  GLU   220      24.143  11.828 -14.661  1.00 10.00      B   
ATOM   3387  CA  GLU   220      24.434  10.287 -13.241  1.00 10.00      B   
ATOM   3388  CB  GLU   220      22.984  10.523 -12.822  1.00 10.00      B   
ATOM   3389  CG  GLU   220      22.669  11.962 -12.451  1.00 10.00      B   
ATOM   3390  CD  GLU   220      21.213  12.156 -12.085  1.00 10.00      B   
ATOM   3391  OE1 GLU   220      20.359  12.078 -12.994  1.00 10.00      B   
ATOM   3392  OE2 GLU   220      20.923  12.394 -10.891  1.00 10.00      B   
ATOM   3393  C   GLU   220      24.598   8.855 -13.737  1.00 10.00      B   
ATOM   3394  O   GLU   220      24.148   8.510 -14.834  1.00 10.00      B   
ATOM   3395  N   LEU   221      25.241   8.030 -12.929  1.00 10.00      B   
ATOM   3396  HN  LEU   221      25.560   8.363 -12.061  1.00 10.00      B   
ATOM   3397  CA  LEU   221      25.467   6.637 -13.282  1.00 10.00      B   
ATOM   3398  CB  LEU   221      26.772   6.142 -12.658  1.00 10.00      B   
ATOM   3399  CG  LEU   221      28.025   6.961 -12.974  1.00 10.00      B   
ATOM   3400  CD1 LEU   221      29.159   6.586 -12.033  1.00 10.00      B   
ATOM   3401  CD2 LEU   221      28.443   6.764 -14.420  1.00 10.00      B   
ATOM   3402  C   LEU   221      24.300   5.787 -12.800  1.00 10.00      B   
ATOM   3403  O   LEU   221      23.953   5.816 -11.622  1.00 10.00      B   
ATOM   3404  N   SER   222      23.694   5.037 -13.707  1.00 10.00      B   
ATOM   3405  HN  SER   222      24.017   5.042 -14.633  1.00 10.00      B   
ATOM   3406  CA  SER   222      22.558   4.202 -13.354  1.00 10.00      B   
ATOM   3407  CB  SER   222      21.278   4.745 -14.001  1.00 10.00      B   
ATOM   3408  OG  SER   222      20.146   3.970 -13.639  1.00 10.00      B   
ATOM   3409  HG  SER   222      19.480   4.030 -14.337  1.00 10.00      B   
ATOM   3410  C   SER   222      22.778   2.746 -13.751  1.00 10.00      B   
ATOM   3411  O   SER   222      23.085   2.443 -14.906  1.00 10.00      B   
ATOM   3412  N   THR   223      22.646   1.853 -12.781  1.00 10.00      B   
ATOM   3413  HN  THR   223      22.460   2.162 -11.861  1.00 10.00      B   
ATOM   3414  CA  THR   223      22.789   0.430 -13.026  1.00 10.00      B   
ATOM   3415  CB  THR   223      23.562  -0.256 -11.888  1.00 10.00      B   
ATOM   3416  OG1 THR   223      23.646   0.638 -10.769  1.00 10.00      B   
ATOM   3417  HG1 THR   223      24.566   0.700 -10.470  1.00 10.00      B   
ATOM   3418  CG2 THR   223      24.963  -0.633 -12.344  1.00 10.00      B   
ATOM   3419  C   THR   223      21.407  -0.201 -13.145  1.00 10.00      B   
ATOM   3420  O   THR   223      21.270  -1.412 -13.331  1.00 10.00      B   
ATOM   3421  N   TYR   224      20.385   0.645 -13.032  1.00 10.00      B   
ATOM   3422  HN  TYR   224      20.572   1.597 -12.889  1.00 10.00      B   
ATOM   3423  CA  TYR   224      18.998   0.211 -13.131  1.00 10.00      B   
ATOM   3424  CB  TYR   224      18.068   1.366 -12.726  1.00 10.00      B   
ATOM   3425  CG  TYR   224      16.596   1.144 -13.012  1.00 10.00      B   
ATOM   3426  CD1 TYR   224      15.848   0.237 -12.272  1.00 10.00      B   
ATOM   3427  CD2 TYR   224      15.951   1.854 -14.018  1.00 10.00      B   
ATOM   3428  CE1 TYR   224      14.503   0.045 -12.526  1.00 10.00      B   
ATOM   3429  CE2 TYR   224      14.607   1.668 -14.279  1.00 10.00      B   
ATOM   3430  CZ  TYR   224      13.888   0.762 -13.532  1.00 10.00      B   
ATOM   3431  OH  TYR   224      12.547   0.574 -13.790  1.00 10.00      B   
ATOM   3432  HH  TYR   224      12.232   1.269 -14.392  1.00 10.00      B   
ATOM   3433  C   TYR   224      18.698  -0.248 -14.555  1.00 10.00      B   
ATOM   3434  O   TYR   224      19.234   0.306 -15.520  1.00 10.00      B   
ATOM   3435  N   PHE   225      17.865  -1.270 -14.684  1.00 10.00      B   
ATOM   3436  HN  PHE   225      17.483  -1.684 -13.880  1.00 10.00      B   
ATOM   3437  CA  PHE   225      17.506  -1.795 -15.989  1.00 10.00      B   
ATOM   3438  CB  PHE   225      18.657  -2.643 -16.552  1.00 10.00      B   
ATOM   3439  CG  PHE   225      18.477  -3.058 -17.985  1.00 10.00      B   
ATOM   3440  CD1 PHE   225      18.624  -2.139 -19.010  1.00 10.00      B   
ATOM   3441  CD2 PHE   225      18.167  -4.369 -18.306  1.00 10.00      B   
ATOM   3442  CE1 PHE   225      18.462  -2.519 -20.328  1.00 10.00      B   
ATOM   3443  CE2 PHE   225      18.004  -4.757 -19.623  1.00 10.00      B   
ATOM   3444  CZ  PHE   225      18.151  -3.829 -20.635  1.00 10.00      B   
ATOM   3445  C   PHE   225      16.235  -2.632 -15.897  1.00 10.00      B   
ATOM   3446  O   PHE   225      16.068  -3.419 -14.961  1.00 10.00      B   
ATOM   3447  N   ARG   226      15.335  -2.435 -16.853  1.00 10.00      B   
ATOM   3448  HN  ARG   226      15.512  -1.763 -17.544  1.00 10.00      B   
ATOM   3449  CA  ARG   226      14.092  -3.188 -16.903  1.00 10.00      B   
ATOM   3450  CB  ARG   226      13.006  -2.395 -17.633  1.00 10.00      B   
ATOM   3451  CG  ARG   226      12.095  -1.600 -16.713  1.00 10.00      B   
ATOM   3452  CD  ARG   226      11.994  -0.148 -17.146  1.00 10.00      B   
ATOM   3453  NE  ARG   226      11.388  -0.002 -18.469  1.00 10.00      B   
ATOM   3454  HE  ARG   226      11.420  -0.781 -19.070  1.00 10.00      B   
ATOM   3455  CZ  ARG   226      10.784   1.105 -18.893  1.00 10.00      B   
ATOM   3456  NH1 ARG   226      10.702   2.172 -18.104  1.00 10.00      B   
ATOM   3457 HH11 ARG   226      10.231   3.039 -18.442  1.00 10.00      B   
ATOM   3458 HH12 ARG   226      11.103   2.148 -17.131  1.00 10.00      B   
ATOM   3459  NH2 ARG   226      10.269   1.145 -20.115  1.00 10.00      B   
ATOM   3460 HH21 ARG   226       9.798   2.008 -20.461  1.00 10.00      B   
ATOM   3461 HH22 ARG   226      10.334   0.307 -20.737  1.00 10.00      B   
ATOM   3462  C   ARG   226      14.336  -4.511 -17.611  1.00 10.00      B   
ATOM   3463  O   ARG   226      14.640  -4.542 -18.803  1.00 10.00      B   
ATOM   3464  N   ILE   227      14.211  -5.599 -16.875  1.00 10.00      B   
ATOM   3465  HN  ILE   227      13.939  -5.517 -15.933  1.00 10.00      B   
ATOM   3466  CA  ILE   227      14.442  -6.920 -17.433  1.00 10.00      B   
ATOM   3467  CB  ILE   227      15.449  -7.727 -16.582  1.00 10.00      B   
ATOM   3468  CG1 ILE   227      16.583  -6.824 -16.082  1.00 10.00      B   
ATOM   3469  CG2 ILE   227      16.014  -8.885 -17.392  1.00 10.00      B   
ATOM   3470  CD1 ILE   227      17.472  -7.470 -15.039  1.00 10.00      B   
ATOM   3471  C   ILE   227      13.134  -7.696 -17.537  1.00 10.00      B   
ATOM   3472  O   ILE   227      12.323  -7.697 -16.613  1.00 10.00      B   
ATOM   3473  N   ASN   228      12.931  -8.350 -18.667  1.00 10.00      B   
ATOM   3474  HN  ASN   228      13.610  -8.308 -19.376  1.00 10.00      B   
ATOM   3475  CA  ASN   228      11.725  -9.137 -18.884  1.00 10.00      B   
ATOM   3476  CB  ASN   228      11.216  -8.954 -20.317  1.00 10.00      B   
ATOM   3477  CG  ASN   228      10.548  -7.608 -20.537  1.00 10.00      B   
ATOM   3478  OD1 ASN   228       9.329  -7.479 -20.423  1.00 10.00      B   
ATOM   3479  ND2 ASN   228      11.340  -6.594 -20.860  1.00 10.00      B   
ATOM   3480 HD21 ASN   228      12.303  -6.764 -20.941  1.00 10.00      B   
ATOM   3481 HD22 ASN   228      10.931  -5.712 -20.994  1.00 10.00      B   
ATOM   3482  C   ASN   228      12.017 -10.604 -18.600  1.00 10.00      B   
ATOM   3483  O   ASN   228      11.248 -11.495 -18.957  1.00 10.00      B   
ATOM   3484  N   ALA   229      13.145 -10.835 -17.943  1.00 10.00      B   
ATOM   3485  HN  ALA   229      13.699 -10.073 -17.676  1.00 10.00      B   
ATOM   3486  CA  ALA   229      13.580 -12.175 -17.591  1.00 10.00      B   
ATOM   3487  CB  ALA   229      14.861 -12.518 -18.335  1.00 10.00      B   
ATOM   3488  C   ALA   229      13.804 -12.277 -16.089  1.00 10.00      B   
ATOM   3489  O   ALA   229      13.801 -11.267 -15.386  1.00 10.00      B   
ATOM   3490  N   GLU   230      14.008 -13.496 -15.610  1.00 10.00      B   
ATOM   3491  HN  GLU   230      14.014 -14.254 -16.230  1.00 10.00      B   
ATOM   3492  CA  GLU   230      14.232 -13.738 -14.187  1.00 10.00      B   
ATOM   3493  CB  GLU   230      14.160 -15.238 -13.887  1.00 10.00      B   
ATOM   3494  CG  GLU   230      12.938 -15.933 -14.473  1.00 10.00      B   
ATOM   3495  CD  GLU   230      12.978 -17.438 -14.302  1.00 10.00      B   
ATOM   3496  OE1 GLU   230      13.930 -18.073 -14.808  1.00 10.00      B   
ATOM   3497  OE2 GLU   230      12.052 -17.994 -13.669  1.00 10.00      B   
ATOM   3498  C   GLU   230      15.585 -13.181 -13.743  1.00 10.00      B   
ATOM   3499  O   GLU   230      16.528 -13.115 -14.538  1.00 10.00      B   
ATOM   3500  N   LYS   231      15.678 -12.784 -12.478  1.00 10.00      B   
ATOM   3501  HN  LYS   231      14.895 -12.862 -11.890  1.00 10.00      B   
ATOM   3502  CA  LYS   231      16.917 -12.239 -11.938  1.00 10.00      B   
ATOM   3503  CB  LYS   231      16.660 -11.497 -10.624  1.00 10.00      B   
ATOM   3504  CG  LYS   231      17.765 -10.528 -10.227  1.00 10.00      B   
ATOM   3505  CD  LYS   231      17.913  -9.414 -11.252  1.00 10.00      B   
ATOM   3506  CE  LYS   231      18.729  -8.253 -10.705  1.00 10.00      B   
ATOM   3507  NZ  LYS   231      20.175  -8.582 -10.587  1.00 10.00      B   
ATOM   3508  HZ1 LYS   231      20.565  -8.823 -11.519  1.00 10.00      B   
ATOM   3509  HZ2 LYS   231      20.310  -9.388  -9.947  1.00 10.00      B   
ATOM   3510  HZ3 LYS   231      20.699  -7.763 -10.208  1.00 10.00      B   
ATOM   3511  C   LYS   231      17.937 -13.349 -11.724  1.00 10.00      B   
ATOM   3512  O   LYS   231      17.743 -14.232 -10.888  1.00 10.00      B   
ATOM   3513  N   THR   232      19.014 -13.301 -12.489  1.00 10.00      B   
ATOM   3514  HN  THR   232      19.102 -12.575 -13.142  1.00 10.00      B   
ATOM   3515  CA  THR   232      20.067 -14.299 -12.409  1.00 10.00      B   
ATOM   3516  CB  THR   232      20.953 -14.221 -13.662  1.00 10.00      B   
ATOM   3517  OG1 THR   232      20.864 -12.894 -14.208  1.00 10.00      B   
ATOM   3518  HG1 THR   232      21.084 -12.922 -15.148  1.00 10.00      B   
ATOM   3519  CG2 THR   232      20.484 -15.223 -14.704  1.00 10.00      B   
ATOM   3520  C   THR   232      20.936 -14.123 -11.165  1.00 10.00      B   
ATOM   3521  O   THR   232      21.277 -15.098 -10.492  1.00 10.00      B   
ATOM   3522  N   GLY   233      21.274 -12.876 -10.860  1.00 10.00      B   
ATOM   3523  HN  GLY   233      20.945 -12.143 -11.420  1.00 10.00      B   
ATOM   3524  CA  GLY   233      22.117 -12.584  -9.715  1.00 10.00      B   
ATOM   3525  C   GLY   233      21.447 -12.844  -8.379  1.00 10.00      B   
ATOM   3526  O   GLY   233      20.225 -12.722  -8.247  1.00 10.00      B   
ATOM   3527  N   GLN   234      22.253 -13.207  -7.389  1.00 10.00      B   
ATOM   3528  HN  GLN   234      23.214 -13.283  -7.566  1.00 10.00      B   
ATOM   3529  CA  GLN   234      21.754 -13.482  -6.045  1.00 10.00      B   
ATOM   3530  CB  GLN   234      21.961 -14.952  -5.676  1.00 10.00      B   
ATOM   3531  CG  GLN   234      20.944 -15.906  -6.273  1.00 10.00      B   
ATOM   3532  CD  GLN   234      20.960 -17.257  -5.590  1.00 10.00      B   
ATOM   3533  OE1 GLN   234      21.246 -17.359  -4.399  1.00 10.00      B   
ATOM   3534  NE2 GLN   234      20.658 -18.304  -6.340  1.00 10.00      B   
ATOM   3535 HE21 GLN   234      20.442 -18.148  -7.286  1.00 10.00      B   
ATOM   3536 HE22 GLN   234      20.671 -19.194  -5.923  1.00 10.00      B   
ATOM   3537  C   GLN   234      22.462 -12.606  -5.019  1.00 10.00      B   
ATOM   3538  O   GLN   234      21.821 -11.923  -4.219  1.00 10.00      B   
ATOM   3539  N   PHE   235      23.789 -12.638  -5.049  1.00 10.00      B   
ATOM   3540  HN  PHE   235      24.235 -13.196  -5.716  1.00 10.00      B   
ATOM   3541  CA  PHE   235      24.605 -11.856  -4.127  1.00 10.00      B   
ATOM   3542  CB  PHE   235      25.540 -12.776  -3.332  1.00 10.00      B   
ATOM   3543  CG  PHE   235      24.850 -13.864  -2.559  1.00 10.00      B   
ATOM   3544  CD1 PHE   235      24.885 -15.175  -3.006  1.00 10.00      B   
ATOM   3545  CD2 PHE   235      24.175 -13.579  -1.385  1.00 10.00      B   
ATOM   3546  CE1 PHE   235      24.259 -16.182  -2.296  1.00 10.00      B   
ATOM   3547  CE2 PHE   235      23.546 -14.578  -0.670  1.00 10.00      B   
ATOM   3548  CZ  PHE   235      23.588 -15.882  -1.125  1.00 10.00      B   
ATOM   3549  C   PHE   235      25.442 -10.846  -4.904  1.00 10.00      B   
ATOM   3550  O   PHE   235      26.025 -11.185  -5.939  1.00 10.00      B   
ATOM   3551  N   GLU   236      25.503  -9.616  -4.416  1.00 10.00      B   
ATOM   3552  HN  GLU   236      25.011  -9.398  -3.590  1.00 10.00      B   
ATOM   3553  CA  GLU   236      26.279  -8.577  -5.081  1.00 10.00      B   
ATOM   3554  CB  GLU   236      25.434  -7.856  -6.134  1.00 10.00      B   
ATOM   3555  CG  GLU   236      24.119  -7.305  -5.612  1.00 10.00      B   
ATOM   3556  CD  GLU   236      23.113  -7.059  -6.717  1.00 10.00      B   
ATOM   3557  OE1 GLU   236      23.378  -6.215  -7.601  1.00 10.00      B   
ATOM   3558  OE2 GLU   236      22.046  -7.710  -6.713  1.00 10.00      B   
ATOM   3559  C   GLU   236      26.864  -7.588  -4.077  1.00 10.00      B   
ATOM   3560  O   GLU   236      26.323  -7.402  -2.984  1.00 10.00      B   
ATOM   3561  N   ARG   237      27.984  -6.976  -4.443  1.00 10.00      B   
ATOM   3562  HN  ARG   237      28.378  -7.187  -5.321  1.00 10.00      B   
ATOM   3563  CA  ARG   237      28.652  -6.006  -3.588  1.00 10.00      B   
ATOM   3564  CB  ARG   237      29.980  -6.572  -3.069  1.00 10.00      B   
ATOM   3565  CG  ARG   237      29.855  -7.926  -2.389  1.00 10.00      B   
ATOM   3566  CD  ARG   237      31.214  -8.493  -2.016  1.00 10.00      B   
ATOM   3567  NE  ARG   237      31.769  -7.857  -0.821  1.00 10.00      B   
ATOM   3568  HE  ARG   237      31.231  -7.148  -0.395  1.00 10.00      B   
ATOM   3569  CZ  ARG   237      32.947  -8.171  -0.287  1.00 10.00      B   
ATOM   3570  NH1 ARG   237      33.704  -9.115  -0.842  1.00 10.00      B   
ATOM   3571 HH11 ARG   237      33.375  -9.610  -1.696  1.00 10.00      B   
ATOM   3572 HH12 ARG   237      34.625  -9.365  -0.425  1.00 10.00      B   
ATOM   3573  NH2 ARG   237      33.360  -7.546   0.809  1.00 10.00      B   
ATOM   3574 HH21 ARG   237      32.762  -6.809   1.249  1.00 10.00      B   
ATOM   3575 HH22 ARG   237      34.277  -7.780   1.238  1.00 10.00      B   
ATOM   3576  C   ARG   237      28.916  -4.722  -4.362  1.00 10.00      B   
ATOM   3577  O   ARG   237      29.586  -4.737  -5.394  1.00 10.00      B   
ATOM   3578  N   THR   238      28.383  -3.619  -3.869  1.00 10.00      B   
ATOM   3579  HN  THR   238      27.858  -3.666  -3.038  1.00 10.00      B   
ATOM   3580  CA  THR   238      28.569  -2.331  -4.516  1.00 10.00      B   
ATOM   3581  CB  THR   238      27.218  -1.669  -4.859  1.00 10.00      B   
ATOM   3582  OG1 THR   238      26.378  -2.612  -5.546  1.00 10.00      B   
ATOM   3583  HG1 THR   238      25.461  -2.320  -5.490  1.00 10.00      B   
ATOM   3584  CG2 THR   238      27.429  -0.450  -5.747  1.00 10.00      B   
ATOM   3585  C   THR   238      29.381  -1.404  -3.619  1.00 10.00      B   
ATOM   3586  O   THR   238      29.032  -1.183  -2.460  1.00 10.00      B   
ATOM   3587  N   ILE   239      30.471  -0.876  -4.152  1.00 10.00      B   
ATOM   3588  HN  ILE   239      30.696  -1.083  -5.089  1.00 10.00      B   
ATOM   3589  CA  ILE   239      31.335   0.015  -3.394  1.00 10.00      B   
ATOM   3590  CB  ILE   239      32.771  -0.543  -3.284  1.00 10.00      B   
ATOM   3591  CG1 ILE   239      32.752  -2.052  -3.021  1.00 10.00      B   
ATOM   3592  CG2 ILE   239      33.543   0.182  -2.189  1.00 10.00      B   
ATOM   3593  CD1 ILE   239      34.079  -2.735  -3.276  1.00 10.00      B   
ATOM   3594  C   ILE   239      31.395   1.387  -4.052  1.00 10.00      B   
ATOM   3595  O   ILE   239      31.769   1.506  -5.218  1.00 10.00      B   
ATOM   3596  N   LEU   240      31.026   2.414  -3.306  1.00 10.00      B   
ATOM   3597  HN  LEU   240      30.752   2.258  -2.373  1.00 10.00      B   
ATOM   3598  CA  LEU   240      31.048   3.774  -3.820  1.00 10.00      B   
ATOM   3599  CB  LEU   240      29.635   4.369  -3.848  1.00 10.00      B   
ATOM   3600  CG  LEU   240      29.400   5.518  -4.837  1.00 10.00      B   
ATOM   3601  CD1 LEU   240      27.924   5.641  -5.172  1.00 10.00      B   
ATOM   3602  CD2 LEU   240      29.927   6.836  -4.288  1.00 10.00      B   
ATOM   3603  C   LEU   240      31.967   4.624  -2.959  1.00 10.00      B   
ATOM   3604  O   LEU   240      31.702   4.843  -1.776  1.00 10.00      B   
ATOM   3605  N   VAL   241      33.056   5.084  -3.548  1.00 10.00      B   
ATOM   3606  HN  VAL   241      33.213   4.875  -4.498  1.00 10.00      B   
ATOM   3607  CA  VAL   241      34.022   5.898  -2.831  1.00 10.00      B   
ATOM   3608  CB  VAL   241      35.412   5.235  -2.784  1.00 10.00      B   
ATOM   3609  CG1 VAL   241      36.349   6.029  -1.885  1.00 10.00      B   
ATOM   3610  CG2 VAL   241      35.306   3.793  -2.312  1.00 10.00      B   
ATOM   3611  C   VAL   241      34.151   7.280  -3.454  1.00 10.00      B   
ATOM   3612  O   VAL   241      34.611   7.430  -4.589  1.00 10.00      B   
ATOM   3613  N   ALA   242      33.743   8.284  -2.706  1.00 10.00      B   
ATOM   3614  HN  ALA   242      33.381   8.098  -1.810  1.00 10.00      B   
ATOM   3615  CA  ALA   242      33.823   9.656  -3.165  1.00 10.00      B   
ATOM   3616  CB  ALA   242      32.503  10.369  -2.921  1.00 10.00      B   
ATOM   3617  C   ALA   242      34.959  10.365  -2.445  1.00 10.00      B   
ATOM   3618  O   ALA   242      35.034  10.337  -1.213  1.00 10.00      B   
ATOM   3619  N   ASP   243      35.856  10.974  -3.206  1.00 10.00      B   
ATOM   3620  HN  ASP   243      35.762  10.943  -4.184  1.00 10.00      B   
ATOM   3621  CA  ASP   243      36.985  11.685  -2.624  1.00 10.00      B   
ATOM   3622  CB  ASP   243      38.121  11.836  -3.639  1.00 10.00      B   
ATOM   3623  CG  ASP   243      39.496  11.759  -3.005  1.00 10.00      B   
ATOM   3624  OD1 ASP   243      39.911  12.737  -2.346  1.00 10.00      B   
ATOM   3625  OD2 ASP   243      40.172  10.717  -3.164  1.00 10.00      B   
ATOM   3626  C   ASP   243      36.551  13.046  -2.090  1.00 10.00      B   
ATOM   3627  O   ASP   243      35.361  13.303  -1.903  1.00 10.00      B   
ATOM   3628  N   GLU   244      37.514  13.908  -1.832  1.00 10.00      B   
ATOM   3629  HN  GLU   244      38.453  13.650  -2.006  1.00 10.00      B   
ATOM   3630  CA  GLU   244      37.222  15.228  -1.310  1.00 10.00      B   
ATOM   3631  CB  GLU   244      38.440  15.788  -0.580  1.00 10.00      B   
ATOM   3632  CG  GLU   244      38.992  14.867   0.494  1.00 10.00      B   
ATOM   3633  CD  GLU   244      40.358  15.295   0.982  1.00 10.00      B   
ATOM   3634  OE1 GLU   244      41.024  16.087   0.281  1.00 10.00      B   
ATOM   3635  OE2 GLU   244      40.776  14.833   2.067  1.00 10.00      B   
ATOM   3636  C   GLU   244      36.801  16.180  -2.417  1.00 10.00      B   
ATOM   3637  O   GLU   244      37.339  16.136  -3.521  1.00 10.00      B   
ATOM   3638  N   ASP   245      35.823  17.028  -2.113  1.00 10.00      B   
ATOM   3639  HN  ASP   245      35.418  16.979  -1.218  1.00 10.00      B   
ATOM   3640  CA  ASP   245      35.326  18.025  -3.061  1.00 10.00      B   
ATOM   3641  CB  ASP   245      36.442  19.005  -3.456  1.00 10.00      B   
ATOM   3642  CG  ASP   245      37.098  19.670  -2.263  1.00 10.00      B   
ATOM   3643  OD1 ASP   245      36.451  20.526  -1.621  1.00 10.00      B   
ATOM   3644  OD2 ASP   245      38.271  19.347  -1.958  1.00 10.00      B   
ATOM   3645  C   ASP   245      34.733  17.374  -4.307  1.00 10.00      B   
ATOM   3646  O   ASP   245      34.779  17.943  -5.399  1.00 10.00      B   
ATOM   3647  N   SER   246      34.167  16.189  -4.138  1.00 10.00      B   
ATOM   3648  HN  SER   246      34.161  15.783  -3.247  1.00 10.00      B   
ATOM   3649  CA  SER   246      33.576  15.463  -5.250  1.00 10.00      B   
ATOM   3650  CB  SER   246      34.177  14.059  -5.316  1.00 10.00      B   
ATOM   3651  OG  SER   246      35.575  14.099  -5.093  1.00 10.00      B   
ATOM   3652  HG  SER   246      36.037  13.858  -5.907  1.00 10.00      B   
ATOM   3653  C   SER   246      32.055  15.376  -5.124  1.00 10.00      B   
ATOM   3654  O   SER   246      31.502  15.478  -4.027  1.00 10.00      B   
ATOM   3655  N   TYR   247      31.384  15.199  -6.255  1.00 10.00      B   
ATOM   3656  HN  TYR   247      31.884  15.138  -7.099  1.00 10.00      B   
ATOM   3657  CA  TYR   247      29.930  15.080  -6.289  1.00 10.00      B   
ATOM   3658  CB  TYR   247      29.284  16.425  -6.647  1.00 10.00      B   
ATOM   3659  CG  TYR   247      27.773  16.383  -6.744  1.00 10.00      B   
ATOM   3660  CD1 TYR   247      26.982  16.458  -5.607  1.00 10.00      B   
ATOM   3661  CD2 TYR   247      27.138  16.266  -7.975  1.00 10.00      B   
ATOM   3662  CE1 TYR   247      25.603  16.419  -5.692  1.00 10.00      B   
ATOM   3663  CE2 TYR   247      25.761  16.228  -8.071  1.00 10.00      B   
ATOM   3664  CZ  TYR   247      24.997  16.304  -6.925  1.00 10.00      B   
ATOM   3665  OH  TYR   247      23.623  16.262  -7.013  1.00 10.00      B   
ATOM   3666  HH  TYR   247      23.253  17.088  -6.680  1.00 10.00      B   
ATOM   3667  C   TYR   247      29.537  14.020  -7.308  1.00 10.00      B   
ATOM   3668  O   TYR   247      30.020  14.040  -8.443  1.00 10.00      B   
ATOM   3669  N   VAL   248      28.677  13.094  -6.908  1.00 10.00      B   
ATOM   3670  HN  VAL   248      28.319  13.130  -5.994  1.00 10.00      B   
ATOM   3671  CA  VAL   248      28.248  12.027  -7.802  1.00 10.00      B   
ATOM   3672  CB  VAL   248      29.240  10.834  -7.788  1.00 10.00      B   
ATOM   3673  CG1 VAL   248      29.331  10.198  -6.406  1.00 10.00      B   
ATOM   3674  CG2 VAL   248      28.875   9.796  -8.844  1.00 10.00      B   
ATOM   3675  C   VAL   248      26.833  11.541  -7.485  1.00 10.00      B   
ATOM   3676  O   VAL   248      26.447  11.410  -6.319  1.00 10.00      B   
ATOM   3677  N   SER   249      26.060  11.311  -8.533  1.00 10.00      B   
ATOM   3678  HN  SER   249      26.411  11.485  -9.429  1.00 10.00      B   
ATOM   3679  CA  SER   249      24.706  10.808  -8.403  1.00 10.00      B   
ATOM   3680  CB  SER   249      23.740  11.713  -9.170  1.00 10.00      B   
ATOM   3681  OG  SER   249      22.388  11.397  -8.883  1.00 10.00      B   
ATOM   3682  HG  SER   249      21.827  11.686  -9.624  1.00 10.00      B   
ATOM   3683  C   SER   249      24.674   9.386  -8.958  1.00 10.00      B   
ATOM   3684  O   SER   249      25.117   9.142 -10.087  1.00 10.00      B   
ATOM   3685  N   TYR   250      24.180   8.446  -8.164  1.00 10.00      B   
ATOM   3686  HN  TYR   250      23.833   8.693  -7.277  1.00 10.00      B   
ATOM   3687  CA  TYR   250      24.134   7.055  -8.582  1.00 10.00      B   
ATOM   3688  CB  TYR   250      25.157   6.238  -7.790  1.00 10.00      B   
ATOM   3689  CG  TYR   250      25.441   4.870  -8.369  1.00 10.00      B   
ATOM   3690  CD1 TYR   250      26.217   4.728  -9.509  1.00 10.00      B   
ATOM   3691  CD2 TYR   250      24.937   3.720  -7.772  1.00 10.00      B   
ATOM   3692  CE1 TYR   250      26.485   3.483 -10.041  1.00 10.00      B   
ATOM   3693  CE2 TYR   250      25.200   2.470  -8.296  1.00 10.00      B   
ATOM   3694  CZ  TYR   250      25.974   2.358  -9.431  1.00 10.00      B   
ATOM   3695  OH  TYR   250      26.242   1.116  -9.959  1.00 10.00      B   
ATOM   3696  HH  TYR   250      27.155   1.086 -10.257  1.00 10.00      B   
ATOM   3697  C   TYR   250      22.745   6.451  -8.416  1.00 10.00      B   
ATOM   3698  O   TYR   250      22.117   6.574  -7.362  1.00 10.00      B   
ATOM   3699  N   ILE   251      22.277   5.795  -9.466  1.00 10.00      B   
ATOM   3700  HN  ILE   251      22.827   5.746 -10.282  1.00 10.00      B   
ATOM   3701  CA  ILE   251      20.978   5.140  -9.455  1.00 10.00      B   
ATOM   3702  CB  ILE   251      20.041   5.669 -10.565  1.00 10.00      B   
ATOM   3703  CG1 ILE   251      19.818   7.176 -10.410  1.00 10.00      B   
ATOM   3704  CG2 ILE   251      18.707   4.936 -10.537  1.00 10.00      B   
ATOM   3705  CD1 ILE   251      20.786   8.029 -11.201  1.00 10.00      B   
ATOM   3706  C   ILE   251      21.172   3.637  -9.614  1.00 10.00      B   
ATOM   3707  O   ILE   251      21.867   3.188 -10.523  1.00 10.00      B   
ATOM   3708  N   GLU   252      20.573   2.873  -8.719  1.00 10.00      B   
ATOM   3709  HN  GLU   252      20.018   3.296  -8.025  1.00 10.00      B   
ATOM   3710  CA  GLU   252      20.691   1.427  -8.731  1.00 10.00      B   
ATOM   3711  CB  GLU   252      21.578   1.007  -7.553  1.00 10.00      B   
ATOM   3712  CG  GLU   252      21.759  -0.488  -7.367  1.00 10.00      B   
ATOM   3713  CD  GLU   252      21.872  -0.855  -5.904  1.00 10.00      B   
ATOM   3714  OE1 GLU   252      22.876  -0.477  -5.264  1.00 10.00      B   
ATOM   3715  OE2 GLU   252      20.941  -1.501  -5.373  1.00 10.00      B   
ATOM   3716  C   GLU   252      19.308   0.803  -8.597  1.00 10.00      B   
ATOM   3717  O   GLU   252      18.375   1.449  -8.118  1.00 10.00      B   
ATOM   3718  N   GLY   253      19.167  -0.436  -9.036  1.00 10.00      B   
ATOM   3719  HN  GLY   253      19.934  -0.896  -9.438  1.00 10.00      B   
ATOM   3720  CA  GLY   253      17.891  -1.112  -8.935  1.00 10.00      B   
ATOM   3721  C   GLY   253      17.647  -2.050 -10.093  1.00 10.00      B   
ATOM   3722  O   GLY   253      18.546  -2.284 -10.904  1.00 10.00      B   
ATOM   3723  N   CYS   254      16.430  -2.572 -10.178  1.00 10.00      B   
ATOM   3724  HN  CYS   254      15.752  -2.312  -9.515  1.00 10.00      B   
ATOM   3725  CA  CYS   254      16.057  -3.498 -11.235  1.00 10.00      B   
ATOM   3726  CB  CYS   254      16.862  -4.800 -11.122  1.00 10.00      B   
ATOM   3727  SG  CYS   254      17.147  -5.363  -9.425  1.00 10.00      B   
ATOM   3728  HG  CYS   254      18.459  -5.448  -9.237  1.00 10.00      B   
ATOM   3729  C   CYS   254      14.565  -3.804 -11.192  1.00 10.00      B   
ATOM   3730  O   CYS   254      13.931  -3.727 -10.136  1.00 10.00      B   
ATOM   3731  N   SER   255      14.008  -4.118 -12.347  1.00 10.00      B   
ATOM   3732  HN  SER   255      14.556  -4.102 -13.162  1.00 10.00      B   
ATOM   3733  CA  SER   255      12.603  -4.462 -12.458  1.00 10.00      B   
ATOM   3734  CB  SER   255      11.847  -3.325 -13.147  1.00 10.00      B   
ATOM   3735  OG  SER   255      12.756  -2.376 -13.689  1.00 10.00      B   
ATOM   3736  HG  SER   255      12.443  -1.481 -13.499  1.00 10.00      B   
ATOM   3737  C   SER   255      12.480  -5.754 -13.256  1.00 10.00      B   
ATOM   3738  O   SER   255      12.796  -5.783 -14.445  1.00 10.00      B   
ATOM   3739  N   ALA   256      12.049  -6.825 -12.596  1.00 10.00      B   
ATOM   3740  HN  ALA   256      11.802  -6.740 -11.649  1.00 10.00      B   
ATOM   3741  CA  ALA   256      11.925  -8.126 -13.249  1.00 10.00      B   
ATOM   3742  CB  ALA   256      13.297  -8.792 -13.308  1.00 10.00      B   
ATOM   3743  C   ALA   256      10.939  -9.028 -12.504  1.00 10.00      B   
ATOM   3744  O   ALA   256      10.582  -8.747 -11.361  1.00 10.00      B   
ATOM   3745  N   PRO   257      10.458 -10.106 -13.153  1.00 10.00      B   
ATOM   3746  CA  PRO   257       9.530 -11.055 -12.528  1.00 10.00      B   
ATOM   3747  CB  PRO   257       9.026 -11.886 -13.711  1.00 10.00      B   
ATOM   3748  CG  PRO   257      10.137 -11.833 -14.700  1.00 10.00      B   
ATOM   3749  CD  PRO   257      10.756 -10.470 -14.554  1.00 10.00      B   
ATOM   3750  C   PRO   257      10.239 -11.956 -11.510  1.00 10.00      B   
ATOM   3751  O   PRO   257      11.467 -12.084 -11.526  1.00 10.00      B   
ATOM   3752  N   VAL   258       9.465 -12.574 -10.626  1.00 10.00      B   
ATOM   3753  HN  VAL   258       8.494 -12.431 -10.658  1.00 10.00      B   
ATOM   3754  CA  VAL   258      10.021 -13.452  -9.602  1.00 10.00      B   
ATOM   3755  CB  VAL   258       9.161 -13.469  -8.317  1.00 10.00      B   
ATOM   3756  CG1 VAL   258       9.041 -12.067  -7.735  1.00 10.00      B   
ATOM   3757  CG2 VAL   258       7.786 -14.067  -8.584  1.00 10.00      B   
ATOM   3758  C   VAL   258      10.211 -14.880 -10.112  1.00 10.00      B   
ATOM   3759  O   VAL   258       9.881 -15.198 -11.256  1.00 10.00      B   
ATOM   3760  N   ARG   259      10.745 -15.734  -9.248  1.00 10.00      B   
ATOM   3761  HN  ARG   259      10.979 -15.415  -8.351  1.00 10.00      B   
ATOM   3762  CA  ARG   259      10.994 -17.127  -9.582  1.00 10.00      B   
ATOM   3763  CB  ARG   259      12.479 -17.451  -9.376  1.00 10.00      B   
ATOM   3764  CG  ARG   259      12.980 -18.675 -10.128  1.00 10.00      B   
ATOM   3765  CD  ARG   259      14.500 -18.707 -10.172  1.00 10.00      B   
ATOM   3766  NE  ARG   259      15.012 -19.905 -10.837  1.00 10.00      B   
ATOM   3767  HE  ARG   259      14.819 -20.773 -10.414  1.00 10.00      B   
ATOM   3768  CZ  ARG   259      15.716 -19.886 -11.967  1.00 10.00      B   
ATOM   3769  NH1 ARG   259      15.995 -18.731 -12.561  1.00 10.00      B   
ATOM   3770 HH11 ARG   259      16.548 -18.716 -13.446  1.00 10.00      B   
ATOM   3771 HH12 ARG   259      15.661 -17.836 -12.146  1.00 10.00      B   
ATOM   3772  NH2 ARG   259      16.154 -21.021 -12.492  1.00 10.00      B   
ATOM   3773 HH21 ARG   259      15.948 -21.932 -12.021  1.00 10.00      B   
ATOM   3774 HH22 ARG   259      16.704 -21.014 -13.377  1.00 10.00      B   
ATOM   3775  C   ARG   259      10.124 -18.041  -8.720  1.00 10.00      B   
ATOM   3776  O   ARG   259       9.644 -17.633  -7.661  1.00 10.00      B   
ATOM   3777  N   ASP   260       9.925 -19.269  -9.192  1.00 10.00      B   
ATOM   3778  HN  ASP   260      10.333 -19.512 -10.052  1.00 10.00      B   
ATOM   3779  CA  ASP   260       9.116 -20.269  -8.493  1.00 10.00      B   
ATOM   3780  CB  ASP   260       9.076 -21.572  -9.307  1.00 10.00      B   
ATOM   3781  CG  ASP   260       8.898 -22.822  -8.458  1.00 10.00      B   
ATOM   3782  OD1 ASP   260       9.916 -23.379  -7.985  1.00 10.00      B   
ATOM   3783  OD2 ASP   260       7.743 -23.264  -8.274  1.00 10.00      B   
ATOM   3784  C   ASP   260       9.636 -20.552  -7.089  1.00 10.00      B   
ATOM   3785  O   ASP   260       8.867 -20.628  -6.134  1.00 10.00      B   
ATOM   3786  N   SER   261      10.942 -20.706  -6.971  1.00 10.00      B   
ATOM   3787  HN  SER   261      11.505 -20.615  -7.764  1.00 10.00      B   
ATOM   3788  CA  SER   261      11.561 -21.006  -5.690  1.00 10.00      B   
ATOM   3789  CB  SER   261      12.796 -21.876  -5.920  1.00 10.00      B   
ATOM   3790  OG  SER   261      12.610 -22.710  -7.054  1.00 10.00      B   
ATOM   3791  HG  SER   261      11.659 -22.838  -7.207  1.00 10.00      B   
ATOM   3792  C   SER   261      11.933 -19.738  -4.927  1.00 10.00      B   
ATOM   3793  O   SER   261      11.932 -18.639  -5.486  1.00 10.00      B   
ATOM   3794  N   TYR   262      12.233 -19.899  -3.643  1.00 10.00      B   
ATOM   3795  HN  TYR   262      12.191 -20.800  -3.255  1.00 10.00      B   
ATOM   3796  CA  TYR   262      12.623 -18.782  -2.793  1.00 10.00      B   
ATOM   3797  CB  TYR   262      12.617 -19.199  -1.319  1.00 10.00      B   
ATOM   3798  CG  TYR   262      11.247 -19.286  -0.686  1.00 10.00      B   
ATOM   3799  CD1 TYR   262      10.601 -20.506  -0.553  1.00 10.00      B   
ATOM   3800  CD2 TYR   262      10.605 -18.150  -0.211  1.00 10.00      B   
ATOM   3801  CE1 TYR   262       9.355 -20.595   0.032  1.00 10.00      B   
ATOM   3802  CE2 TYR   262       9.356 -18.228   0.375  1.00 10.00      B   
ATOM   3803  CZ  TYR   262       8.736 -19.454   0.494  1.00 10.00      B   
ATOM   3804  OH  TYR   262       7.493 -19.538   1.076  1.00 10.00      B   
ATOM   3805  HH  TYR   262       6.835 -19.154   0.479  1.00 10.00      B   
ATOM   3806  C   TYR   262      14.019 -18.300  -3.168  1.00 10.00      B   
ATOM   3807  O   TYR   262      15.007 -19.009  -2.956  1.00 10.00      B   
ATOM   3808  N   GLN   263      14.098 -17.106  -3.727  1.00 10.00      B   
ATOM   3809  HN  GLN   263      13.278 -16.588  -3.877  1.00 10.00      B   
ATOM   3810  CA  GLN   263      15.375 -16.542  -4.125  1.00 10.00      B   
ATOM   3811  CB  GLN   263      15.267 -15.893  -5.503  1.00 10.00      B   
ATOM   3812  CG  GLN   263      16.594 -15.775  -6.231  1.00 10.00      B   
ATOM   3813  CD  GLN   263      16.435 -15.323  -7.668  1.00 10.00      B   
ATOM   3814  OE1 GLN   263      15.400 -15.548  -8.295  1.00 10.00      B   
ATOM   3815  NE2 GLN   263      17.461 -14.684  -8.200  1.00 10.00      B   
ATOM   3816 HE21 GLN   263      18.254 -14.534  -7.643  1.00 10.00      B   
ATOM   3817 HE22 GLN   263      17.395 -14.402  -9.141  1.00 10.00      B   
ATOM   3818  C   GLN   263      15.858 -15.531  -3.094  1.00 10.00      B   
ATOM   3819  O   GLN   263      15.263 -14.464  -2.929  1.00 10.00      B   
ATOM   3820  N   LEU   264      16.928 -15.881  -2.397  1.00 10.00      B   
ATOM   3821  HN  LEU   264      17.348 -16.750  -2.571  1.00 10.00      B   
ATOM   3822  CA  LEU   264      17.502 -15.014  -1.383  1.00 10.00      B   
ATOM   3823  CB  LEU   264      18.291 -15.846  -0.364  1.00 10.00      B   
ATOM   3824  CG  LEU   264      18.930 -15.080   0.797  1.00 10.00      B   
ATOM   3825  CD1 LEU   264      17.873 -14.650   1.802  1.00 10.00      B   
ATOM   3826  CD2 LEU   264      20.005 -15.921   1.469  1.00 10.00      B   
ATOM   3827  C   LEU   264      18.414 -13.980  -2.029  1.00 10.00      B   
ATOM   3828  O   LEU   264      19.564 -14.273  -2.358  1.00 10.00      B   
ATOM   3829  N   HIS   265      17.892 -12.781  -2.233  1.00 10.00      B   
ATOM   3830  HN  HIS   265      16.959 -12.609  -1.971  1.00 10.00      B   
ATOM   3831  CA  HIS   265      18.669 -11.709  -2.830  1.00 10.00      B   
ATOM   3832  CB  HIS   265      17.790 -10.803  -3.699  1.00 10.00      B   
ATOM   3833  CG  HIS   265      18.523  -9.628  -4.276  1.00 10.00      B   
ATOM   3834  ND1 HIS   265      18.144  -8.320  -4.061  1.00 10.00      B   
ATOM   3835  HD1 HIS   265      17.365  -8.023  -3.529  1.00 10.00      B   
ATOM   3836  CD2 HIS   265      19.633  -9.572  -5.049  1.00 10.00      B   
ATOM   3837  CE1 HIS   265      18.988  -7.513  -4.678  1.00 10.00      B   
ATOM   3838  NE2 HIS   265      19.899  -8.249  -5.283  1.00 10.00      B   
ATOM   3839  HE2 HIS   265      20.661  -7.901  -5.816  1.00 10.00      B   
ATOM   3840  C   HIS   265      19.360 -10.894  -1.748  1.00 10.00      B   
ATOM   3841  O   HIS   265      18.707 -10.201  -0.964  1.00 10.00      B   
ATOM   3842  N   ALA   266      20.675 -10.980  -1.712  1.00 10.00      B   
ATOM   3843  HN  ALA   266      21.140 -11.541  -2.373  1.00 10.00      B   
ATOM   3844  CA  ALA   266      21.455 -10.249  -0.735  1.00 10.00      B   
ATOM   3845  CB  ALA   266      22.190 -11.207   0.184  1.00 10.00      B   
ATOM   3846  C   ALA   266      22.426  -9.315  -1.435  1.00 10.00      B   
ATOM   3847  O   ALA   266      22.904  -9.607  -2.531  1.00 10.00      B   
ATOM   3848  N   ALA   267      22.703  -8.188  -0.807  1.00 10.00      B   
ATOM   3849  HN  ALA   267      22.295  -8.011   0.068  1.00 10.00      B   
ATOM   3850  CA  ALA   267      23.611  -7.211  -1.374  1.00 10.00      B   
ATOM   3851  CB  ALA   267      22.888  -6.359  -2.404  1.00 10.00      B   
ATOM   3852  C   ALA   267      24.186  -6.328  -0.285  1.00 10.00      B   
ATOM   3853  O   ALA   267      23.512  -6.020   0.698  1.00 10.00      B   
ATOM   3854  N   VAL   268      25.429  -5.927  -0.464  1.00 10.00      B   
ATOM   3855  HN  VAL   268      25.910  -6.211  -1.271  1.00 10.00      B   
ATOM   3856  CA  VAL   268      26.098  -5.061   0.491  1.00 10.00      B   
ATOM   3857  CB  VAL   268      27.221  -5.794   1.260  1.00 10.00      B   
ATOM   3858  CG1 VAL   268      28.018  -4.810   2.104  1.00 10.00      B   
ATOM   3859  CG2 VAL   268      26.642  -6.893   2.139  1.00 10.00      B   
ATOM   3860  C   VAL   268      26.675  -3.857  -0.241  1.00 10.00      B   
ATOM   3861  O   VAL   268      27.392  -4.009  -1.232  1.00 10.00      B   
ATOM   3862  N   VAL   269      26.337  -2.666   0.231  1.00 10.00      B   
ATOM   3863  HN  VAL   269      25.758  -2.608   1.023  1.00 10.00      B   
ATOM   3864  CA  VAL   269      26.822  -1.443  -0.385  1.00 10.00      B   
ATOM   3865  CB  VAL   269      25.676  -0.617  -1.007  1.00 10.00      B   
ATOM   3866  CG1 VAL   269      26.193   0.708  -1.551  1.00 10.00      B   
ATOM   3867  CG2 VAL   269      24.988  -1.413  -2.107  1.00 10.00      B   
ATOM   3868  C   VAL   269      27.583  -0.595   0.624  1.00 10.00      B   
ATOM   3869  O   VAL   269      27.030  -0.181   1.649  1.00 10.00      B   
ATOM   3870  N   GLU   270      28.852  -0.360   0.332  1.00 10.00      B   
ATOM   3871  HN  GLU   270      29.226  -0.730  -0.498  1.00 10.00      B   
ATOM   3872  CA  GLU   270      29.705   0.440   1.191  1.00 10.00      B   
ATOM   3873  CB  GLU   270      31.043  -0.265   1.436  1.00 10.00      B   
ATOM   3874  CG  GLU   270      30.924  -1.618   2.119  1.00 10.00      B   
ATOM   3875  CD  GLU   270      32.252  -2.114   2.653  1.00 10.00      B   
ATOM   3876  OE1 GLU   270      32.756  -1.526   3.638  1.00 10.00      B   
ATOM   3877  OE2 GLU   270      32.793  -3.095   2.100  1.00 10.00      B   
ATOM   3878  C   GLU   270      29.947   1.805   0.564  1.00 10.00      B   
ATOM   3879  O   GLU   270      30.667   1.924  -0.429  1.00 10.00      B   
ATOM   3880  N   VAL   271      29.325   2.827   1.128  1.00 10.00      B   
ATOM   3881  HN  VAL   271      28.739   2.668   1.901  1.00 10.00      B   
ATOM   3882  CA  VAL   271      29.486   4.182   0.624  1.00 10.00      B   
ATOM   3883  CB  VAL   271      28.139   4.928   0.532  1.00 10.00      B   
ATOM   3884  CG1 VAL   271      28.326   6.279  -0.140  1.00 10.00      B   
ATOM   3885  CG2 VAL   271      27.109   4.097  -0.220  1.00 10.00      B   
ATOM   3886  C   VAL   271      30.443   4.969   1.513  1.00 10.00      B   
ATOM   3887  O   VAL   271      30.148   5.231   2.679  1.00 10.00      B   
ATOM   3888  N   ILE   272      31.589   5.332   0.961  1.00 10.00      B   
ATOM   3889  HN  ILE   272      31.763   5.097   0.020  1.00 10.00      B   
ATOM   3890  CA  ILE   272      32.592   6.085   1.701  1.00 10.00      B   
ATOM   3891  CB  ILE   272      33.983   5.427   1.589  1.00 10.00      B   
ATOM   3892  CG1 ILE   272      33.907   3.982   2.092  1.00 10.00      B   
ATOM   3893  CG2 ILE   272      35.014   6.215   2.387  1.00 10.00      B   
ATOM   3894  CD1 ILE   272      35.131   3.153   1.784  1.00 10.00      B   
ATOM   3895  C   ILE   272      32.643   7.523   1.194  1.00 10.00      B   
ATOM   3896  O   ILE   272      32.968   7.774   0.032  1.00 10.00      B   
ATOM   3897  N   ILE   273      32.311   8.459   2.071  1.00 10.00      B   
ATOM   3898  HN  ILE   273      32.074   8.193   2.989  1.00 10.00      B   
ATOM   3899  CA  ILE   273      32.285   9.871   1.716  1.00 10.00      B   
ATOM   3900  CB  ILE   273      30.911  10.485   2.059  1.00 10.00      B   
ATOM   3901  CG1 ILE   273      29.788   9.590   1.527  1.00 10.00      B   
ATOM   3902  CG2 ILE   273      30.787  11.885   1.484  1.00 10.00      B   
ATOM   3903  CD1 ILE   273      28.399  10.049   1.912  1.00 10.00      B   
ATOM   3904  C   ILE   273      33.384  10.654   2.436  1.00 10.00      B   
ATOM   3905  O   ILE   273      33.541  10.549   3.654  1.00 10.00      B   
ATOM   3906  N   HIS   274      34.142  11.433   1.672  1.00 10.00      B   
ATOM   3907  HN  HIS   274      33.971  11.465   0.705  1.00 10.00      B   
ATOM   3908  CA  HIS   274      35.221  12.246   2.229  1.00 10.00      B   
ATOM   3909  CB  HIS   274      36.463  12.205   1.329  1.00 10.00      B   
ATOM   3910  CG  HIS   274      37.250  10.926   1.391  1.00 10.00      B   
ATOM   3911  ND1 HIS   274      37.455  10.208   2.552  1.00 10.00      B   
ATOM   3912  HD1 HIS   274      37.121  10.449   3.446  1.00 10.00      B   
ATOM   3913  CD2 HIS   274      37.900  10.244   0.416  1.00 10.00      B   
ATOM   3914  CE1 HIS   274      38.193   9.144   2.286  1.00 10.00      B   
ATOM   3915  NE2 HIS   274      38.477   9.145   1.000  1.00 10.00      B   
ATOM   3916  HE2 HIS   274      39.033   8.475   0.537  1.00 10.00      B   
ATOM   3917  C   HIS   274      34.764  13.696   2.439  1.00 10.00      B   
ATOM   3918  O   HIS   274      33.571  13.998   2.360  1.00 10.00      B   
ATOM   3919  N   LYS   275      35.719  14.583   2.699  1.00 10.00      B   
ATOM   3920  HN  LYS   275      36.650  14.278   2.737  1.00 10.00      B   
ATOM   3921  CA  LYS   275      35.434  16.000   2.936  1.00 10.00      B   
ATOM   3922  CB  LYS   275      36.719  16.739   3.331  1.00 10.00      B   
ATOM   3923  CG  LYS   275      36.521  18.213   3.650  1.00 10.00      B   
ATOM   3924  CD  LYS   275      37.814  18.998   3.491  1.00 10.00      B   
ATOM   3925  CE  LYS   275      37.592  20.484   3.730  1.00 10.00      B   
ATOM   3926  NZ  LYS   275      38.792  21.294   3.385  1.00 10.00      B   
ATOM   3927  HZ1 LYS   275      38.581  22.307   3.493  1.00 10.00      B   
ATOM   3928  HZ2 LYS   275      39.077  21.118   2.399  1.00 10.00      B   
ATOM   3929  HZ3 LYS   275      39.582  21.048   4.013  1.00 10.00      B   
ATOM   3930  C   LYS   275      34.816  16.681   1.714  1.00 10.00      B   
ATOM   3931  O   LYS   275      35.265  16.480   0.587  1.00 10.00      B   
ATOM   3932  N   ASN   276      33.780  17.484   1.959  1.00 10.00      B   
ATOM   3933  HN  ASN   276      33.468  17.578   2.889  1.00 10.00      B   
ATOM   3934  CA  ASN   276      33.083  18.238   0.911  1.00 10.00      B   
ATOM   3935  CB  ASN   276      33.995  19.292   0.266  1.00 10.00      B   
ATOM   3936  CG  ASN   276      34.370  20.432   1.194  1.00 10.00      B   
ATOM   3937  OD1 ASN   276      33.679  20.714   2.171  1.00 10.00      B   
ATOM   3938  ND2 ASN   276      35.466  21.105   0.881  1.00 10.00      B   
ATOM   3939 HD21 ASN   276      35.968  20.826   0.075  1.00 10.00      B   
ATOM   3940 HD22 ASN   276      35.732  21.859   1.451  1.00 10.00      B   
ATOM   3941  C   ASN   276      32.482  17.345  -0.169  1.00 10.00      B   
ATOM   3942  O   ASN   276      32.174  17.811  -1.266  1.00 10.00      B   
ATOM   3943  N   ALA   277      32.312  16.070   0.132  1.00 10.00      B   
ATOM   3944  HN  ALA   277      32.576  15.743   1.017  1.00 10.00      B   
ATOM   3945  CA  ALA   277      31.744  15.144  -0.831  1.00 10.00      B   
ATOM   3946  CB  ALA   277      32.456  13.803  -0.786  1.00 10.00      B   
ATOM   3947  C   ALA   277      30.246  14.981  -0.618  1.00 10.00      B   
ATOM   3948  O   ALA   277      29.781  14.791   0.508  1.00 10.00      B   
ATOM   3949  N   GLU   278      29.499  15.087  -1.705  1.00 10.00      B   
ATOM   3950  HN  GLU   278      29.934  15.265  -2.566  1.00 10.00      B   
ATOM   3951  CA  GLU   278      28.052  14.948  -1.668  1.00 10.00      B   
ATOM   3952  CB  GLU   278      27.391  16.263  -2.098  1.00 10.00      B   
ATOM   3953  CG  GLU   278      28.128  17.500  -1.595  1.00 10.00      B   
ATOM   3954  CD  GLU   278      27.383  18.798  -1.833  1.00 10.00      B   
ATOM   3955  OE1 GLU   278      26.956  19.049  -2.983  1.00 10.00      B   
ATOM   3956  OE2 GLU   278      27.239  19.583  -0.871  1.00 10.00      B   
ATOM   3957  C   GLU   278      27.649  13.798  -2.585  1.00 10.00      B   
ATOM   3958  O   GLU   278      27.937  13.820  -3.784  1.00 10.00      B   
ATOM   3959  N   VAL   279      27.017  12.779  -2.017  1.00 10.00      B   
ATOM   3960  HN  VAL   279      26.803  12.819  -1.057  1.00 10.00      B   
ATOM   3961  CA  VAL   279      26.619  11.608  -2.787  1.00 10.00      B   
ATOM   3962  CB  VAL   279      27.312  10.329  -2.260  1.00 10.00      B   
ATOM   3963  CG1 VAL   279      27.046   9.144  -3.177  1.00 10.00      B   
ATOM   3964  CG2 VAL   279      28.808  10.549  -2.092  1.00 10.00      B   
ATOM   3965  C   VAL   279      25.107  11.397  -2.772  1.00 10.00      B   
ATOM   3966  O   VAL   279      24.443  11.613  -1.755  1.00 10.00      B   
ATOM   3967  N   LYS   280      24.575  10.984  -3.914  1.00 10.00      B   
ATOM   3968  HN  LYS   280      25.161  10.855  -4.695  1.00 10.00      B   
ATOM   3969  CA  LYS   280      23.154  10.706  -4.050  1.00 10.00      B   
ATOM   3970  CB  LYS   280      22.523  11.606  -5.111  1.00 10.00      B   
ATOM   3971  CG  LYS   280      22.631  13.094  -4.820  1.00 10.00      B   
ATOM   3972  CD  LYS   280      21.528  13.862  -5.527  1.00 10.00      B   
ATOM   3973  CE  LYS   280      20.168  13.529  -4.935  1.00 10.00      B   
ATOM   3974  NZ  LYS   280      19.053  13.960  -5.816  1.00 10.00      B   
ATOM   3975  HZ1 LYS   280      19.054  13.407  -6.696  1.00 10.00      B   
ATOM   3976  HZ2 LYS   280      19.153  14.966  -6.055  1.00 10.00      B   
ATOM   3977  HZ3 LYS   280      18.140  13.818  -5.333  1.00 10.00      B   
ATOM   3978  C   LYS   280      22.967   9.244  -4.436  1.00 10.00      B   
ATOM   3979  O   LYS   280      23.521   8.791  -5.439  1.00 10.00      B   
ATOM   3980  N   TYR   281      22.199   8.509  -3.642  1.00 10.00      B   
ATOM   3981  HN  TYR   281      21.772   8.927  -2.860  1.00 10.00      B   
ATOM   3982  CA  TYR   281      21.969   7.094  -3.906  1.00 10.00      B   
ATOM   3983  CB  TYR   281      22.576   6.246  -2.783  1.00 10.00      B   
ATOM   3984  CG  TYR   281      23.153   4.926  -3.241  1.00 10.00      B   
ATOM   3985  CD1 TYR   281      24.394   4.868  -3.859  1.00 10.00      B   
ATOM   3986  CD2 TYR   281      22.460   3.738  -3.051  1.00 10.00      B   
ATOM   3987  CE1 TYR   281      24.929   3.664  -4.277  1.00 10.00      B   
ATOM   3988  CE2 TYR   281      22.986   2.530  -3.466  1.00 10.00      B   
ATOM   3989  CZ  TYR   281      24.221   2.499  -4.079  1.00 10.00      B   
ATOM   3990  OH  TYR   281      24.752   1.297  -4.493  1.00 10.00      B   
ATOM   3991  HH  TYR   281      24.062   0.768  -4.929  1.00 10.00      B   
ATOM   3992  C   TYR   281      20.482   6.785  -4.043  1.00 10.00      B   
ATOM   3993  O   TYR   281      19.741   6.788  -3.057  1.00 10.00      B   
ATOM   3994  N   SER   282      20.049   6.532  -5.268  1.00 10.00      B   
ATOM   3995  HN  SER   282      20.685   6.574  -6.017  1.00 10.00      B   
ATOM   3996  CA  SER   282      18.658   6.206  -5.543  1.00 10.00      B   
ATOM   3997  CB  SER   282      18.116   7.111  -6.652  1.00 10.00      B   
ATOM   3998  OG  SER   282      18.280   8.476  -6.307  1.00 10.00      B   
ATOM   3999  HG  SER   282      18.054   8.595  -5.373  1.00 10.00      B   
ATOM   4000  C   SER   282      18.522   4.735  -5.934  1.00 10.00      B   
ATOM   4001  O   SER   282      19.176   4.273  -6.867  1.00 10.00      B   
ATOM   4002  N   THR   283      17.697   3.999  -5.202  1.00 10.00      B   
ATOM   4003  HN  THR   283      17.212   4.422  -4.456  1.00 10.00      B   
ATOM   4004  CA  THR   283      17.484   2.583  -5.473  1.00 10.00      B   
ATOM   4005  CB  THR   283      17.870   1.725  -4.251  1.00 10.00      B   
ATOM   4006  OG1 THR   283      19.114   2.201  -3.709  1.00 10.00      B   
ATOM   4007  HG1 THR   283      19.273   3.098  -4.025  1.00 10.00      B   
ATOM   4008  CG2 THR   283      18.024   0.265  -4.651  1.00 10.00      B   
ATOM   4009  C   THR   283      16.027   2.302  -5.856  1.00 10.00      B   
ATOM   4010  O   THR   283      15.108   2.556  -5.074  1.00 10.00      B   
ATOM   4011  N   VAL   284      15.826   1.778  -7.061  1.00 10.00      B   
ATOM   4012  HN  VAL   284      16.603   1.591  -7.635  1.00 10.00      B   
ATOM   4013  CA  VAL   284      14.488   1.460  -7.554  1.00 10.00      B   
ATOM   4014  CB  VAL   284      14.171   2.215  -8.867  1.00 10.00      B   
ATOM   4015  CG1 VAL   284      12.688   2.119  -9.199  1.00 10.00      B   
ATOM   4016  CG2 VAL   284      14.615   3.668  -8.790  1.00 10.00      B   
ATOM   4017  C   VAL   284      14.365  -0.038  -7.817  1.00 10.00      B   
ATOM   4018  O   VAL   284      14.920  -0.551  -8.788  1.00 10.00      B   
ATOM   4019  N   GLN   285      13.654  -0.739  -6.949  1.00 10.00      B   
ATOM   4020  HN  GLN   285      13.231  -0.283  -6.189  1.00 10.00      B   
ATOM   4021  CA  GLN   285      13.477  -2.176  -7.103  1.00 10.00      B   
ATOM   4022  CB  GLN   285      14.166  -2.933  -5.965  1.00 10.00      B   
ATOM   4023  CG  GLN   285      15.672  -2.724  -5.935  1.00 10.00      B   
ATOM   4024  CD  GLN   285      16.373  -3.462  -4.809  1.00 10.00      B   
ATOM   4025  OE1 GLN   285      15.817  -3.675  -3.731  1.00 10.00      B   
ATOM   4026  NE2 GLN   285      17.613  -3.853  -5.054  1.00 10.00      B   
ATOM   4027 HE21 GLN   285      17.998  -3.649  -5.932  1.00 10.00      B   
ATOM   4028 HE22 GLN   285      18.103  -4.319  -4.346  1.00 10.00      B   
ATOM   4029  C   GLN   285      12.000  -2.539  -7.210  1.00 10.00      B   
ATOM   4030  O   GLN   285      11.225  -2.326  -6.274  1.00 10.00      B   
ATOM   4031  N   ASN   286      11.617  -3.071  -8.364  1.00 10.00      B   
ATOM   4032  HN  ASN   286      12.290  -3.221  -9.066  1.00 10.00      B   
ATOM   4033  CA  ASN   286      10.233  -3.457  -8.614  1.00 10.00      B   
ATOM   4034  CB  ASN   286       9.552  -2.458  -9.561  1.00 10.00      B   
ATOM   4035  CG  ASN   286       8.072  -2.746  -9.761  1.00 10.00      B   
ATOM   4036  OD1 ASN   286       7.690  -3.547 -10.615  1.00 10.00      B   
ATOM   4037  ND2 ASN   286       7.228  -2.086  -8.984  1.00 10.00      B   
ATOM   4038 HD21 ASN   286       7.598  -1.450  -8.332  1.00 10.00      B   
ATOM   4039 HD22 ASN   286       6.264  -2.263  -9.086  1.00 10.00      B   
ATOM   4040  C   ASN   286      10.156  -4.865  -9.193  1.00 10.00      B   
ATOM   4041  O   ASN   286      10.393  -5.074 -10.385  1.00 10.00      B   
ATOM   4042  N   TRP   287       9.843  -5.830  -8.343  1.00 10.00      B   
ATOM   4043  HN  TRP   287       9.680  -5.604  -7.400  1.00 10.00      B   
ATOM   4044  CA  TRP   287       9.726  -7.214  -8.769  1.00 10.00      B   
ATOM   4045  CB  TRP   287      10.275  -8.160  -7.698  1.00 10.00      B   
ATOM   4046  CG  TRP   287      11.656  -8.667  -7.992  1.00 10.00      B   
ATOM   4047  CD1 TRP   287      11.982  -9.776  -8.718  1.00 10.00      B   
ATOM   4048  CD2 TRP   287      12.897  -8.088  -7.566  1.00 10.00      B   
ATOM   4049  NE1 TRP   287      13.345  -9.926  -8.772  1.00 10.00      B   
ATOM   4050  HE1 TRP   287      13.820 -10.652  -9.236  1.00 10.00      B   
ATOM   4051  CE2 TRP   287      13.931  -8.902  -8.074  1.00 10.00      B   
ATOM   4052  CE3 TRP   287      13.235  -6.963  -6.806  1.00 10.00      B   
ATOM   4053  CZ2 TRP   287      15.277  -8.625  -7.847  1.00 10.00      B   
ATOM   4054  CZ3 TRP   287      14.572  -6.691  -6.583  1.00 10.00      B   
ATOM   4055  CH2 TRP   287      15.576  -7.518  -7.101  1.00 10.00      B   
ATOM   4056  C   TRP   287       8.277  -7.555  -9.084  1.00 10.00      B   
ATOM   4057  O   TRP   287       7.357  -7.087  -8.411  1.00 10.00      B   
ATOM   4058  N   PHE   288       8.078  -8.359 -10.114  1.00 10.00      B   
ATOM   4059  HN  PHE   288       8.858  -8.696 -10.616  1.00 10.00      B   
ATOM   4060  CA  PHE   288       6.739  -8.762 -10.518  1.00 10.00      B   
ATOM   4061  CB  PHE   288       6.577  -8.636 -12.036  1.00 10.00      B   
ATOM   4062  CG  PHE   288       5.169  -8.829 -12.516  1.00 10.00      B   
ATOM   4063  CD1 PHE   288       4.183  -7.903 -12.209  1.00 10.00      B   
ATOM   4064  CD2 PHE   288       4.831  -9.937 -13.276  1.00 10.00      B   
ATOM   4065  CE1 PHE   288       2.886  -8.080 -12.652  1.00 10.00      B   
ATOM   4066  CE2 PHE   288       3.537 -10.120 -13.722  1.00 10.00      B   
ATOM   4067  CZ  PHE   288       2.563  -9.190 -13.410  1.00 10.00      B   
ATOM   4068  C   PHE   288       6.457 -10.192 -10.061  1.00 10.00      B   
ATOM   4069  O   PHE   288       7.034 -11.146 -10.584  1.00 10.00      B   
ATOM   4070  N   PRO   289       5.572 -10.358  -9.069  1.00 10.00      B   
ATOM   4071  CA  PRO   289       5.230 -11.677  -8.530  1.00 10.00      B   
ATOM   4072  CB  PRO   289       4.577 -11.339  -7.191  1.00 10.00      B   
ATOM   4073  CG  PRO   289       3.971  -9.993  -7.396  1.00 10.00      B   
ATOM   4074  CD  PRO   289       4.851  -9.271  -8.379  1.00 10.00      B   
ATOM   4075  C   PRO   289       4.260 -12.461  -9.414  1.00 10.00      B   
ATOM   4076  O   PRO   289       4.194 -13.687  -9.337  1.00 10.00      B   
ATOM   4077  N   GLY   290       3.517 -11.752 -10.252  1.00 10.00      B   
ATOM   4078  HN  GLY   290       3.619 -10.782 -10.276  1.00 10.00      B   
ATOM   4079  CA  GLY   290       2.559 -12.401 -11.125  1.00 10.00      B   
ATOM   4080  C   GLY   290       1.310 -12.803 -10.370  1.00 10.00      B   
ATOM   4081  O   GLY   290       0.334 -12.052 -10.324  1.00 10.00      B   
ATOM   4082  N   ASP   291       1.349 -13.979  -9.767  1.00 10.00      B   
ATOM   4083  HN  ASP   291       2.169 -14.518  -9.827  1.00 10.00      B   
ATOM   4084  CA  ASP   291       0.226 -14.487  -8.991  1.00 10.00      B   
ATOM   4085  CB  ASP   291      -0.382 -15.726  -9.656  1.00 10.00      B   
ATOM   4086  CG  ASP   291      -1.865 -15.871  -9.372  1.00 10.00      B   
ATOM   4087  OD1 ASP   291      -2.678 -15.422 -10.208  1.00 10.00      B   
ATOM   4088  OD2 ASP   291      -2.226 -16.426  -8.310  1.00 10.00      B   
ATOM   4089  C   ASP   291       0.707 -14.830  -7.589  1.00 10.00      B   
ATOM   4090  O   ASP   291       1.813 -14.445  -7.204  1.00 10.00      B   
ATOM   4091  N   ASN   292      -0.100 -15.557  -6.830  1.00 10.00      B   
ATOM   4092  HN  ASN   292      -0.963 -15.866  -7.199  1.00 10.00      B   
ATOM   4093  CA  ASN   292       0.274 -15.938  -5.474  1.00 10.00      B   
ATOM   4094  CB  ASN   292      -0.963 -16.143  -4.594  1.00 10.00      B   
ATOM   4095  CG  ASN   292      -0.650 -16.077  -3.107  1.00 10.00      B   
ATOM   4096  OD1 ASN   292       0.476 -16.332  -2.681  1.00 10.00      B   
ATOM   4097  ND2 ASN   292      -1.645 -15.734  -2.304  1.00 10.00      B   
ATOM   4098 HD21 ASN   292      -2.520 -15.540  -2.704  1.00 10.00      B   
ATOM   4099 HD22 ASN   292      -1.466 -15.696  -1.338  1.00 10.00      B   
ATOM   4100  C   ASN   292       1.142 -17.194  -5.501  1.00 10.00      B   
ATOM   4101  O   ASN   292       0.708 -18.283  -5.112  1.00 10.00      B   
ATOM   4102  N   ASN   293       2.364 -17.031  -5.990  1.00 10.00      B   
ATOM   4103  HN  ASN   293       2.632 -16.141  -6.303  1.00 10.00      B   
ATOM   4104  CA  ASN   293       3.316 -18.128  -6.087  1.00 10.00      B   
ATOM   4105  CB  ASN   293       4.269 -17.891  -7.266  1.00 10.00      B   
ATOM   4106  CG  ASN   293       4.987 -19.147  -7.722  1.00 10.00      B   
ATOM   4107  OD1 ASN   293       5.208 -20.074  -6.945  1.00 10.00      B   
ATOM   4108  ND2 ASN   293       5.364 -19.181  -8.991  1.00 10.00      B   
ATOM   4109 HD21 ASN   293       5.163 -18.402  -9.557  1.00 10.00      B   
ATOM   4110 HD22 ASN   293       5.820 -19.983  -9.317  1.00 10.00      B   
ATOM   4111  C   ASN   293       4.101 -18.255  -4.786  1.00 10.00      B   
ATOM   4112  O   ASN   293       3.702 -18.981  -3.875  1.00 10.00      B   
ATOM   4113  N   THR   294       5.205 -17.526  -4.695  1.00 10.00      B   
ATOM   4114  HN  THR   294       5.479 -16.971  -5.454  1.00 10.00      B   
ATOM   4115  CA  THR   294       6.041 -17.546  -3.507  1.00 10.00      B   
ATOM   4116  CB  THR   294       7.527 -17.565  -3.905  1.00 10.00      B   
ATOM   4117  OG1 THR   294       7.643 -17.282  -5.310  1.00 10.00      B   
ATOM   4118  HG1 THR   294       8.146 -17.987  -5.738  1.00 10.00      B   
ATOM   4119  CG2 THR   294       8.149 -18.916  -3.599  1.00 10.00      B   
ATOM   4120  C   THR   294       5.785 -16.310  -2.655  1.00 10.00      B   
ATOM   4121  O   THR   294       6.334 -16.165  -1.563  1.00 10.00      B   
ATOM   4122  N   GLY   295       4.955 -15.411  -3.169  1.00 10.00      B   
ATOM   4123  HN  GLY   295       4.546 -15.577  -4.043  1.00 10.00      B   
ATOM   4124  CA  GLY   295       4.650 -14.188  -2.458  1.00 10.00      B   
ATOM   4125  C   GLY   295       5.574 -13.069  -2.884  1.00 10.00      B   
ATOM   4126  O   GLY   295       5.317 -11.896  -2.613  1.00 10.00      B   
ATOM   4127  N   GLY   296       6.649 -13.439  -3.563  1.00 10.00      B   
ATOM   4128  HN  GLY   296       6.787 -14.388  -3.756  1.00 10.00      B   
ATOM   4129  CA  GLY   296       7.616 -12.472  -4.020  1.00 10.00      B   
ATOM   4130  C   GLY   296       9.029 -12.979  -3.829  1.00 10.00      B   
ATOM   4131  O   GLY   296       9.249 -14.186  -3.702  1.00 10.00      B   
ATOM   4132  N   ILE   297       9.982 -12.065  -3.807  1.00 10.00      B   
ATOM   4133  HN  ILE   297       9.742 -11.120  -3.917  1.00 10.00      B   
ATOM   4134  CA  ILE   297      11.381 -12.423  -3.628  1.00 10.00      B   
ATOM   4135  CB  ILE   297      12.263 -11.749  -4.710  1.00 10.00      B   
ATOM   4136  CG1 ILE   297      13.640 -12.415  -4.788  1.00 10.00      B   
ATOM   4137  CG2 ILE   297      12.393 -10.251  -4.458  1.00 10.00      B   
ATOM   4138  CD1 ILE   297      14.514 -11.905  -5.912  1.00 10.00      B   
ATOM   4139  C   ILE   297      11.857 -12.011  -2.232  1.00 10.00      B   
ATOM   4140  O   ILE   297      11.193 -11.217  -1.559  1.00 10.00      B   
ATOM   4141  N   LEU   298      12.978 -12.571  -1.790  1.00 10.00      B   
ATOM   4142  HN  LEU   298      13.447 -13.221  -2.358  1.00 10.00      B   
ATOM   4143  CA  LEU   298      13.542 -12.239  -0.490  1.00 10.00      B   
ATOM   4144  CB  LEU   298      14.202 -13.474   0.133  1.00 10.00      B   
ATOM   4145  CG  LEU   298      13.320 -14.719   0.264  1.00 10.00      B   
ATOM   4146  CD1 LEU   298      14.140 -15.910   0.740  1.00 10.00      B   
ATOM   4147  CD2 LEU   298      12.159 -14.455   1.211  1.00 10.00      B   
ATOM   4148  C   LEU   298      14.575 -11.136  -0.677  1.00 10.00      B   
ATOM   4149  O   LEU   298      15.592 -11.335  -1.345  1.00 10.00      B   
ATOM   4150  N   ASN   299      14.315  -9.976  -0.100  1.00 10.00      B   
ATOM   4151  HN  ASN   299      13.507  -9.883   0.451  1.00 10.00      B   
ATOM   4152  CA  ASN   299      15.215  -8.842  -0.250  1.00 10.00      B   
ATOM   4153  CB  ASN   299      14.456  -7.624  -0.787  1.00 10.00      B   
ATOM   4154  CG  ASN   299      15.240  -6.851  -1.830  1.00 10.00      B   
ATOM   4155  OD1 ASN   299      16.266  -7.317  -2.328  1.00 10.00      B   
ATOM   4156  ND2 ASN   299      14.756  -5.665  -2.177  1.00 10.00      B   
ATOM   4157 HD21 ASN   299      13.928  -5.354  -1.746  1.00 10.00      B   
ATOM   4158 HD22 ASN   299      15.232  -5.150  -2.866  1.00 10.00      B   
ATOM   4159  C   ASN   299      15.938  -8.500   1.048  1.00 10.00      B   
ATOM   4160  O   ASN   299      15.405  -7.796   1.907  1.00 10.00      B   
ATOM   4161  N   PHE   300      17.151  -9.011   1.183  1.00 10.00      B   
ATOM   4162  HN  PHE   300      17.516  -9.568   0.458  1.00 10.00      B   
ATOM   4163  CA  PHE   300      17.974  -8.764   2.360  1.00 10.00      B   
ATOM   4164  CB  PHE   300      18.352 -10.081   3.051  1.00 10.00      B   
ATOM   4165  CG  PHE   300      17.190 -10.810   3.674  1.00 10.00      B   
ATOM   4166  CD1 PHE   300      16.346 -11.591   2.900  1.00 10.00      B   
ATOM   4167  CD2 PHE   300      16.942 -10.717   5.034  1.00 10.00      B   
ATOM   4168  CE1 PHE   300      15.279 -12.262   3.467  1.00 10.00      B   
ATOM   4169  CE2 PHE   300      15.876 -11.387   5.609  1.00 10.00      B   
ATOM   4170  CZ  PHE   300      15.043 -12.161   4.823  1.00 10.00      B   
ATOM   4171  C   PHE   300      19.230  -8.019   1.927  1.00 10.00      B   
ATOM   4172  O   PHE   300      20.223  -8.628   1.534  1.00 10.00      B   
ATOM   4173  N   VAL   301      19.179  -6.697   1.994  1.00 10.00      B   
ATOM   4174  HN  VAL   301      18.378  -6.269   2.361  1.00 10.00      B   
ATOM   4175  CA  VAL   301      20.298  -5.867   1.561  1.00 10.00      B   
ATOM   4176  CB  VAL   301      19.883  -4.960   0.376  1.00 10.00      B   
ATOM   4177  CG1 VAL   301      21.040  -4.091  -0.088  1.00 10.00      B   
ATOM   4178  CG2 VAL   301      19.343  -5.792  -0.780  1.00 10.00      B   
ATOM   4179  C   VAL   301      20.839  -5.002   2.699  1.00 10.00      B   
ATOM   4180  O   VAL   301      20.074  -4.383   3.442  1.00 10.00      B   
ATOM   4181  N   THR   302      22.158  -4.962   2.823  1.00 10.00      B   
ATOM   4182  HN  THR   302      22.711  -5.479   2.194  1.00 10.00      B   
ATOM   4183  CA  THR   302      22.816  -4.173   3.851  1.00 10.00      B   
ATOM   4184  CB  THR   302      23.818  -5.031   4.654  1.00 10.00      B   
ATOM   4185  OG1 THR   302      23.219  -6.290   4.996  1.00 10.00      B   
ATOM   4186  HG1 THR   302      22.893  -6.719   4.196  1.00 10.00      B   
ATOM   4187  CG2 THR   302      24.233  -4.312   5.930  1.00 10.00      B   
ATOM   4188  C   THR   302      23.554  -2.985   3.222  1.00 10.00      B   
ATOM   4189  O   THR   302      24.643  -3.138   2.662  1.00 10.00      B   
ATOM   4190  N   LYS   303      22.947  -1.807   3.291  1.00 10.00      B   
ATOM   4191  HN  LYS   303      22.078  -1.740   3.741  1.00 10.00      B   
ATOM   4192  CA  LYS   303      23.549  -0.605   2.730  1.00 10.00      B   
ATOM   4193  CB  LYS   303      22.622   0.042   1.696  1.00 10.00      B   
ATOM   4194  CG  LYS   303      22.326  -0.827   0.484  1.00 10.00      B   
ATOM   4195  CD  LYS   303      21.893   0.012  -0.706  1.00 10.00      B   
ATOM   4196  CE  LYS   303      21.409  -0.860  -1.854  1.00 10.00      B   
ATOM   4197  NZ  LYS   303      21.212  -0.084  -3.105  1.00 10.00      B   
ATOM   4198  HZ1 LYS   303      20.519   0.677  -2.958  1.00 10.00      B   
ATOM   4199  HZ2 LYS   303      20.867  -0.712  -3.867  1.00 10.00      B   
ATOM   4200  HZ3 LYS   303      22.114   0.332  -3.416  1.00 10.00      B   
ATOM   4201  C   LYS   303      23.875   0.390   3.836  1.00 10.00      B   
ATOM   4202  O   LYS   303      23.017   0.721   4.658  1.00 10.00      B   
ATOM   4203  N   ARG   304      25.116   0.852   3.867  1.00 10.00      B   
ATOM   4204  HN  ARG   304      25.760   0.551   3.185  1.00 10.00      B   
ATOM   4205  CA  ARG   304      25.550   1.805   4.876  1.00 10.00      B   
ATOM   4206  CB  ARG   304      26.272   1.090   6.024  1.00 10.00      B   
ATOM   4207  CG  ARG   304      25.344   0.554   7.100  1.00 10.00      B   
ATOM   4208  CD  ARG   304      25.636  -0.900   7.431  1.00 10.00      B   
ATOM   4209  NE  ARG   304      26.760  -1.055   8.357  1.00 10.00      B   
ATOM   4210  HE  ARG   304      27.324  -0.266   8.521  1.00 10.00      B   
ATOM   4211  CZ  ARG   304      27.052  -2.192   8.987  1.00 10.00      B   
ATOM   4212  NH1 ARG   304      26.305  -3.275   8.791  1.00 10.00      B   
ATOM   4213 HH11 ARG   304      26.541  -4.174   9.287  1.00 10.00      B   
ATOM   4214 HH12 ARG   304      25.484  -3.239   8.152  1.00 10.00      B   
ATOM   4215  NH2 ARG   304      28.091  -2.251   9.813  1.00 10.00      B   
ATOM   4216 HH21 ARG   304      28.321  -3.154  10.308  1.00 10.00      B   
ATOM   4217 HH22 ARG   304      28.682  -1.406   9.980  1.00 10.00      B   
ATOM   4218  C   ARG   304      26.454   2.867   4.266  1.00 10.00      B   
ATOM   4219  O   ARG   304      27.282   2.573   3.402  1.00 10.00      B   
ATOM   4220  N   ALA   305      26.282   4.100   4.709  1.00 10.00      B   
ATOM   4221  HN  ALA   305      25.592   4.273   5.386  1.00 10.00      B   
ATOM   4222  CA  ALA   305      27.087   5.210   4.218  1.00 10.00      B   
ATOM   4223  CB  ALA   305      26.198   6.266   3.581  1.00 10.00      B   
ATOM   4224  C   ALA   305      27.902   5.810   5.358  1.00 10.00      B   
ATOM   4225  O   ALA   305      27.361   6.123   6.422  1.00 10.00      B   
ATOM   4226  N   LEU   306      29.195   5.969   5.136  1.00 10.00      B   
ATOM   4227  HN  LEU   306      29.566   5.720   4.257  1.00 10.00      B   
ATOM   4228  CA  LEU   306      30.083   6.512   6.151  1.00 10.00      B   
ATOM   4229  CB  LEU   306      31.255   5.555   6.403  1.00 10.00      B   
ATOM   4230  CG  LEU   306      32.365   6.062   7.331  1.00 10.00      B   
ATOM   4231  CD1 LEU   306      31.851   6.239   8.753  1.00 10.00      B   
ATOM   4232  CD2 LEU   306      33.562   5.123   7.303  1.00 10.00      B   
ATOM   4233  C   LEU   306      30.605   7.893   5.770  1.00 10.00      B   
ATOM   4234  O   LEU   306      31.350   8.043   4.801  1.00 10.00      B   
ATOM   4235  N   CYS   307      30.199   8.899   6.533  1.00 10.00      B   
ATOM   4236  HN  CYS   307      29.576   8.719   7.272  1.00 10.00      B   
ATOM   4237  CA  CYS   307      30.649  10.264   6.313  1.00 10.00      B   
ATOM   4238  CB  CYS   307      29.495  11.255   6.484  1.00 10.00      B   
ATOM   4239  SG  CYS   307      28.112  10.990   5.350  1.00 10.00      B   
ATOM   4240  HG  CYS   307      28.482  11.410   4.148  1.00 10.00      B   
ATOM   4241  C   CYS   307      31.764  10.573   7.301  1.00 10.00      B   
ATOM   4242  O   CYS   307      31.510  10.968   8.441  1.00 10.00      B   
ATOM   4243  N   GLU   308      32.995  10.344   6.865  1.00 10.00      B   
ATOM   4244  HN  GLU   308      33.120  10.013   5.949  1.00 10.00      B   
ATOM   4245  CA  GLU   308      34.164  10.571   7.701  1.00 10.00      B   
ATOM   4246  CB  GLU   308      35.290   9.618   7.280  1.00 10.00      B   
ATOM   4247  CG  GLU   308      36.574   9.768   8.077  1.00 10.00      B   
ATOM   4248  CD  GLU   308      36.521   9.084   9.426  1.00 10.00      B   
ATOM   4249  OE1 GLU   308      35.424   8.998  10.017  1.00 10.00      B   
ATOM   4250  OE2 GLU   308      37.584   8.642   9.914  1.00 10.00      B   
ATOM   4251  C   GLU   308      34.642  12.016   7.607  1.00 10.00      B   
ATOM   4252  O   GLU   308      35.100  12.601   8.594  1.00 10.00      B   
ATOM   4253  N   GLY   309      34.524  12.587   6.420  1.00 10.00      B   
ATOM   4254  HN  GLY   309      34.124  12.084   5.683  1.00 10.00      B   
ATOM   4255  CA  GLY   309      34.965  13.947   6.208  1.00 10.00      B   
ATOM   4256  C   GLY   309      33.973  14.981   6.700  1.00 10.00      B   
ATOM   4257  O   GLY   309      32.904  14.642   7.213  1.00 10.00      B   
ATOM   4258  N   GLU   310      34.336  16.243   6.549  1.00 10.00      B   
ATOM   4259  HN  GLU   310      35.208  16.443   6.147  1.00 10.00      B   
ATOM   4260  CA  GLU   310      33.482  17.345   6.962  1.00 10.00      B   
ATOM   4261  CB  GLU   310      34.334  18.478   7.547  1.00 10.00      B   
ATOM   4262  CG  GLU   310      33.538  19.682   8.027  1.00 10.00      B   
ATOM   4263  CD  GLU   310      34.356  20.956   8.057  1.00 10.00      B   
ATOM   4264  OE1 GLU   310      35.403  21.014   7.382  1.00 10.00      B   
ATOM   4265  OE2 GLU   310      33.957  21.913   8.758  1.00 10.00      B   
ATOM   4266  C   GLU   310      32.680  17.860   5.772  1.00 10.00      B   
ATOM   4267  O   GLU   310      33.158  17.825   4.634  1.00 10.00      B   
ATOM   4268  N   ASN   311      31.456  18.314   6.039  1.00 10.00      B   
ATOM   4269  HN  ASN   311      31.135  18.279   6.968  1.00 10.00      B   
ATOM   4270  CA  ASN   311      30.565  18.858   5.006  1.00 10.00      B   
ATOM   4271  CB  ASN   311      31.234  19.991   4.212  1.00 10.00      B   
ATOM   4272  CG  ASN   311      31.730  21.120   5.095  1.00 10.00      B   
ATOM   4273  OD1 ASN   311      31.073  21.513   6.059  1.00 10.00      B   
ATOM   4274  ND2 ASN   311      32.906  21.637   4.782  1.00 10.00      B   
ATOM   4275 HD21 ASN   311      33.381  21.269   4.002  1.00 10.00      B   
ATOM   4276 HD22 ASN   311      33.264  22.354   5.347  1.00 10.00      B   
ATOM   4277  C   ASN   311      30.044  17.775   4.068  1.00 10.00      B   
ATOM   4278  O   ASN   311      29.448  18.070   3.027  1.00 10.00      B   
ATOM   4279  N   SER   312      30.271  16.523   4.443  1.00 10.00      B   
ATOM   4280  HN  SER   312      30.754  16.356   5.277  1.00 10.00      B   
ATOM   4281  CA  SER   312      29.828  15.391   3.653  1.00 10.00      B   
ATOM   4282  CB  SER   312      30.482  14.114   4.177  1.00 10.00      B   
ATOM   4283  OG  SER   312      31.861  14.320   4.422  1.00 10.00      B   
ATOM   4284  HG  SER   312      32.347  14.271   3.588  1.00 10.00      B   
ATOM   4285  C   SER   312      28.309  15.265   3.705  1.00 10.00      B   
ATOM   4286  O   SER   312      27.696  15.413   4.764  1.00 10.00      B   
ATOM   4287  N   LYS   313      27.702  15.004   2.559  1.00 10.00      B   
ATOM   4288  HN  LYS   313      28.241  14.894   1.742  1.00 10.00      B   
ATOM   4289  CA  LYS   313      26.255  14.869   2.481  1.00 10.00      B   
ATOM   4290  CB  LYS   313      25.645  16.083   1.778  1.00 10.00      B   
ATOM   4291  CG  LYS   313      26.011  17.407   2.429  1.00 10.00      B   
ATOM   4292  CD  LYS   313      25.438  18.585   1.667  1.00 10.00      B   
ATOM   4293  CE  LYS   313      26.077  19.886   2.118  1.00 10.00      B   
ATOM   4294  NZ  LYS   313      27.513  19.954   1.743  1.00 10.00      B   
ATOM   4295  HZ1 LYS   313      27.621  19.780   0.718  1.00 10.00      B   
ATOM   4296  HZ2 LYS   313      28.057  19.237   2.266  1.00 10.00      B   
ATOM   4297  HZ3 LYS   313      27.899  20.893   1.965  1.00 10.00      B   
ATOM   4298  C   LYS   313      25.869  13.584   1.766  1.00 10.00      B   
ATOM   4299  O   LYS   313      26.512  13.189   0.791  1.00 10.00      B   
ATOM   4300  N   MET   314      24.829  12.930   2.261  1.00 10.00      B   
ATOM   4301  HN  MET   314      24.358  13.299   3.044  1.00 10.00      B   
ATOM   4302  CA  MET   314      24.359  11.684   1.676  1.00 10.00      B   
ATOM   4303  CB  MET   314      24.777  10.492   2.540  1.00 10.00      B   
ATOM   4304  CG  MET   314      24.397   9.139   1.958  1.00 10.00      B   
ATOM   4305  SD  MET   314      25.059   8.882   0.300  1.00 10.00      B   
ATOM   4306  CE  MET   314      24.522   7.204  -0.015  1.00 10.00      B   
ATOM   4307  C   MET   314      22.846  11.698   1.495  1.00 10.00      B   
ATOM   4308  O   MET   314      22.096  11.944   2.441  1.00 10.00      B   
ATOM   4309  N   SER   315      22.407  11.446   0.274  1.00 10.00      B   
ATOM   4310  HN  SER   315      23.059  11.272  -0.442  1.00 10.00      B   
ATOM   4311  CA  SER   315      20.989  11.420  -0.040  1.00 10.00      B   
ATOM   4312  CB  SER   315      20.710  12.280  -1.278  1.00 10.00      B   
ATOM   4313  OG  SER   315      19.490  12.993  -1.150  1.00 10.00      B   
ATOM   4314  HG  SER   315      19.627  13.757  -0.561  1.00 10.00      B   
ATOM   4315  C   SER   315      20.528   9.984  -0.285  1.00 10.00      B   
ATOM   4316  O   SER   315      20.892   9.370  -1.288  1.00 10.00      B   
ATOM   4317  N   TRP   316      19.745   9.449   0.641  1.00 10.00      B   
ATOM   4318  HN  TRP   316      19.498   9.984   1.430  1.00 10.00      B   
ATOM   4319  CA  TRP   316      19.235   8.091   0.522  1.00 10.00      B   
ATOM   4320  CB  TRP   316      19.231   7.391   1.883  1.00 10.00      B   
ATOM   4321  CG  TRP   316      20.545   6.786   2.261  1.00 10.00      B   
ATOM   4322  CD1 TRP   316      21.419   7.247   3.200  1.00 10.00      B   
ATOM   4323  CD2 TRP   316      21.134   5.602   1.712  1.00 10.00      B   
ATOM   4324  NE1 TRP   316      22.517   6.425   3.267  1.00 10.00      B   
ATOM   4325  HE1 TRP   316      23.282   6.546   3.866  1.00 10.00      B   
ATOM   4326  CE2 TRP   316      22.365   5.407   2.364  1.00 10.00      B   
ATOM   4327  CE3 TRP   316      20.737   4.687   0.731  1.00 10.00      B   
ATOM   4328  CZ2 TRP   316      23.205   4.336   2.069  1.00 10.00      B   
ATOM   4329  CZ3 TRP   316      21.571   3.627   0.440  1.00 10.00      B   
ATOM   4330  CH2 TRP   316      22.790   3.460   1.107  1.00 10.00      B   
ATOM   4331  C   TRP   316      17.828   8.081  -0.059  1.00 10.00      B   
ATOM   4332  O   TRP   316      16.893   8.608   0.542  1.00 10.00      B   
ATOM   4333  N   THR   317      17.687   7.481  -1.227  1.00 10.00      B   
ATOM   4334  HN  THR   317      18.477   7.081  -1.658  1.00 10.00      B   
ATOM   4335  CA  THR   317      16.396   7.382  -1.890  1.00 10.00      B   
ATOM   4336  CB  THR   317      16.323   8.313  -3.120  1.00 10.00      B   
ATOM   4337  OG1 THR   317      17.643   8.540  -3.641  1.00 10.00      B   
ATOM   4338  HG1 THR   317      18.283   8.028  -3.131  1.00 10.00      B   
ATOM   4339  CG2 THR   317      15.713   9.652  -2.737  1.00 10.00      B   
ATOM   4340  C   THR   317      16.155   5.929  -2.300  1.00 10.00      B   
ATOM   4341  O   THR   317      17.014   5.313  -2.929  1.00 10.00      B   
ATOM   4342  N   GLN   318      15.004   5.372  -1.934  1.00 10.00      B   
ATOM   4343  HN  GLN   318      14.335   5.907  -1.455  1.00 10.00      B   
ATOM   4344  CA  GLN   318      14.718   3.978  -2.248  1.00 10.00      B   
ATOM   4345  CB  GLN   318      15.381   3.078  -1.194  1.00 10.00      B   
ATOM   4346  CG  GLN   318      14.769   1.695  -1.039  1.00 10.00      B   
ATOM   4347  CD  GLN   318      15.334   0.957   0.157  1.00 10.00      B   
ATOM   4348  OE1 GLN   318      16.299   0.203   0.039  1.00 10.00      B   
ATOM   4349  NE2 GLN   318      14.753   1.188   1.321  1.00 10.00      B   
ATOM   4350 HE21 GLN   318      14.001   1.814   1.345  1.00 10.00      B   
ATOM   4351 HE22 GLN   318      15.101   0.729   2.110  1.00 10.00      B   
ATOM   4352  C   GLN   318      13.223   3.681  -2.338  1.00 10.00      B   
ATOM   4353  O   GLN   318      12.428   4.158  -1.525  1.00 10.00      B   
ATOM   4354  N   SER   319      12.862   2.889  -3.342  1.00 10.00      B   
ATOM   4355  HN  SER   319      13.557   2.572  -3.963  1.00 10.00      B   
ATOM   4356  CA  SER   319      11.483   2.466  -3.565  1.00 10.00      B   
ATOM   4357  CB  SER   319      10.994   2.956  -4.929  1.00 10.00      B   
ATOM   4358  OG  SER   319      11.062   4.370  -5.013  1.00 10.00      B   
ATOM   4359  HG  SER   319      11.838   4.685  -4.530  1.00 10.00      B   
ATOM   4360  C   SER   319      11.424   0.938  -3.502  1.00 10.00      B   
ATOM   4361  O   SER   319      12.188   0.255  -4.189  1.00 10.00      B   
ATOM   4362  N   GLU   320      10.537   0.404  -2.668  1.00 10.00      B   
ATOM   4363  HN  GLU   320       9.948   0.998  -2.147  1.00 10.00      B   
ATOM   4364  CA  GLU   320      10.415  -1.043  -2.503  1.00 10.00      B   
ATOM   4365  CB  GLU   320      10.494  -1.404  -1.018  1.00 10.00      B   
ATOM   4366  CG  GLU   320      11.205  -2.714  -0.735  1.00 10.00      B   
ATOM   4367  CD  GLU   320      12.698  -2.599  -0.940  1.00 10.00      B   
ATOM   4368  OE1 GLU   320      13.395  -2.109  -0.026  1.00 10.00      B   
ATOM   4369  OE2 GLU   320      13.189  -2.994  -2.015  1.00 10.00      B   
ATOM   4370  C   GLU   320       9.110  -1.580  -3.086  1.00 10.00      B   
ATOM   4371  O   GLU   320       8.022  -1.173  -2.672  1.00 10.00      B   
ATOM   4372  N   THR   321       9.221  -2.508  -4.035  1.00 10.00      B   
ATOM   4373  HN  THR   321      10.116  -2.794  -4.327  1.00 10.00      B   
ATOM   4374  CA  THR   321       8.045  -3.104  -4.660  1.00 10.00      B   
ATOM   4375  CB  THR   321       7.535  -2.241  -5.830  1.00 10.00      B   
ATOM   4376  OG1 THR   321       8.542  -1.288  -6.207  1.00 10.00      B   
ATOM   4377  HG1 THR   321       9.414  -1.629  -5.966  1.00 10.00      B   
ATOM   4378  CG2 THR   321       6.257  -1.508  -5.454  1.00 10.00      B   
ATOM   4379  C   THR   321       8.330  -4.520  -5.172  1.00 10.00      B   
ATOM   4380  O   THR   321       9.329  -4.752  -5.853  1.00 10.00      B   
ATOM   4381  N   GLY   322       7.460  -5.464  -4.824  1.00 10.00      B   
ATOM   4382  HN  GLY   322       6.702  -5.229  -4.244  1.00 10.00      B   
ATOM   4383  CA  GLY   322       7.615  -6.836  -5.286  1.00 10.00      B   
ATOM   4384  C   GLY   322       8.395  -7.726  -4.337  1.00 10.00      B   
ATOM   4385  O   GLY   322       8.806  -8.827  -4.708  1.00 10.00      B   
ATOM   4386  N   SER   323       8.584  -7.272  -3.113  1.00 10.00      B   
ATOM   4387  HN  SER   323       8.212  -6.400  -2.859  1.00 10.00      B   
ATOM   4388  CA  SER   323       9.326  -8.045  -2.130  1.00 10.00      B   
ATOM   4389  CB  SER   323      10.335  -7.148  -1.411  1.00 10.00      B   
ATOM   4390  OG  SER   323      11.084  -7.872  -0.452  1.00 10.00      B   
ATOM   4391  HG  SER   323      10.907  -7.506   0.428  1.00 10.00      B   
ATOM   4392  C   SER   323       8.380  -8.711  -1.131  1.00 10.00      B   
ATOM   4393  O   SER   323       7.483  -8.064  -0.588  1.00 10.00      B   
ATOM   4394  N   ALA   324       8.585 -10.004  -0.896  1.00 10.00      B   
ATOM   4395  HN  ALA   324       9.327 -10.460  -1.347  1.00 10.00      B   
ATOM   4396  CA  ALA   324       7.751 -10.755   0.034  1.00 10.00      B   
ATOM   4397  CB  ALA   324       7.804 -12.238  -0.289  1.00 10.00      B   
ATOM   4398  C   ALA   324       8.215 -10.512   1.460  1.00 10.00      B   
ATOM   4399  O   ALA   324       7.422 -10.158   2.333  1.00 10.00      B   
ATOM   4400  N   ILE   325       9.504 -10.721   1.683  1.00 10.00      B   
ATOM   4401  HN  ILE   325      10.072 -11.020   0.942  1.00 10.00      B   
ATOM   4402  CA  ILE   325      10.110 -10.509   2.987  1.00 10.00      B   
ATOM   4403  CB  ILE   325      10.593 -11.830   3.625  1.00 10.00      B   
ATOM   4404  CG1 ILE   325       9.443 -12.842   3.706  1.00 10.00      B   
ATOM   4405  CG2 ILE   325      11.166 -11.568   5.009  1.00 10.00      B   
ATOM   4406  CD1 ILE   325       9.858 -14.208   4.213  1.00 10.00      B   
ATOM   4407  C   ILE   325      11.290  -9.561   2.818  1.00 10.00      B   
ATOM   4408  O   ILE   325      12.360  -9.958   2.350  1.00 10.00      B   
ATOM   4409  N   THR   326      11.080  -8.306   3.167  1.00 10.00      B   
ATOM   4410  HN  THR   326      10.207  -8.047   3.529  1.00 10.00      B   
ATOM   4411  CA  THR   326      12.114  -7.298   3.023  1.00 10.00      B   
ATOM   4412  CB  THR   326      11.537  -6.015   2.406  1.00 10.00      B   
ATOM   4413  OG1 THR   326      10.372  -6.350   1.640  1.00 10.00      B   
ATOM   4414  HG1 THR   326       9.700  -5.669   1.764  1.00 10.00      B   
ATOM   4415  CG2 THR   326      12.563  -5.363   1.496  1.00 10.00      B   
ATOM   4416  C   THR   326      12.769  -6.958   4.355  1.00 10.00      B   
ATOM   4417  O   THR   326      12.088  -6.680   5.344  1.00 10.00      B   
ATOM   4418  N   TRP   327      14.093  -6.994   4.365  1.00 10.00      B   
ATOM   4419  HN  TRP   327      14.567  -7.255   3.543  1.00 10.00      B   
ATOM   4420  CA  TRP   327      14.870  -6.669   5.550  1.00 10.00      B   
ATOM   4421  CB  TRP   327      15.364  -7.946   6.238  1.00 10.00      B   
ATOM   4422  CG  TRP   327      15.769  -7.751   7.669  1.00 10.00      B   
ATOM   4423  CD1 TRP   327      14.937  -7.595   8.739  1.00 10.00      B   
ATOM   4424  CD2 TRP   327      17.105  -7.698   8.187  1.00 10.00      B   
ATOM   4425  NE1 TRP   327      15.670  -7.447   9.891  1.00 10.00      B   
ATOM   4426  HE1 TRP   327      15.297  -7.317  10.792  1.00 10.00      B   
ATOM   4427  CE2 TRP   327      17.002  -7.504   9.580  1.00 10.00      B   
ATOM   4428  CE3 TRP   327      18.377  -7.794   7.612  1.00 10.00      B   
ATOM   4429  CZ2 TRP   327      18.121  -7.405  10.403  1.00 10.00      B   
ATOM   4430  CZ3 TRP   327      19.486  -7.695   8.432  1.00 10.00      B   
ATOM   4431  CH2 TRP   327      19.350  -7.502   9.813  1.00 10.00      B   
ATOM   4432  C   TRP   327      16.048  -5.787   5.144  1.00 10.00      B   
ATOM   4433  O   TRP   327      17.182  -6.251   5.014  1.00 10.00      B   
ATOM   4434  N   LYS   328      15.763  -4.517   4.906  1.00 10.00      B   
ATOM   4435  HN  LYS   328      14.842  -4.204   5.023  1.00 10.00      B   
ATOM   4436  CA  LYS   328      16.787  -3.571   4.495  1.00 10.00      B   
ATOM   4437  CB  LYS   328      16.570  -3.154   3.036  1.00 10.00      B   
ATOM   4438  CG  LYS   328      16.715  -4.294   2.038  1.00 10.00      B   
ATOM   4439  CD  LYS   328      15.973  -4.007   0.741  1.00 10.00      B   
ATOM   4440  CE  LYS   328      16.654  -2.918  -0.071  1.00 10.00      B   
ATOM   4441  NZ  LYS   328      15.788  -2.425  -1.176  1.00 10.00      B   
ATOM   4442  HZ1 LYS   328      15.871  -3.041  -2.012  1.00 10.00      B   
ATOM   4443  HZ2 LYS   328      16.059  -1.458  -1.445  1.00 10.00      B   
ATOM   4444  HZ3 LYS   328      14.786  -2.415  -0.869  1.00 10.00      B   
ATOM   4445  C   LYS   328      16.776  -2.349   5.402  1.00 10.00      B   
ATOM   4446  O   LYS   328      15.762  -1.649   5.501  1.00 10.00      B   
ATOM   4447  N   TYR   329      17.895  -2.107   6.074  1.00 10.00      B   
ATOM   4448  HN  TYR   329      18.659  -2.716   5.967  1.00 10.00      B   
ATOM   4449  CA  TYR   329      18.017  -0.968   6.974  1.00 10.00      B   
ATOM   4450  CB  TYR   329      18.247  -1.430   8.417  1.00 10.00      B   
ATOM   4451  CG  TYR   329      17.080  -2.140   9.065  1.00 10.00      B   
ATOM   4452  CD1 TYR   329      17.188  -3.467   9.457  1.00 10.00      B   
ATOM   4453  CD2 TYR   329      15.879  -1.482   9.304  1.00 10.00      B   
ATOM   4454  CE1 TYR   329      16.135  -4.118  10.066  1.00 10.00      B   
ATOM   4455  CE2 TYR   329      14.818  -2.130   9.910  1.00 10.00      B   
ATOM   4456  CZ  TYR   329      14.954  -3.448  10.290  1.00 10.00      B   
ATOM   4457  OH  TYR   329      13.909  -4.098  10.905  1.00 10.00      B   
ATOM   4458  HH  TYR   329      13.163  -4.166  10.294  1.00 10.00      B   
ATOM   4459  C   TYR   329      19.168  -0.056   6.562  1.00 10.00      B   
ATOM   4460  O   TYR   329      20.301  -0.233   7.023  1.00 10.00      B   
ATOM   4461  N   PRO   330      18.908   0.918   5.674  1.00 10.00      B   
ATOM   4462  CA  PRO   330      19.933   1.867   5.237  1.00 10.00      B   
ATOM   4463  CB  PRO   330      19.216   2.737   4.199  1.00 10.00      B   
ATOM   4464  CG  PRO   330      17.762   2.549   4.471  1.00 10.00      B   
ATOM   4465  CD  PRO   330      17.611   1.165   5.029  1.00 10.00      B   
ATOM   4466  C   PRO   330      20.399   2.712   6.422  1.00 10.00      B   
ATOM   4467  O   PRO   330      19.590   3.343   7.108  1.00 10.00      B   
ATOM   4468  N   SER   331      21.696   2.706   6.676  1.00 10.00      B   
ATOM   4469  HN  SER   331      22.301   2.201   6.089  1.00 10.00      B   
ATOM   4470  CA  SER   331      22.247   3.447   7.797  1.00 10.00      B   
ATOM   4471  CB  SER   331      23.023   2.496   8.706  1.00 10.00      B   
ATOM   4472  OG  SER   331      22.443   1.204   8.666  1.00 10.00      B   
ATOM   4473  HG  SER   331      21.683   1.220   8.069  1.00 10.00      B   
ATOM   4474  C   SER   331      23.139   4.596   7.343  1.00 10.00      B   
ATOM   4475  O   SER   331      23.936   4.453   6.410  1.00 10.00      B   
ATOM   4476  N   CYS   332      23.000   5.730   8.018  1.00 10.00      B   
ATOM   4477  HN  CYS   332      22.352   5.766   8.756  1.00 10.00      B   
ATOM   4478  CA  CYS   332      23.783   6.919   7.709  1.00 10.00      B   
ATOM   4479  CB  CYS   332      22.863   8.101   7.397  1.00 10.00      B   
ATOM   4480  SG  CYS   332      21.292   7.636   6.634  1.00 10.00      B   
ATOM   4481  HG  CYS   332      21.084   8.440   5.601  1.00 10.00      B   
ATOM   4482  C   CYS   332      24.698   7.263   8.880  1.00 10.00      B   
ATOM   4483  O   CYS   332      24.259   7.840   9.881  1.00 10.00      B   
ATOM   4484  N   ILE   333      25.963   6.885   8.759  1.00 10.00      B   
ATOM   4485  HN  ILE   333      26.252   6.424   7.938  1.00 10.00      B   
ATOM   4486  CA  ILE   333      26.943   7.145   9.803  1.00 10.00      B   
ATOM   4487  CB  ILE   333      28.065   6.085   9.810  1.00 10.00      B   
ATOM   4488  CG1 ILE   333      27.483   4.680   9.617  1.00 10.00      B   
ATOM   4489  CG2 ILE   333      28.852   6.163  11.113  1.00 10.00      B   
ATOM   4490  CD1 ILE   333      28.516   3.639   9.237  1.00 10.00      B   
ATOM   4491  C   ILE   333      27.564   8.524   9.607  1.00 10.00      B   
ATOM   4492  O   ILE   333      28.408   8.717   8.726  1.00 10.00      B   
ATOM   4493  N   LEU   334      27.147   9.475  10.427  1.00 10.00      B   
ATOM   4494  HN  LEU   334      26.489   9.255  11.121  1.00 10.00      B   
ATOM   4495  CA  LEU   334      27.651  10.834  10.334  1.00 10.00      B   
ATOM   4496  CB  LEU   334      26.502  11.845  10.429  1.00 10.00      B   
ATOM   4497  CG  LEU   334      25.361  11.682   9.419  1.00 10.00      B   
ATOM   4498  CD1 LEU   334      24.324  12.777   9.611  1.00 10.00      B   
ATOM   4499  CD2 LEU   334      25.891  11.694   7.994  1.00 10.00      B   
ATOM   4500  C   LEU   334      28.678  11.102  11.425  1.00 10.00      B   
ATOM   4501  O   LEU   334      28.335  11.574  12.512  1.00 10.00      B   
ATOM   4502  N   ARG   335      29.931  10.772  11.142  1.00 10.00      B   
ATOM   4503  HN  ARG   335      30.138  10.378  10.269  1.00 10.00      B   
ATOM   4504  CA  ARG   335      31.007  10.993  12.097  1.00 10.00      B   
ATOM   4505  CB  ARG   335      32.055   9.877  12.025  1.00 10.00      B   
ATOM   4506  CG  ARG   335      33.036   9.882  13.191  1.00 10.00      B   
ATOM   4507  CD  ARG   335      33.847   8.597  13.255  1.00 10.00      B   
ATOM   4508  NE  ARG   335      35.152   8.733  12.613  1.00 10.00      B   
ATOM   4509  HE  ARG   335      35.169   8.762  11.621  1.00 10.00      B   
ATOM   4510  CZ  ARG   335      36.306   8.827  13.275  1.00 10.00      B   
ATOM   4511  NH1 ARG   335      36.321   8.808  14.603  1.00 10.00      B   
ATOM   4512 HH11 ARG   335      35.431   8.716  15.138  1.00 10.00      B   
ATOM   4513 HH12 ARG   335      37.227   8.884  15.120  1.00 10.00      B   
ATOM   4514  NH2 ARG   335      37.448   8.926  12.608  1.00 10.00      B   
ATOM   4515 HH21 ARG   335      37.449   8.928  11.555  1.00 10.00      B   
ATOM   4516 HH22 ARG   335      38.350   9.001  13.126  1.00 10.00      B   
ATOM   4517  C   ARG   335      31.649  12.352  11.850  1.00 10.00      B   
ATOM   4518  O   ARG   335      32.053  13.042  12.786  1.00 10.00      B   
ATOM   4519  N   GLY   336      31.738  12.728  10.579  1.00 10.00      B   
ATOM   4520  HN  GLY   336      31.417  12.127   9.874  1.00 10.00      B   
ATOM   4521  CA  GLY   336      32.307  14.008  10.221  1.00 10.00      B   
ATOM   4522  C   GLY   336      31.419  15.147  10.676  1.00 10.00      B   
ATOM   4523  O   GLY   336      30.206  14.981  10.820  1.00 10.00      B   
ATOM   4524  N   ASP   337      32.010  16.302  10.897  1.00 10.00      B   
ATOM   4525  HN  ASP   337      32.975  16.386  10.737  1.00 10.00      B   
ATOM   4526  CA  ASP   337      31.256  17.457  11.356  1.00 10.00      B   
ATOM   4527  CB  ASP   337      32.171  18.468  12.047  1.00 10.00      B   
ATOM   4528  CG  ASP   337      32.939  17.864  13.204  1.00 10.00      B   
ATOM   4529  OD1 ASP   337      32.348  17.686  14.293  1.00 10.00      B   
ATOM   4530  OD2 ASP   337      34.142  17.562  13.030  1.00 10.00      B   
ATOM   4531  C   ASP   337      30.503  18.117  10.210  1.00 10.00      B   
ATOM   4532  O   ASP   337      30.950  18.087   9.060  1.00 10.00      B   
ATOM   4533  N   ASN   338      29.351  18.698  10.536  1.00 10.00      B   
ATOM   4534  HN  ASN   338      29.055  18.667  11.473  1.00 10.00      B   
ATOM   4535  CA  ASN   338      28.505  19.384   9.559  1.00 10.00      B   
ATOM   4536  CB  ASN   338      29.206  20.630   8.999  1.00 10.00      B   
ATOM   4537  CG  ASN   338      28.242  21.590   8.324  1.00 10.00      B   
ATOM   4538  OD1 ASN   338      27.130  21.813   8.804  1.00 10.00      B   
ATOM   4539  ND2 ASN   338      28.656  22.157   7.201  1.00 10.00      B   
ATOM   4540 HD21 ASN   338      29.557  21.925   6.869  1.00 10.00      B   
ATOM   4541 HD22 ASN   338      28.055  22.782   6.743  1.00 10.00      B   
ATOM   4542  C   ASN   338      28.070  18.456   8.424  1.00 10.00      B   
ATOM   4543  O   ASN   338      28.057  18.845   7.255  1.00 10.00      B   
ATOM   4544  N   SER   339      27.716  17.227   8.770  1.00 10.00      B   
ATOM   4545  HN  SER   339      27.748  16.962   9.710  1.00 10.00      B   
ATOM   4546  CA  SER   339      27.276  16.261   7.779  1.00 10.00      B   
ATOM   4547  CB  SER   339      27.820  14.874   8.116  1.00 10.00      B   
ATOM   4548  OG  SER   339      27.918  14.702   9.518  1.00 10.00      B   
ATOM   4549  HG  SER   339      28.830  14.858   9.802  1.00 10.00      B   
ATOM   4550  C   SER   339      25.751  16.244   7.678  1.00 10.00      B   
ATOM   4551  O   SER   339      25.046  16.428   8.678  1.00 10.00      B   
ATOM   4552  N   ILE   340      25.249  16.045   6.467  1.00 10.00      B   
ATOM   4553  HN  ILE   340      25.863  15.912   5.713  1.00 10.00      B   
ATOM   4554  CA  ILE   340      23.811  16.012   6.229  1.00 10.00      B   
ATOM   4555  CB  ILE   340      23.357  17.140   5.266  1.00 10.00      B   
ATOM   4556  CG1 ILE   340      23.430  18.508   5.955  1.00 10.00      B   
ATOM   4557  CG2 ILE   340      21.949  16.891   4.741  1.00 10.00      B   
ATOM   4558  CD1 ILE   340      24.767  19.203   5.821  1.00 10.00      B   
ATOM   4559  C   ILE   340      23.376  14.651   5.688  1.00 10.00      B   
ATOM   4560  O   ILE   340      23.979  14.117   4.756  1.00 10.00      B   
ATOM   4561  N   GLY   341      22.337  14.092   6.287  1.00 10.00      B   
ATOM   4562  HN  GLY   341      21.902  14.563   7.029  1.00 10.00      B   
ATOM   4563  CA  GLY   341      21.834  12.806   5.856  1.00 10.00      B   
ATOM   4564  C   GLY   341      20.358  12.861   5.527  1.00 10.00      B   
ATOM   4565  O   GLY   341      19.527  13.051   6.415  1.00 10.00      B   
ATOM   4566  N   GLU   342      20.035  12.712   4.252  1.00 10.00      B   
ATOM   4567  HN  GLU   342      20.750  12.571   3.589  1.00 10.00      B   
ATOM   4568  CA  GLU   342      18.649  12.737   3.804  1.00 10.00      B   
ATOM   4569  CB  GLU   342      18.539  13.478   2.472  1.00 10.00      B   
ATOM   4570  CG  GLU   342      19.074  14.896   2.504  1.00 10.00      B   
ATOM   4571  CD  GLU   342      19.122  15.521   1.130  1.00 10.00      B   
ATOM   4572  OE1 GLU   342      18.309  16.429   0.854  1.00 10.00      B   
ATOM   4573  OE2 GLU   342      19.976  15.109   0.318  1.00 10.00      B   
ATOM   4574  C   GLU   342      18.138  11.314   3.632  1.00 10.00      B   
ATOM   4575  O   GLU   342      18.849  10.463   3.095  1.00 10.00      B   
ATOM   4576  N   PHE   343      16.919  11.056   4.083  1.00 10.00      B   
ATOM   4577  HN  PHE   343      16.396  11.778   4.503  1.00 10.00      B   
ATOM   4578  CA  PHE   343      16.336   9.727   3.972  1.00 10.00      B   
ATOM   4579  CB  PHE   343      16.319   9.028   5.333  1.00 10.00      B   
ATOM   4580  CG  PHE   343      15.710   7.653   5.309  1.00 10.00      B   
ATOM   4581  CD1 PHE   343      16.437   6.569   4.848  1.00 10.00      B   
ATOM   4582  CD2 PHE   343      14.413   7.445   5.752  1.00 10.00      B   
ATOM   4583  CE1 PHE   343      15.882   5.305   4.828  1.00 10.00      B   
ATOM   4584  CE2 PHE   343      13.852   6.184   5.735  1.00 10.00      B   
ATOM   4585  CZ  PHE   343      14.588   5.112   5.272  1.00 10.00      B   
ATOM   4586  C   PHE   343      14.929   9.783   3.390  1.00 10.00      B   
ATOM   4587  O   PHE   343      14.010  10.330   4.006  1.00 10.00      B   
ATOM   4588  N   TYR   344      14.779   9.228   2.194  1.00 10.00      B   
ATOM   4589  HN  TYR   344      15.570   8.844   1.744  1.00 10.00      B   
ATOM   4590  CA  TYR   344      13.494   9.175   1.508  1.00 10.00      B   
ATOM   4591  CB  TYR   344      13.510  10.078   0.270  1.00 10.00      B   
ATOM   4592  CG  TYR   344      13.855  11.528   0.527  1.00 10.00      B   
ATOM   4593  CD1 TYR   344      15.106  12.038   0.193  1.00 10.00      B   
ATOM   4594  CD2 TYR   344      12.927  12.390   1.091  1.00 10.00      B   
ATOM   4595  CE1 TYR   344      15.416  13.368   0.412  1.00 10.00      B   
ATOM   4596  CE2 TYR   344      13.230  13.718   1.316  1.00 10.00      B   
ATOM   4597  CZ  TYR   344      14.474  14.203   0.975  1.00 10.00      B   
ATOM   4598  OH  TYR   344      14.771  15.529   1.197  1.00 10.00      B   
ATOM   4599  HH  TYR   344      14.997  15.962   0.356  1.00 10.00      B   
ATOM   4600  C   TYR   344      13.223   7.743   1.057  1.00 10.00      B   
ATOM   4601  O   TYR   344      13.885   7.240   0.146  1.00 10.00      B   
ATOM   4602  N   SER   345      12.269   7.075   1.688  1.00 10.00      B   
ATOM   4603  HN  SER   345      11.769   7.507   2.415  1.00 10.00      B   
ATOM   4604  CA  SER   345      11.955   5.702   1.316  1.00 10.00      B   
ATOM   4605  CB  SER   345      12.669   4.707   2.232  1.00 10.00      B   
ATOM   4606  OG  SER   345      14.071   4.746   2.025  1.00 10.00      B   
ATOM   4607  HG  SER   345      14.286   5.486   1.445  1.00 10.00      B   
ATOM   4608  C   SER   345      10.457   5.420   1.271  1.00 10.00      B   
ATOM   4609  O   SER   345       9.712   5.752   2.200  1.00 10.00      B   
ATOM   4610  N   VAL   346      10.034   4.808   0.174  1.00 10.00      B   
ATOM   4611  HN  VAL   346      10.689   4.583  -0.524  1.00 10.00      B   
ATOM   4612  CA  VAL   346       8.641   4.443  -0.033  1.00 10.00      B   
ATOM   4613  CB  VAL   346       8.050   5.150  -1.273  1.00 10.00      B   
ATOM   4614  CG1 VAL   346       6.569   4.829  -1.430  1.00 10.00      B   
ATOM   4615  CG2 VAL   346       8.269   6.652  -1.194  1.00 10.00      B   
ATOM   4616  C   VAL   346       8.560   2.940  -0.247  1.00 10.00      B   
ATOM   4617  O   VAL   346       9.280   2.390  -1.083  1.00 10.00      B   
ATOM   4618  N   ALA   347       7.701   2.279   0.509  1.00 10.00      B   
ATOM   4619  HN  ALA   347       7.148   2.774   1.155  1.00 10.00      B   
ATOM   4620  CA  ALA   347       7.555   0.836   0.400  1.00 10.00      B   
ATOM   4621  CB  ALA   347       8.159   0.155   1.619  1.00 10.00      B   
ATOM   4622  C   ALA   347       6.099   0.426   0.220  1.00 10.00      B   
ATOM   4623  O   ALA   347       5.229   0.824   0.996  1.00 10.00      B   
ATOM   4624  N   LEU   348       5.838  -0.363  -0.811  1.00 10.00      B   
ATOM   4625  HN  LEU   348       6.574  -0.638  -1.403  1.00 10.00      B   
ATOM   4626  CA  LEU   348       4.494  -0.839  -1.086  1.00 10.00      B   
ATOM   4627  CB  LEU   348       4.106  -0.566  -2.542  1.00 10.00      B   
ATOM   4628  CG  LEU   348       2.796  -1.198  -3.025  1.00 10.00      B   
ATOM   4629  CD1 LEU   348       1.608  -0.636  -2.260  1.00 10.00      B   
ATOM   4630  CD2 LEU   348       2.621  -0.991  -4.520  1.00 10.00      B   
ATOM   4631  C   LEU   348       4.387  -2.327  -0.781  1.00 10.00      B   
ATOM   4632  O   LEU   348       5.053  -3.151  -1.408  1.00 10.00      B   
ATOM   4633  N   THR   349       3.561  -2.660   0.192  1.00 10.00      B   
ATOM   4634  HN  THR   349       3.064  -1.953   0.664  1.00 10.00      B   
ATOM   4635  CA  THR   349       3.356  -4.044   0.583  1.00 10.00      B   
ATOM   4636  CB  THR   349       3.609  -4.216   2.092  1.00 10.00      B   
ATOM   4637  OG1 THR   349       4.421  -3.128   2.560  1.00 10.00      B   
ATOM   4638  HG1 THR   349       3.898  -2.315   2.552  1.00 10.00      B   
ATOM   4639  CG2 THR   349       4.323  -5.529   2.368  1.00 10.00      B   
ATOM   4640  C   THR   349       1.920  -4.439   0.267  1.00 10.00      B   
ATOM   4641  O   THR   349       0.998  -3.657   0.502  1.00 10.00      B   
ATOM   4642  N   SER   350       1.722  -5.627  -0.287  1.00 10.00      B   
ATOM   4643  HN  SER   350       2.490  -6.217  -0.464  1.00 10.00      B   
ATOM   4644  CA  SER   350       0.377  -6.079  -0.628  1.00 10.00      B   
ATOM   4645  CB  SER   350      -0.043  -5.528  -1.993  1.00 10.00      B   
ATOM   4646  OG  SER   350      -0.059  -4.109  -1.984  1.00 10.00      B   
ATOM   4647  HG  SER   350       0.253  -3.795  -1.124  1.00 10.00      B   
ATOM   4648  C   SER   350       0.265  -7.601  -0.610  1.00 10.00      B   
ATOM   4649  O   SER   350       1.265  -8.306  -0.465  1.00 10.00      B   
ATOM   4650  N   GLY   351      -0.962  -8.100  -0.731  1.00 10.00      B   
ATOM   4651  HN  GLY   351      -1.723  -7.484  -0.794  1.00 10.00      B   
ATOM   4652  CA  GLY   351      -1.192  -9.533  -0.742  1.00 10.00      B   
ATOM   4653  C   GLY   351      -0.968 -10.161   0.618  1.00 10.00      B   
ATOM   4654  O   GLY   351      -1.721  -9.906   1.556  1.00 10.00      B   
ATOM   4655  N   HIS   352       0.073 -10.977   0.727  1.00 10.00      B   
ATOM   4656  HN  HIS   352       0.639 -11.136  -0.059  1.00 10.00      B   
ATOM   4657  CA  HIS   352       0.405 -11.641   1.983  1.00 10.00      B   
ATOM   4658  CB  HIS   352       0.105 -13.142   1.901  1.00 10.00      B   
ATOM   4659  CG  HIS   352      -1.257 -13.533   2.393  1.00 10.00      B   
ATOM   4660  ND1 HIS   352      -1.529 -13.821   3.716  1.00 10.00      B   
ATOM   4661  HD1 HIS   352      -0.880 -13.793   4.455  1.00 10.00      B   
ATOM   4662  CD2 HIS   352      -2.427 -13.709   1.728  1.00 10.00      B   
ATOM   4663  CE1 HIS   352      -2.799 -14.160   3.842  1.00 10.00      B   
ATOM   4664  NE2 HIS   352      -3.363 -14.101   2.650  1.00 10.00      B   
ATOM   4665  HE2 HIS   352      -4.307 -14.338   2.454  1.00 10.00      B   
ATOM   4666  C   HIS   352       1.876 -11.418   2.313  1.00 10.00      B   
ATOM   4667  O   HIS   352       2.512 -12.228   2.995  1.00 10.00      B   
ATOM   4668  N   GLN   353       2.411 -10.311   1.817  1.00 10.00      B   
ATOM   4669  HN  GLN   353       1.849  -9.707   1.285  1.00 10.00      B   
ATOM   4670  CA  GLN   353       3.808  -9.961   2.043  1.00 10.00      B   
ATOM   4671  CB  GLN   353       4.311  -9.047   0.923  1.00 10.00      B   
ATOM   4672  CG  GLN   353       4.192  -9.652  -0.466  1.00 10.00      B   
ATOM   4673  CD  GLN   353       4.387  -8.635  -1.574  1.00 10.00      B   
ATOM   4674  OE1 GLN   353       4.077  -7.451  -1.415  1.00 10.00      B   
ATOM   4675  NE2 GLN   353       4.889  -9.091  -2.710  1.00 10.00      B   
ATOM   4676 HE21 GLN   353       5.102 -10.052  -2.770  1.00 10.00      B   
ATOM   4677 HE22 GLN   353       5.032  -8.457  -3.442  1.00 10.00      B   
ATOM   4678  C   GLN   353       3.993  -9.284   3.398  1.00 10.00      B   
ATOM   4679  O   GLN   353       3.083  -8.624   3.907  1.00 10.00      B   
ATOM   4680  N   GLN   354       5.173  -9.451   3.976  1.00 10.00      B   
ATOM   4681  HN  GLN   354       5.865  -9.975   3.511  1.00 10.00      B   
ATOM   4682  CA  GLN   354       5.491  -8.860   5.267  1.00 10.00      B   
ATOM   4683  CB  GLN   354       5.369  -9.897   6.390  1.00 10.00      B   
ATOM   4684  CG  GLN   354       3.949 -10.374   6.657  1.00 10.00      B   
ATOM   4685  CD  GLN   354       3.832 -11.196   7.925  1.00 10.00      B   
ATOM   4686  OE1 GLN   354       3.576 -10.662   9.006  1.00 10.00      B   
ATOM   4687  NE2 GLN   354       4.013 -12.500   7.806  1.00 10.00      B   
ATOM   4688 HE21 GLN   354       4.210 -12.862   6.914  1.00 10.00      B   
ATOM   4689 HE22 GLN   354       3.943 -13.054   8.612  1.00 10.00      B   
ATOM   4690  C   GLN   354       6.897  -8.282   5.231  1.00 10.00      B   
ATOM   4691  O   GLN   354       7.883  -9.020   5.204  1.00 10.00      B   
ATOM   4692  N   ALA   355       6.985  -6.964   5.228  1.00 10.00      B   
ATOM   4693  HN  ALA   355       6.168  -6.428   5.285  1.00 10.00      B   
ATOM   4694  CA  ALA   355       8.270  -6.293   5.166  1.00 10.00      B   
ATOM   4695  CB  ALA   355       8.306  -5.342   3.985  1.00 10.00      B   
ATOM   4696  C   ALA   355       8.586  -5.556   6.457  1.00 10.00      B   
ATOM   4697  O   ALA   355       7.693  -5.033   7.125  1.00 10.00      B   
ATOM   4698  N   ASP   356       9.865  -5.520   6.793  1.00 10.00      B   
ATOM   4699  HN  ASP   356      10.524  -5.958   6.208  1.00 10.00      B   
ATOM   4700  CA  ASP   356      10.336  -4.848   7.993  1.00 10.00      B   
ATOM   4701  CB  ASP   356      10.756  -5.886   9.035  1.00 10.00      B   
ATOM   4702  CG  ASP   356      10.425  -5.468  10.448  1.00 10.00      B   
ATOM   4703  OD1 ASP   356       9.235  -5.528  10.825  1.00 10.00      B   
ATOM   4704  OD2 ASP   356      11.354  -5.101  11.197  1.00 10.00      B   
ATOM   4705  C   ASP   356      11.524  -3.965   7.628  1.00 10.00      B   
ATOM   4706  O   ASP   356      12.671  -4.418   7.617  1.00 10.00      B   
ATOM   4707  N   THR   357      11.247  -2.712   7.309  1.00 10.00      B   
ATOM   4708  HN  THR   357      10.318  -2.398   7.358  1.00 10.00      B   
ATOM   4709  CA  THR   357      12.293  -1.786   6.910  1.00 10.00      B   
ATOM   4710  CB  THR   357      12.135  -1.386   5.423  1.00 10.00      B   
ATOM   4711  OG1 THR   357      13.280  -0.641   4.972  1.00 10.00      B   
ATOM   4712  HG1 THR   357      14.084  -1.159   5.133  1.00 10.00      B   
ATOM   4713  CG2 THR   357      10.868  -0.569   5.204  1.00 10.00      B   
ATOM   4714  C   THR   357      12.319  -0.541   7.800  1.00 10.00      B   
ATOM   4715  O   THR   357      11.458  -0.358   8.661  1.00 10.00      B   
ATOM   4716  N   GLY   358      13.314   0.307   7.583  1.00 10.00      B   
ATOM   4717  HN  GLY   358      13.959   0.113   6.870  1.00 10.00      B   
ATOM   4718  CA  GLY   358      13.456   1.516   8.357  1.00 10.00      B   
ATOM   4719  C   GLY   358      14.774   2.189   8.063  1.00 10.00      B   
ATOM   4720  O   GLY   358      15.210   2.221   6.914  1.00 10.00      B   
ATOM   4721  N   THR   359      15.421   2.704   9.094  1.00 10.00      B   
ATOM   4722  HN  THR   359      15.034   2.631   9.993  1.00 10.00      B   
ATOM   4723  CA  THR   359      16.698   3.371   8.926  1.00 10.00      B   
ATOM   4724  CB  THR   359      16.534   4.788   8.329  1.00 10.00      B   
ATOM   4725  OG1 THR   359      17.813   5.330   7.971  1.00 10.00      B   
ATOM   4726  HG1 THR   359      18.287   4.698   7.415  1.00 10.00      B   
ATOM   4727  CG2 THR   359      15.840   5.727   9.306  1.00 10.00      B   
ATOM   4728  C   THR   359      17.455   3.438  10.246  1.00 10.00      B   
ATOM   4729  O   THR   359      16.853   3.469  11.324  1.00 10.00      B   
ATOM   4730  N   LYS   360      18.776   3.438  10.152  1.00 10.00      B   
ATOM   4731  HN  LYS   360      19.188   3.404   9.263  1.00 10.00      B   
ATOM   4732  CA  LYS   360      19.634   3.505  11.322  1.00 10.00      B   
ATOM   4733  CB  LYS   360      20.462   2.221  11.453  1.00 10.00      B   
ATOM   4734  CG  LYS   360      19.631   0.957  11.624  1.00 10.00      B   
ATOM   4735  CD  LYS   360      20.508  -0.255  11.895  1.00 10.00      B   
ATOM   4736  CE  LYS   360      19.664  -1.491  12.161  1.00 10.00      B   
ATOM   4737  NZ  LYS   360      20.443  -2.580  12.808  1.00 10.00      B   
ATOM   4738  HZ1 LYS   360      20.855  -2.244  13.702  1.00 10.00      B   
ATOM   4739  HZ2 LYS   360      21.212  -2.896  12.186  1.00 10.00      B   
ATOM   4740  HZ3 LYS   360      19.822  -3.389  13.012  1.00 10.00      B   
ATOM   4741  C   LYS   360      20.551   4.719  11.212  1.00 10.00      B   
ATOM   4742  O   LYS   360      21.569   4.684  10.520  1.00 10.00      B   
ATOM   4743  N   MET   361      20.176   5.804  11.871  1.00 10.00      B   
ATOM   4744  HN  MET   361      19.354   5.783  12.406  1.00 10.00      B   
ATOM   4745  CA  MET   361      20.969   7.023  11.827  1.00 10.00      B   
ATOM   4746  CB  MET   361      20.086   8.245  11.567  1.00 10.00      B   
ATOM   4747  CG  MET   361      19.700   8.424  10.107  1.00 10.00      B   
ATOM   4748  SD  MET   361      18.978  10.041   9.775  1.00 10.00      B   
ATOM   4749  CE  MET   361      18.777   9.958   7.995  1.00 10.00      B   
ATOM   4750  C   MET   361      21.778   7.209  13.101  1.00 10.00      B   
ATOM   4751  O   MET   361      21.250   7.086  14.209  1.00 10.00      B   
ATOM   4752  N   ILE   362      23.061   7.499  12.936  1.00 10.00      B   
ATOM   4753  HN  ILE   362      23.420   7.582  12.026  1.00 10.00      B   
ATOM   4754  CA  ILE   362      23.953   7.709  14.064  1.00 10.00      B   
ATOM   4755  CB  ILE   362      25.045   6.617  14.140  1.00 10.00      B   
ATOM   4756  CG1 ILE   362      24.408   5.221  14.120  1.00 10.00      B   
ATOM   4757  CG2 ILE   362      25.898   6.799  15.389  1.00 10.00      B   
ATOM   4758  CD1 ILE   362      25.398   4.089  13.951  1.00 10.00      B   
ATOM   4759  C   ILE   362      24.611   9.080  13.956  1.00 10.00      B   
ATOM   4760  O   ILE   362      25.332   9.361  12.996  1.00 10.00      B   
ATOM   4761  N   HIS   363      24.347   9.934  14.932  1.00 10.00      B   
ATOM   4762  HN  HIS   363      23.761   9.651  15.675  1.00 10.00      B   
ATOM   4763  CA  HIS   363      24.914  11.276  14.945  1.00 10.00      B   
ATOM   4764  CB  HIS   363      23.887  12.291  15.459  1.00 10.00      B   
ATOM   4765  CG  HIS   363      22.864  12.698  14.445  1.00 10.00      B   
ATOM   4766  ND1 HIS   363      22.654  14.008  14.072  1.00 10.00      B   
ATOM   4767  HD1 HIS   363      23.155  14.787  14.405  1.00 10.00      B   
ATOM   4768  CD2 HIS   363      21.983  11.962  13.725  1.00 10.00      B   
ATOM   4769  CE1 HIS   363      21.690  14.060  13.173  1.00 10.00      B   
ATOM   4770  NE2 HIS   363      21.270  12.833  12.943  1.00 10.00      B   
ATOM   4771  HE2 HIS   363      20.580  12.586  12.294  1.00 10.00      B   
ATOM   4772  C   HIS   363      26.160  11.324  15.817  1.00 10.00      B   
ATOM   4773  O   HIS   363      26.068  11.272  17.041  1.00 10.00      B   
ATOM   4774  N   ILE   364      27.322  11.400  15.184  1.00 10.00      B   
ATOM   4775  HN  ILE   364      27.338  11.408  14.202  1.00 10.00      B   
ATOM   4776  CA  ILE   364      28.583  11.463  15.912  1.00 10.00      B   
ATOM   4777  CB  ILE   364      29.578  10.391  15.414  1.00 10.00      B   
ATOM   4778  CG1 ILE   364      28.902   9.017  15.363  1.00 10.00      B   
ATOM   4779  CG2 ILE   364      30.804  10.341  16.315  1.00 10.00      B   
ATOM   4780  CD1 ILE   364      29.743   7.937  14.712  1.00 10.00      B   
ATOM   4781  C   ILE   364      29.211  12.848  15.762  1.00 10.00      B   
ATOM   4782  O   ILE   364      29.747  13.408  16.720  1.00 10.00      B   
ATOM   4783  N   GLY   365      29.135  13.391  14.553  1.00 10.00      B   
ATOM   4784  HN  GLY   365      28.703  12.892  13.829  1.00 10.00      B   
ATOM   4785  CA  GLY   365      29.689  14.703  14.288  1.00 10.00      B   
ATOM   4786  C   GLY   365      28.826  15.815  14.847  1.00 10.00      B   
ATOM   4787  O   GLY   365      27.626  15.630  15.070  1.00 10.00      B   
ATOM   4788  N   LYS   366      29.427  16.975  15.064  1.00 10.00      B   
ATOM   4789  HN  LYS   366      30.379  17.078  14.839  1.00 10.00      B   
ATOM   4790  CA  LYS   366      28.698  18.109  15.604  1.00 10.00      B   
ATOM   4791  CB  LYS   366      29.640  19.055  16.350  1.00 10.00      B   
ATOM   4792  CG  LYS   366      30.351  18.390  17.517  1.00 10.00      B   
ATOM   4793  CD  LYS   366      31.063  19.399  18.401  1.00 10.00      B   
ATOM   4794  CE  LYS   366      31.639  18.720  19.636  1.00 10.00      B   
ATOM   4795  NZ  LYS   366      32.332  19.678  20.536  1.00 10.00      B   
ATOM   4796  HZ1 LYS   366      31.685  20.441  20.819  1.00 10.00      B   
ATOM   4797  HZ2 LYS   366      33.149  20.096  20.052  1.00 10.00      B   
ATOM   4798  HZ3 LYS   366      32.666  19.190  21.391  1.00 10.00      B   
ATOM   4799  C   LYS   366      27.942  18.840  14.503  1.00 10.00      B   
ATOM   4800  O   LYS   366      28.369  18.839  13.342  1.00 10.00      B   
ATOM   4801  N   ASN   367      26.809  19.435  14.876  1.00 10.00      B   
ATOM   4802  HN  ASN   367      26.534  19.379  15.820  1.00 10.00      B   
ATOM   4803  CA  ASN   367      25.960  20.173  13.941  1.00 10.00      B   
ATOM   4804  CB  ASN   367      26.666  21.436  13.428  1.00 10.00      B   
ATOM   4805  CG  ASN   367      25.720  22.426  12.774  1.00 10.00      B   
ATOM   4806  OD1 ASN   367      24.521  22.452  13.059  1.00 10.00      B   
ATOM   4807  ND2 ASN   367      26.254  23.259  11.895  1.00 10.00      B   
ATOM   4808 HD21 ASN   367      27.218  23.193  11.723  1.00 10.00      B   
ATOM   4809 HD22 ASN   367      25.668  23.905  11.453  1.00 10.00      B   
ATOM   4810  C   ASN   367      25.522  19.270  12.791  1.00 10.00      B   
ATOM   4811  O   ASN   367      25.569  19.644  11.621  1.00 10.00      B   
ATOM   4812  N   THR   368      25.106  18.065  13.144  1.00 10.00      B   
ATOM   4813  HN  THR   368      25.093  17.823  14.092  1.00 10.00      B   
ATOM   4814  CA  THR   368      24.671  17.089  12.161  1.00 10.00      B   
ATOM   4815  CB  THR   368      24.975  15.663  12.649  1.00 10.00      B   
ATOM   4816  OG1 THR   368      24.982  15.642  14.086  1.00 10.00      B   
ATOM   4817  HG1 THR   368      25.900  15.644  14.402  1.00 10.00      B   
ATOM   4818  CG2 THR   368      26.328  15.200  12.138  1.00 10.00      B   
ATOM   4819  C   THR   368      23.180  17.217  11.861  1.00 10.00      B   
ATOM   4820  O   THR   368      22.344  17.180  12.770  1.00 10.00      B   
ATOM   4821  N   LYS   369      22.854  17.365  10.585  1.00 10.00      B   
ATOM   4822  HN  LYS   369      23.568  17.382   9.907  1.00 10.00      B   
ATOM   4823  CA  LYS   369      21.469  17.491  10.156  1.00 10.00      B   
ATOM   4824  CB  LYS   369      21.298  18.674   9.201  1.00 10.00      B   
ATOM   4825  CG  LYS   369      21.132  20.014   9.894  1.00 10.00      B   
ATOM   4826  CD  LYS   369      20.638  21.072   8.923  1.00 10.00      B   
ATOM   4827  CE  LYS   369      20.249  22.347   9.648  1.00 10.00      B   
ATOM   4828  NZ  LYS   369      19.583  23.319   8.743  1.00 10.00      B   
ATOM   4829  HZ1 LYS   369      20.257  23.665   8.029  1.00 10.00      B   
ATOM   4830  HZ2 LYS   369      19.225  24.128   9.288  1.00 10.00      B   
ATOM   4831  HZ3 LYS   369      18.784  22.864   8.256  1.00 10.00      B   
ATOM   4832  C   LYS   369      20.998  16.210   9.481  1.00 10.00      B   
ATOM   4833  O   LYS   369      21.742  15.585   8.720  1.00 10.00      B   
ATOM   4834  N   SER   370      19.771  15.809   9.769  1.00 10.00      B   
ATOM   4835  HN  SER   370      19.225  16.340  10.391  1.00 10.00      B   
ATOM   4836  CA  SER   370      19.207  14.603   9.183  1.00 10.00      B   
ATOM   4837  CB  SER   370      19.632  13.375   9.989  1.00 10.00      B   
ATOM   4838  OG  SER   370      21.044  13.299  10.098  1.00 10.00      B   
ATOM   4839  HG  SER   370      21.445  13.961   9.514  1.00 10.00      B   
ATOM   4840  C   SER   370      17.687  14.684   9.124  1.00 10.00      B   
ATOM   4841  O   SER   370      17.045  15.211  10.034  1.00 10.00      B   
ATOM   4842  N   THR   371      17.120  14.177   8.045  1.00 10.00      B   
ATOM   4843  HN  THR   371      17.687  13.792   7.337  1.00 10.00      B   
ATOM   4844  CA  THR   371      15.679  14.168   7.870  1.00 10.00      B   
ATOM   4845  CB  THR   371      15.241  15.158   6.775  1.00 10.00      B   
ATOM   4846  OG1 THR   371      16.066  16.333   6.832  1.00 10.00      B   
ATOM   4847  HG1 THR   371      16.327  16.576   5.935  1.00 10.00      B   
ATOM   4848  CG2 THR   371      13.785  15.558   6.967  1.00 10.00      B   
ATOM   4849  C   THR   371      15.242  12.758   7.496  1.00 10.00      B   
ATOM   4850  O   THR   371      15.905  12.093   6.704  1.00 10.00      B   
ATOM   4851  N   ILE   372      14.152  12.292   8.084  1.00 10.00      B   
ATOM   4852  HN  ILE   372      13.655  12.867   8.714  1.00 10.00      B   
ATOM   4853  CA  ILE   372      13.665  10.951   7.809  1.00 10.00      B   
ATOM   4854  CB  ILE   372      13.857  10.021   9.028  1.00 10.00      B   
ATOM   4855  CG1 ILE   372      15.340   9.945   9.408  1.00 10.00      B   
ATOM   4856  CG2 ILE   372      13.319   8.631   8.731  1.00 10.00      B   
ATOM   4857  CD1 ILE   372      15.610   9.230  10.715  1.00 10.00      B   
ATOM   4858  C   ILE   372      12.201  10.964   7.385  1.00 10.00      B   
ATOM   4859  O   ILE   372      11.301  11.139   8.213  1.00 10.00      B   
ATOM   4860  N   ILE   373      11.975  10.792   6.089  1.00 10.00      B   
ATOM   4861  HN  ILE   373      12.742  10.669   5.481  1.00 10.00      B   
ATOM   4862  CA  ILE   373      10.629  10.772   5.539  1.00 10.00      B   
ATOM   4863  CB  ILE   373      10.477  11.771   4.366  1.00 10.00      B   
ATOM   4864  CG1 ILE   373      10.718  13.205   4.858  1.00 10.00      B   
ATOM   4865  CG2 ILE   373       9.103  11.650   3.717  1.00 10.00      B   
ATOM   4866  CD1 ILE   373      10.683  14.253   3.767  1.00 10.00      B   
ATOM   4867  C   ILE   373      10.285   9.360   5.074  1.00 10.00      B   
ATOM   4868  O   ILE   373      10.920   8.821   4.163  1.00 10.00      B   
ATOM   4869  N   SER   374       9.291   8.758   5.708  1.00 10.00      B   
ATOM   4870  HN  SER   374       8.823   9.232   6.430  1.00 10.00      B   
ATOM   4871  CA  SER   374       8.884   7.407   5.365  1.00 10.00      B   
ATOM   4872  CB  SER   374       9.003   6.500   6.593  1.00 10.00      B   
ATOM   4873  OG  SER   374       8.851   5.135   6.244  1.00 10.00      B   
ATOM   4874  HG  SER   374       8.989   4.588   7.028  1.00 10.00      B   
ATOM   4875  C   SER   374       7.459   7.365   4.816  1.00 10.00      B   
ATOM   4876  O   SER   374       6.589   8.135   5.238  1.00 10.00      B   
ATOM   4877  N   LYS   375       7.242   6.479   3.854  1.00 10.00      B   
ATOM   4878  HN  LYS   375       7.995   5.932   3.534  1.00 10.00      B   
ATOM   4879  CA  LYS   375       5.935   6.291   3.245  1.00 10.00      B   
ATOM   4880  CB  LYS   375       5.839   7.039   1.910  1.00 10.00      B   
ATOM   4881  CG  LYS   375       5.760   8.553   2.037  1.00 10.00      B   
ATOM   4882  CD  LYS   375       4.421   8.995   2.604  1.00 10.00      B   
ATOM   4883  CE  LYS   375       4.468  10.443   3.058  1.00 10.00      B   
ATOM   4884  NZ  LYS   375       5.314  10.615   4.269  1.00 10.00      B   
ATOM   4885  HZ1 LYS   375       5.833   9.737   4.477  1.00 10.00      B   
ATOM   4886  HZ2 LYS   375       4.715  10.856   5.092  1.00 10.00      B   
ATOM   4887  HZ3 LYS   375       5.997  11.384   4.120  1.00 10.00      B   
ATOM   4888  C   LYS   375       5.685   4.803   3.028  1.00 10.00      B   
ATOM   4889  O   LYS   375       6.112   4.230   2.027  1.00 10.00      B   
ATOM   4890  N   GLY   376       5.013   4.178   3.979  1.00 10.00      B   
ATOM   4891  HN  GLY   376       4.689   4.686   4.754  1.00 10.00      B   
ATOM   4892  CA  GLY   376       4.732   2.760   3.875  1.00 10.00      B   
ATOM   4893  C   GLY   376       3.291   2.493   3.506  1.00 10.00      B   
ATOM   4894  O   GLY   376       2.376   3.034   4.129  1.00 10.00      B   
ATOM   4895  N   ILE   377       3.083   1.667   2.492  1.00 10.00      B   
ATOM   4896  HN  ILE   377       3.856   1.264   2.032  1.00 10.00      B   
ATOM   4897  CA  ILE   377       1.739   1.336   2.037  1.00 10.00      B   
ATOM   4898  CB  ILE   377       1.547   1.682   0.543  1.00 10.00      B   
ATOM   4899  CG1 ILE   377       2.359   2.927   0.168  1.00 10.00      B   
ATOM   4900  CG2 ILE   377       0.072   1.896   0.235  1.00 10.00      B   
ATOM   4901  CD1 ILE   377       2.435   3.190  -1.321  1.00 10.00      B   
ATOM   4902  C   ILE   377       1.456  -0.150   2.236  1.00 10.00      B   
ATOM   4903  O   ILE   377       2.333  -0.991   2.021  1.00 10.00      B   
ATOM   4904  N   SER   378       0.243  -0.462   2.665  1.00 10.00      B   
ATOM   4905  HN  SER   378      -0.397   0.260   2.851  1.00 10.00      B   
ATOM   4906  CA  SER   378      -0.170  -1.839   2.882  1.00 10.00      B   
ATOM   4907  CB  SER   378      -0.188  -2.153   4.382  1.00 10.00      B   
ATOM   4908  OG  SER   378      -0.065  -3.546   4.628  1.00 10.00      B   
ATOM   4909  HG  SER   378      -0.155  -3.710   5.576  1.00 10.00      B   
ATOM   4910  C   SER   378      -1.552  -2.067   2.270  1.00 10.00      B   
ATOM   4911  O   SER   378      -2.444  -1.229   2.409  1.00 10.00      B   
ATOM   4912  N   ALA   379      -1.718  -3.190   1.583  1.00 10.00      B   
ATOM   4913  HN  ALA   379      -0.968  -3.823   1.508  1.00 10.00      B   
ATOM   4914  CA  ALA   379      -2.987  -3.518   0.945  1.00 10.00      B   
ATOM   4915  CB  ALA   379      -3.020  -2.979  -0.477  1.00 10.00      B   
ATOM   4916  C   ALA   379      -3.224  -5.022   0.942  1.00 10.00      B   
ATOM   4917  O   ALA   379      -2.297  -5.808   0.738  1.00 10.00      B   
ATOM   4918  N   GLY   380      -4.468  -5.417   1.163  1.00 10.00      B   
ATOM   4919  HN  GLY   380      -5.165  -4.746   1.320  1.00 10.00      B   
ATOM   4920  CA  GLY   380      -4.806  -6.823   1.178  1.00 10.00      B   
ATOM   4921  C   GLY   380      -4.714  -7.421   2.562  1.00 10.00      B   
ATOM   4922  O   GLY   380      -5.562  -7.168   3.408  1.00 10.00      B   
ATOM   4923  N   HIS   381      -3.687  -8.224   2.791  1.00 10.00      B   
ATOM   4924  HN  HIS   381      -3.041  -8.392   2.070  1.00 10.00      B   
ATOM   4925  CA  HIS   381      -3.483  -8.865   4.086  1.00 10.00      B   
ATOM   4926  CB  HIS   381      -3.915 -10.341   4.039  1.00 10.00      B   
ATOM   4927  CG  HIS   381      -5.278 -10.579   3.459  1.00 10.00      B   
ATOM   4928  ND1 HIS   381      -6.423 -10.658   4.221  1.00 10.00      B   
ATOM   4929  HD1 HIS   381      -6.468 -10.602   5.203  1.00 10.00      B   
ATOM   4930  CD2 HIS   381      -5.677 -10.748   2.173  1.00 10.00      B   
ATOM   4931  CE1 HIS   381      -7.460 -10.863   3.435  1.00 10.00      B   
ATOM   4932  NE2 HIS   381      -7.036 -10.922   2.190  1.00 10.00      B   
ATOM   4933  HE2 HIS   381      -7.603 -11.077   1.406  1.00 10.00      B   
ATOM   4934  C   HIS   381      -2.011  -8.772   4.477  1.00 10.00      B   
ATOM   4935  O   HIS   381      -1.500  -9.603   5.226  1.00 10.00      B   
ATOM   4936  N   SER   382      -1.340  -7.749   3.959  1.00 10.00      B   
ATOM   4937  HN  SER   382      -1.811  -7.112   3.382  1.00 10.00      B   
ATOM   4938  CA  SER   382       0.075  -7.539   4.227  1.00 10.00      B   
ATOM   4939  CB  SER   382       0.702  -6.725   3.095  1.00 10.00      B   
ATOM   4940  OG  SER   382      -0.104  -5.604   2.767  1.00 10.00      B   
ATOM   4941  HG  SER   382      -0.074  -4.960   3.493  1.00 10.00      B   
ATOM   4942  C   SER   382       0.304  -6.832   5.555  1.00 10.00      B   
ATOM   4943  O   SER   382      -0.580  -6.141   6.071  1.00 10.00      B   
ATOM   4944  N   GLN   383       1.500  -7.008   6.096  1.00 10.00      B   
ATOM   4945  HN  GLN   383       2.153  -7.572   5.628  1.00 10.00      B   
ATOM   4946  CA  GLN   383       1.879  -6.390   7.355  1.00 10.00      B   
ATOM   4947  CB  GLN   383       2.082  -7.447   8.443  1.00 10.00      B   
ATOM   4948  CG  GLN   383       0.812  -8.167   8.867  1.00 10.00      B   
ATOM   4949  CD  GLN   383      -0.179  -7.257   9.566  1.00 10.00      B   
ATOM   4950  OE1 GLN   383       0.199  -6.284  10.222  1.00 10.00      B   
ATOM   4951  NE2 GLN   383      -1.455  -7.573   9.443  1.00 10.00      B   
ATOM   4952 HE21 GLN   383      -1.688  -8.367   8.915  1.00 10.00      B   
ATOM   4953 HE22 GLN   383      -2.118  -7.003   9.885  1.00 10.00      B   
ATOM   4954  C   GLN   383       3.154  -5.581   7.174  1.00 10.00      B   
ATOM   4955  O   GLN   383       4.245  -6.142   7.060  1.00 10.00      B   
ATOM   4956  N   ASN   384       3.011  -4.268   7.132  1.00 10.00      B   
ATOM   4957  HN  ASN   384       2.113  -3.882   7.232  1.00 10.00      B   
ATOM   4958  CA  ASN   384       4.153  -3.378   6.959  1.00 10.00      B   
ATOM   4959  CB  ASN   384       3.828  -2.279   5.936  1.00 10.00      B   
ATOM   4960  CG  ASN   384       4.647  -1.010   6.122  1.00 10.00      B   
ATOM   4961  OD1 ASN   384       4.210  -0.065   6.783  1.00 10.00      B   
ATOM   4962  ND2 ASN   384       5.837  -0.975   5.544  1.00 10.00      B   
ATOM   4963 HD21 ASN   384       6.131  -1.758   5.028  1.00 10.00      B   
ATOM   4964 HD22 ASN   384       6.376  -0.164   5.649  1.00 10.00      B   
ATOM   4965  C   ASN   384       4.556  -2.768   8.294  1.00 10.00      B   
ATOM   4966  O   ASN   384       3.729  -2.179   8.989  1.00 10.00      B   
ATOM   4967  N   SER   385       5.816  -2.931   8.664  1.00 10.00      B   
ATOM   4968  HN  SER   385       6.429  -3.442   8.091  1.00 10.00      B   
ATOM   4969  CA  SER   385       6.308  -2.382   9.914  1.00 10.00      B   
ATOM   4970  CB  SER   385       6.546  -3.499  10.930  1.00 10.00      B   
ATOM   4971  OG  SER   385       6.804  -4.732  10.280  1.00 10.00      B   
ATOM   4972  HG  SER   385       7.766  -4.894  10.275  1.00 10.00      B   
ATOM   4973  C   SER   385       7.575  -1.560   9.706  1.00 10.00      B   
ATOM   4974  O   SER   385       8.565  -2.048   9.159  1.00 10.00      B   
ATOM   4975  N   TYR   386       7.527  -0.307  10.131  1.00 10.00      B   
ATOM   4976  HN  TYR   386       6.699   0.029  10.536  1.00 10.00      B   
ATOM   4977  CA  TYR   386       8.665   0.584  10.009  1.00 10.00      B   
ATOM   4978  CB  TYR   386       8.206   1.995   9.630  1.00 10.00      B   
ATOM   4979  CG  TYR   386       9.322   3.019   9.624  1.00 10.00      B   
ATOM   4980  CD1 TYR   386      10.160   3.158   8.526  1.00 10.00      B   
ATOM   4981  CD2 TYR   386       9.541   3.841  10.722  1.00 10.00      B   
ATOM   4982  CE1 TYR   386      11.184   4.085   8.524  1.00 10.00      B   
ATOM   4983  CE2 TYR   386      10.561   4.772  10.728  1.00 10.00      B   
ATOM   4984  CZ  TYR   386      11.379   4.889   9.626  1.00 10.00      B   
ATOM   4985  OH  TYR   386      12.400   5.811   9.627  1.00 10.00      B   
ATOM   4986  HH  TYR   386      12.289   6.410   8.879  1.00 10.00      B   
ATOM   4987  C   TYR   386       9.448   0.620  11.314  1.00 10.00      B   
ATOM   4988  O   TYR   386       8.875   0.831  12.383  1.00 10.00      B   
ATOM   4989  N   ARG   387      10.750   0.407  11.222  1.00 10.00      B   
ATOM   4990  HN  ARG   387      11.141   0.228  10.336  1.00 10.00      B   
ATOM   4991  CA  ARG   387      11.619   0.426  12.389  1.00 10.00      B   
ATOM   4992  CB  ARG   387      12.212  -0.960  12.630  1.00 10.00      B   
ATOM   4993  CG  ARG   387      12.735  -1.166  14.040  1.00 10.00      B   
ATOM   4994  CD  ARG   387      13.514  -2.466  14.161  1.00 10.00      B   
ATOM   4995  NE  ARG   387      12.777  -3.599  13.611  1.00 10.00      B   
ATOM   4996  HE  ARG   387      12.666  -3.631  12.629  1.00 10.00      B   
ATOM   4997  CZ  ARG   387      12.270  -4.591  14.341  1.00 10.00      B   
ATOM   4998  NH1 ARG   387      12.417  -4.603  15.662  1.00 10.00      B   
ATOM   4999 HH11 ARG   387      12.930  -3.833  16.140  1.00 10.00      B   
ATOM   5000 HH12 ARG   387      12.018  -5.389  16.228  1.00 10.00      B   
ATOM   5001  NH2 ARG   387      11.596  -5.561  13.747  1.00 10.00      B   
ATOM   5002 HH21 ARG   387      11.458  -5.540  12.700  1.00 10.00      B   
ATOM   5003 HH22 ARG   387      11.200  -6.349  14.307  1.00 10.00      B   
ATOM   5004  C   ARG   387      12.736   1.445  12.198  1.00 10.00      B   
ATOM   5005  O   ARG   387      13.573   1.302  11.308  1.00 10.00      B   
ATOM   5006  N   GLY   388      12.745   2.471  13.032  1.00 10.00      B   
ATOM   5007  HN  GLY   388      12.067   2.525  13.741  1.00 10.00      B   
ATOM   5008  CA  GLY   388      13.759   3.502  12.919  1.00 10.00      B   
ATOM   5009  C   GLY   388      14.428   3.805  14.240  1.00 10.00      B   
ATOM   5010  O   GLY   388      13.805   3.691  15.296  1.00 10.00      B   
ATOM   5011  N   LEU   389      15.699   4.180  14.181  1.00 10.00      B   
ATOM   5012  HN  LEU   389      16.142   4.236  13.306  1.00 10.00      B   
ATOM   5013  CA  LEU   389      16.460   4.509  15.378  1.00 10.00      B   
ATOM   5014  CB  LEU   389      17.236   3.288  15.893  1.00 10.00      B   
ATOM   5015  CG  LEU   389      18.357   3.561  16.907  1.00 10.00      B   
ATOM   5016  CD1 LEU   389      17.819   4.223  18.167  1.00 10.00      B   
ATOM   5017  CD2 LEU   389      19.095   2.278  17.251  1.00 10.00      B   
ATOM   5018  C   LEU   389      17.411   5.671  15.117  1.00 10.00      B   
ATOM   5019  O   LEU   389      18.276   5.600  14.237  1.00 10.00      B   
ATOM   5020  N   VAL   390      17.234   6.742  15.877  1.00 10.00      B   
ATOM   5021  HN  VAL   390      16.515   6.741  16.543  1.00 10.00      B   
ATOM   5022  CA  VAL   390      18.082   7.918  15.757  1.00 10.00      B   
ATOM   5023  CB  VAL   390      17.259   9.222  15.691  1.00 10.00      B   
ATOM   5024  CG1 VAL   390      18.163  10.405  15.375  1.00 10.00      B   
ATOM   5025  CG2 VAL   390      16.147   9.107  14.658  1.00 10.00      B   
ATOM   5026  C   VAL   390      19.027   7.976  16.952  1.00 10.00      B   
ATOM   5027  O   VAL   390      18.650   8.425  18.033  1.00 10.00      B   
ATOM   5028  N   LYS   391      20.245   7.504  16.752  1.00 10.00      B   
ATOM   5029  HN  LYS   391      20.490   7.176  15.858  1.00 10.00      B   
ATOM   5030  CA  LYS   391      21.242   7.477  17.811  1.00 10.00      B   
ATOM   5031  CB  LYS   391      22.294   6.406  17.505  1.00 10.00      B   
ATOM   5032  CG  LYS   391      23.167   6.026  18.689  1.00 10.00      B   
ATOM   5033  CD  LYS   391      24.210   4.997  18.290  1.00 10.00      B   
ATOM   5034  CE  LYS   391      24.955   4.468  19.503  1.00 10.00      B   
ATOM   5035  NZ  LYS   391      24.141   3.496  20.279  1.00 10.00      B   
ATOM   5036  HZ1 LYS   391      23.199   3.890  20.473  1.00 10.00      B   
ATOM   5037  HZ2 LYS   391      24.604   3.283  21.184  1.00 10.00      B   
ATOM   5038  HZ3 LYS   391      24.030   2.613  19.745  1.00 10.00      B   
ATOM   5039  C   LYS   391      21.906   8.840  17.959  1.00 10.00      B   
ATOM   5040  O   LYS   391      22.682   9.263  17.096  1.00 10.00      B   
ATOM   5041  N   ILE   392      21.591   9.532  19.042  1.00 10.00      B   
ATOM   5042  HN  ILE   392      20.962   9.148  19.693  1.00 10.00      B   
ATOM   5043  CA  ILE   392      22.165  10.843  19.297  1.00 10.00      B   
ATOM   5044  CB  ILE   392      21.099  11.853  19.773  1.00 10.00      B   
ATOM   5045  CG1 ILE   392      19.913  11.872  18.803  1.00 10.00      B   
ATOM   5046  CG2 ILE   392      21.703  13.246  19.906  1.00 10.00      B   
ATOM   5047  CD1 ILE   392      18.760  12.742  19.256  1.00 10.00      B   
ATOM   5048  C   ILE   392      23.267  10.739  20.345  1.00 10.00      B   
ATOM   5049  O   ILE   392      22.990  10.576  21.535  1.00 10.00      B   
ATOM   5050  N   MET   393      24.512  10.818  19.897  1.00 10.00      B   
ATOM   5051  HN  MET   393      24.669  10.942  18.936  1.00 10.00      B   
ATOM   5052  CA  MET   393      25.656  10.734  20.797  1.00 10.00      B   
ATOM   5053  CB  MET   393      26.932  10.402  20.013  1.00 10.00      B   
ATOM   5054  CG  MET   393      26.876   9.102  19.223  1.00 10.00      B   
ATOM   5055  SD  MET   393      26.743   7.637  20.267  1.00 10.00      B   
ATOM   5056  CE  MET   393      28.392   7.557  20.962  1.00 10.00      B   
ATOM   5057  C   MET   393      25.832  12.050  21.552  1.00 10.00      B   
ATOM   5058  O   MET   393      25.476  13.114  21.039  1.00 10.00      B   
ATOM   5059  N   PRO   394      26.380  11.999  22.781  1.00 10.00      B   
ATOM   5060  CA  PRO   394      26.607  13.199  23.602  1.00 10.00      B   
ATOM   5061  CB  PRO   394      27.141  12.636  24.925  1.00 10.00      B   
ATOM   5062  CG  PRO   394      27.679  11.290  24.580  1.00 10.00      B   
ATOM   5063  CD  PRO   394      26.808  10.770  23.475  1.00 10.00      B   
ATOM   5064  C   PRO   394      27.642  14.134  22.976  1.00 10.00      B   
ATOM   5065  O   PRO   394      27.758  15.301  23.355  1.00 10.00      B   
ATOM   5066  N   THR   395      28.389  13.611  22.015  1.00 10.00      B   
ATOM   5067  HN  THR   395      28.260  12.673  21.768  1.00 10.00      B   
ATOM   5068  CA  THR   395      29.410  14.378  21.327  1.00 10.00      B   
ATOM   5069  CB  THR   395      30.527  13.449  20.824  1.00 10.00      B   
ATOM   5070  OG1 THR   395      30.008  12.116  20.684  1.00 10.00      B   
ATOM   5071  HG1 THR   395      30.499  11.657  19.991  1.00 10.00      B   
ATOM   5072  CG2 THR   395      31.687  13.434  21.804  1.00 10.00      B   
ATOM   5073  C   THR   395      28.826  15.146  20.143  1.00 10.00      B   
ATOM   5074  O   THR   395      29.439  16.088  19.636  1.00 10.00      B   
ATOM   5075  N   ALA   396      27.631  14.753  19.720  1.00 10.00      B   
ATOM   5076  HN  ALA   396      27.177  14.021  20.189  1.00 10.00      B   
ATOM   5077  CA  ALA   396      26.970  15.391  18.590  1.00 10.00      B   
ATOM   5078  CB  ALA   396      26.031  14.412  17.904  1.00 10.00      B   
ATOM   5079  C   ALA   396      26.213  16.635  19.032  1.00 10.00      B   
ATOM   5080  O   ALA   396      24.983  16.647  19.078  1.00 10.00      B   
ATOM   5081  N   THR   397      26.956  17.671  19.381  1.00 10.00      B   
ATOM   5082  HN  THR   397      27.934  17.590  19.348  1.00 10.00      B   
ATOM   5083  CA  THR   397      26.370  18.925  19.820  1.00 10.00      B   
ATOM   5084  CB  THR   397      27.471  19.875  20.322  1.00 10.00      B   
ATOM   5085  OG1 THR   397      28.576  19.099  20.809  1.00 10.00      B   
ATOM   5086  HG1 THR   397      28.413  18.844  21.722  1.00 10.00      B   
ATOM   5087  CG2 THR   397      26.946  20.759  21.442  1.00 10.00      B   
ATOM   5088  C   THR   397      25.607  19.598  18.679  1.00 10.00      B   
ATOM   5089  O   THR   397      26.091  19.645  17.547  1.00 10.00      B   
ATOM   5090  N   ASN   398      24.404  20.083  18.988  1.00 10.00      B   
ATOM   5091  HN  ASN   398      24.070  19.960  19.903  1.00 10.00      B   
ATOM   5092  CA  ASN   398      23.549  20.774  18.018  1.00 10.00      B   
ATOM   5093  CB  ASN   398      24.274  21.955  17.357  1.00 10.00      B   
ATOM   5094  CG  ASN   398      24.657  23.044  18.343  1.00 10.00      B   
ATOM   5095  OD1 ASN   398      23.985  23.251  19.357  1.00 10.00      B   
ATOM   5096  ND2 ASN   398      25.733  23.756  18.052  1.00 10.00      B   
ATOM   5097 HD21 ASN   398      26.220  23.548  17.225  1.00 10.00      B   
ATOM   5098 HD22 ASN   398      26.004  24.462  18.679  1.00 10.00      B   
ATOM   5099  C   ASN   398      22.983  19.822  16.967  1.00 10.00      B   
ATOM   5100  O   ASN   398      22.846  20.181  15.800  1.00 10.00      B   
ATOM   5101  N   ALA   399      22.647  18.610  17.389  1.00 10.00      B   
ATOM   5102  HN  ALA   399      22.785  18.376  18.332  1.00 10.00      B   
ATOM   5103  CA  ALA   399      22.087  17.614  16.481  1.00 10.00      B   
ATOM   5104  CB  ALA   399      22.245  16.218  17.066  1.00 10.00      B   
ATOM   5105  C   ALA   399      20.616  17.910  16.182  1.00 10.00      B   
ATOM   5106  O   ALA   399      19.830  18.186  17.097  1.00 10.00      B   
ATOM   5107  N   ARG   400      20.256  17.876  14.901  1.00 10.00      B   
ATOM   5108  HN  ARG   400      20.932  17.665  14.220  1.00 10.00      B   
ATOM   5109  CA  ARG   400      18.884  18.138  14.468  1.00 10.00      B   
ATOM   5110  CB  ARG   400      18.847  19.365  13.548  1.00 10.00      B   
ATOM   5111  CG  ARG   400      19.333  20.659  14.186  1.00 10.00      B   
ATOM   5112  CD  ARG   400      18.457  21.075  15.359  1.00 10.00      B   
ATOM   5113  NE  ARG   400      19.094  20.793  16.646  1.00 10.00      B   
ATOM   5114  HE  ARG   400      19.341  19.857  16.827  1.00 10.00      B   
ATOM   5115  CZ  ARG   400      19.359  21.718  17.569  1.00 10.00      B   
ATOM   5116  NH1 ARG   400      19.041  22.991  17.354  1.00 10.00      B   
ATOM   5117 HH11 ARG   400      18.579  23.273  16.462  1.00 10.00      B   
ATOM   5118 HH12 ARG   400      19.254  23.718  18.076  1.00 10.00      B   
ATOM   5119  NH2 ARG   400      19.940  21.370  18.711  1.00 10.00      B   
ATOM   5120 HH21 ARG   400      20.192  20.378  18.889  1.00 10.00      B   
ATOM   5121 HH22 ARG   400      20.147  22.097  19.439  1.00 10.00      B   
ATOM   5122  C   ARG   400      18.330  16.928  13.719  1.00 10.00      B   
ATOM   5123  O   ARG   400      19.085  16.210  13.055  1.00 10.00      B   
ATOM   5124  N   ASN   401      17.023  16.703  13.816  1.00 10.00      B   
ATOM   5125  HN  ASN   401      16.464  17.312  14.348  1.00 10.00      B   
ATOM   5126  CA  ASN   401      16.400  15.573  13.134  1.00 10.00      B   
ATOM   5127  CB  ASN   401      16.748  14.245  13.818  1.00 10.00      B   
ATOM   5128  CG  ASN   401      16.097  13.052  13.138  1.00 10.00      B   
ATOM   5129  OD1 ASN   401      14.996  12.635  13.498  1.00 10.00      B   
ATOM   5130  ND2 ASN   401      16.775  12.490  12.147  1.00 10.00      B   
ATOM   5131 HD21 ASN   401      17.645  12.870  11.912  1.00 10.00      B   
ATOM   5132 HD22 ASN   401      16.376  11.721  11.689  1.00 10.00      B   
ATOM   5133  C   ASN   401      14.886  15.713  13.036  1.00 10.00      B   
ATOM   5134  O   ASN   401      14.205  15.998  14.025  1.00 10.00      B   
ATOM   5135  N   PHE   402      14.374  15.519  11.826  1.00 10.00      B   
ATOM   5136  HN  PHE   402      14.985  15.332  11.081  1.00 10.00      B   
ATOM   5137  CA  PHE   402      12.941  15.570  11.563  1.00 10.00      B   
ATOM   5138  CB  PHE   402      12.621  16.611  10.484  1.00 10.00      B   
ATOM   5139  CG  PHE   402      12.866  18.033  10.906  1.00 10.00      B   
ATOM   5140  CD1 PHE   402      13.994  18.713  10.479  1.00 10.00      B   
ATOM   5141  CD2 PHE   402      11.967  18.690  11.730  1.00 10.00      B   
ATOM   5142  CE1 PHE   402      14.222  20.021  10.867  1.00 10.00      B   
ATOM   5143  CE2 PHE   402      12.189  19.998  12.122  1.00 10.00      B   
ATOM   5144  CZ  PHE   402      13.318  20.665  11.689  1.00 10.00      B   
ATOM   5145  C   PHE   402      12.484  14.188  11.106  1.00 10.00      B   
ATOM   5146  O   PHE   402      12.824  13.747  10.006  1.00 10.00      B   
ATOM   5147  N   THR   403      11.743  13.495  11.956  1.00 10.00      B   
ATOM   5148  HN  THR   403      11.500  13.894  12.824  1.00 10.00      B   
ATOM   5149  CA  THR   403      11.278  12.151  11.640  1.00 10.00      B   
ATOM   5150  CB  THR   403      11.646  11.175  12.774  1.00 10.00      B   
ATOM   5151  OG1 THR   403      12.307  11.882  13.833  1.00 10.00      B   
ATOM   5152  HG1 THR   403      13.190  12.151  13.541  1.00 10.00      B   
ATOM   5153  CG2 THR   403      12.547  10.063  12.265  1.00 10.00      B   
ATOM   5154  C   THR   403       9.767  12.091  11.422  1.00 10.00      B   
ATOM   5155  O   THR   403       8.987  12.250  12.363  1.00 10.00      B   
ATOM   5156  N   GLN   404       9.354  11.859  10.182  1.00 10.00      B   
ATOM   5157  HN  GLN   404      10.018  11.761   9.460  1.00 10.00      B   
ATOM   5158  CA  GLN   404       7.934  11.747   9.866  1.00 10.00      B   
ATOM   5159  CB  GLN   404       7.444  12.886   8.963  1.00 10.00      B   
ATOM   5160  CG  GLN   404       5.952  12.808   8.654  1.00 10.00      B   
ATOM   5161  CD  GLN   404       5.427  13.984   7.853  1.00 10.00      B   
ATOM   5162  OE1 GLN   404       5.901  15.112   7.987  1.00 10.00      B   
ATOM   5163  NE2 GLN   404       4.434  13.725   7.012  1.00 10.00      B   
ATOM   5164 HE21 GLN   404       4.098  12.793   6.954  1.00 10.00      B   
ATOM   5165 HE22 GLN   404       4.062  14.466   6.487  1.00 10.00      B   
ATOM   5166  C   GLN   404       7.617  10.386   9.248  1.00 10.00      B   
ATOM   5167  O   GLN   404       8.254   9.963   8.280  1.00 10.00      B
[truncated: 65,378 more chars]
