# Supplementary material for: Large-scale discovery of protein interactions at residue resolution using co-evolution calculated from genomic sequences
Source: Nat Commun. 2021 Mar 2;12:1396. doi: 10.1038/s41467-021-21636-z (PMC7925567; doi:10.1038/s41467-021-21636-z)
Supplement: Supplementary file 13 — Supplementary Data 11 [file 41467_2021_21636_MOESM13_ESM.zip › supplementary_prediction/cep_exp06715_SUFC_SUFB/models/haddock_top_9_haddock_81w.pdb]

REMARK FILENAME="haddock_81w.pdb0"
REMARK ===============================================================
REMARK HADDOCK run for haddock
REMARK initial structure: haddock_81.pdb
REMARK final NOE weights: unambig 50 amb: 50
REMARK ===============================================================
REMARK            total,bonds,angles,improper,dihe,vdw,elec,air,cdih,coup,rdcs,vean,dani,xpcs,rg
REMARK energies: 289.141, 0, 0, 0, 0, -52.8857, -64.0344, 406.061, 0, 0, 0, 0, 0, 0, 0
REMARK ===============================================================
REMARK            bonds,angles,impropers,dihe,air,cdih,coup,rdcs,vean,dani,xpcs
REMARK rms-dev.: 0,0,0,0,19.0023,0,0, 0, 0, 0, 0
REMARK ===============================================================
REMARK               air,cdih,coup,rdcs,vean,dani,xpcs
REMARK               >0.3,>5,>1,>0,>5,>0.2,>0.2
REMARK violations.: 3, 0, 0, 0, 0, 0, 0
REMARK ===============================================================
REMARK                        CVpartition#,violations,rms
REMARK AIRs cross-validation: 1, 0, NaN
REMARK ===============================================================
REMARK NCS energy: 0
REMARK ===============================================================
REMARK Symmetry energy: 0
REMARK ===============================================================
REMARK Desolvation energy: 8.07046
REMARK Internal energy free molecules: 126675
REMARK Internal energy complex: -24490.4
REMARK Binding energy: -151274
REMARK ===============================================================
REMARK buried surface area: 1551.86
REMARK ===============================================================
REMARK water - chain1: 0 0 0
REMARK water - chain2: 0 0 0
REMARK water - chain3: 0 0 0
REMARK water - chain4: 0 0 0
REMARK water - chain5: 0 0 0
REMARK water - chain6: 0 0 0
REMARK ===============================================================
REMARK water - water: 0 0 0
REMARK ===============================================================
REMARK DATE:05-Aug-2020  11:43:44       created by user: he47
REMARK VERSION:1.3
ATOM      1  CB  MET     1     -27.465   0.137 -13.627  1.00 10.00      A   
ATOM      2  CG  MET     1     -26.637   0.208 -12.351  1.00 10.00      A   
ATOM      3  SD  MET     1     -26.925   1.723 -11.414  1.00 10.00      A   
ATOM      4  CE  MET     1     -25.875   2.868 -12.305  1.00 10.00      A   
ATOM      5  C   MET     1     -27.226  -2.366 -13.737  1.00 10.00      A   
ATOM      6  O   MET     1     -26.222  -3.050 -13.541  1.00 10.00      A   
ATOM      7  N   MET     1     -28.028  -1.099 -15.709  1.00 10.00      A   
ATOM      8  HT1 MET     1     -29.022  -1.184 -15.417  1.00 10.00      A   
ATOM      9  HT2 MET     1     -27.785  -1.914 -16.309  1.00 10.00      A   
ATOM     10  HT3 MET     1     -27.914  -0.232 -16.269  1.00 10.00      A   
ATOM     11  CA  MET     1     -27.139  -1.062 -14.523  1.00 10.00      A   
ATOM     12  N   LEU     2     -28.427  -2.706 -13.292  1.00 10.00      A   
ATOM     13  HN  LEU     2     -29.195  -2.121 -13.475  1.00 10.00      A   
ATOM     14  CA  LEU     2     -28.641  -3.929 -12.538  1.00 10.00      A   
ATOM     15  CB  LEU     2     -28.997  -3.600 -11.083  1.00 10.00      A   
ATOM     16  CG  LEU     2     -29.278  -4.793 -10.168  1.00 10.00      A   
ATOM     17  CD1 LEU     2     -28.015  -5.610  -9.941  1.00 10.00      A   
ATOM     18  CD2 LEU     2     -29.867  -4.326  -8.849  1.00 10.00      A   
ATOM     19  C   LEU     2     -29.754  -4.747 -13.182  1.00 10.00      A   
ATOM     20  O   LEU     2     -30.818  -4.213 -13.499  1.00 10.00      A   
ATOM     21  N   SER     3     -29.501  -6.029 -13.393  1.00 10.00      A   
ATOM     22  HN  SER     3     -28.624  -6.397 -13.136  1.00 10.00      A   
ATOM     23  CA  SER     3     -30.485  -6.909 -13.997  1.00 10.00      A   
ATOM     24  CB  SER     3     -30.125  -7.187 -15.459  1.00 10.00      A   
ATOM     25  OG  SER     3     -31.266  -7.576 -16.210  1.00 10.00      A   
ATOM     26  HG  SER     3     -31.942  -6.872 -16.168  1.00 10.00      A   
ATOM     27  C   SER     3     -30.584  -8.216 -13.214  1.00 10.00      A   
ATOM     28  O   SER     3     -29.630  -8.995 -13.157  1.00 10.00      A   
ATOM     29  N   ILE     4     -31.734  -8.436 -12.594  1.00 10.00      A   
ATOM     30  HN  ILE     4     -32.453  -7.765 -12.664  1.00 10.00      A   
ATOM     31  CA  ILE     4     -31.969  -9.642 -11.816  1.00 10.00      A   
ATOM     32  CB  ILE     4     -32.520  -9.307 -10.413  1.00 10.00      A   
ATOM     33  CG1 ILE     4     -31.642  -8.249  -9.733  1.00 10.00      A   
ATOM     34  CG2 ILE     4     -32.596 -10.563  -9.556  1.00 10.00      A   
ATOM     35  CD1 ILE     4     -32.229  -7.693  -8.452  1.00 10.00      A   
ATOM     36  C   ILE     4     -32.971 -10.529 -12.545  1.00 10.00      A   
ATOM     37  O   ILE     4     -34.093 -10.104 -12.822  1.00 10.00      A   
ATOM     38  N   LYS     5     -32.561 -11.748 -12.861  1.00 10.00      A   
ATOM     39  HN  LYS     5     -31.648 -12.024 -12.613  1.00 10.00      A   
ATOM     40  CA  LYS     5     -33.420 -12.685 -13.567  1.00 10.00      A   
ATOM     41  CB  LYS     5     -32.775 -13.108 -14.893  1.00 10.00      A   
ATOM     42  CG  LYS     5     -33.491 -14.257 -15.591  1.00 10.00      A   
ATOM     43  CD  LYS     5     -32.720 -14.745 -16.806  1.00 10.00      A   
ATOM     44  CE  LYS     5     -33.377 -15.977 -17.406  1.00 10.00      A   
ATOM     45  NZ  LYS     5     -32.957 -16.203 -18.813  1.00 10.00      A   
ATOM     46  HZ1 LYS     5     -31.930 -16.341 -18.865  1.00 10.00      A   
ATOM     47  HZ2 LYS     5     -33.214 -15.381 -19.399  1.00 10.00      A   
ATOM     48  HZ3 LYS     5     -33.432 -17.047 -19.195  1.00 10.00      A   
ATOM     49  C   LYS     5     -33.731 -13.920 -12.729  1.00 10.00      A   
ATOM     50  O   LYS     5     -32.832 -14.707 -12.419  1.00 10.00      A   
ATOM     51  N   ASP     6     -35.009 -14.062 -12.370  1.00 10.00      A   
ATOM     52  HN  ASP     6     -35.646 -13.360 -12.633  1.00 10.00      A   
ATOM     53  CA  ASP     6     -35.517 -15.200 -11.596  1.00 10.00      A   
ATOM     54  CB  ASP     6     -35.823 -16.382 -12.525  1.00 10.00      A   
ATOM     55  CG  ASP     6     -36.985 -17.229 -12.046  1.00 10.00      A   
ATOM     56  OD1 ASP     6     -38.128 -16.725 -12.031  1.00 10.00      A   
ATOM     57  OD2 ASP     6     -36.766 -18.409 -11.696  1.00 10.00      A   
ATOM     58  C   ASP     6     -34.590 -15.623 -10.460  1.00 10.00      A   
ATOM     59  O   ASP     6     -34.038 -16.722 -10.470  1.00 10.00      A   
ATOM     60  N   LEU     7     -34.420 -14.745  -9.482  1.00 10.00      A   
ATOM     61  HN  LEU     7     -34.881 -13.878  -9.530  1.00 10.00      A   
ATOM     62  CA  LEU     7     -33.557 -15.028  -8.345  1.00 10.00      A   
ATOM     63  CB  LEU     7     -32.992 -13.733  -7.760  1.00 10.00      A   
ATOM     64  CG  LEU     7     -31.968 -13.890  -6.633  1.00 10.00      A   
ATOM     65  CD1 LEU     7     -30.728 -14.619  -7.131  1.00 10.00      A   
ATOM     66  CD2 LEU     7     -31.602 -12.535  -6.045  1.00 10.00      A   
ATOM     67  C   LEU     7     -34.294 -15.820  -7.265  1.00 10.00      A   
ATOM     68  O   LEU     7     -35.417 -15.480  -6.886  1.00 10.00      A   
ATOM     69  N   HIS     8     -33.661 -16.885  -6.794  1.00 10.00      A   
ATOM     70  HN  HIS     8     -32.774 -17.114  -7.160  1.00 10.00      A   
ATOM     71  CA  HIS     8     -34.227 -17.732  -5.750  1.00 10.00      A   
ATOM     72  CB  HIS     8     -34.374 -19.180  -6.238  1.00 10.00      A   
ATOM     73  CG  HIS     8     -35.339 -19.363  -7.369  1.00 10.00      A   
ATOM     74  ND1 HIS     8     -36.527 -20.054  -7.246  1.00 10.00      A   
ATOM     75  HD1 HIS     8     -36.853 -20.496  -6.430  1.00 10.00      A   
ATOM     76  CD2 HIS     8     -35.287 -18.941  -8.652  1.00 10.00      A   
ATOM     77  CE1 HIS     8     -37.159 -20.046  -8.405  1.00 10.00      A   
ATOM     78  NE2 HIS     8     -36.428 -19.376  -9.271  1.00 10.00      A   
ATOM     79  HE2 HIS     8     -36.667 -19.205 -10.218  1.00 10.00      A   
ATOM     80  C   HIS     8     -33.321 -17.701  -4.527  1.00 10.00      A   
ATOM     81  O   HIS     8     -32.175 -18.146  -4.589  1.00 10.00      A   
ATOM     82  N   VAL     9     -33.827 -17.173  -3.425  1.00 10.00      A   
ATOM     83  HN  VAL     9     -34.754 -16.855  -3.429  1.00 10.00      A   
ATOM     84  CA  VAL     9     -33.044 -17.076  -2.201  1.00 10.00      A   
ATOM     85  CB  VAL     9     -32.806 -15.603  -1.785  1.00 10.00      A   
ATOM     86  CG1 VAL     9     -32.044 -15.520  -0.468  1.00 10.00      A   
ATOM     87  CG2 VAL     9     -32.060 -14.849  -2.879  1.00 10.00      A   
ATOM     88  C   VAL     9     -33.715 -17.830  -1.056  1.00 10.00      A   
ATOM     89  O   VAL     9     -34.869 -17.558  -0.707  1.00 10.00      A   
ATOM     90  N   SER    10     -32.991 -18.782  -0.489  1.00 10.00      A   
ATOM     91  HN  SER    10     -32.083 -18.958  -0.826  1.00 10.00      A   
ATOM     92  CA  SER    10     -33.490 -19.572   0.617  1.00 10.00      A   
ATOM     93  CB  SER    10     -33.218 -21.060   0.368  1.00 10.00      A   
ATOM     94  OG  SER    10     -32.195 -21.243  -0.605  1.00 10.00      A   
ATOM     95  HG  SER    10     -31.577 -21.926  -0.292  1.00 10.00      A   
ATOM     96  C   SER    10     -32.851 -19.115   1.928  1.00 10.00      A   
ATOM     97  O   SER    10     -31.625 -19.083   2.059  1.00 10.00      A   
ATOM     98  N   VAL    11     -33.684 -18.732   2.884  1.00 10.00      A   
ATOM     99  HN  VAL    11     -34.654 -18.767   2.717  1.00 10.00      A   
ATOM    100  CA  VAL    11     -33.208 -18.278   4.181  1.00 10.00      A   
ATOM    101  CB  VAL    11     -33.798 -16.900   4.549  1.00 10.00      A   
ATOM    102  CG1 VAL    11     -33.305 -16.444   5.916  1.00 10.00      A   
ATOM    103  CG2 VAL    11     -33.452 -15.871   3.482  1.00 10.00      A   
ATOM    104  C   VAL    11     -33.590 -19.296   5.244  1.00 10.00      A   
ATOM    105  O   VAL    11     -34.773 -19.586   5.429  1.00 10.00      A   
ATOM    106  N   GLU    12     -32.583 -19.851   5.913  1.00 10.00      A   
ATOM    107  HN  GLU    12     -31.666 -19.574   5.701  1.00 10.00      A   
ATOM    108  CA  GLU    12     -32.794 -20.854   6.953  1.00 10.00      A   
ATOM    109  CB  GLU    12     -33.498 -20.247   8.173  1.00 10.00      A   
ATOM    110  CG  GLU    12     -32.647 -19.231   8.921  1.00 10.00      A   
ATOM    111  CD  GLU    12     -33.384 -18.550  10.055  1.00 10.00      A   
ATOM    112  OE1 GLU    12     -33.859 -19.257  10.974  1.00 10.00      A   
ATOM    113  OE2 GLU    12     -33.473 -17.303  10.048  1.00 10.00      A   
ATOM    114  C   GLU    12     -33.554 -22.055   6.395  1.00 10.00      A   
ATOM    115  O   GLU    12     -34.490 -22.566   7.014  1.00 10.00      A   
ATOM    116  N   ASP    13     -33.137 -22.475   5.198  1.00 10.00      A   
ATOM    117  HN  ASP    13     -32.385 -22.010   4.778  1.00 10.00      A   
ATOM    118  CA  ASP    13     -33.728 -23.606   4.490  1.00 10.00      A   
ATOM    119  CB  ASP    13     -33.591 -24.912   5.268  1.00 10.00      A   
ATOM    120  CG  ASP    13     -33.002 -26.014   4.413  1.00 10.00      A   
ATOM    121  OD1 ASP    13     -31.760 -26.078   4.300  1.00 10.00      A   
ATOM    122  OD2 ASP    13     -33.775 -26.813   3.837  1.00 10.00      A   
ATOM    123  C   ASP    13     -35.170 -23.353   4.059  1.00 10.00      A   
ATOM    124  O   ASP    13     -35.922 -24.288   3.781  1.00 10.00      A   
ATOM    125  N   LYS    14     -35.553 -22.084   4.009  1.00 10.00      A   
ATOM    126  HN  LYS    14     -34.919 -21.383   4.275  1.00 10.00      A   
ATOM    127  CA  LYS    14     -36.889 -21.701   3.588  1.00 10.00      A   
ATOM    128  CB  LYS    14     -37.630 -20.985   4.720  1.00 10.00      A   
ATOM    129  CG  LYS    14     -37.897 -21.855   5.937  1.00 10.00      A   
ATOM    130  CD  LYS    14     -38.418 -21.028   7.099  1.00 10.00      A   
ATOM    131  CE  LYS    14     -38.630 -21.888   8.333  1.00 10.00      A   
ATOM    132  NZ  LYS    14     -39.008 -21.078   9.520  1.00 10.00      A   
ATOM    133  HZ1 LYS    14     -39.849 -20.499   9.310  1.00 10.00      A   
ATOM    134  HZ2 LYS    14     -38.227 -20.451   9.794  1.00 10.00      A   
ATOM    135  HZ3 LYS    14     -39.227 -21.702  10.321  1.00 10.00      A   
ATOM    136  C   LYS    14     -36.801 -20.797   2.366  1.00 10.00      A   
ATOM    137  O   LYS    14     -36.230 -19.706   2.429  1.00 10.00      A   
ATOM    138  N   ALA    15     -37.343 -21.267   1.253  1.00 10.00      A   
ATOM    139  HN  ALA    15     -37.771 -22.150   1.267  1.00 10.00      A   
ATOM    140  CA  ALA    15     -37.326 -20.512   0.010  1.00 10.00      A   
ATOM    141  CB  ALA    15     -37.743 -21.396  -1.152  1.00 10.00      A   
ATOM    142  C   ALA    15     -38.227 -19.286   0.100  1.00 10.00      A   
ATOM    143  O   ALA    15     -39.450 -19.392   0.019  1.00 10.00      A   
ATOM    144  N   ILE    16     -37.615 -18.129   0.272  1.00 10.00      A   
ATOM    145  HN  ILE    16     -36.636 -18.109   0.318  1.00 10.00      A   
ATOM    146  CA  ILE    16     -38.354 -16.882   0.377  1.00 10.00      A   
ATOM    147  CB  ILE    16     -37.594 -15.840   1.228  1.00 10.00      A   
ATOM    148  CG1 ILE    16     -37.170 -16.445   2.575  1.00 10.00      A   
ATOM    149  CG2 ILE    16     -38.449 -14.604   1.448  1.00 10.00      A   
ATOM    150  CD1 ILE    16     -38.323 -16.929   3.432  1.00 10.00      A   
ATOM    151  C   ILE    16     -38.609 -16.324  -1.021  1.00 10.00      A   
ATOM    152  O   ILE    16     -39.754 -16.256  -1.475  1.00 10.00      A   
ATOM    153  N   LEU    17     -37.535 -15.945  -1.700  1.00 10.00      A   
ATOM    154  HN  LEU    17     -36.651 -16.023  -1.282  1.00 10.00      A   
ATOM    155  CA  LEU    17     -37.635 -15.418  -3.053  1.00 10.00      A   
ATOM    156  CB  LEU    17     -36.435 -14.523  -3.374  1.00 10.00      A   
ATOM    157  CG  LEU    17     -36.328 -13.229  -2.566  1.00 10.00      A   
ATOM    158  CD1 LEU    17     -35.053 -12.481  -2.922  1.00 10.00      A   
ATOM    159  CD2 LEU    17     -37.548 -12.353  -2.796  1.00 10.00      A   
ATOM    160  C   LEU    17     -37.705 -16.578  -4.033  1.00 10.00      A   
ATOM    161  O   LEU    17     -36.746 -17.336  -4.174  1.00 10.00      A   
ATOM    162  N   ARG    18     -38.834 -16.718  -4.704  1.00 10.00      A   
ATOM    163  HN  ARG    18     -39.557 -16.066  -4.574  1.00 10.00      A   
ATOM    164  CA  ARG    18     -39.024 -17.813  -5.639  1.00 10.00      A   
ATOM    165  CB  ARG    18     -40.315 -18.568  -5.320  1.00 10.00      A   
ATOM    166  CG  ARG    18     -40.217 -19.485  -4.112  1.00 10.00      A   
ATOM    167  CD  ARG    18     -41.518 -19.504  -3.331  1.00 10.00      A   
ATOM    168  NE  ARG    18     -42.682 -19.672  -4.202  1.00 10.00      A   
ATOM    169  HE  ARG    18     -42.515 -19.953  -5.129  1.00 10.00      A   
ATOM    170  CZ  ARG    18     -43.935 -19.469  -3.809  1.00 10.00      A   
ATOM    171  NH1 ARG    18     -44.191 -19.081  -2.567  1.00 10.00      A   
ATOM    172 HH11 ARG    18     -43.410 -18.942  -1.892  1.00 10.00      A   
ATOM    173 HH12 ARG    18     -45.174 -18.921  -2.257  1.00 10.00      A   
ATOM    174  NH2 ARG    18     -44.936 -19.641  -4.666  1.00 10.00      A   
ATOM    175 HH21 ARG    18     -45.921 -19.477  -4.363  1.00 10.00      A   
ATOM    176 HH22 ARG    18     -44.741 -19.944  -5.646  1.00 10.00      A   
ATOM    177  C   ARG    18     -39.023 -17.349  -7.090  1.00 10.00      A   
ATOM    178  O   ARG    18     -40.000 -17.534  -7.808  1.00 10.00      A   
ATOM    179  N   GLY    19     -37.927 -16.743  -7.516  1.00 10.00      A   
ATOM    180  HN  GLY    19     -37.184 -16.589  -6.894  1.00 10.00      A   
ATOM    181  CA  GLY    19     -37.826 -16.292  -8.888  1.00 10.00      A   
ATOM    182  C   GLY    19     -38.140 -14.825  -9.044  1.00 10.00      A   
ATOM    183  O   GLY    19     -39.043 -14.450  -9.792  1.00 10.00      A   
ATOM    184  N   LEU    20     -37.396 -13.993  -8.342  1.00 10.00      A   
ATOM    185  HN  LEU    20     -36.687 -14.352  -7.763  1.00 10.00      A   
ATOM    186  CA  LEU    20     -37.604 -12.560  -8.410  1.00 10.00      A   
ATOM    187  CB  LEU    20     -37.197 -11.899  -7.094  1.00 10.00      A   
ATOM    188  CG  LEU    20     -37.798 -10.522  -6.825  1.00 10.00      A   
ATOM    189  CD1 LEU    20     -39.302 -10.626  -6.652  1.00 10.00      A   
ATOM    190  CD2 LEU    20     -37.159  -9.899  -5.599  1.00 10.00      A   
ATOM    191  C   LEU    20     -36.825 -11.951  -9.572  1.00 10.00      A   
ATOM    192  O   LEU    20     -35.611 -12.130  -9.677  1.00 10.00      A   
ATOM    193  N   SER    21     -37.532 -11.255 -10.450  1.00 10.00      A   
ATOM    194  HN  SER    21     -38.499 -11.176 -10.328  1.00 10.00      A   
ATOM    195  CA  SER    21     -36.911 -10.605 -11.594  1.00 10.00      A   
ATOM    196  CB  SER    21     -37.474 -11.168 -12.903  1.00 10.00      A   
ATOM    197  OG  SER    21     -37.239 -12.564 -12.996  1.00 10.00      A   
ATOM    198  HG  SER    21     -37.636 -12.901 -13.807  1.00 10.00      A   
ATOM    199  C   SER    21     -37.140  -9.100 -11.521  1.00 10.00      A   
ATOM    200  O   SER    21     -38.261  -8.651 -11.272  1.00 10.00      A   
ATOM    201  N   LEU    22     -36.083  -8.328 -11.724  1.00 10.00      A   
ATOM    202  HN  LEU    22     -35.214  -8.744 -11.929  1.00 10.00      A   
ATOM    203  CA  LEU    22     -36.178  -6.879 -11.667  1.00 10.00      A   
ATOM    204  CB  LEU    22     -36.177  -6.405 -10.208  1.00 10.00      A   
ATOM    205  CG  LEU    22     -36.293  -4.896  -9.985  1.00 10.00      A   
ATOM    206  CD1 LEU    22     -37.655  -4.389 -10.434  1.00 10.00      A   
ATOM    207  CD2 LEU    22     -36.036  -4.544  -8.528  1.00 10.00      A   
ATOM    208  C   LEU    22     -35.032  -6.222 -12.422  1.00 10.00      A   
ATOM    209  O   LEU    22     -33.893  -6.688 -12.370  1.00 10.00      A   
ATOM    210  N   ASP    23     -35.344  -5.146 -13.128  1.00 10.00      A   
ATOM    211  HN  ASP    23     -36.273  -4.836 -13.141  1.00 10.00      A   
ATOM    212  CA  ASP    23     -34.345  -4.404 -13.881  1.00 10.00      A   
ATOM    213  CB  ASP    23     -34.731  -4.314 -15.358  1.00 10.00      A   
ATOM    214  CG  ASP    23     -34.429  -5.581 -16.127  1.00 10.00      A   
ATOM    215  OD1 ASP    23     -33.245  -5.821 -16.444  1.00 10.00      A   
ATOM    216  OD2 ASP    23     -35.381  -6.337 -16.426  1.00 10.00      A   
ATOM    217  C   ASP    23     -34.231  -3.008 -13.302  1.00 10.00      A   
ATOM    218  O   ASP    23     -35.240  -2.369 -13.012  1.00 10.00      A   
ATOM    219  N   VAL    24     -33.011  -2.543 -13.105  1.00 10.00      A   
ATOM    220  HN  VAL    24     -32.236  -3.104 -13.338  1.00 10.00      A   
ATOM    221  CA  VAL    24     -32.792  -1.219 -12.548  1.00 10.00      A   
ATOM    222  CB  VAL    24     -32.153  -1.281 -11.140  1.00 10.00      A   
ATOM    223  CG1 VAL    24     -32.074   0.108 -10.520  1.00 10.00      A   
ATOM    224  CG2 VAL    24     -32.930  -2.221 -10.232  1.00 10.00      A   
ATOM    225  C   VAL    24     -31.909  -0.381 -13.463  1.00 10.00      A   
ATOM    226  O   VAL    24     -30.770  -0.755 -13.768  1.00 10.00      A   
ATOM    227  N   HIS    25     -32.451   0.738 -13.914  1.00 10.00      A   
ATOM    228  HN  HIS    25     -33.375   0.965 -13.651  1.00 10.00      A   
ATOM    229  CA  HIS    25     -31.718   1.655 -14.773  1.00 10.00      A   
ATOM    230  CB  HIS    25     -32.552   2.070 -15.991  1.00 10.00      A   
ATOM    231  CG  HIS    25     -33.046   0.933 -16.835  1.00 10.00      A   
ATOM    232  ND1 HIS    25     -32.411   0.516 -17.985  1.00 10.00      A   
ATOM    233  HD1 HIS    25     -31.585   0.901 -18.357  1.00 10.00      A   
ATOM    234  CD2 HIS    25     -34.129   0.128 -16.697  1.00 10.00      A   
ATOM    235  CE1 HIS    25     -33.079  -0.491 -18.517  1.00 10.00      A   
ATOM    236  NE2 HIS    25     -34.124  -0.745 -17.753  1.00 10.00      A   
ATOM    237  HE2 HIS    25     -34.794  -1.447 -17.922  1.00 10.00      A   
ATOM    238  C   HIS    25     -31.324   2.889 -13.961  1.00 10.00      A   
ATOM    239  O   HIS    25     -32.022   3.258 -13.018  1.00 10.00      A   
ATOM    240  N   PRO    26     -30.200   3.526 -14.309  1.00 10.00      A   
ATOM    241  CA  PRO    26     -29.702   4.710 -13.600  1.00 10.00      A   
ATOM    242  CB  PRO    26     -28.452   5.105 -14.397  1.00 10.00      A   
ATOM    243  CG  PRO    26     -28.046   3.867 -15.112  1.00 10.00      A   
ATOM    244  CD  PRO    26     -29.319   3.141 -15.422  1.00 10.00      A   
ATOM    245  C   PRO    26     -30.697   5.869 -13.591  1.00 10.00      A   
ATOM    246  O   PRO    26     -31.189   6.288 -14.641  1.00 10.00      A   
ATOM    247  N   GLY    27     -31.006   6.362 -12.397  1.00 10.00      A   
ATOM    248  HN  GLY    27     -30.621   5.950 -11.595  1.00 10.00      A   
ATOM    249  CA  GLY    27     -31.908   7.492 -12.261  1.00 10.00      A   
ATOM    250  C   GLY    27     -33.346   7.111 -11.962  1.00 10.00      A   
ATOM    251  O   GLY    27     -34.209   7.985 -11.878  1.00 10.00      A   
ATOM    252  N   GLU    28     -33.616   5.826 -11.792  1.00 10.00      A   
ATOM    253  HN  GLU    28     -32.889   5.168 -11.851  1.00 10.00      A   
ATOM    254  CA  GLU    28     -34.975   5.369 -11.515  1.00 10.00      A   
ATOM    255  CB  GLU    28     -35.235   4.022 -12.186  1.00 10.00      A   
ATOM    256  CG  GLU    28     -35.112   4.029 -13.697  1.00 10.00      A   
ATOM    257  CD  GLU    28     -35.394   2.669 -14.297  1.00 10.00      A   
ATOM    258  OE1 GLU    28     -35.156   1.645 -13.611  1.00 10.00      A   
ATOM    259  OE2 GLU    28     -35.838   2.611 -15.463  1.00 10.00      A   
ATOM    260  C   GLU    28     -35.244   5.244 -10.018  1.00 10.00      A   
ATOM    261  O   GLU    28     -34.387   4.783  -9.257  1.00 10.00      A   
ATOM    262  N   VAL    29     -36.440   5.651  -9.602  1.00 10.00      A   
ATOM    263  HN  VAL    29     -37.076   6.024 -10.258  1.00 10.00      A   
ATOM    264  CA  VAL    29     -36.842   5.552  -8.206  1.00 10.00      A   
ATOM    265  CB  VAL    29     -37.553   6.824  -7.702  1.00 10.00      A   
ATOM    266  CG1 VAL    29     -37.837   6.723  -6.210  1.00 10.00      A   
ATOM    267  CG2 VAL    29     -36.717   8.058  -8.003  1.00 10.00      A   
ATOM    268  C   VAL    29     -37.765   4.348  -8.053  1.00 10.00      A   
ATOM    269  O   VAL    29     -38.952   4.400  -8.392  1.00 10.00      A   
ATOM    270  N   HIS    30     -37.209   3.261  -7.549  1.00 10.00      A   
ATOM    271  HN  HIS    30     -36.272   3.299  -7.248  1.00 10.00      A   
ATOM    272  CA  HIS    30     -37.956   2.028  -7.387  1.00 10.00      A   
ATOM    273  CB  HIS    30     -37.076   0.815  -7.711  1.00 10.00      A   
ATOM    274  CG  HIS    30     -36.813   0.616  -9.173  1.00 10.00      A   
ATOM    275  ND1 HIS    30     -37.151  -0.538  -9.848  1.00 10.00      A   
ATOM    276  HD1 HIS    30     -37.600  -1.321  -9.457  1.00 10.00      A   
ATOM    277  CD2 HIS    30     -36.226   1.426 -10.088  1.00 10.00      A   
ATOM    278  CE1 HIS    30     -36.785  -0.429 -11.115  1.00 10.00      A   
ATOM    279  NE2 HIS    30     -36.224   0.753 -11.283  1.00 10.00      A   
ATOM    280  HE2 HIS    30     -35.860   1.099 -12.141  1.00 10.00      A   
ATOM    281  C   HIS    30     -38.538   1.890  -5.989  1.00 10.00      A   
ATOM    282  O   HIS    30     -37.870   2.168  -4.988  1.00 10.00      A   
ATOM    283  N   ALA    31     -39.789   1.468  -5.933  1.00 10.00      A   
ATOM    284  HN  ALA    31     -40.271   1.291  -6.774  1.00 10.00      A   
ATOM    285  CA  ALA    31     -40.481   1.258  -4.673  1.00 10.00      A   
ATOM    286  CB  ALA    31     -41.727   2.123  -4.606  1.00 10.00      A   
ATOM    287  C   ALA    31     -40.853  -0.212  -4.552  1.00 10.00      A   
ATOM    288  O   ALA    31     -41.403  -0.797  -5.490  1.00 10.00      A   
ATOM    289  N   ILE    32     -40.537  -0.815  -3.420  1.00 10.00      A   
ATOM    290  HN  ILE    32     -40.102  -0.298  -2.704  1.00 10.00      A   
ATOM    291  CA  ILE    32     -40.836  -2.222  -3.206  1.00 10.00      A   
ATOM    292  CB  ILE    32     -39.574  -3.039  -2.845  1.00 10.00      A   
ATOM    293  CG1 ILE    32     -38.496  -2.849  -3.918  1.00 10.00      A   
ATOM    294  CG2 ILE    32     -39.917  -4.515  -2.688  1.00 10.00      A   
ATOM    295  CD1 ILE    32     -37.219  -3.612  -3.650  1.00 10.00      A   
ATOM    296  C   ILE    32     -41.900  -2.393  -2.132  1.00 10.00      A   
ATOM    297  O   ILE    32     -41.642  -2.183  -0.947  1.00 10.00      A   
ATOM    298  N   MET    33     -43.098  -2.759  -2.556  1.00 10.00      A   
ATOM    299  HN  MET    33     -43.241  -2.908  -3.519  1.00 10.00      A   
ATOM    300  CA  MET    33     -44.205  -2.958  -1.637  1.00 10.00      A   
ATOM    301  CB  MET    33     -45.466  -2.264  -2.157  1.00 10.00      A   
ATOM    302  CG  MET    33     -45.790  -0.953  -1.464  1.00 10.00      A   
ATOM    303  SD  MET    33     -47.456  -0.371  -1.835  1.00 10.00      A   
ATOM    304  CE  MET    33     -47.564   1.052  -0.751  1.00 10.00      A   
ATOM    305  C   MET    33     -44.476  -4.441  -1.447  1.00 10.00      A   
ATOM    306  O   MET    33     -44.862  -5.134  -2.387  1.00 10.00      A   
ATOM    307  N   GLY    34     -44.260  -4.927  -0.237  1.00 10.00      A   
ATOM    308  HN  GLY    34     -43.941  -4.333   0.472  1.00 10.00      A   
ATOM    309  CA  GLY    34     -44.494  -6.325   0.047  1.00 10.00      A   
ATOM    310  C   GLY    34     -45.148  -6.514   1.397  1.00 10.00      A   
ATOM    311  O   GLY    34     -44.984  -5.671   2.282  1.00 10.00      A   
ATOM    312  N   PRO    35     -45.907  -7.601   1.579  1.00 10.00      A   
ATOM    313  CA  PRO    35     -46.587  -7.896   2.842  1.00 10.00      A   
ATOM    314  CB  PRO    35     -47.535  -9.057   2.489  1.00 10.00      A   
ATOM    315  CG  PRO    35     -47.526  -9.141   0.998  1.00 10.00      A   
ATOM    316  CD  PRO    35     -46.186  -8.623   0.566  1.00 10.00      A   
ATOM    317  C   PRO    35     -45.608  -8.333   3.933  1.00 10.00      A   
ATOM    318  O   PRO    35     -44.390  -8.376   3.719  1.00 10.00      A   
ATOM    319  N   ASN    36     -46.142  -8.649   5.103  1.00 10.00      A   
ATOM    320  HN  ASN    36     -47.115  -8.590   5.213  1.00 10.00      A   
ATOM    321  CA  ASN    36     -45.328  -9.092   6.228  1.00 10.00      A   
ATOM    322  CB  ASN    36     -46.120  -9.004   7.537  1.00 10.00      A   
ATOM    323  CG  ASN    36     -47.283  -9.978   7.592  1.00 10.00      A   
ATOM    324  OD1 ASN    36     -48.325  -9.746   6.981  1.00 10.00      A   
ATOM    325  ND2 ASN    36     -47.118 -11.069   8.327  1.00 10.00      A   
ATOM    326 HD21 ASN    36     -46.264 -11.189   8.797  1.00 10.00      A   
ATOM    327 HD22 ASN    36     -47.859 -11.712   8.376  1.00 10.00      A   
ATOM    328  C   ASN    36     -44.839 -10.519   6.002  1.00 10.00      A   
ATOM    329  O   ASN    36     -45.551 -11.342   5.418  1.00 10.00      A   
ATOM    330  N   GLY    37     -43.619 -10.803   6.444  1.00 10.00      A   
ATOM    331  HN  GLY    37     -43.094 -10.103   6.894  1.00 10.00      A   
ATOM    332  CA  GLY    37     -43.053 -12.132   6.283  1.00 10.00      A   
ATOM    333  C   GLY    37     -42.859 -12.514   4.829  1.00 10.00      A   
ATOM    334  O   GLY    37     -42.908 -13.691   4.477  1.00 10.00      A   
ATOM    335  N   SER    38     -42.644 -11.520   3.984  1.00 10.00      A   
ATOM    336  HN  SER    38     -42.601 -10.600   4.326  1.00 10.00      A   
ATOM    337  CA  SER    38     -42.445 -11.757   2.568  1.00 10.00      A   
ATOM    338  CB  SER    38     -43.488 -10.995   1.756  1.00 10.00      A   
ATOM    339  OG  SER    38     -44.798 -11.309   2.200  1.00 10.00      A   
ATOM    340  HG  SER    38     -44.785 -11.461   3.154  1.00 10.00      A   
ATOM    341  C   SER    38     -41.040 -11.351   2.151  1.00 10.00      A   
ATOM    342  O   SER    38     -40.346 -10.649   2.892  1.00 10.00      A   
ATOM    343  N   GLY    39     -40.640 -11.775   0.961  1.00 10.00      A   
ATOM    344  HN  GLY    39     -41.253 -12.318   0.417  1.00 10.00      A   
ATOM    345  CA  GLY    39     -39.312 -11.470   0.455  1.00 10.00      A   
ATOM    346  C   GLY    39     -39.136 -10.035  -0.003  1.00 10.00      A   
ATOM    347  O   GLY    39     -38.660  -9.785  -1.106  1.00 10.00      A   
ATOM    348  N   LYS    40     -39.503  -9.092   0.848  1.00 10.00      A   
ATOM    349  HN  LYS    40     -39.862  -9.350   1.723  1.00 10.00      A   
ATOM    350  CA  LYS    40     -39.368  -7.684   0.513  1.00 10.00      A   
ATOM    351  CB  LYS    40     -40.603  -6.881   0.947  1.00 10.00      A   
ATOM    352  CG  LYS    40     -40.875  -6.869   2.445  1.00 10.00      A   
ATOM    353  CD  LYS    40     -41.860  -5.773   2.808  1.00 10.00      A   
ATOM    354  CE  LYS    40     -41.981  -5.591   4.313  1.00 10.00      A   
ATOM    355  NZ  LYS    40     -42.587  -6.773   4.980  1.00 10.00      A   
ATOM    356  HZ1 LYS    40     -41.847  -7.459   5.235  1.00 10.00      A   
ATOM    357  HZ2 LYS    40     -43.273  -7.237   4.348  1.00 10.00      A   
ATOM    358  HZ3 LYS    40     -43.082  -6.478   5.850  1.00 10.00      A   
ATOM    359  C   LYS    40     -38.097  -7.107   1.124  1.00 10.00      A   
ATOM    360  O   LYS    40     -37.382  -6.338   0.486  1.00 10.00      A   
ATOM    361  N   SER    41     -37.814  -7.504   2.355  1.00 10.00      A   
ATOM    362  HN  SER    41     -38.421  -8.124   2.811  1.00 10.00      A   
ATOM    363  CA  SER    41     -36.636  -7.030   3.059  1.00 10.00      A   
ATOM    364  CB  SER    41     -36.963  -6.887   4.544  1.00 10.00      A   
ATOM    365  OG  SER    41     -38.296  -6.429   4.718  1.00 10.00      A   
ATOM    366  HG  SER    41     -38.283  -5.477   4.897  1.00 10.00      A   
ATOM    367  C   SER    41     -35.470  -7.992   2.866  1.00 10.00      A   
ATOM    368  O   SER    41     -34.307  -7.592   2.904  1.00 10.00      A   
ATOM    369  N   THR    42     -35.795  -9.261   2.639  1.00 10.00      A   
ATOM    370  HN  THR    42     -36.740  -9.512   2.611  1.00 10.00      A   
ATOM    371  CA  THR    42     -34.787 -10.294   2.443  1.00 10.00      A   
ATOM    372  CB  THR    42     -35.455 -11.667   2.265  1.00 10.00      A   
ATOM    373  OG1 THR    42     -36.880 -11.492   2.261  1.00 10.00      A   
ATOM    374  HG1 THR    42     -37.207 -11.512   3.170  1.00 10.00      A   
ATOM    375  CG2 THR    42     -35.071 -12.596   3.406  1.00 10.00      A   
ATOM    376  C   THR    42     -33.908  -9.990   1.230  1.00 10.00      A   
ATOM    377  O   THR    42     -32.699 -10.227   1.252  1.00 10.00      A   
ATOM    378  N   LEU    43     -34.520  -9.448   0.182  1.00 10.00      A   
ATOM    379  HN  LEU    43     -35.482  -9.276   0.230  1.00 10.00      A   
ATOM    380  CA  LEU    43     -33.795  -9.103  -1.034  1.00 10.00      A   
ATOM    381  CB  LEU    43     -34.761  -8.593  -2.112  1.00 10.00      A   
ATOM    382  CG  LEU    43     -34.122  -8.084  -3.409  1.00 10.00      A   
ATOM    383  CD1 LEU    43     -33.562  -9.237  -4.228  1.00 10.00      A   
ATOM    384  CD2 LEU    43     -35.118  -7.273  -4.224  1.00 10.00      A   
ATOM    385  C   LEU    43     -32.726  -8.055  -0.744  1.00 10.00      A   
ATOM    386  O   LEU    43     -31.592  -8.163  -1.215  1.00 10.00      A   
ATOM    387  N   SER    44     -33.094  -7.060   0.059  1.00 10.00      A   
ATOM    388  HN  SER    44     -34.008  -7.049   0.416  1.00 10.00      A   
ATOM    389  CA  SER    44     -32.188  -5.978   0.429  1.00 10.00      A   
ATOM    390  CB  SER    44     -32.912  -5.000   1.359  1.00 10.00      A   
ATOM    391  OG  SER    44     -34.282  -4.894   1.001  1.00 10.00      A   
ATOM    392  HG  SER    44     -34.796  -4.613   1.769  1.00 10.00      A   
ATOM    393  C   SER    44     -30.925  -6.513   1.106  1.00 10.00      A   
ATOM    394  O   SER    44     -29.833  -5.971   0.924  1.00 10.00      A   
ATOM    395  N   ALA    45     -31.078  -7.588   1.870  1.00 10.00      A   
ATOM    396  HN  ALA    45     -31.971  -7.984   1.965  1.00 10.00      A   
ATOM    397  CA  ALA    45     -29.955  -8.194   2.565  1.00 10.00      A   
ATOM    398  CB  ALA    45     -30.444  -9.237   3.556  1.00 10.00      A   
ATOM    399  C   ALA    45     -28.975  -8.806   1.569  1.00 10.00      A   
ATOM    400  O   ALA    45     -27.765  -8.582   1.658  1.00 10.00      A   
ATOM    401  N   THR    46     -29.502  -9.556   0.605  1.00 10.00      A   
ATOM    402  HN  THR    46     -30.473  -9.700   0.580  1.00 10.00      A   
ATOM    403  CA  THR    46     -28.671 -10.184  -0.411  1.00 10.00      A   
ATOM    404  CB  THR    46     -29.491 -11.153  -1.275  1.00 10.00      A   
ATOM    405  OG1 THR    46     -30.890 -10.914  -1.060  1.00 10.00      A   
ATOM    406  HG1 THR    46     -31.122 -10.046  -1.411  1.00 10.00      A   
ATOM    407  CG2 THR    46     -29.165 -12.593  -0.913  1.00 10.00      A   
ATOM    408  C   THR    46     -28.016  -9.130  -1.301  1.00 10.00      A   
ATOM    409  O   THR    46     -26.908  -9.324  -1.800  1.00 10.00      A   
ATOM    410  N   LEU    47     -28.700  -8.007  -1.482  1.00 10.00      A   
ATOM    411  HN  LEU    47     -29.579  -7.907  -1.060  1.00 10.00      A   
ATOM    412  CA  LEU    47     -28.177  -6.924  -2.303  1.00 10.00      A   
ATOM    413  CB  LEU    47     -29.284  -5.927  -2.650  1.00 10.00      A   
ATOM    414  CG  LEU    47     -30.437  -6.453  -3.511  1.00 10.00      A   
ATOM    415  CD1 LEU    47     -31.536  -5.408  -3.620  1.00 10.00      A   
ATOM    416  CD2 LEU    47     -29.943  -6.858  -4.890  1.00 10.00      A   
ATOM    417  C   LEU    47     -27.033  -6.209  -1.585  1.00 10.00      A   
ATOM    418  O   LEU    47     -26.191  -5.563  -2.217  1.00 10.00      A   
ATOM    419  N   ALA    48     -27.008  -6.330  -0.262  1.00 10.00      A   
ATOM    420  HN  ALA    48     -27.710  -6.856   0.183  1.00 10.00      A   
ATOM    421  CA  ALA    48     -25.972  -5.703   0.545  1.00 10.00      A   
ATOM    422  CB  ALA    48     -26.441  -5.544   1.982  1.00 10.00      A   
ATOM    423  C   ALA    48     -24.684  -6.515   0.500  1.00 10.00      A   
ATOM    424  O   ALA    48     -23.603  -5.972   0.281  1.00 10.00      A   
ATOM    425  N   GLY    49     -24.805  -7.815   0.707  1.00 10.00      A   
ATOM    426  HN  GLY    49     -25.693  -8.198   0.878  1.00 10.00      A   
ATOM    427  CA  GLY    49     -23.641  -8.673   0.685  1.00 10.00      A   
ATOM    428  C   GLY    49     -23.267  -9.150   2.067  1.00 10.00      A   
ATOM    429  O   GLY    49     -22.875 -10.299   2.248  1.00 10.00      A   
ATOM    430  N   ARG    50     -23.381  -8.260   3.043  1.00 10.00      A   
ATOM    431  HN  ARG    50     -23.689  -7.355   2.829  1.00 10.00      A   
ATOM    432  CA  ARG    50     -23.068  -8.601   4.424  1.00 10.00      A   
ATOM    433  CB  ARG    50     -23.119  -7.353   5.310  1.00 10.00      A   
ATOM    434  CG  ARG    50     -22.459  -6.126   4.698  1.00 10.00      A   
ATOM    435  CD  ARG    50     -22.669  -4.884   5.552  1.00 10.00      A   
ATOM    436  NE  ARG    50     -24.087  -4.587   5.770  1.00 10.00      A   
ATOM    437  HE  ARG    50     -24.633  -5.283   6.204  1.00 10.00      A   
ATOM    438  CZ  ARG    50     -24.676  -3.440   5.427  1.00 10.00      A   
ATOM    439  NH1 ARG    50     -23.980  -2.472   4.841  1.00 10.00      A   
ATOM    440 HH11 ARG    50     -24.446  -1.573   4.572  1.00 10.00      A   
ATOM    441 HH12 ARG    50     -22.962  -2.601   4.644  1.00 10.00      A   
ATOM    442  NH2 ARG    50     -25.966  -3.268   5.672  1.00 10.00      A   
ATOM    443 HH21 ARG    50     -26.515  -4.029   6.131  1.00 10.00      A   
ATOM    444 HH22 ARG    50     -26.439  -2.373   5.413  1.00 10.00      A   
ATOM    445  C   ARG    50     -24.070  -9.637   4.917  1.00 10.00      A   
ATOM    446  O   ARG    50     -25.274  -9.367   4.948  1.00 10.00      A   
ATOM    447  N   GLU    51     -23.564 -10.813   5.283  1.00 10.00      A   
ATOM    448  HN  GLU    51     -22.594 -10.949   5.224  1.00 10.00      A   
ATOM    449  CA  GLU    51     -24.395 -11.919   5.748  1.00 10.00      A   
ATOM    450  CB  GLU    51     -25.373 -11.501   6.855  1.00 10.00      A   
ATOM    451  CG  GLU    51     -24.717 -11.251   8.202  1.00 10.00      A   
ATOM    452  CD  GLU    51     -24.016 -12.481   8.737  1.00 10.00      A   
ATOM    453  OE1 GLU    51     -24.657 -13.557   8.797  1.00 10.00      A   
ATOM    454  OE2 GLU    51     -22.826 -12.384   9.097  1.00 10.00      A   
ATOM    455  C   GLU    51     -25.126 -12.555   4.569  1.00 10.00      A   
ATOM    456  O   GLU    51     -26.340 -12.762   4.611  1.00 10.00      A   
ATOM    457  N   ASP    52     -24.359 -12.837   3.515  1.00 10.00      A   
ATOM    458  HN  ASP    52     -23.404 -12.617   3.558  1.00 10.00      A   
ATOM    459  CA  ASP    52     -24.878 -13.453   2.295  1.00 10.00      A   
ATOM    460  CB  ASP    52     -23.721 -13.844   1.369  1.00 10.00      A   
ATOM    461  CG  ASP    52     -23.699 -13.073   0.061  1.00 10.00      A   
ATOM    462  OD1 ASP    52     -24.784 -12.727  -0.460  1.00 10.00      A   
ATOM    463  OD2 ASP    52     -22.591 -12.821  -0.465  1.00 10.00      A   
ATOM    464  C   ASP    52     -25.704 -14.691   2.621  1.00 10.00      A   
ATOM    465  O   ASP    52     -25.292 -15.534   3.421  1.00 10.00      A   
ATOM    466  N   TYR    53     -26.871 -14.797   2.005  1.00 10.00      A   
ATOM    467  HN  TYR    53     -27.143 -14.097   1.376  1.00 10.00      A   
ATOM    468  CA  TYR    53     -27.756 -15.929   2.240  1.00 10.00      A   
ATOM    469  CB  TYR    53     -29.220 -15.484   2.267  1.00 10.00      A   
ATOM    470  CG  TYR    53     -29.583 -14.666   3.489  1.00 10.00      A   
ATOM    471  CD1 TYR    53     -29.709 -13.286   3.414  1.00 10.00      A   
ATOM    472  CD2 TYR    53     -29.794 -15.276   4.720  1.00 10.00      A   
ATOM    473  CE1 TYR    53     -30.034 -12.536   4.529  1.00 10.00      A   
ATOM    474  CE2 TYR    53     -30.121 -14.536   5.839  1.00 10.00      A   
ATOM    475  CZ  TYR    53     -30.239 -13.166   5.740  1.00 10.00      A   
ATOM    476  OH  TYR    53     -30.564 -12.422   6.852  1.00 10.00      A   
ATOM    477  HH  TYR    53     -31.017 -11.612   6.579  1.00 10.00      A   
ATOM    478  C   TYR    53     -27.535 -17.037   1.212  1.00 10.00      A   
ATOM    479  O   TYR    53     -26.585 -16.991   0.432  1.00 10.00      A   
ATOM    480  N   GLU    54     -28.416 -18.027   1.218  1.00 10.00      A   
ATOM    481  HN  GLU    54     -29.163 -17.996   1.849  1.00 10.00      A   
ATOM    482  CA  GLU    54     -28.315 -19.150   0.301  1.00 10.00      A   
ATOM    483  CB  GLU    54     -28.914 -20.399   0.946  1.00 10.00      A   
ATOM    484  CG  GLU    54     -28.764 -21.670   0.132  1.00 10.00      A   
ATOM    485  CD  GLU    54     -29.466 -22.843   0.782  1.00 10.00      A   
ATOM    486  OE1 GLU    54     -28.901 -23.427   1.734  1.00 10.00      A   
ATOM    487  OE2 GLU    54     -30.590 -23.187   0.351  1.00 10.00      A   
ATOM    488  C   GLU    54     -29.017 -18.853  -1.018  1.00 10.00      A   
ATOM    489  O   GLU    54     -30.239 -18.696  -1.066  1.00 10.00      A   
ATOM    490  N   VAL    55     -28.241 -18.769  -2.080  1.00 10.00      A   
ATOM    491  HN  VAL    55     -27.271 -18.893  -1.977  1.00 10.00      A   
ATOM    492  CA  VAL    55     -28.787 -18.513  -3.400  1.00 10.00      A   
ATOM    493  CB  VAL    55     -27.872 -17.586  -4.232  1.00 10.00      A   
ATOM    494  CG1 VAL    55     -28.503 -17.282  -5.581  1.00 10.00      A   
ATOM    495  CG2 VAL    55     -27.585 -16.296  -3.476  1.00 10.00      A   
ATOM    496  C   VAL    55     -28.969 -19.838  -4.126  1.00 10.00      A   
ATOM    497  O   VAL    55     -28.000 -20.457  -4.557  1.00 10.00      A   
ATOM    498  N   THR    56     -30.211 -20.283  -4.230  1.00 10.00      A   
ATOM    499  HN  THR    56     -30.946 -19.748  -3.850  1.00 10.00      A   
ATOM    500  CA  THR    56     -30.522 -21.540  -4.889  1.00 10.00      A   
ATOM    501  CB  THR    56     -31.987 -21.926  -4.632  1.00 10.00      A   
ATOM    502  OG1 THR    56     -32.495 -21.133  -3.544  1.00 10.00      A   
ATOM    503  HG1 THR    56     -32.048 -21.383  -2.723  1.00 10.00      A   
ATOM    504  CG2 THR    56     -32.094 -23.398  -4.273  1.00 10.00      A   
ATOM    505  C   THR    56     -30.272 -21.450  -6.392  1.00 10.00      A   
ATOM    506  O   THR    56     -29.795 -22.399  -7.018  1.00 10.00      A   
ATOM    507  N   GLY    57     -30.583 -20.294  -6.957  1.00 10.00      A   
ATOM    508  HN  GLY    57     -30.952 -19.573  -6.401  1.00 10.00      A   
ATOM    509  CA  GLY    57     -30.391 -20.075  -8.372  1.00 10.00      A   
ATOM    510  C   GLY    57     -30.877 -18.707  -8.784  1.00 10.00      A   
ATOM    511  O   GLY    57     -31.638 -18.073  -8.054  1.00 10.00      A   
ATOM    512  N   GLY    58     -30.439 -18.248  -9.944  1.00 10.00      A   
ATOM    513  HN  GLY    58     -29.825 -18.796 -10.479  1.00 10.00      A   
ATOM    514  CA  GLY    58     -30.849 -16.945 -10.427  1.00 10.00      A   
ATOM    515  C   GLY    58     -29.713 -16.202 -11.089  1.00 10.00      A   
ATOM    516  O   GLY    58     -28.547 -16.547 -10.901  1.00 10.00      A   
ATOM    517  N   THR    59     -30.048 -15.186 -11.864  1.00 10.00      A   
ATOM    518  HN  THR    59     -30.998 -14.958 -11.976  1.00 10.00      A   
ATOM    519  CA  THR    59     -29.042 -14.398 -12.556  1.00 10.00      A   
ATOM    520  CB  THR    59     -29.302 -14.389 -14.073  1.00 10.00      A   
ATOM    521  OG1 THR    59     -29.766 -15.682 -14.478  1.00 10.00      A   
ATOM    522  HG1 THR    59     -30.724 -15.714 -14.403  1.00 10.00      A   
ATOM    523  CG2 THR    59     -28.026 -14.058 -14.830  1.00 10.00      A   
ATOM    524  C   THR    59     -29.032 -12.964 -12.043  1.00 10.00      A   
ATOM    525  O   THR    59     -30.038 -12.264 -12.121  1.00 10.00      A   
ATOM    526  N   VAL    60     -27.903 -12.540 -11.498  1.00 10.00      A   
ATOM    527  HN  VAL    60     -27.137 -13.152 -11.444  1.00 10.00      A   
ATOM    528  CA  VAL    60     -27.766 -11.183 -10.988  1.00 10.00      A   
ATOM    529  CB  VAL    60     -27.578 -11.144  -9.456  1.00 10.00      A   
ATOM    530  CG1 VAL    60     -27.557  -9.706  -8.958  1.00 10.00      A   
ATOM    531  CG2 VAL    60     -28.681 -11.926  -8.758  1.00 10.00      A   
ATOM    532  C   VAL    60     -26.590 -10.503 -11.673  1.00 10.00      A   
ATOM    533  O   VAL    60     -25.436 -10.676 -11.273  1.00 10.00      A   
ATOM    534  N   GLU    61     -26.884  -9.755 -12.723  1.00 10.00      A   
ATOM    535  HN  GLU    61     -27.825  -9.649 -12.994  1.00 10.00      A   
ATOM    536  CA  GLU    61     -25.850  -9.068 -13.471  1.00 10.00      A   
ATOM    537  CB  GLU    61     -26.075  -9.220 -14.974  1.00 10.00      A   
ATOM    538  CG  GLU    61     -26.167 -10.668 -15.427  1.00 10.00      A   
ATOM    539  CD  GLU    61     -25.784 -10.852 -16.877  1.00 10.00      A   
ATOM    540  OE1 GLU    61     -26.475 -10.297 -17.752  1.00 10.00      A   
ATOM    541  OE2 GLU    61     -24.787 -11.555 -17.150  1.00 10.00      A   
ATOM    542  C   GLU    61     -25.779  -7.605 -13.080  1.00 10.00      A   
ATOM    543  O   GLU    61     -26.806  -6.953 -12.884  1.00 10.00      A   
ATOM    544  N   PHE    62     -24.563  -7.101 -12.969  1.00 10.00      A   
ATOM    545  HN  PHE    62     -23.789  -7.683 -13.152  1.00 10.00      A   
ATOM    546  CA  PHE    62     -24.329  -5.721 -12.592  1.00 10.00      A   
ATOM    547  CB  PHE    62     -23.922  -5.655 -11.118  1.00 10.00      A   
ATOM    548  CG  PHE    62     -23.681  -4.269 -10.600  1.00 10.00      A   
ATOM    549  CD1 PHE    62     -24.723  -3.364 -10.488  1.00 10.00      A   
ATOM    550  CD2 PHE    62     -22.413  -3.877 -10.206  1.00 10.00      A   
ATOM    551  CE1 PHE    62     -24.503  -2.092 -10.002  1.00 10.00      A   
ATOM    552  CE2 PHE    62     -22.186  -2.607  -9.722  1.00 10.00      A   
ATOM    553  CZ  PHE    62     -23.234  -1.716  -9.614  1.00 10.00      A   
ATOM    554  C   PHE    62     -23.238  -5.115 -13.465  1.00 10.00      A   
ATOM    555  O   PHE    62     -22.088  -5.554 -13.424  1.00 10.00      A   
ATOM    556  N   LYS    63     -23.620  -4.125 -14.266  1.00 10.00      A   
ATOM    557  HN  LYS    63     -24.565  -3.853 -14.258  1.00 10.00      A   
ATOM    558  CA  LYS    63     -22.697  -3.432 -15.168  1.00 10.00      A   
ATOM    559  CB  LYS    63     -21.663  -2.611 -14.392  1.00 10.00      A   
ATOM    560  CG  LYS    63     -22.241  -1.452 -13.595  1.00 10.00      A   
ATOM    561  CD  LYS    63     -21.139  -0.704 -12.862  1.00 10.00      A   
ATOM    562  CE  LYS    63     -21.700   0.346 -11.920  1.00 10.00      A   
ATOM    563  NZ  LYS    63     -20.654   0.881 -11.011  1.00 10.00      A   
ATOM    564  HZ1 LYS    63     -21.077   1.564 -10.342  1.00 10.00      A   
ATOM    565  HZ2 LYS    63     -19.919   1.364 -11.559  1.00 10.00      A   
ATOM    566  HZ3 LYS    63     -20.213   0.104 -10.468  1.00 10.00      A   
ATOM    567  C   LYS    63     -22.007  -4.398 -16.130  1.00 10.00      A   
ATOM    568  O   LYS    63     -20.833  -4.232 -16.458  1.00 10.00      A   
ATOM    569  N   GLY    64     -22.745  -5.409 -16.576  1.00 10.00      A   
ATOM    570  HN  GLY    64     -23.680  -5.485 -16.284  1.00 10.00      A   
ATOM    571  CA  GLY    64     -22.194  -6.383 -17.503  1.00 10.00      A   
ATOM    572  C   GLY    64     -21.331  -7.438 -16.833  1.00 10.00      A   
ATOM    573  O   GLY    64     -20.672  -8.228 -17.511  1.00 10.00      A   
ATOM    574  N   LYS    65     -21.325  -7.453 -15.509  1.00 10.00      A   
ATOM    575  HN  LYS    65     -21.867  -6.798 -15.021  1.00 10.00      A   
ATOM    576  CA  LYS    65     -20.540  -8.424 -14.757  1.00 10.00      A   
ATOM    577  CB  LYS    65     -19.435  -7.732 -13.954  1.00 10.00      A   
ATOM    578  CG  LYS    65     -18.379  -7.038 -14.796  1.00 10.00      A   
ATOM    579  CD  LYS    65     -17.253  -6.503 -13.926  1.00 10.00      A   
ATOM    580  CE  LYS    65     -16.255  -5.705 -14.743  1.00 10.00      A   
ATOM    581  NZ  LYS    65     -15.114  -5.238 -13.917  1.00 10.00      A   
ATOM    582  HZ1 LYS    65     -15.455  -4.621 -13.152  1.00 10.00      A   
ATOM    583  HZ2 LYS    65     -14.444  -4.700 -14.503  1.00 10.00      A   
ATOM    584  HZ3 LYS    65     -14.616  -6.049 -13.499  1.00 10.00      A   
ATOM    585  C   LYS    65     -21.431  -9.209 -13.811  1.00 10.00      A   
ATOM    586  O   LYS    65     -22.611  -8.892 -13.652  1.00 10.00      A   
ATOM    587  N   ASP    66     -20.864 -10.226 -13.183  1.00 10.00      A   
ATOM    588  HN  ASP    66     -19.918 -10.427 -13.351  1.00 10.00      A   
ATOM    589  CA  ASP    66     -21.607 -11.048 -12.239  1.00 10.00      A   
ATOM    590  CB  ASP    66     -21.041 -12.468 -12.203  1.00 10.00      A   
ATOM    591  CG  ASP    66     -21.947 -13.439 -11.472  1.00 10.00      A   
ATOM    592  OD1 ASP    66     -21.882 -13.504 -10.224  1.00 10.00      A   
ATOM    593  OD2 ASP    66     -22.723 -14.152 -12.144  1.00 10.00      A   
ATOM    594  C   ASP    66     -21.534 -10.420 -10.852  1.00 10.00      A   
ATOM    595  O   ASP    66     -20.444 -10.200 -10.319  1.00 10.00      A   
ATOM    596  N   LEU    67     -22.691 -10.128 -10.272  1.00 10.00      A   
ATOM    597  HN  LEU    67     -23.531 -10.339 -10.739  1.00 10.00      A   
ATOM    598  CA  LEU    67     -22.746  -9.500  -8.960  1.00 10.00      A   
ATOM    599  CB  LEU    67     -23.946  -8.553  -8.883  1.00 10.00      A   
ATOM    600  CG  LEU    67     -23.964  -7.569  -7.711  1.00 10.00      A   
ATOM    601  CD1 LEU    67     -22.753  -6.649  -7.758  1.00 10.00      A   
ATOM    602  CD2 LEU    67     -25.251  -6.764  -7.720  1.00 10.00      A   
ATOM    603  C   LEU    67     -22.809 -10.530  -7.838  1.00 10.00      A   
ATOM    604  O   LEU    67     -22.659 -10.190  -6.662  1.00 10.00      A   
ATOM    605  N   LEU    68     -23.018 -11.786  -8.200  1.00 10.00      A   
ATOM    606  HN  LEU    68     -23.093 -12.006  -9.156  1.00 10.00      A   
ATOM    607  CA  LEU    68     -23.110 -12.850  -7.214  1.00 10.00      A   
ATOM    608  CB  LEU    68     -23.823 -14.073  -7.793  1.00 10.00      A   
ATOM    609  CG  LEU    68     -25.317 -13.912  -8.081  1.00 10.00      A   
ATOM    610  CD1 LEU    68     -25.803 -15.019  -9.001  1.00 10.00      A   
ATOM    611  CD2 LEU    68     -26.116 -13.907  -6.787  1.00 10.00      A   
ATOM    612  C   LEU    68     -21.734 -13.234  -6.693  1.00 10.00      A   
ATOM    613  O   LEU    68     -21.535 -13.389  -5.488  1.00 10.00      A   
ATOM    614  N   ALA    69     -20.776 -13.359  -7.602  1.00 10.00      A   
ATOM    615  HN  ALA    69     -20.995 -13.199  -8.552  1.00 10.00      A   
ATOM    616  CA  ALA    69     -19.413 -13.733  -7.240  1.00 10.00      A   
ATOM    617  CB  ALA    69     -18.724 -14.415  -8.415  1.00 10.00      A   
ATOM    618  C   ALA    69     -18.594 -12.534  -6.756  1.00 10.00      A   
ATOM    619  O   ALA    69     -17.443 -12.359  -7.153  1.00 10.00      A   
ATOM    620  N   LEU    70     -19.182 -11.720  -5.892  1.00 10.00      A   
ATOM    621  HN  LEU    70     -20.100 -11.913  -5.599  1.00 10.00      A   
ATOM    622  CA  LEU    70     -18.499 -10.551  -5.355  1.00 10.00      A   
ATOM    623  CB  LEU    70     -18.988  -9.274  -6.044  1.00 10.00      A   
ATOM    624  CG  LEU    70     -18.552  -9.073  -7.498  1.00 10.00      A   
ATOM    625  CD1 LEU    70     -19.175  -7.812  -8.067  1.00 10.00      A   
ATOM    626  CD2 LEU    70     -17.035  -9.011  -7.600  1.00 10.00      A   
ATOM    627  C   LEU    70     -18.718 -10.451  -3.850  1.00 10.00      A   
ATOM    628  O   LEU    70     -19.805 -10.750  -3.355  1.00 10.00      A   
ATOM    629  N   SER    71     -17.691 -10.026  -3.128  1.00 10.00      A   
ATOM    630  HN  SER    71     -16.848  -9.795  -3.578  1.00 10.00      A   
ATOM    631  CA  SER    71     -17.782  -9.891  -1.681  1.00 10.00      A   
ATOM    632  CB  SER    71     -16.371  -9.787  -1.088  1.00 10.00      A   
ATOM    633  OG  SER    71     -15.827  -8.494  -1.295  1.00 10.00      A   
ATOM    634  HG  SER    71     -15.427  -8.449  -2.184  1.00 10.00      A   
ATOM    635  C   SER    71     -18.613  -8.655  -1.309  1.00 10.00      A   
ATOM    636  O   SER    71     -18.922  -7.827  -2.174  1.00 10.00      A   
ATOM    637  N   PRO    72     -19.010  -8.524  -0.027  1.00 10.00      A   
ATOM    638  CA  PRO    72     -19.785  -7.370   0.446  1.00 10.00      A   
ATOM    639  CB  PRO    72     -19.812  -7.558   1.966  1.00 10.00      A   
ATOM    640  CG  PRO    72     -19.663  -9.025   2.160  1.00 10.00      A   
ATOM    641  CD  PRO    72     -18.763  -9.498   1.055  1.00 10.00      A   
ATOM    642  C   PRO    72     -19.096  -6.053   0.097  1.00 10.00      A   
ATOM    643  O   PRO    72     -19.742  -5.107  -0.354  1.00 10.00      A   
ATOM    644  N   GLU    73     -17.780  -6.015   0.279  1.00 10.00      A   
ATOM    645  HN  GLU    73     -17.323  -6.813   0.620  1.00 10.00      A   
ATOM    646  CA  GLU    73     -16.993  -4.821  -0.016  1.00 10.00      A   
ATOM    647  CB  GLU    73     -15.555  -4.994   0.473  1.00 10.00      A   
ATOM    648  CG  GLU    73     -14.987  -3.767   1.167  1.00 10.00      A   
ATOM    649  CD  GLU    73     -15.819  -3.336   2.355  1.00 10.00      A   
ATOM    650  OE1 GLU    73     -16.168  -4.198   3.186  1.00 10.00      A   
ATOM    651  OE2 GLU    73     -16.130  -2.132   2.463  1.00 10.00      A   
ATOM    652  C   GLU    73     -17.004  -4.524  -1.513  1.00 10.00      A   
ATOM    653  O   GLU    73     -17.096  -3.368  -1.927  1.00 10.00      A   
ATOM    654  N   ASP    74     -16.905  -5.580  -2.317  1.00 10.00      A   
ATOM    655  HN  ASP    74     -16.812  -6.473  -1.921  1.00 10.00      A   
ATOM    656  CA  ASP    74     -16.919  -5.442  -3.771  1.00 10.00      A   
ATOM    657  CB  ASP    74     -16.758  -6.805  -4.454  1.00 10.00      A   
ATOM    658  CG  ASP    74     -15.337  -7.330  -4.459  1.00 10.00      A   
ATOM    659  OD1 ASP    74     -14.500  -6.798  -5.217  1.00 10.00      A   
ATOM    660  OD2 ASP    74     -15.056  -8.298  -3.722  1.00 10.00      A   
ATOM    661  C   ASP    74     -18.234  -4.820  -4.219  1.00 10.00      A   
ATOM    662  O   ASP    74     -18.255  -3.874  -5.005  1.00 10.00      A   
ATOM    663  N   ARG    75     -19.333  -5.351  -3.688  1.00 10.00      A   
ATOM    664  HN  ARG    75     -19.242  -6.091  -3.047  1.00 10.00      A   
ATOM    665  CA  ARG    75     -20.665  -4.861  -4.025  1.00 10.00      A   
ATOM    666  CB  ARG    75     -21.746  -5.769  -3.415  1.00 10.00      A   
ATOM    667  CG  ARG    75     -22.087  -6.993  -4.258  1.00 10.00      A   
ATOM    668  CD  ARG    75     -21.905  -8.294  -3.484  1.00 10.00      A   
ATOM    669  NE  ARG    75     -23.174  -8.859  -3.018  1.00 10.00      A   
ATOM    670  HE  ARG    75     -23.999  -8.375  -3.256  1.00 10.00      A   
ATOM    671  CZ  ARG    75     -23.275  -9.988  -2.317  1.00 10.00      A   
ATOM    672  NH1 ARG    75     -22.191 -10.680  -2.001  1.00 10.00      A   
ATOM    673 HH11 ARG    75     -22.275 -11.568  -1.439  1.00 10.00      A   
ATOM    674 HH12 ARG    75     -21.249 -10.355  -2.315  1.00 10.00      A   
ATOM    675  NH2 ARG    75     -24.463 -10.427  -1.928  1.00 10.00      A   
ATOM    676 HH21 ARG    75     -24.542 -11.318  -1.373  1.00 10.00      A   
ATOM    677 HH22 ARG    75     -25.331  -9.891  -2.169  1.00 10.00      A   
ATOM    678  C   ARG    75     -20.855  -3.413  -3.568  1.00 10.00      A   
ATOM    679  O   ARG    75     -21.328  -2.568  -4.331  1.00 10.00      A   
ATOM    680  N   ALA    76     -20.452  -3.123  -2.335  1.00 10.00      A   
ATOM    681  HN  ALA    76     -20.048  -3.828  -1.785  1.00 10.00      A   
ATOM    682  CA  ALA    76     -20.589  -1.784  -1.773  1.00 10.00      A   
ATOM    683  CB  ALA    76     -20.260  -1.792  -0.287  1.00 10.00      A   
ATOM    684  C   ALA    76     -19.721  -0.764  -2.508  1.00 10.00      A   
ATOM    685  O   ALA    76     -20.181   0.330  -2.845  1.00 10.00      A   
ATOM    686  N   GLY    77     -18.471  -1.135  -2.770  1.00 10.00      A   
ATOM    687  HN  GLY    77     -18.166  -2.030  -2.493  1.00 10.00      A   
ATOM    688  CA  GLY    77     -17.546  -0.242  -3.448  1.00 10.00      A   
ATOM    689  C   GLY    77     -17.972   0.120  -4.861  1.00 10.00      A   
ATOM    690  O   GLY    77     -17.718   1.237  -5.324  1.00 10.00      A   
ATOM    691  N   GLU    78     -18.629  -0.815  -5.542  1.00 10.00      A   
ATOM    692  HN  GLU    78     -18.811  -1.679  -5.113  1.00 10.00      A   
ATOM    693  CA  GLU    78     -19.080  -0.593  -6.912  1.00 10.00      A   
ATOM    694  CB  GLU    78     -19.545  -1.896  -7.563  1.00 10.00      A   
ATOM    695  CG  GLU    78     -18.497  -2.546  -8.452  1.00 10.00      A   
ATOM    696  CD  GLU    78     -18.101  -1.674  -9.627  1.00 10.00      A   
ATOM    697  OE1 GLU    78     -19.002  -1.145 -10.315  1.00 10.00      A   
ATOM    698  OE2 GLU    78     -16.887  -1.520  -9.879  1.00 10.00      A   
ATOM    699  C   GLU    78     -20.166   0.477  -7.001  1.00 10.00      A   
ATOM    700  O   GLU    78     -20.399   1.043  -8.070  1.00 10.00      A   
ATOM    701  N   GLY    79     -20.833   0.750  -5.886  1.00 10.00      A   
ATOM    702  HN  GLY    79     -20.619   0.264  -5.059  1.00 10.00      A   
ATOM    703  CA  GLY    79     -21.866   1.767  -5.890  1.00 10.00      A   
ATOM    704  C   GLY    79     -23.122   1.373  -5.143  1.00 10.00      A   
ATOM    705  O   GLY    79     -24.056   2.168  -5.042  1.00 10.00      A   
ATOM    706  N   ILE    80     -23.164   0.156  -4.627  1.00 10.00      A   
ATOM    707  HN  ILE    80     -22.401  -0.447  -4.744  1.00 10.00      A   
ATOM    708  CA  ILE    80     -24.331  -0.303  -3.886  1.00 10.00      A   
ATOM    709  CB  ILE    80     -24.502  -1.829  -3.989  1.00 10.00      A   
ATOM    710  CG1 ILE    80     -24.424  -2.262  -5.457  1.00 10.00      A   
ATOM    711  CG2 ILE    80     -25.831  -2.254  -3.383  1.00 10.00      A   
ATOM    712  CD1 ILE    80     -24.268  -3.752  -5.656  1.00 10.00      A   
ATOM    713  C   ILE    80     -24.212   0.109  -2.421  1.00 10.00      A   
ATOM    714  O   ILE    80     -23.186  -0.128  -1.784  1.00 10.00      A   
ATOM    715  N   PHE    81     -25.252   0.737  -1.893  1.00 10.00      A   
ATOM    716  HN  PHE    81     -26.048   0.902  -2.448  1.00 10.00      A   
ATOM    717  CA  PHE    81     -25.242   1.187  -0.509  1.00 10.00      A   
ATOM    718  CB  PHE    81     -25.277   2.719  -0.444  1.00 10.00      A   
ATOM    719  CG  PHE    81     -25.666   3.264   0.903  1.00 10.00      A   
ATOM    720  CD1 PHE    81     -24.762   3.264   1.951  1.00 10.00      A   
ATOM    721  CD2 PHE    81     -26.938   3.767   1.122  1.00 10.00      A   
ATOM    722  CE1 PHE    81     -25.120   3.748   3.194  1.00 10.00      A   
ATOM    723  CE2 PHE    81     -27.303   4.256   2.362  1.00 10.00      A   
ATOM    724  CZ  PHE    81     -26.391   4.249   3.398  1.00 10.00      A   
ATOM    725  C   PHE    81     -26.404   0.608   0.290  1.00 10.00      A   
ATOM    726  O   PHE    81     -27.541   0.564  -0.183  1.00 10.00      A   
ATOM    727  N   MET    82     -26.097   0.171   1.504  1.00 10.00      A   
ATOM    728  HN  MET    82     -25.160   0.214   1.801  1.00 10.00      A   
ATOM    729  CA  MET    82     -27.089  -0.373   2.415  1.00 10.00      A   
ATOM    730  CB  MET    82     -27.117  -1.901   2.338  1.00 10.00      A   
ATOM    731  CG  MET    82     -28.454  -2.523   2.720  1.00 10.00      A   
ATOM    732  SD  MET    82     -28.771  -2.483   4.494  1.00 10.00      A   
ATOM    733  CE  MET    82     -30.339  -3.346   4.577  1.00 10.00      A   
ATOM    734  C   MET    82     -26.745   0.079   3.830  1.00 10.00      A   
ATOM    735  O   MET    82     -25.651  -0.210   4.322  1.00 10.00      A   
ATOM    736  N   ALA    83     -27.681   0.789   4.460  1.00 10.00      A   
ATOM    737  HN  ALA    83     -28.525   0.957   3.994  1.00 10.00      A   
ATOM    738  CA  ALA    83     -27.515   1.329   5.818  1.00 10.00      A   
ATOM    739  CB  ALA    83     -28.868   1.691   6.408  1.00 10.00      A   
ATOM    740  C   ALA    83     -26.754   0.390   6.759  1.00 10.00      A   
ATOM    741  O   ALA    83     -27.159  -0.754   6.985  1.00 10.00      A   
ATOM    742  N   PHE    84     -25.652   0.885   7.307  1.00 10.00      A   
ATOM    743  HN  PHE    84     -25.393   1.813   7.108  1.00 10.00      A   
ATOM    744  CA  PHE    84     -24.824   0.100   8.212  1.00 10.00      A   
ATOM    745  CB  PHE    84     -23.488  -0.259   7.548  1.00 10.00      A   
ATOM    746  CG  PHE    84     -22.655   0.929   7.140  1.00 10.00      A   
ATOM    747  CD1 PHE    84     -21.677   1.429   7.984  1.00 10.00      A   
ATOM    748  CD2 PHE    84     -22.845   1.537   5.908  1.00 10.00      A   
ATOM    749  CE1 PHE    84     -20.907   2.514   7.612  1.00 10.00      A   
ATOM    750  CE2 PHE    84     -22.079   2.624   5.531  1.00 10.00      A   
ATOM    751  CZ  PHE    84     -21.108   3.110   6.383  1.00 10.00      A   
ATOM    752  C   PHE    84     -24.586   0.854   9.515  1.00 10.00      A   
ATOM    753  O   PHE    84     -24.817   2.061   9.590  1.00 10.00      A   
ATOM    754  N   GLN    85     -24.126   0.141  10.534  1.00 10.00      A   
ATOM    755  HN  GLN    85     -23.954  -0.819  10.411  1.00 10.00      A   
ATOM    756  CA  GLN    85     -23.857   0.747  11.830  1.00 10.00      A   
ATOM    757  CB  GLN    85     -24.395  -0.140  12.954  1.00 10.00      A   
ATOM    758  CG  GLN    85     -25.901  -0.354  12.910  1.00 10.00      A   
ATOM    759  CD  GLN    85     -26.682   0.842  13.418  1.00 10.00      A   
ATOM    760  OE1 GLN    85     -26.986   0.937  14.608  1.00 10.00      A   
ATOM    761  NE2 GLN    85     -27.025   1.754  12.525  1.00 10.00      A   
ATOM    762 HE21 GLN    85     -26.759   1.614  11.591  1.00 10.00      A   
ATOM    763 HE22 GLN    85     -27.537   2.533  12.828  1.00 10.00      A   
ATOM    764  C   GLN    85     -22.362   1.001  12.017  1.00 10.00      A   
ATOM    765  O   GLN    85     -21.524   0.236  11.532  1.00 10.00      A   
ATOM    766  N   TYR    86     -22.037   2.082  12.711  1.00 10.00      A   
ATOM    767  HN  TYR    86     -22.753   2.653  13.063  1.00 10.00      A   
ATOM    768  CA  TYR    86     -20.646   2.448  12.963  1.00 10.00      A   
ATOM    769  CB  TYR    86     -20.541   3.940  13.298  1.00 10.00      A   
ATOM    770  CG  TYR    86     -20.808   4.859  12.127  1.00 10.00      A   
ATOM    771  CD1 TYR    86     -21.580   6.004  12.280  1.00 10.00      A   
ATOM    772  CD2 TYR    86     -20.288   4.586  10.868  1.00 10.00      A   
ATOM    773  CE1 TYR    86     -21.827   6.848  11.215  1.00 10.00      A   
ATOM    774  CE2 TYR    86     -20.530   5.426   9.796  1.00 10.00      A   
ATOM    775  CZ  TYR    86     -21.300   6.556   9.977  1.00 10.00      A   
ATOM    776  OH  TYR    86     -21.545   7.399   8.918  1.00 10.00      A   
ATOM    777  HH  TYR    86     -21.320   8.300   9.173  1.00 10.00      A   
ATOM    778  C   TYR    86     -20.044   1.613  14.097  1.00 10.00      A   
ATOM    779  O   TYR    86     -20.773   1.078  14.935  1.00 10.00      A   
ATOM    780  N   PRO    87     -18.705   1.476  14.122  1.00 10.00      A   
ATOM    781  CA  PRO    87     -17.998   0.713  15.163  1.00 10.00      A   
ATOM    782  CB  PRO    87     -16.525   0.808  14.748  1.00 10.00      A   
ATOM    783  CG  PRO    87     -16.553   1.190  13.309  1.00 10.00      A   
ATOM    784  CD  PRO    87     -17.773   2.040  13.136  1.00 10.00      A   
ATOM    785  C   PRO    87     -18.190   1.339  16.544  1.00 10.00      A   
ATOM    786  O   PRO    87     -18.207   2.566  16.685  1.00 10.00      A   
ATOM    787  N   VAL    88     -18.311   0.498  17.560  1.00 10.00      A   
ATOM    788  HN  VAL    88     -18.248  -0.468  17.393  1.00 10.00      A   
ATOM    789  CA  VAL    88     -18.526   0.972  18.921  1.00 10.00      A   
ATOM    790  CB  VAL    88     -19.697   0.232  19.606  1.00 10.00      A   
ATOM    791  CG1 VAL    88     -19.977   0.818  20.981  1.00 10.00      A   
ATOM    792  CG2 VAL    88     -20.947   0.283  18.738  1.00 10.00      A   
ATOM    793  C   VAL    88     -17.272   0.849  19.787  1.00 10.00      A   
ATOM    794  O   VAL    88     -16.739  -0.247  19.974  1.00 10.00      A   
ATOM    795  N   GLU    89     -16.814   1.992  20.297  1.00 10.00      A   
ATOM    796  HN  GLU    89     -17.283   2.824  20.071  1.00 10.00      A   
ATOM    797  CA  GLU    89     -15.646   2.072  21.176  1.00 10.00      A   
ATOM    798  CB  GLU    89     -15.968   1.569  22.585  1.00 10.00      A   
ATOM    799  CG  GLU    89     -16.835   2.519  23.397  1.00 10.00      A   
ATOM    800  CD  GLU    89     -17.236   1.943  24.737  1.00 10.00      A   
ATOM    801  OE1 GLU    89     -16.338   1.580  25.531  1.00 10.00      A   
ATOM    802  OE2 GLU    89     -18.456   1.853  25.007  1.00 10.00      A   
ATOM    803  C   GLU    89     -14.395   1.393  20.624  1.00 10.00      A   
ATOM    804  O   GLU    89     -14.024   0.295  21.052  1.00 10.00      A   
ATOM    805  N   ILE    90     -13.748   2.048  19.673  1.00 10.00      A   
ATOM    806  HN  ILE    90     -14.098   2.910  19.364  1.00 10.00      A   
ATOM    807  CA  ILE    90     -12.519   1.531  19.084  1.00 10.00      A   
ATOM    808  CB  ILE    90     -12.721   0.965  17.659  1.00 10.00      A   
ATOM    809  CG1 ILE    90     -13.736  -0.186  17.681  1.00 10.00      A   
ATOM    810  CG2 ILE    90     -11.391   0.488  17.084  1.00 10.00      A   
ATOM    811  CD1 ILE    90     -13.911  -0.889  16.351  1.00 10.00      A   
ATOM    812  C   ILE    90     -11.464   2.636  19.065  1.00 10.00      A   
ATOM    813  O   ILE    90     -11.634   3.649  18.385  1.00 10.00      A   
ATOM    814  N   PRO    91     -10.385   2.457  19.845  1.00 10.00      A   
ATOM    815  CA  PRO    91      -9.289   3.429  19.957  1.00 10.00      A   
ATOM    816  CB  PRO    91      -8.167   2.611  20.594  1.00 10.00      A   
ATOM    817  CG  PRO    91      -8.871   1.587  21.413  1.00 10.00      A   
ATOM    818  CD  PRO    91     -10.155   1.275  20.695  1.00 10.00      A   
ATOM    819  C   PRO    91      -8.829   3.993  18.615  1.00 10.00      A   
ATOM    820  O   PRO    91      -8.347   3.262  17.748  1.00 10.00      A   
ATOM    821  N   GLY    92      -9.005   5.299  18.449  1.00 10.00      A   
ATOM    822  HN  GLY    92      -9.430   5.816  19.164  1.00 10.00      A   
ATOM    823  CA  GLY    92      -8.594   5.967  17.229  1.00 10.00      A   
ATOM    824  C   GLY    92      -9.698   6.041  16.196  1.00 10.00      A   
ATOM    825  O   GLY    92      -9.874   7.068  15.538  1.00 10.00      A   
ATOM    826  N   VAL    93     -10.459   4.965  16.071  1.00 10.00      A   
ATOM    827  HN  VAL    93     -10.301   4.198  16.661  1.00 10.00      A   
ATOM    828  CA  VAL    93     -11.539   4.901  15.099  1.00 10.00      A   
ATOM    829  CB  VAL    93     -11.891   3.447  14.721  1.00 10.00      A   
ATOM    830  CG1 VAL    93     -12.979   3.411  13.659  1.00 10.00      A   
ATOM    831  CG2 VAL    93     -10.653   2.715  14.231  1.00 10.00      A   
ATOM    832  C   VAL    93     -12.783   5.626  15.599  1.00 10.00      A   
ATOM    833  O   VAL    93     -13.577   5.081  16.370  1.00 10.00      A   
ATOM    834  N   SER    94     -12.930   6.865  15.167  1.00 10.00      A   
ATOM    835  HN  SER    94     -12.246   7.247  14.579  1.00 10.00      A   
ATOM    836  CA  SER    94     -14.068   7.684  15.541  1.00 10.00      A   
ATOM    837  CB  SER    94     -13.588   9.100  15.858  1.00 10.00      A   
ATOM    838  OG  SER    94     -12.668   9.548  14.876  1.00 10.00      A   
ATOM    839  HG  SER    94     -12.000  10.105  15.295  1.00 10.00      A   
ATOM    840  C   SER    94     -15.073   7.722  14.396  1.00 10.00      A   
ATOM    841  O   SER    94     -14.876   7.064  13.369  1.00 10.00      A   
ATOM    842  N   ASN    95     -16.142   8.491  14.569  1.00 10.00      A   
ATOM    843  HN  ASN    95     -16.245   8.981  15.413  1.00 10.00      A   
ATOM    844  CA  ASN    95     -17.175   8.617  13.543  1.00 10.00      A   
ATOM    845  CB  ASN    95     -18.303   9.539  14.013  1.00 10.00      A   
ATOM    846  CG  ASN    95     -19.302   8.847  14.920  1.00 10.00      A   
ATOM    847  OD1 ASN    95     -20.301   8.295  14.457  1.00 10.00      A   
ATOM    848  ND2 ASN    95     -19.052   8.881  16.217  1.00 10.00      A   
ATOM    849 HD21 ASN    95     -18.241   9.341  16.524  1.00 10.00      A   
ATOM    850 HD22 ASN    95     -19.690   8.451  16.828  1.00 10.00      A   
ATOM    851  C   ASN    95     -16.587   9.149  12.241  1.00 10.00      A   
ATOM    852  O   ASN    95     -16.783   8.569  11.173  1.00 10.00      A   
ATOM    853  N   GLN    96     -15.847  10.245  12.346  1.00 10.00      A   
ATOM    854  HN  GLN    96     -15.721  10.653  13.229  1.00 10.00      A   
ATOM    855  CA  GLN    96     -15.227  10.869  11.184  1.00 10.00      A   
ATOM    856  CB  GLN    96     -14.733  12.274  11.534  1.00 10.00      A   
ATOM    857  CG  GLN    96     -14.074  13.014  10.380  1.00 10.00      A   
ATOM    858  CD  GLN    96     -13.756  14.456  10.716  1.00 10.00      A   
ATOM    859  OE1 GLN    96     -14.486  15.108  11.461  1.00 10.00      A   
ATOM    860  NE2 GLN    96     -12.663  14.962  10.175  1.00 10.00      A   
ATOM    861 HE21 GLN    96     -12.125  14.385   9.594  1.00 10.00      A   
ATOM    862 HE22 GLN    96     -12.429  15.894  10.378  1.00 10.00      A   
ATOM    863  C   GLN    96     -14.082  10.020  10.638  1.00 10.00      A   
ATOM    864  O   GLN    96     -13.949   9.854   9.428  1.00 10.00      A   
ATOM    865  N   PHE    97     -13.274   9.468  11.537  1.00 10.00      A   
ATOM    866  HN  PHE    97     -13.448   9.620  12.491  1.00 10.00      A   
ATOM    867  CA  PHE    97     -12.135   8.641  11.142  1.00 10.00      A   
ATOM    868  CB  PHE    97     -11.341   8.192  12.376  1.00 10.00      A   
ATOM    869  CG  PHE    97     -10.052   7.486  12.056  1.00 10.00      A   
ATOM    870  CD1 PHE    97      -8.920   8.210  11.718  1.00 10.00      A   
ATOM    871  CD2 PHE    97      -9.970   6.101  12.098  1.00 10.00      A   
ATOM    872  CE1 PHE    97      -7.732   7.568  11.422  1.00 10.00      A   
ATOM    873  CE2 PHE    97      -8.786   5.453  11.804  1.00 10.00      A   
ATOM    874  CZ  PHE    97      -7.664   6.188  11.467  1.00 10.00      A   
ATOM    875  C   PHE    97     -12.577   7.429  10.322  1.00 10.00      A   
ATOM    876  O   PHE    97     -12.009   7.144   9.262  1.00 10.00      A   
ATOM    877  N   PHE    98     -13.591   6.723  10.810  1.00 10.00      A   
ATOM    878  HN  PHE    98     -14.004   6.995  11.660  1.00 10.00      A   
ATOM    879  CA  PHE    98     -14.099   5.546  10.118  1.00 10.00      A   
ATOM    880  CB  PHE    98     -15.087   4.775  10.996  1.00 10.00      A   
ATOM    881  CG  PHE    98     -15.645   3.541  10.341  1.00 10.00      A   
ATOM    882  CD1 PHE    98     -14.861   2.408  10.188  1.00 10.00      A   
ATOM    883  CD2 PHE    98     -16.950   3.516   9.876  1.00 10.00      A   
ATOM    884  CE1 PHE    98     -15.368   1.273   9.583  1.00 10.00      A   
ATOM    885  CE2 PHE    98     -17.464   2.386   9.272  1.00 10.00      A   
ATOM    886  CZ  PHE    98     -16.672   1.263   9.124  1.00 10.00      A   
ATOM    887  C   PHE    98     -14.748   5.926   8.793  1.00 10.00      A   
ATOM    888  O   PHE    98     -14.538   5.265   7.779  1.00 10.00      A   
ATOM    889  N   LEU    99     -15.525   7.004   8.804  1.00 10.00      A   
ATOM    890  HN  LEU    99     -15.651   7.499   9.642  1.00 10.00      A   
ATOM    891  CA  LEU    99     -16.195   7.471   7.597  1.00 10.00      A   
ATOM    892  CB  LEU    99     -17.073   8.686   7.907  1.00 10.00      A   
ATOM    893  CG  LEU    99     -18.091   9.073   6.832  1.00 10.00      A   
ATOM    894  CD1 LEU    99     -19.048   7.922   6.562  1.00 10.00      A   
ATOM    895  CD2 LEU    99     -18.854  10.322   7.242  1.00 10.00      A   
ATOM    896  C   LEU    99     -15.167   7.820   6.526  1.00 10.00      A   
ATOM    897  O   LEU    99     -15.382   7.585   5.335  1.00 10.00      A   
ATOM    898  N   GLN   100     -14.041   8.373   6.969  1.00 10.00      A   
ATOM    899  HN  GLN   100     -13.946   8.547   7.932  1.00 10.00      A   
ATOM    900  CA  GLN   100     -12.954   8.748   6.076  1.00 10.00      A   
ATOM    901  CB  GLN   100     -11.856   9.472   6.861  1.00 10.00      A   
ATOM    902  CG  GLN   100     -10.627   9.824   6.038  1.00 10.00      A   
ATOM    903  CD  GLN   100     -10.464  11.317   5.837  1.00 10.00      A   
ATOM    904  OE1 GLN   100     -10.789  12.118   6.714  1.00 10.00      A   
ATOM    905  NE2 GLN   100      -9.963  11.703   4.679  1.00 10.00      A   
ATOM    906 HE21 GLN   100      -9.723  11.013   4.022  1.00 10.00      A   
ATOM    907 HE22 GLN   100      -9.856  12.664   4.519  1.00 10.00      A   
ATOM    908  C   GLN   100     -12.375   7.515   5.388  1.00 10.00      A   
ATOM    909  O   GLN   100     -12.283   7.465   4.161  1.00 10.00      A   
ATOM    910  N   THR   101     -12.014   6.512   6.180  1.00 10.00      A   
ATOM    911  HN  THR   101     -12.143   6.594   7.148  1.00 10.00      A   
ATOM    912  CA  THR   101     -11.440   5.287   5.642  1.00 10.00      A   
ATOM    913  CB  THR   101     -10.872   4.380   6.753  1.00 10.00      A   
ATOM    914  OG1 THR   101     -11.452   4.738   8.019  1.00 10.00      A   
ATOM    915  HG1 THR   101     -11.124   5.602   8.295  1.00 10.00      A   
ATOM    916  CG2 THR   101      -9.358   4.516   6.831  1.00 10.00      A   
ATOM    917  C   THR   101     -12.458   4.521   4.799  1.00 10.00      A   
ATOM    918  O   THR   101     -12.100   3.879   3.810  1.00 10.00      A   
ATOM    919  N   ALA   102     -13.728   4.611   5.184  1.00 10.00      A   
ATOM    920  HN  ALA   102     -13.949   5.143   5.983  1.00 10.00      A   
ATOM    921  CA  ALA   102     -14.799   3.936   4.460  1.00 10.00      A   
ATOM    922  CB  ALA   102     -16.110   4.029   5.229  1.00 10.00      A   
ATOM    923  C   ALA   102     -14.958   4.517   3.059  1.00 10.00      A   
ATOM    924  O   ALA   102     -14.970   3.780   2.072  1.00 10.00      A   
ATOM    925  N   LEU   103     -15.064   5.841   2.975  1.00 10.00      A   
ATOM    926  HN  LEU   103     -15.033   6.380   3.799  1.00 10.00      A   
ATOM    927  CA  LEU   103     -15.220   6.511   1.688  1.00 10.00      A   
ATOM    928  CB  LEU   103     -15.563   7.993   1.869  1.00 10.00      A   
ATOM    929  CG  LEU   103     -15.714   8.810   0.579  1.00 10.00      A   
ATOM    930  CD1 LEU   103     -16.838   8.258  -0.284  1.00 10.00      A   
ATOM    931  CD2 LEU   103     -15.945  10.280   0.892  1.00 10.00      A   
ATOM    932  C   LEU   103     -13.961   6.360   0.842  1.00 10.00      A   
ATOM    933  O   LEU   103     -14.036   6.186  -0.375  1.00 10.00      A   
ATOM    934  N   ASN   104     -12.809   6.424   1.496  1.00 10.00      A   
ATOM    935  HN  ASN   104     -12.816   6.570   2.467  1.00 10.00      A   
ATOM    936  CA  ASN   104     -11.534   6.292   0.805  1.00 10.00      A   
ATOM    937  CB  ASN   104     -10.355   6.599   1.733  1.00 10.00      A   
ATOM    938  CG  ASN   104      -9.940   8.062   1.676  1.00 10.00      A   
ATOM    939  OD1 ASN   104     -10.653   8.903   1.122  1.00 10.00      A   
ATOM    940  ND2 ASN   104      -8.786   8.381   2.245  1.00 10.00      A   
ATOM    941 HD21 ASN   104      -8.256   7.658   2.669  1.00 10.00      A   
ATOM    942 HD22 ASN   104      -8.504   9.322   2.231  1.00 10.00      A   
ATOM    943  C   ASN   104     -11.396   4.924   0.149  1.00 10.00      A   
ATOM    944  O   ASN   104     -10.898   4.819  -0.968  1.00 10.00      A   
ATOM    945  N   ALA   105     -11.871   3.882   0.833  1.00 10.00      A   
ATOM    946  HN  ALA   105     -12.255   4.031   1.723  1.00 10.00      A   
ATOM    947  CA  ALA   105     -11.816   2.523   0.296  1.00 10.00      A   
ATOM    948  CB  ALA   105     -12.341   1.526   1.321  1.00 10.00      A   
ATOM    949  C   ALA   105     -12.635   2.434  -0.984  1.00 10.00      A   
ATOM    950  O   ALA   105     -12.181   1.895  -1.997  1.00 10.00      A   
ATOM    951  N   VAL   106     -13.842   2.986  -0.930  1.00 10.00      A   
ATOM    952  HN  VAL   106     -14.142   3.391  -0.090  1.00 10.00      A   
ATOM    953  CA  VAL   106     -14.735   2.997  -2.080  1.00 10.00      A   
ATOM    954  CB  VAL   106     -16.093   3.639  -1.723  1.00 10.00      A   
ATOM    955  CG1 VAL   106     -17.042   3.598  -2.910  1.00 10.00      A   
ATOM    956  CG2 VAL   106     -16.714   2.946  -0.519  1.00 10.00      A   
ATOM    957  C   VAL   106     -14.089   3.784  -3.216  1.00 10.00      A   
ATOM    958  O   VAL   106     -14.232   3.443  -4.391  1.00 10.00      A   
ATOM    959  N   ARG   107     -13.358   4.829  -2.848  1.00 10.00      A   
ATOM    960  HN  ARG   107     -13.276   5.038  -1.890  1.00 10.00      A   
ATOM    961  CA  ARG   107     -12.673   5.670  -3.818  1.00 10.00      A   
ATOM    962  CB  ARG   107     -12.044   6.879  -3.124  1.00 10.00      A   
ATOM    963  CG  ARG   107     -12.337   8.213  -3.791  1.00 10.00      A   
ATOM    964  CD  ARG   107     -13.783   8.642  -3.583  1.00 10.00      A   
ATOM    965  NE  ARG   107     -14.053   9.931  -4.219  1.00 10.00      A   
ATOM    966  HE  ARG   107     -13.302  10.366  -4.686  1.00 10.00      A   
ATOM    967  CZ  ARG   107     -15.238  10.549  -4.211  1.00 10.00      A   
ATOM    968  NH1 ARG   107     -16.284  10.009  -3.596  1.00 10.00      A   
ATOM    969 HH11 ARG   107     -17.210  10.516  -3.599  1.00 10.00      A   
ATOM    970 HH12 ARG   107     -16.200   9.094  -3.114  1.00 10.00      A   
ATOM    971  NH2 ARG   107     -15.373  11.720  -4.816  1.00 10.00      A   
ATOM    972 HH21 ARG   107     -14.560  12.162  -5.298  1.00 10.00      A   
ATOM    973 HH22 ARG   107     -16.300  12.205  -4.815  1.00 10.00      A   
ATOM    974  C   ARG   107     -11.607   4.866  -4.561  1.00 10.00      A   
ATOM    975  O   ARG   107     -11.564   4.876  -5.793  1.00 10.00      A   
ATOM    976  N   SER   108     -10.769   4.155  -3.809  1.00 10.00      A   
ATOM    977  HN  SER   108     -10.859   4.183  -2.830  1.00 10.00      A   
ATOM    978  CA  SER   108      -9.707   3.339  -4.392  1.00 10.00      A   
ATOM    979  CB  SER   108      -8.854   2.706  -3.288  1.00 10.00      A   
ATOM    980  OG  SER   108      -8.458   3.672  -2.328  1.00 10.00      A   
ATOM    981  HG  SER   108      -8.394   3.246  -1.455  1.00 10.00      A   
ATOM    982  C   SER   108     -10.279   2.253  -5.303  1.00 10.00      A   
ATOM    983  O   SER   108      -9.774   2.026  -6.408  1.00 10.00      A   
ATOM    984  N   TYR   109     -11.351   1.603  -4.850  1.00 10.00      A   
ATOM    985  HN  TYR   109     -11.709   1.829  -3.960  1.00 10.00      A   
ATOM    986  CA  TYR   109     -11.993   0.542  -5.623  1.00 10.00      A   
ATOM    987  CB  TYR   109     -13.131  -0.098  -4.823  1.00 10.00      A   
ATOM    988  CG  TYR   109     -13.633  -1.393  -5.419  1.00 10.00      A   
ATOM    989  CD1 TYR   109     -12.891  -2.558  -5.305  1.00 10.00      A   
ATOM    990  CD2 TYR   109     -14.846  -1.451  -6.093  1.00 10.00      A   
ATOM    991  CE1 TYR   109     -13.336  -3.744  -5.850  1.00 10.00      A   
ATOM    992  CE2 TYR   109     -15.301  -2.635  -6.641  1.00 10.00      A   
ATOM    993  CZ  TYR   109     -14.541  -3.781  -6.513  1.00 10.00      A   
ATOM    994  OH  TYR   109     -14.986  -4.968  -7.053  1.00 10.00      A   
ATOM    995  HH  TYR   109     -14.859  -5.683  -6.401  1.00 10.00      A   
ATOM    996  C   TYR   109     -12.515   1.057  -6.965  1.00 10.00      A   
ATOM    997  O   TYR   109     -12.564   0.315  -7.948  1.00 10.00      A   
ATOM    998  N   ARG   110     -12.892   2.329  -7.007  1.00 10.00      A   
ATOM    999  HN  ARG   110     -12.821   2.877  -6.194  1.00 10.00      A   
ATOM   1000  CA  ARG   110     -13.409   2.932  -8.232  1.00 10.00      A   
ATOM   1001  CB  ARG   110     -14.515   3.947  -7.925  1.00 10.00      A   
ATOM   1002  CG  ARG   110     -15.756   3.357  -7.271  1.00 10.00      A   
ATOM   1003  CD  ARG   110     -16.881   4.378  -7.211  1.00 10.00      A   
ATOM   1004  NE  ARG   110     -17.905   4.033  -6.221  1.00 10.00      A   
ATOM   1005  HE  ARG   110     -17.882   3.118  -5.844  1.00 10.00      A   
ATOM   1006  CZ  ARG   110     -18.849   4.882  -5.802  1.00 10.00      A   
ATOM   1007  NH1 ARG   110     -18.905   6.115  -6.295  1.00 10.00      A   
ATOM   1008 HH11 ARG   110     -19.647   6.775  -5.967  1.00 10.00      A   
ATOM   1009 HH12 ARG   110     -18.209   6.430  -7.006  1.00 10.00      A   
ATOM   1010  NH2 ARG   110     -19.737   4.501  -4.890  1.00 10.00      A   
ATOM   1011 HH21 ARG   110     -19.700   3.539  -4.488  1.00 10.00      A   
ATOM   1012 HH22 ARG   110     -20.471   5.169  -4.563  1.00 10.00      A   
ATOM   1013  C   ARG   110     -12.289   3.595  -9.036  1.00 10.00      A   
ATOM   1014  O   ARG   110     -12.523   4.149 -10.114  1.00 10.00      A   
ATOM   1015  N   GLY   111     -11.073   3.543  -8.501  1.00 10.00      A   
ATOM   1016  HN  GLY   111     -10.949   3.093  -7.636  1.00 10.00      A   
ATOM   1017  CA  GLY   111      -9.929   4.130  -9.175  1.00 10.00      A   
ATOM   1018  C   GLY   111      -9.904   5.641  -9.079  1.00 10.00      A   
ATOM   1019  O   GLY   111      -9.349   6.321  -9.944  1.00 10.00      A   
ATOM   1020  N   GLN   112     -10.506   6.167  -8.027  1.00 10.00      A   
ATOM   1021  HN  GLN   112     -10.917   5.571  -7.361  1.00 10.00      A   
ATOM   1022  CA  GLN   112     -10.557   7.603  -7.817  1.00 10.00      A   
ATOM   1023  CB  GLN   112     -11.971   8.033  -7.414  1.00 10.00      A   
ATOM   1024  CG  GLN   112     -13.062   7.459  -8.302  1.00 10.00      A   
ATOM   1025  CD  GLN   112     -12.906   7.866  -9.754  1.00 10.00      A   
ATOM   1026  OE1 GLN   112     -12.503   8.991 -10.056  1.00 10.00      A   
ATOM   1027  NE2 GLN   112     -13.202   6.951 -10.660  1.00 10.00      A   
ATOM   1028 HE21 GLN   112     -13.499   6.069 -10.349  1.00 10.00      A   
ATOM   1029 HE22 GLN   112     -13.112   7.189 -11.607  1.00 10.00      A   
ATOM   1030  C   GLN   112      -9.559   8.003  -6.744  1.00 10.00      A   
ATOM   1031  O   GLN   112      -9.243   7.205  -5.858  1.00 10.00      A   
ATOM   1032  N   GLU   113      -9.059   9.224  -6.833  1.00 10.00      A   
ATOM   1033  HN  GLU   113      -9.348   9.807  -7.568  1.00 10.00      A   
ATOM   1034  CA  GLU   113      -8.088   9.725  -5.870  1.00 10.00      A   
ATOM   1035  CB  GLU   113      -7.543  11.092  -6.297  1.00 10.00      A   
ATOM   1036  CG  GLU   113      -6.499  11.666  -5.351  1.00 10.00      A   
ATOM   1037  CD  GLU   113      -5.735  12.824  -5.951  1.00 10.00      A   
ATOM   1038  OE1 GLU   113      -4.736  12.576  -6.657  1.00 10.00      A   
ATOM   1039  OE2 GLU   113      -6.125  13.988  -5.715  1.00 10.00      A   
ATOM   1040  C   GLU   113      -8.682   9.793  -4.467  1.00 10.00      A   
ATOM   1041  O   GLU   113      -9.785  10.310  -4.266  1.00 10.00      A   
ATOM   1042  N   THR   114      -7.945   9.252  -3.506  1.00 10.00      A   
ATOM   1043  HN  THR   114      -7.085   8.843  -3.736  1.00 10.00      A   
ATOM   1044  CA  THR   114      -8.362   9.240  -2.119  1.00 10.00      A   
ATOM   1045  CB  THR   114      -7.388   8.386  -1.291  1.00 10.00      A   
ATOM   1046  OG1 THR   114      -6.141   8.289  -2.000  1.00 10.00      A   
ATOM   1047  HG1 THR   114      -5.595   7.599  -1.592  1.00 10.00      A   
ATOM   1048  CG2 THR   114      -7.949   6.986  -1.099  1.00 10.00      A   
ATOM   1049  C   THR   114      -8.415  10.663  -1.563  1.00 10.00      A   
ATOM   1050  O   THR   114      -7.670  11.546  -2.006  1.00 10.00      A   
ATOM   1051  N   LEU   115      -9.299  10.886  -0.603  1.00 10.00      A   
ATOM   1052  HN  LEU   115      -9.851  10.143  -0.274  1.00 10.00      A   
ATOM   1053  CA  LEU   115      -9.459  12.201  -0.006  1.00 10.00      A   
ATOM   1054  CB  LEU   115     -10.943  12.505   0.228  1.00 10.00      A   
ATOM   1055  CG  LEU   115     -11.841  12.494  -1.012  1.00 10.00      A   
ATOM   1056  CD1 LEU   115     -13.296  12.687  -0.621  1.00 10.00      A   
ATOM   1057  CD2 LEU   115     -11.407  13.567  -2.001  1.00 10.00      A   
ATOM   1058  C   LEU   115      -8.681  12.319   1.297  1.00 10.00      A   
ATOM   1059  O   LEU   115      -8.621  11.376   2.091  1.00 10.00      A   
ATOM   1060  N   ASP   116      -8.080  13.483   1.503  1.00 10.00      A   
ATOM   1061  HN  ASP   116      -8.161  14.186   0.828  1.00 10.00      A   
ATOM   1062  CA  ASP   116      -7.312  13.749   2.707  1.00 10.00      A   
ATOM   1063  CB  ASP   116      -6.148  14.709   2.432  1.00 10.00      A   
ATOM   1064  CG  ASP   116      -6.572  16.015   1.786  1.00 10.00      A   
ATOM   1065  OD1 ASP   116      -7.298  16.800   2.430  1.00 10.00      A   
ATOM   1066  OD2 ASP   116      -6.165  16.265   0.629  1.00 10.00      A   
ATOM   1067  C   ASP   116      -8.220  14.287   3.806  1.00 10.00      A   
ATOM   1068  O   ASP   116      -9.440  14.352   3.633  1.00 10.00      A   
ATOM   1069  N   ARG   117      -7.628  14.673   4.927  1.00 10.00      A   
ATOM   1070  HN  ARG   117      -6.649  14.625   4.988  1.00 10.00      A   
ATOM   1071  CA  ARG   117      -8.385  15.176   6.067  1.00 10.00      A   
ATOM   1072  CB  ARG   117      -7.458  15.422   7.258  1.00 10.00      A   
ATOM   1073  CG  ARG   117      -7.986  14.893   8.582  1.00 10.00      A   
ATOM   1074  CD  ARG   117      -8.025  13.374   8.594  1.00 10.00      A   
ATOM   1075  NE  ARG   117      -8.079  12.838   9.956  1.00 10.00      A   
ATOM   1076  HE  ARG   117      -8.671  13.296  10.595  1.00 10.00      A   
ATOM   1077  CZ  ARG   117      -7.374  11.788  10.370  1.00 10.00      A   
ATOM   1078  NH1 ARG   117      -6.559  11.156   9.531  1.00 10.00      A   
ATOM   1079 HH11 ARG   117      -6.470  11.480   8.541  1.00 10.00      A   
ATOM   1080 HH12 ARG   117      -6.001  10.334   9.855  1.00 10.00      A   
ATOM   1081  NH2 ARG   117      -7.486  11.365  11.625  1.00 10.00      A   
ATOM   1082 HH21 ARG   117      -8.128  11.854  12.289  1.00 10.00      A   
ATOM   1083 HH22 ARG   117      -6.938  10.544  11.950  1.00 10.00      A   
ATOM   1084  C   ARG   117      -9.166  16.447   5.737  1.00 10.00      A   
ATOM   1085  O   ARG   117     -10.349  16.558   6.065  1.00 10.00      A   
ATOM   1086  N   PHE   118      -8.509  17.391   5.074  1.00 10.00      A   
ATOM   1087  HN  PHE   118      -7.580  17.225   4.801  1.00 10.00      A   
ATOM   1088  CA  PHE   118      -9.139  18.659   4.723  1.00 10.00      A   
ATOM   1089  CB  PHE   118      -8.092  19.678   4.259  1.00 10.00      A   
ATOM   1090  CG  PHE   118      -8.623  21.076   4.106  1.00 10.00      A   
ATOM   1091  CD1 PHE   118      -8.818  21.885   5.214  1.00 10.00      A   
ATOM   1092  CD2 PHE   118      -8.926  21.581   2.853  1.00 10.00      A   
ATOM   1093  CE1 PHE   118      -9.305  23.172   5.074  1.00 10.00      A   
ATOM   1094  CE2 PHE   118      -9.412  22.866   2.705  1.00 10.00      A   
ATOM   1095  CZ  PHE   118      -9.602  23.662   3.817  1.00 10.00      A   
ATOM   1096  C   PHE   118     -10.220  18.476   3.663  1.00 10.00      A   
ATOM   1097  O   PHE   118     -11.338  18.973   3.815  1.00 10.00      A   
ATOM   1098  N   ASP   119      -9.888  17.745   2.605  1.00 10.00      A   
ATOM   1099  HN  ASP   119      -8.978  17.358   2.558  1.00 10.00      A   
ATOM   1100  CA  ASP   119     -10.825  17.501   1.510  1.00 10.00      A   
ATOM   1101  CB  ASP   119     -10.167  16.677   0.404  1.00 10.00      A   
ATOM   1102  CG  ASP   119      -9.984  17.463  -0.877  1.00 10.00      A   
ATOM   1103  OD1 ASP   119     -10.856  17.379  -1.769  1.00 10.00      A   
ATOM   1104  OD2 ASP   119      -8.958  18.167  -1.002  1.00 10.00      A   
ATOM   1105  C   ASP   119     -12.083  16.799   2.002  1.00 10.00      A   
ATOM   1106  O   ASP   119     -13.199  17.168   1.629  1.00 10.00      A   
ATOM   1107  N   PHE   120     -11.896  15.797   2.851  1.00 10.00      A   
ATOM   1108  HN  PHE   120     -10.978  15.556   3.112  1.00 10.00      A   
ATOM   1109  CA  PHE   120     -13.016  15.046   3.402  1.00 10.00      A   
ATOM   1110  CB  PHE   120     -12.528  13.864   4.242  1.00 10.00      A   
ATOM   1111  CG  PHE   120     -13.639  13.006   4.782  1.00 10.00      A   
ATOM   1112  CD1 PHE   120     -14.302  12.111   3.958  1.00 10.00      A   
ATOM   1113  CD2 PHE   120     -14.020  13.095   6.112  1.00 10.00      A   
ATOM   1114  CE1 PHE   120     -15.326  11.323   4.449  1.00 10.00      A   
ATOM   1115  CE2 PHE   120     -15.042  12.310   6.609  1.00 10.00      A   
ATOM   1116  CZ  PHE   120     -15.695  11.422   5.776  1.00 10.00      A   
ATOM   1117  C   PHE   120     -13.918  15.949   4.236  1.00 10.00      A   
ATOM   1118  O   PHE   120     -15.139  15.900   4.105  1.00 10.00      A   
ATOM   1119  N   GLN   121     -13.308  16.776   5.082  1.00 10.00      A   
ATOM   1120  HN  GLN   121     -12.327  16.771   5.133  1.00 10.00      A   
ATOM   1121  CA  GLN   121     -14.056  17.693   5.936  1.00 10.00      A   
ATOM   1122  CB  GLN   121     -13.104  18.460   6.865  1.00 10.00      A   
ATOM   1123  CG  GLN   121     -13.732  18.911   8.179  1.00 10.00      A   
ATOM   1124  CD  GLN   121     -14.579  20.164   8.043  1.00 10.00      A   
ATOM   1125  OE1 GLN   121     -14.273  21.055   7.251  1.00 10.00      A   
ATOM   1126  NE2 GLN   121     -15.653  20.235   8.810  1.00 10.00      A   
ATOM   1127 HE21 GLN   121     -15.840  19.487   9.416  1.00 10.00      A   
ATOM   1128 HE22 GLN   121     -16.228  21.034   8.738  1.00 10.00      A   
ATOM   1129  C   GLN   121     -14.874  18.667   5.094  1.00 10.00      A   
ATOM   1130  O   GLN   121     -16.070  18.851   5.327  1.00 10.00      A   
ATOM   1131  N   ASP   122     -14.224  19.268   4.103  1.00 10.00      A   
ATOM   1132  HN  ASP   122     -13.271  19.057   3.961  1.00 10.00      A   
ATOM   1133  CA  ASP   122     -14.877  20.229   3.216  1.00 10.00      A   
ATOM   1134  CB  ASP   122     -13.868  20.781   2.204  1.00 10.00      A   
ATOM   1135  CG  ASP   122     -14.497  21.692   1.167  1.00 10.00      A   
ATOM   1136  OD1 ASP   122     -15.084  22.727   1.554  1.00 10.00      A   
ATOM   1137  OD2 ASP   122     -14.393  21.386  -0.041  1.00 10.00      A   
ATOM   1138  C   ASP   122     -16.062  19.595   2.490  1.00 10.00      A   
ATOM   1139  O   ASP   122     -17.175  20.128   2.503  1.00 10.00      A   
ATOM   1140  N   LEU   123     -15.819  18.439   1.885  1.00 10.00      A   
ATOM   1141  HN  LEU   123     -14.913  18.061   1.928  1.00 10.00      A   
ATOM   1142  CA  LEU   123     -16.850  17.717   1.148  1.00 10.00      A   
ATOM   1143  CB  LEU   123     -16.235  16.508   0.435  1.00 10.00      A   
ATOM   1144  CG  LEU   123     -17.044  15.908  -0.718  1.00 10.00      A   
ATOM   1145  CD1 LEU   123     -17.292  16.946  -1.799  1.00 10.00      A   
ATOM   1146  CD2 LEU   123     -16.331  14.695  -1.296  1.00 10.00      A   
ATOM   1147  C   LEU   123     -17.989  17.272   2.068  1.00 10.00      A   
ATOM   1148  O   LEU   123     -19.167  17.414   1.730  1.00 10.00      A   
ATOM   1149  N   MET   124     -17.633  16.757   3.241  1.00 10.00      A   
ATOM   1150  HN  MET   124     -16.678  16.694   3.465  1.00 10.00      A   
ATOM   1151  CA  MET   124     -18.620  16.287   4.209  1.00 10.00      A   
ATOM   1152  CB  MET   124     -17.935  15.588   5.390  1.00 10.00      A   
ATOM   1153  CG  MET   124     -18.865  15.218   6.536  1.00 10.00      A   
ATOM   1154  SD  MET   124     -17.981  14.505   7.940  1.00 10.00      A   
ATOM   1155  CE  MET   124     -16.751  15.773   8.238  1.00 10.00      A   
ATOM   1156  C   MET   124     -19.499  17.428   4.706  1.00 10.00      A   
ATOM   1157  O   MET   124     -20.722  17.295   4.761  1.00 10.00      A   
ATOM   1158  N   GLU   125     -18.873  18.552   5.048  1.00 10.00      A   
ATOM   1159  HN  GLU   125     -17.893  18.600   4.963  1.00 10.00      A   
ATOM   1160  CA  GLU   125     -19.600  19.717   5.545  1.00 10.00      A   
ATOM   1161  CB  GLU   125     -18.623  20.831   5.934  1.00 10.00      A   
ATOM   1162  CG  GLU   125     -19.189  21.848   6.909  1.00 10.00      A   
ATOM   1163  CD  GLU   125     -18.105  22.603   7.646  1.00 10.00      A   
ATOM   1164  OE1 GLU   125     -17.727  22.180   8.764  1.00 10.00      A   
ATOM   1165  OE2 GLU   125     -17.623  23.626   7.115  1.00 10.00      A   
ATOM   1166  C   GLU   125     -20.597  20.217   4.500  1.00 10.00      A   
ATOM   1167  O   GLU   125     -21.691  20.679   4.837  1.00 10.00      A   
ATOM   1168  N   GLU   126     -20.213  20.102   3.235  1.00 10.00      A   
ATOM   1169  HN  GLU   126     -19.329  19.725   3.042  1.00 10.00      A   
ATOM   1170  CA  GLU   126     -21.057  20.521   2.123  1.00 10.00      A   
ATOM   1171  CB  GLU   126     -20.280  20.398   0.806  1.00 10.00      A   
ATOM   1172  CG  GLU   126     -21.136  20.464  -0.449  1.00 10.00      A   
ATOM   1173  CD  GLU   126     -20.313  20.344  -1.713  1.00 10.00      A   
ATOM   1174  OE1 GLU   126     -19.925  19.212  -2.075  1.00 10.00      A   
ATOM   1175  OE2 GLU   126     -20.043  21.385  -2.346  1.00 10.00      A   
ATOM   1176  C   GLU   126     -22.332  19.683   2.066  1.00 10.00      A   
ATOM   1177  O   GLU   126     -23.434  20.217   1.920  1.00 10.00      A   
ATOM   1178  N   LYS   127     -22.175  18.370   2.205  1.00 10.00      A   
ATOM   1179  HN  LYS   127     -21.273  18.009   2.341  1.00 10.00      A   
ATOM   1180  CA  LYS   127     -23.308  17.454   2.160  1.00 10.00      A   
ATOM   1181  CB  LYS   127     -22.836  15.996   2.219  1.00 10.00      A   
ATOM   1182  CG  LYS   127     -21.783  15.638   1.184  1.00 10.00      A   
ATOM   1183  CD  LYS   127     -22.140  16.191  -0.187  1.00 10.00      A   
ATOM   1184  CE  LYS   127     -21.021  15.966  -1.188  1.00 10.00      A   
ATOM   1185  NZ  LYS   127     -21.165  16.841  -2.382  1.00 10.00      A   
ATOM   1186  HZ1 LYS   127     -20.643  16.439  -3.187  1.00 10.00      A   
ATOM   1187  HZ2 LYS   127     -20.784  17.794  -2.182  1.00 10.00      A   
ATOM   1188  HZ3 LYS   127     -22.167  16.933  -2.642  1.00 10.00      A   
ATOM   1189  C   LYS   127     -24.282  17.739   3.294  1.00 10.00      A   
ATOM   1190  O   LYS   127     -25.499  17.726   3.099  1.00 10.00      A   
ATOM   1191  N   ILE   128     -23.737  18.010   4.473  1.00 10.00      A   
ATOM   1192  HN  ILE   128     -22.757  18.009   4.556  1.00 10.00      A   
ATOM   1193  CA  ILE   128     -24.553  18.309   5.645  1.00 10.00      A   
ATOM   1194  CB  ILE   128     -23.679  18.467   6.911  1.00 10.00      A   
ATOM   1195  CG1 ILE   128     -22.879  17.189   7.173  1.00 10.00      A   
ATOM   1196  CG2 ILE   128     -24.529  18.821   8.124  1.00 10.00      A   
ATOM   1197  CD1 ILE   128     -21.883  17.310   8.306  1.00 10.00      A   
ATOM   1198  C   ILE   128     -25.363  19.585   5.419  1.00 10.00      A   
ATOM   1199  O   ILE   128     -26.522  19.681   5.831  1.00 10.00      A   
ATOM   1200  N   ALA   129     -24.748  20.555   4.747  1.00 10.00      A   
ATOM   1201  HN  ALA   129     -23.825  20.417   4.450  1.00 10.00      A   
ATOM   1202  CA  ALA   129     -25.398  21.825   4.454  1.00 10.00      A   
ATOM   1203  CB  ALA   129     -24.369  22.845   3.993  1.00 10.00      A   
ATOM   1204  C   ALA   129     -26.484  21.656   3.397  1.00 10.00      A   
ATOM   1205  O   ALA   129     -27.572  22.219   3.517  1.00 10.00      A   
ATOM   1206  N   LEU   130     -26.186  20.874   2.364  1.00 10.00      A   
ATOM   1207  HN  LEU   130     -25.297  20.453   2.323  1.00 10.00      A   
ATOM   1208  CA  LEU   130     -27.134  20.630   1.282  1.00 10.00      A   
ATOM   1209  CB  LEU   130     -26.484  19.804   0.166  1.00 10.00      A   
ATOM   1210  CG  LEU   130     -27.354  19.526  -1.066  1.00 10.00      A   
ATOM   1211  CD1 LEU   130     -27.697  20.818  -1.793  1.00 10.00      A   
ATOM   1212  CD2 LEU   130     -26.665  18.544  -1.999  1.00 10.00      A   
ATOM   1213  C   LEU   130     -28.387  19.928   1.797  1.00 10.00      A   
ATOM   1214  O   LEU   130     -29.507  20.267   1.413  1.00 10.00      A   
ATOM   1215  N   LEU   131     -28.193  18.954   2.674  1.00 10.00      A   
ATOM   1216  HN  LEU   131     -27.274  18.725   2.944  1.00 10.00      A   
ATOM   1217  CA  LEU   131     -29.311  18.210   3.240  1.00 10.00      A   
ATOM   1218  CB  LEU   131     -28.847  16.849   3.757  1.00 10.00      A   
ATOM   1219  CG  LEU   131     -28.446  15.824   2.694  1.00 10.00      A   
ATOM   1220  CD1 LEU   131     -27.744  14.635   3.337  1.00 10.00      A   
ATOM   1221  CD2 LEU   131     -29.667  15.364   1.909  1.00 10.00      A   
ATOM   1222  C   LEU   131     -29.989  18.995   4.360  1.00 10.00      A   
ATOM   1223  O   LEU   131     -31.105  18.669   4.769  1.00 10.00      A   
ATOM   1224  N   LYS   132     -29.309  20.035   4.837  1.00 10.00      A   
ATOM   1225  HN  LYS   132     -28.431  20.242   4.449  1.00 10.00      A   
ATOM   1226  CA  LYS   132     -29.819  20.880   5.919  1.00 10.00      A   
ATOM   1227  CB  LYS   132     -31.099  21.621   5.517  1.00 10.00      A   
ATOM   1228  CG  LYS   132     -30.885  22.703   4.471  1.00 10.00      A   
ATOM   1229  CD  LYS   132     -32.177  23.450   4.178  1.00 10.00      A   
ATOM   1230  CE  LYS   132     -31.989  24.468   3.065  1.00 10.00      A   
ATOM   1231  NZ  LYS   132     -33.269  25.119   2.685  1.00 10.00      A   
ATOM   1232  HZ1 LYS   132     -33.679  25.610   3.504  1.00 10.00      A   
ATOM   1233  HZ2 LYS   132     -33.948  24.409   2.349  1.00 10.00      A   
ATOM   1234  HZ3 LYS   132     -33.108  25.813   1.927  1.00 10.00      A   
ATOM   1235  C   LYS   132     -30.019  20.071   7.196  1.00 10.00      A   
ATOM   1236  O   LYS   132     -31.119  19.998   7.750  1.00 10.00      A   
ATOM   1237  N   MET   133     -28.943  19.450   7.647  1.00 10.00      A   
ATOM   1238  HN  MET   133     -28.096  19.554   7.161  1.00 10.00      A   
ATOM   1239  CA  MET   133     -28.970  18.631   8.852  1.00 10.00      A   
ATOM   1240  CB  MET   133     -28.570  17.190   8.513  1.00 10.00      A   
ATOM   1241  CG  MET   133     -29.439  16.517   7.463  1.00 10.00      A   
ATOM   1242  SD  MET   133     -31.118  16.186   8.028  1.00 10.00      A   
ATOM   1243  CE  MET   133     -31.804  15.400   6.571  1.00 10.00      A   
ATOM   1244  C   MET   133     -28.008  19.206   9.889  1.00 10.00      A   
ATOM   1245  O   MET   133     -27.180  20.058   9.555  1.00 10.00      A   
ATOM   1246  N   PRO   134     -28.118  18.773  11.163  1.00 10.00      A   
ATOM   1247  CA  PRO   134     -27.236  19.245  12.242  1.00 10.00      A   
ATOM   1248  CB  PRO   134     -27.565  18.304  13.401  1.00 10.00      A   
ATOM   1249  CG  PRO   134     -28.970  17.887  13.153  1.00 10.00      A   
ATOM   1250  CD  PRO   134     -29.123  17.813  11.660  1.00 10.00      A   
ATOM   1251  C   PRO   134     -25.763  19.115  11.867  1.00 10.00      A   
ATOM   1252  O   PRO   134     -25.305  18.044  11.463  1.00 10.00      A   
ATOM   1253  N   GLU   135     -25.024  20.209  12.010  1.00 10.00      A   
ATOM   1254  HN  GLU   135     -25.450  21.034  12.340  1.00 10.00      A   
ATOM   1255  CA  GLU   135     -23.606  20.230  11.672  1.00 10.00      A   
ATOM   1256  CB  GLU   135     -23.034  21.642  11.828  1.00 10.00      A   
ATOM   1257  CG  GLU   135     -23.683  22.668  10.908  1.00 10.00      A   
ATOM   1258  CD  GLU   135     -22.792  23.863  10.638  1.00 10.00      A   
ATOM   1259  OE1 GLU   135     -21.656  23.668  10.146  1.00 10.00      A   
ATOM   1260  OE2 GLU   135     -23.222  25.010  10.904  1.00 10.00      A   
ATOM   1261  C   GLU   135     -22.799  19.217  12.485  1.00 10.00      A   
ATOM   1262  O   GLU   135     -21.861  18.601  11.979  1.00 10.00      A   
ATOM   1263  N   ASP   136     -23.181  19.029  13.738  1.00 10.00      A   
ATOM   1264  HN  ASP   136     -23.942  19.538  14.087  1.00 10.00      A   
ATOM   1265  CA  ASP   136     -22.494  18.091  14.617  1.00 10.00      A   
ATOM   1266  CB  ASP   136     -22.260  18.730  15.990  1.00 10.00      A   
ATOM   1267  CG  ASP   136     -23.550  19.098  16.696  1.00 10.00      A   
ATOM   1268  OD1 ASP   136     -24.235  20.034  16.238  1.00 10.00      A   
ATOM   1269  OD2 ASP   136     -23.886  18.455  17.710  1.00 10.00      A   
ATOM   1270  C   ASP   136     -23.295  16.799  14.765  1.00 10.00      A   
ATOM   1271  O   ASP   136     -23.240  16.145  15.805  1.00 10.00      A   
ATOM   1272  N   LEU   137     -24.008  16.427  13.706  1.00 10.00      A   
ATOM   1273  HN  LEU   137     -23.976  16.987  12.900  1.00 10.00      A   
ATOM   1274  CA  LEU   137     -24.836  15.218  13.692  1.00 10.00      A   
ATOM   1275  CB  LEU   137     -25.436  15.011  12.298  1.00 10.00      A   
ATOM   1276  CG  LEU   137     -26.305  13.767  12.107  1.00 10.00      A   
ATOM   1277  CD1 LEU   137     -27.598  13.896  12.895  1.00 10.00      A   
ATOM   1278  CD2 LEU   137     -26.595  13.542  10.631  1.00 10.00      A   
ATOM   1279  C   LEU   137     -24.057  13.967  14.102  1.00 10.00      A   
ATOM   1280  O   LEU   137     -24.566  13.116  14.837  1.00 10.00      A   
ATOM   1281  N   LEU   138     -22.817  13.866  13.641  1.00 10.00      A   
ATOM   1282  HN  LEU   138     -22.447  14.594  13.089  1.00 10.00      A   
ATOM   1283  CA  LEU   138     -21.982  12.707  13.944  1.00 10.00      A   
ATOM   1284  CB  LEU   138     -20.935  12.496  12.847  1.00 10.00      A   
ATOM   1285  CG  LEU   138     -21.469  12.188  11.449  1.00 10.00      A   
ATOM   1286  CD1 LEU   138     -20.336  12.200  10.436  1.00 10.00      A   
ATOM   1287  CD2 LEU   138     -22.185  10.848  11.433  1.00 10.00      A   
ATOM   1288  C   LEU   138     -21.287  12.841  15.295  1.00 10.00      A   
ATOM   1289  O   LEU   138     -20.446  12.015  15.646  1.00 10.00      A   
ATOM   1290  N   THR   139     -21.638  13.873  16.052  1.00 10.00      A   
ATOM   1291  HN  THR   139     -22.325  14.497  15.729  1.00 10.00      A   
ATOM   1292  CA  THR   139     -21.024  14.103  17.353  1.00 10.00      A   
ATOM   1293  CB  THR   139     -19.856  15.104  17.224  1.00 10.00      A   
ATOM   1294  OG1 THR   139     -20.211  16.128  16.282  1.00 10.00      A   
ATOM   1295  HG1 THR   139     -21.169  16.256  16.303  1.00 10.00      A   
ATOM   1296  CG2 THR   139     -18.581  14.412  16.763  1.00 10.00      A   
ATOM   1297  C   THR   139     -22.036  14.662  18.357  1.00 10.00      A   
ATOM   1298  O   THR   139     -21.741  15.619  19.075  1.00 10.00      A   
ATOM   1299  N   ARG   140     -23.229  14.078  18.411  1.00 10.00      A   
ATOM   1300  HN  ARG   140     -23.422  13.312  17.832  1.00 10.00      A   
ATOM   1301  CA  ARG   140     -24.253  14.557  19.336  1.00 10.00      A   
ATOM   1302  CB  ARG   140     -25.109  15.650  18.692  1.00 10.00      A   
ATOM   1303  CG  ARG   140     -25.887  15.200  17.467  1.00 10.00      A   
ATOM   1304  CD  ARG   140     -27.007  16.174  17.139  1.00 10.00      A   
ATOM   1305  NE  ARG   140     -26.528  17.550  17.011  1.00 10.00      A   
ATOM   1306  HE  ARG   140     -25.550  17.699  17.069  1.00 10.00      A   
ATOM   1307  CZ  ARG   140     -27.329  18.601  16.843  1.00 10.00      A   
ATOM   1308  NH1 ARG   140     -28.644  18.442  16.790  1.00 10.00      A   
ATOM   1309 HH11 ARG   140     -29.063  17.490  16.875  1.00 10.00      A   
ATOM   1310 HH12 ARG   140     -29.268  19.268  16.664  1.00 10.00      A   
ATOM   1311  NH2 ARG   140     -26.811  19.809  16.689  1.00 10.00      A   
ATOM   1312 HH21 ARG   140     -25.766  19.940  16.698  1.00 10.00      A   
ATOM   1313 HH22 ARG   140     -27.431  20.635  16.554  1.00 10.00      A   
ATOM   1314  C   ARG   140     -25.144  13.436  19.851  1.00 10.00      A   
ATOM   1315  O   ARG   140     -25.115  12.315  19.342  1.00 10.00      A   
ATOM   1316  N   SER   141     -25.944  13.764  20.860  1.00 10.00      A   
ATOM   1317  HN  SER   141     -25.917  14.683  21.207  1.00 10.00      A   
ATOM   1318  CA  SER   141     -26.864  12.819  21.471  1.00 10.00      A   
ATOM   1319  CB  SER   141     -26.300  12.357  22.818  1.00 10.00      A   
ATOM   1320  OG  SER   141     -25.469  13.360  23.390  1.00 10.00      A   
ATOM   1321  HG  SER   141     -24.544  13.130  23.228  1.00 10.00      A   
ATOM   1322  C   SER   141     -28.217  13.490  21.676  1.00 10.00      A   
ATOM   1323  O   SER   141     -28.292  14.580  22.246  1.00 10.00      A   
ATOM   1324  N   VAL   142     -29.280  12.855  21.207  1.00 10.00      A   
ATOM   1325  HN  VAL   142     -29.170  11.977  20.777  1.00 10.00      A   
ATOM   1326  CA  VAL   142     -30.615  13.428  21.335  1.00 10.00      A   
ATOM   1327  CB  VAL   142     -31.308  13.588  19.968  1.00 10.00      A   
ATOM   1328  CG1 VAL   142     -30.620  14.666  19.145  1.00 10.00      A   
ATOM   1329  CG2 VAL   142     -31.326  12.265  19.217  1.00 10.00      A   
ATOM   1330  C   VAL   142     -31.504  12.603  22.258  1.00 10.00      A   
ATOM   1331  O   VAL   142     -31.118  11.525  22.716  1.00 10.00      A   
ATOM   1332  N   ASN   143     -32.691  13.127  22.533  1.00 10.00      A   
ATOM   1333  HN  ASN   143     -32.930  13.996  22.141  1.00 10.00      A   
ATOM   1334  CA  ASN   143     -33.653  12.454  23.394  1.00 10.00      A   
ATOM   1335  CB  ASN   143     -34.781  13.425  23.766  1.00 10.00      A   
ATOM   1336  CG  ASN   143     -35.830  12.808  24.672  1.00 10.00      A   
ATOM   1337  OD1 ASN   143     -36.816  12.243  24.203  1.00 10.00      A   
ATOM   1338  ND2 ASN   143     -35.628  12.920  25.973  1.00 10.00      A   
ATOM   1339 HD21 ASN   143     -34.819  13.386  26.277  1.00 10.00      A   
ATOM   1340 HD22 ASN   143     -36.286  12.522  26.583  1.00 10.00      A   
ATOM   1341  C   ASN   143     -34.220  11.228  22.685  1.00 10.00      A   
ATOM   1342  O   ASN   143     -34.254  11.182  21.452  1.00 10.00      A   
ATOM   1343  N   VAL   144     -34.669  10.246  23.462  1.00 10.00      A   
ATOM   1344  HN  VAL   144     -34.620  10.351  24.439  1.00 10.00      A   
ATOM   1345  CA  VAL   144     -35.227   9.011  22.915  1.00 10.00      A   
ATOM   1346  CB  VAL   144     -35.696   8.054  24.036  1.00 10.00      A   
ATOM   1347  CG1 VAL   144     -36.850   8.651  24.829  1.00 10.00      A   
ATOM   1348  CG2 VAL   144     -36.064   6.685  23.480  1.00 10.00      A   
ATOM   1349  C   VAL   144     -36.366   9.276  21.921  1.00 10.00      A   
ATOM   1350  O   VAL   144     -36.571   8.505  20.985  1.00 10.00      A   
ATOM   1351  N   GLY   145     -37.082  10.379  22.110  1.00 10.00      A   
ATOM   1352  HN  GLY   145     -36.861  10.973  22.861  1.00 10.00      A   
ATOM   1353  CA  GLY   145     -38.183  10.715  21.223  1.00 10.00      A   
ATOM   1354  C   GLY   145     -37.717  11.092  19.828  1.00 10.00      A   
ATOM   1355  O   GLY   145     -38.502  11.080  18.879  1.00 10.00      A   
ATOM   1356  N   PHE   146     -36.436  11.412  19.698  1.00 10.00      A   
ATOM   1357  HN  PHE   146     -35.851  11.382  20.489  1.00 10.00      A   
ATOM   1358  CA  PHE   146     -35.867  11.796  18.413  1.00 10.00      A   
ATOM   1359  CB  PHE   146     -35.208  13.175  18.509  1.00 10.00      A   
ATOM   1360  CG  PHE   146     -36.147  14.279  18.908  1.00 10.00      A   
ATOM   1361  CD1 PHE   146     -36.156  14.765  20.205  1.00 10.00      A   
ATOM   1362  CD2 PHE   146     -37.022  14.830  17.987  1.00 10.00      A   
ATOM   1363  CE1 PHE   146     -37.017  15.780  20.575  1.00 10.00      A   
ATOM   1364  CE2 PHE   146     -37.886  15.845  18.351  1.00 10.00      A   
ATOM   1365  CZ  PHE   146     -37.885  16.321  19.648  1.00 10.00      A   
ATOM   1366  C   PHE   146     -34.845  10.768  17.944  1.00 10.00      A   
ATOM   1367  O   PHE   146     -34.049  11.037  17.044  1.00 10.00      A   
ATOM   1368  N   SER   147     -34.882   9.588  18.544  1.00 10.00      A   
ATOM   1369  HN  SER   147     -35.558   9.425  19.231  1.00 10.00      A   
ATOM   1370  CA  SER   147     -33.952   8.526  18.197  1.00 10.00      A   
ATOM   1371  CB  SER   147     -34.118   7.338  19.145  1.00 10.00      A   
ATOM   1372  OG  SER   147     -35.471   6.912  19.205  1.00 10.00      A   
ATOM   1373  HG  SER   147     -35.954   7.462  19.842  1.00 10.00      A   
ATOM   1374  C   SER   147     -34.124   8.084  16.747  1.00 10.00      A   
ATOM   1375  O   SER   147     -33.144   7.942  16.017  1.00 10.00      A   
ATOM   1376  N   GLY   148     -35.373   7.889  16.336  1.00 10.00      A   
ATOM   1377  HN  GLY   148     -36.111   8.034  16.965  1.00 10.00      A   
ATOM   1378  CA  GLY   148     -35.657   7.463  14.980  1.00 10.00      A   
ATOM   1379  C   GLY   148     -35.227   8.496  13.962  1.00 10.00      A   
ATOM   1380  O   GLY   148     -34.605   8.162  12.950  1.00 10.00      A   
ATOM   1381  N   GLY   149     -35.550   9.753  14.240  1.00 10.00      A   
ATOM   1382  HN  GLY   149     -36.048   9.949  15.064  1.00 10.00      A   
ATOM   1383  CA  GLY   149     -35.185  10.831  13.343  1.00 10.00      A   
ATOM   1384  C   GLY   149     -33.683  10.953  13.167  1.00 10.00      A   
ATOM   1385  O   GLY   149     -33.190  11.071  12.044  1.00 10.00      A   
ATOM   1386  N   GLU   150     -32.953  10.893  14.273  1.00 10.00      A   
ATOM   1387  HN  GLU   150     -33.401  10.773  15.141  1.00 10.00      A   
ATOM   1388  CA  GLU   150     -31.504  11.007  14.232  1.00 10.00      A   
ATOM   1389  CB  GLU   150     -30.926  11.213  15.630  1.00 10.00      A   
ATOM   1390  CG  GLU   150     -29.723  12.143  15.666  1.00 10.00      A   
ATOM   1391  CD  GLU   150     -30.089  13.594  15.398  1.00 10.00      A   
ATOM   1392  OE1 GLU   150     -31.036  13.848  14.623  1.00 10.00      A   
ATOM   1393  OE2 GLU   150     -29.421  14.490  15.957  1.00 10.00      A   
ATOM   1394  C   GLU   150     -30.870   9.798  13.551  1.00 10.00      A   
ATOM   1395  O   GLU   150     -29.904   9.940  12.801  1.00 10.00      A   
ATOM   1396  N   LYS   151     -31.417   8.611  13.807  1.00 10.00      A   
ATOM   1397  HN  LYS   151     -32.176   8.556  14.429  1.00 10.00      A   
ATOM   1398  CA  LYS   151     -30.908   7.391  13.192  1.00 10.00      A   
ATOM   1399  CB  LYS   151     -31.693   6.170  13.674  1.00 10.00      A   
ATOM   1400  CG  LYS   151     -31.188   5.571  14.978  1.00 10.00      A   
ATOM   1401  CD  LYS   151     -31.992   4.339  15.363  1.00 10.00      A   
ATOM   1402  CE  LYS   151     -31.505   3.738  16.673  1.00 10.00      A   
ATOM   1403  NZ  LYS   151     -32.388   2.631  17.135  1.00 10.00      A   
ATOM   1404  HZ1 LYS   151     -32.347   1.834  16.466  1.00 10.00      A   
ATOM   1405  HZ2 LYS   151     -33.371   2.964  17.194  1.00 10.00      A   
ATOM   1406  HZ3 LYS   151     -32.091   2.299  18.076  1.00 10.00      A   
ATOM   1407  C   LYS   151     -31.000   7.497  11.675  1.00 10.00      A   
ATOM   1408  O   LYS   151     -30.054   7.174  10.957  1.00 10.00      A   
ATOM   1409  N   LYS   152     -32.144   7.981  11.196  1.00 10.00      A   
ATOM   1410  HN  LYS   152     -32.864   8.227  11.820  1.00 10.00      A   
ATOM   1411  CA  LYS   152     -32.357   8.145   9.766  1.00 10.00      A   
ATOM   1412  CB  LYS   152     -33.830   8.394   9.445  1.00 10.00      A   
ATOM   1413  CG  LYS   152     -34.689   7.143   9.541  1.00 10.00      A   
ATOM   1414  CD  LYS   152     -34.123   6.021   8.687  1.00 10.00      A   
ATOM   1415  CE  LYS   152     -33.908   4.758   9.504  1.00 10.00      A   
ATOM   1416  NZ  LYS   152     -33.161   3.724   8.740  1.00 10.00      A   
ATOM   1417  HZ1 LYS   152     -33.182   2.823   9.249  1.00 10.00      A   
ATOM   1418  HZ2 LYS   152     -32.166   4.015   8.620  1.00 10.00      A   
ATOM   1419  HZ3 LYS   152     -33.593   3.588   7.794  1.00 10.00      A   
ATOM   1420  C   LYS   152     -31.473   9.247   9.206  1.00 10.00      A   
ATOM   1421  O   LYS   152     -30.978   9.142   8.086  1.00 10.00      A   
ATOM   1422  N   ARG   153     -31.266  10.298   9.995  1.00 10.00      A   
ATOM   1423  HN  ARG   153     -31.707  10.333  10.875  1.00 10.00      A   
ATOM   1424  CA  ARG   153     -30.410  11.407   9.582  1.00 10.00      A   
ATOM   1425  CB  ARG   153     -30.352  12.480  10.669  1.00 10.00      A   
ATOM   1426  CG  ARG   153     -31.450  13.527  10.582  1.00 10.00      A   
ATOM   1427  CD  ARG   153     -31.245  14.610  11.628  1.00 10.00      A   
ATOM   1428  NE  ARG   153     -32.237  15.681  11.517  1.00 10.00      A   
ATOM   1429  HE  ARG   153     -32.336  16.114  10.639  1.00 10.00      A   
ATOM   1430  CZ  ARG   153     -32.998  16.099  12.529  1.00 10.00      A   
ATOM   1431  NH1 ARG   153     -32.888  15.536  13.730  1.00 10.00      A   
ATOM   1432 HH11 ARG   153     -32.186  14.763  13.897  1.00 10.00      A   
ATOM   1433 HH12 ARG   153     -33.495  15.853  14.514  1.00 10.00      A   
ATOM   1434  NH2 ARG   153     -33.865  17.089  12.340  1.00 10.00      A   
ATOM   1435 HH21 ARG   153     -33.946  17.542  11.402  1.00 10.00      A   
ATOM   1436 HH22 ARG   153     -34.465  17.421  13.126  1.00 10.00      A   
ATOM   1437  C   ARG   153     -29.002  10.893   9.296  1.00 10.00      A   
ATOM   1438  O   ARG   153     -28.330  11.356   8.373  1.00 10.00      A   
ATOM   1439  N   ASN   154     -28.573   9.925  10.098  1.00 10.00      A   
ATOM   1440  HN  ASN   154     -29.164   9.610  10.818  1.00 10.00      A   
ATOM   1441  CA  ASN   154     -27.258   9.320   9.948  1.00 10.00      A   
ATOM   1442  CB  ASN   154     -26.948   8.422  11.150  1.00 10.00      A   
ATOM   1443  CG  ASN   154     -25.483   8.040  11.243  1.00 10.00      A   
ATOM   1444  OD1 ASN   154     -25.010   7.162  10.525  1.00 10.00      A   
ATOM   1445  ND2 ASN   154     -24.758   8.680  12.146  1.00 10.00      A   
ATOM   1446 HD21 ASN   154     -25.199   9.355  12.703  1.00 10.00      A   
ATOM   1447 HD22 ASN   154     -23.809   8.448  12.226  1.00 10.00      A   
ATOM   1448  C   ASN   154     -27.204   8.497   8.663  1.00 10.00      A   
ATOM   1449  O   ASN   154     -26.295   8.662   7.848  1.00 10.00      A   
ATOM   1450  N   ASP   155     -28.205   7.631   8.485  1.00 10.00      A   
ATOM   1451  HN  ASP   155     -28.900   7.566   9.174  1.00 10.00      A   
ATOM   1452  CA  ASP   155     -28.297   6.766   7.305  1.00 10.00      A   
ATOM   1453  CB  ASP   155     -29.540   5.866   7.372  1.00 10.00      A   
ATOM   1454  CG  ASP   155     -29.505   4.869   8.516  1.00 10.00      A   
ATOM   1455  OD1 ASP   155     -28.399   4.495   8.961  1.00 10.00      A   
ATOM   1456  OD2 ASP   155     -30.593   4.453   8.978  1.00 10.00      A   
ATOM   1457  C   ASP   155     -28.320   7.583   6.017  1.00 10.00      A   
ATOM   1458  O   ASP   155     -27.637   7.252   5.047  1.00 10.00      A   
ATOM   1459  N   ILE   156     -29.103   8.659   6.015  1.00 10.00      A   
ATOM   1460  HN  ILE   156     -29.625   8.870   6.821  1.00 10.00      A   
ATOM   1461  CA  ILE   156     -29.211   9.531   4.848  1.00 10.00      A   
ATOM   1462  CB  ILE   156     -30.269  10.642   5.053  1.00 10.00      A   
ATOM   1463  CG1 ILE   156     -31.662  10.036   5.255  1.00 10.00      A   
ATOM   1464  CG2 ILE   156     -30.277  11.621   3.885  1.00 10.00      A   
ATOM   1465  CD1 ILE   156     -32.122   9.139   4.126  1.00 10.00      A   
ATOM   1466  C   ILE   156     -27.859  10.160   4.513  1.00 10.00      A   
ATOM   1467  O   ILE   156     -27.497  10.291   3.342  1.00 10.00      A   
ATOM   1468  N   LEU   157     -27.107  10.528   5.546  1.00 10.00      A   
ATOM   1469  HN  LEU   157     -27.440  10.382   6.457  1.00 10.00      A   
ATOM   1470  CA  LEU   157     -25.796  11.135   5.354  1.00 10.00      A   
ATOM   1471  CB  LEU   157     -25.226  11.639   6.681  1.00 10.00      A   
ATOM   1472  CG  LEU   157     -23.895  12.395   6.604  1.00 10.00      A   
ATOM   1473  CD1 LEU   157     -24.007  13.598   5.680  1.00 10.00      A   
ATOM   1474  CD2 LEU   157     -23.447  12.829   7.991  1.00 10.00      A   
ATOM   1475  C   LEU   157     -24.837  10.151   4.692  1.00 10.00      A   
ATOM   1476  O   LEU   157     -24.058  10.527   3.809  1.00 10.00      A   
ATOM   1477  N   GLN   158     -24.909   8.885   5.106  1.00 10.00      A   
ATOM   1478  HN  GLN   158     -25.549   8.648   5.814  1.00 10.00      A   
ATOM   1479  CA  GLN   158     -24.056   7.845   4.538  1.00 10.00      A   
ATOM   1480  CB  GLN   158     -24.277   6.499   5.238  1.00 10.00      A   
ATOM   1481  CG  GLN   158     -24.247   6.543   6.757  1.00 10.00      A   
ATOM   1482  CD  GLN   158     -24.453   5.173   7.383  1.00 10.00      A   
ATOM   1483  OE1 GLN   158     -25.050   4.278   6.779  1.00 10.00      A   
ATOM   1484  NE2 GLN   158     -23.968   5.003   8.603  1.00 10.00      A   
ATOM   1485 HE21 GLN   158     -23.513   5.762   9.025  1.00 10.00      A   
ATOM   1486 HE22 GLN   158     -24.094   4.131   9.038  1.00 10.00      A   
ATOM   1487  C   GLN   158     -24.355   7.691   3.052  1.00 10.00      A   
ATOM   1488  O   GLN   158     -23.456   7.473   2.239  1.00 10.00      A   
ATOM   1489  N   MET   159     -25.631   7.835   2.717  1.00 10.00      A   
ATOM   1490  HN  MET   159     -26.284   8.027   3.425  1.00 10.00      A   
ATOM   1491  CA  MET   159     -26.107   7.712   1.345  1.00 10.00      A   
ATOM   1492  CB  MET   159     -27.635   7.628   1.353  1.00 10.00      A   
ATOM   1493  CG  MET   159     -28.279   7.396  -0.002  1.00 10.00      A   
ATOM   1494  SD  MET   159     -30.076   7.257   0.112  1.00 10.00      A   
ATOM   1495  CE  MET   159     -30.486   8.817   0.895  1.00 10.00      A   
ATOM   1496  C   MET   159     -25.646   8.884   0.475  1.00 10.00      A   
ATOM   1497  O   MET   159     -25.636   8.790  -0.752  1.00 10.00      A   
ATOM   1498  N   ALA   160     -25.264   9.981   1.108  1.00 10.00      A   
ATOM   1499  HN  ALA   160     -25.291  10.004   2.089  1.00 10.00      A   
ATOM   1500  CA  ALA   160     -24.812  11.157   0.378  1.00 10.00      A   
ATOM   1501  CB  ALA   160     -25.296  12.424   1.069  1.00 10.00      A   
ATOM   1502  C   ALA   160     -23.293  11.184   0.230  1.00 10.00      A   
ATOM   1503  O   ALA   160     -22.767  11.310  -0.879  1.00 10.00      A   
ATOM   1504  N   VAL   161     -22.599  11.043   1.354  1.00 10.00      A   
ATOM   1505  HN  VAL   161     -23.087  10.913   2.199  1.00 10.00      A   
ATOM   1506  CA  VAL   161     -21.139  11.084   1.384  1.00 10.00      A   
ATOM   1507  CB  VAL   161     -20.610  11.030   2.837  1.00 10.00      A   
ATOM   1508  CG1 VAL   161     -19.089  10.978   2.873  1.00 10.00      A   
ATOM   1509  CG2 VAL   161     -21.119  12.222   3.632  1.00 10.00      A   
ATOM   1510  C   VAL   161     -20.479   9.982   0.548  1.00 10.00      A   
ATOM   1511  O   VAL   161     -19.495  10.233  -0.151  1.00 10.00      A   
ATOM   1512  N   LEU   162     -21.025   8.771   0.608  1.00 10.00      A   
ATOM   1513  HN  LEU   162     -21.827   8.636   1.157  1.00 10.00      A   
ATOM   1514  CA  LEU   162     -20.455   7.636  -0.124  1.00 10.00      A   
ATOM   1515  CB  LEU   162     -21.030   6.309   0.378  1.00 10.00      A   
ATOM   1516  CG  LEU   162     -20.537   5.833   1.747  1.00 10.00      A   
ATOM   1517  CD1 LEU   162     -21.237   4.545   2.150  1.00 10.00      A   
ATOM   1518  CD2 LEU   162     -19.027   5.644   1.744  1.00 10.00      A   
ATOM   1519  C   LEU   162     -20.623   7.739  -1.638  1.00 10.00      A   
ATOM   1520  O   LEU   162     -19.912   7.065  -2.386  1.00 10.00      A   
ATOM   1521  N   GLU   163     -21.554   8.580  -2.084  1.00 10.00      A   
ATOM   1522  HN  GLU   163     -22.062   9.109  -1.435  1.00 10.00      A   
ATOM   1523  CA  GLU   163     -21.829   8.755  -3.513  1.00 10.00      A   
ATOM   1524  CB  GLU   163     -20.690   9.506  -4.211  1.00 10.00      A   
ATOM   1525  CG  GLU   163     -20.470  10.923  -3.711  1.00 10.00      A   
ATOM   1526  CD  GLU   163     -19.378  11.638  -4.480  1.00 10.00      A   
ATOM   1527  OE1 GLU   163     -19.621  12.027  -5.643  1.00 10.00      A   
ATOM   1528  OE2 GLU   163     -18.275  11.830  -3.924  1.00 10.00      A   
ATOM   1529  C   GLU   163     -22.084   7.410  -4.204  1.00 10.00      A   
ATOM   1530  O   GLU   163     -21.330   7.001  -5.092  1.00 10.00      A   
ATOM   1531  N   PRO   164     -23.149   6.696  -3.801  1.00 10.00      A   
ATOM   1532  CA  PRO   164     -23.494   5.403  -4.368  1.00 10.00      A   
ATOM   1533  CB  PRO   164     -24.174   4.712  -3.188  1.00 10.00      A   
ATOM   1534  CG  PRO   164     -24.832   5.816  -2.421  1.00 10.00      A   
ATOM   1535  CD  PRO   164     -24.108   7.097  -2.759  1.00 10.00      A   
ATOM   1536  C   PRO   164     -24.472   5.531  -5.535  1.00 10.00      A   
ATOM   1537  O   PRO   164     -25.305   6.439  -5.561  1.00 10.00      A   
ATOM   1538  N   GLU   165     -24.365   4.622  -6.494  1.00 10.00      A   
ATOM   1539  HN  GLU   165     -23.684   3.921  -6.414  1.00 10.00      A   
ATOM   1540  CA  GLU   165     -25.243   4.629  -7.658  1.00 10.00      A   
ATOM   1541  CB  GLU   165     -24.518   4.070  -8.881  1.00 10.00      A   
ATOM   1542  CG  GLU   165     -23.231   4.799  -9.227  1.00 10.00      A   
ATOM   1543  CD  GLU   165     -22.409   4.067 -10.266  1.00 10.00      A   
ATOM   1544  OE1 GLU   165     -22.043   2.899 -10.022  1.00 10.00      A   
ATOM   1545  OE2 GLU   165     -22.112   4.664 -11.328  1.00 10.00      A   
ATOM   1546  C   GLU   165     -26.506   3.824  -7.374  1.00 10.00      A   
ATOM   1547  O   GLU   165     -27.521   3.984  -8.047  1.00 10.00      A   
ATOM   1548  N   LEU   166     -26.429   2.951  -6.378  1.00 10.00      A   
ATOM   1549  HN  LEU   166     -25.578   2.855  -5.892  1.00 10.00      A   
ATOM   1550  CA  LEU   166     -27.563   2.129  -5.979  1.00 10.00      A   
ATOM   1551  CB  LEU   166     -27.313   0.653  -6.299  1.00 10.00      A   
ATOM   1552  CG  LEU   166     -27.416   0.248  -7.770  1.00 10.00      A   
ATOM   1553  CD1 LEU   166     -27.175  -1.244  -7.925  1.00 10.00      A   
ATOM   1554  CD2 LEU   166     -28.774   0.628  -8.338  1.00 10.00      A   
ATOM   1555  C   LEU   166     -27.834   2.304  -4.489  1.00 10.00      A   
ATOM   1556  O   LEU   166     -27.197   1.667  -3.649  1.00 10.00      A   
ATOM   1557  N   CYS   167     -28.770   3.179  -4.167  1.00 10.00      A   
ATOM   1558  HN  CYS   167     -29.256   3.648  -4.880  1.00 10.00      A   
ATOM   1559  CA  CYS   167     -29.112   3.450  -2.781  1.00 10.00      A   
ATOM   1560  CB  CYS   167     -29.448   4.931  -2.618  1.00 10.00      A   
ATOM   1561  SG  CYS   167     -28.408   6.031  -3.607  1.00 10.00      A   
ATOM   1562  HG  CYS   167     -28.943   6.107  -4.818  1.00 10.00      A   
ATOM   1563  C   CYS   167     -30.293   2.593  -2.337  1.00 10.00      A   
ATOM   1564  O   CYS   167     -31.427   2.825  -2.756  1.00 10.00      A   
ATOM   1565  N   ILE   168     -30.026   1.608  -1.491  1.00 10.00      A   
ATOM   1566  HN  ILE   168     -29.103   1.471  -1.185  1.00 10.00      A   
ATOM   1567  CA  ILE   168     -31.070   0.719  -1.001  1.00 10.00      A   
ATOM   1568  CB  ILE   168     -30.633  -0.759  -1.076  1.00 10.00      A   
ATOM   1569  CG1 ILE   168     -30.077  -1.081  -2.467  1.00 10.00      A   
ATOM   1570  CG2 ILE   168     -31.799  -1.681  -0.740  1.00 10.00      A   
ATOM   1571  CD1 ILE   168     -29.314  -2.385  -2.528  1.00 10.00      A   
ATOM   1572  C   ILE   168     -31.439   1.056   0.440  1.00 10.00      A   
ATOM   1573  O   ILE   168     -30.606   0.967   1.342  1.00 10.00      A   
ATOM   1574  N   LEU   169     -32.687   1.445   0.642  1.00 10.00      A   
ATOM   1575  HN  LEU   169     -33.302   1.493  -0.125  1.00 10.00      A   
ATOM   1576  CA  LEU   169     -33.178   1.789   1.965  1.00 10.00      A   
ATOM   1577  CB  LEU   169     -33.728   3.218   1.984  1.00 10.00      A   
ATOM   1578  CG  LEU   169     -32.707   4.336   1.769  1.00 10.00      A   
ATOM   1579  CD1 LEU   169     -33.388   5.695   1.815  1.00 10.00      A   
ATOM   1580  CD2 LEU   169     -31.594   4.256   2.804  1.00 10.00      A   
ATOM   1581  C   LEU   169     -34.253   0.804   2.400  1.00 10.00      A   
ATOM   1582  O   LEU   169     -35.340   0.758   1.821  1.00 10.00      A   
ATOM   1583  N   ASP   170     -33.942   0.012   3.413  1.00 10.00      A   
ATOM   1584  HN  ASP   170     -33.066   0.112   3.844  1.00 10.00      A   
ATOM   1585  CA  ASP   170     -34.878  -0.979   3.921  1.00 10.00      A   
ATOM   1586  CB  ASP   170     -34.164  -2.288   4.279  1.00 10.00      A   
ATOM   1587  CG  ASP   170     -35.124  -3.365   4.760  1.00 10.00      A   
ATOM   1588  OD1 ASP   170     -36.211  -3.509   4.161  1.00 10.00      A   
ATOM   1589  OD2 ASP   170     -34.793  -4.067   5.743  1.00 10.00      A   
ATOM   1590  C   ASP   170     -35.646  -0.429   5.119  1.00 10.00      A   
ATOM   1591  O   ASP   170     -35.350  -0.753   6.274  1.00 10.00      A   
ATOM   1592  N   GLU   171     -36.623   0.418   4.835  1.00 10.00      A   
ATOM   1593  HN  GLU   171     -36.804   0.638   3.896  1.00 10.00      A   
ATOM   1594  CA  GLU   171     -37.447   1.024   5.871  1.00 10.00      A   
ATOM   1595  CB  GLU   171     -37.698   2.503   5.560  1.00 10.00      A   
ATOM   1596  CG  GLU   171     -36.430   3.327   5.380  1.00 10.00      A   
ATOM   1597  CD  GLU   171     -35.467   3.190   6.543  1.00 10.00      A   
ATOM   1598  OE1 GLU   171     -35.926   3.035   7.694  1.00 10.00      A   
ATOM   1599  OE2 GLU   171     -34.238   3.239   6.314  1.00 10.00      A   
ATOM   1600  C   GLU   171     -38.763   0.265   5.974  1.00 10.00      A   
ATOM   1601  O   GLU   171     -39.840   0.853   6.068  1.00 10.00      A   
ATOM   1602  N   SER   172     -38.655  -1.054   5.956  1.00 10.00      A   
ATOM   1603  HN  SER   172     -37.764  -1.458   5.889  1.00 10.00      A   
ATOM   1604  CA  SER   172     -39.813  -1.920   6.034  1.00 10.00      A   
ATOM   1605  CB  SER   172     -39.591  -3.151   5.150  1.00 10.00      A   
ATOM   1606  OG  SER   172     -38.390  -3.824   5.494  1.00 10.00      A   
ATOM   1607  HG  SER   172     -37.673  -3.556   4.884  1.00 10.00      A   
ATOM   1608  C   SER   172     -40.080  -2.336   7.476  1.00 10.00      A   
ATOM   1609  O   SER   172     -40.624  -3.411   7.736  1.00 10.00      A   
ATOM   1610  N   ASP   173     -39.698  -1.480   8.410  1.00 10.00      A   
ATOM   1611  HN  ASP   173     -39.286  -0.632   8.139  1.00 10.00      A   
ATOM   1612  CA  ASP   173     -39.892  -1.757   9.825  1.00 10.00      A   
ATOM   1613  CB  ASP   173     -38.796  -1.091  10.669  1.00 10.00      A   
ATOM   1614  CG  ASP   173     -38.354  -1.945  11.845  1.00 10.00      A   
ATOM   1615  OD1 ASP   173     -39.228  -2.436  12.600  1.00 10.00      A   
ATOM   1616  OD2 ASP   173     -37.132  -2.137  12.023  1.00 10.00      A   
ATOM   1617  C   ASP   173     -41.269  -1.275  10.265  1.00 10.00      A   
ATOM   1618  O   ASP   173     -41.993  -0.654   9.488  1.00 10.00      A   
ATOM   1619  N   SER   174     -41.629  -1.556  11.503  1.00 10.00      A   
ATOM   1620  HN  SER   174     -41.006  -2.044  12.086  1.00 10.00      A   
ATOM   1621  CA  SER   174     -42.921  -1.150  12.028  1.00 10.00      A   
ATOM   1622  CB  SER   174     -43.734  -2.380  12.440  1.00 10.00      A   
ATOM   1623  OG  SER   174     -42.924  -3.548  12.440  1.00 10.00      A   
ATOM   1624  HG  SER   174     -42.738  -3.800  13.354  1.00 10.00      A   
ATOM   1625  C   SER   174     -42.747  -0.196  13.202  1.00 10.00      A   
ATOM   1626  O   SER   174     -41.758  -0.278  13.931  1.00 10.00      A   
ATOM   1627  N   GLY   175     -43.702   0.707  13.378  1.00 10.00      A   
ATOM   1628  HN  GLY   175     -44.471   0.722  12.767  1.00 10.00      A   
ATOM   1629  CA  GLY   175     -43.630   1.666  14.462  1.00 10.00      A   
ATOM   1630  C   GLY   175     -42.526   2.682  14.248  1.00 10.00      A   
ATOM   1631  O   GLY   175     -41.765   2.986  15.166  1.00 10.00      A   
ATOM   1632  N   LEU   176     -42.439   3.204  13.033  1.00 10.00      A   
ATOM   1633  HN  LEU   176     -43.090   2.936  12.352  1.00 10.00      A   
ATOM   1634  CA  LEU   176     -41.420   4.185  12.693  1.00 10.00      A   
ATOM   1635  CB  LEU   176     -40.986   4.046  11.229  1.00 10.00      A   
ATOM   1636  CG  LEU   176     -40.222   2.768  10.875  1.00 10.00      A   
ATOM   1637  CD1 LEU   176     -39.784   2.784   9.419  1.00 10.00      A   
ATOM   1638  CD2 LEU   176     -39.022   2.592  11.789  1.00 10.00      A   
ATOM   1639  C   LEU   176     -41.916   5.593  12.978  1.00 10.00      A   
ATOM   1640  O   LEU   176     -43.077   5.917  12.727  1.00 10.00      A   
ATOM   1641  N   ASP   177     -41.032   6.416  13.517  1.00 10.00      A   
ATOM   1642  HN  ASP   177     -40.123   6.088  13.687  1.00 10.00      A   
ATOM   1643  CA  ASP   177     -41.360   7.793  13.857  1.00 10.00      A   
ATOM   1644  CB  ASP   177     -40.239   8.424  14.690  1.00 10.00      A   
ATOM   1645  CG  ASP   177     -40.278   7.998  16.138  1.00 10.00      A   
ATOM   1646  OD1 ASP   177     -41.057   8.591  16.914  1.00 10.00      A   
ATOM   1647  OD2 ASP   177     -39.526   7.067  16.508  1.00 10.00      A   
ATOM   1648  C   ASP   177     -41.598   8.631  12.611  1.00 10.00      A   
ATOM   1649  O   ASP   177     -40.932   8.447  11.591  1.00 10.00      A   
ATOM   1650  N   ILE   178     -42.540   9.563  12.707  1.00 10.00      A   
ATOM   1651  HN  ILE   178     -43.030   9.661  13.552  1.00 10.00      A   
ATOM   1652  CA  ILE   178     -42.869  10.443  11.590  1.00 10.00      A   
ATOM   1653  CB  ILE   178     -44.106  11.323  11.877  1.00 10.00      A   
ATOM   1654  CG1 ILE   178     -43.957  12.073  13.204  1.00 10.00      A   
ATOM   1655  CG2 ILE   178     -45.370  10.475  11.873  1.00 10.00      A   
ATOM   1656  CD1 ILE   178     -45.031  13.113  13.447  1.00 10.00      A   
ATOM   1657  C   ILE   178     -41.679  11.322  11.221  1.00 10.00      A   
ATOM   1658  O   ILE   178     -41.508  11.701  10.061  1.00 10.00      A   
ATOM   1659  N   ASP   179     -40.851  11.625  12.216  1.00 10.00      A   
ATOM   1660  HN  ASP   179     -41.048  11.295  13.117  1.00 10.00      A   
ATOM   1661  CA  ASP   179     -39.663  12.442  12.003  1.00 10.00      A   
ATOM   1662  CB  ASP   179     -38.959  12.743  13.330  1.00 10.00      A   
ATOM   1663  CG  ASP   179     -39.870  13.338  14.385  1.00 10.00      A   
ATOM   1664  OD1 ASP   179     -40.323  14.490  14.209  1.00 10.00      A   
ATOM   1665  OD2 ASP   179     -40.124  12.658  15.403  1.00 10.00      A   
ATOM   1666  C   ASP   179     -38.698  11.696  11.102  1.00 10.00      A   
ATOM   1667  O   ASP   179     -38.132  12.260  10.168  1.00 10.00      A   
ATOM   1668  N   ALA   180     -38.533  10.410  11.389  1.00 10.00      A   
ATOM   1669  HN  ALA   180     -39.030  10.026  12.139  1.00 10.00      A   
ATOM   1670  CA  ALA   180     -37.644   9.552  10.619  1.00 10.00      A   
ATOM   1671  CB  ALA   180     -37.574   8.169  11.255  1.00 10.00      A   
ATOM   1672  C   ALA   180     -38.126   9.440   9.179  1.00 10.00      A   
ATOM   1673  O   ALA   180     -37.331   9.481   8.240  1.00 10.00      A   
ATOM   1674  N   LEU   181     -39.438   9.309   9.020  1.00 10.00      A   
ATOM   1675  HN  LEU   181     -40.011   9.289   9.815  1.00 10.00      A   
ATOM   1676  CA  LEU   181     -40.049   9.188   7.703  1.00 10.00      A   
ATOM   1677  CB  LEU   181     -41.557   8.950   7.830  1.00 10.00      A   
ATOM   1678  CG  LEU   181     -41.980   7.735   8.661  1.00 10.00      A   
ATOM   1679  CD1 LEU   181     -43.493   7.588   8.669  1.00 10.00      A   
ATOM   1680  CD2 LEU   181     -41.312   6.469   8.147  1.00 10.00      A   
ATOM   1681  C   LEU   181     -39.780  10.420   6.851  1.00 10.00      A   
ATOM   1682  O   LEU   181     -39.456  10.306   5.668  1.00 10.00      A   
ATOM   1683  N   LYS   182     -39.903  11.595   7.459  1.00 10.00      A   
ATOM   1684  HN  LYS   182     -40.157  11.619   8.410  1.00 10.00      A   
ATOM   1685  CA  LYS   182     -39.672  12.845   6.751  1.00 10.00      A   
ATOM   1686  CB  LYS   182     -40.074  14.052   7.606  1.00 10.00      A   
ATOM   1687  CG  LYS   182     -40.177  15.348   6.819  1.00 10.00      A   
ATOM   1688  CD  LYS   182     -40.395  16.543   7.731  1.00 10.00      A   
ATOM   1689  CE  LYS   182     -40.631  17.817   6.929  1.00 10.00      A   
ATOM   1690  NZ  LYS   182     -39.423  18.247   6.170  1.00 10.00      A   
ATOM   1691  HZ1 LYS   182     -39.130  17.498   5.498  1.00 10.00      A   
ATOM   1692  HZ2 LYS   182     -38.634  18.441   6.819  1.00 10.00      A   
ATOM   1693  HZ3 LYS   182     -39.628  19.114   5.630  1.00 10.00      A   
ATOM   1694  C   LYS   182     -38.215  12.959   6.317  1.00 10.00      A   
ATOM   1695  O   LYS   182     -37.926  13.372   5.194  1.00 10.00      A   
ATOM   1696  N   VAL   183     -37.304  12.575   7.209  1.00 10.00      A   
ATOM   1697  HN  VAL   183     -37.603  12.255   8.089  1.00 10.00      A   
ATOM   1698  CA  VAL   183     -35.875  12.624   6.920  1.00 10.00      A   
ATOM   1699  CB  VAL   183     -35.028  12.159   8.129  1.00 10.00      A   
ATOM   1700  CG1 VAL   183     -33.555  12.081   7.756  1.00 10.00      A   
ATOM   1701  CG2 VAL   183     -35.219  13.103   9.304  1.00 10.00      A   
ATOM   1702  C   VAL   183     -35.537  11.775   5.694  1.00 10.00      A   
ATOM   1703  O   VAL   183     -34.767  12.195   4.830  1.00 10.00      A   
ATOM   1704  N   VAL   184     -36.129  10.588   5.621  1.00 10.00      A   
ATOM   1705  HN  VAL   184     -36.738  10.311   6.341  1.00 10.00      A   
ATOM   1706  CA  VAL   184     -35.903   9.686   4.499  1.00 10.00      A   
ATOM   1707  CB  VAL   184     -36.581   8.314   4.723  1.00 10.00      A   
ATOM   1708  CG1 VAL   184     -36.425   7.421   3.502  1.00 10.00      A   
ATOM   1709  CG2 VAL   184     -36.011   7.628   5.955  1.00 10.00      A   
ATOM   1710  C   VAL   184     -36.426  10.304   3.203  1.00 10.00      A   
ATOM   1711  O   VAL   184     -35.710  10.379   2.203  1.00 10.00      A   
ATOM   1712  N   ALA   185     -37.668  10.774   3.244  1.00 10.00      A   
ATOM   1713  HN  ALA   185     -38.173  10.710   4.086  1.00 10.00      A   
ATOM   1714  CA  ALA   185     -38.305  11.382   2.082  1.00 10.00      A   
ATOM   1715  CB  ALA   185     -39.746  11.751   2.402  1.00 10.00      A   
ATOM   1716  C   ALA   185     -37.535  12.606   1.588  1.00 10.00      A   
ATOM   1717  O   ALA   185     -37.178  12.689   0.412  1.00 10.00      A   
ATOM   1718  N   ASP   186     -37.272  13.541   2.494  1.00 10.00      A   
ATOM   1719  HN  ASP   186     -37.567  13.405   3.424  1.00 10.00      A   
ATOM   1720  CA  ASP   186     -36.551  14.761   2.151  1.00 10.00      A   
ATOM   1721  CB  ASP   186     -36.551  15.754   3.316  1.00 10.00      A   
ATOM   1722  CG  ASP   186     -37.794  16.618   3.335  1.00 10.00      A   
ATOM   1723  OD1 ASP   186     -38.045  17.327   2.339  1.00 10.00      A   
ATOM   1724  OD2 ASP   186     -38.525  16.602   4.347  1.00 10.00      A   
ATOM   1725  C   ASP   186     -35.131  14.459   1.703  1.00 10.00      A   
ATOM   1726  O   ASP   186     -34.596  15.120   0.813  1.00 10.00      A   
ATOM   1727  N   GLY   187     -34.528  13.449   2.316  1.00 10.00      A   
ATOM   1728  HN  GLY   187     -35.008  12.959   3.021  1.00 10.00      A   
ATOM   1729  CA  GLY   187     -33.176  13.061   1.963  1.00 10.00      A   
ATOM   1730  C   GLY   187     -33.088  12.575   0.530  1.00 10.00      A   
ATOM   1731  O   GLY   187     -32.271  13.063  -0.250  1.00 10.00      A   
ATOM   1732  N   VAL   188     -33.955  11.635   0.173  1.00 10.00      A   
ATOM   1733  HN  VAL   188     -34.605  11.306   0.835  1.00 10.00      A   
ATOM   1734  CA  VAL   188     -33.974  11.084  -1.179  1.00 10.00      A   
ATOM   1735  CB  VAL   188     -34.957   9.896  -1.293  1.00 10.00      A   
ATOM   1736  CG1 VAL   188     -35.003   9.352  -2.714  1.00 10.00      A   
ATOM   1737  CG2 VAL   188     -34.580   8.794  -0.315  1.00 10.00      A   
ATOM   1738  C   VAL   188     -34.352  12.160  -2.195  1.00 10.00      A   
ATOM   1739  O   VAL   188     -33.832  12.185  -3.310  1.00 10.00      A   
ATOM   1740  N   ASN   189     -35.250  13.054  -1.794  1.00 10.00      A   
ATOM   1741  HN  ASN   189     -35.631  12.977  -0.889  1.00 10.00      A   
ATOM   1742  CA  ASN   189     -35.697  14.138  -2.663  1.00 10.00      A   
ATOM   1743  CB  ASN   189     -36.929  14.836  -2.083  1.00 10.00      A   
ATOM   1744  CG  ASN   189     -38.224  14.139  -2.456  1.00 10.00      A   
ATOM   1745  OD1 ASN   189     -38.342  13.560  -3.535  1.00 10.00      A   
ATOM   1746  ND2 ASN   189     -39.202  14.185  -1.568  1.00 10.00      A   
ATOM   1747 HD21 ASN   189     -39.040  14.660  -0.724  1.00 10.00      A   
ATOM   1748 HD22 ASN   189     -40.052  13.747  -1.789  1.00 10.00      A   
ATOM   1749  C   ASN   189     -34.585  15.150  -2.921  1.00 10.00      A   
ATOM   1750  O   ASN   189     -34.471  15.687  -4.021  1.00 10.00      A   
ATOM   1751  N   SER   190     -33.769  15.407  -1.903  1.00 10.00      A   
ATOM   1752  HN  SER   190     -33.917  14.953  -1.043  1.00 10.00      A   
ATOM   1753  CA  SER   190     -32.662  16.351  -2.030  1.00 10.00      A   
ATOM   1754  CB  SER   190     -32.190  16.815  -0.648  1.00 10.00      A   
ATOM   1755  OG  SER   190     -33.245  17.421   0.086  1.00 10.00      A   
ATOM   1756  HG  SER   190     -33.918  16.754   0.295  1.00 10.00      A   
ATOM   1757  C   SER   190     -31.498  15.725  -2.799  1.00 10.00      A   
ATOM   1758  O   SER   190     -30.796  16.402  -3.551  1.00 10.00      A   
ATOM   1759  N   LEU   191     -31.307  14.429  -2.611  1.00 10.00      A   
ATOM   1760  HN  LEU   191     -31.905  13.941  -2.004  1.00 10.00      A   
ATOM   1761  CA  LEU   191     -30.234  13.705  -3.279  1.00 10.00      A   
ATOM   1762  CB  LEU   191     -29.630  12.673  -2.327  1.00 10.00      A   
ATOM   1763  CG  LEU   191     -29.016  13.220  -1.038  1.00 10.00      A   
ATOM   1764  CD1 LEU   191     -28.704  12.088  -0.074  1.00 10.00      A   
ATOM   1765  CD2 LEU   191     -27.762  14.026  -1.337  1.00 10.00      A   
ATOM   1766  C   LEU   191     -30.764  13.009  -4.525  1.00 10.00      A   
ATOM   1767  O   LEU   191     -30.293  11.939  -4.899  1.00 10.00      A   
ATOM   1768  N   ARG   192     -31.748  13.624  -5.160  1.00 10.00      A   
ATOM   1769  HN  ARG   192     -32.075  14.482  -4.817  1.00 10.00      A   
ATOM   1770  CA  ARG   192     -32.347  13.060  -6.359  1.00 10.00      A   
ATOM   1771  CB  ARG   192     -33.852  13.341  -6.397  1.00 10.00      A   
ATOM   1772  CG  ARG   192     -34.562  12.746  -7.604  1.00 10.00      A   
ATOM   1773  CD  ARG   192     -35.896  13.427  -7.865  1.00 10.00      A   
ATOM   1774  NE  ARG   192     -36.859  13.194  -6.792  1.00 10.00      A   
ATOM   1775  HE  ARG   192     -36.819  13.793  -6.010  1.00 10.00      A   
ATOM   1776  CZ  ARG   192     -37.788  12.240  -6.824  1.00 10.00      A   
ATOM   1777  NH1 ARG   192     -37.886  11.438  -7.879  1.00 10.00      A   
ATOM   1778 HH11 ARG   192     -37.236  11.550  -8.684  1.00 10.00      A   
ATOM   1779 HH12 ARG   192     -38.612  10.689  -7.904  1.00 10.00      A   
ATOM   1780  NH2 ARG   192     -38.617  12.088  -5.799  1.00 10.00      A   
ATOM   1781 HH21 ARG   192     -39.347  11.342  -5.818  1.00 10.00      A   
ATOM   1782 HH22 ARG   192     -38.542  12.716  -4.962  1.00 10.00      A   
ATOM   1783  C   ARG   192     -31.688  13.612  -7.616  1.00 10.00      A   
ATOM   1784  O   ARG   192     -31.706  14.819  -7.861  1.00 10.00      A   
ATOM   1785  N   ASP   193     -31.099  12.726  -8.402  1.00 10.00      A   
ATOM   1786  HN  ASP   193     -31.100  11.780  -8.143  1.00 10.00      A   
ATOM   1787  CA  ASP   193     -30.456  13.111  -9.650  1.00 10.00      A   
ATOM   1788  CB  ASP   193     -28.923  13.115  -9.534  1.00 10.00      A   
ATOM   1789  CG  ASP   193     -28.332  11.785  -9.107  1.00 10.00      A   
ATOM   1790  OD1 ASP   193     -28.498  10.791  -9.840  1.00 10.00      A   
ATOM   1791  OD2 ASP   193     -27.680  11.738  -8.040  1.00 10.00      A   
ATOM   1792  C   ASP   193     -30.931  12.198 -10.777  1.00 10.00      A   
ATOM   1793  O   ASP   193     -31.953  11.518 -10.640  1.00 10.00      A   
ATOM   1794  N   GLY   194     -30.201  12.177 -11.879  1.00 10.00      A   
ATOM   1795  HN  GLY   194     -29.383  12.718 -11.926  1.00 10.00      A   
ATOM   1796  CA  GLY   194     -30.585  11.348 -13.003  1.00 10.00      A   
ATOM   1797  C   GLY   194     -29.508  10.355 -13.382  1.00 10.00      A   
ATOM   1798  O   GLY   194     -29.423   9.929 -14.536  1.00 10.00      A   
ATOM   1799  N   LYS   195     -28.675   9.996 -12.418  1.00 10.00      A   
ATOM   1800  HN  LYS   195     -28.786  10.384 -11.515  1.00 10.00      A   
ATOM   1801  CA  LYS   195     -27.598   9.050 -12.653  1.00 10.00      A   
ATOM   1802  CB  LYS   195     -26.240   9.752 -12.587  1.00 10.00      A   
ATOM   1803  CG  LYS   195     -25.985  10.713 -13.735  1.00 10.00      A   
ATOM   1804  CD  LYS   195     -24.591  11.308 -13.659  1.00 10.00      A   
ATOM   1805  CE  LYS   195     -24.301  12.183 -14.865  1.00 10.00      A   
ATOM   1806  NZ  LYS   195     -22.959  12.808 -14.776  1.00 10.00      A   
ATOM   1807  HZ1 LYS   195     -22.227  12.072 -14.697  1.00 10.00      A   
ATOM   1808  HZ2 LYS   195     -22.904  13.424 -13.939  1.00 10.00      A   
ATOM   1809  HZ3 LYS   195     -22.769  13.377 -15.622  1.00 10.00      A   
ATOM   1810  C   LYS   195     -27.647   7.916 -11.640  1.00 10.00      A   
ATOM   1811  O   LYS   195     -27.367   6.765 -11.965  1.00 10.00      A   
ATOM   1812  N   ARG   196     -28.003   8.248 -10.413  1.00 10.00      A   
ATOM   1813  HN  ARG   196     -28.223   9.192 -10.209  1.00 10.00      A   
ATOM   1814  CA  ARG   196     -28.084   7.263  -9.354  1.00 10.00      A   
ATOM   1815  CB  ARG   196     -27.612   7.870  -8.041  1.00 10.00      A   
ATOM   1816  CG  ARG   196     -26.168   8.346  -8.072  1.00 10.00      A   
ATOM   1817  CD  ARG   196     -25.912   9.405  -7.013  1.00 10.00      A   
ATOM   1818  NE  ARG   196     -26.431   9.011  -5.705  1.00 10.00      A   
ATOM   1819  HE  ARG   196     -26.000   8.243  -5.264  1.00 10.00      A   
ATOM   1820  CZ  ARG   196     -27.455   9.614  -5.101  1.00 10.00      A   
ATOM   1821  NH1 ARG   196     -28.067  10.637  -5.686  1.00 10.00      A   
ATOM   1822 HH11 ARG   196     -28.873  11.110  -5.217  1.00 10.00      A   
ATOM   1823 HH12 ARG   196     -27.752  10.977  -6.635  1.00 10.00      A   
ATOM   1824  NH2 ARG   196     -27.869   9.190  -3.915  1.00 10.00      A   
ATOM   1825 HH21 ARG   196     -27.401   8.384  -3.455  1.00 10.00      A   
ATOM   1826 HH22 ARG   196     -28.673   9.659  -3.440  1.00 10.00      A   
ATOM   1827  C   ARG   196     -29.501   6.727  -9.217  1.00 10.00      A   
ATOM   1828  O   ARG   196     -30.474   7.449  -9.428  1.00 10.00      A   
ATOM   1829  N   SER   197     -29.608   5.454  -8.879  1.00 10.00      A   
ATOM   1830  HN  SER   197     -28.792   4.928  -8.723  1.00 10.00      A   
ATOM   1831  CA  SER   197     -30.896   4.808  -8.714  1.00 10.00      A   
ATOM   1832  CB  SER   197     -30.872   3.438  -9.388  1.00 10.00      A   
ATOM   1833  OG  SER   197     -30.139   3.491 -10.602  1.00 10.00      A   
ATOM   1834  HG  SER   197     -29.224   3.239 -10.434  1.00 10.00      A   
ATOM   1835  C   SER   197     -31.233   4.666  -7.232  1.00 10.00      A   
ATOM   1836  O   SER   197     -30.347   4.457  -6.397  1.00 10.00      A   
ATOM   1837  N   PHE   198     -32.514   4.784  -6.910  1.00 10.00      A   
ATOM   1838  HN  PHE   198     -33.176   4.933  -7.622  1.00 10.00      A   
ATOM   1839  CA  PHE   198     -32.964   4.685  -5.530  1.00 10.00      A   
ATOM   1840  CB  PHE   198     -33.639   5.990  -5.099  1.00 10.00      A   
ATOM   1841  CG  PHE   198     -32.933   7.224  -5.592  1.00 10.00      A   
ATOM   1842  CD1 PHE   198     -33.485   7.998  -6.600  1.00 10.00      A   
ATOM   1843  CD2 PHE   198     -31.716   7.606  -5.052  1.00 10.00      A   
ATOM   1844  CE1 PHE   198     -32.836   9.127  -7.063  1.00 10.00      A   
ATOM   1845  CE2 PHE   198     -31.063   8.736  -5.510  1.00 10.00      A   
ATOM   1846  CZ  PHE   198     -31.624   9.497  -6.516  1.00 10.00      A   
ATOM   1847  C   PHE   198     -33.923   3.517  -5.357  1.00 10.00      A   
ATOM   1848  O   PHE   198     -34.875   3.366  -6.124  1.00 10.00      A   
ATOM   1849  N   ILE   199     -33.654   2.685  -4.366  1.00 10.00      A   
ATOM   1850  HN  ILE   199     -32.866   2.855  -3.799  1.00 10.00      A   
ATOM   1851  CA  ILE   199     -34.486   1.529  -4.080  1.00 10.00      A   
ATOM   1852  CB  ILE   199     -33.719   0.200  -4.297  1.00 10.00      A   
ATOM   1853  CG1 ILE   199     -33.155   0.108  -5.718  1.00 10.00      A   
ATOM   1854  CG2 ILE   199     -34.616  -0.994  -4.009  1.00 10.00      A   
ATOM   1855  CD1 ILE   199     -31.719   0.570  -5.842  1.00 10.00      A   
ATOM   1856  C   ILE   199     -34.973   1.598  -2.637  1.00 10.00      A   
ATOM   1857  O   ILE   199     -34.198   1.411  -1.701  1.00 10.00      A   
ATOM   1858  N   ILE   200     -36.251   1.891  -2.457  1.00 10.00      A   
ATOM   1859  HN  ILE   200     -36.826   2.036  -3.240  1.00 10.00      A   
ATOM   1860  CA  ILE   200     -36.823   1.992  -1.123  1.00 10.00      A   
ATOM   1861  CB  ILE   200     -37.480   3.368  -0.886  1.00 10.00      A   
ATOM   1862  CG1 ILE   200     -36.463   4.489  -1.124  1.00 10.00      A   
ATOM   1863  CG2 ILE   200     -38.046   3.453   0.527  1.00 10.00      A   
ATOM   1864  CD1 ILE   200     -37.052   5.880  -1.059  1.00 10.00      A   
ATOM   1865  C   ILE   200     -37.841   0.883  -0.879  1.00 10.00      A   
ATOM   1866  O   ILE   200     -38.786   0.711  -1.653  1.00 10.00      A   
ATOM   1867  N   VAL   201     -37.632   0.127   0.190  1.00 10.00      A   
ATOM   1868  HN  VAL   201     -36.852   0.310   0.762  1.00 10.00      A   
ATOM   1869  CA  VAL   201     -38.524  -0.966   0.545  1.00 10.00      A   
ATOM   1870  CB  VAL   201     -37.732  -2.239   0.906  1.00 10.00      A   
ATOM   1871  CG1 VAL   201     -38.670  -3.429   1.056  1.00 10.00      A   
ATOM   1872  CG2 VAL   201     -36.661  -2.523  -0.136  1.00 10.00      A   
ATOM   1873  C   VAL   201     -39.371  -0.572   1.746  1.00 10.00      A   
ATOM   1874  O   VAL   201     -38.835  -0.233   2.800  1.00 10.00      A   
ATOM   1875  N   THR   202     -40.687  -0.613   1.584  1.00 10.00      A   
ATOM   1876  HN  THR   202     -41.057  -0.893   0.716  1.00 10.00      A   
ATOM   1877  CA  THR   202     -41.602  -0.260   2.661  1.00 10.00      A   
ATOM   1878  CB  THR   202     -41.486   1.233   3.055  1.00 10.00      A   
ATOM   1879  OG1 THR   202     -42.220   1.473   4.261  1.00 10.00      A   
ATOM   1880  HG1 THR   202     -41.603   1.543   5.007  1.00 10.00      A   
ATOM   1881  CG2 THR   202     -42.015   2.136   1.950  1.00 10.00      A   
ATOM   1882  C   THR   202     -43.042  -0.594   2.274  1.00 10.00      A   
ATOM   1883  O   THR   202     -43.312  -0.960   1.127  1.00 10.00      A   
ATOM   1884  N   HIS   203     -43.955  -0.473   3.229  1.00 10.00      A   
ATOM   1885  HN  HIS   203     -43.675  -0.143   4.112  1.00 10.00      A   
ATOM   1886  CA  HIS   203     -45.365  -0.771   2.993  1.00 10.00      A   
ATOM   1887  CB  HIS   203     -45.585  -2.281   2.828  1.00 10.00      A   
ATOM   1888  CG  HIS   203     -46.937  -2.649   2.281  1.00 10.00      A   
ATOM   1889  ND1 HIS   203     -48.124  -2.363   2.928  1.00 10.00      A   
ATOM   1890  HD1 HIS   203     -48.215  -1.905   3.797  1.00 10.00      A   
ATOM   1891  CD2 HIS   203     -47.285  -3.283   1.135  1.00 10.00      A   
ATOM   1892  CE1 HIS   203     -49.133  -2.805   2.206  1.00 10.00      A   
ATOM   1893  NE2 HIS   203     -48.653  -3.363   1.118  1.00 10.00      A   
ATOM   1894  HE2 HIS   203     -49.200  -3.791   0.407  1.00 10.00      A   
ATOM   1895  C   HIS   203     -46.219  -0.259   4.141  1.00 10.00      A   
ATOM   1896  O   HIS   203     -47.325   0.237   3.931  1.00 10.00      A   
ATOM   1897  N   TYR   204     -45.702  -0.390   5.354  1.00 10.00      A   
ATOM   1898  HN  TYR   204     -44.816  -0.793   5.455  1.00 10.00      A   
ATOM   1899  CA  TYR   204     -46.416   0.050   6.544  1.00 10.00      A   
ATOM   1900  CB  TYR   204     -45.804  -0.580   7.800  1.00 10.00      A   
ATOM   1901  CG  TYR   204     -45.366  -2.019   7.628  1.00 10.00      A   
ATOM   1902  CD1 TYR   204     -44.042  -2.329   7.346  1.00 10.00      A   
ATOM   1903  CD2 TYR   204     -46.269  -3.070   7.749  1.00 10.00      A   
ATOM   1904  CE1 TYR   204     -43.630  -3.637   7.194  1.00 10.00      A   
ATOM   1905  CE2 TYR   204     -45.863  -4.384   7.598  1.00 10.00      A   
ATOM   1906  CZ  TYR   204     -44.541  -4.662   7.319  1.00 10.00      A   
ATOM   1907  OH  TYR   204     -44.125  -5.968   7.168  1.00 10.00      A   
ATOM   1908  HH  TYR   204     -43.471  -6.178   7.853  1.00 10.00      A   
ATOM   1909  C   TYR   204     -46.390   1.570   6.653  1.00 10.00      A   
ATOM   1910  O   TYR   204     -47.175   2.166   7.388  1.00 10.00      A   
ATOM   1911  N   GLN   205     -45.478   2.189   5.913  1.00 10.00      A   
ATOM   1912  HN  GLN   205     -44.880   1.657   5.351  1.00 10.00      A   
ATOM   1913  CA  GLN   205     -45.339   3.635   5.911  1.00 10.00      A   
ATOM   1914  CB  GLN   205     -43.901   4.039   6.240  1.00 10.00      A   
ATOM   1915  CG  GLN   205     -43.468   3.716   7.664  1.00 10.00      A   
ATOM   1916  CD  GLN   205     -43.106   2.255   7.864  1.00 10.00      A   
ATOM   1917  OE1 GLN   205     -42.660   1.576   6.940  1.00 10.00      A   
ATOM   1918  NE2 GLN   205     -43.309   1.757   9.072  1.00 10.00      A   
ATOM   1919 HE21 GLN   205     -43.684   2.348   9.761  1.00 10.00      A   
ATOM   1920 HE22 GLN   205     -43.058   0.820   9.233  1.00 10.00      A   
ATOM   1921  C   GLN   205     -45.755   4.210   4.562  1.00 10.00      A   
ATOM   1922  O   GLN   205     -45.336   3.726   3.510  1.00 10.00      A   
ATOM   1923  N   ARG   206     -46.574   5.249   4.599  1.00 10.00      A   
ATOM   1924  HN  ARG   206     -46.859   5.596   5.473  1.00 10.00      A   
ATOM   1925  CA  ARG   206     -47.069   5.895   3.388  1.00 10.00      A   
ATOM   1926  CB  ARG   206     -48.473   6.456   3.632  1.00 10.00      A   
ATOM   1927  CG  ARG   206     -49.498   5.411   4.041  1.00 10.00      A   
ATOM   1928  CD  ARG   206     -49.855   4.501   2.878  1.00 10.00      A   
ATOM   1929  NE  ARG   206     -50.842   5.111   1.989  1.00 10.00      A   
ATOM   1930  HE  ARG   206     -50.791   6.084   1.860  1.00 10.00      A   
ATOM   1931  CZ  ARG   206     -51.793   4.428   1.363  1.00 10.00      A   
ATOM   1932  NH1 ARG   206     -51.879   3.114   1.515  1.00 10.00      A   
ATOM   1933 HH11 ARG   206     -52.622   2.580   1.021  1.00 10.00      A   
ATOM   1934 HH12 ARG   206     -51.201   2.611   2.134  1.00 10.00      A   
ATOM   1935  NH2 ARG   206     -52.664   5.057   0.578  1.00 10.00      A   
ATOM   1936 HH21 ARG   206     -52.609   6.091   0.456  1.00 10.00      A   
ATOM   1937 HH22 ARG   206     -53.415   4.510   0.083  1.00 10.00      A   
ATOM   1938  C   ARG   206     -46.130   7.011   2.929  1.00 10.00      A   
ATOM   1939  O   ARG   206     -46.572   8.100   2.557  1.00 10.00      A   
ATOM   1940  N   ILE   207     -44.833   6.729   2.933  1.00 10.00      A   
ATOM   1941  HN  ILE   207     -44.539   5.835   3.217  1.00 10.00      A   
ATOM   1942  CA  ILE   207     -43.836   7.716   2.523  1.00 10.00      A   
ATOM   1943  CB  ILE   207     -42.417   7.352   3.005  1.00 10.00      A   
ATOM   1944  CG1 ILE   207     -42.021   5.950   2.533  1.00 10.00      A   
ATOM   1945  CG2 ILE   207     -42.331   7.459   4.520  1.00 10.00      A   
ATOM   1946  CD1 ILE   207     -40.561   5.620   2.756  1.00 10.00      A   
ATOM   1947  C   ILE   207     -43.828   7.910   1.010  1.00 10.00      A   
ATOM   1948  O   ILE   207     -43.204   8.841   0.496  1.00 10.00      A   
ATOM   1949  N   LEU   208     -44.539   7.039   0.304  1.00 10.00      A   
ATOM   1950  HN  LEU   208     -45.025   6.329   0.776  1.00 10.00      A   
ATOM   1951  CA  LEU   208     -44.622   7.106  -1.151  1.00 10.00      A   
ATOM   1952  CB  LEU   208     -45.392   5.903  -1.706  1.00 10.00      A   
ATOM   1953  CG  LEU   208     -44.679   4.547  -1.651  1.00 10.00      A   
ATOM   1954  CD1 LEU   208     -44.850   3.888  -0.291  1.00 10.00      A   
ATOM   1955  CD2 LEU   208     -45.175   3.635  -2.760  1.00 10.00      A   
ATOM   1956  C   LEU   208     -45.283   8.406  -1.604  1.00 10.00      A   
ATOM   1957  O   LEU   208     -45.007   8.909  -2.692  1.00 10.00      A   
ATOM   1958  N   ASP   209     -46.132   8.960  -0.748  1.00 10.00      A   
ATOM   1959  HN  ASP   209     -46.291   8.523   0.117  1.00 10.00      A   
ATOM   1960  CA  ASP   209     -46.841  10.201  -1.053  1.00 10.00      A   
ATOM   1961  CB  ASP   209     -48.055  10.360  -0.133  1.00 10.00      A   
ATOM   1962  CG  ASP   209     -49.373  10.266  -0.874  1.00 10.00      A   
ATOM   1963  OD1 ASP   209     -49.962   9.162  -0.924  1.00 10.00      A   
ATOM   1964  OD2 ASP   209     -49.836  11.296  -1.405  1.00 10.00      A   
ATOM   1965  C   ASP   209     -45.924  11.416  -0.919  1.00 10.00      A   
ATOM   1966  O   ASP   209     -46.250  12.509  -1.382  1.00 10.00      A   
ATOM   1967  N   TYR   210     -44.776  11.215  -0.286  1.00 10.00      A   
ATOM   1968  HN  TYR   210     -44.568  10.319   0.057  1.00 10.00      A   
ATOM   1969  CA  TYR   210     -43.817  12.294  -0.079  1.00 10.00      A   
ATOM   1970  CB  TYR   210     -43.155  12.167   1.295  1.00 10.00      A   
ATOM   1971  CG  TYR   210     -44.063  12.465   2.466  1.00 10.00      A   
ATOM   1972  CD1 TYR   210     -44.992  11.533   2.907  1.00 10.00      A   
ATOM   1973  CD2 TYR   210     -43.987  13.680   3.136  1.00 10.00      A   
ATOM   1974  CE1 TYR   210     -45.815  11.800   3.982  1.00 10.00      A   
ATOM   1975  CE2 TYR   210     -44.806  13.957   4.212  1.00 10.00      A   
ATOM   1976  CZ  TYR   210     -45.721  13.013   4.630  1.00 10.00      A   
ATOM   1977  OH  TYR   210     -46.540  13.279   5.703  1.00 10.00      A   
ATOM   1978  HH  TYR   210     -46.685  12.464   6.200  1.00 10.00      A   
ATOM   1979  C   TYR   210     -42.740  12.304  -1.160  1.00 10.00      A   
ATOM   1980  O   TYR   210     -42.161  13.348  -1.465  1.00 10.00      A   
ATOM   1981  N   ILE   211     -42.469  11.141  -1.737  1.00 10.00      A   
ATOM   1982  HN  ILE   211     -42.963  10.341  -1.461  1.00 10.00      A   
ATOM   1983  CA  ILE   211     -41.440  11.034  -2.766  1.00 10.00      A   
ATOM   1984  CB  ILE   211     -40.462   9.875  -2.488  1.00 10.00      A   
ATOM   1985  CG1 ILE   211     -41.229   8.579  -2.204  1.00 10.00      A   
ATOM   1986  CG2 ILE   211     -39.538  10.227  -1.329  1.00 10.00      A   
ATOM   1987  CD1 ILE   211     -40.353   7.353  -2.099  1.00 10.00      A   
ATOM   1988  C   ILE   211     -42.013  10.890  -4.174  1.00 10.00      A   
ATOM   1989  O   ILE   211     -41.399  11.353  -5.138  1.00 10.00      A   
ATOM   1990  N   LYS   212     -43.181  10.254  -4.287  1.00 10.00      A   
ATOM   1991  HN  LYS   212     -43.623   9.923  -3.475  1.00 10.00      A   
ATOM   1992  CA  LYS   212     -43.830  10.031  -5.582  1.00 10.00      A   
ATOM   1993  CB  LYS   212     -44.225  11.365  -6.233  1.00 10.00      A   
ATOM   1994  CG  LYS   212     -45.122  11.230  -7.454  1.00 10.00      A   
ATOM   1995  CD  LYS   212     -45.302  12.565  -8.161  1.00 10.00      A   
ATOM   1996  CE  LYS   212     -44.009  13.028  -8.816  1.00 10.00      A   
ATOM   1997  NZ  LYS   212     -44.198  14.284  -9.588  1.00 10.00      A   
ATOM   1998  HZ1 LYS   212     -43.281  14.634  -9.935  1.00 10.00      A   
ATOM   1999  HZ2 LYS   212     -44.628  15.012  -8.984  1.00 10.00      A   
ATOM   2000  HZ3 LYS   212     -44.823  14.113 -10.405  1.00 10.00      A   
ATOM   2001  C   LYS   212     -42.914   9.217  -6.506  1.00 10.00      A   
ATOM   2002  O   LYS   212     -42.310   9.761  -7.432  1.00 10.00      A   
ATOM   2003  N   PRO   213     -42.793   7.899  -6.255  1.00 10.00      A   
ATOM   2004  CA  PRO   213     -41.927   7.003  -7.042  1.00 10.00      A   
ATOM   2005  CB  PRO   213     -42.000   5.668  -6.290  1.00 10.00      A   
ATOM   2006  CG  PRO   213     -42.596   5.994  -4.961  1.00 10.00      A   
ATOM   2007  CD  PRO   213     -43.497   7.168  -5.192  1.00 10.00      A   
ATOM   2008  C   PRO   213     -42.406   6.816  -8.478  1.00 10.00      A   
ATOM   2009  O   PRO   213     -43.556   7.115  -8.809  1.00 10.00      A   
ATOM   2010  N   ASP   214     -41.512   6.324  -9.329  1.00 10.00      A   
ATOM   2011  HN  ASP   214     -40.608   6.115  -9.007  1.00 10.00      A   
ATOM   2012  CA  ASP   214     -41.832   6.089 -10.732  1.00 10.00      A   
ATOM   2013  CB  ASP   214     -40.789   6.713 -11.672  1.00 10.00      A   
ATOM   2014  CG  ASP   214     -39.353   6.423 -11.279  1.00 10.00      A   
ATOM   2015  OD1 ASP   214     -38.750   7.259 -10.572  1.00 10.00      A   
ATOM   2016  OD2 ASP   214     -38.811   5.377 -11.688  1.00 10.00      A   
ATOM   2017  C   ASP   214     -42.033   4.606 -11.034  1.00 10.00      A   
ATOM   2018  O   ASP   214     -42.799   4.248 -11.929  1.00 10.00      A   
ATOM   2019  N   TYR   215     -41.357   3.742 -10.287  1.00 10.00      A   
ATOM   2020  HN  TYR   215     -40.751   4.074  -9.591  1.00 10.00      A   
ATOM   2021  CA  TYR   215     -41.488   2.304 -10.496  1.00 10.00      A   
ATOM   2022  CB  TYR   215     -40.233   1.718 -11.148  1.00 10.00      A   
ATOM   2023  CG  TYR   215     -40.177   1.921 -12.644  1.00 10.00      A   
ATOM   2024  CD1 TYR   215     -39.165   2.670 -13.230  1.00 10.00      A   
ATOM   2025  CD2 TYR   215     -41.144   1.365 -13.473  1.00 10.00      A   
ATOM   2026  CE1 TYR   215     -39.117   2.861 -14.597  1.00 10.00      A   
ATOM   2027  CE2 TYR   215     -41.103   1.551 -14.839  1.00 10.00      A   
ATOM   2028  CZ  TYR   215     -40.089   2.301 -15.396  1.00 10.00      A   
ATOM   2029  OH  TYR   215     -40.049   2.491 -16.757  1.00 10.00      A   
ATOM   2030  HH  TYR   215     -39.252   2.074 -17.114  1.00 10.00      A   
ATOM   2031  C   TYR   215     -41.825   1.563  -9.207  1.00 10.00      A   
ATOM   2032  O   TYR   215     -40.935   1.189  -8.441  1.00 10.00      A   
ATOM   2033  N   VAL   216     -43.114   1.351  -8.977  1.00 10.00      A   
ATOM   2034  HN  VAL   216     -43.780   1.671  -9.634  1.00 10.00      A   
ATOM   2035  CA  VAL   216     -43.578   0.648  -7.790  1.00 10.00      A   
ATOM   2036  CB  VAL   216     -44.853   1.303  -7.208  1.00 10.00      A   
ATOM   2037  CG1 VAL   216     -45.211   0.695  -5.860  1.00 10.00      A   
ATOM   2038  CG2 VAL   216     -44.685   2.812  -7.092  1.00 10.00      A   
ATOM   2039  C   VAL   216     -43.878  -0.807  -8.137  1.00 10.00      A   
ATOM   2040  O   VAL   216     -44.614  -1.086  -9.084  1.00 10.00      A   
ATOM   2041  N   HIS   217     -43.289  -1.729  -7.388  1.00 10.00      A   
ATOM   2042  HN  HIS   217     -42.707  -1.445  -6.647  1.00 10.00      A   
ATOM   2043  CA  HIS   217     -43.498  -3.154  -7.620  1.00 10.00      A   
ATOM   2044  CB  HIS   217     -42.181  -3.846  -8.002  1.00 10.00      A   
ATOM   2045  CG  HIS   217     -41.665  -3.519  -9.370  1.00 10.00      A   
ATOM   2046  ND1 HIS   217     -41.690  -4.412 -10.422  1.00 10.00      A   
ATOM   2047  HD1 HIS   217     -42.046  -5.328 -10.395  1.00 10.00      A   
ATOM   2048  CD2 HIS   217     -41.097  -2.390  -9.856  1.00 10.00      A   
ATOM   2049  CE1 HIS   217     -41.156  -3.849 -11.489  1.00 10.00      A   
ATOM   2050  NE2 HIS   217     -40.791  -2.622 -11.171  1.00 10.00      A   
ATOM   2051  HE2 HIS   217     -40.365  -1.983 -11.785  1.00 10.00      A   
ATOM   2052  C   HIS   217     -44.073  -3.818  -6.377  1.00 10.00      A   
ATOM   2053  O   HIS   217     -43.532  -3.659  -5.281  1.00 10.00      A   
ATOM   2054  N   VAL   218     -45.169  -4.553  -6.543  1.00 10.00      A   
ATOM   2055  HN  VAL   218     -45.563  -4.640  -7.439  1.00 10.00      A   
ATOM   2056  CA  VAL   218     -45.795  -5.248  -5.421  1.00 10.00      A   
ATOM   2057  CB  VAL   218     -47.336  -5.116  -5.400  1.00 10.00      A   
ATOM   2058  CG1 VAL   218     -47.747  -3.697  -5.041  1.00 10.00      A   
ATOM   2059  CG2 VAL   218     -47.944  -5.522  -6.734  1.00 10.00      A   
ATOM   2060  C   VAL   218     -45.380  -6.718  -5.401  1.00 10.00      A   
ATOM   2061  O   VAL   218     -45.526  -7.434  -6.396  1.00 10.00      A   
ATOM   2062  N   LEU   219     -44.856  -7.154  -4.270  1.00 10.00      A   
ATOM   2063  HN  LEU   219     -44.786  -6.535  -3.506  1.00 10.00      A   
ATOM   2064  CA  LEU   219     -44.391  -8.521  -4.117  1.00 10.00      A   
ATOM   2065  CB  LEU   219     -43.108  -8.551  -3.282  1.00 10.00      A   
ATOM   2066  CG  LEU   219     -42.327  -9.867  -3.284  1.00 10.00      A   
ATOM   2067  CD1 LEU   219     -40.851  -9.605  -3.537  1.00 10.00      A   
ATOM   2068  CD2 LEU   219     -42.520 -10.607  -1.969  1.00 10.00      A   
ATOM   2069  C   LEU   219     -45.453  -9.417  -3.489  1.00 10.00      A   
ATOM   2070  O   LEU   219     -46.217  -8.985  -2.627  1.00 10.00      A   
ATOM   2071  N   TYR   220     -45.496 -10.660  -3.946  1.00 10.00      A   
ATOM   2072  HN  TYR   220     -44.870 -10.923  -4.660  1.00 10.00      A   
ATOM   2073  CA  TYR   220     -46.439 -11.647  -3.451  1.00 10.00      A   
ATOM   2074  CB  TYR   220     -47.811 -11.428  -4.100  1.00 10.00      A   
ATOM   2075  CG  TYR   220     -48.959 -12.134  -3.416  1.00 10.00      A   
ATOM   2076  CD1 TYR   220     -49.448 -11.690  -2.192  1.00 10.00      A   
ATOM   2077  CD2 TYR   220     -49.564 -13.241  -3.998  1.00 10.00      A   
ATOM   2078  CE1 TYR   220     -50.506 -12.324  -1.575  1.00 10.00      A   
ATOM   2079  CE2 TYR   220     -50.623 -13.882  -3.385  1.00 10.00      A   
ATOM   2080  CZ  TYR   220     -51.087 -13.422  -2.173  1.00 10.00      A   
ATOM   2081  OH  TYR   220     -52.147 -14.055  -1.563  1.00 10.00      A   
ATOM   2082  HH  TYR   220     -51.945 -14.997  -1.477  1.00 10.00      A   
ATOM   2083  C   TYR   220     -45.915 -13.041  -3.788  1.00 10.00      A   
ATOM   2084  O   TYR   220     -45.628 -13.336  -4.950  1.00 10.00      A   
ATOM   2085  N   GLN   221     -45.758 -13.873  -2.761  1.00 10.00      A   
ATOM   2086  HN  GLN   221     -45.976 -13.552  -1.858  1.00 10.00      A   
ATOM   2087  CA  GLN   221     -45.264 -15.244  -2.918  1.00 10.00      A   
ATOM   2088  CB  GLN   221     -46.164 -16.070  -3.842  1.00 10.00      A   
ATOM   2089  CG  GLN   221     -47.522 -16.409  -3.254  1.00 10.00      A   
ATOM   2090  CD  GLN   221     -48.266 -17.440  -4.079  1.00 10.00      A   
ATOM   2091  OE1 GLN   221     -47.657 -18.311  -4.708  1.00 10.00      A   
ATOM   2092  NE2 GLN   221     -49.586 -17.359  -4.077  1.00 10.00      A   
ATOM   2093 HE21 GLN   221     -50.006 -16.647  -3.548  1.00 10.00      A   
ATOM   2094 HE22 GLN   221     -50.091 -18.010  -4.609  1.00 10.00      A   
ATOM   2095  C   GLN   221     -43.813 -15.285  -3.398  1.00 10.00      A   
ATOM   2096  O   GLN   221     -43.426 -16.168  -4.165  1.00 10.00      A   
ATOM   2097  N   GLY   222     -43.018 -14.323  -2.942  1.00 10.00      A   
ATOM   2098  HN  GLY   222     -43.386 -13.649  -2.332  1.00 10.00      A   
ATOM   2099  CA  GLY   222     -41.614 -14.271  -3.319  1.00 10.00      A   
ATOM   2100  C   GLY   222     -41.391 -13.824  -4.751  1.00 10.00      A   
ATOM   2101  O   GLY   222     -40.285 -13.949  -5.277  1.00 10.00      A   
ATOM   2102  N   ARG   223     -42.439 -13.312  -5.382  1.00 10.00      A   
ATOM   2103  HN  ARG   223     -43.298 -13.259  -4.912  1.00 10.00      A   
ATOM   2104  CA  ARG   223     -42.359 -12.835  -6.756  1.00 10.00      A   
ATOM   2105  CB  ARG   223     -42.893 -13.892  -7.725  1.00 10.00      A   
ATOM   2106  CG  ARG   223     -41.814 -14.756  -8.357  1.00 10.00      A   
ATOM   2107  CD  ARG   223     -42.392 -15.712  -9.390  1.00 10.00      A   
ATOM   2108  NE  ARG   223     -41.353 -16.299 -10.244  1.00 10.00      A   
ATOM   2109  HE  ARG   223     -40.482 -15.837 -10.269  1.00 10.00      A   
ATOM   2110  CZ  ARG   223     -41.517 -17.412 -10.967  1.00 10.00      A   
ATOM   2111  NH1 ARG   223     -42.680 -18.056 -10.947  1.00 10.00      A   
ATOM   2112 HH11 ARG   223     -43.466 -17.699 -10.361  1.00 10.00      A   
ATOM   2113 HH12 ARG   223     -42.811 -18.926 -11.508  1.00 10.00      A   
ATOM   2114  NH2 ARG   223     -40.520 -17.879 -11.712  1.00 10.00      A   
ATOM   2115 HH21 ARG   223     -39.593 -17.383 -11.728  1.00 10.00      A   
ATOM   2116 HH22 ARG   223     -40.650 -18.742 -12.286  1.00 10.00      A   
ATOM   2117  C   ARG   223     -43.157 -11.546  -6.903  1.00 10.00      A   
ATOM   2118  O   ARG   223     -43.957 -11.210  -6.035  1.00 10.00      A   
ATOM   2119  N   ILE   224     -42.930 -10.816  -7.984  1.00 10.00      A   
ATOM   2120  HN  ILE   224     -42.274 -11.121  -8.645  1.00 10.00      A   
ATOM   2121  CA  ILE   224     -43.656  -9.576  -8.219  1.00 10.00      A   
ATOM   2122  CB  ILE   224     -42.772  -8.499  -8.885  1.00 10.00      A   
ATOM   2123  CG1 ILE   224     -41.496  -8.277  -8.064  1.00 10.00      A   
ATOM   2124  CG2 ILE   224     -43.547  -7.196  -9.019  1.00 10.00      A   
ATOM   2125  CD1 ILE   224     -40.440  -7.448  -8.766  1.00 10.00      A   
ATOM   2126  C   ILE   224     -44.868  -9.860  -9.095  1.00 10.00      A   
ATOM   2127  O   ILE   224     -44.738 -10.456 -10.166  1.00 10.00      A   
ATOM   2128  N   VAL   225     -46.042  -9.452  -8.640  1.00 10.00      A   
ATOM   2129  HN  VAL   225     -46.085  -8.970  -7.784  1.00 10.00      A   
ATOM   2130  CA  VAL   225     -47.267  -9.695  -9.390  1.00 10.00      A   
ATOM   2131  CB  VAL   225     -48.471  -9.952  -8.460  1.00 10.00      A   
ATOM   2132  CG1 VAL   225     -49.728 -10.239  -9.270  1.00 10.00      A   
ATOM   2133  CG2 VAL   225     -48.171 -11.109  -7.522  1.00 10.00      A   
ATOM   2134  C   VAL   225     -47.589  -8.548 -10.344  1.00 10.00      A   
ATOM   2135  O   VAL   225     -47.688  -8.747 -11.558  1.00 10.00      A   
ATOM   2136  N   LYS   226     -47.751  -7.352  -9.800  1.00 10.00      A   
ATOM   2137  HN  LYS   226     -47.639  -7.243  -8.833  1.00 10.00      A   
ATOM   2138  CA  LYS   226     -48.077  -6.189 -10.614  1.00 10.00      A   
ATOM   2139  CB  LYS   226     -49.515  -5.724 -10.352  1.00 10.00      A   
ATOM   2140  CG  LYS   226     -50.581  -6.672 -10.875  1.00 10.00      A   
ATOM   2141  CD  LYS   226     -51.967  -6.051 -10.786  1.00 10.00      A   
ATOM   2142  CE  LYS   226     -53.010  -6.935 -11.455  1.00 10.00      A   
ATOM   2143  NZ  LYS   226     -54.359  -6.310 -11.450  1.00 10.00      A   
ATOM   2144  HZ1 LYS   226     -54.346  -5.423 -11.992  1.00 10.00      A   
ATOM   2145  HZ2 LYS   226     -54.656  -6.097 -10.475  1.00 10.00      A   
ATOM   2146  HZ3 LYS   226     -55.056  -6.952 -11.877  1.00 10.00      A   
ATOM   2147  C   LYS   226     -47.098  -5.047 -10.377  1.00 10.00      A   
ATOM   2148  O   LYS   226     -46.323  -5.063  -9.416  1.00 10.00      A   
ATOM   2149  N   SER   227     -47.140  -4.062 -11.257  1.00 10.00      A   
ATOM   2150  HN  SER   227     -47.776  -4.112 -12.002  1.00 10.00      A   
ATOM   2151  CA  SER   227     -46.271  -2.907 -11.159  1.00 10.00      A   
ATOM   2152  CB  SER   227     -44.939  -3.184 -11.861  1.00 10.00      A   
ATOM   2153  OG  SER   227     -43.905  -2.381 -11.322  1.00 10.00      A   
ATOM   2154  HG  SER   227     -44.237  -1.908 -10.549  1.00 10.00      A   
ATOM   2155  C   SER   227     -46.944  -1.686 -11.772  1.00 10.00      A   
ATOM   2156  O   SER   227     -47.909  -1.810 -12.526  1.00 10.00      A   
ATOM   2157  N   GLY   228     -46.445  -0.511 -11.428  1.00 10.00      A   
ATOM   2158  HN  GLY   228     -45.691  -0.473 -10.802  1.00 10.00      A   
ATOM   2159  CA  GLY   228     -46.996   0.717 -11.952  1.00 10.00      A   
ATOM   2160  C   GLY   228     -46.280   1.916 -11.382  1.00 10.00      A   
ATOM   2161  O   GLY   228     -45.265   1.768 -10.697  1.00 10.00      A   
ATOM   2162  N   ASP   229     -46.795   3.100 -11.658  1.00 10.00      A   
ATOM   2163  HN  ASP   229     -47.607   3.153 -12.208  1.00 10.00      A   
ATOM   2164  CA  ASP   229     -46.190   4.325 -11.157  1.00 10.00      A   
ATOM   2165  CB  ASP   229     -46.233   5.454 -12.195  1.00 10.00      A   
ATOM   2166  CG  ASP   229     -47.627   5.775 -12.689  1.00 10.00      A   
ATOM   2167  OD1 ASP   229     -48.363   6.491 -11.984  1.00 10.00      A   
ATOM   2168  OD2 ASP   229     -47.986   5.320 -13.799  1.00 10.00      A   
ATOM   2169  C   ASP   229     -46.831   4.746  -9.839  1.00 10.00      A   
ATOM   2170  O   ASP   229     -47.390   3.917  -9.121  1.00 10.00      A   
ATOM   2171  N   PHE   230     -46.765   6.031  -9.529  1.00 10.00      A   
ATOM   2172  HN  PHE   230     -46.340   6.651 -10.158  1.00 10.00      A   
ATOM   2173  CA  PHE   230     -47.318   6.554  -8.286  1.00 10.00      A   
ATOM   2174  CB  PHE   230     -46.933   8.023  -8.080  1.00 10.00      A   
ATOM   2175  CG  PHE   230     -47.292   8.930  -9.224  1.00 10.00      A   
ATOM   2176  CD1 PHE   230     -48.479   9.645  -9.213  1.00 10.00      A   
ATOM   2177  CD2 PHE   230     -46.443   9.068 -10.312  1.00 10.00      A   
ATOM   2178  CE1 PHE   230     -48.809  10.486 -10.260  1.00 10.00      A   
ATOM   2179  CE2 PHE   230     -46.767   9.906 -11.361  1.00 10.00      A   
ATOM   2180  CZ  PHE   230     -47.954  10.611 -11.337  1.00 10.00      A   
ATOM   2181  C   PHE   230     -48.831   6.366  -8.159  1.00 10.00      A   
ATOM   2182  O   PHE   230     -49.361   6.328  -7.046  1.00 10.00      A   
ATOM   2183  N   THR   231     -49.529   6.238  -9.282  1.00 10.00      A   
ATOM   2184  HN  THR   231     -49.062   6.273 -10.152  1.00 10.00      A   
ATOM   2185  CA  THR   231     -50.979   6.064  -9.252  1.00 10.00      A   
ATOM   2186  CB  THR   231     -51.635   6.431 -10.599  1.00 10.00      A   
ATOM   2187  OG1 THR   231     -51.204   5.515 -11.612  1.00 10.00      A   
ATOM   2188  HG1 THR   231     -51.660   4.668 -11.493  1.00 10.00      A   
ATOM   2189  CG2 THR   231     -51.275   7.851 -11.008  1.00 10.00      A   
ATOM   2190  C   THR   231     -51.369   4.634  -8.887  1.00 10.00      A   
ATOM   2191  O   THR   231     -52.531   4.365  -8.575  1.00 10.00      A   
ATOM   2192  N   LEU   232     -50.393   3.728  -8.915  1.00 10.00      A   
ATOM   2193  HN  LEU   232     -49.481   4.018  -9.145  1.00 10.00      A   
ATOM   2194  CA  LEU   232     -50.629   2.316  -8.610  1.00 10.00      A   
ATOM   2195  CB  LEU   232     -49.320   1.520  -8.642  1.00 10.00      A   
ATOM   2196  CG  LEU   232     -49.444   0.011  -8.430  1.00 10.00      A   
ATOM   2197  CD1 LEU   232     -50.140  -0.644  -9.616  1.00 10.00      A   
ATOM   2198  CD2 LEU   232     -48.080  -0.615  -8.195  1.00 10.00      A   
ATOM   2199  C   LEU   232     -51.321   2.130  -7.266  1.00 10.00      A   
ATOM   2200  O   LEU   232     -52.271   1.355  -7.153  1.00 10.00      A   
ATOM   2201  N   VAL   233     -50.849   2.855  -6.258  1.00 10.00      A   
ATOM   2202  HN  VAL   233     -50.094   3.458  -6.420  1.00 10.00      A   
ATOM   2203  CA  VAL   233     -51.416   2.772  -4.916  1.00 10.00      A   
ATOM   2204  CB  VAL   233     -50.717   3.744  -3.941  1.00 10.00      A   
ATOM   2205  CG1 VAL   233     -51.206   3.526  -2.515  1.00 10.00      A   
ATOM   2206  CG2 VAL   233     -49.203   3.594  -4.021  1.00 10.00      A   
ATOM   2207  C   VAL   233     -52.919   3.056  -4.933  1.00 10.00      A   
ATOM   2208  O   VAL   233     -53.716   2.258  -4.440  1.00 10.00      A   
ATOM   2209  N   LYS   234     -53.297   4.179  -5.531  1.00 10.00      A   
ATOM   2210  HN  LYS   234     -52.615   4.759  -5.931  1.00 10.00      A   
ATOM   2211  CA  LYS   234     -54.699   4.571  -5.610  1.00 10.00      A   
ATOM   2212  CB  LYS   234     -54.825   6.005  -6.128  1.00 10.00      A   
ATOM   2213  CG  LYS   234     -54.346   7.067  -5.151  1.00 10.00      A   
ATOM   2214  CD  LYS   234     -54.425   8.449  -5.775  1.00 10.00      A   
ATOM   2215  CE  LYS   234     -53.976   9.532  -4.808  1.00 10.00      A   
ATOM   2216  NZ  LYS   234     -53.792  10.842  -5.491  1.00 10.00      A   
ATOM   2217  HZ1 LYS   234     -53.056  10.763  -6.221  1.00 10.00      A   
ATOM   2218  HZ2 LYS   234     -53.507  11.572  -4.807  1.00 10.00      A   
ATOM   2219  HZ3 LYS   234     -54.681  11.137  -5.943  1.00 10.00      A   
ATOM   2220  C   LYS   234     -55.493   3.619  -6.500  1.00 10.00      A   
ATOM   2221  O   LYS   234     -56.611   3.236  -6.165  1.00 10.00      A   
ATOM   2222  N   GLN   235     -54.905   3.237  -7.630  1.00 10.00      A   
ATOM   2223  HN  GLN   235     -54.004   3.574  -7.837  1.00 10.00      A   
ATOM   2224  CA  GLN   235     -55.558   2.333  -8.570  1.00 10.00      A   
ATOM   2225  CB  GLN   235     -54.703   2.133  -9.821  1.00 10.00      A   
ATOM   2226  CG  GLN   235     -54.851   3.252 -10.840  1.00 10.00      A   
ATOM   2227  CD  GLN   235     -53.775   3.236 -11.908  1.00 10.00      A   
ATOM   2228  OE1 GLN   235     -52.615   2.917 -11.641  1.00 10.00      A   
ATOM   2229  NE2 GLN   235     -54.153   3.570 -13.129  1.00 10.00      A   
ATOM   2230 HE21 GLN   235     -55.094   3.806 -13.275  1.00 10.00      A   
ATOM   2231 HE22 GLN   235     -53.477   3.570 -13.843  1.00 10.00      A   
ATOM   2232  C   GLN   235     -55.898   1.000  -7.912  1.00 10.00      A   
ATOM   2233  O   GLN   235     -56.975   0.442  -8.136  1.00 10.00      A   
ATOM   2234  N   LEU   236     -54.981   0.504  -7.086  1.00 10.00      A   
ATOM   2235  HN  LEU   236     -54.139   0.992  -6.956  1.00 10.00      A   
ATOM   2236  CA  LEU   236     -55.189  -0.750  -6.380  1.00 10.00      A   
ATOM   2237  CB  LEU   236     -53.896  -1.216  -5.705  1.00 10.00      A   
ATOM   2238  CG  LEU   236     -52.773  -1.691  -6.633  1.00 10.00      A   
ATOM   2239  CD1 LEU   236     -51.537  -2.053  -5.825  1.00 10.00      A   
ATOM   2240  CD2 LEU   236     -53.232  -2.874  -7.474  1.00 10.00      A   
ATOM   2241  C   LEU   236     -56.293  -0.604  -5.339  1.00 10.00      A   
ATOM   2242  O   LEU   236     -57.202  -1.428  -5.270  1.00 10.00      A   
ATOM   2243  N   GLU   237     -56.216   0.459  -4.541  1.00 10.00      A   
ATOM   2244  HN  GLU   237     -55.469   1.091  -4.657  1.00 10.00      A   
ATOM   2245  CA  GLU   237     -57.209   0.717  -3.500  1.00 10.00      A   
ATOM   2246  CB  GLU   237     -56.848   1.978  -2.717  1.00 10.00      A   
ATOM   2247  CG  GLU   237     -55.576   1.863  -1.898  1.00 10.00      A   
ATOM   2248  CD  GLU   237     -55.353   3.064  -1.003  1.00 10.00      A   
ATOM   2249  OE1 GLU   237     -56.227   3.960  -0.963  1.00 10.00      A   
ATOM   2250  OE2 GLU   237     -54.311   3.115  -0.317  1.00 10.00      A   
ATOM   2251  C   GLU   237     -58.607   0.867  -4.091  1.00 10.00      A   
ATOM   2252  O   GLU   237     -59.586   0.369  -3.531  1.00 10.00      A   
ATOM   2253  N   GLU   238     -58.682   1.552  -5.226  1.00 10.00      A   
ATOM   2254  HN  GLU   238     -57.855   1.930  -5.604  1.00 10.00      A   
ATOM   2255  CA  GLU   238     -59.940   1.781  -5.924  1.00 10.00      A   
ATOM   2256  CB  GLU   238     -59.676   2.598  -7.193  1.00 10.00      A   
ATOM   2257  CG  GLU   238     -60.887   2.806  -8.082  1.00 10.00      A   
ATOM   2258  CD  GLU   238     -60.495   3.157  -9.500  1.00 10.00      A   
ATOM   2259  OE1 GLU   238     -60.362   2.234 -10.330  1.00 10.00      A   
ATOM   2260  OE2 GLU   238     -60.317   4.359  -9.790  1.00 10.00      A   
ATOM   2261  C   GLU   238     -60.621   0.464  -6.288  1.00 10.00      A   
ATOM   2262  O   GLU   238     -61.842   0.335  -6.190  1.00 10.00      A   
ATOM   2263  N   GLN   239     -59.823  -0.518  -6.682  1.00 10.00      A   
ATOM   2264  HN  GLN   239     -58.854  -0.367  -6.708  1.00 10.00      A   
ATOM   2265  CA  GLN   239     -60.352  -1.818  -7.074  1.00 10.00      A   
ATOM   2266  CB  GLN   239     -59.518  -2.418  -8.206  1.00 10.00      A   
ATOM   2267  CG  GLN   239     -59.570  -1.617  -9.496  1.00 10.00      A   
ATOM   2268  CD  GLN   239     -60.952  -1.607 -10.118  1.00 10.00      A   
ATOM   2269  OE1 GLN   239     -61.686  -2.594 -10.043  1.00 10.00      A   
ATOM   2270  NE2 GLN   239     -61.326  -0.488 -10.716  1.00 10.00      A   
ATOM   2271 HE21 GLN   239     -60.696   0.269 -10.725  1.00 10.00      A   
ATOM   2272 HE22 GLN   239     -62.217  -0.459 -11.124  1.00 10.00      A   
ATOM   2273  C   GLN   239     -60.447  -2.786  -5.898  1.00 10.00      A   
ATOM   2274  O   GLN   239     -60.675  -3.980  -6.085  1.00 10.00      A   
ATOM   2275  N   GLY   240     -60.274  -2.271  -4.687  1.00 10.00      A   
ATOM   2276  HN  GLY   240     -60.086  -1.313  -4.592  1.00 10.00      A   
ATOM   2277  CA  GLY   240     -60.365  -3.110  -3.504  1.00 10.00      A   
ATOM   2278  C   GLY   240     -59.156  -4.006  -3.313  1.00 10.00      A   
ATOM   2279  O   GLY   240     -59.241  -5.050  -2.665  1.00 10.00      A   
ATOM   2280  N   TYR   241     -58.030  -3.605  -3.879  1.00 10.00      A   
ATOM   2281  HN  TYR   241     -58.023  -2.768  -4.396  1.00 10.00      A   
ATOM   2282  CA  TYR   241     -56.800  -4.371  -3.759  1.00 10.00      A   
ATOM   2283  CB  TYR   241     -56.183  -4.624  -5.138  1.00 10.00      A   
ATOM   2284  CG  TYR   241     -56.968  -5.587  -6.000  1.00 10.00      A   
ATOM   2285  CD1 TYR   241     -57.604  -5.154  -7.156  1.00 10.00      A   
ATOM   2286  CD2 TYR   241     -57.073  -6.931  -5.661  1.00 10.00      A   
ATOM   2287  CE1 TYR   241     -58.319  -6.029  -7.950  1.00 10.00      A   
ATOM   2288  CE2 TYR   241     -57.788  -7.813  -6.450  1.00 10.00      A   
ATOM   2289  CZ  TYR   241     -58.410  -7.356  -7.592  1.00 10.00      A   
ATOM   2290  OH  TYR   241     -59.121  -8.229  -8.382  1.00 10.00      A   
ATOM   2291  HH  TYR   241     -59.687  -8.777  -7.825  1.00 10.00      A   
ATOM   2292  C   TYR   241     -55.812  -3.636  -2.865  1.00 10.00      A   
ATOM   2293  O   TYR   241     -54.607  -3.865  -2.929  1.00 10.00      A   
ATOM   2294  N   GLY   242     -56.338  -2.767  -2.013  1.00 10.00      A   
ATOM   2295  HN  GLY   242     -57.315  -2.651  -1.984  1.00 10.00      A   
ATOM   2296  CA  GLY   242     -55.500  -1.999  -1.113  1.00 10.00      A   
ATOM   2297  C   GLY   242     -55.119  -2.776   0.130  1.00 10.00      A   
ATOM   2298  O   GLY   242     -54.858  -2.193   1.184  1.00 10.00      A   
ATOM   2299  N   TRP   243     -55.106  -4.095   0.011  1.00 10.00      A   
ATOM   2300  HN  TRP   243     -55.353  -4.496  -0.849  1.00 10.00      A   
ATOM   2301  CA  TRP   243     -54.745  -4.964   1.121  1.00 10.00      A   
ATOM   2302  CB  TRP   243     -55.835  -6.013   1.353  1.00 10.00      A   
ATOM   2303  CG  TRP   243     -57.155  -5.444   1.783  1.00 10.00      A   
ATOM   2304  CD1 TRP   243     -58.177  -5.039   0.974  1.00 10.00      A   
ATOM   2305  CD2 TRP   243     -57.596  -5.221   3.128  1.00 10.00      A   
ATOM   2306  NE1 TRP   243     -59.229  -4.585   1.731  1.00 10.00      A   
ATOM   2307  HE1 TRP   243     -60.080  -4.244   1.377  1.00 10.00      A   
ATOM   2308  CE2 TRP   243     -58.900  -4.689   3.057  1.00 10.00      A   
ATOM   2309  CE3 TRP   243     -57.022  -5.432   4.386  1.00 10.00      A   
ATOM   2310  CZ2 TRP   243     -59.630  -4.350   4.193  1.00 10.00      A   
ATOM   2311  CZ3 TRP   243     -57.749  -5.095   5.511  1.00 10.00      A   
ATOM   2312  CH2 TRP   243     -59.042  -4.568   5.409  1.00 10.00      A   
ATOM   2313  C   TRP   243     -53.423  -5.660   0.826  1.00 10.00      A   
ATOM   2314  O   TRP   243     -52.824  -6.287   1.701  1.00 10.00      A   
ATOM   2315  N   LEU   244     -52.976  -5.541  -0.417  1.00 10.00      A   
ATOM   2316  HN  LEU   244     -53.486  -5.003  -1.057  1.00 10.00      A   
ATOM   2317  CB  LEU   244     -51.677  -6.232  -2.380  1.00 10.00      A   
ATOM   2318  CG  LEU   244     -52.770  -7.063  -3.059  1.00 10.00      A   
ATOM   2319  CD1 LEU   244     -52.795  -6.796  -4.556  1.00 10.00      A   
ATOM   2320  CD2 LEU   244     -52.569  -8.544  -2.778  1.00 10.00      A   
ATOM   2321  CA  LEU   244     -51.732  -6.162  -0.850  1.00 10.00      A   
ATOM   2322  C   LEU   244     -50.537  -5.389  -0.316  1.00 10.00      A   
ATOM   2323  O   LEU   244     -50.388  -4.204  -0.682  1.00 10.00      A   
ATOM   2324  OXT LEU   244     -49.759  -5.956   0.477  1.00 10.00      A   
ATOM   2325  CB  LEU    34      23.206  16.162 -13.350  1.00 10.00      B   
ATOM   2326  CG  LEU    34      23.221  16.326 -11.828  1.00 10.00      B   
ATOM   2327  CD1 LEU    34      23.334  14.970 -11.150  1.00 10.00      B   
ATOM   2328  CD2 LEU    34      24.361  17.237 -11.399  1.00 10.00      B   
ATOM   2329  C   LEU    34      22.905  17.096 -15.654  1.00 10.00      B   
ATOM   2330  O   LEU    34      23.900  16.554 -16.140  1.00 10.00      B   
ATOM   2331  N   LEU    34      21.508  17.916 -13.773  1.00 10.00      B   
ATOM   2332  HT1 LEU    34      20.769  17.247 -14.076  1.00 10.00      B   
ATOM   2333  HT2 LEU    34      21.328  18.838 -14.221  1.00 10.00      B   
ATOM   2334  HT3 LEU    34      21.451  18.031 -12.744  1.00 10.00      B   
ATOM   2335  CA  LEU    34      22.845  17.410 -14.162  1.00 10.00      B   
ATOM   2336  N   ALA    35      21.837  17.457 -16.374  1.00 10.00      B   
ATOM   2337  HN  ALA    35      21.092  17.903 -15.922  1.00 10.00      B   
ATOM   2338  CA  ALA    35      21.730  17.217 -17.815  1.00 10.00      B   
ATOM   2339  CB  ALA    35      21.779  15.729 -18.136  1.00 10.00      B   
ATOM   2340  C   ALA    35      22.777  17.987 -18.623  1.00 10.00      B   
ATOM   2341  O   ALA    35      23.612  18.705 -18.068  1.00 10.00      B   
ATOM   2342  N   LYS    36      22.712  17.844 -19.938  1.00 10.00      B   
ATOM   2343  HN  LYS    36      22.008  17.276 -20.322  1.00 10.00      B   
ATOM   2344  CA  LYS    36      23.653  18.509 -20.833  1.00 10.00      B   
ATOM   2345  CB  LYS    36      22.916  19.406 -21.837  1.00 10.00      B   
ATOM   2346  CG  LYS    36      21.713  18.750 -22.498  1.00 10.00      B   
ATOM   2347  CD  LYS    36      21.371  19.412 -23.824  1.00 10.00      B   
ATOM   2348  CE  LYS    36      22.309  18.947 -24.926  1.00 10.00      B   
ATOM   2349  NZ  LYS    36      21.868  19.409 -26.270  1.00 10.00      B   
ATOM   2350  HZ1 LYS    36      22.519  19.052 -27.001  1.00 10.00      B   
ATOM   2351  HZ2 LYS    36      21.863  20.446 -26.308  1.00 10.00      B   
ATOM   2352  HZ3 LYS    36      20.911  19.061 -26.479  1.00 10.00      B   
ATOM   2353  C   LYS    36      24.501  17.480 -21.572  1.00 10.00      B   
ATOM   2354  O   LYS    36      25.144  17.788 -22.578  1.00 10.00      B   
ATOM   2355  N   GLY    37      24.492  16.255 -21.068  1.00 10.00      B   
ATOM   2356  HN  GLY    37      23.968  16.073 -20.263  1.00 10.00      B   
ATOM   2357  CA  GLY    37      25.259  15.192 -21.682  1.00 10.00      B   
ATOM   2358  C   GLY    37      26.435  14.769 -20.827  1.00 10.00      B   
ATOM   2359  O   GLY    37      26.659  15.322 -19.747  1.00 10.00      B   
ATOM   2360  N   ILE    38      27.182  13.782 -21.300  1.00 10.00      B   
ATOM   2361  HN  ILE    38      26.949  13.382 -22.166  1.00 10.00      B   
ATOM   2362  CA  ILE    38      28.343  13.279 -20.578  1.00 10.00      B   
ATOM   2363  CB  ILE    38      28.107  11.855 -20.021  1.00 10.00      B   
ATOM   2364  CG1 ILE    38      26.788  11.786 -19.249  1.00 10.00      B   
ATOM   2365  CG2 ILE    38      29.264  11.434 -19.126  1.00 10.00      B   
ATOM   2366  CD1 ILE    38      26.410  10.388 -18.811  1.00 10.00      B   
ATOM   2367  C   ILE    38      29.564  13.263 -21.490  1.00 10.00      B   
ATOM   2368  O   ILE    38      29.585  12.566 -22.506  1.00 10.00      B   
ATOM   2369  N   ASN    39      30.567  14.047 -21.130  1.00 10.00      B   
ATOM   2370  HN  ASN    39      30.480  14.583 -20.315  1.00 10.00      B   
ATOM   2371  CA  ASN    39      31.803  14.130 -21.901  1.00 10.00      B   
ATOM   2372  CB  ASN    39      31.784  15.338 -22.846  1.00 10.00      B   
ATOM   2373  CG  ASN    39      31.255  15.004 -24.229  1.00 10.00      B   
ATOM   2374  OD1 ASN    39      31.965  14.433 -25.060  1.00 10.00      B   
ATOM   2375  ND2 ASN    39      30.015  15.381 -24.495  1.00 10.00      B   
ATOM   2376 HD21 ASN    39      29.512  15.853 -23.797  1.00 10.00      B   
ATOM   2377 HD22 ASN    39      29.646  15.173 -25.381  1.00 10.00      B   
ATOM   2378  C   ASN    39      32.997  14.213 -20.960  1.00 10.00      B   
ATOM   2379  O   ASN    39      32.830  14.492 -19.772  1.00 10.00      B   
ATOM   2380  N   GLU    40      34.197  13.990 -21.490  1.00 10.00      B   
ATOM   2381  HN  GLU    40      34.265  13.800 -22.451  1.00 10.00      B   
ATOM   2382  CA  GLU    40      35.416  14.025 -20.685  1.00 10.00      B   
ATOM   2383  CB  GLU    40      36.637  13.654 -21.531  1.00 10.00      B   
ATOM   2384  CG  GLU    40      37.864  13.276 -20.715  1.00 10.00      B   
ATOM   2385  CD  GLU    40      38.991  14.276 -20.866  1.00 10.00      B   
ATOM   2386  OE1 GLU    40      39.531  14.395 -21.987  1.00 10.00      B   
ATOM   2387  OE2 GLU    40      39.344  14.939 -19.867  1.00 10.00      B   
ATOM   2388  C   GLU    40      35.608  15.389 -20.035  1.00 10.00      B   
ATOM   2389  O   GLU    40      35.885  15.482 -18.837  1.00 10.00      B   
ATOM   2390  N   GLU    41      35.435  16.448 -20.820  1.00 10.00      B   
ATOM   2391  HN  GLU    41      35.216  16.310 -21.768  1.00 10.00      B   
ATOM   2392  CA  GLU    41      35.578  17.806 -20.315  1.00 10.00      B   
ATOM   2393  CB  GLU    41      35.523  18.817 -21.458  1.00 10.00      B   
ATOM   2394  CG  GLU    41      36.563  18.569 -22.537  1.00 10.00      B   
ATOM   2395  CD  GLU    41      36.431  19.522 -23.703  1.00 10.00      B   
ATOM   2396  OE1 GLU    41      35.494  19.350 -24.515  1.00 10.00      B   
ATOM   2397  OE2 GLU    41      37.259  20.451 -23.809  1.00 10.00      B   
ATOM   2398  C   GLU    41      34.507  18.105 -19.273  1.00 10.00      B   
ATOM   2399  O   GLU    41      34.726  18.886 -18.349  1.00 10.00      B   
ATOM   2400  N   VAL    42      33.354  17.457 -19.417  1.00 10.00      B   
ATOM   2401  HN  VAL    42      33.244  16.841 -20.169  1.00 10.00      B   
ATOM   2402  CA  VAL    42      32.257  17.635 -18.479  1.00 10.00      B   
ATOM   2403  CB  VAL    42      30.959  16.968 -18.985  1.00 10.00      B   
ATOM   2404  CG1 VAL    42      29.837  17.131 -17.973  1.00 10.00      B   
ATOM   2405  CG2 VAL    42      30.549  17.561 -20.325  1.00 10.00      B   
ATOM   2406  C   VAL    42      32.653  17.058 -17.124  1.00 10.00      B   
ATOM   2407  O   VAL    42      32.320  17.611 -16.079  1.00 10.00      B   
ATOM   2408  N   VAL    43      33.396  15.958 -17.154  1.00 10.00      B   
ATOM   2409  HN  VAL    43      33.627  15.564 -18.024  1.00 10.00      B   
ATOM   2410  CA  VAL    43      33.872  15.317 -15.929  1.00 10.00      B   
ATOM   2411  CB  VAL    43      34.645  14.012 -16.233  1.00 10.00      B   
ATOM   2412  CG1 VAL    43      35.099  13.328 -14.950  1.00 10.00      B   
ATOM   2413  CG2 VAL    43      33.797  13.067 -17.069  1.00 10.00      B   
ATOM   2414  C   VAL    43      34.793  16.277 -15.180  1.00 10.00      B   
ATOM   2415  O   VAL    43      34.764  16.361 -13.950  1.00 10.00      B   
ATOM   2416  N   ARG    44      35.585  17.021 -15.944  1.00 10.00      B   
ATOM   2417  HN  ARG    44      35.540  16.916 -16.917  1.00 10.00      B   
ATOM   2418  CA  ARG    44      36.517  17.990 -15.383  1.00 10.00      B   
ATOM   2419  CB  ARG    44      37.544  18.415 -16.435  1.00 10.00      B   
ATOM   2420  CG  ARG    44      38.038  17.279 -17.313  1.00 10.00      B   
ATOM   2421  CD  ARG    44      39.225  17.698 -18.162  1.00 10.00      B   
ATOM   2422  NE  ARG    44      40.449  17.765 -17.371  1.00 10.00      B   
ATOM   2423  HE  ARG    44      40.589  18.572 -16.829  1.00 10.00      B   
ATOM   2424  CZ  ARG    44      41.373  16.806 -17.342  1.00 10.00      B   
ATOM   2425  NH1 ARG    44      41.221  15.698 -18.061  1.00 10.00      B   
ATOM   2426 HH11 ARG    44      40.373  15.564 -18.668  1.00 10.00      B   
ATOM   2427 HH12 ARG    44      41.953  14.954 -18.032  1.00 10.00      B   
ATOM   2428  NH2 ARG    44      42.465  16.957 -16.601  1.00 10.00      B   
ATOM   2429 HH21 ARG    44      42.609  17.828 -16.045  1.00 10.00      B   
ATOM   2430 HH22 ARG    44      43.189  16.202 -16.573  1.00 10.00      B   
ATOM   2431  C   ARG    44      35.764  19.213 -14.871  1.00 10.00      B   
ATOM   2432  O   ARG    44      36.258  19.949 -14.024  1.00 10.00      B   
ATOM   2433  N   ALA    45      34.566  19.420 -15.399  1.00 10.00      B   
ATOM   2434  HN  ALA    45      34.232  18.799 -16.078  1.00 10.00      B   
ATOM   2435  CA  ALA    45      33.732  20.545 -14.999  1.00 10.00      B   
ATOM   2436  CB  ALA    45      32.763  20.907 -16.110  1.00 10.00      B   
ATOM   2437  C   ALA    45      32.981  20.224 -13.711  1.00 10.00      B   
ATOM   2438  O   ALA    45      32.781  21.094 -12.862  1.00 10.00      B   
ATOM   2439  N   ILE    46      32.555  18.970 -13.577  1.00 10.00      B   
ATOM   2440  HN  ILE    46      32.712  18.333 -14.307  1.00 10.00      B   
ATOM   2441  CA  ILE    46      31.847  18.526 -12.380  1.00 10.00      B   
ATOM   2442  CB  ILE    46      31.218  17.127 -12.567  1.00 10.00      B   
ATOM   2443  CG1 ILE    46      30.290  17.127 -13.783  1.00 10.00      B   
ATOM   2444  CG2 ILE    46      30.447  16.714 -11.319  1.00 10.00      B   
ATOM   2445  CD1 ILE    46      29.845  15.748 -14.217  1.00 10.00      B   
ATOM   2446  C   ILE    46      32.823  18.495 -11.212  1.00 10.00      B   
ATOM   2447  O   ILE    46      32.465  18.782 -10.069  1.00 10.00      B   
ATOM   2448  N   SER    47      34.061  18.155 -11.521  1.00 10.00      B   
ATOM   2449  HN  SER    47      34.277  17.940 -12.452  1.00 10.00      B   
ATOM   2450  CA  SER    47      35.115  18.105 -10.525  1.00 10.00      B   
ATOM   2451  CB  SER    47      36.062  16.943 -10.833  1.00 10.00      B   
ATOM   2452  OG  SER    47      35.351  15.845 -11.382  1.00 10.00      B   
ATOM   2453  HG  SER    47      35.285  15.955 -12.339  1.00 10.00      B   
ATOM   2454  C   SER    47      35.878  19.428 -10.539  1.00 10.00      B   
ATOM   2455  O   SER    47      35.526  20.335 -11.294  1.00 10.00      B   
ATOM   2456  N   ALA    48      36.887  19.549  -9.680  1.00 10.00      B   
ATOM   2457  HN  ALA    48      37.076  18.807  -9.069  1.00 10.00      B   
ATOM   2458  CA  ALA    48      37.720  20.757  -9.594  1.00 10.00      B   
ATOM   2459  CB  ALA    48      38.418  21.059 -10.916  1.00 10.00      B   
ATOM   2460  C   ALA    48      36.965  21.982  -9.065  1.00 10.00      B   
ATOM   2461  O   ALA    48      37.578  23.006  -8.767  1.00 10.00      B   
ATOM   2462  N   LYS    49      35.641  21.879  -8.945  1.00 10.00      B   
ATOM   2463  HN  LYS    49      35.201  21.045  -9.208  1.00 10.00      B   
ATOM   2464  CA  LYS    49      34.836  22.988  -8.437  1.00 10.00      B   
ATOM   2465  CB  LYS    49      33.358  22.833  -8.818  1.00 10.00      B   
ATOM   2466  CG  LYS    49      32.678  21.587  -8.269  1.00 10.00      B   
ATOM   2467  CD  LYS    49      31.201  21.845  -8.010  1.00 10.00      B   
ATOM   2468  CE  LYS    49      30.440  20.554  -7.754  1.00 10.00      B   
ATOM   2469  NZ  LYS    49      30.227  19.779  -9.003  1.00 10.00      B   
ATOM   2470  HZ1 LYS    49      29.779  20.380  -9.724  1.00 10.00      B   
ATOM   2471  HZ2 LYS    49      29.615  18.959  -8.819  1.00 10.00      B   
ATOM   2472  HZ3 LYS    49      31.139  19.437  -9.373  1.00 10.00      B   
ATOM   2473  C   LYS    49      34.993  23.098  -6.928  1.00 10.00      B   
ATOM   2474  O   LYS    49      34.628  24.104  -6.315  1.00 10.00      B   
ATOM   2475  N   ARG    50      35.531  22.041  -6.343  1.00 10.00      B   
ATOM   2476  HN  ARG    50      35.784  21.273  -6.899  1.00 10.00      B   
ATOM   2477  CA  ARG    50      35.778  21.982  -4.912  1.00 10.00      B   
ATOM   2478  CB  ARG    50      34.954  20.867  -4.267  1.00 10.00      B   
ATOM   2479  CG  ARG    50      33.477  20.886  -4.608  1.00 10.00      B   
ATOM   2480  CD  ARG    50      32.997  19.496  -4.967  1.00 10.00      B   
ATOM   2481  NE  ARG    50      31.816  19.109  -4.208  1.00 10.00      B   
ATOM   2482  HE  ARG    50      31.155  19.813  -4.011  1.00 10.00      B   
ATOM   2483  CZ  ARG    50      31.595  17.879  -3.763  1.00 10.00      B   
ATOM   2484  NH1 ARG    50      32.480  16.913  -3.998  1.00 10.00      B   
ATOM   2485 HH11 ARG    50      33.360  17.117  -4.535  1.00 10.00      B   
ATOM   2486 HH12 ARG    50      32.307  15.947  -3.647  1.00 10.00      B   
ATOM   2487  NH2 ARG    50      30.483  17.612  -3.093  1.00 10.00      B   
ATOM   2488 HH21 ARG    50      30.296  16.645  -2.743  1.00 10.00      B   
ATOM   2489 HH22 ARG    50      29.786  18.368  -2.912  1.00 10.00      B   
ATOM   2490  C   ARG    50      37.253  21.703  -4.690  1.00 10.00      B   
ATOM   2491  O   ARG    50      38.019  21.599  -5.652  1.00 10.00      B   
ATOM   2492  N   ASN    51      37.649  21.554  -3.442  1.00 10.00      B   
ATOM   2493  HN  ASN    51      36.991  21.630  -2.715  1.00 10.00      B   
ATOM   2494  CA  ASN    51      39.040  21.279  -3.118  1.00 10.00      B   
ATOM   2495  CB  ASN    51      39.398  21.836  -1.743  1.00 10.00      B   
ATOM   2496  CG  ASN    51      40.859  22.231  -1.632  1.00 10.00      B   
ATOM   2497  OD1 ASN    51      41.713  21.418  -1.275  1.00 10.00      B   
ATOM   2498  ND2 ASN    51      41.157  23.487  -1.932  1.00 10.00      B   
ATOM   2499 HD21 ASN    51      40.425  24.084  -2.208  1.00 10.00      B   
ATOM   2500 HD22 ASN    51      42.091  23.772  -1.857  1.00 10.00      B   
ATOM   2501  C   ASN    51      39.324  19.779  -3.187  1.00 10.00      B   
ATOM   2502  O   ASN    51      39.703  19.155  -2.196  1.00 10.00      B   
ATOM   2503  N   GLU    52      39.118  19.207  -4.363  1.00 10.00      B   
ATOM   2504  HN  GLU    52      38.810  19.760  -5.114  1.00 10.00      B   
ATOM   2505  CA  GLU    52      39.351  17.787  -4.579  1.00 10.00      B   
ATOM   2506  CB  GLU    52      38.218  17.171  -5.408  1.00 10.00      B   
ATOM   2507  CG  GLU    52      36.900  17.026  -4.660  1.00 10.00      B   
ATOM   2508  CD  GLU    52      35.838  16.305  -5.473  1.00 10.00      B   
ATOM   2509  OE1 GLU    52      34.753  16.895  -5.698  1.00 10.00      B   
ATOM   2510  OE2 GLU    52      36.079  15.153  -5.893  1.00 10.00      B   
ATOM   2511  C   GLU    52      40.690  17.576  -5.279  1.00 10.00      B   
ATOM   2512  O   GLU    52      40.939  18.141  -6.347  1.00 10.00      B   
ATOM   2513  N   PRO    53      41.578  16.779  -4.667  1.00 10.00      B   
ATOM   2514  CA  PRO    53      42.907  16.480  -5.223  1.00 10.00      B   
ATOM   2515  CB  PRO    53      43.528  15.533  -4.189  1.00 10.00      B   
ATOM   2516  CG  PRO    53      42.759  15.777  -2.937  1.00 10.00      B   
ATOM   2517  CD  PRO    53      41.364  16.117  -3.372  1.00 10.00      B   
ATOM   2518  C   PRO    53      42.825  15.784  -6.581  1.00 10.00      B   
ATOM   2519  O   PRO    53      41.792  15.214  -6.941  1.00 10.00      B   
ATOM   2520  N   GLU    54      43.927  15.824  -7.324  1.00 10.00      B   
ATOM   2521  HN  GLU    54      44.714  16.292  -6.974  1.00 10.00      B   
ATOM   2522  CA  GLU    54      44.003  15.209  -8.645  1.00 10.00      B   
ATOM   2523  CB  GLU    54      45.406  15.366  -9.229  1.00 10.00      B   
ATOM   2524  CG  GLU    54      45.809  16.808  -9.485  1.00 10.00      B   
ATOM   2525  CD  GLU    54      47.307  16.978  -9.542  1.00 10.00      B   
ATOM   2526  OE1 GLU    54      47.924  17.195  -8.479  1.00 10.00      B   
ATOM   2527  OE2 GLU    54      47.878  16.895 -10.648  1.00 10.00      B   
ATOM   2528  C   GLU    54      43.612  13.735  -8.611  1.00 10.00      B   
ATOM   2529  O   GLU    54      42.959  13.241  -9.525  1.00 10.00      B   
ATOM   2530  N   TRP    55      43.990  13.041  -7.542  1.00 10.00      B   
ATOM   2531  HN  TRP    55      44.491  13.492  -6.832  1.00 10.00      B   
ATOM   2532  CA  TRP    55      43.673  11.622  -7.404  1.00 10.00      B   
ATOM   2533  CB  TRP    55      44.268  11.042  -6.120  1.00 10.00      B   
ATOM   2534  CG  TRP    55      45.742  10.772  -6.215  1.00 10.00      B   
ATOM   2535  CD1 TRP    55      46.733  11.339  -5.463  1.00 10.00      B   
ATOM   2536  CD2 TRP    55      46.395   9.871  -7.118  1.00 10.00      B   
ATOM   2537  NE1 TRP    55      47.958  10.843  -5.840  1.00 10.00      B   
ATOM   2538  HE1 TRP    55      48.822  11.096  -5.447  1.00 10.00      B   
ATOM   2539  CE2 TRP    55      47.778   9.941  -6.856  1.00 10.00      B   
ATOM   2540  CE3 TRP    55      45.943   9.009  -8.124  1.00 10.00      B   
ATOM   2541  CZ2 TRP    55      48.710   9.183  -7.560  1.00 10.00      B   
ATOM   2542  CZ3 TRP    55      46.869   8.261  -8.822  1.00 10.00      B   
ATOM   2543  CH2 TRP    55      48.237   8.352  -8.537  1.00 10.00      B   
ATOM   2544  C   TRP    55      42.168  11.366  -7.472  1.00 10.00      B   
ATOM   2545  O   TRP    55      41.726  10.359  -8.027  1.00 10.00      B   
ATOM   2546  N   MET    56      41.384  12.293  -6.931  1.00 10.00      B   
ATOM   2547  HN  MET    56      41.790  13.084  -6.520  1.00 10.00      B   
ATOM   2548  CA  MET    56      39.932  12.166  -6.950  1.00 10.00      B   
ATOM   2549  CB  MET    56      39.272  13.235  -6.072  1.00 10.00      B   
ATOM   2550  CG  MET    56      39.653  13.176  -4.603  1.00 10.00      B   
ATOM   2551  SD  MET    56      39.231  11.606  -3.824  1.00 10.00      B   
ATOM   2552  CE  MET    56      37.443  11.672  -3.870  1.00 10.00      B   
ATOM   2553  C   MET    56      39.425  12.288  -8.381  1.00 10.00      B   
ATOM   2554  O   MET    56      38.511  11.574  -8.793  1.00 10.00      B   
ATOM   2555  N   LEU    57      40.042  13.192  -9.137  1.00 10.00      B   
ATOM   2556  HN  LEU    57      40.774  13.718  -8.749  1.00 10.00      B   
ATOM   2557  CA  LEU    57      39.673  13.411 -10.530  1.00 10.00      B   
ATOM   2558  CB  LEU    57      40.345  14.680 -11.074  1.00 10.00      B   
ATOM   2559  CG  LEU    57      40.160  14.962 -12.571  1.00 10.00      B   
ATOM   2560  CD1 LEU    57      38.705  15.269 -12.887  1.00 10.00      B   
ATOM   2561  CD2 LEU    57      41.053  16.107 -13.016  1.00 10.00      B   
ATOM   2562  C   LEU    57      40.070  12.201 -11.367  1.00 10.00      B   
ATOM   2563  O   LEU    57      39.316  11.763 -12.236  1.00 10.00      B   
ATOM   2564  N   GLU    58      41.252  11.657 -11.080  1.00 10.00      B   
ATOM   2565  HN  GLU    58      41.804  12.064 -10.374  1.00 10.00      B   
ATOM   2566  CA  GLU    58      41.764  10.488 -11.789  1.00 10.00      B   
ATOM   2567  CB  GLU    58      43.129  10.089 -11.228  1.00 10.00      B   
ATOM   2568  CG  GLU    58      44.250  11.041 -11.596  1.00 10.00      B   
ATOM   2569  CD  GLU    58      44.928  10.665 -12.895  1.00 10.00      B   
ATOM   2570  OE1 GLU    58      46.177  10.655 -12.928  1.00 10.00      B   
ATOM   2571  OE2 GLU    58      44.222  10.372 -13.885  1.00 10.00      B   
ATOM   2572  C   GLU    58      40.799   9.315 -11.678  1.00 10.00      B   
ATOM   2573  O   GLU    58      40.583   8.587 -12.646  1.00 10.00      B   
ATOM   2574  N   PHE    59      40.215   9.147 -10.496  1.00 10.00      B   
ATOM   2575  HN  PHE    59      40.429   9.768  -9.765  1.00 10.00      B   
ATOM   2576  CA  PHE    59      39.269   8.067 -10.253  1.00 10.00      B   
ATOM   2577  CB  PHE    59      38.948   7.982  -8.759  1.00 10.00      B   
ATOM   2578  CG  PHE    59      37.990   6.883  -8.395  1.00 10.00      B   
ATOM   2579  CD1 PHE    59      38.377   5.556  -8.470  1.00 10.00      B   
ATOM   2580  CD2 PHE    59      36.705   7.180  -7.972  1.00 10.00      B   
ATOM   2581  CE1 PHE    59      37.501   4.546  -8.130  1.00 10.00      B   
ATOM   2582  CE2 PHE    59      35.822   6.175  -7.631  1.00 10.00      B   
ATOM   2583  CZ  PHE    59      36.222   4.855  -7.710  1.00 10.00      B   
ATOM   2584  C   PHE    59      37.992   8.288 -11.055  1.00 10.00      B   
ATOM   2585  O   PHE    59      37.492   7.377 -11.717  1.00 10.00      B   
ATOM   2586  N   ARG    60      37.485   9.514 -11.012  1.00 10.00      B   
ATOM   2587  HN  ARG    60      37.944  10.202 -10.483  1.00 10.00      B   
ATOM   2588  CA  ARG    60      36.270   9.867 -11.735  1.00 10.00      B   
ATOM   2589  CB  ARG    60      35.821  11.287 -11.369  1.00 10.00      B   
ATOM   2590  CG  ARG    60      35.522  11.472  -9.886  1.00 10.00      B   
ATOM   2591  CD  ARG    60      35.401  12.941  -9.506  1.00 10.00      B   
ATOM   2592  NE  ARG    60      34.051  13.460  -9.716  1.00 10.00      B   
ATOM   2593  HE  ARG    60      33.574  13.156 -10.520  1.00 10.00      B   
ATOM   2594  CZ  ARG    60      33.445  14.327  -8.903  1.00 10.00      B   
ATOM   2595  NH1 ARG    60      34.063  14.790  -7.820  1.00 10.00      B   
ATOM   2596 HH11 ARG    60      35.035  14.481  -7.590  1.00 10.00      B   
ATOM   2597 HH12 ARG    60      33.585  15.468  -7.189  1.00 10.00      B   
ATOM   2598  NH2 ARG    60      32.212  14.732  -9.176  1.00 10.00      B   
ATOM   2599 HH21 ARG    60      31.721  14.378 -10.022  1.00 10.00      B   
ATOM   2600 HH22 ARG    60      31.724  15.407  -8.538  1.00 10.00      B   
ATOM   2601  C   ARG    60      36.480   9.729 -13.244  1.00 10.00      B   
ATOM   2602  O   ARG    60      35.599   9.258 -13.967  1.00 10.00      B   
ATOM   2603  N   LEU    61      37.662  10.128 -13.707  1.00 10.00      B   
ATOM   2604  HN  LEU    61      38.319  10.509 -13.079  1.00 10.00      B   
ATOM   2605  CA  LEU    61      38.007  10.042 -15.122  1.00 10.00      B   
ATOM   2606  CB  LEU    61      39.284  10.843 -15.404  1.00 10.00      B   
ATOM   2607  CG  LEU    61      39.896  10.701 -16.801  1.00 10.00      B   
ATOM   2608  CD1 LEU    61      38.904  11.114 -17.877  1.00 10.00      B   
ATOM   2609  CD2 LEU    61      41.173  11.521 -16.907  1.00 10.00      B   
ATOM   2610  C   LEU    61      38.188   8.587 -15.550  1.00 10.00      B   
ATOM   2611  O   LEU    61      37.766   8.191 -16.638  1.00 10.00      B   
ATOM   2612  N   ASN    62      38.814   7.793 -14.688  1.00 10.00      B   
ATOM   2613  HN  ASN    62      39.136   8.169 -13.838  1.00 10.00      B   
ATOM   2614  CA  ASN    62      39.040   6.379 -14.976  1.00 10.00      B   
ATOM   2615  CB  ASN    62      39.861   5.716 -13.868  1.00 10.00      B   
ATOM   2616  CG  ASN    62      41.323   5.553 -14.238  1.00 10.00      B   
ATOM   2617  OD1 ASN    62      41.719   4.545 -14.826  1.00 10.00      B   
ATOM   2618  ND2 ASN    62      42.136   6.539 -13.890  1.00 10.00      B   
ATOM   2619 HD21 ASN    62      41.750   7.313 -13.417  1.00 10.00      B   
ATOM   2620 HD22 ASN    62      43.086   6.461 -14.118  1.00 10.00      B   
ATOM   2621  C   ASN    62      37.716   5.649 -15.149  1.00 10.00      B   
ATOM   2622  O   ASN    62      37.579   4.779 -16.016  1.00 10.00      B   
ATOM   2623  N   ALA    63      36.747   6.017 -14.319  1.00 10.00      B   
ATOM   2624  HN  ALA    63      36.935   6.707 -13.644  1.00 10.00      B   
ATOM   2625  CA  ALA    63      35.418   5.422 -14.369  1.00 10.00      B   
ATOM   2626  CB  ALA    63      34.582   5.901 -13.193  1.00 10.00      B   
ATOM   2627  C   ALA    63      34.733   5.772 -15.687  1.00 10.00      B   
ATOM   2628  O   ALA    63      34.146   4.913 -16.341  1.00 10.00      B   
ATOM   2629  N   TYR    64      34.834   7.040 -16.077  1.00 10.00      B   
ATOM   2630  HN  TYR    64      35.323   7.675 -15.510  1.00 10.00      B   
ATOM   2631  CA  TYR    64      34.236   7.517 -17.317  1.00 10.00      B   
ATOM   2632  CB  TYR    64      34.406   9.037 -17.433  1.00 10.00      B   
ATOM   2633  CG  TYR    64      34.051   9.608 -18.789  1.00 10.00      B   
ATOM   2634  CD1 TYR    64      32.727   9.732 -19.190  1.00 10.00      B   
ATOM   2635  CD2 TYR    64      35.044  10.024 -19.667  1.00 10.00      B   
ATOM   2636  CE1 TYR    64      32.403  10.253 -20.427  1.00 10.00      B   
ATOM   2637  CE2 TYR    64      34.728  10.548 -20.904  1.00 10.00      B   
ATOM   2638  CZ  TYR    64      33.407  10.659 -21.280  1.00 10.00      B   
ATOM   2639  OH  TYR    64      33.091  11.180 -22.514  1.00 10.00      B   
ATOM   2640  HH  TYR    64      33.718  10.854 -23.166  1.00 10.00      B   
ATOM   2641  C   TYR    64      34.861   6.817 -18.522  1.00 10.00      B   
ATOM   2642  O   TYR    64      34.159   6.386 -19.439  1.00 10.00      B   
ATOM   2643  N   ARG    65      36.183   6.700 -18.503  1.00 10.00      B   
ATOM   2644  HN  ARG    65      36.683   7.071 -17.741  1.00 10.00      B   
ATOM   2645  CA  ARG    65      36.918   6.052 -19.585  1.00 10.00      B   
ATOM   2646  CB  ARG    65      38.424   6.127 -19.312  1.00 10.00      B   
ATOM   2647  CG  ARG    65      39.298   5.395 -20.319  1.00 10.00      B   
ATOM   2648  CD  ARG    65      39.603   6.249 -21.544  1.00 10.00      B   
ATOM   2649  NE  ARG    65      38.464   6.352 -22.457  1.00 10.00      B   
ATOM   2650  HE  ARG    65      37.945   7.190 -22.435  1.00 10.00      B   
ATOM   2651  CZ  ARG    65      38.104   5.395 -23.317  1.00 10.00      B   
ATOM   2652  NH1 ARG    65      38.785   4.259 -23.381  1.00 10.00      B   
ATOM   2653 HH11 ARG    65      39.612   4.106 -22.766  1.00 10.00      B   
ATOM   2654 HH12 ARG    65      38.493   3.508 -24.056  1.00 10.00      B   
ATOM   2655  NH2 ARG    65      37.072   5.583 -24.125  1.00 10.00      B   
ATOM   2656 HH21 ARG    65      36.540   6.481 -24.097  1.00 10.00      B   
ATOM   2657 HH22 ARG    65      36.791   4.836 -24.797  1.00 10.00      B   
ATOM   2658  C   ARG    65      36.478   4.597 -19.758  1.00 10.00      B   
ATOM   2659  O   ARG    65      36.326   4.111 -20.878  1.00 10.00      B   
ATOM   2660  N   ALA    66      36.262   3.912 -18.642  1.00 10.00      B   
ATOM   2661  HN  ALA    66      36.385   4.356 -17.775  1.00 10.00      B   
ATOM   2662  CA  ALA    66      35.841   2.516 -18.674  1.00 10.00      B   
ATOM   2663  CB  ALA    66      36.114   1.844 -17.336  1.00 10.00      B   
ATOM   2664  C   ALA    66      34.367   2.397 -19.040  1.00 10.00      B   
ATOM   2665  O   ALA    66      33.964   1.462 -19.732  1.00 10.00      B   
ATOM   2666  N   TRP    67      33.576   3.361 -18.579  1.00 10.00      B   
ATOM   2667  HN  TRP    67      33.972   4.076 -18.033  1.00 10.00      B   
ATOM   2668  CA  TRP    67      32.139   3.387 -18.836  1.00 10.00      B   
ATOM   2669  CB  TRP    67      31.512   4.612 -18.161  1.00 10.00      B   
ATOM   2670  CG  TRP    67      30.035   4.503 -17.946  1.00 10.00      B   
ATOM   2671  CD1 TRP    67      29.401   3.745 -17.010  1.00 10.00      B   
ATOM   2672  CD2 TRP    67      29.006   5.179 -18.679  1.00 10.00      B   
ATOM   2673  NE1 TRP    67      28.044   3.900 -17.113  1.00 10.00      B   
ATOM   2674  HE1 TRP    67      27.373   3.455 -16.544  1.00 10.00      B   
ATOM   2675  CE2 TRP    67      27.774   4.778 -18.131  1.00 10.00      B   
ATOM   2676  CE3 TRP    67      29.007   6.082 -19.745  1.00 10.00      B   
ATOM   2677  CZ2 TRP    67      26.555   5.252 -18.610  1.00 10.00      B   
ATOM   2678  CZ3 TRP    67      27.797   6.550 -20.220  1.00 10.00      B   
ATOM   2679  CH2 TRP    67      26.588   6.134 -19.654  1.00 10.00      B   
ATOM   2680  C   TRP    67      31.831   3.398 -20.333  1.00 10.00      B   
ATOM   2681  O   TRP    67      30.890   2.750 -20.786  1.00 10.00      B   
ATOM   2682  N   LEU    68      32.638   4.123 -21.098  1.00 10.00      B   
ATOM   2683  HN  LEU    68      33.379   4.610 -20.682  1.00 10.00      B   
ATOM   2684  CA  LEU    68      32.440   4.225 -22.540  1.00 10.00      B   
ATOM   2685  CB  LEU    68      33.290   5.360 -23.118  1.00 10.00      B   
ATOM   2686  CG  LEU    68      32.934   6.780 -22.671  1.00 10.00      B   
ATOM   2687  CD1 LEU    68      33.840   7.789 -23.357  1.00 10.00      B   
ATOM   2688  CD2 LEU    68      31.469   7.092 -22.953  1.00 10.00      B   
ATOM   2689  C   LEU    68      32.760   2.920 -23.263  1.00 10.00      B   
ATOM   2690  O   LEU    68      32.360   2.725 -24.412  1.00 10.00      B   
ATOM   2691  N   GLU    69      33.471   2.026 -22.593  1.00 10.00      B   
ATOM   2692  HN  GLU    69      33.739   2.219 -21.667  1.00 10.00      B   
ATOM   2693  CA  GLU    69      33.847   0.753 -23.194  1.00 10.00      B   
ATOM   2694  CB  GLU    69      35.278   0.372 -22.801  1.00 10.00      B   
ATOM   2695  CG  GLU    69      36.306   1.473 -23.030  1.00 10.00      B   
ATOM   2696  CD  GLU    69      36.665   1.676 -24.492  1.00 10.00      B   
ATOM   2697  OE1 GLU    69      35.840   1.348 -25.374  1.00 10.00      B   
ATOM   2698  OE2 GLU    69      37.778   2.179 -24.766  1.00 10.00      B   
ATOM   2699  C   GLU    69      32.877  -0.357 -22.801  1.00 10.00      B   
ATOM   2700  O   GLU    69      33.109  -1.530 -23.103  1.00 10.00      B   
ATOM   2701  N   MET    70      31.792   0.012 -22.134  1.00 10.00      B   
ATOM   2702  HN  MET    70      31.649   0.965 -21.934  1.00 10.00      B   
ATOM   2703  CA  MET    70      30.796  -0.961 -21.702  1.00 10.00      B   
ATOM   2704  CB  MET    70      30.721  -1.017 -20.174  1.00 10.00      B   
ATOM   2705  CG  MET    70      32.001  -1.481 -19.500  1.00 10.00      B   
ATOM   2706  SD  MET    70      32.454  -3.171 -19.939  1.00 10.00      B   
ATOM   2707  CE  MET    70      31.172  -4.102 -19.103  1.00 10.00      B   
ATOM   2708  C   MET    70      29.425  -0.629 -22.275  1.00 10.00      B   
ATOM   2709  O   MET    70      29.131   0.529 -22.572  1.00 10.00      B   
ATOM   2710  N   GLU    71      28.595  -1.650 -22.431  1.00 10.00      B   
ATOM   2711  HN  GLU    71      28.890  -2.550 -22.175  1.00 10.00      B   
ATOM   2712  CA  GLU    71      27.251  -1.474 -22.960  1.00 10.00      B   
ATOM   2713  CB  GLU    71      26.989  -2.470 -24.094  1.00 10.00      B   
ATOM   2714  CG  GLU    71      28.050  -2.480 -25.183  1.00 10.00      B   
ATOM   2715  CD  GLU    71      28.149  -1.161 -25.922  1.00 10.00      B   
ATOM   2716  OE1 GLU    71      27.103  -0.656 -26.387  1.00 10.00      B   
ATOM   2717  OE2 GLU    71      29.275  -0.633 -26.056  1.00 10.00      B   
ATOM   2718  C   GLU    71      26.222  -1.676 -21.852  1.00 10.00      B   
ATOM   2719  O   GLU    71      26.503  -2.337 -20.848  1.00 10.00      B   
ATOM   2720  N   GLU    72      25.036  -1.115 -22.042  1.00 10.00      B   
ATOM   2721  HN  GLU    72      24.875  -0.610 -22.868  1.00 10.00      B   
ATOM   2722  CA  GLU    72      23.964  -1.231 -21.061  1.00 10.00      B   
ATOM   2723  CB  GLU    72      22.832  -0.254 -21.391  1.00 10.00      B   
ATOM   2724  CG  GLU    72      21.795  -0.111 -20.288  1.00 10.00      B   
ATOM   2725  CD  GLU    72      20.539   0.603 -20.746  1.00 10.00      B   
ATOM   2726  OE1 GLU    72      20.617   1.808 -21.069  1.00 10.00      B   
ATOM   2727  OE2 GLU    72      19.462  -0.034 -20.760  1.00 10.00      B   
ATOM   2728  C   GLU    72      23.419  -2.656 -21.014  1.00 10.00      B   
ATOM   2729  O   GLU    72      22.995  -3.200 -22.034  1.00 10.00      B   
ATOM   2730  N   PRO    73      23.440  -3.289 -19.835  1.00 10.00      B   
ATOM   2731  CA  PRO    73      22.932  -4.649 -19.657  1.00 10.00      B   
ATOM   2732  CB  PRO    73      23.437  -5.053 -18.261  1.00 10.00      B   
ATOM   2733  CG  PRO    73      24.395  -3.983 -17.852  1.00 10.00      B   
ATOM   2734  CD  PRO    73      23.971  -2.743 -18.583  1.00 10.00      B   
ATOM   2735  C   PRO    73      21.409  -4.666 -19.689  1.00 10.00      B   
ATOM   2736  O   PRO    73      20.755  -4.063 -18.840  1.00 10.00      B   
ATOM   2737  N   HIS    74      20.848  -5.349 -20.672  1.00 10.00      B   
ATOM   2738  HN  HIS    74      21.421  -5.823 -21.313  1.00 10.00      B   
ATOM   2739  CA  HIS    74      19.401  -5.426 -20.819  1.00 10.00      B   
ATOM   2740  CB  HIS    74      18.990  -5.269 -22.288  1.00 10.00      B   
ATOM   2741  CG  HIS    74      19.135  -3.880 -22.835  1.00 10.00      B   
ATOM   2742  ND1 HIS    74      18.060  -3.048 -23.075  1.00 10.00      B   
ATOM   2743  HD1 HIS    74      17.114  -3.266 -22.915  1.00 10.00      B   
ATOM   2744  CD2 HIS    74      20.234  -3.179 -23.200  1.00 10.00      B   
ATOM   2745  CE1 HIS    74      18.496  -1.899 -23.559  1.00 10.00      B   
ATOM   2746  NE2 HIS    74      19.810  -1.956 -23.644  1.00 10.00      B   
ATOM   2747  HE2 HIS    74      20.386  -1.239 -23.985  1.00 10.00      B   
ATOM   2748  C   HIS    74      18.856  -6.733 -20.253  1.00 10.00      B   
ATOM   2749  O   HIS    74      18.229  -7.519 -20.967  1.00 10.00      B   
ATOM   2750  N   TRP    75      19.098  -6.963 -18.970  1.00 10.00      B   
ATOM   2751  HN  TRP    75      19.602  -6.298 -18.449  1.00 10.00      B   
ATOM   2752  CA  TRP    75      18.632  -8.179 -18.306  1.00 10.00      B   
ATOM   2753  CB  TRP    75      19.815  -9.036 -17.842  1.00 10.00      B   
ATOM   2754  CG  TRP    75      20.733  -9.436 -18.958  1.00 10.00      B   
ATOM   2755  CD1 TRP    75      22.054  -9.117 -19.086  1.00 10.00      B   
ATOM   2756  CD2 TRP    75      20.396 -10.216 -20.111  1.00 10.00      B   
ATOM   2757  NE1 TRP    75      22.559  -9.651 -20.245  1.00 10.00      B   
ATOM   2758  HE1 TRP    75      23.484  -9.560 -20.562  1.00 10.00      B   
ATOM   2759  CE2 TRP    75      21.563 -10.335 -20.889  1.00 10.00      B   
ATOM   2760  CE3 TRP    75      19.226 -10.838 -20.553  1.00 10.00      B   
ATOM   2761  CZ2 TRP    75      21.589 -11.032 -22.094  1.00 10.00      B   
ATOM   2762  CZ3 TRP    75      19.252 -11.533 -21.748  1.00 10.00      B   
ATOM   2763  CH2 TRP    75      20.427 -11.628 -22.504  1.00 10.00      B   
ATOM   2764  C   TRP    75      17.733  -7.831 -17.123  1.00 10.00      B   
ATOM   2765  O   TRP    75      17.675  -8.559 -16.126  1.00 10.00      B   
ATOM   2766  N   LEU    76      17.028  -6.715 -17.250  1.00 10.00      B   
ATOM   2767  HN  LEU    76      17.106  -6.198 -18.075  1.00 10.00      B   
ATOM   2768  CA  LEU    76      16.128  -6.245 -16.206  1.00 10.00      B   
ATOM   2769  CB  LEU    76      16.392  -4.771 -15.875  1.00 10.00      B   
ATOM   2770  CG  LEU    76      16.051  -3.747 -16.962  1.00 10.00      B   
ATOM   2771  CD1 LEU    76      15.781  -2.389 -16.338  1.00 10.00      B   
ATOM   2772  CD2 LEU    76      17.173  -3.650 -17.985  1.00 10.00      B   
ATOM   2773  C   LEU    76      14.669  -6.453 -16.608  1.00 10.00      B   
ATOM   2774  O   LEU    76      14.380  -7.154 -17.578  1.00 10.00      B   
ATOM   2775  N   LYS    77      13.754  -5.832 -15.876  1.00 10.00      B   
ATOM   2776  HN  LYS    77      14.040  -5.264 -15.127  1.00 10.00      B   
ATOM   2777  CA  LYS    77      12.333  -5.972 -16.160  1.00 10.00      B   
ATOM   2778  CB  LYS    77      11.511  -5.926 -14.874  1.00 10.00      B   
ATOM   2779  CG  LYS    77      12.040  -6.825 -13.774  1.00 10.00      B   
ATOM   2780  CD  LYS    77      10.989  -7.077 -12.713  1.00 10.00      B   
ATOM   2781  CE  LYS    77       9.918  -8.024 -13.220  1.00 10.00      B   
ATOM   2782  NZ  LYS    77       9.253  -8.735 -12.107  1.00 10.00      B   
ATOM   2783  HZ1 LYS    77       9.966  -9.049 -11.412  1.00 10.00      B   
ATOM   2784  HZ2 LYS    77       8.749  -9.571 -12.468  1.00 10.00      B   
ATOM   2785  HZ3 LYS    77       8.573  -8.105 -11.632  1.00 10.00      B   
ATOM   2786  C   LYS    77      11.834  -4.919 -17.144  1.00 10.00      B   
ATOM   2787  O   LYS    77      11.157  -3.971 -16.753  1.00 10.00      B   
ATOM   2788  N   ALA    78      12.192  -5.092 -18.414  1.00 10.00      B   
ATOM   2789  HN  ALA    78      12.768  -5.855 -18.639  1.00 10.00      B   
ATOM   2790  CA  ALA    78      11.771  -4.188 -19.486  1.00 10.00      B   
ATOM   2791  CB  ALA    78      10.275  -4.312 -19.745  1.00 10.00      B   
ATOM   2792  C   ALA    78      12.171  -2.732 -19.241  1.00 10.00      B   
ATOM   2793  O   ALA    78      11.387  -1.938 -18.717  1.00 10.00      B   
ATOM   2794  N   HIS    79      13.390  -2.381 -19.631  1.00 10.00      B   
ATOM   2795  HN  HIS    79      13.973  -3.055 -20.047  1.00 10.00      B   
ATOM   2796  CA  HIS    79      13.874  -1.015 -19.460  1.00 10.00      B   
ATOM   2797  CB  HIS    79      15.396  -0.932 -19.651  1.00 10.00      B   
ATOM   2798  CG  HIS    79      15.998   0.375 -19.208  1.00 10.00      B   
ATOM   2799  ND1 HIS    79      17.194   0.863 -19.696  1.00 10.00      B   
ATOM   2800  HD1 HIS    79      17.785   0.410 -20.349  1.00 10.00      B   
ATOM   2801  CD2 HIS    79      15.557   1.299 -18.320  1.00 10.00      B   
ATOM   2802  CE1 HIS    79      17.458   2.024 -19.128  1.00 10.00      B   
ATOM   2803  NE2 HIS    79      16.483   2.310 -18.292  1.00 10.00      B   
ATOM   2804  HE2 HIS    79      16.432   3.122 -17.740  1.00 10.00      B   
ATOM   2805  C   HIS    79      13.161  -0.063 -20.420  1.00 10.00      B   
ATOM   2806  O   HIS    79      12.784   1.046 -20.036  1.00 10.00      B   
ATOM   2807  N   GLU   157      23.949  15.317  15.931  1.00 10.00      B   
ATOM   2808  HN  GLU   157      24.853  14.953  16.060  1.00 10.00      B   
ATOM   2809  CA  GLU   157      23.113  15.557  17.098  1.00 10.00      B   
ATOM   2810  CB  GLU   157      23.043  14.294  17.965  1.00 10.00      B   
ATOM   2811  CG  GLU   157      21.875  14.258  18.939  1.00 10.00      B   
ATOM   2812  CD  GLU   157      20.555  14.612  18.286  1.00 10.00      B   
ATOM   2813  OE1 GLU   157      19.945  13.725  17.653  1.00 10.00      B   
ATOM   2814  OE2 GLU   157      20.116  15.777  18.419  1.00 10.00      B   
ATOM   2815  C   GLU   157      23.653  16.735  17.900  1.00 10.00      B   
ATOM   2816  O   GLU   157      23.250  16.970  19.041  1.00 10.00      B   
ATOM   2817  N   LYS   158      24.572  17.474  17.282  1.00 10.00      B   
ATOM   2818  HN  LYS   158      24.847  17.222  16.372  1.00 10.00      B   
ATOM   2819  CA  LYS   158      25.187  18.644  17.902  1.00 10.00      B   
ATOM   2820  CB  LYS   158      24.150  19.753  18.122  1.00 10.00      B   
ATOM   2821  CG  LYS   158      23.601  20.363  16.842  1.00 10.00      B   
ATOM   2822  CD  LYS   158      22.514  21.380  17.148  1.00 10.00      B   
ATOM   2823  CE  LYS   158      21.957  22.000  15.879  1.00 10.00      B   
ATOM   2824  NZ  LYS   158      20.760  22.843  16.146  1.00 10.00      B   
ATOM   2825  HZ1 LYS   158      20.022  22.279  16.613  1.00 10.00      B   
ATOM   2826  HZ2 LYS   158      20.380  23.218  15.254  1.00 10.00      B   
ATOM   2827  HZ3 LYS   158      21.011  23.643  16.766  1.00 10.00      B   
ATOM   2828  C   LYS   158      25.882  18.289  19.217  1.00 10.00      B   
ATOM   2829  O   LYS   158      25.693  18.953  20.236  1.00 10.00      B   
ATOM   2830  N   LEU   159      26.678  17.234  19.192  1.00 10.00      B   
ATOM   2831  HN  LEU   159      26.786  16.736  18.354  1.00 10.00      B   
ATOM   2832  CA  LEU   159      27.400  16.793  20.374  1.00 10.00      B   
ATOM   2833  CB  LEU   159      26.816  15.477  20.898  1.00 10.00      B   
ATOM   2834  CG  LEU   159      25.414  15.547  21.510  1.00 10.00      B   
ATOM   2835  CD1 LEU   159      24.902  14.150  21.826  1.00 10.00      B   
ATOM   2836  CD2 LEU   159      25.416  16.411  22.762  1.00 10.00      B   
ATOM   2837  C   LEU   159      28.878  16.613  20.057  1.00 10.00      B   
ATOM   2838  O   LEU   159      29.273  16.587  18.886  1.00 10.00      B   
ATOM   2839  N   ALA   160      29.689  16.498  21.100  1.00 10.00      B   
ATOM   2840  HN  ALA   160      29.310  16.544  22.003  1.00 10.00      B   
ATOM   2841  CA  ALA   160      31.124  16.306  20.944  1.00 10.00      B   
ATOM   2842  CB  ALA   160      31.826  16.451  22.285  1.00 10.00      B   
ATOM   2843  C   ALA   160      31.404  14.934  20.348  1.00 10.00      B   
ATOM   2844  O   ALA   160      30.872  13.925  20.815  1.00 10.00      B   
ATOM   2845  N   GLU   161      32.220  14.900  19.311  1.00 10.00      B   
ATOM   2846  HN  GLU   161      32.614  15.734  18.980  1.00 10.00      B   
ATOM   2847  CA  GLU   161      32.548  13.647  18.656  1.00 10.00      B   
ATOM   2848  CB  GLU   161      32.838  13.844  17.160  1.00 10.00      B   
ATOM   2849  CG  GLU   161      34.108  14.621  16.832  1.00 10.00      B   
ATOM   2850  CD  GLU   161      34.020  16.089  17.189  1.00 10.00      B   
ATOM   2851  OE1 GLU   161      33.080  16.767  16.725  1.00 10.00      B   
ATOM   2852  OE2 GLU   161      34.890  16.574  17.942  1.00 10.00      B   
ATOM   2853  C   GLU   161      33.687  12.916  19.359  1.00 10.00      B   
ATOM   2854  O   GLU   161      34.776  13.459  19.542  1.00 10.00      B   
ATOM   2855  N   GLN   162      33.422  11.681  19.761  1.00 10.00      B   
ATOM   2856  HN  GLN   162      32.527  11.314  19.606  1.00 10.00      B   
ATOM   2857  CA  GLN   162      34.420  10.857  20.433  1.00 10.00      B   
ATOM   2858  CB  GLN   162      33.739   9.865  21.383  1.00 10.00      B   
ATOM   2859  CG  GLN   162      32.935  10.509  22.501  1.00 10.00      B   
ATOM   2860  CD  GLN   162      32.268   9.486  23.401  1.00 10.00      B   
ATOM   2861  OE1 GLN   162      31.127   9.084  23.170  1.00 10.00      B   
ATOM   2862  NE2 GLN   162      32.977   9.053  24.431  1.00 10.00      B   
ATOM   2863 HE21 GLN   162      33.883   9.412  24.553  1.00 10.00      B   
ATOM   2864 HE22 GLN   162      32.570   8.395  25.029  1.00 10.00      B   
ATOM   2865  C   GLN   162      35.238  10.098  19.394  1.00 10.00      B   
ATOM   2866  O   GLN   162      35.454   8.891  19.509  1.00 10.00      B   
ATOM   2867  N   GLY   163      35.696  10.819  18.377  1.00 10.00      B   
ATOM   2868  HN  GLY   163      35.529  11.787  18.363  1.00 10.00      B   
ATOM   2869  CA  GLY   163      36.458  10.204  17.309  1.00 10.00      B   
ATOM   2870  C   GLY   163      35.547   9.760  16.186  1.00 10.00      B   
ATOM   2871  O   GLY   163      36.000   9.227  15.172  1.00 10.00      B   
ATOM   2872  N   ILE   164      34.255   9.985  16.383  1.00 10.00      B   
ATOM   2873  HN  ILE   164      33.976  10.415  17.216  1.00 10.00      B   
ATOM   2874  CA  ILE   164      33.241   9.621  15.406  1.00 10.00      B   
ATOM   2875  CB  ILE   164      31.857   9.475  16.079  1.00 10.00      B   
ATOM   2876  CG1 ILE   164      31.938   8.487  17.247  1.00 10.00      B   
ATOM   2877  CG2 ILE   164      30.807   9.024  15.071  1.00 10.00      B   
ATOM   2878  CD1 ILE   164      30.683   8.426  18.091  1.00 10.00      B   
ATOM   2879  C   ILE   164      33.162  10.683  14.314  1.00 10.00      B   
ATOM   2880  O   ILE   164      33.240  11.880  14.594  1.00 10.00      B   
ATOM   2881  N   ILE   165      33.031  10.242  13.073  1.00 10.00      B   
ATOM   2882  HN  ILE   165      32.989   9.273  12.910  1.00 10.00      B   
ATOM   2883  CA  ILE   165      32.945  11.157  11.948  1.00 10.00      B   
ATOM   2884  CB  ILE   165      34.114  10.943  10.962  1.00 10.00      B   
ATOM   2885  CG1 ILE   165      35.447  11.235  11.658  1.00 10.00      B   
ATOM   2886  CG2 ILE   165      33.953  11.820   9.727  1.00 10.00      B   
ATOM   2887  CD1 ILE   165      36.664  10.797  10.875  1.00 10.00      B   
ATOM   2888  C   ILE   165      31.613  10.998  11.222  1.00 10.00      B   
ATOM   2889  O   ILE   165      31.271   9.909  10.762  1.00 10.00      B   
ATOM   2890  N   PHE   166      30.860  12.087  11.150  1.00 10.00      B   
ATOM   2891  HN  PHE   166      31.185  12.916  11.566  1.00 10.00      B   
ATOM   2892  CA  PHE   166      29.570  12.101  10.476  1.00 10.00      B   
ATOM   2893  CB  PHE   166      28.431  12.027  11.503  1.00 10.00      B   
ATOM   2894  CG  PHE   166      27.052  12.029  10.905  1.00 10.00      B   
ATOM   2895  CD1 PHE   166      26.644  11.006  10.067  1.00 10.00      B   
ATOM   2896  CD2 PHE   166      26.163  13.054  11.185  1.00 10.00      B   
ATOM   2897  CE1 PHE   166      25.374  11.002   9.519  1.00 10.00      B   
ATOM   2898  CE2 PHE   166      24.892  13.056  10.641  1.00 10.00      B   
ATOM   2899  CZ  PHE   166      24.497  12.030   9.805  1.00 10.00      B   
ATOM   2900  C   PHE   166      29.453  13.370   9.641  1.00 10.00      B   
ATOM   2901  O   PHE   166      29.294  14.466  10.183  1.00 10.00      B   
ATOM   2902  N   CYS   167      29.567  13.220   8.330  1.00 10.00      B   
ATOM   2903  HN  CYS   167      29.707  12.320   7.958  1.00 10.00      B   
ATOM   2904  CA  CYS   167      29.486  14.353   7.421  1.00 10.00      B   
ATOM   2905  CB  CYS   167      30.826  15.094   7.386  1.00 10.00      B   
ATOM   2906  SG  CYS   167      32.262  14.006   7.220  1.00 10.00      B   
ATOM   2907  HG  CYS   167      31.815  12.769   7.057  1.00 10.00      B   
ATOM   2908  C   CYS   167      29.104  13.895   6.017  1.00 10.00      B   
ATOM   2909  O   CYS   167      28.891  12.704   5.781  1.00 10.00      B   
ATOM   2910  N   SER   168      29.008  14.840   5.094  1.00 10.00      B   
ATOM   2911  HN  SER   168      29.175  15.777   5.347  1.00 10.00      B   
ATOM   2912  CA  SER   168      28.660  14.530   3.715  1.00 10.00      B   
ATOM   2913  CB  SER   168      28.036  15.753   3.038  1.00 10.00      B   
ATOM   2914  OG  SER   168      27.283  16.523   3.964  1.00 10.00      B   
ATOM   2915  HG  SER   168      27.894  16.983   4.564  1.00 10.00      B   
ATOM   2916  C   SER   168      29.899  14.070   2.945  1.00 10.00      B   
ATOM   2917  O   SER   168      31.030  14.303   3.379  1.00 10.00      B   
ATOM   2918  N   PHE   169      29.678  13.431   1.800  1.00 10.00      B   
ATOM   2919  HN  PHE   169      28.750  13.289   1.506  1.00 10.00      B   
ATOM   2920  CA  PHE   169      30.768  12.928   0.970  1.00 10.00      B   
ATOM   2921  CB  PHE   169      30.213  12.224  -0.272  1.00 10.00      B   
ATOM   2922  CG  PHE   169      31.264  11.748  -1.236  1.00 10.00      B   
ATOM   2923  CD1 PHE   169      32.123  10.718  -0.894  1.00 10.00      B   
ATOM   2924  CD2 PHE   169      31.389  12.329  -2.486  1.00 10.00      B   
ATOM   2925  CE1 PHE   169      33.089  10.278  -1.780  1.00 10.00      B   
ATOM   2926  CE2 PHE   169      32.352  11.896  -3.375  1.00 10.00      B   
ATOM   2927  CZ  PHE   169      33.202  10.869  -3.022  1.00 10.00      B   
ATOM   2928  C   PHE   169      31.731  14.040   0.565  1.00 10.00      B   
ATOM   2929  O   PHE   169      32.949  13.882   0.657  1.00 10.00      B   
ATOM   2930  N   GLY   170      31.175  15.161   0.122  1.00 10.00      B   
ATOM   2931  HN  GLY   170      30.197  15.224   0.079  1.00 10.00      B   
ATOM   2932  CA  GLY   170      31.993  16.286  -0.296  1.00 10.00      B   
ATOM   2933  C   GLY   170      32.822  16.851   0.840  1.00 10.00      B   
ATOM   2934  O   GLY   170      33.980  17.223   0.651  1.00 10.00      B   
ATOM   2935  N   GLU   171      32.227  16.905   2.026  1.00 10.00      B   
ATOM   2936  HN  GLU   171      31.305  16.590   2.110  1.00 10.00      B   
ATOM   2937  CA  GLU   171      32.911  17.420   3.205  1.00 10.00      B   
ATOM   2938  CB  GLU   171      31.933  17.552   4.373  1.00 10.00      B   
ATOM   2939  CG  GLU   171      30.711  18.400   4.076  1.00 10.00      B   
ATOM   2940  CD  GLU   171      29.799  18.517   5.275  1.00 10.00      B   
ATOM   2941  OE1 GLU   171      29.045  17.558   5.549  1.00 10.00      B   
ATOM   2942  OE2 GLU   171      29.837  19.566   5.953  1.00 10.00      B   
ATOM   2943  C   GLU   171      34.056  16.502   3.608  1.00 10.00      B   
ATOM   2944  O   GLU   171      35.120  16.960   4.017  1.00 10.00      B   
ATOM   2945  N   ALA   172      33.830  15.202   3.473  1.00 10.00      B   
ATOM   2946  HN  ALA   172      32.956  14.906   3.135  1.00 10.00      B   
ATOM   2947  CA  ALA   172      34.825  14.198   3.824  1.00 10.00      B   
ATOM   2948  CB  ALA   172      34.264  12.809   3.567  1.00 10.00      B   
ATOM   2949  C   ALA   172      36.129  14.384   3.053  1.00 10.00      B   
ATOM   2950  O   ALA   172      37.209  14.193   3.604  1.00 10.00      B   
ATOM   2951  N   ILE   173      36.019  14.769   1.785  1.00 10.00      B   
ATOM   2952  HN  ILE   173      35.126  14.935   1.412  1.00 10.00      B   
ATOM   2953  CA  ILE   173      37.194  14.967   0.935  1.00 10.00      B   
ATOM   2954  CB  ILE   173      36.790  15.150  -0.548  1.00 10.00      B   
ATOM   2955  CG1 ILE   173      35.821  14.046  -0.979  1.00 10.00      B   
ATOM   2956  CG2 ILE   173      38.017  15.162  -1.451  1.00 10.00      B   
ATOM   2957  CD1 ILE   173      35.111  14.330  -2.283  1.00 10.00      B   
ATOM   2958  C   ILE   173      37.997  16.186   1.390  1.00 10.00      B   
ATOM   2959  O   ILE   173      39.218  16.244   1.227  1.00 10.00      B   
ATOM   2960  N   HIS   174      37.300  17.151   1.971  1.00 10.00      B   
ATOM   2961  HN  HIS   174      36.333  17.036   2.087  1.00 10.00      B   
ATOM   2962  CA  HIS   174      37.934  18.374   2.450  1.00 10.00      B   
ATOM   2963  CB  HIS   174      36.946  19.550   2.366  1.00 10.00      B   
ATOM   2964  CG  HIS   174      37.366  20.796   3.098  1.00 10.00      B   
ATOM   2965  ND1 HIS   174      38.397  21.611   2.683  1.00 10.00      B   
ATOM   2966  HD1 HIS   174      38.954  21.474   1.884  1.00 10.00      B   
ATOM   2967  CD2 HIS   174      36.873  21.363   4.225  1.00 10.00      B   
ATOM   2968  CE1 HIS   174      38.523  22.619   3.526  1.00 10.00      B   
ATOM   2969  NE2 HIS   174      37.613  22.494   4.466  1.00 10.00      B   
ATOM   2970  HE2 HIS   174      37.483  23.112   5.222  1.00 10.00      B   
ATOM   2971  C   HIS   174      38.455  18.205   3.876  1.00 10.00      B   
ATOM   2972  O   HIS   174      39.540  18.684   4.213  1.00 10.00      B   
ATOM   2973  N   ASP   175      37.675  17.526   4.705  1.00 10.00      B   
ATOM   2974  HN  ASP   175      36.820  17.168   4.371  1.00 10.00      B   
ATOM   2975  CA  ASP   175      38.036  17.307   6.100  1.00 10.00      B   
ATOM   2976  CB  ASP   175      36.810  16.890   6.913  1.00 10.00      B   
ATOM   2977  CG  ASP   175      36.667  17.677   8.200  1.00 10.00      B   
ATOM   2978  OD1 ASP   175      36.152  18.816   8.150  1.00 10.00      B   
ATOM   2979  OD2 ASP   175      37.067  17.164   9.264  1.00 10.00      B   
ATOM   2980  C   ASP   175      39.158  16.283   6.256  1.00 10.00      B   
ATOM   2981  O   ASP   175      40.254  16.621   6.708  1.00 10.00      B   
ATOM   2982  N   HIS   176      38.895  15.036   5.881  1.00 10.00      B   
ATOM   2983  HN  HIS   176      38.017  14.824   5.498  1.00 10.00      B   
ATOM   2984  CA  HIS   176      39.901  13.980   6.001  1.00 10.00      B   
ATOM   2985  CB  HIS   176      39.541  12.974   7.108  1.00 10.00      B   
ATOM   2986  CG  HIS   176      38.880  13.567   8.318  1.00 10.00      B   
ATOM   2987  ND1 HIS   176      39.581  14.102   9.377  1.00 10.00      B   
ATOM   2988  HD1 HIS   176      40.562  14.154   9.453  1.00 10.00      B   
ATOM   2989  CD2 HIS   176      37.567  13.708   8.630  1.00 10.00      B   
ATOM   2990  CE1 HIS   176      38.730  14.542  10.287  1.00 10.00      B   
ATOM   2991  NE2 HIS   176      37.505  14.317   9.856  1.00 10.00      B   
ATOM   2992  HE2 HIS   176      36.680  14.565  10.332  1.00 10.00      B   
ATOM   2993  C   HIS   176      40.081  13.249   4.671  1.00 10.00      B   
ATOM   2994  O   HIS   176      39.511  12.173   4.460  1.00 10.00      B   
ATOM   2995  N   PRO   177      40.882  13.820   3.757  1.00 10.00      B   
ATOM   2996  CA  PRO   177      41.134  13.232   2.433  1.00 10.00      B   
ATOM   2997  CB  PRO   177      42.028  14.265   1.740  1.00 10.00      B   
ATOM   2998  CG  PRO   177      42.634  15.053   2.849  1.00 10.00      B   
ATOM   2999  CD  PRO   177      41.605  15.092   3.940  1.00 10.00      B   
ATOM   3000  C   PRO   177      41.846  11.884   2.510  1.00 10.00      B   
ATOM   3001  O   PRO   177      41.671  11.034   1.636  1.00 10.00      B   
ATOM   3002  N   GLU   178      42.643  11.691   3.555  1.00 10.00      B   
ATOM   3003  HN  GLU   178      42.740  12.407   4.218  1.00 10.00      B   
ATOM   3004  CA  GLU   178      43.376  10.444   3.736  1.00 10.00      B   
ATOM   3005  CB  GLU   178      44.271  10.514   4.973  1.00 10.00      B   
ATOM   3006  CG  GLU   178      45.074   9.247   5.223  1.00 10.00      B   
ATOM   3007  CD  GLU   178      46.363   9.211   4.432  1.00 10.00      B   
ATOM   3008  OE1 GLU   178      47.405   9.623   4.982  1.00 10.00      B   
ATOM   3009  OE2 GLU   178      46.349   8.771   3.263  1.00 10.00      B   
ATOM   3010  C   GLU   178      42.416   9.270   3.861  1.00 10.00      B   
ATOM   3011  O   GLU   178      42.577   8.254   3.187  1.00 10.00      B   
ATOM   3012  N   LEU   179      41.413   9.425   4.717  1.00 10.00      B   
ATOM   3013  HN  LEU   179      41.341  10.264   5.216  1.00 10.00      B   
ATOM   3014  CA  LEU   179      40.419   8.379   4.932  1.00 10.00      B   
ATOM   3015  CB  LEU   179      39.427   8.789   6.025  1.00 10.00      B   
ATOM   3016  CG  LEU   179      40.015   9.067   7.415  1.00 10.00      B   
ATOM   3017  CD1 LEU   179      38.912   9.404   8.406  1.00 10.00      B   
ATOM   3018  CD2 LEU   179      40.837   7.886   7.907  1.00 10.00      B   
ATOM   3019  C   LEU   179      39.677   8.061   3.639  1.00 10.00      B   
ATOM   3020  O   LEU   179      39.473   6.898   3.300  1.00 10.00      B   
ATOM   3021  N   VAL   180      39.310   9.103   2.905  1.00 10.00      B   
ATOM   3022  HN  VAL   180      39.529  10.006   3.216  1.00 10.00      B   
ATOM   3023  CA  VAL   180      38.593   8.940   1.646  1.00 10.00      B   
ATOM   3024  CB  VAL   180      38.219  10.308   1.039  1.00 10.00      B   
ATOM   3025  CG1 VAL   180      37.416  10.126  -0.240  1.00 10.00      B   
ATOM   3026  CG2 VAL   180      37.442  11.142   2.043  1.00 10.00      B   
ATOM   3027  C   VAL   180      39.434   8.154   0.640  1.00 10.00      B   
ATOM   3028  O   VAL   180      38.918   7.324  -0.109  1.00 10.00      B   
ATOM   3029  N   ARG   181      40.736   8.398   0.649  1.00 10.00      B   
ATOM   3030  HN  ARG   181      41.097   9.051   1.288  1.00 10.00      B   
ATOM   3031  CA  ARG   181      41.650   7.725  -0.269  1.00 10.00      B   
ATOM   3032  CB  ARG   181      42.892   8.582  -0.499  1.00 10.00      B   
ATOM   3033  CG  ARG   181      43.454   8.504  -1.909  1.00 10.00      B   
ATOM   3034  CD  ARG   181      44.814   9.176  -1.992  1.00 10.00      B   
ATOM   3035  NE  ARG   181      45.878   8.311  -1.484  1.00 10.00      B   
ATOM   3036  HE  ARG   181      46.251   7.648  -2.108  1.00 10.00      B   
ATOM   3037  CZ  ARG   181      46.364   8.365  -0.242  1.00 10.00      B   
ATOM   3038  NH1 ARG   181      45.892   9.248   0.630  1.00 10.00      B   
ATOM   3039 HH11 ARG   181      46.273   9.279   1.610  1.00 10.00      B   
ATOM   3040 HH12 ARG   181      45.140   9.914   0.349  1.00 10.00      B   
ATOM   3041  NH2 ARG   181      47.324   7.531   0.123  1.00 10.00      B   
ATOM   3042 HH21 ARG   181      47.697   6.833  -0.559  1.00 10.00      B   
ATOM   3043 HH22 ARG   181      47.714   7.567   1.088  1.00 10.00      B   
ATOM   3044  C   ARG   181      42.054   6.343   0.241  1.00 10.00      B   
ATOM   3045  O   ARG   181      42.842   5.641  -0.397  1.00 10.00      B   
ATOM   3046  N   LYS   182      41.516   5.952   1.388  1.00 10.00      B   
ATOM   3047  HN  LYS   182      40.904   6.557   1.862  1.00 10.00      B   
ATOM   3048  CA  LYS   182      41.827   4.656   1.971  1.00 10.00      B   
ATOM   3049  CB  LYS   182      42.569   4.829   3.302  1.00 10.00      B   
ATOM   3050  CG  LYS   182      44.000   5.326   3.162  1.00 10.00      B   
ATOM   3051  CD  LYS   182      44.649   5.557   4.518  1.00 10.00      B   
ATOM   3052  CE  LYS   182      44.909   4.247   5.245  1.00 10.00      B   
ATOM   3053  NZ  LYS   182      45.654   4.449   6.517  1.00 10.00      B   
ATOM   3054  HZ1 LYS   182      45.196   5.185   7.090  1.00 10.00      B   
ATOM   3055  HZ2 LYS   182      46.634   4.739   6.321  1.00 10.00      B   
ATOM   3056  HZ3 LYS   182      45.672   3.562   7.063  1.00 10.00      B   
ATOM   3057  C   LYS   182      40.574   3.807   2.180  1.00 10.00      B   
ATOM   3058  O   LYS   182      40.670   2.633   2.541  1.00 10.00      B   
ATOM   3059  N   TYR   183      39.403   4.390   1.951  1.00 10.00      B   
ATOM   3060  HN  TYR   183      39.379   5.323   1.650  1.00 10.00      B   
ATOM   3061  CA  TYR   183      38.150   3.665   2.143  1.00 10.00      B   
ATOM   3062  CB  TYR   183      37.372   4.219   3.341  1.00 10.00      B   
ATOM   3063  CG  TYR   183      38.093   4.076   4.665  1.00 10.00      B   
ATOM   3064  CD1 TYR   183      38.214   5.153   5.533  1.00 10.00      B   
ATOM   3065  CD2 TYR   183      38.661   2.865   5.044  1.00 10.00      B   
ATOM   3066  CE1 TYR   183      38.881   5.029   6.738  1.00 10.00      B   
ATOM   3067  CE2 TYR   183      39.327   2.733   6.245  1.00 10.00      B   
ATOM   3068  CZ  TYR   183      39.435   3.818   7.089  1.00 10.00      B   
ATOM   3069  OH  TYR   183      40.105   3.688   8.286  1.00 10.00      B   
ATOM   3070  HH  TYR   183      39.626   4.166   8.977  1.00 10.00      B   
ATOM   3071  C   TYR   183      37.277   3.660   0.890  1.00 10.00      B   
ATOM   3072  O   TYR   183      36.745   2.619   0.510  1.00 10.00      B   
ATOM   3073  N   LEU   184      37.139   4.815   0.251  1.00 10.00      B   
ATOM   3074  HN  LEU   184      37.593   5.613   0.596  1.00 10.00      B   
ATOM   3075  CA  LEU   184      36.325   4.929  -0.957  1.00 10.00      B   
ATOM   3076  CB  LEU   184      36.175   6.398  -1.366  1.00 10.00      B   
ATOM   3077  CG  LEU   184      35.512   6.667  -2.720  1.00 10.00      B   
ATOM   3078  CD1 LEU   184      34.018   6.394  -2.658  1.00 10.00      B   
ATOM   3079  CD2 LEU   184      35.787   8.088  -3.179  1.00 10.00      B   
ATOM   3080  C   LEU   184      36.922   4.125  -2.107  1.00 10.00      B   
ATOM   3081  O   LEU   184      38.100   4.272  -2.437  1.00 10.00      B   
ATOM   3082  N   GLY   185      36.108   3.270  -2.704  1.00 10.00      B   
ATOM   3083  HN  GLY   185      35.174   3.178  -2.376  1.00 10.00      B   
ATOM   3084  CA  GLY   185      36.560   2.462  -3.816  1.00 10.00      B   
ATOM   3085  C   GLY   185      37.296   1.215  -3.370  1.00 10.00      B   
ATOM   3086  O   GLY   185      38.291   0.821  -3.983  1.00 10.00      B   
ATOM   3087  N   THR   186      36.803   0.587  -2.313  1.00 10.00      B   
ATOM   3088  HN  THR   186      35.985   0.940  -1.884  1.00 10.00      B   
ATOM   3089  CA  THR   186      37.422  -0.624  -1.786  1.00 10.00      B   
ATOM   3090  CB  THR   186      37.894  -0.431  -0.330  1.00 10.00      B   
ATOM   3091  OG1 THR   186      38.583   0.823  -0.221  1.00 10.00      B   
ATOM   3092  HG1 THR   186      37.934   1.542  -0.237  1.00 10.00      B   
ATOM   3093  CG2 THR   186      38.835  -1.553   0.083  1.00 10.00      B   
ATOM   3094  C   THR   186      36.448  -1.795  -1.863  1.00 10.00      B   
ATOM   3095  O   THR   186      36.832  -2.923  -2.183  1.00 10.00      B   
ATOM   3096  N   VAL   187      35.181  -1.515  -1.589  1.00 10.00      B   
ATOM   3097  HN  VAL   187      34.927  -0.583  -1.376  1.00 10.00      B   
ATOM   3098  CA  VAL   187      34.145  -2.532  -1.633  1.00 10.00      B   
ATOM   3099  CB  VAL   187      33.093  -2.326  -0.522  1.00 10.00      B   
ATOM   3100  CG1 VAL   187      32.145  -3.512  -0.452  1.00 10.00      B   
ATOM   3101  CG2 VAL   187      33.770  -2.100   0.821  1.00 10.00      B   
ATOM   3102  C   VAL   187      33.461  -2.467  -2.990  1.00 10.00      B   
ATOM   3103  O   VAL   187      33.173  -3.492  -3.610  1.00 10.00      B   
ATOM   3104  N   VAL   188      33.211  -1.246  -3.444  1.00 10.00      B   
ATOM   3105  HN  VAL   188      33.463  -0.467  -2.890  1.00 10.00      B   
ATOM   3106  CA  VAL   188      32.587  -1.017  -4.738  1.00 10.00      B   
ATOM   3107  CB  VAL   188      31.168  -0.420  -4.610  1.00 10.00      B   
ATOM   3108  CG1 VAL   188      30.472  -0.409  -5.965  1.00 10.00      B   
ATOM   3109  CG2 VAL   188      30.342  -1.193  -3.592  1.00 10.00      B   
ATOM   3110  C   VAL   188      33.463  -0.083  -5.572  1.00 10.00      B   
ATOM   3111  O   VAL   188      33.345   1.139  -5.487  1.00 10.00      B   
ATOM   3112  N   PRO   189      34.382  -0.654  -6.367  1.00 10.00      B   
ATOM   3113  CA  PRO   189      35.291   0.123  -7.217  1.00 10.00      B   
ATOM   3114  CB  PRO   189      36.249  -0.932  -7.792  1.00 10.00      B   
ATOM   3115  CG  PRO   189      36.034  -2.156  -6.966  1.00 10.00      B   
ATOM   3116  CD  PRO   189      34.612  -2.098  -6.498  1.00 10.00      B   
ATOM   3117  C   PRO   189      34.552   0.819  -8.357  1.00 10.00      B   
ATOM   3118  O   PRO   189      33.428   0.443  -8.709  1.00 10.00      B   
ATOM   3119  N   GLY   190      35.198   1.820  -8.948  1.00 10.00      B   
ATOM   3120  HN  GLY   190      36.094   2.065  -8.628  1.00 10.00      B   
ATOM   3121  CA  GLY   190      34.600   2.556 -10.050  1.00 10.00      B   
ATOM   3122  C   GLY   190      34.635   1.779 -11.353  1.00 10.00      B   
ATOM   3123  O   GLY   190      35.064   2.296 -12.385  1.00 10.00      B   
ATOM   3124  N   ASN   191      34.181   0.533 -11.287  1.00 10.00      B   
ATOM   3125  HN  ASN   191      33.862   0.199 -10.421  1.00 10.00      B   
ATOM   3126  CA  ASN   191      34.141  -0.359 -12.436  1.00 10.00      B   
ATOM   3127  CB  ASN   191      35.567  -0.661 -12.921  1.00 10.00      B   
ATOM   3128  CG  ASN   191      35.611  -1.221 -14.330  1.00 10.00      B   
ATOM   3129  OD1 ASN   191      34.749  -0.924 -15.157  1.00 10.00      B   
ATOM   3130  ND2 ASN   191      36.615  -2.037 -14.612  1.00 10.00      B   
ATOM   3131 HD21 ASN   191      37.265  -2.235 -13.903  1.00 10.00      B   
ATOM   3132 HD22 ASN   191      36.674  -2.409 -15.520  1.00 10.00      B   
ATOM   3133  C   ASN   191      33.432  -1.658 -12.051  1.00 10.00      B   
ATOM   3134  O   ASN   191      33.663  -2.708 -12.648  1.00 10.00      B   
ATOM   3135  N   ASP   192      32.562  -1.577 -11.044  1.00 10.00      B   
ATOM   3136  HN  ASP   192      32.408  -0.710 -10.613  1.00 10.00      B   
ATOM   3137  CA  ASP   192      31.827  -2.751 -10.572  1.00 10.00      B   
ATOM   3138  CB  ASP   192      31.252  -2.523  -9.172  1.00 10.00      B   
ATOM   3139  CG  ASP   192      30.331  -3.651  -8.738  1.00 10.00      B   
ATOM   3140  OD1 ASP   192      30.843  -4.708  -8.303  1.00 10.00      B   
ATOM   3141  OD2 ASP   192      29.097  -3.493  -8.839  1.00 10.00      B   
ATOM   3142  C   ASP   192      30.713  -3.144 -11.533  1.00 10.00      B   
ATOM   3143  O   ASP   192      30.588  -4.308 -11.914  1.00 10.00      B   
ATOM   3144  N   ASN   193      29.902  -2.168 -11.916  1.00 10.00      B   
ATOM   3145  HN  ASN   193      30.056  -1.261 -11.584  1.00 10.00      B   
ATOM   3146  CA  ASN   193      28.794  -2.409 -12.835  1.00 10.00      B   
ATOM   3147  CB  ASN   193      27.551  -2.959 -12.115  1.00 10.00      B   
ATOM   3148  CG  ASN   193      26.843  -1.950 -11.228  1.00 10.00      B   
ATOM   3149  OD1 ASN   193      26.036  -1.148 -11.698  1.00 10.00      B   
ATOM   3150  ND2 ASN   193      27.131  -1.989  -9.938  1.00 10.00      B   
ATOM   3151 HD21 ASN   193      27.788  -2.663  -9.624  1.00 10.00      B   
ATOM   3152 HD22 ASN   193      26.675  -1.358  -9.339  1.00 10.00      B   
ATOM   3153  C   ASN   193      28.470  -1.151 -13.635  1.00 10.00      B   
ATOM   3154  O   ASN   193      29.072  -0.098 -13.412  1.00 10.00      B   
ATOM   3155  N   PHE   194      27.509  -1.268 -14.546  1.00 10.00      B   
ATOM   3156  HN  PHE   194      27.049  -2.132 -14.637  1.00 10.00      B   
ATOM   3157  CA  PHE   194      27.102  -0.162 -15.415  1.00 10.00      B   
ATOM   3158  CB  PHE   194      25.912  -0.587 -16.284  1.00 10.00      B   
ATOM   3159  CG  PHE   194      25.473   0.445 -17.287  1.00 10.00      B   
ATOM   3160  CD1 PHE   194      26.141   0.590 -18.490  1.00 10.00      B   
ATOM   3161  CD2 PHE   194      24.384   1.263 -17.029  1.00 10.00      B   
ATOM   3162  CE1 PHE   194      25.736   1.531 -19.416  1.00 10.00      B   
ATOM   3163  CE2 PHE   194      23.975   2.207 -17.949  1.00 10.00      B   
ATOM   3164  CZ  PHE   194      24.650   2.341 -19.146  1.00 10.00      B   
ATOM   3165  C   PHE   194      26.759   1.109 -14.640  1.00 10.00      B   
ATOM   3166  O   PHE   194      27.231   2.199 -14.972  1.00 10.00      B   
ATOM   3167  N   PHE   195      25.952   0.971 -13.604  1.00 10.00      B   
ATOM   3168  HN  PHE   195      25.633   0.075 -13.356  1.00 10.00      B   
ATOM   3169  CA  PHE   195      25.544   2.119 -12.810  1.00 10.00      B   
ATOM   3170  CB  PHE   195      24.194   1.867 -12.139  1.00 10.00      B   
ATOM   3171  CG  PHE   195      23.056   1.762 -13.117  1.00 10.00      B   
ATOM   3172  CD1 PHE   195      22.622   0.527 -13.573  1.00 10.00      B   
ATOM   3173  CD2 PHE   195      22.430   2.903 -13.592  1.00 10.00      B   
ATOM   3174  CE1 PHE   195      21.584   0.432 -14.480  1.00 10.00      B   
ATOM   3175  CE2 PHE   195      21.390   2.816 -14.498  1.00 10.00      B   
ATOM   3176  CZ  PHE   195      20.967   1.578 -14.944  1.00 10.00      B   
ATOM   3177  C   PHE   195      26.614   2.525 -11.801  1.00 10.00      B   
ATOM   3178  O   PHE   195      26.763   3.700 -11.484  1.00 10.00      B   
ATOM   3179  N   ALA   196      27.377   1.554 -11.317  1.00 10.00      B   
ATOM   3180  HN  ALA   196      27.221   0.631 -11.610  1.00 10.00      B   
ATOM   3181  CA  ALA   196      28.437   1.833 -10.351  1.00 10.00      B   
ATOM   3182  CB  ALA   196      29.021   0.547  -9.792  1.00 10.00      B   
ATOM   3183  C   ALA   196      29.533   2.683 -10.979  1.00 10.00      B   
ATOM   3184  O   ALA   196      30.083   3.573 -10.338  1.00 10.00      B   
ATOM   3185  N   ALA   197      29.837   2.409 -12.241  1.00 10.00      B   
ATOM   3186  HN  ALA   197      29.360   1.682 -12.702  1.00 10.00      B   
ATOM   3187  CA  ALA   197      30.863   3.154 -12.959  1.00 10.00      B   
ATOM   3188  CB  ALA   197      31.233   2.447 -14.253  1.00 10.00      B   
ATOM   3189  C   ALA   197      30.398   4.578 -13.237  1.00 10.00      B   
ATOM   3190  O   ALA   197      31.204   5.504 -13.324  1.00 10.00      B   
ATOM   3191  N   LEU   198      29.090   4.750 -13.365  1.00 10.00      B   
ATOM   3192  HN  LEU   198      28.494   3.977 -13.287  1.00 10.00      B   
ATOM   3193  CA  LEU   198      28.520   6.063 -13.622  1.00 10.00      B   
ATOM   3194  CB  LEU   198      27.168   5.935 -14.332  1.00 10.00      B   
ATOM   3195  CG  LEU   198      26.523   7.241 -14.807  1.00 10.00      B   
ATOM   3196  CD1 LEU   198      27.420   7.956 -15.811  1.00 10.00      B   
ATOM   3197  CD2 LEU   198      25.150   6.972 -15.402  1.00 10.00      B   
ATOM   3198  C   LEU   198      28.366   6.842 -12.320  1.00 10.00      B   
ATOM   3199  O   LEU   198      28.406   8.066 -12.313  1.00 10.00      B   
ATOM   3200  N   ASN   199      28.198   6.118 -11.220  1.00 10.00      B   
ATOM   3201  HN  ASN   199      28.159   5.140 -11.291  1.00 10.00      B   
ATOM   3202  CA  ASN   199      28.040   6.740  -9.908  1.00 10.00      B   
ATOM   3203  CB  ASN   199      27.176   5.862  -9.000  1.00 10.00      B   
ATOM   3204  CG  ASN   199      26.544   6.632  -7.859  1.00 10.00      B   
ATOM   3205  OD1 ASN   199      25.529   7.300  -8.032  1.00 10.00      B   
ATOM   3206  ND2 ASN   199      27.133   6.537  -6.681  1.00 10.00      B   
ATOM   3207 HD21 ASN   199      27.939   5.986  -6.608  1.00 10.00      B   
ATOM   3208 HD22 ASN   199      26.733   7.020  -5.925  1.00 10.00      B   
ATOM   3209  C   ASN   199      29.397   7.015  -9.261  1.00 10.00      B   
ATOM   3210  O   ASN   199      29.493   7.718  -8.254  1.00 10.00      B   
ATOM   3211  N   ALA   200      30.446   6.441  -9.842  1.00 10.00      B   
ATOM   3212  HN  ALA   200      30.301   5.860 -10.617  1.00 10.00      B   
ATOM   3213  CA  ALA   200      31.807   6.642  -9.351  1.00 10.00      B   
ATOM   3214  CB  ALA   200      32.740   5.586  -9.922  1.00 10.00      B   
ATOM   3215  C   ALA   200      32.272   8.035  -9.750  1.00 10.00      B   
ATOM   3216  O   ALA   200      33.235   8.573  -9.206  1.00 10.00      B   
ATOM   3217  N   ALA   201      31.565   8.597 -10.716  1.00 10.00      B   
ATOM   3218  HN  ALA   201      30.813   8.097 -11.099  1.00 10.00      B   
ATOM   3219  CA  ALA   201      31.831   9.928 -11.214  1.00 10.00      B   
ATOM   3220  CB  ALA   201      32.331   9.863 -12.649  1.00 10.00      B   
ATOM   3221  C   ALA   201      30.534  10.718 -11.130  1.00 10.00      B   
ATOM   3222  O   ALA   201      29.496  10.144 -10.809  1.00 10.00      B   
ATOM   3223  N   VAL   202      30.592  12.020 -11.409  1.00 10.00      B   
ATOM   3224  HN  VAL   202      31.452  12.407 -11.672  1.00 10.00      B   
ATOM   3225  CA  VAL   202      29.411  12.893 -11.347  1.00 10.00      B   
ATOM   3226  CB  VAL   202      28.229  12.378 -12.208  1.00 10.00      B   
ATOM   3227  CG1 VAL   202      27.053  13.343 -12.150  1.00 10.00      B   
ATOM   3228  CG2 VAL   202      28.659  12.155 -13.650  1.00 10.00      B   
ATOM   3229  C   VAL   202      28.946  13.089  -9.901  1.00 10.00      B   
ATOM   3230  O   VAL   202      28.969  14.204  -9.379  1.00 10.00      B   
ATOM   3231  N   ALA   203      28.548  11.990  -9.266  1.00 10.00      B   
ATOM   3232  HN  ALA   203      28.586  11.130  -9.746  1.00 10.00      B   
ATOM   3233  CA  ALA   203      28.072  12.000  -7.890  1.00 10.00      B   
ATOM   3234  CB  ALA   203      27.688  10.594  -7.456  1.00 10.00      B   
ATOM   3235  C   ALA   203      29.122  12.571  -6.946  1.00 10.00      B   
ATOM   3236  O   ALA   203      30.140  11.933  -6.662  1.00 10.00      B   
ATOM   3237  N   SER   204      28.867  13.774  -6.473  1.00 10.00      B   
ATOM   3238  HN  SER   204      28.035  14.228  -6.741  1.00 10.00      B   
ATOM   3239  CA  SER   204      29.771  14.448  -5.564  1.00 10.00      B   
ATOM   3240  CB  SER   204      30.082  15.847  -6.104  1.00 10.00      B   
ATOM   3241  OG  SER   204      30.368  15.796  -7.496  1.00 10.00      B   
ATOM   3242  HG  SER   204      29.642  15.344  -7.953  1.00 10.00      B   
ATOM   3243  C   SER   204      29.145  14.531  -4.173  1.00 10.00      B   
ATOM   3244  O   SER   204      29.774  14.988  -3.214  1.00 10.00      B   
ATOM   3245  N   ASP   205      27.908  14.060  -4.074  1.00 10.00      B   
ATOM   3246  HN  ASP   205      27.476  13.682  -4.871  1.00 10.00      B   
ATOM   3247  CA  ASP   205      27.176  14.081  -2.819  1.00 10.00      B   
ATOM   3248  CB  ASP   205      25.801  14.727  -3.009  1.00 10.00      B   
ATOM   3249  CG  ASP   205      25.807  16.201  -2.663  1.00 10.00      B   
ATOM   3250  OD1 ASP   205      26.026  17.032  -3.570  1.00 10.00      B   
ATOM   3251  OD2 ASP   205      25.608  16.536  -1.473  1.00 10.00      B   
ATOM   3252  C   ASP   205      27.027  12.682  -2.239  1.00 10.00      B   
ATOM   3253  O   ASP   205      27.159  11.685  -2.949  1.00 10.00      B   
ATOM   3254  N   GLY   206      26.769  12.617  -0.941  1.00 10.00      B   
ATOM   3255  HN  GLY   206      26.704  13.448  -0.420  1.00 10.00      B   
ATOM   3256  CA  GLY   206      26.599  11.344  -0.272  1.00 10.00      B   
ATOM   3257  C   GLY   206      26.852  11.456   1.216  1.00 10.00      B   
ATOM   3258  O   GLY   206      27.019  12.562   1.733  1.00 10.00      B   
ATOM   3259  N   THR   207      26.894  10.322   1.901  1.00 10.00      B   
ATOM   3260  HN  THR   207      26.775   9.471   1.428  1.00 10.00      B   
ATOM   3261  CA  THR   207      27.125  10.304   3.341  1.00 10.00      B   
ATOM   3262  CB  THR   207      25.979   9.580   4.083  1.00 10.00      B   
ATOM   3263  OG1 THR   207      24.759   9.675   3.330  1.00 10.00      B   
ATOM   3264  HG1 THR   207      24.102   9.088   3.728  1.00 10.00      B   
ATOM   3265  CG2 THR   207      25.767  10.185   5.461  1.00 10.00      B   
ATOM   3266  C   THR   207      28.444   9.604   3.674  1.00 10.00      B   
ATOM   3267  O   THR   207      28.835   8.644   3.006  1.00 10.00      B   
ATOM   3268  N   PHE   208      29.127  10.097   4.700  1.00 10.00      B   
ATOM   3269  HN  PHE   208      28.771  10.878   5.181  1.00 10.00      B   
ATOM   3270  CA  PHE   208      30.390   9.520   5.137  1.00 10.00      B   
ATOM   3271  CB  PHE   208      31.572  10.371   4.666  1.00 10.00      B   
ATOM   3272  CG  PHE   208      32.914   9.829   5.076  1.00 10.00      B   
ATOM   3273  CD1 PHE   208      33.500   8.791   4.374  1.00 10.00      B   
ATOM   3274  CD2 PHE   208      33.593  10.366   6.159  1.00 10.00      B   
ATOM   3275  CE1 PHE   208      34.735   8.294   4.745  1.00 10.00      B   
ATOM   3276  CE2 PHE   208      34.827   9.872   6.536  1.00 10.00      B   
ATOM   3277  CZ  PHE   208      35.400   8.836   5.826  1.00 10.00      B   
ATOM   3278  C   PHE   208      30.411   9.390   6.655  1.00 10.00      B   
ATOM   3279  O   PHE   208      30.308  10.389   7.375  1.00 10.00      B   
ATOM   3280  N   ILE   209      30.539   8.160   7.133  1.00 10.00      B   
ATOM   3281  HN  ILE   209      30.618   7.407   6.504  1.00 10.00      B   
ATOM   3282  CA  ILE   209      30.565   7.893   8.566  1.00 10.00      B   
ATOM   3283  CB  ILE   209      29.262   7.205   9.035  1.00 10.00      B   
ATOM   3284  CG1 ILE   209      28.046   8.074   8.704  1.00 10.00      B   
ATOM   3285  CG2 ILE   209      29.313   6.907  10.527  1.00 10.00      B   
ATOM   3286  CD1 ILE   209      26.716   7.392   8.948  1.00 10.00      B   
ATOM   3287  C   ILE   209      31.762   7.023   8.940  1.00 10.00      B   
ATOM   3288  O   ILE   209      32.072   6.043   8.256  1.00 10.00      B   
ATOM   3289  N   TYR   210      32.444   7.401  10.012  1.00 10.00      B   
ATOM   3290  HN  TYR   210      32.159   8.209  10.495  1.00 10.00      B   
ATOM   3291  CA  TYR   210      33.599   6.657  10.492  1.00 10.00      B   
ATOM   3292  CB  TYR   210      34.898   7.387  10.149  1.00 10.00      B   
ATOM   3293  CG  TYR   210      36.142   6.573  10.426  1.00 10.00      B   
ATOM   3294  CD1 TYR   210      36.392   5.399   9.728  1.00 10.00      B   
ATOM   3295  CD2 TYR   210      37.066   6.972  11.385  1.00 10.00      B   
ATOM   3296  CE1 TYR   210      37.521   4.648   9.974  1.00 10.00      B   
ATOM   3297  CE2 TYR   210      38.201   6.224  11.638  1.00 10.00      B   
ATOM   3298  CZ  TYR   210      38.421   5.062  10.928  1.00 10.00      B   
ATOM   3299  OH  TYR   210      39.550   4.311  11.170  1.00 10.00      B   
ATOM   3300  HH  TYR   210      39.477   3.892  12.039  1.00 10.00      B   
ATOM   3301  C   TYR   210      33.509   6.442  11.995  1.00 10.00      B   
ATOM   3302  O   TYR   210      33.236   7.382  12.748  1.00 10.00      B   
ATOM   3303  N   VAL   211      33.730   5.206  12.425  1.00 10.00      B   
ATOM   3304  HN  VAL   211      33.937   4.500  11.772  1.00 10.00      B   
ATOM   3305  CA  VAL   211      33.678   4.865  13.840  1.00 10.00      B   
ATOM   3306  CB  VAL   211      32.578   3.822  14.127  1.00 10.00      B   
ATOM   3307  CG1 VAL   211      32.237   3.798  15.610  1.00 10.00      B   
ATOM   3308  CG2 VAL   211      31.339   4.097  13.289  1.00 10.00      B   
ATOM   3309  C   VAL   211      35.022   4.302  14.293  1.00 10.00      B   
ATOM   3310  O   VAL   211      35.523   3.338  13.709  1.00 10.00      B   
ATOM   3311  N   PRO   212      35.627   4.908  15.329  1.00 10.00      B   
ATOM   3312  CA  PRO   212      36.922   4.473  15.863  1.00 10.00      B   
ATOM   3313  CB  PRO   212      37.348   5.638  16.756  1.00 10.00      B   
ATOM   3314  CG  PRO   212      36.074   6.289  17.171  1.00 10.00      B   
ATOM   3315  CD  PRO   212      35.093   6.074  16.052  1.00 10.00      B   
ATOM   3316  C   PRO   212      36.825   3.176  16.672  1.00 10.00      B   
ATOM   3317  O   PRO   212      35.734   2.736  17.046  1.00 10.00      B   
ATOM   3318  N   LYS   213      37.982   2.586  16.956  1.00 10.00      B   
ATOM   3319  HN  LYS   213      38.813   3.016  16.667  1.00 10.00      B   
ATOM   3320  CA  LYS   213      38.060   1.327  17.695  1.00 10.00      B   
ATOM   3321  CB  LYS   213      39.483   0.753  17.623  1.00 10.00      B   
ATOM   3322  CG  LYS   213      39.717  -0.480  18.486  1.00 10.00      B   
ATOM   3323  CD  LYS   213      41.127  -1.019  18.309  1.00 10.00      B   
ATOM   3324  CE  LYS   213      41.424  -2.127  19.304  1.00 10.00      B   
ATOM   3325  NZ  LYS   213      40.606  -3.342  19.053  1.00 10.00      B   
ATOM   3326  HZ1 LYS   213      40.879  -4.098  19.709  1.00 10.00      B   
ATOM   3327  HZ2 LYS   213      40.753  -3.681  18.075  1.00 10.00      B   
ATOM   3328  HZ3 LYS   213      39.590  -3.132  19.190  1.00 10.00      B   
ATOM   3329  C   LYS   213      37.619   1.464  19.151  1.00 10.00      B   
ATOM   3330  O   LYS   213      38.077   2.350  19.874  1.00 10.00      B   
ATOM   3331  N   GLY   214      36.730   0.569  19.569  1.00 10.00      B   
ATOM   3332  HN  GLY   214      36.409  -0.113  18.936  1.00 10.00      B   
ATOM   3333  CA  GLY   214      36.239   0.565  20.936  1.00 10.00      B   
ATOM   3334  C   GLY   214      35.223   1.648  21.218  1.00 10.00      B   
ATOM   3335  O   GLY   214      35.000   2.009  22.376  1.00 10.00      B   
ATOM   3336  N   VAL   215      34.601   2.169  20.176  1.00 10.00      B   
ATOM   3337  HN  VAL   215      34.812   1.842  19.276  1.00 10.00      B   
ATOM   3338  CA  VAL   215      33.609   3.217  20.337  1.00 10.00      B   
ATOM   3339  CB  VAL   215      34.058   4.538  19.666  1.00 10.00      B   
ATOM   3340  CG1 VAL   215      32.983   5.610  19.780  1.00 10.00      B   
ATOM   3341  CG2 VAL   215      35.355   5.032  20.289  1.00 10.00      B   
ATOM   3342  C   VAL   215      32.256   2.781  19.784  1.00 10.00      B   
ATOM   3343  O   VAL   215      32.167   2.213  18.695  1.00 10.00      B   
ATOM   3344  N   ARG   216      31.210   3.024  20.558  1.00 10.00      B   
ATOM   3345  HN  ARG   216      31.351   3.452  21.427  1.00 10.00      B   
ATOM   3346  CA  ARG   216      29.858   2.682  20.151  1.00 10.00      B   
ATOM   3347  CB  ARG   216      29.168   1.851  21.236  1.00 10.00      B   
ATOM   3348  CG  ARG   216      27.826   1.270  20.815  1.00 10.00      B   
ATOM   3349  CD  ARG   216      27.082   0.685  22.004  1.00 10.00      B   
ATOM   3350  NE  ARG   216      26.511  -0.629  21.707  1.00 10.00      B   
ATOM   3351  HE  ARG   216      27.144  -1.374  21.573  1.00 10.00      B   
ATOM   3352  CZ  ARG   216      25.200  -0.874  21.619  1.00 10.00      B   
ATOM   3353  NH1 ARG   216      24.324   0.108  21.799  1.00 10.00      B   
ATOM   3354 HH11 ARG   216      24.655   1.075  22.010  1.00 10.00      B   
ATOM   3355 HH12 ARG   216      23.300  -0.081  21.734  1.00 10.00      B   
ATOM   3356  NH2 ARG   216      24.773  -2.101  21.355  1.00 10.00      B   
ATOM   3357 HH21 ARG   216      23.750  -2.301  21.284  1.00 10.00      B   
ATOM   3358 HH22 ARG   216      25.461  -2.878  21.220  1.00 10.00      B   
ATOM   3359  C   ARG   216      29.071   3.961  19.912  1.00 10.00      B   
ATOM   3360  O   ARG   216      29.220   4.928  20.661  1.00 10.00      B   
ATOM   3361  N   CYS   217      28.258   3.969  18.865  1.00 10.00      B   
ATOM   3362  HN  CYS   217      28.205   3.171  18.290  1.00 10.00      B   
ATOM   3363  CA  CYS   217      27.445   5.131  18.539  1.00 10.00      B   
ATOM   3364  CB  CYS   217      26.757   4.934  17.187  1.00 10.00      B   
ATOM   3365  SG  CYS   217      26.364   6.468  16.315  1.00 10.00      B   
ATOM   3366  HG  CYS   217      25.095   6.768  16.569  1.00 10.00      B   
ATOM   3367  C   CYS   217      26.407   5.383  19.632  1.00 10.00      B   
ATOM   3368  O   CYS   217      25.570   4.524  19.915  1.00 10.00      B   
ATOM   3369  N   PRO   218      26.460   6.560  20.272  1.00 10.00      B   
ATOM   3370  CA  PRO   218      25.528   6.928  21.343  1.00 10.00      B   
ATOM   3371  CB  PRO   218      26.086   8.259  21.871  1.00 10.00      B   
ATOM   3372  CG  PRO   218      27.469   8.353  21.321  1.00 10.00      B   
ATOM   3373  CD  PRO   218      27.440   7.621  20.014  1.00 10.00      B   
ATOM   3374  C   PRO   218      24.106   7.127  20.825  1.00 10.00      B   
ATOM   3375  O   PRO   218      23.135   6.716  21.461  1.00 10.00      B   
ATOM   3376  N   MET   219      23.987   7.753  19.663  1.00 10.00      B   
ATOM   3377  HN  MET   219      24.795   8.039  19.191  1.00 10.00      B   
ATOM   3378  CA  MET   219      22.684   8.013  19.067  1.00 10.00      B   
ATOM   3379  CB  MET   219      22.423   9.519  18.956  1.00 10.00      B   
ATOM   3380  CG  MET   219      21.966  10.174  20.254  1.00 10.00      B   
ATOM   3381  SD  MET   219      23.331  10.562  21.366  1.00 10.00      B   
ATOM   3382  CE  MET   219      22.434  10.984  22.859  1.00 10.00      B   
ATOM   3383  C   MET   219      22.561   7.351  17.701  1.00 10.00      B   
ATOM   3384  O   MET   219      23.565   7.049  17.055  1.00 10.00      B   
ATOM   3385  N   GLU   220      21.327   7.134  17.267  1.00 10.00      B   
ATOM   3386  HN  GLU   220      20.572   7.406  17.827  1.00 10.00      B   
ATOM   3387  CA  GLU   220      21.060   6.503  15.983  1.00 10.00      B   
ATOM   3388  CB  GLU   220      19.632   5.948  15.956  1.00 10.00      B   
ATOM   3389  CG  GLU   220      19.279   5.063  17.142  1.00 10.00      B   
ATOM   3390  CD  GLU   220      19.985   3.725  17.104  1.00 10.00      B   
ATOM   3391  OE1 GLU   220      21.188   3.671  17.440  1.00 10.00      B   
ATOM   3392  OE2 GLU   220      19.339   2.715  16.748  1.00 10.00      B   
ATOM   3393  C   GLU   220      21.245   7.496  14.840  1.00 10.00      B   
ATOM   3394  O   GLU   220      20.489   8.466  14.718  1.00 10.00      B   
ATOM   3395  N   LEU   221      22.248   7.253  14.007  1.00 10.00      B   
ATOM   3396  HN  LEU   221      22.804   6.460  14.148  1.00 10.00      B   
ATOM   3397  CA  LEU   221      22.527   8.125  12.876  1.00 10.00      B   
ATOM   3398  CB  LEU   221      23.947   7.893  12.353  1.00 10.00      B   
ATOM   3399  CG  LEU   221      25.084   8.201  13.337  1.00 10.00      B   
ATOM   3400  CD1 LEU   221      26.429   7.810  12.747  1.00 10.00      B   
ATOM   3401  CD2 LEU   221      25.076   9.672  13.726  1.00 10.00      B   
ATOM   3402  C   LEU   221      21.505   7.883  11.775  1.00 10.00      B   
ATOM   3403  O   LEU   221      21.356   6.763  11.290  1.00 10.00      B   
ATOM   3404  N   SER   222      20.798   8.932  11.389  1.00 10.00      B   
ATOM   3405  HN  SER   222      20.968   9.805  11.800  1.00 10.00      B   
ATOM   3406  CA  SER   222      19.777   8.814  10.368  1.00 10.00      B   
ATOM   3407  CB  SER   222      18.393   8.732  11.027  1.00 10.00      B   
ATOM   3408  OG  SER   222      17.350   8.960  10.091  1.00 10.00      B   
ATOM   3409  HG  SER   222      16.878   9.768  10.330  1.00 10.00      B   
ATOM   3410  C   SER   222      19.820   9.975   9.384  1.00 10.00      B   
ATOM   3411  O   SER   222      19.946  11.135   9.777  1.00 10.00      B   
ATOM   3412  N   THR   223      19.737   9.646   8.104  1.00 10.00      B   
ATOM   3413  HN  THR   223      19.697   8.691   7.858  1.00 10.00      B   
ATOM   3414  CA  THR   223      19.716  10.641   7.049  1.00 10.00      B   
ATOM   3415  CB  THR   223      20.761  10.319   5.966  1.00 10.00      B   
ATOM   3416  OG1 THR   223      20.851   8.896   5.802  1.00 10.00      B   
ATOM   3417  HG1 THR   223      21.756   8.655   5.557  1.00 10.00      B   
ATOM   3418  CG2 THR   223      22.122  10.871   6.358  1.00 10.00      B   
ATOM   3419  C   THR   223      18.328  10.647   6.422  1.00 10.00      B   
ATOM   3420  O   THR   223      18.085  11.270   5.384  1.00 10.00      B   
ATOM   3421  N   TYR   224      17.421   9.931   7.082  1.00 10.00      B   
ATOM   3422  HN  TYR   224      17.691   9.477   7.908  1.00 10.00      B   
ATOM   3423  CA  TYR   224      16.046   9.805   6.635  1.00 10.00      B   
ATOM   3424  CB  TYR   224      15.394   8.578   7.288  1.00 10.00      B   
ATOM   3425  CG  TYR   224      13.881   8.574   7.265  1.00 10.00      B   
ATOM   3426  CD1 TYR   224      13.179   8.444   6.072  1.00 10.00      B   
ATOM   3427  CD2 TYR   224      13.152   8.702   8.442  1.00 10.00      B   
ATOM   3428  CE1 TYR   224      11.797   8.442   6.056  1.00 10.00      B   
ATOM   3429  CE2 TYR   224      11.771   8.700   8.434  1.00 10.00      B   
ATOM   3430  CZ  TYR   224      11.100   8.571   7.238  1.00 10.00      B   
ATOM   3431  OH  TYR   224       9.724   8.568   7.219  1.00 10.00      B   
ATOM   3432  HH  TYR   224       9.386   8.771   8.106  1.00 10.00      B   
ATOM   3433  C   TYR   224      15.247  11.065   6.934  1.00 10.00      B   
ATOM   3434  O   TYR   224      15.247  11.565   8.062  1.00 10.00      B   
ATOM   3435  N   PHE   225      14.571  11.575   5.914  1.00 10.00      B   
ATOM   3436  HN  PHE   225      14.627  11.137   5.037  1.00 10.00      B   
ATOM   3437  CA  PHE   225      13.756  12.769   6.056  1.00 10.00      B   
ATOM   3438  CB  PHE   225      14.602  14.025   5.821  1.00 10.00      B   
ATOM   3439  CG  PHE   225      13.857  15.317   6.020  1.00 10.00      B   
ATOM   3440  CD1 PHE   225      13.422  15.693   7.281  1.00 10.00      B   
ATOM   3441  CD2 PHE   225      13.600  16.156   4.948  1.00 10.00      B   
ATOM   3442  CE1 PHE   225      12.742  16.880   7.468  1.00 10.00      B   
ATOM   3443  CE2 PHE   225      12.921  17.346   5.128  1.00 10.00      B   
ATOM   3444  CZ  PHE   225      12.492  17.710   6.391  1.00 10.00      B   
ATOM   3445  C   PHE   225      12.593  12.739   5.074  1.00 10.00      B   
ATOM   3446  O   PHE   225      12.727  12.248   3.950  1.00 10.00      B   
ATOM   3447  N   ARG   226      11.451  13.245   5.508  1.00 10.00      B   
ATOM   3448  HN  ARG   226      11.401  13.600   6.423  1.00 10.00      B   
ATOM   3449  CA  ARG   226      10.267  13.298   4.667  1.00 10.00      B   
ATOM   3450  CB  ARG   226       9.008  13.018   5.486  1.00 10.00      B   
ATOM   3451  CG  ARG   226       8.783  11.542   5.773  1.00 10.00      B   
ATOM   3452  CD  ARG   226       8.143  11.327   7.132  1.00 10.00      B   
ATOM   3453  NE  ARG   226       6.802  11.899   7.212  1.00 10.00      B   
ATOM   3454  HE  ARG   226       6.536  12.523   6.498  1.00 10.00      B   
ATOM   3455  CZ  ARG   226       5.926  11.608   8.170  1.00 10.00      B   
ATOM   3456  NH1 ARG   226       6.244  10.753   9.135  1.00 10.00      B   
ATOM   3457 HH11 ARG   226       5.554  10.525   9.882  1.00 10.00      B   
ATOM   3458 HH12 ARG   226       7.187  10.289   9.146  1.00 10.00      B   
ATOM   3459  NH2 ARG   226       4.733  12.189   8.169  1.00 10.00      B   
ATOM   3460 HH21 ARG   226       4.041  11.967   8.917  1.00 10.00      B   
ATOM   3461 HH22 ARG   226       4.481  12.866   7.419  1.00 10.00      B   
ATOM   3462  C   ARG   226      10.185  14.653   3.970  1.00 10.00      B   
ATOM   3463  O   ARG   226       9.753  15.644   4.555  1.00 10.00      B   
ATOM   3464  N   ILE   227      10.607  14.680   2.717  1.00 10.00      B   
ATOM   3465  HN  ILE   227      10.895  13.842   2.295  1.00 10.00      B   
ATOM   3466  CA  ILE   227      10.618  15.906   1.932  1.00 10.00      B   
ATOM   3467  CB  ILE   227      11.579  15.784   0.728  1.00 10.00      B   
ATOM   3468  CG1 ILE   227      12.867  15.058   1.140  1.00 10.00      B   
ATOM   3469  CG2 ILE   227      11.902  17.159   0.154  1.00 10.00      B   
ATOM   3470  CD1 ILE   227      13.773  14.700  -0.020  1.00 10.00      B   
ATOM   3471  C   ILE   227       9.219  16.240   1.425  1.00 10.00      B   
ATOM   3472  O   ILE   227       8.456  15.351   1.046  1.00 10.00      B   
ATOM   3473  N   ASN   228       8.884  17.525   1.435  1.00 10.00      B   
ATOM   3474  HN  ASN   228       9.530  18.184   1.775  1.00 10.00      B   
ATOM   3475  CA  ASN   228       7.580  17.980   0.968  1.00 10.00      B   
ATOM   3476  CB  ASN   228       7.059  19.112   1.855  1.00 10.00      B   
ATOM   3477  CG  ASN   228       5.728  18.783   2.499  1.00 10.00      B   
ATOM   3478  OD1 ASN   228       5.429  17.622   2.784  1.00 10.00      B   
ATOM   3479  ND2 ASN   228       4.923  19.806   2.737  1.00 10.00      B   
ATOM   3480 HD21 ASN   228       5.229  20.704   2.485  1.00 10.00      B   
ATOM   3481 HD22 ASN   228       4.054  19.625   3.158  1.00 10.00      B   
ATOM   3482  C   ASN   228       7.669  18.457  -0.476  1.00 10.00      B   
ATOM   3483  O   ASN   228       6.710  18.994  -1.029  1.00 10.00      B   
ATOM   3484  N   ALA   229       8.828  18.252  -1.078  1.00 10.00      B   
ATOM   3485  HN  ALA   229       9.542  17.796  -0.588  1.00 10.00      B   
ATOM   3486  CA  ALA   229       9.065  18.658  -2.455  1.00 10.00      B   
ATOM   3487  CB  ALA   229      10.048  19.818  -2.492  1.00 10.00      B   
ATOM   3488  C   ALA   229       9.600  17.488  -3.269  1.00 10.00      B   
ATOM   3489  O   ALA   229       9.802  16.397  -2.735  1.00 10.00      B   
ATOM   3490  N   GLU   230       9.822  17.723  -4.558  1.00 10.00      B   
ATOM   3491  HN  GLU   230       9.627  18.613  -4.918  1.00 10.00      B   
ATOM   3492  CA  GLU   230      10.338  16.695  -5.454  1.00 10.00      B   
ATOM   3493  CB  GLU   230      10.222  17.151  -6.910  1.00 10.00      B   
ATOM   3494  CG  GLU   230       8.805  17.501  -7.338  1.00 10.00      B   
ATOM   3495  CD  GLU   230       8.768  18.253  -8.653  1.00 10.00      B   
ATOM   3496  OE1 GLU   230       9.526  19.235  -8.802  1.00 10.00      B   
ATOM   3497  OE2 GLU   230       7.977  17.877  -9.545  1.00 10.00      B   
ATOM   3498  C   GLU   230      11.787  16.346  -5.117  1.00 10.00      B   
ATOM   3499  O   GLU   230      12.539  17.182  -4.606  1.00 10.00      B   
ATOM   3500  N   LYS   231      12.162  15.101  -5.393  1.00 10.00      B   
ATOM   3501  HN  LYS   231      11.506  14.485  -5.778  1.00 10.00      B   
ATOM   3502  CA  LYS   231      13.515  14.617  -5.128  1.00 10.00      B   
ATOM   3503  CB  LYS   231      13.543  13.086  -5.227  1.00 10.00      B   
ATOM   3504  CG  LYS   231      14.911  12.454  -5.012  1.00 10.00      B   
ATOM   3505  CD  LYS   231      15.286  12.408  -3.541  1.00 10.00      B   
ATOM   3506  CE  LYS   231      16.631  11.728  -3.343  1.00 10.00      B   
ATOM   3507  NZ  LYS   231      17.076  11.765  -1.926  1.00 10.00      B   
ATOM   3508  HZ1 LYS   231      16.370  11.310  -1.314  1.00 10.00      B   
ATOM   3509  HZ2 LYS   231      17.199  12.749  -1.614  1.00 10.00      B   
ATOM   3510  HZ3 LYS   231      17.984  11.265  -1.819  1.00 10.00      B   
ATOM   3511  C   LYS   231      14.524  15.232  -6.101  1.00 10.00      B   
ATOM   3512  O   LYS   231      14.406  15.075  -7.316  1.00 10.00      B   
ATOM   3513  N   THR   232      15.512  15.934  -5.562  1.00 10.00      B   
ATOM   3514  HN  THR   232      15.552  16.036  -4.587  1.00 10.00      B   
ATOM   3515  CA  THR   232      16.533  16.571  -6.386  1.00 10.00      B   
ATOM   3516  CB  THR   232      16.981  17.922  -5.791  1.00 10.00      B   
ATOM   3517  OG1 THR   232      16.923  17.871  -4.357  1.00 10.00      B   
ATOM   3518  HG1 THR   232      16.024  18.066  -4.063  1.00 10.00      B   
ATOM   3519  CG2 THR   232      16.093  19.046  -6.292  1.00 10.00      B   
ATOM   3520  C   THR   232      17.752  15.668  -6.565  1.00 10.00      B   
ATOM   3521  O   THR   232      18.461  15.754  -7.570  1.00 10.00      B   
ATOM   3522  N   GLY   233      17.987  14.806  -5.585  1.00 10.00      B   
ATOM   3523  HN  GLY   233      17.387  14.784  -4.812  1.00 10.00      B   
ATOM   3524  CA  GLY   233      19.122  13.903  -5.637  1.00 10.00      B   
ATOM   3525  C   GLY   233      18.940  12.797  -6.655  1.00 10.00      B   
ATOM   3526  O   GLY   233      17.896  12.139  -6.691  1.00 10.00      B   
ATOM   3527  N   GLN   234      19.952  12.600  -7.487  1.00 10.00      B   
ATOM   3528  HN  GLN   234      20.753  13.163  -7.404  1.00 10.00      B   
ATOM   3529  CA  GLN   234      19.918  11.567  -8.514  1.00 10.00      B   
ATOM   3530  CB  GLN   234      20.051  12.185  -9.909  1.00 10.00      B   
ATOM   3531  CG  GLN   234      19.104  13.344 -10.170  1.00 10.00      B   
ATOM   3532  CD  GLN   234      19.071  13.764 -11.625  1.00 10.00      B   
ATOM   3533  OE1 GLN   234      20.043  13.589 -12.359  1.00 10.00      B   
ATOM   3534  NE2 GLN   234      17.952  14.342 -12.043  1.00 10.00      B   
ATOM   3535 HE21 GLN   234      17.226  14.463 -11.393  1.00 10.00      B   
ATOM   3536 HE22 GLN   234      17.894  14.622 -12.981  1.00 10.00      B   
ATOM   3537  C   GLN   234      21.033  10.555  -8.284  1.00 10.00      B   
ATOM   3538  O   GLN   234      20.802   9.348  -8.290  1.00 10.00      B   
ATOM   3539  N   PHE   235      22.240  11.061  -8.066  1.00 10.00      B   
ATOM   3540  HN  PHE   235      22.355  12.034  -8.054  1.00 10.00      B   
ATOM   3541  CA  PHE   235      23.404  10.213  -7.830  1.00 10.00      B   
ATOM   3542  CB  PHE   235      24.470  10.468  -8.903  1.00 10.00      B   
ATOM   3543  CG  PHE   235      24.042  10.138 -10.304  1.00 10.00      B   
ATOM   3544  CD1 PHE   235      23.512  11.116 -11.130  1.00 10.00      B   
ATOM   3545  CD2 PHE   235      24.176   8.852 -10.798  1.00 10.00      B   
ATOM   3546  CE1 PHE   235      23.119  10.817 -12.420  1.00 10.00      B   
ATOM   3547  CE2 PHE   235      23.785   8.544 -12.087  1.00 10.00      B   
ATOM   3548  CZ  PHE   235      23.256   9.529 -12.901  1.00 10.00      B   
ATOM   3549  C   PHE   235      23.989  10.513  -6.454  1.00 10.00      B   
ATOM   3550  O   PHE   235      24.174  11.680  -6.098  1.00 10.00      B   
ATOM   3551  N   GLU   236      24.275   9.473  -5.683  1.00 10.00      B   
ATOM   3552  HN  GLU   236      24.113   8.563  -6.024  1.00 10.00      B   
ATOM   3553  CA  GLU   236      24.832   9.648  -4.341  1.00 10.00      B   
ATOM   3554  CB  GLU   236      23.718   9.859  -3.307  1.00 10.00      B   
ATOM   3555  CG  GLU   236      22.474   9.013  -3.538  1.00 10.00      B   
ATOM   3556  CD  GLU   236      21.231   9.604  -2.902  1.00 10.00      B   
ATOM   3557  OE1 GLU   236      21.273  10.776  -2.471  1.00 10.00      B   
ATOM   3558  OE2 GLU   236      20.198   8.898  -2.837  1.00 10.00      B   
ATOM   3559  C   GLU   236      25.747   8.490  -3.938  1.00 10.00      B   
ATOM   3560  O   GLU   236      25.605   7.368  -4.427  1.00 10.00      B   
ATOM   3561  N   ARG   237      26.702   8.776  -3.057  1.00 10.00      B   
ATOM   3562  HN  ARG   237      26.774   9.694  -2.713  1.00 10.00      B   
ATOM   3563  CA  ARG   237      27.648   7.769  -2.586  1.00 10.00      B   
ATOM   3564  CB  ARG   237      29.045   8.064  -3.141  1.00 10.00      B   
ATOM   3565  CG  ARG   237      29.100   8.178  -4.655  1.00 10.00      B   
ATOM   3566  CD  ARG   237      30.239   9.079  -5.106  1.00 10.00      B   
ATOM   3567  NE  ARG   237      31.520   8.376  -5.185  1.00 10.00      B   
ATOM   3568  HE  ARG   237      31.609   7.541  -4.678  1.00 10.00      B   
ATOM   3569  CZ  ARG   237      32.558   8.809  -5.906  1.00 10.00      B   
ATOM   3570  NH1 ARG   237      32.461   9.933  -6.605  1.00 10.00      B   
ATOM   3571 HH11 ARG   237      31.573  10.483  -6.596  1.00 10.00      B   
ATOM   3572 HH12 ARG   237      33.273  10.269  -7.170  1.00 10.00      B   
ATOM   3573  NH2 ARG   237      33.687   8.113  -5.936  1.00 10.00      B   
ATOM   3574 HH21 ARG   237      33.772   7.228  -5.398  1.00 10.00      B   
ATOM   3575 HH22 ARG   237      34.500   8.455  -6.501  1.00 10.00      B   
ATOM   3576  C   ARG   237      27.702   7.749  -1.063  1.00 10.00      B   
ATOM   3577  O   ARG   237      28.077   8.739  -0.438  1.00 10.00      B   
ATOM   3578  N   THR   238      27.339   6.624  -0.474  1.00 10.00      B   
ATOM   3579  HN  THR   238      27.072   5.857  -1.027  1.00 10.00      B   
ATOM   3580  CA  THR   238      27.348   6.482   0.975  1.00 10.00      B   
ATOM   3581  CB  THR   238      25.997   5.949   1.494  1.00 10.00      B   
ATOM   3582  OG1 THR   238      24.911   6.578   0.792  1.00 10.00      B   
ATOM   3583  HG1 THR   238      24.147   6.656   1.391  1.00 10.00      B   
ATOM   3584  CG2 THR   238      25.852   6.227   2.979  1.00 10.00      B   
ATOM   3585  C   THR   238      28.467   5.533   1.409  1.00 10.00      B   
ATOM   3586  O   THR   238      28.546   4.395   0.940  1.00 10.00      B   
ATOM   3587  N   ILE   239      29.338   6.003   2.294  1.00 10.00      B   
ATOM   3588  HN  ILE   239      29.226   6.921   2.635  1.00 10.00      B   
ATOM   3589  CA  ILE   239      30.455   5.195   2.775  1.00 10.00      B   
ATOM   3590  CB  ILE   239      31.819   5.719   2.255  1.00 10.00      B   
ATOM   3591  CG1 ILE   239      31.824   5.854   0.729  1.00 10.00      B   
ATOM   3592  CG2 ILE   239      32.955   4.811   2.702  1.00 10.00      B   
ATOM   3593  CD1 ILE   239      31.557   7.260   0.235  1.00 10.00      B   
ATOM   3594  C   ILE   239      30.485   5.160   4.303  1.00 10.00      B   
ATOM   3595  O   ILE   239      30.406   6.199   4.963  1.00 10.00      B   
ATOM   3596  N   LEU   240      30.589   3.961   4.860  1.00 10.00      B   
ATOM   3597  HN  LEU   240      30.635   3.167   4.281  1.00 10.00      B   
ATOM   3598  CA  LEU   240      30.644   3.787   6.305  1.00 10.00      B   
ATOM   3599  CB  LEU   240      29.285   3.349   6.857  1.00 10.00      B   
ATOM   3600  CG  LEU   240      29.142   3.350   8.384  1.00 10.00      B   
ATOM   3601  CD1 LEU   240      27.725   3.729   8.784  1.00 10.00      B   
ATOM   3602  CD2 LEU   240      29.506   1.990   8.965  1.00 10.00      B   
ATOM   3603  C   LEU   240      31.711   2.767   6.670  1.00 10.00      B   
ATOM   3604  O   LEU   240      31.740   1.662   6.125  1.00 10.00      B   
ATOM   3605  N   VAL   241      32.589   3.141   7.585  1.00 10.00      B   
ATOM   3606  HN  VAL   241      32.515   4.035   7.985  1.00 10.00      B   
ATOM   3607  CA  VAL   241      33.653   2.252   8.021  1.00 10.00      B   
ATOM   3608  CB  VAL   241      35.035   2.714   7.513  1.00 10.00      B   
ATOM   3609  CG1 VAL   241      36.121   1.739   7.945  1.00 10.00      B   
ATOM   3610  CG2 VAL   241      35.030   2.866   6.002  1.00 10.00      B   
ATOM   3611  C   VAL   241      33.680   2.153   9.539  1.00 10.00      B   
ATOM   3612  O   VAL   241      33.820   3.159  10.238  1.00 10.00      B   
ATOM   3613  N   ALA   242      33.532   0.938  10.039  1.00 10.00      B   
ATOM   3614  HN  ALA   242      33.416   0.180   9.424  1.00 10.00      B   
ATOM   3615  CA  ALA   242      33.559   0.690  11.469  1.00 10.00      B   
ATOM   3616  CB  ALA   242      32.341  -0.116  11.892  1.00 10.00      B   
ATOM   3617  C   ALA   242      34.840  -0.048  11.823  1.00 10.00      B   
ATOM   3618  O   ALA   242      35.146  -1.092  11.237  1.00 10.00      B   
ATOM   3619  N   ASP   243      35.596   0.500  12.762  1.00 10.00      B   
ATOM   3620  HN  ASP   243      35.303   1.333  13.190  1.00 10.00      B   
ATOM   3621  CA  ASP   243      36.852  -0.107  13.182  1.00 10.00      B   
ATOM   3622  CB  ASP   243      37.768   0.928  13.845  1.00 10.00      B   
ATOM   3623  CG  ASP   243      39.237   0.671  13.566  1.00 10.00      B   
ATOM   3624  OD1 ASP   243      39.884  -0.042  14.366  1.00 10.00      B   
ATOM   3625  OD2 ASP   243      39.749   1.175  12.541  1.00 10.00      B   
ATOM   3626  C   ASP   243      36.602  -1.296  14.106  1.00 10.00      B   
ATOM   3627  O   ASP   243      35.510  -1.858  14.132  1.00 10.00      B   
ATOM   3628  N   GLU   244      37.612  -1.690  14.860  1.00 10.00      B   
ATOM   3629  HN  GLU   244      38.467  -1.203  14.815  1.00 10.00      B   
ATOM   3630  CA  GLU   244      37.480  -2.819  15.765  1.00 10.00      B   
ATOM   3631  CB  GLU   244      38.851  -3.340  16.180  1.00 10.00      B   
ATOM   3632  CG  GLU   244      39.629  -4.007  15.062  1.00 10.00      B   
ATOM   3633  CD  GLU   244      40.982  -4.502  15.521  1.00 10.00      B   
ATOM   3634  OE1 GLU   244      41.235  -4.497  16.744  1.00 10.00      B   
ATOM   3635  OE2 GLU   244      41.802  -4.893  14.664  1.00 10.00      B   
ATOM   3636  C   GLU   244      36.661  -2.467  17.002  1.00 10.00      B   
ATOM   3637  O   GLU   244      36.793  -1.378  17.557  1.00 10.00      B   
ATOM   3638  N   ASP   245      35.804  -3.400  17.414  1.00 10.00      B   
ATOM   3639  HN  ASP   245      35.733  -4.233  16.895  1.00 10.00      B   
ATOM   3640  CA  ASP   245      34.958  -3.234  18.600  1.00 10.00      B   
ATOM   3641  CB  ASP   245      35.804  -3.047  19.873  1.00 10.00      B   
ATOM   3642  CG  ASP   245      36.931  -4.055  20.009  1.00 10.00      B   
ATOM   3643  OD1 ASP   245      36.649  -5.258  20.197  1.00 10.00      B   
ATOM   3644  OD2 ASP   245      38.115  -3.645  19.936  1.00 10.00      B   
ATOM   3645  C   ASP   245      33.981  -2.069  18.454  1.00 10.00      B   
ATOM   3646  O   ASP   245      33.428  -1.583  19.442  1.00 10.00      B   
ATOM   3647  N   SER   246      33.760  -1.628  17.227  1.00 10.00      B   
ATOM   3648  HN  SER   246      34.217  -2.057  16.475  1.00 10.00      B   
ATOM   3649  CA  SER   246      32.863  -0.515  16.966  1.00 10.00      B   
ATOM   3650  CB  SER   246      33.383   0.302  15.786  1.00 10.00      B   
ATOM   3651  OG  SER   246      34.776   0.526  15.910  1.00 10.00      B   
ATOM   3652  HG  SER   246      34.929   1.341  16.404  1.00 10.00      B   
ATOM   3653  C   SER   246      31.438  -0.990  16.689  1.00 10.00      B   
ATOM   3654  O   SER   246      31.222  -2.086  16.169  1.00 10.00      B   
ATOM   3655  N   TYR   247      30.472  -0.162  17.055  1.00 10.00      B   
ATOM   3656  HN  TYR   247      30.714   0.690  17.484  1.00 10.00      B   
ATOM   3657  CA  TYR   247      29.064  -0.466  16.842  1.00 10.00      B   
ATOM   3658  CB  TYR   247      28.429  -0.962  18.144  1.00 10.00      B   
ATOM   3659  CG  TYR   247      27.029  -1.520  17.992  1.00 10.00      B   
ATOM   3660  CD1 TYR   247      26.818  -2.884  17.868  1.00 10.00      B   
ATOM   3661  CD2 TYR   247      25.919  -0.684  17.988  1.00 10.00      B   
ATOM   3662  CE1 TYR   247      25.546  -3.401  17.732  1.00 10.00      B   
ATOM   3663  CE2 TYR   247      24.640  -1.192  17.851  1.00 10.00      B   
ATOM   3664  CZ  TYR   247      24.461  -2.552  17.731  1.00 10.00      B   
ATOM   3665  OH  TYR   247      23.192  -3.070  17.600  1.00 10.00      B   
ATOM   3666  HH  TYR   247      23.106  -3.844  18.172  1.00 10.00      B   
ATOM   3667  C   TYR   247      28.368   0.802  16.374  1.00 10.00      B   
ATOM   3668  O   TYR   247      28.437   1.831  17.048  1.00 10.00      B   
ATOM   3669  N   VAL   248      27.709   0.735  15.227  1.00 10.00      B   
ATOM   3670  HN  VAL   248      27.668  -0.118  14.738  1.00 10.00      B   
ATOM   3671  CA  VAL   248      27.032   1.902  14.686  1.00 10.00      B   
ATOM   3672  CB  VAL   248      27.966   2.712  13.753  1.00 10.00      B   
ATOM   3673  CG1 VAL   248      28.455   1.862  12.588  1.00 10.00      B   
ATOM   3674  CG2 VAL   248      27.283   3.978  13.259  1.00 10.00      B   
ATOM   3675  C   VAL   248      25.743   1.539  13.948  1.00 10.00      B   
ATOM   3676  O   VAL   248      25.687   0.555  13.204  1.00 10.00      B   
ATOM   3677  N   SER   249      24.708   2.330  14.186  1.00 10.00      B   
ATOM   3678  HN  SER   249      24.808   3.061  14.829  1.00 10.00      B   
ATOM   3679  CA  SER   249      23.420   2.146  13.544  1.00 10.00      B   
ATOM   3680  CB  SER   249      22.317   2.103  14.604  1.00 10.00      B   
ATOM   3681  OG  SER   249      22.837   2.413  15.892  1.00 10.00      B   
ATOM   3682  HG  SER   249      22.183   2.950  16.380  1.00 10.00      B   
ATOM   3683  C   SER   249      23.175   3.300  12.571  1.00 10.00      B   
ATOM   3684  O   SER   249      23.218   4.468  12.964  1.00 10.00      B   
ATOM   3685  N   TYR   250      22.936   2.977  11.308  1.00 10.00      B   
ATOM   3686  HN  TYR   250      22.907   2.026  11.051  1.00 10.00      B   
ATOM   3687  CA  TYR   250      22.703   3.996  10.292  1.00 10.00      B   
ATOM   3688  CB  TYR   250      23.895   4.080   9.330  1.00 10.00      B   
ATOM   3689  CG  TYR   250      23.707   5.022   8.157  1.00 10.00      B   
ATOM   3690  CD1 TYR   250      23.360   6.356   8.349  1.00 10.00      B   
ATOM   3691  CD2 TYR   250      23.881   4.577   6.852  1.00 10.00      B   
ATOM   3692  CE1 TYR   250      23.194   7.215   7.274  1.00 10.00      B   
ATOM   3693  CE2 TYR   250      23.715   5.428   5.775  1.00 10.00      B   
ATOM   3694  CZ  TYR   250      23.370   6.745   5.989  1.00 10.00      B   
ATOM   3695  OH  TYR   250      23.207   7.598   4.913  1.00 10.00      B   
ATOM   3696  HH  TYR   250      23.032   7.074   4.110  1.00 10.00      B   
ATOM   3697  C   TYR   250      21.409   3.745   9.526  1.00 10.00      B   
ATOM   3698  O   TYR   250      21.232   2.699   8.894  1.00 10.00      B   
ATOM   3699  N   ILE   251      20.505   4.710   9.605  1.00 10.00      B   
ATOM   3700  HN  ILE   251      20.709   5.509  10.143  1.00 10.00      B   
ATOM   3701  CA  ILE   251      19.225   4.633   8.919  1.00 10.00      B   
ATOM   3702  CB  ILE   251      18.043   4.953   9.861  1.00 10.00      B   
ATOM   3703  CG1 ILE   251      18.069   4.050  11.104  1.00 10.00      B   
ATOM   3704  CG2 ILE   251      16.717   4.812   9.123  1.00 10.00      B   
ATOM   3705  CD1 ILE   251      18.825   4.638  12.282  1.00 10.00      B   
ATOM   3706  C   ILE   251      19.226   5.617   7.755  1.00 10.00      B   
ATOM   3707  O   ILE   251      19.348   6.827   7.953  1.00 10.00      B   
ATOM   3708  N   GLU   252      19.103   5.096   6.549  1.00 10.00      B   
ATOM   3709  HN  GLU   252      18.991   4.121   6.455  1.00 10.00      B   
ATOM   3710  CA  GLU   252      19.110   5.923   5.357  1.00 10.00      B   
ATOM   3711  CB  GLU   252      20.250   5.481   4.436  1.00 10.00      B   
ATOM   3712  CG  GLU   252      20.433   6.345   3.202  1.00 10.00      B   
ATOM   3713  CD  GLU   252      21.562   5.859   2.322  1.00 10.00      B   
ATOM   3714  OE1 GLU   252      22.688   6.379   2.455  1.00 10.00      B   
ATOM   3715  OE2 GLU   252      21.325   4.954   1.493  1.00 10.00      B   
ATOM   3716  C   GLU   252      17.782   5.813   4.626  1.00 10.00      B   
ATOM   3717  O   GLU   252      17.231   4.722   4.487  1.00 10.00      B   
ATOM   3718  N   GLY   253      17.263   6.939   4.165  1.00 10.00      B   
ATOM   3719  HN  GLY   253      17.728   7.789   4.322  1.00 10.00      B   
ATOM   3720  CA  GLY   253      16.008   6.920   3.448  1.00 10.00      B   
ATOM   3721  C   GLY   253      15.407   8.296   3.279  1.00 10.00      B   
ATOM   3722  O   GLY   253      15.953   9.283   3.768  1.00 10.00      B   
ATOM   3723  N   CYS   254      14.279   8.356   2.586  1.00 10.00      B   
ATOM   3724  HN  CYS   254      13.893   7.524   2.238  1.00 10.00      B   
ATOM   3725  CA  CYS   254      13.583   9.609   2.335  1.00 10.00      B   
ATOM   3726  CB  CYS   254      14.417  10.537   1.443  1.00 10.00      B   
ATOM   3727  SG  CYS   254      15.491   9.693   0.255  1.00 10.00      B   
ATOM   3728  HG  CYS   254      16.748   9.895   0.634  1.00 10.00      B   
ATOM   3729  C   CYS   254      12.222   9.352   1.698  1.00 10.00      B   
ATOM   3730  O   CYS   254      12.058   8.409   0.922  1.00 10.00      B   
ATOM   3731  N   SER   255      11.250  10.178   2.045  1.00 10.00      B   
ATOM   3732  HN  SER   255      11.441  10.893   2.686  1.00 10.00      B   
ATOM   3733  CA  SER   255       9.904  10.066   1.505  1.00 10.00      B   
ATOM   3734  CB  SER   255       8.897   9.832   2.641  1.00 10.00      B   
ATOM   3735  OG  SER   255       7.555   9.901   2.184  1.00 10.00      B   
ATOM   3736  HG  SER   255       7.360   9.133   1.626  1.00 10.00      B   
ATOM   3737  C   SER   255       9.571  11.344   0.743  1.00 10.00      B   
ATOM   3738  O   SER   255       9.584  12.432   1.321  1.00 10.00      B   
ATOM   3739  N   ALA   256       9.299  11.211  -0.551  1.00 10.00      B   
ATOM   3740  HN  ALA   256       9.302  10.313  -0.955  1.00 10.00      B   
ATOM   3741  CA  ALA   256       8.985  12.361  -1.390  1.00 10.00      B   
ATOM   3742  CB  ALA   256      10.265  13.117  -1.726  1.00 10.00      B   
ATOM   3743  C   ALA   256       8.282  11.926  -2.675  1.00 10.00      B   
ATOM   3744  O   ALA   256       8.421  10.783  -3.112  1.00 10.00      B   
ATOM   3745  N   PRO   257       7.493  12.824  -3.283  1.00 10.00      B   
ATOM   3746  CA  PRO   257       6.788  12.530  -4.533  1.00 10.00      B   
ATOM   3747  CB  PRO   257       5.776  13.674  -4.642  1.00 10.00      B   
ATOM   3748  CG  PRO   257       6.409  14.805  -3.910  1.00 10.00      B   
ATOM   3749  CD  PRO   257       7.211  14.190  -2.795  1.00 10.00      B   
ATOM   3750  C   PRO   257       7.740  12.540  -5.730  1.00 10.00      B   
ATOM   3751  O   PRO   257       8.807  13.158  -5.687  1.00 10.00      B   
ATOM   3752  N   VAL   258       7.357  11.852  -6.795  1.00 10.00      B   
ATOM   3753  HN  VAL   258       6.495  11.381  -6.779  1.00 10.00      B   
ATOM   3754  CA  VAL   258       8.185  11.791  -7.993  1.00 10.00      B   
ATOM   3755  CB  VAL   258       8.115  10.417  -8.694  1.00 10.00      B   
ATOM   3756  CG1 VAL   258       8.520   9.302  -7.742  1.00 10.00      B   
ATOM   3757  CG2 VAL   258       6.730  10.164  -9.269  1.00 10.00      B   
ATOM   3758  C   VAL   258       7.808  12.890  -8.980  1.00 10.00      B   
ATOM   3759  O   VAL   258       6.935  13.716  -8.703  1.00 10.00      B   
ATOM   3760  N   ARG   259       8.463  12.885 -10.130  1.00 10.00      B   
ATOM   3761  HN  ARG   259       9.120  12.181 -10.297  1.00 10.00      B   
ATOM   3762  CA  ARG   259       8.215  13.876 -11.164  1.00 10.00      B   
ATOM   3763  CB  ARG   259       9.535  14.515 -11.609  1.00 10.00      B   
ATOM   3764  CG  ARG   259      10.243  15.296 -10.513  1.00 10.00      B   
ATOM   3765  CD  ARG   259      11.712  15.517 -10.838  1.00 10.00      B   
ATOM   3766  NE  ARG   259      11.906  16.318 -12.042  1.00 10.00      B   
ATOM   3767  HE  ARG   259      11.114  16.771 -12.417  1.00 10.00      B   
ATOM   3768  CZ  ARG   259      13.074  16.456 -12.661  1.00 10.00      B   
ATOM   3769  NH1 ARG   259      14.155  15.838 -12.194  1.00 10.00      B   
ATOM   3770 HH11 ARG   259      15.073  15.947 -12.680  1.00 10.00      B   
ATOM   3771 HH12 ARG   259      14.090  15.236 -11.341  1.00 10.00      B   
ATOM   3772  NH2 ARG   259      13.164  17.215 -13.745  1.00 10.00      B   
ATOM   3773 HH21 ARG   259      12.319  17.705 -14.113  1.00 10.00      B   
ATOM   3774 HH22 ARG   259      14.078  17.324 -14.237  1.00 10.00      B   
ATOM   3775  C   ARG   259       7.511  13.239 -12.358  1.00 10.00      B   
ATOM   3776  O   ARG   259       7.280  12.029 -12.382  1.00 10.00      B   
ATOM   3777  N   ASP   260       7.176  14.056 -13.346  1.00 10.00      B   
ATOM   3778  HN  ASP   260       7.380  15.014 -13.263  1.00 10.00      B   
ATOM   3779  CA  ASP   260       6.500  13.575 -14.548  1.00 10.00      B   
ATOM   3780  CB  ASP   260       5.789  14.729 -15.268  1.00 10.00      B   
ATOM   3781  CG  ASP   260       6.685  15.470 -16.249  1.00 10.00      B   
ATOM   3782  OD1 ASP   260       7.725  16.021 -15.819  1.00 10.00      B   
ATOM   3783  OD2 ASP   260       6.347  15.518 -17.453  1.00 10.00      B   
ATOM   3784  C   ASP   260       7.487  12.897 -15.496  1.00 10.00      B   
ATOM   3785  O   ASP   260       7.094  12.238 -16.459  1.00 10.00      B   
ATOM   3786  N   SER   261       8.768  13.064 -15.217  1.00 10.00      B   
ATOM   3787  HN  SER   261       9.022  13.584 -14.429  1.00 10.00      B   
ATOM   3788  CA  SER   261       9.807  12.483 -16.044  1.00 10.00      B   
ATOM   3789  CB  SER   261      10.813  13.558 -16.451  1.00 10.00      B   
ATOM   3790  OG  SER   261      10.156  14.635 -17.104  1.00 10.00      B   
ATOM   3791  HG  SER   261       9.343  14.846 -16.631  1.00 10.00      B   
ATOM   3792  C   SER   261      10.503  11.327 -15.332  1.00 10.00      B   
ATOM   3793  O   SER   261      10.535  11.271 -14.098  1.00 10.00      B   
ATOM   3794  N   TYR   262      11.033  10.402 -16.119  1.00 10.00      B   
ATOM   3795  HN  TYR   262      10.949  10.508 -17.091  1.00 10.00      B   
ATOM   3796  CA  TYR   262      11.734   9.237 -15.596  1.00 10.00      B   
ATOM   3797  CB  TYR   262      11.962   8.221 -16.721  1.00 10.00      B   
ATOM   3798  CG  TYR   262      11.281   6.881 -16.535  1.00 10.00      B   
ATOM   3799  CD1 TYR   262      11.000   6.079 -17.634  1.00 10.00      B   
ATOM   3800  CD2 TYR   262      10.928   6.410 -15.275  1.00 10.00      B   
ATOM   3801  CE1 TYR   262      10.386   4.854 -17.489  1.00 10.00      B   
ATOM   3802  CE2 TYR   262      10.309   5.181 -15.120  1.00 10.00      B   
ATOM   3803  CZ  TYR   262      10.044   4.406 -16.232  1.00 10.00      B   
ATOM   3804  OH  TYR   262       9.434   3.180 -16.088  1.00 10.00      B   
ATOM   3805  HH  TYR   262       9.820   2.557 -16.716  1.00 10.00      B   
ATOM   3806  C   TYR   262      13.081   9.642 -15.007  1.00 10.00      B   
ATOM   3807  O   TYR   262      14.082   9.724 -15.723  1.00 10.00      B   
ATOM   3808  N   GLN   263      13.101   9.915 -13.712  1.00 10.00      B   
ATOM   3809  HN  GLN   263      12.269   9.856 -13.199  1.00 10.00      B   
ATOM   3810  CA  GLN   263      14.329  10.307 -13.032  1.00 10.00      B   
ATOM   3811  CB  GLN   263      14.015  11.141 -11.786  1.00 10.00      B   
ATOM   3812  CG  GLN   263      15.242  11.607 -11.009  1.00 10.00      B   
ATOM   3813  CD  GLN   263      14.961  12.823 -10.145  1.00 10.00      B   
ATOM   3814  OE1 GLN   263      14.120  13.652 -10.483  1.00 10.00      B   
ATOM   3815  NE2 GLN   263      15.667  12.947  -9.031  1.00 10.00      B   
ATOM   3816 HE21 GLN   263      16.333  12.258  -8.823  1.00 10.00      B   
ATOM   3817 HE22 GLN   263      15.491  13.725  -8.456  1.00 10.00      B   
ATOM   3818  C   GLN   263      15.150   9.076 -12.662  1.00 10.00      B   
ATOM   3819  O   GLN   263      14.623   8.114 -12.102  1.00 10.00      B   
ATOM   3820  N   LEU   264      16.432   9.106 -12.996  1.00 10.00      B   
ATOM   3821  HN  LEU   264      16.789   9.899 -13.452  1.00 10.00      B   
ATOM   3822  CA  LEU   264      17.328   7.996 -12.705  1.00 10.00      B   
ATOM   3823  CB  LEU   264      18.395   7.879 -13.801  1.00 10.00      B   
ATOM   3824  CG  LEU   264      19.441   6.777 -13.615  1.00 10.00      B   
ATOM   3825  CD1 LEU   264      18.801   5.404 -13.732  1.00 10.00      B   
ATOM   3826  CD2 LEU   264      20.564   6.934 -14.626  1.00 10.00      B   
ATOM   3827  C   LEU   264      17.998   8.180 -11.348  1.00 10.00      B   
ATOM   3828  O   LEU   264      18.690   9.172 -11.117  1.00 10.00      B   
ATOM   3829  N   HIS   265      17.770   7.237 -10.446  1.00 10.00      B   
ATOM   3830  HN  HIS   265      17.188   6.477 -10.677  1.00 10.00      B   
ATOM   3831  CA  HIS   265      18.367   7.293  -9.122  1.00 10.00      B   
ATOM   3832  CB  HIS   265      17.303   7.207  -8.020  1.00 10.00      B   
ATOM   3833  CG  HIS   265      17.870   7.199  -6.628  1.00 10.00      B   
ATOM   3834  ND1 HIS   265      17.742   6.131  -5.763  1.00 10.00      B   
ATOM   3835  HD1 HIS   265      17.264   5.286  -5.953  1.00 10.00      B   
ATOM   3836  CD2 HIS   265      18.586   8.134  -5.959  1.00 10.00      B   
ATOM   3837  CE1 HIS   265      18.348   6.412  -4.624  1.00 10.00      B   
ATOM   3838  NE2 HIS   265      18.870   7.619  -4.721  1.00 10.00      B   
ATOM   3839  HE2 HIS   265      19.392   8.079  -4.011  1.00 10.00      B   
ATOM   3840  C   HIS   265      19.391   6.177  -8.950  1.00 10.00      B   
ATOM   3841  O   HIS   265      19.036   4.999  -8.887  1.00 10.00      B   
ATOM   3842  N   ALA   266      20.652   6.559  -8.880  1.00 10.00      B   
ATOM   3843  HN  ALA   266      20.868   7.518  -8.936  1.00 10.00      B   
ATOM   3844  CA  ALA   266      21.732   5.609  -8.703  1.00 10.00      B   
ATOM   3845  CB  ALA   266      22.680   5.649  -9.892  1.00 10.00      B   
ATOM   3846  C   ALA   266      22.476   5.925  -7.417  1.00 10.00      B   
ATOM   3847  O   ALA   266      22.639   7.094  -7.056  1.00 10.00      B   
ATOM   3848  N   ALA   267      22.901   4.889  -6.714  1.00 10.00      B   
ATOM   3849  HN  ALA   267      22.735   3.980  -7.044  1.00 10.00      B   
ATOM   3850  CA  ALA   267      23.620   5.078  -5.470  1.00 10.00      B   
ATOM   3851  CB  ALA   267      22.655   5.244  -4.307  1.00 10.00      B   
ATOM   3852  C   ALA   267      24.579   3.932  -5.208  1.00 10.00      B   
ATOM   3853  O   ALA   267      24.314   2.783  -5.571  1.00 10.00      B   
ATOM   3854  N   VAL   268      25.693   4.257  -4.580  1.00 10.00      B   
ATOM   3855  HN  VAL   268      25.834   5.194  -4.323  1.00 10.00      B   
ATOM   3856  CA  VAL   268      26.709   3.275  -4.240  1.00 10.00      B   
ATOM   3857  CB  VAL   268      28.006   3.497  -5.055  1.00 10.00      B   
ATOM   3858  CG1 VAL   268      29.169   2.713  -4.463  1.00 10.00      B   
ATOM   3859  CG2 VAL   268      27.795   3.107  -6.512  1.00 10.00      B   
ATOM   3860  C   VAL   268      27.012   3.369  -2.750  1.00 10.00      B   
ATOM   3861  O   VAL   268      27.293   4.456  -2.235  1.00 10.00      B   
ATOM   3862  N   VAL   269      26.929   2.244  -2.053  1.00 10.00      B   
ATOM   3863  HN  VAL   269      26.704   1.406  -2.512  1.00 10.00      B   
ATOM   3864  CA  VAL   269      27.187   2.222  -0.622  1.00 10.00      B   
ATOM   3865  CB  VAL   269      25.907   1.956   0.197  1.00 10.00      B   
ATOM   3866  CG1 VAL   269      26.215   1.951   1.687  1.00 10.00      B   
ATOM   3867  CG2 VAL   269      24.847   2.996  -0.120  1.00 10.00      B   
ATOM   3868  C   VAL   269      28.245   1.188  -0.264  1.00 10.00      B   
ATOM   3869  O   VAL   269      28.087  -0.003  -0.547  1.00 10.00      B   
ATOM   3870  N   GLU   270      29.320   1.657   0.355  1.00 10.00      B   
ATOM   3871  HN  GLU   270      29.378   2.620   0.544  1.00 10.00      B   
ATOM   3872  CA  GLU   270      30.414   0.792   0.770  1.00 10.00      B   
ATOM   3873  CB  GLU   270      31.757   1.354   0.296  1.00 10.00      B   
ATOM   3874  CG  GLU   270      31.878   1.511  -1.209  1.00 10.00      B   
ATOM   3875  CD  GLU   270      33.292   1.834  -1.642  1.00 10.00      B   
ATOM   3876  OE1 GLU   270      34.103   0.891  -1.784  1.00 10.00      B   
ATOM   3877  OE2 GLU   270      33.600   3.028  -1.837  1.00 10.00      B   
ATOM   3878  C   GLU   270      30.424   0.653   2.286  1.00 10.00      B   
ATOM   3879  O   GLU   270      30.574   1.641   3.011  1.00 10.00      B   
ATOM   3880  N   VAL   271      30.245  -0.568   2.763  1.00 10.00      B   
ATOM   3881  HN  VAL   271      30.114  -1.312   2.139  1.00 10.00      B   
ATOM   3882  CA  VAL   271      30.238  -0.832   4.194  1.00 10.00      B   
ATOM   3883  CB  VAL   271      28.943  -1.546   4.641  1.00 10.00      B   
ATOM   3884  CG1 VAL   271      28.859  -1.604   6.159  1.00 10.00      B   
ATOM   3885  CG2 VAL   271      27.715  -0.861   4.060  1.00 10.00      B   
ATOM   3886  C   VAL   271      31.440  -1.686   4.582  1.00 10.00      B   
ATOM   3887  O   VAL   271      31.505  -2.871   4.248  1.00 10.00      B   
ATOM   3888  N   ILE   272      32.394  -1.076   5.269  1.00 10.00      B   
ATOM   3889  HN  ILE   272      32.285  -0.125   5.502  1.00 10.00      B   
ATOM   3890  CA  ILE   272      33.591  -1.784   5.705  1.00 10.00      B   
ATOM   3891  CB  ILE   272      34.872  -0.969   5.427  1.00 10.00      B   
ATOM   3892  CG1 ILE   272      34.955  -0.605   3.942  1.00 10.00      B   
ATOM   3893  CG2 ILE   272      36.107  -1.751   5.856  1.00 10.00      B   
ATOM   3894  CD1 ILE   272      36.144   0.258   3.580  1.00 10.00      B   
ATOM   3895  C   ILE   272      33.494  -2.103   7.193  1.00 10.00      B   
ATOM   3896  O   ILE   272      33.464  -1.199   8.031  1.00 10.00      B   
ATOM   3897  N   ILE   273      33.437  -3.389   7.516  1.00 10.00      B   
ATOM   3898  HN  ILE   273      33.474  -4.066   6.805  1.00 10.00      B   
ATOM   3899  CA  ILE   273      33.320  -3.821   8.901  1.00 10.00      B   
ATOM   3900  CB  ILE   273      32.068  -4.700   9.108  1.00 10.00      B   
ATOM   3901  CG1 ILE   273      30.951  -4.278   8.149  1.00 10.00      B   
ATOM   3902  CG2 ILE   273      31.587  -4.606  10.546  1.00 10.00      B   
ATOM   3903  CD1 ILE   273      29.744  -5.191   8.173  1.00 10.00      B   
ATOM   3904  C   ILE   273      34.561  -4.593   9.344  1.00 10.00      B   
ATOM   3905  O   ILE   273      35.025  -5.502   8.651  1.00 10.00      B   
ATOM   3906  N   HIS   274      35.099  -4.220  10.500  1.00 10.00      B   
ATOM   3907  HN  HIS   274      34.686  -3.485  11.003  1.00 10.00      B   
ATOM   3908  CA  HIS   274      36.286  -4.872  11.044  1.00 10.00      B   
ATOM   3909  CB  HIS   274      37.241  -3.842  11.658  1.00 10.00      B   
ATOM   3910  CG  HIS   274      38.065  -3.091  10.659  1.00 10.00      B   
ATOM   3911  ND1 HIS   274      38.925  -3.706   9.775  1.00 10.00      B   
ATOM   3912  HD1 HIS   274      39.081  -4.676   9.703  1.00 10.00      B   
ATOM   3913  CD2 HIS   274      38.172  -1.762  10.423  1.00 10.00      B   
ATOM   3914  CE1 HIS   274      39.526  -2.789   9.040  1.00 10.00      B   
ATOM   3915  NE2 HIS   274      39.088  -1.605   9.414  1.00 10.00      B   
ATOM   3916  HE2 HIS   274      39.387  -0.743   9.043  1.00 10.00      B   
ATOM   3917  C   HIS   274      35.912  -5.922  12.088  1.00 10.00      B   
ATOM   3918  O   HIS   274      34.746  -6.303  12.213  1.00 10.00      B   
ATOM   3919  N   LYS   275      36.912  -6.388  12.826  1.00 10.00      B   
ATOM   3920  HN  LYS   275      37.819  -6.054  12.662  1.00 10.00      B   
ATOM   3921  CA  LYS   275      36.710  -7.391  13.864  1.00 10.00      B   
ATOM   3922  CB  LYS   275      38.060  -7.952  14.329  1.00 10.00      B   
ATOM   3923  CG  LYS   275      37.969  -8.891  15.522  1.00 10.00      B   
ATOM   3924  CD  LYS   275      39.334  -9.435  15.910  1.00 10.00      B   
ATOM   3925  CE  LYS   275      39.294 -10.077  17.288  1.00 10.00      B   
ATOM   3926  NZ  LYS   275      40.529 -10.847  17.580  1.00 10.00      B   
ATOM   3927  HZ1 LYS   275      40.561 -11.103  18.585  1.00 10.00      B   
ATOM   3928  HZ2 LYS   275      41.372 -10.280  17.352  1.00 10.00      B   
ATOM   3929  HZ3 LYS   275      40.550 -11.720  17.013  1.00 10.00      B   
ATOM   3930  C   LYS   275      35.935  -6.813  15.047  1.00 10.00      B   
ATOM   3931  O   LYS   275      36.212  -5.700  15.500  1.00 10.00      B   
ATOM   3932  N   ASN   276      34.961  -7.582  15.528  1.00 10.00      B   
ATOM   3933  HN  ASN   276      34.803  -8.454  15.106  1.00 10.00      B   
ATOM   3934  CA  ASN   276      34.115  -7.190  16.664  1.00 10.00      B   
ATOM   3935  CB  ASN   276      34.932  -6.920  17.934  1.00 10.00      B   
ATOM   3936  CG  ASN   276      35.678  -8.133  18.452  1.00 10.00      B   
ATOM   3937  OD1 ASN   276      35.425  -9.264  18.031  1.00 10.00      B   
ATOM   3938  ND2 ASN   276      36.597  -7.906  19.380  1.00 10.00      B   
ATOM   3939 HD21 ASN   276      36.735  -6.973  19.681  1.00 10.00      B   
ATOM   3940 HD22 ASN   276      37.093  -8.671  19.740  1.00 10.00      B   
ATOM   3941  C   ASN   276      33.243  -5.983  16.342  1.00 10.00      B   
ATOM   3942  O   ASN   276      32.613  -5.404  17.230  1.00 10.00      B   
ATOM   3943  N   ALA   277      33.202  -5.607  15.077  1.00 10.00      B   
ATOM   3944  HN  ALA   277      33.717  -6.107  14.412  1.00 10.00      B   
ATOM   3945  CA  ALA   277      32.408  -4.471  14.653  1.00 10.00      B   
ATOM   3946  CB  ALA   277      33.123  -3.694  13.564  1.00 10.00      B   
ATOM   3947  C   ALA   277      31.045  -4.927  14.169  1.00 10.00      B   
ATOM   3948  O   ALA   277      30.923  -5.956  13.501  1.00 10.00      B   
ATOM   3949  N   GLU   278      30.024  -4.173  14.526  1.00 10.00      B   
ATOM   3950  HN  GLU   278      30.190  -3.371  15.073  1.00 10.00      B   
ATOM   3951  CA  GLU   278      28.663  -4.487  14.129  1.00 10.00      B   
ATOM   3952  CB  GLU   278      27.873  -5.054  15.308  1.00 10.00      B   
ATOM   3953  CG  GLU   278      28.018  -6.557  15.467  1.00 10.00      B   
ATOM   3954  CD  GLU   278      28.040  -7.003  16.913  1.00 10.00      B   
ATOM   3955  OE1 GLU   278      27.006  -6.868  17.601  1.00 10.00      B   
ATOM   3956  OE2 GLU   278      29.091  -7.514  17.363  1.00 10.00      B   
ATOM   3957  C   GLU   278      27.990  -3.250  13.554  1.00 10.00      B   
ATOM   3958  O   GLU   278      27.950  -2.196  14.194  1.00 10.00      B   
ATOM   3959  N   VAL   279      27.480  -3.378  12.339  1.00 10.00      B   
ATOM   3960  HN  VAL   279      27.521  -4.250  11.892  1.00 10.00      B   
ATOM   3961  CA  VAL   279      26.834  -2.264  11.662  1.00 10.00      B   
ATOM   3962  CB  VAL   279      27.567  -1.887  10.352  1.00 10.00      B   
ATOM   3963  CG1 VAL   279      26.907  -0.689   9.682  1.00 10.00      B   
ATOM   3964  CG2 VAL   279      29.037  -1.605  10.614  1.00 10.00      B   
ATOM   3965  C   VAL   279      25.375  -2.565  11.347  1.00 10.00      B   
ATOM   3966  O   VAL   279      25.054  -3.582  10.728  1.00 10.00      B   
ATOM   3967  N   LYS   280      24.500  -1.679  11.786  1.00 10.00      B   
ATOM   3968  HN  LYS   280      24.822  -0.902  12.297  1.00 10.00      B   
ATOM   3969  CA  LYS   280      23.079  -1.818  11.530  1.00 10.00      B   
ATOM   3970  CB  LYS   280      22.278  -1.443  12.777  1.00 10.00      B   
ATOM   3971  CG  LYS   280      20.834  -1.913  12.750  1.00 10.00      B   
ATOM   3972  CD  LYS   280      19.987  -1.151  13.752  1.00 10.00      B   
ATOM   3973  CE  LYS   280      18.672  -1.862  14.019  1.00 10.00      B   
ATOM   3974  NZ  LYS   280      18.864  -3.093  14.830  1.00 10.00      B   
ATOM   3975  HZ1 LYS   280      17.946  -3.442  15.172  1.00 10.00      B   
ATOM   3976  HZ2 LYS   280      19.467  -2.889  15.650  1.00 10.00      B   
ATOM   3977  HZ3 LYS   280      19.316  -3.838  14.260  1.00 10.00      B   
ATOM   3978  C   LYS   280      22.711  -0.888  10.382  1.00 10.00      B   
ATOM   3979  O   LYS   280      22.783   0.335  10.523  1.00 10.00      B   
ATOM   3980  N   TYR   281      22.339  -1.457   9.247  1.00 10.00      B   
ATOM   3981  HN  TYR   281      22.287  -2.438   9.189  1.00 10.00      B   
ATOM   3982  CA  TYR   281      21.998  -0.656   8.084  1.00 10.00      B   
ATOM   3983  CB  TYR   281      22.924  -1.003   6.913  1.00 10.00      B   
ATOM   3984  CG  TYR   281      22.875  -0.036   5.747  1.00 10.00      B   
ATOM   3985  CD1 TYR   281      22.384   1.258   5.895  1.00 10.00      B   
ATOM   3986  CD2 TYR   281      23.327  -0.420   4.493  1.00 10.00      B   
ATOM   3987  CE1 TYR   281      22.343   2.134   4.826  1.00 10.00      B   
ATOM   3988  CE2 TYR   281      23.292   0.449   3.421  1.00 10.00      B   
ATOM   3989  CZ  TYR   281      22.800   1.722   3.591  1.00 10.00      B   
ATOM   3990  OH  TYR   281      22.762   2.588   2.521  1.00 10.00      B   
ATOM   3991  HH  TYR   281      22.919   3.491   2.829  1.00 10.00      B   
ATOM   3992  C   TYR   281      20.534  -0.818   7.686  1.00 10.00      B   
ATOM   3993  O   TYR   281      20.116  -1.871   7.196  1.00 10.00      B   
ATOM   3994  N   SER   282      19.762   0.233   7.907  1.00 10.00      B   
ATOM   3995  HN  SER   282      20.155   1.041   8.310  1.00 10.00      B   
ATOM   3996  CA  SER   282      18.352   0.232   7.564  1.00 10.00      B   
ATOM   3997  CB  SER   282      17.504   0.565   8.792  1.00 10.00      B   
ATOM   3998  OG  SER   282      17.707  -0.386   9.827  1.00 10.00      B   
ATOM   3999  HG  SER   282      17.851  -1.260   9.437  1.00 10.00      B   
ATOM   4000  C   SER   282      18.085   1.234   6.446  1.00 10.00      B   
ATOM   4001  O   SER   282      18.614   2.345   6.461  1.00 10.00      B   
ATOM   4002  N   THR   283      17.285   0.831   5.470  1.00 10.00      B   
ATOM   4003  HN  THR   283      16.895  -0.071   5.511  1.00 10.00      B   
ATOM   4004  CA  THR   283      16.958   1.692   4.349  1.00 10.00      B   
ATOM   4005  CB  THR   283      17.616   1.191   3.048  1.00 10.00      B   
ATOM   4006  OG1 THR   283      17.642  -0.245   3.032  1.00 10.00      B   
ATOM   4007  HG1 THR   283      17.577  -0.580   3.935  1.00 10.00      B   
ATOM   4008  CG2 THR   283      19.040   1.712   2.948  1.00 10.00      B   
ATOM   4009  C   THR   283      15.445   1.805   4.182  1.00 10.00      B   
ATOM   4010  O   THR   283      14.755   0.800   4.008  1.00 10.00      B   
ATOM   4011  N   VAL   284      14.931   3.024   4.264  1.00 10.00      B   
ATOM   4012  HN  VAL   284      15.534   3.790   4.395  1.00 10.00      B   
ATOM   4013  CA  VAL   284      13.497   3.263   4.141  1.00 10.00      B   
ATOM   4014  CB  VAL   284      12.851   3.594   5.509  1.00 10.00      B   
ATOM   4015  CG1 VAL   284      11.334   3.588   5.405  1.00 10.00      B   
ATOM   4016  CG2 VAL   284      13.315   2.632   6.590  1.00 10.00      B   
ATOM   4017  C   VAL   284      13.222   4.420   3.185  1.00 10.00      B   
ATOM   4018  O   VAL   284      13.365   5.587   3.549  1.00 10.00      B   
ATOM   4019  N   GLN   285      12.825   4.098   1.963  1.00 10.00      B   
ATOM   4020  HN  GLN   285      12.709   3.152   1.726  1.00 10.00      B   
ATOM   4021  CA  GLN   285      12.538   5.124   0.972  1.00 10.00      B   
ATOM   4022  CB  GLN   285      13.599   5.154  -0.131  1.00 10.00      B   
ATOM   4023  CG  GLN   285      14.750   6.103   0.167  1.00 10.00      B   
ATOM   4024  CD  GLN   285      15.955   5.881  -0.724  1.00 10.00      B   
ATOM   4025  OE1 GLN   285      16.192   4.777  -1.207  1.00 10.00      B   
ATOM   4026  NE2 GLN   285      16.740   6.929  -0.931  1.00 10.00      B   
ATOM   4027 HE21 GLN   285      16.502   7.783  -0.504  1.00 10.00      B   
ATOM   4028 HE22 GLN   285      17.534   6.807  -1.491  1.00 10.00      B   
ATOM   4029  C   GLN   285      11.139   4.973   0.397  1.00 10.00      B   
ATOM   4030  O   GLN   285      10.729   3.884  -0.007  1.00 10.00      B   
ATOM   4031  N   ASN   286      10.405   6.070   0.377  1.00 10.00      B   
ATOM   4032  HN  ASN   286      10.792   6.912   0.703  1.00 10.00      B   
ATOM   4033  CA  ASN   286       9.045   6.072  -0.135  1.00 10.00      B   
ATOM   4034  CB  ASN   286       8.042   6.287   1.006  1.00 10.00      B   
ATOM   4035  CG  ASN   286       6.685   6.777   0.532  1.00 10.00      B   
ATOM   4036  OD1 ASN   286       6.396   7.974   0.561  1.00 10.00      B   
ATOM   4037  ND2 ASN   286       5.846   5.858   0.091  1.00 10.00      B   
ATOM   4038 HD21 ASN   286       6.140   4.924   0.092  1.00 10.00      B   
ATOM   4039 HD22 ASN   286       4.959   6.145  -0.213  1.00 10.00      B   
ATOM   4040  C   ASN   286       8.880   7.140  -1.204  1.00 10.00      B   
ATOM   4041  O   ASN   286       9.273   8.293  -1.005  1.00 10.00      B   
ATOM   4042  N   TRP   287       8.324   6.745  -2.337  1.00 10.00      B   
ATOM   4043  HN  TRP   287       8.046   5.807  -2.434  1.00 10.00      B   
ATOM   4044  CA  TRP   287       8.098   7.661  -3.443  1.00 10.00      B   
ATOM   4045  CB  TRP   287       8.907   7.236  -4.675  1.00 10.00      B   
ATOM   4046  CG  TRP   287      10.391   7.220  -4.474  1.00 10.00      B   
ATOM   4047  CD1 TRP   287      11.242   8.284  -4.555  1.00 10.00      B   
ATOM   4048  CD2 TRP   287      11.202   6.081  -4.173  1.00 10.00      B   
ATOM   4049  NE1 TRP   287      12.535   7.873  -4.325  1.00 10.00      B   
ATOM   4050  HE1 TRP   287      13.329   8.452  -4.329  1.00 10.00      B   
ATOM   4051  CE2 TRP   287      12.533   6.525  -4.084  1.00 10.00      B   
ATOM   4052  CE3 TRP   287      10.929   4.724  -3.967  1.00 10.00      B   
ATOM   4053  CZ2 TRP   287      13.592   5.665  -3.800  1.00 10.00      B   
ATOM   4054  CZ3 TRP   287      11.981   3.872  -3.684  1.00 10.00      B   
ATOM   4055  CH2 TRP   287      13.296   4.345  -3.604  1.00 10.00      B   
ATOM   4056  C   TRP   287       6.624   7.684  -3.804  1.00 10.00      B   
ATOM   4057  O   TRP   287       5.961   6.647  -3.797  1.00 10.00      B   
ATOM   4058  N   PHE   288       6.109   8.864  -4.101  1.00 10.00      B   
ATOM   4059  HN  PHE   288       6.681   9.661  -4.060  1.00 10.00      B   
ATOM   4060  CA  PHE   288       4.712   9.002  -4.480  1.00 10.00      B   
ATOM   4061  CB  PHE   288       4.026  10.099  -3.663  1.00 10.00      B   
ATOM   4062  CG  PHE   288       2.532  10.134  -3.834  1.00 10.00      B   
ATOM   4063  CD1 PHE   288       1.768   8.997  -3.617  1.00 10.00      B   
ATOM   4064  CD2 PHE   288       1.892  11.306  -4.209  1.00 10.00      B   
ATOM   4065  CE1 PHE   288       0.395   9.025  -3.773  1.00 10.00      B   
ATOM   4066  CE2 PHE   288       0.518  11.341  -4.367  1.00 10.00      B   
ATOM   4067  CZ  PHE   288      -0.231  10.199  -4.148  1.00 10.00      B   
ATOM   4068  C   PHE   288       4.601   9.290  -5.975  1.00 10.00      B   
ATOM   4069  O   PHE   288       4.936  10.386  -6.429  1.00 10.00      B   
ATOM   4070  N   PRO   289       4.141   8.304  -6.762  1.00 10.00      B   
ATOM   4071  CA  PRO   289       3.995   8.441  -8.214  1.00 10.00      B   
ATOM   4072  CB  PRO   289       4.021   6.989  -8.686  1.00 10.00      B   
ATOM   4073  CG  PRO   289       3.382   6.232  -7.571  1.00 10.00      B   
ATOM   4074  CD  PRO   289       3.737   6.960  -6.298  1.00 10.00      B   
ATOM   4075  C   PRO   289       2.678   9.101  -8.619  1.00 10.00      B   
ATOM   4076  O   PRO   289       2.250   9.006  -9.774  1.00 10.00      B   
ATOM   4077  N   GLY   290       2.043   9.772  -7.666  1.00 10.00      B   
ATOM   4078  HN  GLY   290       2.436   9.816  -6.771  1.00 10.00      B   
ATOM   4079  CA  GLY   290       0.783  10.431  -7.935  1.00 10.00      B   
ATOM   4080  C   GLY   290      -0.324   9.433  -8.183  1.00 10.00      B   
ATOM   4081  O   GLY   290      -0.470   8.458  -7.440  1.00 10.00      B   
ATOM   4082  N   ASP   291      -1.094   9.659  -9.234  1.00 10.00      B   
ATOM   4083  HN  ASP   291      -0.917  10.446  -9.796  1.00 10.00      B   
ATOM   4084  CA  ASP   291      -2.190   8.764  -9.581  1.00 10.00      B   
ATOM   4085  CB  ASP   291      -3.351   9.537 -10.207  1.00 10.00      B   
ATOM   4086  CG  ASP   291      -4.599   8.693 -10.341  1.00 10.00      B   
ATOM   4087  OD1 ASP   291      -5.127   8.239  -9.298  1.00 10.00      B   
ATOM   4088  OD2 ASP   291      -5.057   8.472 -11.486  1.00 10.00      B   
ATOM   4089  C   ASP   291      -1.708   7.676 -10.532  1.00 10.00      B   
ATOM   4090  O   ASP   291      -1.916   6.483 -10.286  1.00 10.00      B   
ATOM   4091  N   ASN   292      -1.062   8.101 -11.615  1.00 10.00      B   
ATOM   4092  HN  ASN   292      -0.945   9.070 -11.747  1.00 10.00      B   
ATOM   4093  CA  ASN   292      -0.523   7.182 -12.614  1.00 10.00      B   
ATOM   4094  CB  ASN   292      -1.637   6.447 -13.377  1.00 10.00      B   
ATOM   4095  CG  ASN   292      -1.153   5.165 -14.045  1.00 10.00      B   
ATOM   4096  OD1 ASN   292       0.040   4.992 -14.307  1.00 10.00      B   
ATOM   4097  ND2 ASN   292      -2.073   4.250 -14.319  1.00 10.00      B   
ATOM   4098 HD21 ASN   292      -3.005   4.442 -14.075  1.00 10.00      B   
ATOM   4099 HD22 ASN   292      -1.789   3.421 -14.761  1.00 10.00      B   
ATOM   4100  C   ASN   292       0.382   7.935 -13.584  1.00 10.00      B   
ATOM   4101  O   ASN   292       0.084   8.055 -14.774  1.00 10.00      B   
ATOM   4102  N   ASN   293       1.479   8.463 -13.060  1.00 10.00      B   
ATOM   4103  HN  ASN   293       1.648   8.357 -12.101  1.00 10.00      B   
ATOM   4104  CA  ASN   293       2.434   9.212 -13.874  1.00 10.00      B   
ATOM   4105  CB  ASN   293       3.194  10.230 -13.016  1.00 10.00      B   
ATOM   4106  CG  ASN   293       2.639  11.635 -13.136  1.00 10.00      B   
ATOM   4107  OD1 ASN   293       1.447  11.832 -13.367  1.00 10.00      B   
ATOM   4108  ND2 ASN   293       3.504  12.624 -12.972  1.00 10.00      B   
ATOM   4109 HD21 ASN   293       4.438  12.397 -12.788  1.00 10.00      B   
ATOM   4110 HD22 ASN   293       3.171  13.545 -13.041  1.00 10.00      B   
ATOM   4111  C   ASN   293       3.411   8.276 -14.584  1.00 10.00      B   
ATOM   4112  O   ASN   293       3.008   7.439 -15.392  1.00 10.00      B   
ATOM   4113  N   THR   294       4.694   8.400 -14.266  1.00 10.00      B   
ATOM   4114  HN  THR   294       4.964   9.088 -13.623  1.00 10.00      B   
ATOM   4115  CA  THR   294       5.728   7.568 -14.865  1.00 10.00      B   
ATOM   4116  CB  THR   294       7.093   8.269 -14.758  1.00 10.00      B   
ATOM   4117  OG1 THR   294       6.989   9.333 -13.799  1.00 10.00      B   
ATOM   4118  HG1 THR   294       7.857   9.729 -13.661  1.00 10.00      B   
ATOM   4119  CG2 THR   294       7.500   8.846 -16.105  1.00 10.00      B   
ATOM   4120  C   THR   294       5.809   6.206 -14.171  1.00 10.00      B   
ATOM   4121  O   THR   294       6.690   5.394 -14.461  1.00 10.00      B   
ATOM   4122  N   GLY   295       4.883   5.968 -13.250  1.00 10.00      B   
ATOM   4123  HN  GLY   295       4.207   6.651 -13.067  1.00 10.00      B   
ATOM   4124  CA  GLY   295       4.858   4.717 -12.518  1.00 10.00      B   
ATOM   4125  C   GLY   295       5.676   4.799 -11.246  1.00 10.00      B   
ATOM   4126  O   GLY   295       5.455   4.041 -10.302  1.00 10.00      B   
ATOM   4127  N   GLY   296       6.621   5.728 -11.226  1.00 10.00      B   
ATOM   4128  HN  GLY   296       6.750   6.297 -12.013  1.00 10.00      B   
ATOM   4129  CA  GLY   296       7.474   5.909 -10.075  1.00 10.00      B   
ATOM   4130  C   GLY   296       8.821   6.457 -10.485  1.00 10.00      B   
ATOM   4131  O   GLY   296       8.907   7.306 -11.371  1.00 10.00      B   
ATOM   4132  N   ILE   297       9.872   5.961  -9.859  1.00 10.00      B   
ATOM   4133  HN  ILE   297       9.742   5.284  -9.166  1.00 10.00      B   
ATOM   4134  CA  ILE   297      11.219   6.405 -10.165  1.00 10.00      B   
ATOM   4135  CB  ILE   297      11.836   7.134  -8.945  1.00 10.00      B   
ATOM   4136  CG1 ILE   297      13.017   8.022  -9.358  1.00 10.00      B   
ATOM   4137  CG2 ILE   297      12.249   6.141  -7.861  1.00 10.00      B   
ATOM   4138  CD1 ILE   297      13.528   8.920  -8.254  1.00 10.00      B   
ATOM   4139  C   ILE   297      12.091   5.208 -10.557  1.00 10.00      B   
ATOM   4140  O   ILE   297      11.699   4.057 -10.355  1.00 10.00      B   
ATOM   4141  N   LEU   298      13.249   5.483 -11.149  1.00 10.00      B   
ATOM   4142  HN  LEU   298      13.489   6.420 -11.323  1.00 10.00      B   
ATOM   4143  CA  LEU   298      14.184   4.433 -11.536  1.00 10.00      B   
ATOM   4144  CB  LEU   298      14.946   4.838 -12.801  1.00 10.00      B   
ATOM   4145  CG  LEU   298      14.117   4.955 -14.080  1.00 10.00      B   
ATOM   4146  CD1 LEU   298      14.878   5.739 -15.139  1.00 10.00      B   
ATOM   4147  CD2 LEU   298      13.741   3.577 -14.603  1.00 10.00      B   
ATOM   4148  C   LEU   298      15.161   4.220 -10.390  1.00 10.00      B   
ATOM   4149  O   LEU   298      16.021   5.064 -10.139  1.00 10.00      B   
ATOM   4150  N   ASN   299      15.026   3.105  -9.692  1.00 10.00      B   
ATOM   4151  HN  ASN   299      14.341   2.449  -9.957  1.00 10.00      B   
ATOM   4152  CA  ASN   299      15.881   2.830  -8.547  1.00 10.00      B   
ATOM   4153  CB  ASN   299      15.040   2.449  -7.328  1.00 10.00      B   
ATOM   4154  CG  ASN   299      15.727   2.794  -6.024  1.00 10.00      B   
ATOM   4155  OD1 ASN   299      16.521   3.735  -5.961  1.00 10.00      B   
ATOM   4156  ND2 ASN   299      15.423   2.048  -4.975  1.00 10.00      B   
ATOM   4157 HD21 ASN   299      14.777   1.321  -5.092  1.00 10.00      B   
ATOM   4158 HD22 ASN   299      15.857   2.253  -4.118  1.00 10.00      B   
ATOM   4159  C   ASN   299      16.929   1.760  -8.826  1.00 10.00      B   
ATOM   4160  O   ASN   299      16.638   0.565  -8.788  1.00 10.00      B   
ATOM   4161  N   PHE   300      18.149   2.202  -9.099  1.00 10.00      B   
ATOM   4162  HN  PHE   300      18.311   3.173  -9.117  1.00 10.00      B   
ATOM   4163  CA  PHE   300      19.263   1.299  -9.365  1.00 10.00      B   
ATOM   4164  CB  PHE   300      19.787   1.500 -10.789  1.00 10.00      B   
ATOM   4165  CG  PHE   300      18.808   1.135 -11.870  1.00 10.00      B   
ATOM   4166  CD1 PHE   300      17.921   2.074 -12.370  1.00 10.00      B   
ATOM   4167  CD2 PHE   300      18.780  -0.148 -12.389  1.00 10.00      B   
ATOM   4168  CE1 PHE   300      17.026   1.742 -13.368  1.00 10.00      B   
ATOM   4169  CE2 PHE   300      17.886  -0.488 -13.388  1.00 10.00      B   
ATOM   4170  CZ  PHE   300      17.008   0.459 -13.877  1.00 10.00      B   
ATOM   4171  C   PHE   300      20.372   1.582  -8.356  1.00 10.00      B   
ATOM   4172  O   PHE   300      21.260   2.401  -8.603  1.00 10.00      B   
ATOM   4173  N   VAL   301      20.320   0.910  -7.217  1.00 10.00      B   
ATOM   4174  HN  VAL   301      19.616   0.237  -7.088  1.00 10.00      B   
ATOM   4175  CA  VAL   301      21.302   1.130  -6.162  1.00 10.00      B   
ATOM   4176  CB  VAL   301      20.607   1.531  -4.840  1.00 10.00      B   
ATOM   4177  CG1 VAL   301      21.628   1.815  -3.748  1.00 10.00      B   
ATOM   4178  CG2 VAL   301      19.705   2.738  -5.054  1.00 10.00      B   
ATOM   4179  C   VAL   301      22.184  -0.093  -5.921  1.00 10.00      B   
ATOM   4180  O   VAL   301      21.691  -1.214  -5.762  1.00 10.00      B   
ATOM   4181  N   THR   302      23.488   0.144  -5.877  1.00 10.00      B   
ATOM   4182  HN  THR   302      23.807   1.067  -6.002  1.00 10.00      B   
ATOM   4183  CA  THR   302      24.461  -0.908  -5.636  1.00 10.00      B   
ATOM   4184  CB  THR   302      25.619  -0.846  -6.655  1.00 10.00      B   
ATOM   4185  OG1 THR   302      25.094  -0.641  -7.976  1.00 10.00      B   
ATOM   4186  HG1 THR   302      24.404  -1.292  -8.150  1.00 10.00      B   
ATOM   4187  CG2 THR   302      26.430  -2.133  -6.629  1.00 10.00      B   
ATOM   4188  C   THR   302      25.035  -0.781  -4.225  1.00 10.00      B   
ATOM   4189  O   THR   302      25.849   0.104  -3.945  1.00 10.00      B   
ATOM   4190  N   LYS   303      24.581  -1.646  -3.332  1.00 10.00      B   
ATOM   4191  HN  LYS   303      23.920  -2.315  -3.608  1.00 10.00      B   
ATOM   4192  CA  LYS   303      25.051  -1.643  -1.954  1.00 10.00      B   
ATOM   4193  CB  LYS   303      23.882  -1.450  -0.984  1.00 10.00      B   
ATOM   4194  CG  LYS   303      23.151  -0.121  -1.110  1.00 10.00      B   
ATOM   4195  CD  LYS   303      22.140   0.052   0.014  1.00 10.00      B   
ATOM   4196  CE  LYS   303      21.131   1.146  -0.302  1.00 10.00      B   
ATOM   4197  NZ  LYS   303      21.628   2.509   0.041  1.00 10.00      B   
ATOM   4198  HZ1 LYS   303      21.994   2.528   1.020  1.00 10.00      B   
ATOM   4199  HZ2 LYS   303      20.853   3.199  -0.036  1.00 10.00      B   
ATOM   4200  HZ3 LYS   303      22.387   2.791  -0.606  1.00 10.00      B   
ATOM   4201  C   LYS   303      25.756  -2.959  -1.653  1.00 10.00      B   
ATOM   4202  O   LYS   303      25.235  -4.032  -1.961  1.00 10.00      B   
ATOM   4203  N   ARG   304      26.936  -2.884  -1.057  1.00 10.00      B   
ATOM   4204  HN  ARG   304      27.306  -2.003  -0.815  1.00 10.00      B   
ATOM   4205  CA  ARG   304      27.691  -4.085  -0.742  1.00 10.00      B   
ATOM   4206  CB  ARG   304      28.655  -4.416  -1.887  1.00 10.00      B   
ATOM   4207  CG  ARG   304      29.270  -5.808  -1.811  1.00 10.00      B   
ATOM   4208  CD  ARG   304      29.645  -6.332  -3.192  1.00 10.00      B   
ATOM   4209  NE  ARG   304      30.674  -5.519  -3.838  1.00 10.00      B   
ATOM   4210  HE  ARG   304      31.361  -5.119  -3.262  1.00 10.00      B   
ATOM   4211  CZ  ARG   304      30.741  -5.308  -5.152  1.00 10.00      B   
ATOM   4212  NH1 ARG   304      29.841  -5.839  -5.969  1.00 10.00      B   
ATOM   4213 HH11 ARG   304      29.904  -5.660  -7.000  1.00 10.00      B   
ATOM   4214 HH12 ARG   304      29.076  -6.439  -5.594  1.00 10.00      B   
ATOM   4215  NH2 ARG   304      31.718  -4.567  -5.655  1.00 10.00      B   
ATOM   4216 HH21 ARG   304      31.765  -4.398  -6.686  1.00 10.00      B   
ATOM   4217 HH22 ARG   304      32.445  -4.153  -5.023  1.00 10.00      B   
ATOM   4218  C   ARG   304      28.446  -3.931   0.572  1.00 10.00      B   
ATOM   4219  O   ARG   304      29.094  -2.913   0.812  1.00 10.00      B   
ATOM   4220  N   ALA   305      28.346  -4.944   1.424  1.00 10.00      B   
ATOM   4221  HN  ALA   305      27.805  -5.726   1.176  1.00 10.00      B   
ATOM   4222  CA  ALA   305      29.024  -4.935   2.711  1.00 10.00      B   
ATOM   4223  CB  ALA   305      28.062  -5.316   3.824  1.00 10.00      B   
ATOM   4224  C   ALA   305      30.207  -5.890   2.679  1.00 10.00      B   
ATOM   4225  O   ALA   305      30.127  -6.971   2.091  1.00 10.00      B   
ATOM   4226  N   LEU   306      31.302  -5.485   3.303  1.00 10.00      B   
ATOM   4227  HN  LEU   306      31.301  -4.608   3.752  1.00 10.00      B   
ATOM   4228  CA  LEU   306      32.507  -6.296   3.340  1.00 10.00      B   
ATOM   4229  CB  LEU   306      33.652  -5.569   2.623  1.00 10.00      B   
ATOM   4230  CG  LEU   306      35.025  -6.248   2.642  1.00 10.00      B   
ATOM   4231  CD1 LEU   306      34.980  -7.588   1.917  1.00 10.00      B   
ATOM   4232  CD2 LEU   306      36.076  -5.338   2.025  1.00 10.00      B   
ATOM   4233  C   LEU   306      32.905  -6.637   4.772  1.00 10.00      B   
ATOM   4234  O   LEU   306      33.356  -5.773   5.530  1.00 10.00      B   
ATOM   4235  N   CYS   307      32.726  -7.894   5.138  1.00 10.00      B   
ATOM   4236  HN  CYS   307      32.345  -8.532   4.495  1.00 10.00      B   
ATOM   4237  CA  CYS   307      33.084  -8.362   6.461  1.00 10.00      B   
ATOM   4238  CB  CYS   307      32.031  -9.340   6.987  1.00 10.00      B   
ATOM   4239  SG  CYS   307      30.393  -8.613   7.221  1.00 10.00      B   
ATOM   4240  HG  CYS   307      30.403  -7.970   8.380  1.00 10.00      B   
ATOM   4241  C   CYS   307      34.445  -9.037   6.399  1.00 10.00      B   
ATOM   4242  O   CYS   307      34.542 -10.229   6.111  1.00 10.00      B   
ATOM   4243  N   GLU   308      35.490  -8.256   6.628  1.00 10.00      B   
ATOM   4244  HN  GLU   308      35.340  -7.305   6.823  1.00 10.00      B   
ATOM   4245  CA  GLU   308      36.855  -8.767   6.590  1.00 10.00      B   
ATOM   4246  CB  GLU   308      37.793  -7.697   6.022  1.00 10.00      B   
ATOM   4247  CG  GLU   308      39.226  -8.161   5.809  1.00 10.00      B   
ATOM   4248  CD  GLU   308      39.343  -9.225   4.736  1.00 10.00      B   
ATOM   4249  OE1 GLU   308      38.549  -9.192   3.773  1.00 10.00      B   
ATOM   4250  OE2 GLU   308      40.247 -10.082   4.834  1.00 10.00      B   
ATOM   4251  C   GLU   308      37.316  -9.180   7.984  1.00 10.00      B   
ATOM   4252  O   GLU   308      38.178 -10.045   8.137  1.00 10.00      B   
ATOM   4253  N   GLY   309      36.729  -8.555   8.996  1.00 10.00      B   
ATOM   4254  HN  GLY   309      36.037  -7.890   8.814  1.00 10.00      B   
ATOM   4255  CA  GLY   309      37.095  -8.856  10.363  1.00 10.00      B   
ATOM   4256  C   GLY   309      36.451 -10.118  10.888  1.00 10.00      B   
ATOM   4257  O   GLY   309      35.346 -10.482  10.479  1.00 10.00      B   
ATOM   4258  N   GLU   310      37.143 -10.792  11.793  1.00 10.00      B   
ATOM   4259  HN  GLU   310      38.023 -10.460  12.065  1.00 10.00      B   
ATOM   4260  CA  GLU   310      36.627 -12.011  12.390  1.00 10.00      B   
ATOM   4261  CB  GLU   310      37.738 -12.753  13.139  1.00 10.00      B   
ATOM   4262  CG  GLU   310      37.439 -14.223  13.392  1.00 10.00      B   
ATOM   4263  CD  GLU   310      38.558 -14.939  14.114  1.00 10.00      B   
ATOM   4264  OE1 GLU   310      39.664 -15.047  13.545  1.00 10.00      B   
ATOM   4265  OE2 GLU   310      38.339 -15.399  15.256  1.00 10.00      B   
ATOM   4266  C   GLU   310      35.481 -11.670  13.339  1.00 10.00      B   
ATOM   4267  O   GLU   310      35.528 -10.656  14.040  1.00 10.00      B   
ATOM   4268  N   ASN   311      34.451 -12.516  13.338  1.00 10.00      B   
ATOM   4269  HN  ASN   311      34.486 -13.301  12.744  1.00 10.00      B   
ATOM   4270  CA  ASN   311      33.270 -12.325  14.186  1.00 10.00      B   
ATOM   4271  CB  ASN   311      33.626 -12.212  15.674  1.00 10.00      B   
ATOM   4272  CG  ASN   311      34.045 -13.534  16.280  1.00 10.00      B   
ATOM   4273  OD1 ASN   311      33.206 -14.351  16.655  1.00 10.00      B   
ATOM   4274  ND2 ASN   311      35.344 -13.750  16.389  1.00 10.00      B   
ATOM   4275 HD21 ASN   311      35.956 -13.052  16.077  1.00 10.00      B   
ATOM   4276 HD22 ASN   311      35.641 -14.599  16.776  1.00 10.00      B   
ATOM   4277  C   ASN   311      32.440 -11.128  13.735  1.00 10.00      B   
ATOM   4278  O   ASN   311      31.585 -10.641  14.474  1.00 10.00      B   
ATOM   4279  N   SER   312      32.691 -10.668  12.515  1.00 10.00      B   
ATOM   4280  HN  SER   312      33.379 -11.107  11.972  1.00 10.00      B   
ATOM   4281  CA  SER   312      31.973  -9.533  11.958  1.00 10.00      B   
ATOM   4282  CB  SER   312      32.612  -9.098  10.639  1.00 10.00      B   
ATOM   4283  OG  SER   312      32.214  -7.787  10.285  1.00 10.00      B   
ATOM   4284  HG  SER   312      32.647  -7.153  10.870  1.00 10.00      B   
ATOM   4285  C   SER   312      30.503  -9.881  11.743  1.00 10.00      B   
ATOM   4286  O   SER   312      30.174 -10.983  11.295  1.00 10.00      B   
ATOM   4287  N   LYS   313      29.623  -8.946  12.068  1.00 10.00      B   
ATOM   4288  HN  LYS   313      29.942  -8.084  12.407  1.00 10.00      B   
ATOM   4289  CA  LYS   313      28.194  -9.161  11.921  1.00 10.00      B   
ATOM   4290  CB  LYS   313      27.542  -9.351  13.292  1.00 10.00      B   
ATOM   4291  CG  LYS   313      28.256 -10.358  14.181  1.00 10.00      B   
ATOM   4292  CD  LYS   313      27.726 -10.330  15.604  1.00 10.00      B   
ATOM   4293  CE  LYS   313      28.718 -10.958  16.572  1.00 10.00      B   
ATOM   4294  NZ  LYS   313      29.919 -10.104  16.773  1.00 10.00      B   
ATOM   4295  HZ1 LYS   313      29.630  -9.139  17.043  1.00 10.00      B   
ATOM   4296  HZ2 LYS   313      30.481 -10.052  15.893  1.00 10.00      B   
ATOM   4297  HZ3 LYS   313      30.517 -10.494  17.528  1.00 10.00      B   
ATOM   4298  C   LYS   313      27.549  -7.996  11.184  1.00 10.00      B   
ATOM   4299  O   LYS   313      27.733  -6.835  11.554  1.00 10.00      B   
ATOM   4300  N   MET   314      26.799  -8.311  10.140  1.00 10.00      B   
ATOM   4301  HN  MET   314      26.687  -9.258   9.899  1.00 10.00      B   
ATOM   4302  CA  MET   314      26.129  -7.295   9.343  1.00 10.00      B   
ATOM   4303  CB  MET   314      26.679  -7.301   7.912  1.00 10.00      B   
ATOM   4304  CG  MET   314      26.064  -6.254   6.996  1.00 10.00      B   
ATOM   4305  SD  MET   314      26.176  -4.583   7.665  1.00 10.00      B   
ATOM   4306  CE  MET   314      25.356  -3.648   6.379  1.00 10.00      B   
ATOM   4307  C   MET   314      24.624  -7.532   9.330  1.00 10.00      B   
ATOM   4308  O   MET   314      24.167  -8.679   9.314  1.00 10.00      B   
ATOM   4309  N   SER   315      23.858  -6.450   9.352  1.00 10.00      B   
ATOM   4310  HN  SER   315      24.282  -5.563   9.381  1.00 10.00      B   
ATOM   4311  CA  SER   315      22.409  -6.539   9.335  1.00 10.00      B   
ATOM   4312  CB  SER   315      21.838  -6.189  10.713  1.00 10.00      B   
ATOM   4313  OG  SER   315      20.730  -7.013  11.037  1.00 10.00      B   
ATOM   4314  HG  SER   315      21.046  -7.821  11.477  1.00 10.00      B   
ATOM   4315  C   SER   315      21.831  -5.614   8.266  1.00 10.00      B   
ATOM   4316  O   SER   315      21.967  -4.391   8.347  1.00 10.00      B   
ATOM   4317  N   TRP   316      21.211  -6.208   7.254  1.00 10.00      B   
ATOM   4318  HN  TRP   316      21.151  -7.192   7.241  1.00 10.00      B   
ATOM   4319  CA  TRP   316      20.609  -5.453   6.160  1.00 10.00      B   
ATOM   4320  CB  TRP   316      20.907  -6.131   4.821  1.00 10.00      B   
ATOM   4321  CG  TRP   316      22.311  -5.965   4.334  1.00 10.00      B   
ATOM   4322  CD1 TRP   316      23.370  -6.778   4.600  1.00 10.00      B   
ATOM   4323  CD2 TRP   316      22.805  -4.928   3.480  1.00 10.00      B   
ATOM   4324  NE1 TRP   316      24.495  -6.310   3.970  1.00 10.00      B   
ATOM   4325  HE1 TRP   316      25.384  -6.723   4.011  1.00 10.00      B   
ATOM   4326  CE2 TRP   316      24.176  -5.177   3.273  1.00 10.00      B   
ATOM   4327  CE3 TRP   316      22.221  -3.816   2.868  1.00 10.00      B   
ATOM   4328  CZ2 TRP   316      24.972  -4.351   2.487  1.00 10.00      B   
ATOM   4329  CZ3 TRP   316      23.014  -2.998   2.089  1.00 10.00      B   
ATOM   4330  CH2 TRP   316      24.373  -3.273   1.900  1.00 10.00      B   
ATOM   4331  C   TRP   316      19.099  -5.369   6.330  1.00 10.00      B   
ATOM   4332  O   TRP   316      18.432  -6.388   6.505  1.00 10.00      B   
ATOM   4333  N   THR   317      18.564  -4.158   6.270  1.00 10.00      B   
ATOM   4334  HN  THR   317      19.147  -3.381   6.123  1.00 10.00      B   
ATOM   4335  CA  THR   317      17.128  -3.949   6.398  1.00 10.00      B   
ATOM   4336  CB  THR   317      16.748  -3.446   7.806  1.00 10.00      B   
ATOM   4337  OG1 THR   317      17.925  -2.992   8.490  1.00 10.00      B   
ATOM   4338  HG1 THR   317      18.678  -3.029   7.886  1.00 10.00      B   
ATOM   4339  CG2 THR   317      16.109  -4.568   8.609  1.00 10.00      B   
ATOM   4340  C   THR   317      16.644  -2.973   5.327  1.00 10.00      B   
ATOM   4341  O   THR   317      17.234  -1.907   5.144  1.00 10.00      B   
ATOM   4342  N   GLN   318      15.587  -3.346   4.609  1.00 10.00      B   
ATOM   4343  HN  GLN   318      15.147  -4.199   4.815  1.00 10.00      B   
ATOM   4344  CA  GLN   318      15.056  -2.510   3.537  1.00 10.00      B   
ATOM   4345  CB  GLN   318      15.554  -3.012   2.176  1.00 10.00      B   
ATOM   4346  CG  GLN   318      14.758  -2.505   0.981  1.00 10.00      B   
ATOM   4347  CD  GLN   318      15.141  -3.187  -0.320  1.00 10.00      B   
ATOM   4348  OE1 GLN   318      16.300  -3.537  -0.540  1.00 10.00      B   
ATOM   4349  NE2 GLN   318      14.170  -3.379  -1.195  1.00 10.00      B   
ATOM   4350 HE21 GLN   318      13.268  -3.073  -0.963  1.00 10.00      B   
ATOM   4351 HE22 GLN   318      14.392  -3.814  -2.043  1.00 10.00      B   
ATOM   4352  C   GLN   318      13.529  -2.441   3.542  1.00 10.00      B   
ATOM   4353  O   GLN   318      12.842  -3.460   3.641  1.00 10.00      B   
ATOM   4354  N   SER   319      13.021  -1.221   3.430  1.00 10.00      B   
ATOM   4355  HN  SER   319      13.641  -0.458   3.389  1.00 10.00      B   
ATOM   4356  CA  SER   319      11.593  -0.951   3.386  1.00 10.00      B   
ATOM   4357  CB  SER   319      11.117  -0.499   4.771  1.00 10.00      B   
ATOM   4358  OG  SER   319      11.744  -1.252   5.803  1.00 10.00      B   
ATOM   4359  HG  SER   319      11.246  -1.147   6.619  1.00 10.00      B   
ATOM   4360  C   SER   319      11.346   0.158   2.356  1.00 10.00      B   
ATOM   4361  O   SER   319      11.445   1.345   2.672  1.00 10.00      B   
ATOM   4362  N   GLU   320      11.056  -0.228   1.115  1.00 10.00      B   
ATOM   4363  HN  GLU   320      10.971  -1.183   0.916  1.00 10.00      B   
ATOM   4364  CA  GLU   320      10.840   0.748   0.050  1.00 10.00      B   
ATOM   4365  CB  GLU   320      12.035   0.770  -0.903  1.00 10.00      B   
ATOM   4366  CG  GLU   320      13.335   1.201  -0.250  1.00 10.00      B   
ATOM   4367  CD  GLU   320      14.558   0.728  -1.003  1.00 10.00      B   
ATOM   4368  OE1 GLU   320      14.428  -0.144  -1.888  1.00 10.00      B   
ATOM   4369  OE2 GLU   320      15.664   1.215  -0.700  1.00 10.00      B   
ATOM   4370  C   GLU   320       9.567   0.472  -0.737  1.00 10.00      B   
ATOM   4371  O   GLU   320       9.156  -0.681  -0.897  1.00 10.00      B   
ATOM   4372  N   THR   321       8.948   1.545  -1.222  1.00 10.00      B   
ATOM   4373  HN  THR   321       9.329   2.433  -1.038  1.00 10.00      B   
ATOM   4374  CA  THR   321       7.724   1.461  -2.013  1.00 10.00      B   
ATOM   4375  CB  THR   321       6.484   1.212  -1.118  1.00 10.00      B   
ATOM   4376  OG1 THR   321       6.678   0.026  -0.334  1.00 10.00      B   
ATOM   4377  HG1 THR   321       7.598  -0.256  -0.415  1.00 10.00      B   
ATOM   4378  CG2 THR   321       5.230   1.046  -1.965  1.00 10.00      B   
ATOM   4379  C   THR   321       7.522   2.758  -2.806  1.00 10.00      B   
ATOM   4380  O   THR   321       7.763   3.850  -2.286  1.00 10.00      B   
ATOM   4381  N   GLY   322       7.101   2.632  -4.063  1.00 10.00      B   
ATOM   4382  HN  GLY   322       6.942   1.737  -4.432  1.00 10.00      B   
ATOM   4383  CA  GLY   322       6.865   3.804  -4.891  1.00 10.00      B   
ATOM   4384  C   GLY   322       7.815   3.897  -6.070  1.00 10.00      B   
ATOM   4385  O   GLY   322       7.923   4.940  -6.714  1.00 10.00      B   
ATOM   4386  N   SER   323       8.496   2.805  -6.367  1.00 10.00      B   
ATOM   4387  HN  SER   323       8.348   1.991  -5.843  1.00 10.00      B   
ATOM   4388  CA  SER   323       9.441   2.779  -7.466  1.00 10.00      B   
ATOM   4389  CB  SER   323      10.766   2.169  -7.000  1.00 10.00      B   
ATOM   4390  OG  SER   323      11.664   1.966  -8.076  1.00 10.00      B   
ATOM   4391  HG  SER   323      11.900   1.028  -8.114  1.00 10.00      B   
ATOM   4392  C   SER   323       8.863   2.011  -8.652  1.00 10.00      B   
ATOM   4393  O   SER   323       8.223   0.973  -8.475  1.00 10.00      B   
ATOM   4394  N   ALA   324       9.088   2.528  -9.856  1.00 10.00      B   
ATOM   4395  HN  ALA   324       9.630   3.340  -9.929  1.00 10.00      B   
ATOM   4396  CA  ALA   324       8.584   1.898 -11.071  1.00 10.00      B   
ATOM   4397  CB  ALA   324       8.561   2.894 -12.220  1.00 10.00      B   
ATOM   4398  C   ALA   324       9.442   0.695 -11.433  1.00 10.00      B   
ATOM   4399  O   ALA   324       8.942  -0.418 -11.593  1.00 10.00      B   
ATOM   4400  N   ILE   325      10.737   0.935 -11.555  1.00 10.00      B   
ATOM   4401  HN  ILE   325      11.067   1.845 -11.409  1.00 10.00      B   
ATOM   4402  CA  ILE   325      11.690  -0.111 -11.880  1.00 10.00      B   
ATOM   4403  CB  ILE   325      12.354   0.119 -13.260  1.00 10.00      B   
ATOM   4404  CG1 ILE   325      11.289   0.208 -14.363  1.00 10.00      B   
ATOM   4405  CG2 ILE   325      13.349  -0.997 -13.563  1.00 10.00      B   
ATOM   4406  CD1 ILE   325      11.848   0.492 -15.742  1.00 10.00      B   
ATOM   4407  C   ILE   325      12.758  -0.150 -10.800  1.00 10.00      B   
ATOM   4408  O   ILE   325      13.621   0.727 -10.732  1.00 10.00      B   
ATOM   4409  N   THR   326      12.678  -1.149  -9.943  1.00 10.00      B   
ATOM   4410  HN  THR   326      11.967  -1.813 -10.044  1.00 10.00      B   
ATOM   4411  CA  THR   326      13.622  -1.285  -8.854  1.00 10.00      B   
ATOM   4412  CB  THR   326      12.891  -1.530  -7.526  1.00 10.00      B   
ATOM   4413  OG1 THR   326      11.711  -0.719  -7.486  1.00 10.00      B   
ATOM   4414  HG1 THR   326      10.940  -1.279  -7.329  1.00 10.00      B   
ATOM   4415  CG2 THR   326      13.789  -1.169  -6.354  1.00 10.00      B   
ATOM   4416  C   THR   326      14.595  -2.424  -9.102  1.00 10.00      B   
ATOM   4417  O   THR   326      14.189  -3.571  -9.272  1.00 10.00      B   
ATOM   4418  N   TRP   327      15.874  -2.093  -9.132  1.00 10.00      B   
ATOM   4419  HN  TRP   327      16.129  -1.145  -9.023  1.00 10.00      B   
ATOM   4420  CA  TRP   327      16.918  -3.081  -9.329  1.00 10.00      B   
ATOM   4421  CB  TRP   327      17.554  -2.938 -10.712  1.00 10.00      B   
ATOM   4422  CG  TRP   327      17.875  -4.250 -11.353  1.00 10.00      B   
ATOM   4423  CD1 TRP   327      17.010  -5.277 -11.572  1.00 10.00      B   
ATOM   4424  CD2 TRP   327      19.146  -4.682 -11.855  1.00 10.00      B   
ATOM   4425  NE1 TRP   327      17.655  -6.322 -12.183  1.00 10.00      B   
ATOM   4426  HE1 TRP   327      17.237  -7.178 -12.438  1.00 10.00      B   
ATOM   4427  CE2 TRP   327      18.970  -5.984 -12.367  1.00 10.00      B   
ATOM   4428  CE3 TRP   327      20.414  -4.097 -11.921  1.00 10.00      B   
ATOM   4429  CZ2 TRP   327      20.013  -6.709 -12.938  1.00 10.00      B   
ATOM   4430  CZ3 TRP   327      21.449  -4.818 -12.487  1.00 10.00      B   
ATOM   4431  CH2 TRP   327      21.243  -6.110 -12.989  1.00 10.00      B   
ATOM   4432  C   TRP   327      17.964  -2.928  -8.233  1.00 10.00      B   
ATOM   4433  O   TRP   327      18.890  -2.126  -8.342  1.00 10.00      B   
ATOM   4434  N   LYS   328      17.787  -3.678  -7.161  1.00 10.00      B   
ATOM   4435  HN  LYS   328      17.032  -4.303  -7.135  1.00 10.00      B   
ATOM   4436  CA  LYS   328      18.699  -3.615  -6.031  1.00 10.00      B   
ATOM   4437  CB  LYS   328      18.035  -2.902  -4.850  1.00 10.00      B   
ATOM   4438  CG  LYS   328      17.889  -1.397  -5.012  1.00 10.00      B   
ATOM   4439  CD  LYS   328      17.187  -0.790  -3.808  1.00 10.00      B   
ATOM   4440  CE  LYS   328      18.035  -0.916  -2.551  1.00 10.00      B   
ATOM   4441  NZ  LYS   328      17.213  -0.917  -1.314  1.00 10.00      B   
ATOM   4442  HZ1 LYS   328      17.807  -0.689  -0.492  1.00 10.00      B   
ATOM   4443  HZ2 LYS   328      16.786  -1.854  -1.164  1.00 10.00      B   
ATOM   4444  HZ3 LYS   328      16.448  -0.205  -1.384  1.00 10.00      B   
ATOM   4445  C   LYS   328      19.121  -5.007  -5.602  1.00 10.00      B   
ATOM   4446  O   LYS   328      18.274  -5.858  -5.324  1.00 10.00      B   
ATOM   4447  N   TYR   329      20.425  -5.234  -5.556  1.00 10.00      B   
ATOM   4448  HN  TYR   329      21.046  -4.521  -5.814  1.00 10.00      B   
ATOM   4449  CA  TYR   329      20.960  -6.523  -5.141  1.00 10.00      B   
ATOM   4450  CB  TYR   329      21.509  -7.297  -6.342  1.00 10.00      B   
ATOM   4451  CG  TYR   329      20.445  -7.791  -7.294  1.00 10.00      B   
ATOM   4452  CD1 TYR   329      20.262  -7.191  -8.534  1.00 10.00      B   
ATOM   4453  CD2 TYR   329      19.625  -8.857  -6.954  1.00 10.00      B   
ATOM   4454  CE1 TYR   329      19.293  -7.643  -9.406  1.00 10.00      B   
ATOM   4455  CE2 TYR   329      18.655  -9.312  -7.823  1.00 10.00      B   
ATOM   4456  CZ  TYR   329      18.494  -8.703  -9.045  1.00 10.00      B   
ATOM   4457  OH  TYR   329      17.530  -9.155  -9.912  1.00 10.00      B   
ATOM   4458  HH  TYR   329      16.668  -8.833  -9.631  1.00 10.00      B   
ATOM   4459  C   TYR   329      22.052  -6.343  -4.095  1.00 10.00      B   
ATOM   4460  O   TYR   329      23.238  -6.496  -4.395  1.00 10.00      B   
ATOM   4461  N   PRO   330      21.671  -5.996  -2.852  1.00 10.00      B   
ATOM   4462  CA  PRO   330      22.632  -5.802  -1.766  1.00 10.00      B   
ATOM   4463  CB  PRO   330      21.760  -5.448  -0.558  1.00 10.00      B   
ATOM   4464  CG  PRO   330      20.477  -4.976  -1.146  1.00 10.00      B   
ATOM   4465  CD  PRO   330      20.289  -5.778  -2.401  1.00 10.00      B   
ATOM   4466  C   PRO   330      23.413  -7.082  -1.508  1.00 10.00      B   
ATOM   4467  O   PRO   330      22.846  -8.108  -1.119  1.00 10.00      B   
ATOM   4468  N   SER   331      24.711  -7.021  -1.742  1.00 10.00      B   
ATOM   4469  HN  SER   331      25.106  -6.167  -2.026  1.00 10.00      B   
ATOM   4470  CA  SER   331      25.568  -8.177  -1.567  1.00 10.00      B   
ATOM   4471  CB  SER   331      26.577  -8.253  -2.711  1.00 10.00      B   
ATOM   4472  OG  SER   331      26.025  -7.720  -3.905  1.00 10.00      B   
ATOM   4473  HG  SER   331      25.104  -7.464  -3.748  1.00 10.00      B   
ATOM   4474  C   SER   331      26.288  -8.141  -0.225  1.00 10.00      B   
ATOM   4475  O   SER   331      26.665  -7.074   0.264  1.00 10.00      B   
ATOM   4476  N   CYS   332      26.461  -9.312   0.365  1.00 10.00      B   
ATOM   4477  HN  CYS   332      26.123 -10.126  -0.076  1.00 10.00      B   
ATOM   4478  CA  CYS   332      27.139  -9.442   1.640  1.00 10.00      B   
ATOM   4479  CB  CYS   332      26.185 -10.038   2.677  1.00 10.00      B   
ATOM   4480  SG  CYS   332      24.526  -9.322   2.657  1.00 10.00      B   
ATOM   4481  HG  CYS   332      24.513  -8.355   1.753  1.00 10.00      B   
ATOM   4482  C   CYS   332      28.358 -10.343   1.473  1.00 10.00      B   
ATOM   4483  O   CYS   332      28.230 -11.518   1.118  1.00 10.00      B   
ATOM   4484  N   ILE   333      29.537  -9.787   1.700  1.00 10.00      B   
ATOM   4485  HN  ILE   333      29.580  -8.841   1.973  1.00 10.00      B   
ATOM   4486  CA  ILE   333      30.770 -10.546   1.564  1.00 10.00      B   
ATOM   4487  CB  ILE   333      31.876  -9.731   0.862  1.00 10.00      B   
ATOM   4488  CG1 ILE   333      31.340  -9.081  -0.419  1.00 10.00      B   
ATOM   4489  CG2 ILE   333      33.067 -10.625   0.544  1.00 10.00      B   
ATOM   4490  CD1 ILE   333      32.317  -8.134  -1.087  1.00 10.00      B   
ATOM   4491  C   ILE   333      31.277 -11.020   2.924  1.00 10.00      B   
ATOM   4492  O   ILE   333      31.895 -10.257   3.669  1.00 10.00      B   
ATOM   4493  N   LEU   334      31.005 -12.277   3.243  1.00 10.00      B   
ATOM   4494  HN  LEU   334      30.501 -12.837   2.611  1.00 10.00      B   
ATOM   4495  CA  LEU   334      31.440 -12.853   4.500  1.00 10.00      B   
ATOM   4496  CB  LEU   334      30.414 -13.878   5.002  1.00 10.00      B   
ATOM   4497  CG  LEU   334      28.975 -13.374   5.166  1.00 10.00      B   
ATOM   4498  CD1 LEU   334      28.050 -14.512   5.572  1.00 10.00      B   
ATOM   4499  CD2 LEU   334      28.911 -12.240   6.180  1.00 10.00      B   
ATOM   4500  C   LEU   334      32.805 -13.506   4.312  1.00 10.00      B   
ATOM   4501  O   LEU   334      32.913 -14.729   4.183  1.00 10.00      B   
ATOM   4502  N   ARG   335      33.841 -12.678   4.262  1.00 10.00      B   
ATOM   4503  HN  ARG   335      33.686 -11.712   4.361  1.00 10.00      B   
ATOM   4504  CA  ARG   335      35.200 -13.164   4.072  1.00 10.00      B   
ATOM   4505  CB  ARG   335      36.044 -12.130   3.322  1.00 10.00      B   
ATOM   4506  CG  ARG   335      37.301 -12.708   2.697  1.00 10.00      B   
ATOM   4507  CD  ARG   335      37.695 -11.952   1.438  1.00 10.00      B   
ATOM   4508  NE  ARG   335      38.606 -10.847   1.719  1.00 10.00      B   
ATOM   4509  HE  ARG   335      38.513 -10.388   2.597  1.00 10.00      B   
ATOM   4510  CZ  ARG   335      39.540 -10.418   0.872  1.00 10.00      B   
ATOM   4511  NH1 ARG   335      39.690 -11.000  -0.314  1.00 10.00      B   
ATOM   4512 HH11 ARG   335      39.073 -11.794  -0.590  1.00 10.00      B   
ATOM   4513 HH12 ARG   335      40.422 -10.660  -0.975  1.00 10.00      B   
ATOM   4514  NH2 ARG   335      40.332  -9.411   1.215  1.00 10.00      B   
ATOM   4515 HH21 ARG   335      40.220  -8.952   2.147  1.00 10.00      B   
ATOM   4516 HH22 ARG   335      41.068  -9.074   0.558  1.00 10.00      B   
ATOM   4517  C   ARG   335      35.846 -13.522   5.404  1.00 10.00      B   
ATOM   4518  O   ARG   335      36.546 -14.527   5.512  1.00 10.00      B   
ATOM   4519  N   GLY   336      35.610 -12.690   6.408  1.00 10.00      B   
ATOM   4520  HN  GLY   336      35.058 -11.892   6.252  1.00 10.00      B   
ATOM   4521  CA  GLY   336      36.161 -12.936   7.727  1.00 10.00      B   
ATOM   4522  C   GLY   336      35.606 -14.207   8.330  1.00 10.00      B   
ATOM   4523  O   GLY   336      34.454 -14.568   8.080  1.00 10.00      B   
ATOM   4524  N   ASP   337      36.418 -14.892   9.114  1.00 10.00      B   
ATOM   4525  HN  ASP   337      37.326 -14.554   9.283  1.00 10.00      B   
ATOM   4526  CA  ASP   337      35.994 -16.137   9.735  1.00 10.00      B   
ATOM   4527  CB  ASP   337      37.189 -16.880  10.335  1.00 10.00      B   
ATOM   4528  CG  ASP   337      37.029 -18.388  10.284  1.00 10.00      B   
ATOM   4529  OD1 ASP   337      37.178 -18.968   9.183  1.00 10.00      B   
ATOM   4530  OD2 ASP   337      36.770 -19.002  11.345  1.00 10.00      B   
ATOM   4531  C   ASP   337      34.931 -15.883  10.800  1.00 10.00      B   
ATOM   4532  O   ASP   337      35.004 -14.898  11.539  1.00 10.00      B   
ATOM   4533  N   ASN   338      33.938 -16.765  10.850  1.00 10.00      B   
ATOM   4534  HN  ASN   338      33.939 -17.515  10.215  1.00 10.00      B   
ATOM   4535  CA  ASN   338      32.846 -16.672  11.815  1.00 10.00      B   
ATOM   4536  CB  ASN   338      33.354 -16.882  13.249  1.00 10.00      B   
ATOM   4537  CG  ASN   338      32.256 -17.281  14.217  1.00 10.00      B   
ATOM   4538  OD1 ASN   338      31.826 -18.435  14.247  1.00 10.00      B   
ATOM   4539  ND2 ASN   338      31.803 -16.336  15.025  1.00 10.00      B   
ATOM   4540 HD21 ASN   338      32.196 -15.440  14.955  1.00 10.00      B   
ATOM   4541 HD22 ASN   338      31.095 -16.570  15.661  1.00 10.00      B   
ATOM   4542  C   ASN   338      32.070 -15.360  11.683  1.00 10.00      B   
ATOM   4543  O   ASN   338      31.917 -14.614  12.651  1.00 10.00      B   
ATOM   4544  N   SER   339      31.592 -15.075  10.478  1.00 10.00      B   
ATOM   4545  HN  SER   339      31.754 -15.692   9.736  1.00 10.00      B   
ATOM   4546  CA  SER   339      30.825 -13.862  10.235  1.00 10.00      B   
ATOM   4547  CB  SER   339      31.362 -13.110   9.015  1.00 10.00      B   
ATOM   4548  OG  SER   339      31.859 -14.007   8.038  1.00 10.00      B   
ATOM   4549  HG  SER   339      32.810 -14.134   8.169  1.00 10.00      B   
ATOM   4550  C   SER   339      29.340 -14.187  10.075  1.00 10.00      B   
ATOM   4551  O   SER   339      28.979 -15.295   9.665  1.00 10.00      B   
ATOM   4552  N   ILE   340      28.486 -13.226  10.412  1.00 10.00      B   
ATOM   4553  HN  ILE   340      28.837 -12.364  10.726  1.00 10.00      B   
ATOM   4554  CA  ILE   340      27.041 -13.415  10.326  1.00 10.00      B   
ATOM   4555  CB  ILE   340      26.399 -13.433  11.731  1.00 10.00      B   
ATOM   4556  CG1 ILE   340      27.146 -14.400  12.651  1.00 10.00      B   
ATOM   4557  CG2 ILE   340      24.927 -13.815  11.645  1.00 10.00      B   
ATOM   4558  CD1 ILE   340      26.862 -14.185  14.120  1.00 10.00      B   
ATOM   4559  C   ILE   340      26.394 -12.304   9.504  1.00 10.00      B   
ATOM   4560  O   ILE   340      26.650 -11.119   9.730  1.00 10.00      B   
ATOM   4561  N   GLY   341      25.560 -12.693   8.550  1.00 10.00      B   
ATOM   4562  HN  GLY   341      25.407 -13.654   8.409  1.00 10.00      B   
ATOM   4563  CA  GLY   341      24.881 -11.725   7.712  1.00 10.00      B   
ATOM   4564  C   GLY   341      23.372 -11.892   7.741  1.00 10.00      B   
ATOM   4565  O   GLY   341      22.846 -12.926   7.323  1.00 10.00      B   
ATOM   4566  N   GLU   342      22.675 -10.884   8.249  1.00 10.00      B   
ATOM   4567  HN  GLU   342      23.152 -10.088   8.576  1.00 10.00      B   
ATOM   4568  CA  GLU   342      21.219 -10.914   8.326  1.00 10.00      B   
ATOM   4569  CB  GLU   342      20.745 -10.372   9.676  1.00 10.00      B   
ATOM   4570  CG  GLU   342      21.293 -11.113  10.882  1.00 10.00      B   
ATOM   4571  CD  GLU   342      21.013 -10.383  12.177  1.00 10.00      B   
ATOM   4572  OE1 GLU   342      20.301 -10.940  13.042  1.00 10.00      B   
ATOM   4573  OE2 GLU   342      21.508  -9.244  12.337  1.00 10.00      B   
ATOM   4574  C   GLU   342      20.635 -10.060   7.210  1.00 10.00      B   
ATOM   4575  O   GLU   342      21.140  -8.974   6.930  1.00 10.00      B   
ATOM   4576  N   PHE   343      19.576 -10.542   6.578  1.00 10.00      B   
ATOM   4577  HN  PHE   343      19.211 -11.419   6.838  1.00 10.00      B   
ATOM   4578  CA  PHE   343      18.950  -9.801   5.497  1.00 10.00      B   
ATOM   4579  CB  PHE   343      19.357 -10.389   4.146  1.00 10.00      B   
ATOM   4580  CG  PHE   343      19.288  -9.402   3.019  1.00 10.00      B   
ATOM   4581  CD1 PHE   343      20.436  -8.775   2.566  1.00 10.00      B   
ATOM   4582  CD2 PHE   343      18.079  -9.099   2.414  1.00 10.00      B   
ATOM   4583  CE1 PHE   343      20.380  -7.861   1.533  1.00 10.00      B   
ATOM   4584  CE2 PHE   343      18.016  -8.188   1.381  1.00 10.00      B   
ATOM   4585  CZ  PHE   343      19.167  -7.569   0.939  1.00 10.00      B   
ATOM   4586  C   PHE   343      17.430  -9.788   5.628  1.00 10.00      B   
ATOM   4587  O   PHE   343      16.789 -10.839   5.625  1.00 10.00      B   
ATOM   4588  N   TYR   344      16.870  -8.593   5.758  1.00 10.00      B   
ATOM   4589  HN  TYR   344      17.449  -7.796   5.798  1.00 10.00      B   
ATOM   4590  CA  TYR   344      15.427  -8.414   5.865  1.00 10.00      B   
ATOM   4591  CB  TYR   344      15.048  -7.991   7.288  1.00 10.00      B   
ATOM   4592  CG  TYR   344      15.461  -8.960   8.368  1.00 10.00      B   
ATOM   4593  CD1 TYR   344      16.512  -8.665   9.226  1.00 10.00      B   
ATOM   4594  CD2 TYR   344      14.801 -10.170   8.530  1.00 10.00      B   
ATOM   4595  CE1 TYR   344      16.889  -9.546  10.219  1.00 10.00      B   
ATOM   4596  CE2 TYR   344      15.172 -11.056   9.521  1.00 10.00      B   
ATOM   4597  CZ  TYR   344      16.219 -10.740  10.360  1.00 10.00      B   
ATOM   4598  OH  TYR   344      16.587 -11.618  11.352  1.00 10.00      B   
ATOM   4599  HH  TYR   344      16.562 -11.157  12.208  1.00 10.00      B   
ATOM   4600  C   TYR   344      14.987  -7.326   4.899  1.00 10.00      B   
ATOM   4601  O   TYR   344      15.550  -6.231   4.903  1.00 10.00      B   
ATOM   4602  N   SER   345      14.004  -7.613   4.060  1.00 10.00      B   
ATOM   4603  HN  SER   345      13.588  -8.504   4.082  1.00 10.00      B   
ATOM   4604  CA  SER   345      13.530  -6.623   3.101  1.00 10.00      B   
ATOM   4605  CB  SER   345      14.426  -6.597   1.858  1.00 10.00      B   
ATOM   4606  OG  SER   345      15.746  -6.189   2.190  1.00 10.00      B   
ATOM   4607  HG  SER   345      15.843  -6.176   3.153  1.00 10.00      B   
ATOM   4608  C   SER   345      12.075  -6.844   2.712  1.00 10.00      B   
ATOM   4609  O   SER   345      11.637  -7.977   2.492  1.00 10.00      B   
ATOM   4610  N   VAL   346      11.329  -5.746   2.655  1.00 10.00      B   
ATOM   4611  HN  VAL   346      11.743  -4.879   2.873  1.00 10.00      B   
ATOM   4612  CA  VAL   346       9.921  -5.777   2.278  1.00 10.00      B   
ATOM   4613  CB  VAL   346       9.020  -5.156   3.370  1.00 10.00      B   
ATOM   4614  CG1 VAL   346       7.549  -5.357   3.034  1.00 10.00      B   
ATOM   4615  CG2 VAL   346       9.343  -5.746   4.734  1.00 10.00      B   
ATOM   4616  C   VAL   346       9.737  -5.006   0.975  1.00 10.00      B   
ATOM   4617  O   VAL   346      10.032  -3.809   0.901  1.00 10.00      B   
ATOM   4618  N   ALA   347       9.265  -5.692  -0.055  1.00 10.00      B   
ATOM   4619  HN  ALA   347       9.030  -6.643   0.065  1.00 10.00      B   
ATOM   4620  CA  ALA   347       9.067  -5.070  -1.354  1.00 10.00      B   
ATOM   4621  CB  ALA   347       9.900  -5.776  -2.415  1.00 10.00      B   
ATOM   4622  C   ALA   347       7.597  -5.056  -1.750  1.00 10.00      B   
ATOM   4623  O   ALA   347       6.975  -6.106  -1.919  1.00 10.00      B   
ATOM   4624  N   LEU   348       7.048  -3.861  -1.894  1.00 10.00      B   
ATOM   4625  HN  LEU   348       7.593  -3.062  -1.738  1.00 10.00      B   
ATOM   4626  CA  LEU   348       5.658  -3.702  -2.283  1.00 10.00      B   
ATOM   4627  CB  LEU   348       4.901  -2.821  -1.284  1.00 10.00      B   
ATOM   4628  CG  LEU   348       3.435  -2.526  -1.625  1.00 10.00      B   
ATOM   4629  CD1 LEU   348       2.593  -3.791  -1.566  1.00 10.00      B   
ATOM   4630  CD2 LEU   348       2.872  -1.460  -0.703  1.00 10.00      B   
ATOM   4631  C   LEU   348       5.565  -3.115  -3.684  1.00 10.00      B   
ATOM   4632  O   LEU   348       6.066  -2.019  -3.948  1.00 10.00      B   
ATOM   4633  N   THR   349       4.933  -3.853  -4.576  1.00 10.00      B   
ATOM   4634  HN  THR   349       4.553  -4.716  -4.298  1.00 10.00      B   
ATOM   4635  CA  THR   349       4.766  -3.418  -5.953  1.00 10.00      B   
ATOM   4636  CB  THR   349       5.276  -4.498  -6.926  1.00 10.00      B   
ATOM   4637  OG1 THR   349       6.145  -5.393  -6.214  1.00 10.00      B   
ATOM   4638  HG1 THR   349       5.693  -5.713  -5.423  1.00 10.00      B   
ATOM   4639  CG2 THR   349       6.049  -3.859  -8.070  1.00 10.00      B   
ATOM   4640  C   THR   349       3.291  -3.134  -6.220  1.00 10.00      B   
ATOM   4641  O   THR   349       2.425  -3.896  -5.792  1.00 10.00      B   
ATOM   4642  N   SER   350       3.007  -2.041  -6.912  1.00 10.00      B   
ATOM   4643  HN  SER   350       3.739  -1.475  -7.244  1.00 10.00      B   
ATOM   4644  CA  SER   350       1.631  -1.667  -7.199  1.00 10.00      B   
ATOM   4645  CB  SER   350       1.172  -0.614  -6.193  1.00 10.00      B   
ATOM   4646  OG  SER   350       2.189   0.355  -5.970  1.00 10.00      B   
ATOM   4647  HG  SER   350       2.954   0.151  -6.521  1.00 10.00      B   
ATOM   4648  C   SER   350       1.481  -1.136  -8.620  1.00 10.00      B   
ATOM   4649  O   SER   350       2.465  -1.028  -9.354  1.00 10.00      B   
ATOM   4650  N   GLY   351       0.246  -0.806  -8.996  1.00 10.00      B   
ATOM   4651  HN  GLY   351      -0.493  -0.921  -8.360  1.00 10.00      B   
ATOM   4652  CA  GLY   351      -0.028  -0.279 -10.321  1.00 10.00      B   
ATOM   4653  C   GLY   351       0.530  -1.153 -11.422  1.00 10.00      B   
ATOM   4654  O   GLY   351       0.135  -2.308 -11.566  1.00 10.00      B   
ATOM   4655  N   HIS   352       1.461  -0.606 -12.187  1.00 10.00      B   
ATOM   4656  HN  HIS   352       1.737   0.320 -12.011  1.00 10.00      B   
ATOM   4657  CA  HIS   352       2.089  -1.337 -13.280  1.00 10.00      B   
ATOM   4658  CB  HIS   352       1.744  -0.688 -14.627  1.00 10.00      B   
ATOM   4659  CG  HIS   352       0.293  -0.768 -14.998  1.00 10.00      B   
ATOM   4660  ND1 HIS   352      -0.218  -1.729 -15.844  1.00 10.00      B   
ATOM   4661  HD1 HIS   352       0.300  -2.438 -16.291  1.00 10.00      B   
ATOM   4662  CD2 HIS   352      -0.761   0.001 -14.629  1.00 10.00      B   
ATOM   4663  CE1 HIS   352      -1.520  -1.545 -15.978  1.00 10.00      B   
ATOM   4664  NE2 HIS   352      -1.872  -0.506 -15.252  1.00 10.00      B   
ATOM   4665  HE2 HIS   352      -2.789  -0.151 -15.170  1.00 10.00      B   
ATOM   4666  C   HIS   352       3.600  -1.362 -13.090  1.00 10.00      B   
ATOM   4667  O   HIS   352       4.357  -1.485 -14.053  1.00 10.00      B   
ATOM   4668  N   GLN   353       4.028  -1.254 -11.837  1.00 10.00      B   
ATOM   4669  HN  GLN   353       3.368  -1.188 -11.112  1.00 10.00      B   
ATOM   4670  CA  GLN   353       5.449  -1.245 -11.499  1.00 10.00      B   
ATOM   4671  CB  GLN   353       5.653  -0.694 -10.083  1.00 10.00      B   
ATOM   4672  CG  GLN   353       5.079   0.698  -9.867  1.00 10.00      B   
ATOM   4673  CD  GLN   353       4.916   1.049  -8.400  1.00 10.00      B   
ATOM   4674  OE1 GLN   353       4.745   0.169  -7.550  1.00 10.00      B   
ATOM   4675  NE2 GLN   353       4.958   2.337  -8.093  1.00 10.00      B   
ATOM   4676 HE21 GLN   353       5.094   2.981  -8.825  1.00 10.00      B   
ATOM   4677 HE22 GLN   353       4.841   2.599  -7.153  1.00 10.00      B   
ATOM   4678  C   GLN   353       6.064  -2.640 -11.611  1.00 10.00      B   
ATOM   4679  O   GLN   353       5.358  -3.651 -11.574  1.00 10.00      B   
ATOM   4680  N   GLN   354       7.381  -2.687 -11.744  1.00 10.00      B   
ATOM   4681  HN  GLN   354       7.892  -1.842 -11.761  1.00 10.00      B   
ATOM   4682  CA  GLN   354       8.104  -3.945 -11.850  1.00 10.00      B   
ATOM   4683  CB  GLN   354       8.503  -4.234 -13.302  1.00 10.00      B   
ATOM   4684  CG  GLN   354       7.361  -4.724 -14.182  1.00 10.00      B   
ATOM   4685  CD  GLN   354       7.846  -5.311 -15.494  1.00 10.00      B   
ATOM   4686  OE1 GLN   354       8.136  -6.505 -15.583  1.00 10.00      B   
ATOM   4687  NE2 GLN   354       7.932  -4.482 -16.523  1.00 10.00      B   
ATOM   4688 HE21 GLN   354       7.678  -3.543 -16.385  1.00 10.00      B   
ATOM   4689 HE22 GLN   354       8.257  -4.837 -17.377  1.00 10.00      B   
ATOM   4690  C   GLN   354       9.338  -3.911 -10.958  1.00 10.00      B   
ATOM   4691  O   GLN   354      10.306  -3.210 -11.245  1.00 10.00      B   
ATOM   4692  N   ALA   355       9.295  -4.663  -9.871  1.00 10.00      B   
ATOM   4693  HN  ALA   355       8.501  -5.210  -9.700  1.00 10.00      B   
ATOM   4694  CA  ALA   355      10.405  -4.708  -8.933  1.00 10.00      B   
ATOM   4695  CB  ALA   355       9.899  -4.577  -7.505  1.00 10.00      B   
ATOM   4696  C   ALA   355      11.214  -5.988  -9.101  1.00 10.00      B   
ATOM   4697  O   ALA   355      10.664  -7.088  -9.071  1.00 10.00      B   
ATOM   4698  N   ASP   356      12.517  -5.826  -9.278  1.00 10.00      B   
ATOM   4699  HN  ASP   356      12.883  -4.913  -9.291  1.00 10.00      B   
ATOM   4700  CA  ASP   356      13.437  -6.947  -9.445  1.00 10.00      B   
ATOM   4701  CB  ASP   356      13.998  -6.949 -10.875  1.00 10.00      B   
ATOM   4702  CG  ASP   356      14.539  -8.295 -11.320  1.00 10.00      B   
ATOM   4703  OD1 ASP   356      13.885  -9.326 -11.058  1.00 10.00      B   
ATOM   4704  OD2 ASP   356      15.609  -8.323 -11.965  1.00 10.00      B   
ATOM   4705  C   ASP   356      14.571  -6.791  -8.435  1.00 10.00      B   
ATOM   4706  O   ASP   356      15.593  -6.162  -8.717  1.00 10.00      B   
ATOM   4707  N   THR   357      14.376  -7.340  -7.249  1.00 10.00      B   
ATOM   4708  HN  THR   357      13.555  -7.855  -7.087  1.00 10.00      B   
ATOM   4709  CA  THR   357      15.364  -7.223  -6.190  1.00 10.00      B   
ATOM   4710  CB  THR   357      14.797  -6.414  -4.999  1.00 10.00      B   
ATOM   4711  OG1 THR   357      15.852  -6.021  -4.105  1.00 10.00      B   
ATOM   4712  HG1 THR   357      16.661  -5.858  -4.612  1.00 10.00      B   
ATOM   4713  CG2 THR   357      13.743  -7.211  -4.240  1.00 10.00      B   
ATOM   4714  C   THR   357      15.852  -8.595  -5.724  1.00 10.00      B   
ATOM   4715  O   THR   357      15.362  -9.628  -6.184  1.00 10.00      B   
ATOM   4716  N   GLY   358      16.830  -8.598  -4.827  1.00 10.00      B   
ATOM   4717  HN  GLY   358      17.188  -7.745  -4.502  1.00 10.00      B   
ATOM   4718  CA  GLY   358      17.369  -9.835  -4.316  1.00 10.00      B   
ATOM   4719  C   GLY   358      18.554  -9.594  -3.412  1.00 10.00      B   
ATOM   4720  O   GLY   358      18.648  -8.543  -2.778  1.00 10.00      B   
ATOM   4721  N   THR   359      19.467 -10.552  -3.363  1.00 10.00      B   
ATOM   4722  HN  THR   359      19.347 -11.358  -3.911  1.00 10.00      B   
ATOM   4723  CA  THR   359      20.649 -10.438  -2.527  1.00 10.00      B   
ATOM   4724  CB  THR   359      20.317 -10.674  -1.032  1.00 10.00      B   
ATOM   4725  OG1 THR   359      21.463 -10.382  -0.217  1.00 10.00      B   
ATOM   4726  HG1 THR   359      21.697  -9.449  -0.311  1.00 10.00      B   
ATOM   4727  CG2 THR   359      19.877 -12.110  -0.788  1.00 10.00      B   
ATOM   4728  C   THR   359      21.719 -11.422  -2.985  1.00 10.00      B   
ATOM   4729  O   THR   359      21.426 -12.383  -3.702  1.00 10.00      B   
ATOM   4730  N   LYS   360      22.953 -11.170  -2.576  1.00 10.00      B   
ATOM   4731  HN  LYS   360      23.110 -10.395  -1.996  1.00 10.00      B   
ATOM   4732  CA  LYS   360      24.074 -12.023  -2.928  1.00 10.00      B   
ATOM   4733  CB  LYS   360      24.952 -11.359  -3.997  1.00 10.00      B   
ATOM   4734  CG  LYS   360      24.265 -11.156  -5.342  1.00 10.00      B   
ATOM   4735  CD  LYS   360      25.224 -10.601  -6.386  1.00 10.00      B   
ATOM   4736  CE  LYS   360      24.543 -10.450  -7.738  1.00 10.00      B   
ATOM   4737  NZ  LYS   360      25.489  -9.985  -8.785  1.00 10.00      B   
ATOM   4738  HZ1 LYS   360      24.996  -9.880  -9.694  1.00 10.00      B   
ATOM   4739  HZ2 LYS   360      26.259 -10.672  -8.903  1.00 10.00      B   
ATOM   4740  HZ3 LYS   360      25.900  -9.066  -8.519  1.00 10.00      B   
ATOM   4741  C   LYS   360      24.895 -12.329  -1.683  1.00 10.00      B   
ATOM   4742  O   LYS   360      25.679 -11.496  -1.227  1.00 10.00      B   
ATOM   4743  N   MET   361      24.692 -13.514  -1.126  1.00 10.00      B   
ATOM   4744  HN  MET   361      24.051 -14.134  -1.543  1.00 10.00      B   
ATOM   4745  CA  MET   361      25.407 -13.928   0.076  1.00 10.00      B   
ATOM   4746  CB  MET   361      24.506 -14.778   0.973  1.00 10.00      B   
ATOM   4747  CG  MET   361      23.501 -13.975   1.779  1.00 10.00      B   
ATOM   4748  SD  MET   361      24.248 -13.157   3.201  1.00 10.00      B   
ATOM   4749  CE  MET   361      22.849 -12.224   3.821  1.00 10.00      B   
ATOM   4750  C   MET   361      26.663 -14.704  -0.287  1.00 10.00      B   
ATOM   4751  O   MET   361      26.595 -15.880  -0.648  1.00 10.00      B   
ATOM   4752  N   ILE   362      27.803 -14.043  -0.191  1.00 10.00      B   
ATOM   4753  HN  ILE   362      27.788 -13.108   0.113  1.00 10.00      B   
ATOM   4754  CA  ILE   362      29.078 -14.659  -0.515  1.00 10.00      B   
ATOM   4755  CB  ILE   362      30.030 -13.643  -1.178  1.00 10.00      B   
ATOM   4756  CG1 ILE   362      29.322 -12.938  -2.340  1.00 10.00      B   
ATOM   4757  CG2 ILE   362      31.297 -14.335  -1.661  1.00 10.00      B   
ATOM   4758  CD1 ILE   362      30.099 -11.779  -2.928  1.00 10.00      B   
ATOM   4759  C   ILE   362      29.737 -15.226   0.739  1.00 10.00      B   
ATOM   4760  O   ILE   362      30.092 -14.486   1.659  1.00 10.00      B   
ATOM   4761  N   HIS   363      29.885 -16.544   0.772  1.00 10.00      B   
ATOM   4762  HN  HIS   363      29.577 -17.078   0.003  1.00 10.00      B   
ATOM   4763  CA  HIS   363      30.496 -17.228   1.905  1.00 10.00      B   
ATOM   4764  CB  HIS   363      29.721 -18.499   2.260  1.00 10.00      B   
ATOM   4765  CG  HIS   363      28.456 -18.257   3.017  1.00 10.00      B   
ATOM   4766  ND1 HIS   363      28.320 -18.529   4.361  1.00 10.00      B   
ATOM   4767  HD1 HIS   363      29.026 -18.888   4.955  1.00 10.00      B   
ATOM   4768  CD2 HIS   363      27.260 -17.766   2.611  1.00 10.00      B   
ATOM   4769  CE1 HIS   363      27.098 -18.219   4.747  1.00 10.00      B   
ATOM   4770  NE2 HIS   363      26.438 -17.754   3.708  1.00 10.00      B   
ATOM   4771  HE2 HIS   363      25.503 -17.439   3.726  1.00 10.00      B   
ATOM   4772  C   HIS   363      31.942 -17.585   1.600  1.00 10.00      B   
ATOM   4773  O   HIS   363      32.216 -18.424   0.738  1.00 10.00      B   
ATOM   4774  N   ILE   364      32.857 -16.936   2.299  1.00 10.00      B   
ATOM   4775  HN  ILE   364      32.570 -16.265   2.956  1.00 10.00      B   
ATOM   4776  CA  ILE   364      34.279 -17.184   2.114  1.00 10.00      B   
ATOM   4777  CB  ILE   364      35.026 -15.898   1.700  1.00 10.00      B   
ATOM   4778  CG1 ILE   364      34.458 -15.366   0.379  1.00 10.00      B   
ATOM   4779  CG2 ILE   364      36.523 -16.154   1.577  1.00 10.00      B   
ATOM   4780  CD1 ILE   364      34.956 -13.990  -0.005  1.00 10.00      B   
ATOM   4781  C   ILE   364      34.888 -17.745   3.393  1.00 10.00      B   
ATOM   4782  O   ILE   364      35.651 -18.712   3.359  1.00 10.00      B   
ATOM   4783  N   GLY   365      34.541 -17.133   4.520  1.00 10.00      B   
ATOM   4784  HN  GLY   365      33.935 -16.362   4.482  1.00 10.00      B   
ATOM   4785  CA  GLY   365      35.051 -17.585   5.796  1.00 10.00      B   
ATOM   4786  C   GLY   365      34.310 -18.803   6.306  1.00 10.00      B   
ATOM   4787  O   GLY   365      33.237 -19.144   5.797  1.00 10.00      B   
ATOM   4788  N   LYS   366      34.865 -19.449   7.320  1.00 10.00      B   
ATOM   4789  HN  LYS   366      35.705 -19.111   7.707  1.00 10.00      B   
ATOM   4790  CA  LYS   366      34.248 -20.634   7.895  1.00 10.00      B   
ATOM   4791  CB  LYS   366      35.315 -21.579   8.442  1.00 10.00      B   
ATOM   4792  CG  LYS   366      36.346 -22.005   7.414  1.00 10.00      B   
ATOM   4793  CD  LYS   366      37.533 -22.681   8.074  1.00 10.00      B   
ATOM   4794  CE  LYS   366      38.555 -23.131   7.045  1.00 10.00      B   
ATOM   4795  NZ  LYS   366      39.839 -23.518   7.681  1.00 10.00      B   
ATOM   4796  HZ1 LYS   366      39.662 -24.139   8.495  1.00 10.00      B   
ATOM   4797  HZ2 LYS   366      40.345 -22.671   8.010  1.00 10.00      B   
ATOM   4798  HZ3 LYS   366      40.438 -24.026   6.998  1.00 10.00      B   
ATOM   4799  C   LYS   366      33.276 -20.245   9.000  1.00 10.00      B   
ATOM   4800  O   LYS   366      33.375 -19.152   9.563  1.00 10.00      B   
ATOM   4801  N   ASN   367      32.337 -21.141   9.296  1.00 10.00      B   
ATOM   4802  HN  ASN   367      32.327 -21.997   8.806  1.00 10.00      B   
ATOM   4803  CA  ASN   367      31.323 -20.904  10.327  1.00 10.00      B   
ATOM   4804  CB  ASN   367      31.953 -20.780  11.721  1.00 10.00      B   
ATOM   4805  CG  ASN   367      32.373 -22.116  12.303  1.00 10.00      B   
ATOM   4806  OD1 ASN   367      31.565 -22.831  12.900  1.00 10.00      B   
ATOM   4807  ND2 ASN   367      33.642 -22.460  12.147  1.00 10.00      B   
ATOM   4808 HD21 ASN   367      34.237 -21.839  11.673  1.00 10.00      B   
ATOM   4809 HD22 ASN   367      33.942 -23.318  12.519  1.00 10.00      B   
ATOM   4810  C   ASN   367      30.482 -19.672  10.006  1.00 10.00      B   
ATOM   4811  O   ASN   367      29.899 -19.046  10.897  1.00 10.00      B   
ATOM   4812  N   THR   368      30.419 -19.337   8.727  1.00 10.00      B   
ATOM   4813  HN  THR   368      30.892 -19.883   8.069  1.00 10.00      B   
ATOM   4814  CA  THR   368      29.663 -18.186   8.273  1.00 10.00      B   
ATOM   4815  CB  THR   368      30.136 -17.734   6.881  1.00 10.00      B   
ATOM   4816  OG1 THR   368      30.472 -18.883   6.086  1.00 10.00      B   
ATOM   4817  HG1 THR   368      31.438 -18.969   6.041  1.00 10.00      B   
ATOM   4818  CG2 THR   368      31.355 -16.840   7.003  1.00 10.00      B   
ATOM   4819  C   THR   368      28.171 -18.494   8.230  1.00 10.00      B   
ATOM   4820  O   THR   368      27.749 -19.506   7.664  1.00 10.00      B   
ATOM   4821  N   LYS   369      27.377 -17.618   8.820  1.00 10.00      B   
ATOM   4822  HN  LYS   369      27.771 -16.816   9.237  1.00 10.00      B   
ATOM   4823  CA  LYS   369      25.934 -17.797   8.853  1.00 10.00      B   
ATOM   4824  CB  LYS   369      25.442 -17.905  10.295  1.00 10.00      B   
ATOM   4825  CG  LYS   369      25.830 -19.211  10.965  1.00 10.00      B   
ATOM   4826  CD  LYS   369      25.907 -19.069  12.474  1.00 10.00      B   
ATOM   4827  CE  LYS   369      26.523 -20.309  13.100  1.00 10.00      B   
ATOM   4828  NZ  LYS   369      26.933 -20.082  14.510  1.00 10.00      B   
ATOM   4829  HZ1 LYS   369      27.493 -19.208  14.588  1.00 10.00      B   
ATOM   4830  HZ2 LYS   369      27.512 -20.879  14.843  1.00 10.00      B   
ATOM   4831  HZ3 LYS   369      26.095 -20.001  15.121  1.00 10.00      B   
ATOM   4832  C   LYS   369      25.239 -16.659   8.125  1.00 10.00      B   
ATOM   4833  O   LYS   369      25.776 -15.555   8.031  1.00 10.00      B   
ATOM   4834  N   SER   370      24.050 -16.929   7.611  1.00 10.00      B   
ATOM   4835  HN  SER   370      23.658 -17.821   7.748  1.00 10.00      B   
ATOM   4836  CA  SER   370      23.295 -15.929   6.878  1.00 10.00      B   
ATOM   4837  CB  SER   370      23.855 -15.797   5.460  1.00 10.00      B   
ATOM   4838  OG  SER   370      24.133 -17.078   4.913  1.00 10.00      B   
ATOM   4839  HG  SER   370      24.051 -17.742   5.611  1.00 10.00      B   
ATOM   4840  C   SER   370      21.818 -16.293   6.822  1.00 10.00      B   
ATOM   4841  O   SER   370      21.451 -17.354   6.313  1.00 10.00      B   
ATOM   4842  N   THR   371      20.978 -15.421   7.349  1.00 10.00      B   
ATOM   4843  HN  THR   371      21.332 -14.595   7.743  1.00 10.00      B   
ATOM   4844  CA  THR   371      19.541 -15.646   7.345  1.00 10.00      B   
ATOM   4845  CB  THR   371      18.972 -15.699   8.775  1.00 10.00      B   
ATOM   4846  OG1 THR   371      19.752 -16.607   9.567  1.00 10.00      B   
ATOM   4847  HG1 THR   371      20.212 -16.112  10.260  1.00 10.00      B   
ATOM   4848  CG2 THR   371      17.522 -16.166   8.759  1.00 10.00      B   
ATOM   4849  C   THR   371      18.851 -14.548   6.543  1.00 10.00      B   
ATOM   4850  O   THR   371      18.924 -13.368   6.897  1.00 10.00      B   
ATOM   4851  N   ILE   372      18.189 -14.940   5.462  1.00 10.00      B   
ATOM   4852  HN  ILE   372      18.139 -15.903   5.254  1.00 10.00      B   
ATOM   4853  CA  ILE   372      17.514 -13.991   4.588  1.00 10.00      B   
ATOM   4854  CB  ILE   372      17.984 -14.158   3.126  1.00 10.00      B   
ATOM   4855  CG1 ILE   372      19.510 -14.275   3.054  1.00 10.00      B   
ATOM   4856  CG2 ILE   372      17.489 -13.002   2.264  1.00 10.00      B   
ATOM   4857  CD1 ILE   372      20.010 -14.896   1.768  1.00 10.00      B   
ATOM   4858  C   ILE   372      16.003 -14.184   4.628  1.00 10.00      B   
ATOM   4859  O   ILE   372      15.505 -15.273   4.342  1.00 10.00      B   
ATOM   4860  N   ILE   373      15.285 -13.131   4.981  1.00 10.00      B   
ATOM   4861  HN  ILE   373      15.747 -12.289   5.207  1.00 10.00      B   
ATOM   4862  CA  ILE   373      13.832 -13.174   5.033  1.00 10.00      B   
ATOM   4863  CB  ILE   373      13.290 -13.038   6.473  1.00 10.00      B   
ATOM   4864  CG1 ILE   373      13.815 -14.186   7.342  1.00 10.00      B   
ATOM   4865  CG2 ILE   373      11.765 -13.024   6.471  1.00 10.00      B   
ATOM   4866  CD1 ILE   373      13.345 -14.142   8.779  1.00 10.00      B   
ATOM   4867  C   ILE   373      13.259 -12.074   4.144  1.00 10.00      B   
ATOM   4868  O   ILE   373      13.258 -10.893   4.507  1.00 10.00      B   
ATOM   4869  N   SER   374      12.787 -12.470   2.974  1.00 10.00      B   
ATOM   4870  HN  SER   374      12.806 -13.427   2.749  1.00 10.00      B   
ATOM   4871  CA  SER   374      12.235 -11.531   2.014  1.00 10.00      B   
ATOM   4872  CB  SER   374      12.786 -11.831   0.617  1.00 10.00      B   
ATOM   4873  OG  SER   374      14.198 -11.959   0.648  1.00 10.00      B   
ATOM   4874  HG  SER   374      14.600 -11.096   0.499  1.00 10.00      B   
ATOM   4875  C   SER   374      10.710 -11.567   2.003  1.00 10.00      B   
ATOM   4876  O   SER   374      10.096 -12.634   2.100  1.00 10.00      B   
ATOM   4877  N   LYS   375      10.109 -10.390   1.906  1.00 10.00      B   
ATOM   4878  HN  LYS   375      10.661  -9.576   1.860  1.00 10.00      B   
ATOM   4879  CA  LYS   375       8.662 -10.256   1.860  1.00 10.00      B   
ATOM   4880  CB  LYS   375       8.147  -9.543   3.118  1.00 10.00      B   
ATOM   4881  CG  LYS   375       8.221 -10.375   4.390  1.00 10.00      B   
ATOM   4882  CD  LYS   375       7.162 -11.465   4.399  1.00 10.00      B   
ATOM   4883  CE  LYS   375       7.100 -12.169   5.746  1.00 10.00      B   
ATOM   4884  NZ  LYS   375       8.252 -13.083   5.950  1.00 10.00      B   
ATOM   4885  HZ1 LYS   375       9.140 -12.598   5.721  1.00 10.00      B   
ATOM   4886  HZ2 LYS   375       8.155 -13.922   5.331  1.00 10.00      B   
ATOM   4887  HZ3 LYS   375       8.286 -13.408   6.937  1.00 10.00      B   
ATOM   4888  C   LYS   375       8.272  -9.469   0.616  1.00 10.00      B   
ATOM   4889  O   LYS   375       8.492  -8.260   0.546  1.00 10.00      B   
ATOM   4890  N   GLY   376       7.717 -10.156  -0.369  1.00 10.00      B   
ATOM   4891  HN  GLY   376       7.561 -11.121  -0.260  1.00 10.00      B   
ATOM   4892  CA  GLY   376       7.328  -9.494  -1.598  1.00 10.00      B   
ATOM   4893  C   GLY   376       5.833  -9.509  -1.821  1.00 10.00      B   
ATOM   4894  O   GLY   376       5.209 -10.569  -1.825  1.00 10.00      B   
ATOM   4895  N   ILE   377       5.255  -8.333  -1.994  1.00 10.00      B   
ATOM   4896  HN  ILE   377       5.809  -7.518  -1.965  1.00 10.00      B   
ATOM   4897  CA  ILE   377       3.826  -8.208  -2.225  1.00 10.00      B   
ATOM   4898  CB  ILE   377       3.129  -7.457  -1.068  1.00 10.00      B   
ATOM   4899  CG1 ILE   377       3.564  -8.035   0.283  1.00 10.00      B   
ATOM   4900  CG2 ILE   377       1.616  -7.538  -1.214  1.00 10.00      B   
ATOM   4901  CD1 ILE   377       3.083  -7.241   1.479  1.00 10.00      B   
ATOM   4902  C   ILE   377       3.576  -7.468  -3.535  1.00 10.00      B   
ATOM   4903  O   ILE   377       4.203  -6.441  -3.809  1.00 10.00      B   
ATOM   4904  N   SER   378       2.674  -7.997  -4.347  1.00 10.00      B   
ATOM   4905  HN  SER   378       2.207  -8.819  -4.075  1.00 10.00      B   
ATOM   4906  CA  SER   378       2.343  -7.385  -5.628  1.00 10.00      B   
ATOM   4907  CB  SER   378       2.755  -8.311  -6.775  1.00 10.00      B   
ATOM   4908  OG  SER   378       3.885  -9.085  -6.414  1.00 10.00      B   
ATOM   4909  HG  SER   378       3.901  -9.196  -5.461  1.00 10.00      B   
ATOM   4910  C   SER   378       0.851  -7.084  -5.708  1.00 10.00      B   
ATOM   4911  O   SER   378       0.021  -7.941  -5.412  1.00 10.00      B   
ATOM   4912  N   ALA   379       0.520  -5.862  -6.092  1.00 10.00      B   
ATOM   4913  HN  ALA   379       1.232  -5.215  -6.296  1.00 10.00      B   
ATOM   4914  CA  ALA   379      -0.868  -5.444  -6.212  1.00 10.00      B   
ATOM   4915  CB  ALA   379      -1.213  -4.451  -5.112  1.00 10.00      B   
ATOM   4916  C   ALA   379      -1.125  -4.824  -7.578  1.00 10.00      B   
ATOM   4917  O   ALA   379      -0.199  -4.335  -8.232  1.00 10.00      B   
ATOM   4918  N   GLY   380      -2.380  -4.837  -8.000  1.00 10.00      B   
ATOM   4919  HN  GLY   380      -3.077  -5.224  -7.425  1.00 10.00      B   
ATOM   4920  CA  GLY   380      -2.738  -4.276  -9.286  1.00 10.00      B   
ATOM   4921  C   GLY   380      -2.304  -5.151 -10.442  1.00 10.00      B   
ATOM   4922  O   GLY   380      -2.714  -6.307 -10.543  1.00 10.00      B   
ATOM   4923  N   HIS   381      -1.477  -4.592 -11.314  1.00 10.00      B   
ATOM   4924  HN  HIS   381      -1.200  -3.657 -11.175  1.00 10.00      B   
ATOM   4925  CA  HIS   381      -0.966  -5.306 -12.479  1.00 10.00      B   
ATOM   4926  CB  HIS   381      -1.403  -4.590 -13.764  1.00 10.00      B   
ATOM   4927  CG  HIS   381      -2.811  -4.847 -14.205  1.00 10.00      B   
ATOM   4928  ND1 HIS   381      -3.119  -5.455 -15.403  1.00 10.00      B   
ATOM   4929  HD1 HIS   381      -2.466  -5.777 -16.068  1.00 10.00      B   
ATOM   4930  CD2 HIS   381      -3.998  -4.555 -13.620  1.00 10.00      B   
ATOM   4931  CE1 HIS   381      -4.430  -5.523 -15.538  1.00 10.00      B   
ATOM   4932  NE2 HIS   381      -4.986  -4.984 -14.469  1.00 10.00      B   
ATOM   4933  HE2 HIS   381      -5.957  -4.907 -14.309  1.00 10.00      B   
ATOM   4934  C   HIS   381       0.558  -5.329 -12.441  1.00 10.00      B   
ATOM   4935  O   HIS   381       1.212  -5.489 -13.471  1.00 10.00      B   
ATOM   4936  N   SER   382       1.115  -5.172 -11.250  1.00 10.00      B   
ATOM   4937  HN  SER   382       0.542  -5.085 -10.465  1.00 10.00      B   
ATOM   4938  CA  SER   382       2.560  -5.139 -11.079  1.00 10.00      B   
ATOM   4939  CB  SER   382       2.928  -4.436  -9.773  1.00 10.00      B   
ATOM   4940  OG  SER   382       2.303  -5.054  -8.662  1.00 10.00      B   
ATOM   4941  HG  SER   382       1.410  -4.700  -8.557  1.00 10.00      B   
ATOM   4942  C   SER   382       3.195  -6.528 -11.142  1.00 10.00      B   
ATOM   4943  O   SER   382       2.528  -7.548 -10.941  1.00 10.00      B   
ATOM   4944  N   GLN   383       4.492  -6.550 -11.431  1.00 10.00      B   
ATOM   4945  HN  GLN   383       4.956  -5.697 -11.586  1.00 10.00      B   
ATOM   4946  CA  GLN   383       5.251  -7.790 -11.521  1.00 10.00      B   
ATOM   4947  CB  GLN   383       5.716  -8.030 -12.963  1.00 10.00      B   
ATOM   4948  CG  GLN   383       4.654  -8.621 -13.874  1.00 10.00      B   
ATOM   4949  CD  GLN   383       4.454 -10.107 -13.647  1.00 10.00      B   
ATOM   4950  OE1 GLN   383       5.390 -10.826 -13.295  1.00 10.00      B   
ATOM   4951  NE2 GLN   383       3.235 -10.576 -13.849  1.00 10.00      B   
ATOM   4952 HE21 GLN   383       2.537  -9.946 -14.130  1.00 10.00      B   
ATOM   4953 HE22 GLN   383       3.074 -11.533 -13.702  1.00 10.00      B   
ATOM   4954  C   GLN   383       6.461  -7.736 -10.595  1.00 10.00      B   
ATOM   4955  O   GLN   383       7.446  -7.052 -10.883  1.00 10.00      B   
ATOM   4956  N   ASN   384       6.389  -8.458  -9.492  1.00 10.00      B   
ATOM   4957  HN  ASN   384       5.582  -9.000  -9.323  1.00 10.00      B   
ATOM   4958  CA  ASN   384       7.479  -8.487  -8.523  1.00 10.00      B   
ATOM   4959  CB  ASN   384       6.916  -8.467  -7.097  1.00 10.00      B   
ATOM   4960  CG  ASN   384       7.988  -8.338  -6.027  1.00 10.00      B   
ATOM   4961  OD1 ASN   384       8.578  -9.330  -5.597  1.00 10.00      B   
ATOM   4962  ND2 ASN   384       8.234  -7.116  -5.574  1.00 10.00      B   
ATOM   4963 HD21 ASN   384       7.713  -6.365  -5.949  1.00 10.00      B   
ATOM   4964 HD22 ASN   384       8.925  -7.006  -4.889  1.00 10.00      B   
ATOM   4965  C   ASN   384       8.326  -9.737  -8.723  1.00 10.00      B   
ATOM   4966  O   ASN   384       7.806 -10.790  -9.082  1.00 10.00      B   
ATOM   4967  N   SER   385       9.628  -9.612  -8.532  1.00 10.00      B   
ATOM   4968  HN  SER   385      10.001  -8.731  -8.304  1.00 10.00      B   
ATOM   4969  CA  SER   385      10.528 -10.743  -8.670  1.00 10.00      B   
ATOM   4970  CB  SER   385      11.068 -10.847 -10.097  1.00 10.00      B   
ATOM   4971  OG  SER   385      11.327  -9.562 -10.636  1.00 10.00      B   
ATOM   4972  HG  SER   385      12.294  -9.423 -10.682  1.00 10.00      B   
ATOM   4973  C   SER   385      11.671 -10.658  -7.670  1.00 10.00      B   
ATOM   4974  O   SER   385      12.200  -9.577  -7.404  1.00 10.00      B   
ATOM   4975  N   TYR   386      12.036 -11.799  -7.114  1.00 10.00      B   
ATOM   4976  HN  TYR   386      11.561 -12.623  -7.356  1.00 10.00      B   
ATOM   4977  CA  TYR   386      13.114 -11.865  -6.146  1.00 10.00      B   
ATOM   4978  CB  TYR   386      12.565 -12.296  -4.780  1.00 10.00      B   
ATOM   4979  CG  TYR   386      13.625 -12.700  -3.783  1.00 10.00      B   
ATOM   4980  CD1 TYR   386      14.636 -11.823  -3.414  1.00 10.00      B   
ATOM   4981  CD2 TYR   386      13.618 -13.965  -3.217  1.00 10.00      B   
ATOM   4982  CE1 TYR   386      15.609 -12.202  -2.509  1.00 10.00      B   
ATOM   4983  CE2 TYR   386      14.584 -14.348  -2.311  1.00 10.00      B   
ATOM   4984  CZ  TYR   386      15.579 -13.465  -1.961  1.00 10.00      B   
ATOM   4985  OH  TYR   386      16.547 -13.848  -1.061  1.00 10.00      B   
ATOM   4986  HH  TYR   386      16.653 -13.156  -0.397  1.00 10.00      B   
ATOM   4987  C   TYR   386      14.206 -12.821  -6.619  1.00 10.00      B   
ATOM   4988  O   TYR   386      13.969 -14.018  -6.780  1.00 10.00      B   
ATOM   4989  N   ARG   387      15.392 -12.283  -6.856  1.00 10.00      B   
ATOM   4990  HN  ARG   387      15.512 -11.313  -6.719  1.00 10.00      B   
ATOM   4991  CA  ARG   387      16.526 -13.082  -7.300  1.00 10.00      B   
ATOM   4992  CB  ARG   387      17.140 -12.509  -8.582  1.00 10.00      B   
ATOM   4993  CG  ARG   387      16.200 -12.496  -9.778  1.00 10.00      B   
ATOM   4994  CD  ARG   387      16.968 -12.460 -11.091  1.00 10.00      B   
ATOM   4995  NE  ARG   387      16.713 -11.232 -11.843  1.00 10.00      B   
ATOM   4996  HE  ARG   387      16.142 -10.549 -11.411  1.00 10.00      B   
ATOM   4997  CZ  ARG   387      17.213 -10.973 -13.053  1.00 10.00      B   
ATOM   4998  NH1 ARG   387      17.998 -11.857 -13.660  1.00 10.00      B   
ATOM   4999 HH11 ARG   387      18.231 -12.759 -13.194  1.00 10.00      B   
ATOM   5000 HH12 ARG   387      18.389 -11.651 -14.605  1.00 10.00      B   
ATOM   5001  NH2 ARG   387      16.923  -9.822 -13.648  1.00 10.00      B   
ATOM   5002 HH21 ARG   387      16.304  -9.125 -13.156  1.00 10.00      B   
ATOM   5003 HH22 ARG   387      17.306  -9.598 -14.597  1.00 10.00      B   
ATOM   5004  C   ARG   387      17.578 -13.153  -6.201  1.00 10.00      B   
ATOM   5005  O   ARG   387      18.323 -12.198  -5.975  1.00 10.00      B   
ATOM   5006  N   GLY   388      17.629 -14.279  -5.510  1.00 10.00      B   
ATOM   5007  HN  GLY   388      17.020 -15.016  -5.741  1.00 10.00      B   
ATOM   5008  CA  GLY   388      18.589 -14.441  -4.435  1.00 10.00      B   
ATOM   5009  C   GLY   388      19.683 -15.422  -4.793  1.00 10.00      B   
ATOM   5010  O   GLY   388      19.400 -16.546  -5.207  1.00 10.00      B   
ATOM   5011  N   LEU   389      20.929 -15.004  -4.631  1.00 10.00      B   
ATOM   5012  HN  LEU   389      21.090 -14.099  -4.275  1.00 10.00      B   
ATOM   5013  CA  LEU   389      22.067 -15.850  -4.953  1.00 10.00      B   
ATOM   5014  CB  LEU   389      22.897 -15.214  -6.075  1.00 10.00      B   
ATOM   5015  CG  LEU   389      24.294 -15.803  -6.310  1.00 10.00      B   
ATOM   5016  CD1 LEU   389      24.208 -17.223  -6.848  1.00 10.00      B   
ATOM   5017  CD2 LEU   389      25.100 -14.921  -7.247  1.00 10.00      B   
ATOM   5018  C   LEU   389      22.936 -16.086  -3.724  1.00 10.00      B   
ATOM   5019  O   LEU   389      23.396 -15.139  -3.082  1.00 10.00      B   
ATOM   5020  N   VAL   390      23.140 -17.351  -3.390  1.00 10.00      B   
ATOM   5021  HN  VAL   390      22.723 -18.063  -3.930  1.00 10.00      B   
ATOM   5022  CA  VAL   390      23.969 -17.716  -2.249  1.00 10.00      B   
ATOM   5023  CB  VAL   390      23.203 -18.570  -1.219  1.00 10.00      B   
ATOM   5024  CG1 VAL   390      24.062 -18.818   0.014  1.00 10.00      B   
ATOM   5025  CG2 VAL   390      21.896 -17.895  -0.830  1.00 10.00      B   
ATOM   5026  C   VAL   390      25.185 -18.484  -2.742  1.00 10.00      B   
ATOM   5027  O   VAL   390      25.052 -19.537  -3.362  1.00 10.00      B   
ATOM   5028  N   LYS   391      26.364 -17.955  -2.461  1.00 10.00      B   
ATOM   5029  HN  LYS   391      26.401 -17.126  -1.930  1.00 10.00      B   
ATOM   5030  CA  LYS   391      27.609 -18.567  -2.898  1.00 10.00      B   
ATOM   5031  CB  LYS   391      28.457 -17.512  -3.615  1.00 10.00      B   
ATOM   5032  CG  LYS   391      29.503 -18.063  -4.568  1.00 10.00      B   
ATOM   5033  CD  LYS   391      30.042 -16.957  -5.457  1.00 10.00      B   
ATOM   5034  CE  LYS   391      31.092 -17.470  -6.428  1.00 10.00      B   
ATOM   5035  NZ  LYS   391      31.372 -16.480  -7.498  1.00 10.00      B   
ATOM   5036  HZ1 LYS   391      30.549 -16.391  -8.126  1.00 10.00      B   
ATOM   5037  HZ2 LYS   391      32.194 -16.780  -8.061  1.00 10.00      B   
ATOM   5038  HZ3 LYS   391      31.576 -15.549  -7.081  1.00 10.00      B   
ATOM   5039  C   LYS   391      28.381 -19.132  -1.709  1.00 10.00      B   
ATOM   5040  O   LYS   391      28.614 -18.434  -0.724  1.00 10.00      B   
ATOM   5041  N   ILE   392      28.748 -20.404  -1.791  1.00 10.00      B   
ATOM   5042  HN  ILE   392      28.499 -20.924  -2.587  1.00 10.00      B   
ATOM   5043  CA  ILE   392      29.503 -21.057  -0.729  1.00 10.00      B   
ATOM   5044  CB  ILE   392      28.644 -22.086   0.045  1.00 10.00      B   
ATOM   5045  CG1 ILE   392      27.442 -21.398   0.703  1.00 10.00      B   
ATOM   5046  CG2 ILE   392      29.485 -22.812   1.089  1.00 10.00      B   
ATOM   5047  CD1 ILE   392      26.499 -22.344   1.415  1.00 10.00      B   
ATOM   5048  C   ILE   392      30.735 -21.752  -1.306  1.00 10.00      B   
ATOM   5049  O   ILE   392      30.615 -22.704  -2.079  1.00 10.00      B   
ATOM   5050  N   MET   393      31.911 -21.258  -0.940  1.00 10.00      B   
ATOM   5051  HN  MET   393      31.936 -20.486  -0.332  1.00 10.00      B   
ATOM   5052  CA  MET   393      33.169 -21.826  -1.413  1.00 10.00      B   
ATOM   5053  CB  MET   393      34.298 -20.799  -1.280  1.00 10.00      B   
ATOM   5054  CG  MET   393      34.354 -19.774  -2.402  1.00 10.00      B   
ATOM   5055  SD  MET   393      34.353 -20.536  -4.038  1.00 10.00      B   
ATOM   5056  CE  MET   393      34.798 -19.136  -5.064  1.00 10.00      B   
ATOM   5057  C   MET   393      33.519 -23.104  -0.647  1.00 10.00      B   
ATOM   5058  O   MET   393      32.992 -23.341   0.438  1.00 10.00      B   
ATOM   5059  N   PRO   394      34.414 -23.948  -1.198  1.00 10.00      B   
ATOM   5060  CA  PRO   394      34.817 -25.207  -0.554  1.00 10.00      B   
ATOM   5061  CB  PRO   394      35.752 -25.858  -1.578  1.00 10.00      B   
ATOM   5062  CG  PRO   394      36.231 -24.733  -2.426  1.00 10.00      B   
ATOM   5063  CD  PRO   394      35.093 -23.758  -2.494  1.00 10.00      B   
ATOM   5064  C   PRO   394      35.553 -24.986   0.765  1.00 10.00      B   
ATOM   5065  O   PRO   394      35.619 -25.883   1.607  1.00 10.00      B   
ATOM   5066  N   THR   395      36.102 -23.796   0.945  1.00 10.00      B   
ATOM   5067  HN  THR   395      36.026 -23.120   0.242  1.00 10.00      B   
ATOM   5068  CA  THR   395      36.826 -23.475   2.163  1.00 10.00      B   
ATOM   5069  CB  THR   395      37.971 -22.489   1.885  1.00 10.00      B   
ATOM   5070  OG1 THR   395      38.184 -22.399   0.468  1.00 10.00      B   
ATOM   5071  HG1 THR   395      37.845 -21.553   0.152  1.00 10.00      B   
ATOM   5072  CG2 THR   395      39.250 -22.959   2.561  1.00 10.00      B   
ATOM   5073  C   THR   395      35.899 -22.893   3.230  1.00 10.00      B   
ATOM   5074  O   THR   395      36.319 -22.644   4.358  1.00 10.00      B   
ATOM   5075  N   ALA   396      34.634 -22.694   2.875  1.00 10.00      B   
ATOM   5076  HN  ALA   396      34.344 -22.936   1.969  1.00 10.00      B   
ATOM   5077  CA  ALA   396      33.656 -22.149   3.808  1.00 10.00      B   
ATOM   5078  CB  ALA   396      32.605 -21.332   3.070  1.00 10.00      B   
ATOM   5079  C   ALA   396      33.009 -23.275   4.610  1.00 10.00      B   
ATOM   5080  O   ALA   396      31.802 -23.507   4.530  1.00 10.00      B   
ATOM   5081  N   THR   397      33.827 -23.973   5.380  1.00 10.00      B   
ATOM   5082  HN  THR   397      34.780 -23.729   5.408  1.00 10.00      B   
ATOM   5083  CA  THR   397      33.365 -25.086   6.191  1.00 10.00      B   
ATOM   5084  CB  THR   397      34.564 -25.862   6.763  1.00 10.00      B   
ATOM   5085  OG1 THR   397      35.782 -25.236   6.326  1.00 10.00      B   
ATOM   5086  HG1 THR   397      36.060 -25.624   5.487  1.00 10.00      B   
ATOM   5087  CG2 THR   397      34.548 -27.306   6.286  1.00 10.00      B   
ATOM   5088  C   THR   397      32.469 -24.620   7.340  1.00 10.00      B   
ATOM   5089  O   THR   397      32.679 -23.544   7.907  1.00 10.00      B   
ATOM   5090  N   ASN   398      31.457 -25.429   7.654  1.00 10.00      B   
ATOM   5091  HN  ASN   398      31.327 -26.246   7.128  1.00 10.00      B   
ATOM   5092  CA  ASN   398      30.517 -25.142   8.744  1.00 10.00      B   
ATOM   5093  CB  ASN   398      31.239 -24.957  10.082  1.00 10.00      B   
ATOM   5094  CG  ASN   398      31.153 -26.183  10.967  1.00 10.00      B   
ATOM   5095  OD1 ASN   398      30.943 -27.298  10.489  1.00 10.00      B   
ATOM   5096  ND2 ASN   398      31.319 -25.989  12.265  1.00 10.00      B   
ATOM   5097 HD21 ASN   398      31.478 -25.073  12.579  1.00 10.00      B   
ATOM   5098 HD22 ASN   398      31.285 -26.770  12.859  1.00 10.00      B   
ATOM   5099  C   ASN   398      29.615 -23.952   8.447  1.00 10.00      B   
ATOM   5100  O   ASN   398      29.014 -23.372   9.355  1.00 10.00      B   
ATOM   5101  N   ALA   399      29.511 -23.594   7.173  1.00 10.00      B   
ATOM   5102  HN  ALA   399      30.015 -24.091   6.495  1.00 10.00      B   
ATOM   5103  CA  ALA   399      28.673 -22.480   6.761  1.00 10.00      B   
ATOM   5104  CB  ALA   399      29.011 -22.053   5.342  1.00 10.00      B   
ATOM   5105  C   ALA   399      27.197 -22.849   6.868  1.00 10.00      B   
ATOM   5106  O   ALA   399      26.815 -23.999   6.637  1.00 10.00      B   
ATOM   5107  N   ARG   400      26.376 -21.876   7.236  1.00 10.00      B   
ATOM   5108  HN  ARG   400      26.745 -20.981   7.413  1.00 10.00      B   
ATOM   5109  CA  ARG   400      24.945 -22.087   7.377  1.00 10.00      B   
ATOM   5110  CB  ARG   400      24.549 -22.105   8.859  1.00 10.00      B   
ATOM   5111  CG  ARG   400      25.299 -23.124   9.710  1.00 10.00      B   
ATOM   5112  CD  ARG   400      24.854 -24.545   9.404  1.00 10.00      B   
ATOM   5113  NE  ARG   400      25.956 -25.380   8.920  1.00 10.00      B   
ATOM   5114  HE  ARG   400      26.497 -25.023   8.176  1.00 10.00      B   
ATOM   5115  CZ  ARG   400      26.266 -26.574   9.430  1.00 10.00      B   
ATOM   5116  NH1 ARG   400      25.557 -27.067  10.440  1.00 10.00      B   
ATOM   5117 HH11 ARG   400      24.762 -26.522  10.834  1.00 10.00      B   
ATOM   5118 HH12 ARG   400      25.792 -28.003  10.848  1.00 10.00      B   
ATOM   5119  NH2 ARG   400      27.276 -27.275   8.924  1.00 10.00      B   
ATOM   5120 HH21 ARG   400      27.833 -26.903   8.124  1.00 10.00      B   
ATOM   5121 HH22 ARG   400      27.521 -28.209   9.328  1.00 10.00      B   
ATOM   5122  C   ARG   400      24.186 -20.978   6.658  1.00 10.00      B   
ATOM   5123  O   ARG   400      24.641 -19.832   6.618  1.00 10.00      B   
ATOM   5124  N   ASN   401      23.048 -21.319   6.074  1.00 10.00      B   
ATOM   5125  HN  ASN   401      22.744 -22.256   6.112  1.00 10.00      B   
ATOM   5126  CA  ASN   401      22.237 -20.338   5.368  1.00 10.00      B   
ATOM   5127  CB  ASN   401      22.716 -20.148   3.925  1.00 10.00      B   
ATOM   5128  CG  ASN   401      21.784 -19.265   3.104  1.00 10.00      B   
ATOM   5129  OD1 ASN   401      21.400 -19.618   1.993  1.00 10.00      B   
ATOM   5130  ND2 ASN   401      21.415 -18.110   3.638  1.00 10.00      B   
ATOM   5131 HD21 ASN   401      21.755 -17.878   4.531  1.00 10.00      B   
ATOM   5132 HD22 ASN   401      20.816 -17.533   3.119  1.00 10.00      B   
ATOM   5133  C   ASN   401      20.767 -20.725   5.377  1.00 10.00      B   
ATOM   5134  O   ASN   401      20.401 -21.829   4.979  1.00 10.00      B   
ATOM   5135  N   PHE   402      19.937 -19.812   5.848  1.00 10.00      B   
ATOM   5136  HN  PHE   402      20.300 -18.959   6.174  1.00 10.00      B   
ATOM   5137  CA  PHE   402      18.501 -20.026   5.898  1.00 10.00      B   
ATOM   5138  CB  PHE   402      18.012 -20.048   7.348  1.00 10.00      B   
ATOM   5139  CG  PHE   402      18.736 -21.054   8.198  1.00 10.00      B   
ATOM   5140  CD1 PHE   402      19.604 -20.641   9.193  1.00 10.00      B   
ATOM   5141  CD2 PHE   402      18.565 -22.412   7.987  1.00 10.00      B   
ATOM   5142  CE1 PHE   402      20.283 -21.563   9.966  1.00 10.00      B   
ATOM   5143  CE2 PHE   402      19.239 -23.340   8.758  1.00 10.00      B   
ATOM   5144  CZ  PHE   402      20.104 -22.914   9.747  1.00 10.00      B   
ATOM   5145  C   PHE   402      17.817 -18.921   5.104  1.00 10.00      B   
ATOM   5146  O   PHE   402      18.002 -17.736   5.391  1.00 10.00      B   
ATOM   5147  N   THR   403      17.065 -19.300   4.086  1.00 10.00      B   
ATOM   5148  HN  THR   403      16.947 -20.261   3.905  1.00 10.00      B   
ATOM   5149  CA  THR   403      16.387 -18.328   3.245  1.00 10.00      B   
ATOM   5150  CB  THR   403      16.943 -18.362   1.813  1.00 10.00      B   
ATOM   5151  OG1 THR   403      18.352 -18.633   1.861  1.00 10.00      B   
ATOM   5152  HG1 THR   403      18.566 -19.050   2.705  1.00 10.00      B   
ATOM   5153  CG2 THR   403      16.710 -17.027   1.117  1.00 10.00      B   
ATOM   5154  C   THR   403      14.883 -18.568   3.208  1.00 10.00      B   
ATOM   5155  O   THR   403      14.424 -19.638   2.806  1.00 10.00      B   
ATOM   5156  N   GLN   404      14.129 -17.566   3.631  1.00 10.00      B   
ATOM   5157  HN  GLN   404      14.565 -16.740   3.940  1.00 10.00      B   
ATOM   5158  CA  GLN   404      12.678 -17.643   3.646  1.00 10.00      B   
ATOM   5159  CB  GLN   404      12.166 -17.476   5.078  1.00 10.00      B   
ATOM   5160  CG  GLN   404      10.654 -17.464   5.207  1.00 10.00      B   
ATOM   5161  CD  GLN   404      10.194 -17.252   6.634  1.00 10.00      B   
ATOM   5162  OE1 GLN   404      10.844 -17.689   7.585  1.00 10.00      B   
ATOM   5163  NE2 GLN   404       9.068 -16.578   6.793  1.00 10.00      B   
ATOM   5164 HE21 GLN   404       8.598 -16.259   5.980  1.00 10.00      B   
ATOM   5165 HE22 GLN   404       8.745 -16.419   7.703  1.00 10.00      B   
ATOM   5166  C   GLN   404      12.097 -16.559   2.742  1.00 10.00      B   
ATOM   5167  O   GLN   404      12.248 -15.366   3.013  1.00 10.00      B
[truncated: 65,378 more chars]
