# Supplementary material for: Large-scale discovery of protein interactions at residue resolution using co-evolution calculated from genomic sequences
Source: Nat Commun. 2021 Mar 2;12:1396. doi: 10.1038/s41467-021-21636-z (PMC7925567; doi:10.1038/s41467-021-21636-z)
Supplement: Supplementary file 13 — Supplementary Data 11 [file 41467_2021_21636_MOESM13_ESM.zip › supplementary_prediction/cep_exp06715_SUFC_SUFB/models/haddock_top_6_haddock_33w.pdb]

REMARK FILENAME="haddock_33w.pdb0"
REMARK ===============================================================
REMARK HADDOCK run for haddock
REMARK initial structure: haddock_33.pdb
REMARK final NOE weights: unambig 50 amb: 50
REMARK ===============================================================
REMARK            total,bonds,angles,improper,dihe,vdw,elec,air,cdih,coup,rdcs,vean,dani,xpcs,rg
REMARK energies: 292.409, 0, 0, 0, 0, -55.1936, -68.337, 415.939, 0, 0, 0, 0, 0, 0, 0
REMARK ===============================================================
REMARK            bonds,angles,impropers,dihe,air,cdih,coup,rdcs,vean,dani,xpcs
REMARK rms-dev.: 0,0,0,0,19.633,0,0, 0, 0, 0, 0
REMARK ===============================================================
REMARK               air,cdih,coup,rdcs,vean,dani,xpcs
REMARK               >0.3,>5,>1,>0,>5,>0.2,>0.2
REMARK violations.: 3, 0, 0, 0, 0, 0, 0
REMARK ===============================================================
REMARK                        CVpartition#,violations,rms
REMARK AIRs cross-validation: 2, 0, NaN
REMARK ===============================================================
REMARK NCS energy: 0
REMARK ===============================================================
REMARK Symmetry energy: 0
REMARK ===============================================================
REMARK Desolvation energy: 6.04406
REMARK Internal energy free molecules: 122049
REMARK Internal energy complex: -24478.2
REMARK Binding energy: -146645
REMARK ===============================================================
REMARK buried surface area: 1606.05
REMARK ===============================================================
REMARK water - chain1: 0 0 0
REMARK water - chain2: 0 0 0
REMARK water - chain3: 0 0 0
REMARK water - chain4: 0 0 0
REMARK water - chain5: 0 0 0
REMARK water - chain6: 0 0 0
REMARK ===============================================================
REMARK water - water: 0 0 0
REMARK ===============================================================
REMARK DATE:05-Aug-2020  11:56:13       created by user: he47
REMARK VERSION:1.3
ATOM      1  CB  MET     1     -28.885  -1.216 -13.647  1.00 10.00      A   
ATOM      2  CG  MET     1     -28.100  -0.664 -12.469  1.00 10.00      A   
ATOM      3  SD  MET     1     -28.981   0.647 -11.601  1.00 10.00      A   
ATOM      4  CE  MET     1     -27.662   1.318 -10.592  1.00 10.00      A   
ATOM      5  C   MET     1     -28.333  -3.645 -13.352  1.00 10.00      A   
ATOM      6  O   MET     1     -27.350  -4.361 -13.156  1.00 10.00      A   
ATOM      7  N   MET     1     -28.900  -2.761 -15.588  1.00 10.00      A   
ATOM      8  HT1 MET     1     -29.871  -3.097 -15.434  1.00 10.00      A   
ATOM      9  HT2 MET     1     -28.367  -3.505 -16.082  1.00 10.00      A   
ATOM     10  HT3 MET     1     -28.929  -1.915 -16.190  1.00 10.00      A   
ATOM     11  CA  MET     1     -28.252  -2.450 -14.293  1.00 10.00      A   
ATOM     12  N   LEU     2     -29.511  -3.858 -12.778  1.00 10.00      A   
ATOM     13  HN  LEU     2     -30.259  -3.253 -12.977  1.00 10.00      A   
ATOM     14  CA  LEU     2     -29.733  -4.965 -11.864  1.00 10.00      A   
ATOM     15  CB  LEU     2     -30.125  -4.438 -10.480  1.00 10.00      A   
ATOM     16  CG  LEU     2     -30.501  -5.488  -9.432  1.00 10.00      A   
ATOM     17  CD1 LEU     2     -29.290  -6.319  -9.040  1.00 10.00      A   
ATOM     18  CD2 LEU     2     -31.120  -4.827  -8.212  1.00 10.00      A   
ATOM     19  C   LEU     2     -30.833  -5.865 -12.406  1.00 10.00      A   
ATOM     20  O   LEU     2     -31.891  -5.386 -12.810  1.00 10.00      A   
ATOM     21  N   SER     3     -30.573  -7.159 -12.430  1.00 10.00      A   
ATOM     22  HN  SER     3     -29.700  -7.480 -12.113  1.00 10.00      A   
ATOM     23  CA  SER     3     -31.542  -8.121 -12.920  1.00 10.00      A   
ATOM     24  CB  SER     3     -31.185  -8.558 -14.344  1.00 10.00      A   
ATOM     25  OG  SER     3     -32.307  -9.108 -15.014  1.00 10.00      A   
ATOM     26  HG  SER     3     -32.923  -8.391 -15.256  1.00 10.00      A   
ATOM     27  C   SER     3     -31.613  -9.330 -11.995  1.00 10.00      A   
ATOM     28  O   SER     3     -30.591  -9.933 -11.662  1.00 10.00      A   
ATOM     29  N   ILE     4     -32.822  -9.659 -11.569  1.00 10.00      A   
ATOM     30  HN  ILE     4     -33.591  -9.119 -11.857  1.00 10.00      A   
ATOM     31  CA  ILE     4     -33.053 -10.794 -10.691  1.00 10.00      A   
ATOM     32  CB  ILE     4     -33.558 -10.339  -9.305  1.00 10.00      A   
ATOM     33  CG1 ILE     4     -32.502  -9.468  -8.614  1.00 10.00      A   
ATOM     34  CG2 ILE     4     -33.906 -11.540  -8.439  1.00 10.00      A   
ATOM     35  CD1 ILE     4     -32.903  -8.989  -7.235  1.00 10.00      A   
ATOM     36  C   ILE     4     -34.081 -11.722 -11.326  1.00 10.00      A   
ATOM     37  O   ILE     4     -35.217 -11.318 -11.582  1.00 10.00      A   
ATOM     38  N   LYS     5     -33.680 -12.956 -11.583  1.00 10.00      A   
ATOM     39  HN  LYS     5     -32.761 -13.221 -11.347  1.00 10.00      A   
ATOM     40  CA  LYS     5     -34.565 -13.925 -12.208  1.00 10.00      A   
ATOM     41  CB  LYS     5     -33.946 -14.440 -13.509  1.00 10.00      A   
ATOM     42  CG  LYS     5     -34.881 -15.289 -14.354  1.00 10.00      A   
ATOM     43  CD  LYS     5     -34.181 -15.791 -15.602  1.00 10.00      A   
ATOM     44  CE  LYS     5     -35.179 -16.308 -16.622  1.00 10.00      A   
ATOM     45  NZ  LYS     5     -34.509 -16.800 -17.853  1.00 10.00      A   
ATOM     46  HZ1 LYS     5     -33.944 -17.650 -17.639  1.00 10.00      A   
ATOM     47  HZ2 LYS     5     -33.879 -16.066 -18.237  1.00 10.00      A   
ATOM     48  HZ3 LYS     5     -35.219 -17.041 -18.570  1.00 10.00      A   
ATOM     49  C   LYS     5     -34.879 -15.096 -11.283  1.00 10.00      A   
ATOM     50  O   LYS     5     -34.000 -15.906 -10.980  1.00 10.00      A   
ATOM     51  N   ASP     6     -36.137 -15.162 -10.840  1.00 10.00      A   
ATOM     52  HN  ASP     6     -36.762 -14.452 -11.106  1.00 10.00      A   
ATOM     53  CA  ASP     6     -36.631 -16.236  -9.970  1.00 10.00      A   
ATOM     54  CB  ASP     6     -36.886 -17.513 -10.780  1.00 10.00      A   
ATOM     55  CG  ASP     6     -37.895 -18.443 -10.133  1.00 10.00      A   
ATOM     56  OD1 ASP     6     -39.039 -18.009  -9.880  1.00 10.00      A   
ATOM     57  OD2 ASP     6     -37.556 -19.624  -9.886  1.00 10.00      A   
ATOM     58  C   ASP     6     -35.705 -16.509  -8.784  1.00 10.00      A   
ATOM     59  O   ASP     6     -35.148 -17.597  -8.650  1.00 10.00      A   
ATOM     60  N   LEU     7     -35.546 -15.512  -7.927  1.00 10.00      A   
ATOM     61  HN  LEU     7     -36.014 -14.662  -8.092  1.00 10.00      A   
ATOM     62  CA  LEU     7     -34.687 -15.631  -6.756  1.00 10.00      A   
ATOM     63  CB  LEU     7     -34.232 -14.245  -6.288  1.00 10.00      A   
ATOM     64  CG  LEU     7     -33.446 -14.185  -4.976  1.00 10.00      A   
ATOM     65  CD1 LEU     7     -32.191 -15.039  -5.053  1.00 10.00      A   
ATOM     66  CD2 LEU     7     -33.093 -12.746  -4.636  1.00 10.00      A   
ATOM     67  C   LEU     7     -35.374 -16.368  -5.611  1.00 10.00      A   
ATOM     68  O   LEU     7     -36.479 -16.014  -5.193  1.00 10.00      A   
ATOM     69  N   HIS     8     -34.712 -17.399  -5.112  1.00 10.00      A   
ATOM     70  HN  HIS     8     -33.842 -17.643  -5.505  1.00 10.00      A   
ATOM     71  CA  HIS     8     -35.225 -18.183  -4.000  1.00 10.00      A   
ATOM     72  CB  HIS     8     -35.352 -19.661  -4.381  1.00 10.00      A   
ATOM     73  CG  HIS     8     -36.360 -19.945  -5.452  1.00 10.00      A   
ATOM     74  ND1 HIS     8     -37.556 -20.585  -5.213  1.00 10.00      A   
ATOM     75  HD1 HIS     8     -37.869 -20.910  -4.340  1.00 10.00      A   
ATOM     76  CD2 HIS     8     -36.337 -19.684  -6.778  1.00 10.00      A   
ATOM     77  CE1 HIS     8     -38.222 -20.706  -6.346  1.00 10.00      A   
ATOM     78  NE2 HIS     8     -37.503 -20.167  -7.308  1.00 10.00      A   
ATOM     79  HE2 HIS     8     -37.759 -20.126  -8.266  1.00 10.00      A   
ATOM     80  C   HIS     8     -34.286 -18.032  -2.813  1.00 10.00      A   
ATOM     81  O   HIS     8     -33.102 -18.356  -2.909  1.00 10.00      A   
ATOM     82  N   VAL     9     -34.806 -17.528  -1.706  1.00 10.00      A   
ATOM     83  HN  VAL     9     -35.762 -17.306  -1.684  1.00 10.00      A   
ATOM     84  CA  VAL     9     -33.997 -17.324  -0.512  1.00 10.00      A   
ATOM     85  CB  VAL     9     -33.855 -15.825  -0.165  1.00 10.00      A   
ATOM     86  CG1 VAL     9     -33.055 -15.634   1.115  1.00 10.00      A   
ATOM     87  CG2 VAL     9     -33.203 -15.071  -1.314  1.00 10.00      A   
ATOM     88  C   VAL     9     -34.585 -18.073   0.676  1.00 10.00      A   
ATOM     89  O   VAL     9     -35.771 -17.929   0.990  1.00 10.00      A   
ATOM     90  N   SER    10     -33.754 -18.875   1.321  1.00 10.00      A   
ATOM     91  HN  SER    10     -32.825 -18.954   1.011  1.00 10.00      A   
ATOM     92  CA  SER    10     -34.175 -19.648   2.474  1.00 10.00      A   
ATOM     93  CB  SER    10     -33.869 -21.129   2.238  1.00 10.00      A   
ATOM     94  OG  SER    10     -32.860 -21.292   1.249  1.00 10.00      A   
ATOM     95  HG  SER    10     -32.089 -21.732   1.649  1.00 10.00      A   
ATOM     96  C   SER    10     -33.485 -19.144   3.742  1.00 10.00      A   
ATOM     97  O   SER    10     -32.260 -19.206   3.864  1.00 10.00      A   
ATOM     98  N   VAL    11     -34.269 -18.626   4.676  1.00 10.00      A   
ATOM     99  HN  VAL    11     -35.244 -18.605   4.529  1.00 10.00      A   
ATOM    100  CA  VAL    11     -33.727 -18.112   5.928  1.00 10.00      A   
ATOM    101  CB  VAL    11     -34.193 -16.666   6.207  1.00 10.00      A   
ATOM    102  CG1 VAL    11     -33.574 -16.139   7.495  1.00 10.00      A   
ATOM    103  CG2 VAL    11     -33.840 -15.758   5.039  1.00 10.00      A   
ATOM    104  C   VAL    11     -34.145 -19.017   7.079  1.00 10.00      A   
ATOM    105  O   VAL    11     -35.338 -19.199   7.326  1.00 10.00      A   
ATOM    106  N   GLU    12     -33.159 -19.594   7.765  1.00 10.00      A   
ATOM    107  HN  GLU    12     -32.231 -19.400   7.513  1.00 10.00      A   
ATOM    108  CA  GLU    12     -33.409 -20.499   8.886  1.00 10.00      A   
ATOM    109  CB  GLU    12     -34.184 -19.795  10.001  1.00 10.00      A   
ATOM    110  CG  GLU    12     -33.518 -18.545  10.537  1.00 10.00      A   
ATOM    111  CD  GLU    12     -34.294 -17.944  11.684  1.00 10.00      A   
ATOM    112  OE1 GLU    12     -33.929 -18.199  12.852  1.00 10.00      A   
ATOM    113  OE2 GLU    12     -35.275 -17.220  11.425  1.00 10.00      A   
ATOM    114  C   GLU    12     -34.171 -21.734   8.418  1.00 10.00      A   
ATOM    115  O   GLU    12     -35.013 -22.270   9.141  1.00 10.00      A   
ATOM    116  N   ASP    13     -33.870 -22.164   7.193  1.00 10.00      A   
ATOM    117  HN  ASP    13     -33.184 -21.681   6.684  1.00 10.00      A   
ATOM    118  CA  ASP    13     -34.507 -23.332   6.578  1.00 10.00      A   
ATOM    119  CB  ASP    13     -34.378 -24.589   7.448  1.00 10.00      A   
ATOM    120  CG  ASP    13     -33.006 -25.227   7.359  1.00 10.00      A   
ATOM    121  OD1 ASP    13     -32.931 -26.453   7.118  1.00 10.00      A   
ATOM    122  OD2 ASP    13     -31.995 -24.515   7.535  1.00 10.00      A   
ATOM    123  C   ASP    13     -35.961 -23.058   6.210  1.00 10.00      A   
ATOM    124  O   ASP    13     -36.706 -23.967   5.852  1.00 10.00      A   
ATOM    125  N   LYS    14     -36.359 -21.799   6.299  1.00 10.00      A   
ATOM    126  HN  LYS    14     -35.724 -21.116   6.605  1.00 10.00      A   
ATOM    127  CA  LYS    14     -37.713 -21.397   5.962  1.00 10.00      A   
ATOM    128  CB  LYS    14     -38.327 -20.579   7.103  1.00 10.00      A   
ATOM    129  CG  LYS    14     -38.644 -21.409   8.340  1.00 10.00      A   
ATOM    130  CD  LYS    14     -38.360 -20.649   9.626  1.00 10.00      A   
ATOM    131  CE  LYS    14     -38.692 -21.497  10.847  1.00 10.00      A   
ATOM    132  NZ  LYS    14     -38.349 -20.812  12.122  1.00 10.00      A   
ATOM    133  HZ1 LYS    14     -38.730 -21.346  12.930  1.00 10.00      A   
ATOM    134  HZ2 LYS    14     -38.751 -19.854  12.135  1.00 10.00      A   
ATOM    135  HZ3 LYS    14     -37.316 -20.744  12.226  1.00 10.00      A   
ATOM    136  C   LYS    14     -37.714 -20.614   4.654  1.00 10.00      A   
ATOM    137  O   LYS    14     -36.865 -19.743   4.438  1.00 10.00      A   
ATOM    138  N   ALA    15     -38.653 -20.942   3.779  1.00 10.00      A   
ATOM    139  HN  ALA    15     -39.300 -21.641   4.014  1.00 10.00      A   
ATOM    140  CA  ALA    15     -38.759 -20.292   2.483  1.00 10.00      A   
ATOM    141  CB  ALA    15     -39.629 -21.112   1.543  1.00 10.00      A   
ATOM    142  C   ALA    15     -39.292 -18.870   2.602  1.00 10.00      A   
ATOM    143  O   ALA    15     -40.416 -18.646   3.062  1.00 10.00      A   
ATOM    144  N   ILE    16     -38.471 -17.914   2.190  1.00 10.00      A   
ATOM    145  HN  ILE    16     -37.583 -18.161   1.852  1.00 10.00      A   
ATOM    146  CA  ILE    16     -38.846 -16.510   2.230  1.00 10.00      A   
ATOM    147  CB  ILE    16     -37.705 -15.640   2.799  1.00 10.00      A   
ATOM    148  CG1 ILE    16     -37.297 -16.134   4.192  1.00 10.00      A   
ATOM    149  CG2 ILE    16     -38.113 -14.178   2.849  1.00 10.00      A   
ATOM    150  CD1 ILE    16     -38.414 -16.094   5.216  1.00 10.00      A   
ATOM    151  C   ILE    16     -39.210 -16.032   0.829  1.00 10.00      A   
ATOM    152  O   ILE    16     -40.348 -15.649   0.566  1.00 10.00      A   
ATOM    153  N   LEU    17     -38.242 -16.066  -0.070  1.00 10.00      A   
ATOM    154  HN  LEU    17     -37.352 -16.386   0.191  1.00 10.00      A   
ATOM    155  CA  LEU    17     -38.478 -15.652  -1.444  1.00 10.00      A   
ATOM    156  CB  LEU    17     -37.296 -14.845  -1.979  1.00 10.00      A   
ATOM    157  CG  LEU    17     -37.083 -13.475  -1.334  1.00 10.00      A   
ATOM    158  CD1 LEU    17     -35.935 -12.742  -2.004  1.00 10.00      A   
ATOM    159  CD2 LEU    17     -38.356 -12.648  -1.407  1.00 10.00      A   
ATOM    160  C   LEU    17     -38.726 -16.879  -2.300  1.00 10.00      A   
ATOM    161  O   LEU    17     -37.848 -17.728  -2.445  1.00 10.00      A   
ATOM    162  N   ARG    18     -39.920 -16.969  -2.863  1.00 10.00      A   
ATOM    163  HN  ARG    18     -40.564 -16.240  -2.740  1.00 10.00      A   
ATOM    164  CA  ARG    18     -40.298 -18.119  -3.671  1.00 10.00      A   
ATOM    165  CB  ARG    18     -41.706 -18.591  -3.291  1.00 10.00      A   
ATOM    166  CG  ARG    18     -41.783 -19.229  -1.910  1.00 10.00      A   
ATOM    167  CD  ARG    18     -43.149 -19.036  -1.269  1.00 10.00      A   
ATOM    168  NE  ARG    18     -44.190 -19.852  -1.895  1.00 10.00      A   
ATOM    169  HE  ARG    18     -43.956 -20.318  -2.729  1.00 10.00      A   
ATOM    170  CZ  ARG    18     -45.416 -20.005  -1.393  1.00 10.00      A   
ATOM    171  NH1 ARG    18     -45.759 -19.399  -0.261  1.00 10.00      A   
ATOM    172 HH11 ARG    18     -45.071 -18.803   0.246  1.00 10.00      A   
ATOM    173 HH12 ARG    18     -46.721 -19.523   0.129  1.00 10.00      A   
ATOM    174  NH2 ARG    18     -46.304 -20.759  -2.024  1.00 10.00      A   
ATOM    175 HH21 ARG    18     -47.265 -20.877  -1.630  1.00 10.00      A   
ATOM    176 HH22 ARG    18     -46.048 -21.241  -2.913  1.00 10.00      A   
ATOM    177  C   ARG    18     -40.184 -17.852  -5.172  1.00 10.00      A   
ATOM    178  O   ARG    18     -41.084 -18.185  -5.944  1.00 10.00      A   
ATOM    179  N   GLY    19     -39.071 -17.262  -5.584  1.00 10.00      A   
ATOM    180  HN  GLY    19     -38.387 -17.010  -4.927  1.00 10.00      A   
ATOM    181  CA  GLY    19     -38.858 -16.989  -6.992  1.00 10.00      A   
ATOM    182  C   GLY    19     -39.149 -15.557  -7.381  1.00 10.00      A   
ATOM    183  O   GLY    19     -39.889 -15.305  -8.331  1.00 10.00      A   
ATOM    184  N   LEU    20     -38.561 -14.618  -6.663  1.00 10.00      A   
ATOM    185  HN  LEU    20     -37.962 -14.878  -5.927  1.00 10.00      A   
ATOM    186  CA  LEU    20     -38.770 -13.207  -6.950  1.00 10.00      A   
ATOM    187  CB  LEU    20     -38.326 -12.347  -5.764  1.00 10.00      A   
ATOM    188  CG  LEU    20     -38.673 -10.858  -5.840  1.00 10.00      A   
ATOM    189  CD1 LEU    20     -39.145 -10.357  -4.487  1.00 10.00      A   
ATOM    190  CD2 LEU    20     -37.477 -10.050  -6.318  1.00 10.00      A   
ATOM    191  C   LEU    20     -38.015 -12.797  -8.212  1.00 10.00      A   
ATOM    192  O   LEU    20     -36.820 -13.063  -8.342  1.00 10.00      A   
ATOM    193  N   SER    21     -38.721 -12.169  -9.140  1.00 10.00      A   
ATOM    194  HN  SER    21     -39.678 -12.007  -8.986  1.00 10.00      A   
ATOM    195  CA  SER    21     -38.123 -11.709 -10.385  1.00 10.00      A   
ATOM    196  CB  SER    21     -38.721 -12.477 -11.561  1.00 10.00      A   
ATOM    197  OG  SER    21     -38.712 -13.875 -11.307  1.00 10.00      A   
ATOM    198  HG  SER    21     -39.149 -14.048 -10.462  1.00 10.00      A   
ATOM    199  C   SER    21     -38.367 -10.213 -10.555  1.00 10.00      A   
ATOM    200  O   SER    21     -39.504  -9.753 -10.451  1.00 10.00      A   
ATOM    201  N   LEU    22     -37.306  -9.456 -10.816  1.00 10.00      A   
ATOM    202  HN  LEU    22     -36.423  -9.881 -10.915  1.00 10.00      A   
ATOM    203  CA  LEU    22     -37.424  -8.013 -10.980  1.00 10.00      A   
ATOM    204  CB  LEU    22     -37.569  -7.331  -9.612  1.00 10.00      A   
ATOM    205  CG  LEU    22     -37.611  -5.800  -9.609  1.00 10.00      A   
ATOM    206  CD1 LEU    22     -38.823  -5.290 -10.373  1.00 10.00      A   
ATOM    207  CD2 LEU    22     -37.614  -5.268  -8.186  1.00 10.00      A   
ATOM    208  C   LEU    22     -36.222  -7.436 -11.721  1.00 10.00      A   
ATOM    209  O   LEU    22     -35.089  -7.887 -11.536  1.00 10.00      A   
ATOM    210  N   ASP    23     -36.484  -6.448 -12.568  1.00 10.00      A   
ATOM    211  HN  ASP    23     -37.413  -6.161 -12.689  1.00 10.00      A   
ATOM    212  CA  ASP    23     -35.439  -5.778 -13.332  1.00 10.00      A   
ATOM    213  CB  ASP    23     -35.708  -5.880 -14.836  1.00 10.00      A   
ATOM    214  CG  ASP    23     -35.198  -7.167 -15.446  1.00 10.00      A   
ATOM    215  OD1 ASP    23     -33.991  -7.242 -15.765  1.00 10.00      A   
ATOM    216  OD2 ASP    23     -36.003  -8.109 -15.621  1.00 10.00      A   
ATOM    217  C   ASP    23     -35.368  -4.313 -12.924  1.00 10.00      A   
ATOM    218  O   ASP    23     -36.355  -3.584 -13.022  1.00 10.00      A   
ATOM    219  N   VAL    24     -34.207  -3.886 -12.460  1.00 10.00      A   
ATOM    220  HN  VAL    24     -33.447  -4.508 -12.417  1.00 10.00      A   
ATOM    221  CA  VAL    24     -34.021  -2.508 -12.030  1.00 10.00      A   
ATOM    222  CB  VAL    24     -33.469  -2.429 -10.588  1.00 10.00      A   
ATOM    223  CG1 VAL    24     -33.358  -0.980 -10.130  1.00 10.00      A   
ATOM    224  CG2 VAL    24     -34.344  -3.226  -9.630  1.00 10.00      A   
ATOM    225  C   VAL    24     -33.077  -1.774 -12.978  1.00 10.00      A   
ATOM    226  O   VAL    24     -31.945  -2.212 -13.208  1.00 10.00      A   
ATOM    227  N   HIS    25     -33.555  -0.670 -13.533  1.00 10.00      A   
ATOM    228  HN  HIS    25     -34.469  -0.378 -13.310  1.00 10.00      A   
ATOM    229  CA  HIS    25     -32.764   0.138 -14.452  1.00 10.00      A   
ATOM    230  CB  HIS    25     -33.615   0.565 -15.658  1.00 10.00      A   
ATOM    231  CG  HIS    25     -34.133  -0.567 -16.500  1.00 10.00      A   
ATOM    232  ND1 HIS    25     -33.950  -0.634 -17.864  1.00 10.00      A   
ATOM    233  HD1 HIS    25     -33.466   0.024 -18.413  1.00 10.00      A   
ATOM    234  CD2 HIS    25     -34.844  -1.674 -16.166  1.00 10.00      A   
ATOM    235  CE1 HIS    25     -34.526  -1.728 -18.332  1.00 10.00      A   
ATOM    236  NE2 HIS    25     -35.074  -2.373 -17.321  1.00 10.00      A   
ATOM    237  HE2 HIS    25     -35.569  -3.217 -17.389  1.00 10.00      A   
ATOM    238  C   HIS    25     -32.243   1.369 -13.716  1.00 10.00      A   
ATOM    239  O   HIS    25     -32.751   1.704 -12.650  1.00 10.00      A   
ATOM    240  N   PRO    26     -31.214   2.047 -14.251  1.00 10.00      A   
ATOM    241  CA  PRO    26     -30.643   3.238 -13.618  1.00 10.00      A   
ATOM    242  CB  PRO    26     -29.253   3.327 -14.245  1.00 10.00      A   
ATOM    243  CG  PRO    26     -29.404   2.717 -15.596  1.00 10.00      A   
ATOM    244  CD  PRO    26     -30.506   1.693 -15.495  1.00 10.00      A   
ATOM    245  C   PRO    26     -31.442   4.513 -13.909  1.00 10.00      A   
ATOM    246  O   PRO    26     -31.597   4.915 -15.065  1.00 10.00      A   
ATOM    247  N   GLY    27     -31.960   5.135 -12.858  1.00 10.00      A   
ATOM    248  HN  GLY    27     -31.832   4.748 -11.963  1.00 10.00      A   
ATOM    249  CA  GLY    27     -32.717   6.365 -13.014  1.00 10.00      A   
ATOM    250  C   GLY    27     -34.205   6.192 -12.771  1.00 10.00      A   
ATOM    251  O   GLY    27     -35.020   6.896 -13.371  1.00 10.00      A   
ATOM    252  N   GLU    28     -34.567   5.263 -11.897  1.00 10.00      A   
ATOM    253  HN  GLU    28     -33.877   4.733 -11.444  1.00 10.00      A   
ATOM    254  CA  GLU    28     -35.971   5.015 -11.591  1.00 10.00      A   
ATOM    255  CB  GLU    28     -36.535   3.911 -12.494  1.00 10.00      A   
ATOM    256  CG  GLU    28     -35.651   2.678 -12.593  1.00 10.00      A   
ATOM    257  CD  GLU    28     -36.177   1.632 -13.556  1.00 10.00      A   
ATOM    258  OE1 GLU    28     -36.269   0.448 -13.160  1.00 10.00      A   
ATOM    259  OE2 GLU    28     -36.488   1.981 -14.713  1.00 10.00      A   
ATOM    260  C   GLU    28     -36.170   4.660 -10.120  1.00 10.00      A   
ATOM    261  O   GLU    28     -35.433   3.845  -9.558  1.00 10.00      A   
ATOM    262  N   VAL    29     -37.155   5.286  -9.490  1.00 10.00      A   
ATOM    263  HN  VAL    29     -37.701   5.950  -9.978  1.00 10.00      A   
ATOM    264  CA  VAL    29     -37.448   5.015  -8.091  1.00 10.00      A   
ATOM    265  CB  VAL    29     -38.110   6.219  -7.393  1.00 10.00      A   
ATOM    266  CG1 VAL    29     -38.422   5.895  -5.938  1.00 10.00      A   
ATOM    267  CG2 VAL    29     -37.212   7.443  -7.482  1.00 10.00      A   
ATOM    268  C   VAL    29     -38.348   3.792  -7.971  1.00 10.00      A   
ATOM    269  O   VAL    29     -39.454   3.760  -8.514  1.00 10.00      A   
ATOM    270  N   HIS    30     -37.864   2.786  -7.264  1.00 10.00      A   
ATOM    271  HN  HIS    30     -36.979   2.884  -6.837  1.00 10.00      A   
ATOM    272  CA  HIS    30     -38.606   1.552  -7.074  1.00 10.00      A   
ATOM    273  CB  HIS    30     -37.700   0.339  -7.303  1.00 10.00      A   
ATOM    274  CG  HIS    30     -37.615  -0.100  -8.731  1.00 10.00      A   
ATOM    275  ND1 HIS    30     -38.189  -1.264  -9.198  1.00 10.00      A   
ATOM    276  HD1 HIS    30     -38.699  -1.912  -8.658  1.00 10.00      A   
ATOM    277  CD2 HIS    30     -37.018   0.478  -9.800  1.00 10.00      A   
ATOM    278  CE1 HIS    30     -37.949  -1.382 -10.490  1.00 10.00      A   
ATOM    279  NE2 HIS    30     -37.242  -0.339 -10.877  1.00 10.00      A   
ATOM    280  HE2 HIS    30     -36.927  -0.169 -11.804  1.00 10.00      A   
ATOM    281  C   HIS    30     -39.207   1.482  -5.680  1.00 10.00      A   
ATOM    282  O   HIS    30     -38.584   1.892  -4.697  1.00 10.00      A   
ATOM    283  N   ALA    31     -40.422   0.979  -5.604  1.00 10.00      A   
ATOM    284  HN  ALA    31     -40.881   0.702  -6.430  1.00 10.00      A   
ATOM    285  CA  ALA    31     -41.110   0.835  -4.335  1.00 10.00      A   
ATOM    286  CB  ALA    31     -42.314   1.761  -4.279  1.00 10.00      A   
ATOM    287  C   ALA    31     -41.542  -0.608  -4.138  1.00 10.00      A   
ATOM    288  O   ALA    31     -42.033  -1.251  -5.071  1.00 10.00      A   
ATOM    289  N   ILE    32     -41.330  -1.122  -2.937  1.00 10.00      A   
ATOM    290  HN  ILE    32     -40.912  -0.567  -2.244  1.00 10.00      A   
ATOM    291  CA  ILE    32     -41.708  -2.489  -2.613  1.00 10.00      A   
ATOM    292  CB  ILE    32     -40.487  -3.357  -2.242  1.00 10.00      A   
ATOM    293  CG1 ILE    32     -39.436  -3.299  -3.351  1.00 10.00      A   
ATOM    294  CG2 ILE    32     -40.917  -4.798  -1.988  1.00 10.00      A   
ATOM    295  CD1 ILE    32     -38.190  -4.099  -3.055  1.00 10.00      A   
ATOM    296  C   ILE    32     -42.693  -2.493  -1.455  1.00 10.00      A   
ATOM    297  O   ILE    32     -42.340  -2.142  -0.328  1.00 10.00      A   
ATOM    298  N   MET    33     -43.928  -2.875  -1.742  1.00 10.00      A   
ATOM    299  HN  MET    33     -44.148  -3.136  -2.664  1.00 10.00      A   
ATOM    300  CA  MET    33     -44.967  -2.927  -0.726  1.00 10.00      A   
ATOM    301  CB  MET    33     -46.167  -2.069  -1.135  1.00 10.00      A   
ATOM    302  CG  MET    33     -45.841  -0.600  -1.342  1.00 10.00      A   
ATOM    303  SD  MET    33     -47.303   0.396  -1.690  1.00 10.00      A   
ATOM    304  CE  MET    33     -47.932   0.661  -0.032  1.00 10.00      A   
ATOM    305  C   MET    33     -45.408  -4.366  -0.495  1.00 10.00      A   
ATOM    306  O   MET    33     -45.917  -5.020  -1.405  1.00 10.00      A   
ATOM    307  N   GLY    34     -45.197  -4.857   0.716  1.00 10.00      A   
ATOM    308  HN  GLY    34     -44.779  -4.294   1.399  1.00 10.00      A   
ATOM    309  CA  GLY    34     -45.581  -6.213   1.044  1.00 10.00      A   
ATOM    310  C   GLY    34     -46.078  -6.318   2.471  1.00 10.00      A   
ATOM    311  O   GLY    34     -45.771  -5.449   3.290  1.00 10.00      A   
ATOM    312  N   PRO    35     -46.848  -7.366   2.798  1.00 10.00      A   
ATOM    313  CA  PRO    35     -47.391  -7.574   4.146  1.00 10.00      A   
ATOM    314  CB  PRO    35     -48.350  -8.765   3.980  1.00 10.00      A   
ATOM    315  CG  PRO    35     -48.536  -8.922   2.509  1.00 10.00      A   
ATOM    316  CD  PRO    35     -47.267  -8.432   1.879  1.00 10.00      A   
ATOM    317  C   PRO    35     -46.305  -7.916   5.168  1.00 10.00      A   
ATOM    318  O   PRO    35     -45.113  -7.975   4.843  1.00 10.00      A   
ATOM    319  N   ASN    36     -46.717  -8.122   6.411  1.00 10.00      A   
ATOM    320  HN  ASN    36     -47.674  -8.044   6.614  1.00 10.00      A   
ATOM    321  CA  ASN    36     -45.785  -8.465   7.482  1.00 10.00      A   
ATOM    322  CB  ASN    36     -46.385  -8.187   8.870  1.00 10.00      A   
ATOM    323  CG  ASN    36     -47.766  -8.794   9.083  1.00 10.00      A   
ATOM    324  OD1 ASN    36     -48.109  -9.824   8.506  1.00 10.00      A   
ATOM    325  ND2 ASN    36     -48.572  -8.152   9.917  1.00 10.00      A   
ATOM    326 HD21 ASN    36     -48.242  -7.332  10.346  1.00 10.00      A   
ATOM    327 HD22 ASN    36     -49.467  -8.523  10.071  1.00 10.00      A   
ATOM    328  C   ASN    36     -45.317  -9.913   7.364  1.00 10.00      A   
ATOM    329  O   ASN    36     -45.996 -10.752   6.769  1.00 10.00      A   
ATOM    330  N   GLY    37     -44.133 -10.190   7.895  1.00 10.00      A   
ATOM    331  HN  GLY    37     -43.624  -9.475   8.336  1.00 10.00      A   
ATOM    332  CA  GLY    37     -43.584 -11.534   7.843  1.00 10.00      A   
ATOM    333  C   GLY    37     -43.252 -11.983   6.429  1.00 10.00      A   
ATOM    334  O   GLY    37     -42.961 -13.157   6.199  1.00 10.00      A   
ATOM    335  N   SER    38     -43.298 -11.053   5.485  1.00 10.00      A   
ATOM    336  HN  SER    38     -43.532 -10.137   5.730  1.00 10.00      A   
ATOM    337  CA  SER    38     -43.004 -11.359   4.097  1.00 10.00      A   
ATOM    338  CB  SER    38     -44.014 -10.668   3.181  1.00 10.00      A   
ATOM    339  OG  SER    38     -45.338 -10.930   3.614  1.00 10.00      A   
ATOM    340  HG  SER    38     -45.347 -11.031   4.576  1.00 10.00      A   
ATOM    341  C   SER    38     -41.584 -10.940   3.746  1.00 10.00      A   
ATOM    342  O   SER    38     -41.011 -10.055   4.387  1.00 10.00      A   
ATOM    343  N   GLY    39     -41.034 -11.561   2.712  1.00 10.00      A   
ATOM    344  HN  GLY    39     -41.561 -12.234   2.226  1.00 10.00      A   
ATOM    345  CA  GLY    39     -39.675 -11.277   2.293  1.00 10.00      A   
ATOM    346  C   GLY    39     -39.499  -9.958   1.569  1.00 10.00      A   
ATOM    347  O   GLY    39     -38.796  -9.893   0.563  1.00 10.00      A   
ATOM    348  N   LYS    40     -40.121  -8.905   2.076  1.00 10.00      A   
ATOM    349  HN  LYS    40     -40.671  -9.016   2.883  1.00 10.00      A   
ATOM    350  CA  LYS    40     -39.999  -7.592   1.463  1.00 10.00      A   
ATOM    351  CB  LYS    40     -41.210  -6.706   1.791  1.00 10.00      A   
ATOM    352  CG  LYS    40     -41.493  -6.519   3.277  1.00 10.00      A   
ATOM    353  CD  LYS    40     -42.569  -5.465   3.499  1.00 10.00      A   
ATOM    354  CE  LYS    40     -42.726  -5.108   4.971  1.00 10.00      A   
ATOM    355  NZ  LYS    40     -43.241  -6.242   5.782  1.00 10.00      A   
ATOM    356  HZ1 LYS    40     -42.497  -6.956   5.917  1.00 10.00      A   
ATOM    357  HZ2 LYS    40     -44.052  -6.688   5.303  1.00 10.00      A   
ATOM    358  HZ3 LYS    40     -43.553  -5.902   6.714  1.00 10.00      A   
ATOM    359  C   LYS    40     -38.696  -6.932   1.904  1.00 10.00      A   
ATOM    360  O   LYS    40     -37.978  -6.339   1.100  1.00 10.00      A   
ATOM    361  N   SER    41     -38.394  -7.069   3.187  1.00 10.00      A   
ATOM    362  HN  SER    41     -39.012  -7.554   3.771  1.00 10.00      A   
ATOM    363  CA  SER    41     -37.187  -6.504   3.762  1.00 10.00      A   
ATOM    364  CB  SER    41     -37.432  -6.222   5.244  1.00 10.00      A   
ATOM    365  OG  SER    41     -38.814  -5.992   5.484  1.00 10.00      A   
ATOM    366  HG  SER    41     -38.953  -5.045   5.638  1.00 10.00      A   
ATOM    367  C   SER    41     -36.020  -7.478   3.608  1.00 10.00      A   
ATOM    368  O   SER    41     -34.856  -7.075   3.547  1.00 10.00      A   
ATOM    369  N   THR    42     -36.344  -8.764   3.539  1.00 10.00      A   
ATOM    370  HN  THR    42     -37.286  -9.023   3.599  1.00 10.00      A   
ATOM    371  CA  THR    42     -35.338  -9.809   3.399  1.00 10.00      A   
ATOM    372  CB  THR    42     -35.987 -11.197   3.497  1.00 10.00      A   
ATOM    373  OG1 THR    42     -37.186 -11.097   4.285  1.00 10.00      A   
ATOM    374  HG1 THR    42     -36.971 -11.237   5.214  1.00 10.00      A   
ATOM    375  CG2 THR    42     -35.033 -12.188   4.147  1.00 10.00      A   
ATOM    376  C   THR    42     -34.587  -9.692   2.076  1.00 10.00      A   
ATOM    377  O   THR    42     -33.384  -9.953   2.010  1.00 10.00      A   
ATOM    378  N   LEU    43     -35.302  -9.289   1.029  1.00 10.00      A   
ATOM    379  HN  LEU    43     -36.257  -9.107   1.146  1.00 10.00      A   
ATOM    380  CA  LEU    43     -34.708  -9.123  -0.288  1.00 10.00      A   
ATOM    381  CB  LEU    43     -35.771  -8.662  -1.291  1.00 10.00      A   
ATOM    382  CG  LEU    43     -35.280  -8.309  -2.697  1.00 10.00      A   
ATOM    383  CD1 LEU    43     -34.714  -9.534  -3.398  1.00 10.00      A   
ATOM    384  CD2 LEU    43     -36.403  -7.694  -3.514  1.00 10.00      A   
ATOM    385  C   LEU    43     -33.550  -8.125  -0.233  1.00 10.00      A   
ATOM    386  O   LEU    43     -32.517  -8.320  -0.874  1.00 10.00      A   
ATOM    387  N   SER    44     -33.724  -7.075   0.561  1.00 10.00      A   
ATOM    388  HN  SER    44     -34.565  -6.982   1.052  1.00 10.00      A   
ATOM    389  CA  SER    44     -32.707  -6.048   0.718  1.00 10.00      A   
ATOM    390  CB  SER    44     -33.267  -4.900   1.557  1.00 10.00      A   
ATOM    391  OG  SER    44     -34.665  -4.759   1.345  1.00 10.00      A   
ATOM    392  HG  SER    44     -35.072  -4.402   2.141  1.00 10.00      A   
ATOM    393  C   SER    44     -31.455  -6.623   1.375  1.00 10.00      A   
ATOM    394  O   SER    44     -30.334  -6.239   1.040  1.00 10.00      A   
ATOM    395  N   ALA    45     -31.653  -7.557   2.301  1.00 10.00      A   
ATOM    396  HN  ALA    45     -32.570  -7.833   2.514  1.00 10.00      A   
ATOM    397  CA  ALA    45     -30.538  -8.188   2.999  1.00 10.00      A   
ATOM    398  CB  ALA    45     -31.033  -9.019   4.173  1.00 10.00      A   
ATOM    399  C   ALA    45     -29.727  -9.047   2.034  1.00 10.00      A   
ATOM    400  O   ALA    45     -28.493  -8.997   2.026  1.00 10.00      A   
ATOM    401  N   THR    46     -30.429  -9.821   1.211  1.00 10.00      A   
ATOM    402  HN  THR    46     -31.410  -9.822   1.273  1.00 10.00      A   
ATOM    403  CA  THR    46     -29.783 -10.680   0.227  1.00 10.00      A   
ATOM    404  CB  THR    46     -30.805 -11.600  -0.470  1.00 10.00      A   
ATOM    405  OG1 THR    46     -31.686 -12.149   0.519  1.00 10.00      A   
ATOM    406  HG1 THR    46     -31.163 -12.585   1.202  1.00 10.00      A   
ATOM    407  CG2 THR    46     -30.100 -12.738  -1.193  1.00 10.00      A   
ATOM    408  C   THR    46     -29.050  -9.837  -0.814  1.00 10.00      A   
ATOM    409  O   THR    46     -27.990 -10.220  -1.310  1.00 10.00      A   
ATOM    410  N   LEU    47     -29.613  -8.676  -1.129  1.00 10.00      A   
ATOM    411  HN  LEU    47     -30.463  -8.425  -0.707  1.00 10.00      A   
ATOM    412  CA  LEU    47     -29.001  -7.774  -2.094  1.00 10.00      A   
ATOM    413  CB  LEU    47     -29.963  -6.649  -2.490  1.00 10.00      A   
ATOM    414  CG  LEU    47     -31.178  -7.059  -3.328  1.00 10.00      A   
ATOM    415  CD1 LEU    47     -31.976  -5.837  -3.750  1.00 10.00      A   
ATOM    416  CD2 LEU    47     -30.755  -7.868  -4.543  1.00 10.00      A   
ATOM    417  C   LEU    47     -27.702  -7.199  -1.539  1.00 10.00      A   
ATOM    418  O   LEU    47     -26.678  -7.176  -2.225  1.00 10.00      A   
ATOM    419  N   ALA    48     -27.751  -6.755  -0.288  1.00 10.00      A   
ATOM    420  HN  ALA    48     -28.603  -6.800   0.200  1.00 10.00      A   
ATOM    421  CA  ALA    48     -26.583  -6.187   0.378  1.00 10.00      A   
ATOM    422  CB  ALA    48     -26.947  -5.733   1.783  1.00 10.00      A   
ATOM    423  C   ALA    48     -25.440  -7.195   0.431  1.00 10.00      A   
ATOM    424  O   ALA    48     -24.295  -6.870   0.126  1.00 10.00      A   
ATOM    425  N   GLY    49     -25.759  -8.421   0.823  1.00 10.00      A   
ATOM    426  HN  GLY    49     -26.691  -8.625   1.061  1.00 10.00      A   
ATOM    427  CA  GLY    49     -24.749  -9.458   0.906  1.00 10.00      A   
ATOM    428  C   GLY    49     -24.162  -9.570   2.292  1.00 10.00      A   
ATOM    429  O   GLY    49     -23.643 -10.620   2.671  1.00 10.00      A   
ATOM    430  N   ARG    50     -24.232  -8.475   3.044  1.00 10.00      A   
ATOM    431  HN  ARG    50     -24.639  -7.668   2.669  1.00 10.00      A   
ATOM    432  CA  ARG    50     -23.717  -8.444   4.406  1.00 10.00      A   
ATOM    433  CB  ARG    50     -23.901  -7.053   5.026  1.00 10.00      A   
ATOM    434  CG  ARG    50     -23.540  -5.904   4.091  1.00 10.00      A   
ATOM    435  CD  ARG    50     -23.675  -4.552   4.777  1.00 10.00      A   
ATOM    436  NE  ARG    50     -25.006  -4.352   5.351  1.00 10.00      A   
ATOM    437  HE  ARG    50     -25.554  -5.153   5.507  1.00 10.00      A   
ATOM    438  CZ  ARG    50     -25.517  -3.160   5.656  1.00 10.00      A   
ATOM    439  NH1 ARG    50     -24.820  -2.056   5.435  1.00 10.00      A   
ATOM    440 HH11 ARG    50     -25.221  -1.122   5.674  1.00 10.00      A   
ATOM    441 HH12 ARG    50     -23.867  -2.116   5.015  1.00 10.00      A   
ATOM    442  NH2 ARG    50     -26.724  -3.074   6.192  1.00 10.00      A   
ATOM    443 HH21 ARG    50     -27.279  -3.938   6.378  1.00 10.00      A   
ATOM    444 HH22 ARG    50     -27.123  -2.140   6.433  1.00 10.00      A   
ATOM    445  C   ARG    50     -24.425  -9.507   5.239  1.00 10.00      A   
ATOM    446  O   ARG    50     -25.601  -9.356   5.581  1.00 10.00      A   
ATOM    447  N   GLU    51     -23.704 -10.589   5.528  1.00 10.00      A   
ATOM    448  HN  GLU    51     -22.782 -10.637   5.204  1.00 10.00      A   
ATOM    449  CA  GLU    51     -24.236 -11.714   6.289  1.00 10.00      A   
ATOM    450  CB  GLU    51     -24.770 -11.283   7.663  1.00 10.00      A   
ATOM    451  CG  GLU    51     -23.710 -10.707   8.595  1.00 10.00      A   
ATOM    452  CD  GLU    51     -22.829 -11.770   9.226  1.00 10.00      A   
ATOM    453  OE1 GLU    51     -22.638 -11.731  10.460  1.00 10.00      A   
ATOM    454  OE2 GLU    51     -22.328 -12.655   8.499  1.00 10.00      A   
ATOM    455  C   GLU    51     -25.297 -12.451   5.469  1.00 10.00      A   
ATOM    456  O   GLU    51     -26.448 -12.591   5.893  1.00 10.00      A   
ATOM    457  N   ASP    52     -24.891 -12.885   4.273  1.00 10.00      A   
ATOM    458  HN  ASP    52     -23.970 -12.700   3.996  1.00 10.00      A   
ATOM    459  CA  ASP    52     -25.766 -13.613   3.352  1.00 10.00      A   
ATOM    460  CB  ASP    52     -24.991 -13.970   2.073  1.00 10.00      A   
ATOM    461  CG  ASP    52     -25.768 -13.691   0.797  1.00 10.00      A   
ATOM    462  OD1 ASP    52     -26.981 -13.988   0.760  1.00 10.00      A   
ATOM    463  OD2 ASP    52     -25.159 -13.179  -0.177  1.00 10.00      A   
ATOM    464  C   ASP    52     -26.292 -14.883   4.014  1.00 10.00      A   
ATOM    465  O   ASP    52     -25.541 -15.600   4.672  1.00 10.00      A   
ATOM    466  N   TYR    53     -27.574 -15.157   3.848  1.00 10.00      A   
ATOM    467  HN  TYR    53     -28.124 -14.560   3.297  1.00 10.00      A   
ATOM    468  CA  TYR    53     -28.181 -16.330   4.460  1.00 10.00      A   
ATOM    469  CB  TYR    53     -29.664 -16.094   4.741  1.00 10.00      A   
ATOM    470  CG  TYR    53     -29.926 -14.843   5.548  1.00 10.00      A   
ATOM    471  CD1 TYR    53     -30.740 -13.831   5.056  1.00 10.00      A   
ATOM    472  CD2 TYR    53     -29.345 -14.668   6.798  1.00 10.00      A   
ATOM    473  CE1 TYR    53     -30.965 -12.679   5.785  1.00 10.00      A   
ATOM    474  CE2 TYR    53     -29.568 -13.522   7.536  1.00 10.00      A   
ATOM    475  CZ  TYR    53     -30.379 -12.532   7.024  1.00 10.00      A   
ATOM    476  OH  TYR    53     -30.589 -11.381   7.746  1.00 10.00      A   
ATOM    477  HH  TYR    53     -29.919 -10.731   7.500  1.00 10.00      A   
ATOM    478  C   TYR    53     -27.973 -17.582   3.619  1.00 10.00      A   
ATOM    479  O   TYR    53     -27.032 -18.339   3.850  1.00 10.00      A   
ATOM    480  N   GLU    54     -28.847 -17.798   2.647  1.00 10.00      A   
ATOM    481  HN  GLU    54     -29.573 -17.155   2.502  1.00 10.00      A   
ATOM    482  CA  GLU    54     -28.751 -18.963   1.781  1.00 10.00      A   
ATOM    483  CB  GLU    54     -29.202 -20.229   2.520  1.00 10.00      A   
ATOM    484  CG  GLU    54     -28.974 -21.514   1.742  1.00 10.00      A   
ATOM    485  CD  GLU    54     -29.665 -22.711   2.361  1.00 10.00      A   
ATOM    486  OE1 GLU    54     -30.914 -22.754   2.350  1.00 10.00      A   
ATOM    487  OE2 GLU    54     -28.961 -23.627   2.846  1.00 10.00      A   
ATOM    488  C   GLU    54     -29.592 -18.764   0.527  1.00 10.00      A   
ATOM    489  O   GLU    54     -30.760 -18.370   0.604  1.00 10.00      A   
ATOM    490  N   VAL    55     -28.994 -19.030  -0.624  1.00 10.00      A   
ATOM    491  HN  VAL    55     -28.062 -19.347  -0.618  1.00 10.00      A   
ATOM    492  CA  VAL    55     -29.685 -18.888  -1.893  1.00 10.00      A   
ATOM    493  CB  VAL    55     -28.828 -18.125  -2.926  1.00 10.00      A   
ATOM    494  CG1 VAL    55     -29.598 -17.920  -4.223  1.00 10.00      A   
ATOM    495  CG2 VAL    55     -28.373 -16.789  -2.358  1.00 10.00      A   
ATOM    496  C   VAL    55     -30.040 -20.262  -2.443  1.00 10.00      A   
ATOM    497  O   VAL    55     -29.158 -21.042  -2.807  1.00 10.00      A   
ATOM    498  N   THR    56     -31.329 -20.560  -2.476  1.00 10.00      A   
ATOM    499  HN  THR    56     -31.984 -19.901  -2.156  1.00 10.00      A   
ATOM    500  CA  THR    56     -31.803 -21.839  -2.973  1.00 10.00      A   
ATOM    501  CB  THR    56     -33.272 -22.076  -2.577  1.00 10.00      A   
ATOM    502  OG1 THR    56     -33.653 -21.148  -1.545  1.00 10.00      A   
ATOM    503  HG1 THR    56     -33.225 -21.392  -0.710  1.00 10.00      A   
ATOM    504  CG2 THR    56     -33.460 -23.497  -2.071  1.00 10.00      A   
ATOM    505  C   THR    56     -31.652 -21.920  -4.494  1.00 10.00      A   
ATOM    506  O   THR    56     -31.390 -22.990  -5.048  1.00 10.00      A   
ATOM    507  N   GLY    57     -31.804 -20.779  -5.160  1.00 10.00      A   
ATOM    508  HN  GLY    57     -32.011 -19.957  -4.666  1.00 10.00      A   
ATOM    509  CA  GLY    57     -31.678 -20.734  -6.602  1.00 10.00      A   
ATOM    510  C   GLY    57     -32.026 -19.367  -7.153  1.00 10.00      A   
ATOM    511  O   GLY    57     -32.504 -18.502  -6.414  1.00 10.00      A   
ATOM    512  N   GLY    58     -31.783 -19.168  -8.439  1.00 10.00      A   
ATOM    513  HN  GLY    58     -31.387 -19.892  -8.971  1.00 10.00      A   
ATOM    514  CA  GLY    58     -32.084 -17.897  -9.071  1.00 10.00      A   
ATOM    515  C   GLY    58     -30.915 -17.366  -9.875  1.00 10.00      A   
ATOM    516  O   GLY    58     -29.785 -17.835  -9.722  1.00 10.00      A   
ATOM    517  N   THR    59     -31.178 -16.396 -10.736  1.00 10.00      A   
ATOM    518  HN  THR    59     -32.102 -16.062 -10.820  1.00 10.00      A   
ATOM    519  CA  THR    59     -30.133 -15.802 -11.554  1.00 10.00      A   
ATOM    520  CB  THR    59     -30.363 -16.069 -13.052  1.00 10.00      A   
ATOM    521  OG1 THR    59     -30.700 -17.448 -13.243  1.00 10.00      A   
ATOM    522  HG1 THR    59     -30.797 -17.872 -12.384  1.00 10.00      A   
ATOM    523  CG2 THR    59     -29.104 -15.750 -13.844  1.00 10.00      A   
ATOM    524  C   THR    59     -30.041 -14.298 -11.322  1.00 10.00      A   
ATOM    525  O   THR    59     -30.857 -13.530 -11.832  1.00 10.00      A   
ATOM    526  N   VAL    60     -29.050 -13.886 -10.548  1.00 10.00      A   
ATOM    527  HN  VAL    60     -28.431 -14.544 -10.172  1.00 10.00      A   
ATOM    528  CA  VAL    60     -28.848 -12.476 -10.254  1.00 10.00      A   
ATOM    529  CB  VAL    60     -28.558 -12.224  -8.758  1.00 10.00      A   
ATOM    530  CG1 VAL    60     -29.852 -12.139  -7.962  1.00 10.00      A   
ATOM    531  CG2 VAL    60     -27.641 -13.297  -8.187  1.00 10.00      A   
ATOM    532  C   VAL    60     -27.710 -11.917 -11.098  1.00 10.00      A   
ATOM    533  O   VAL    60     -26.572 -12.388 -11.021  1.00 10.00      A   
ATOM    534  N   GLU    61     -28.022 -10.925 -11.915  1.00 10.00      A   
ATOM    535  HN  GLU    61     -28.949 -10.587 -11.932  1.00 10.00      A   
ATOM    536  CA  GLU    61     -27.028 -10.308 -12.779  1.00 10.00      A   
ATOM    537  CB  GLU    61     -27.399 -10.504 -14.251  1.00 10.00      A   
ATOM    538  CG  GLU    61     -27.666 -11.950 -14.635  1.00 10.00      A   
ATOM    539  CD  GLU    61     -27.841 -12.143 -16.125  1.00 10.00      A   
ATOM    540  OE1 GLU    61     -28.505 -11.301 -16.770  1.00 10.00      A   
ATOM    541  OE2 GLU    61     -27.328 -13.149 -16.662  1.00 10.00      A   
ATOM    542  C   GLU    61     -26.884  -8.825 -12.464  1.00 10.00      A   
ATOM    543  O   GLU    61     -27.877  -8.101 -12.368  1.00 10.00      A   
ATOM    544  N   PHE    62     -25.650  -8.379 -12.301  1.00 10.00      A   
ATOM    545  HN  PHE    62     -24.895  -9.007 -12.394  1.00 10.00      A   
ATOM    546  CA  PHE    62     -25.380  -6.987 -11.998  1.00 10.00      A   
ATOM    547  CB  PHE    62     -24.880  -6.832 -10.559  1.00 10.00      A   
ATOM    548  CG  PHE    62     -24.935  -5.421 -10.043  1.00 10.00      A   
ATOM    549  CD1 PHE    62     -26.145  -4.755  -9.939  1.00 10.00      A   
ATOM    550  CD2 PHE    62     -23.779  -4.760  -9.661  1.00 10.00      A   
ATOM    551  CE1 PHE    62     -26.202  -3.459  -9.465  1.00 10.00      A   
ATOM    552  CE2 PHE    62     -23.829  -3.463  -9.186  1.00 10.00      A   
ATOM    553  CZ  PHE    62     -25.042  -2.812  -9.088  1.00 10.00      A   
ATOM    554  C   PHE    62     -24.366  -6.420 -12.979  1.00 10.00      A   
ATOM    555  O   PHE    62     -23.185  -6.775 -12.943  1.00 10.00      A   
ATOM    556  N   LYS    63     -24.852  -5.564 -13.871  1.00 10.00      A   
ATOM    557  HN  LYS    63     -25.814  -5.350 -13.844  1.00 10.00      A   
ATOM    558  CA  LYS    63     -24.019  -4.917 -14.880  1.00 10.00      A   
ATOM    559  CB  LYS    63     -22.996  -3.977 -14.233  1.00 10.00      A   
ATOM    560  CG  LYS    63     -23.627  -2.782 -13.532  1.00 10.00      A   
ATOM    561  CD  LYS    63     -22.758  -2.269 -12.393  1.00 10.00      A   
ATOM    562  CE  LYS    63     -21.528  -1.539 -12.903  1.00 10.00      A   
ATOM    563  NZ  LYS    63     -20.656  -1.095 -11.785  1.00 10.00      A   
ATOM    564  HZ1 LYS    63     -21.196  -0.508 -11.116  1.00 10.00      A   
ATOM    565  HZ2 LYS    63     -19.860  -0.534 -12.153  1.00 10.00      A   
ATOM    566  HZ3 LYS    63     -20.275  -1.924 -11.278  1.00 10.00      A   
ATOM    567  C   LYS    63     -23.357  -5.919 -15.828  1.00 10.00      A   
ATOM    568  O   LYS    63     -22.242  -5.701 -16.304  1.00 10.00      A   
ATOM    569  N   GLY    64     -24.052  -7.020 -16.094  1.00 10.00      A   
ATOM    570  HN  GLY    64     -24.930  -7.148 -15.672  1.00 10.00      A   
ATOM    571  CA  GLY    64     -23.534  -8.027 -17.002  1.00 10.00      A   
ATOM    572  C   GLY    64     -22.707  -9.105 -16.328  1.00 10.00      A   
ATOM    573  O   GLY    64     -22.177  -9.992 -17.000  1.00 10.00      A   
ATOM    574  N   LYS    65     -22.587  -9.044 -15.010  1.00 10.00      A   
ATOM    575  HN  LYS    65     -23.025  -8.318 -14.516  1.00 10.00      A   
ATOM    576  CA  LYS    65     -21.810 -10.037 -14.278  1.00 10.00      A   
ATOM    577  CB  LYS    65     -20.604  -9.382 -13.609  1.00 10.00      A   
ATOM    578  CG  LYS    65     -19.550  -8.874 -14.575  1.00 10.00      A   
ATOM    579  CD  LYS    65     -18.519  -8.027 -13.851  1.00 10.00      A   
ATOM    580  CE  LYS    65     -17.357  -7.660 -14.756  1.00 10.00      A   
ATOM    581  NZ  LYS    65     -16.422  -6.718 -14.092  1.00 10.00      A   
ATOM    582  HZ1 LYS    65     -16.841  -5.769 -14.048  1.00 10.00      A   
ATOM    583  HZ2 LYS    65     -15.530  -6.666 -14.621  1.00 10.00      A   
ATOM    584  HZ3 LYS    65     -16.218  -7.039 -13.123  1.00 10.00      A   
ATOM    585  C   LYS    65     -22.660 -10.733 -13.225  1.00 10.00      A   
ATOM    586  O   LYS    65     -23.744 -10.259 -12.881  1.00 10.00      A   
ATOM    587  N   ASP    66     -22.166 -11.860 -12.724  1.00 10.00      A   
ATOM    588  HN  ASP    66     -21.306 -12.192 -13.055  1.00 10.00      A   
ATOM    589  CA  ASP    66     -22.872 -12.615 -11.694  1.00 10.00      A   
ATOM    590  CB  ASP    66     -22.283 -14.019 -11.533  1.00 10.00      A   
ATOM    591  CG  ASP    66     -22.861 -14.764 -10.343  1.00 10.00      A   
ATOM    592  OD1 ASP    66     -22.085 -15.394  -9.601  1.00 10.00      A   
ATOM    593  OD2 ASP    66     -24.093 -14.717 -10.138  1.00 10.00      A   
ATOM    594  C   ASP    66     -22.816 -11.867 -10.369  1.00 10.00      A   
ATOM    595  O   ASP    66     -21.742 -11.463  -9.915  1.00 10.00      A   
ATOM    596  N   LEU    67     -23.970 -11.684  -9.759  1.00 10.00      A   
ATOM    597  HN  LEU    67     -24.789 -12.044 -10.167  1.00 10.00      A   
ATOM    598  CA  LEU    67     -24.065 -10.964  -8.502  1.00 10.00      A   
ATOM    599  CB  LEU    67     -25.471 -10.381  -8.366  1.00 10.00      A   
ATOM    600  CG  LEU    67     -25.705  -9.376  -7.243  1.00 10.00      A   
ATOM    601  CD1 LEU    67     -24.637  -8.295  -7.254  1.00 10.00      A   
ATOM    602  CD2 LEU    67     -27.085  -8.762  -7.396  1.00 10.00      A   
ATOM    603  C   LEU    67     -23.727 -11.853  -7.304  1.00 10.00      A   
ATOM    604  O   LEU    67     -23.335 -11.356  -6.246  1.00 10.00      A   
ATOM    605  N   LEU    68     -23.849 -13.164  -7.477  1.00 10.00      A   
ATOM    606  HN  LEU    68     -24.127 -13.513  -8.355  1.00 10.00      A   
ATOM    607  CA  LEU    68     -23.565 -14.098  -6.392  1.00 10.00      A   
ATOM    608  CB  LEU    68     -24.218 -15.458  -6.647  1.00 10.00      A   
ATOM    609  CG  LEU    68     -25.655 -15.606  -6.142  1.00 10.00      A   
ATOM    610  CD1 LEU    68     -26.244 -16.941  -6.571  1.00 10.00      A   
ATOM    611  CD2 LEU    68     -25.705 -15.456  -4.628  1.00 10.00      A   
ATOM    612  C   LEU    68     -22.070 -14.252  -6.137  1.00 10.00      A   
ATOM    613  O   LEU    68     -21.640 -14.407  -4.992  1.00 10.00      A   
ATOM    614  N   ALA    69     -21.282 -14.197  -7.207  1.00 10.00      A   
ATOM    615  HN  ALA    69     -21.690 -14.095  -8.096  1.00 10.00      A   
ATOM    616  CA  ALA    69     -19.832 -14.330  -7.107  1.00 10.00      A   
ATOM    617  CB  ALA    69     -19.236 -14.685  -8.459  1.00 10.00      A   
ATOM    618  C   ALA    69     -19.174 -13.069  -6.553  1.00 10.00      A   
ATOM    619  O   ALA    69     -17.946 -12.980  -6.495  1.00 10.00      A   
ATOM    620  N   LEU    70     -19.986 -12.103  -6.147  1.00 10.00      A   
ATOM    621  HN  LEU    70     -20.956 -12.236  -6.205  1.00 10.00      A   
ATOM    622  CA  LEU    70     -19.473 -10.859  -5.599  1.00 10.00      A   
ATOM    623  CB  LEU    70     -20.091  -9.658  -6.321  1.00 10.00      A   
ATOM    624  CG  LEU    70     -19.732  -9.503  -7.801  1.00 10.00      A   
ATOM    625  CD1 LEU    70     -20.539  -8.380  -8.430  1.00 10.00      A   
ATOM    626  CD2 LEU    70     -18.241  -9.253  -7.973  1.00 10.00      A   
ATOM    627  C   LEU    70     -19.743 -10.774  -4.102  1.00 10.00      A   
ATOM    628  O   LEU    70     -20.879 -10.960  -3.653  1.00 10.00      A   
ATOM    629  N   SER    71     -18.695 -10.499  -3.339  1.00 10.00      A   
ATOM    630  HN  SER    71     -17.819 -10.376  -3.761  1.00 10.00      A   
ATOM    631  CA  SER    71     -18.801 -10.383  -1.893  1.00 10.00      A   
ATOM    632  CB  SER    71     -17.398 -10.329  -1.280  1.00 10.00      A   
ATOM    633  OG  SER    71     -16.776  -9.079  -1.531  1.00 10.00      A   
ATOM    634  HG  SER    71     -16.191  -9.158  -2.306  1.00 10.00      A   
ATOM    635  C   SER    71     -19.577  -9.123  -1.514  1.00 10.00      A   
ATOM    636  O   SER    71     -19.803  -8.257  -2.362  1.00 10.00      A   
ATOM    637  N   PRO    72     -20.007  -9.004  -0.243  1.00 10.00      A   
ATOM    638  CA  PRO    72     -20.741  -7.825   0.233  1.00 10.00      A   
ATOM    639  CB  PRO    72     -20.797  -8.028   1.748  1.00 10.00      A   
ATOM    640  CG  PRO    72     -20.687  -9.501   1.941  1.00 10.00      A   
ATOM    641  CD  PRO    72     -19.836 -10.017   0.816  1.00 10.00      A   
ATOM    642  C   PRO    72     -19.990  -6.535  -0.090  1.00 10.00      A   
ATOM    643  O   PRO    72     -20.575  -5.572  -0.590  1.00 10.00      A   
ATOM    644  N   GLU    73     -18.688  -6.536   0.175  1.00 10.00      A   
ATOM    645  HN  GLU    73     -18.283  -7.338   0.568  1.00 10.00      A   
ATOM    646  CA  GLU    73     -17.850  -5.375  -0.085  1.00 10.00      A   
ATOM    647  CB  GLU    73     -16.475  -5.543   0.568  1.00 10.00      A   
ATOM    648  CG  GLU    73     -16.520  -6.015   2.018  1.00 10.00      A   
ATOM    649  CD  GLU    73     -17.621  -5.351   2.824  1.00 10.00      A   
ATOM    650  OE1 GLU    73     -18.619  -6.032   3.141  1.00 10.00      A   
ATOM    651  OE2 GLU    73     -17.499  -4.148   3.131  1.00 10.00      A   
ATOM    652  C   GLU    73     -17.714  -5.141  -1.586  1.00 10.00      A   
ATOM    653  O   GLU    73     -17.746  -4.001  -2.052  1.00 10.00      A   
ATOM    654  N   ASP    74     -17.577  -6.232  -2.344  1.00 10.00      A   
ATOM    655  HN  ASP    74     -17.544  -7.114  -1.913  1.00 10.00      A   
ATOM    656  CA  ASP    74     -17.469  -6.142  -3.801  1.00 10.00      A   
ATOM    657  CB  ASP    74     -17.313  -7.530  -4.436  1.00 10.00      A   
ATOM    658  CG  ASP    74     -15.873  -7.989  -4.549  1.00 10.00      A   
ATOM    659  OD1 ASP    74     -15.136  -7.457  -5.407  1.00 10.00      A   
ATOM    660  OD2 ASP    74     -15.480  -8.911  -3.800  1.00 10.00      A   
ATOM    661  C   ASP    74     -18.719  -5.477  -4.361  1.00 10.00      A   
ATOM    662  O   ASP    74     -18.648  -4.629  -5.249  1.00 10.00      A   
ATOM    663  N   ARG    75     -19.869  -5.869  -3.817  1.00 10.00      A   
ATOM    664  HN  ARG    75     -19.852  -6.558  -3.113  1.00 10.00      A   
ATOM    665  CA  ARG    75     -21.151  -5.317  -4.237  1.00 10.00      A   
ATOM    666  CB  ARG    75     -22.309  -6.097  -3.606  1.00 10.00      A   
ATOM    667  CG  ARG    75     -22.345  -7.573  -3.973  1.00 10.00      A   
ATOM    668  CD  ARG    75     -23.565  -8.255  -3.379  1.00 10.00      A   
ATOM    669  NE  ARG    75     -23.327  -9.669  -3.079  1.00 10.00      A   
ATOM    670  HE  ARG    75     -22.458 -10.053  -3.350  1.00 10.00      A   
ATOM    671  CZ  ARG    75     -24.213 -10.454  -2.467  1.00 10.00      A   
ATOM    672  NH1 ARG    75     -25.386  -9.964  -2.093  1.00 10.00      A   
ATOM    673 HH11 ARG    75     -26.081 -10.579  -1.610  1.00 10.00      A   
ATOM    674 HH12 ARG    75     -25.621  -8.964  -2.276  1.00 10.00      A   
ATOM    675  NH2 ARG    75     -23.922 -11.724  -2.212  1.00 10.00      A   
ATOM    676 HH21 ARG    75     -24.620 -12.340  -1.720  1.00 10.00      A   
ATOM    677 HH22 ARG    75     -22.998 -12.118  -2.494  1.00 10.00      A   
ATOM    678  C   ARG    75     -21.249  -3.843  -3.862  1.00 10.00      A   
ATOM    679  O   ARG    75     -21.789  -3.030  -4.617  1.00 10.00      A   
ATOM    680  N   ALA    76     -20.710  -3.506  -2.697  1.00 10.00      A   
ATOM    681  HN  ALA    76     -20.296  -4.203  -2.144  1.00 10.00      A   
ATOM    682  CA  ALA    76     -20.718  -2.137  -2.209  1.00 10.00      A   
ATOM    683  CB  ALA    76     -20.139  -2.080  -0.805  1.00 10.00      A   
ATOM    684  C   ALA    76     -19.933  -1.229  -3.144  1.00 10.00      A   
ATOM    685  O   ALA    76     -20.402  -0.158  -3.527  1.00 10.00      A   
ATOM    686  N   GLY    77     -18.745  -1.671  -3.524  1.00 10.00      A   
ATOM    687  HN  GLY    77     -18.422  -2.536  -3.185  1.00 10.00      A   
ATOM    688  CA  GLY    77     -17.915  -0.887  -4.415  1.00 10.00      A   
ATOM    689  C   GLY    77     -18.422  -0.899  -5.846  1.00 10.00      A   
ATOM    690  O   GLY    77     -17.971  -0.112  -6.677  1.00 10.00      A   
ATOM    691  N   GLU    78     -19.355  -1.798  -6.138  1.00 10.00      A   
ATOM    692  HN  GLU    78     -19.663  -2.410  -5.436  1.00 10.00      A   
ATOM    693  CA  GLU    78     -19.919  -1.907  -7.477  1.00 10.00      A   
ATOM    694  CB  GLU    78     -20.357  -3.341  -7.779  1.00 10.00      A   
ATOM    695  CG  GLU    78     -19.322  -4.159  -8.531  1.00 10.00      A   
ATOM    696  CD  GLU    78     -18.925  -3.517  -9.843  1.00 10.00      A   
ATOM    697  OE1 GLU    78     -19.768  -3.468 -10.765  1.00 10.00      A   
ATOM    698  OE2 GLU    78     -17.770  -3.060  -9.963  1.00 10.00      A   
ATOM    699  C   GLU    78     -21.076  -0.937  -7.694  1.00 10.00      A   
ATOM    700  O   GLU    78     -21.460  -0.663  -8.834  1.00 10.00      A   
ATOM    701  N   GLY    79     -21.639  -0.425  -6.606  1.00 10.00      A   
ATOM    702  HN  GLY    79     -21.306  -0.683  -5.719  1.00 10.00      A   
ATOM    703  CA  GLY    79     -22.734   0.519  -6.727  1.00 10.00      A   
ATOM    704  C   GLY    79     -23.831   0.320  -5.701  1.00 10.00      A   
ATOM    705  O   GLY    79     -24.610   1.239  -5.439  1.00 10.00      A   
ATOM    706  N   ILE    80     -23.895  -0.870  -5.120  1.00 10.00      A   
ATOM    707  HN  ILE    80     -23.232  -1.553  -5.355  1.00 10.00      A   
ATOM    708  CA  ILE    80     -24.913  -1.183  -4.125  1.00 10.00      A   
ATOM    709  CB  ILE    80     -25.102  -2.710  -3.980  1.00 10.00      A   
ATOM    710  CG1 ILE    80     -25.334  -3.345  -5.356  1.00 10.00      A   
ATOM    711  CG2 ILE    80     -26.267  -3.020  -3.050  1.00 10.00      A   
ATOM    712  CD1 ILE    80     -25.217  -4.853  -5.365  1.00 10.00      A   
ATOM    713  C   ILE    80     -24.531  -0.585  -2.773  1.00 10.00      A   
ATOM    714  O   ILE    80     -23.446  -0.847  -2.258  1.00 10.00      A   
ATOM    715  N   PHE    81     -25.414   0.233  -2.209  1.00 10.00      A   
ATOM    716  HN  PHE    81     -26.266   0.417  -2.667  1.00 10.00      A   
ATOM    717  CA  PHE    81     -25.145   0.865  -0.927  1.00 10.00      A   
ATOM    718  CB  PHE    81     -24.684   2.313  -1.129  1.00 10.00      A   
ATOM    719  CG  PHE    81     -24.307   3.014   0.147  1.00 10.00      A   
ATOM    720  CD1 PHE    81     -23.226   2.579   0.895  1.00 10.00      A   
ATOM    721  CD2 PHE    81     -25.037   4.102   0.599  1.00 10.00      A   
ATOM    722  CE1 PHE    81     -22.876   3.213   2.069  1.00 10.00      A   
ATOM    723  CE2 PHE    81     -24.692   4.741   1.772  1.00 10.00      A   
ATOM    724  CZ  PHE    81     -23.611   4.295   2.509  1.00 10.00      A   
ATOM    725  C   PHE    81     -26.353   0.824   0.003  1.00 10.00      A   
ATOM    726  O   PHE    81     -27.465   1.206  -0.377  1.00 10.00      A   
ATOM    727  N   MET    82     -26.112   0.374   1.227  1.00 10.00      A   
ATOM    728  HN  MET    82     -25.200   0.090   1.455  1.00 10.00      A   
ATOM    729  CA  MET    82     -27.145   0.287   2.248  1.00 10.00      A   
ATOM    730  CB  MET    82     -27.539  -1.174   2.490  1.00 10.00      A   
ATOM    731  CG  MET    82     -28.853  -1.356   3.237  1.00 10.00      A   
ATOM    732  SD  MET    82     -29.361  -3.084   3.348  1.00 10.00      A   
ATOM    733  CE  MET    82     -30.841  -2.934   4.349  1.00 10.00      A   
ATOM    734  C   MET    82     -26.634   0.919   3.541  1.00 10.00      A   
ATOM    735  O   MET    82     -25.425   1.024   3.749  1.00 10.00      A   
ATOM    736  N   ALA    83     -27.553   1.344   4.397  1.00 10.00      A   
ATOM    737  HN  ALA    83     -28.499   1.236   4.170  1.00 10.00      A   
ATOM    738  CA  ALA    83     -27.200   1.973   5.665  1.00 10.00      A   
ATOM    739  CB  ALA    83     -28.455   2.422   6.396  1.00 10.00      A   
ATOM    740  C   ALA    83     -26.390   1.031   6.545  1.00 10.00      A   
ATOM    741  O   ALA    83     -26.634  -0.178   6.568  1.00 10.00      A   
ATOM    742  N   PHE    84     -25.427   1.589   7.263  1.00 10.00      A   
ATOM    743  HN  PHE    84     -25.290   2.560   7.203  1.00 10.00      A   
ATOM    744  CA  PHE    84     -24.574   0.804   8.144  1.00 10.00      A   
ATOM    745  CB  PHE    84     -23.297   0.357   7.418  1.00 10.00      A   
ATOM    746  CG  PHE    84     -22.382   1.478   7.001  1.00 10.00      A   
ATOM    747  CD1 PHE    84     -21.277   1.815   7.768  1.00 10.00      A   
ATOM    748  CD2 PHE    84     -22.623   2.189   5.838  1.00 10.00      A   
ATOM    749  CE1 PHE    84     -20.432   2.838   7.383  1.00 10.00      A   
ATOM    750  CE2 PHE    84     -21.783   3.215   5.448  1.00 10.00      A   
ATOM    751  CZ  PHE    84     -20.686   3.541   6.221  1.00 10.00      A   
ATOM    752  C   PHE    84     -24.223   1.583   9.410  1.00 10.00      A   
ATOM    753  O   PHE    84     -24.281   2.815   9.429  1.00 10.00      A   
ATOM    754  N   GLN    85     -23.859   0.858  10.459  1.00 10.00      A   
ATOM    755  HN  GLN    85     -23.832  -0.120  10.374  1.00 10.00      A   
ATOM    756  CA  GLN    85     -23.493   1.469  11.732  1.00 10.00      A   
ATOM    757  CB  GLN    85     -23.944   0.586  12.900  1.00 10.00      A   
ATOM    758  CG  GLN    85     -25.447   0.342  12.952  1.00 10.00      A   
ATOM    759  CD  GLN    85     -26.229   1.575  13.365  1.00 10.00      A   
ATOM    760  OE1 GLN    85     -25.754   2.398  14.147  1.00 10.00      A   
ATOM    761  NE2 GLN    85     -27.436   1.711  12.843  1.00 10.00      A   
ATOM    762 HE21 GLN    85     -27.757   1.018  12.228  1.00 10.00      A   
ATOM    763 HE22 GLN    85     -27.961   2.503  13.089  1.00 10.00      A   
ATOM    764  C   GLN    85     -21.986   1.713  11.803  1.00 10.00      A   
ATOM    765  O   GLN    85     -21.196   0.959  11.227  1.00 10.00      A   
ATOM    766  N   TYR    86     -21.594   2.764  12.509  1.00 10.00      A   
ATOM    767  HN  TYR    86     -22.270   3.321  12.953  1.00 10.00      A   
ATOM    768  CA  TYR    86     -20.189   3.118  12.652  1.00 10.00      A   
ATOM    769  CB  TYR    86     -20.047   4.641  12.758  1.00 10.00      A   
ATOM    770  CG  TYR    86     -20.632   5.400  11.591  1.00 10.00      A   
ATOM    771  CD1 TYR    86     -21.717   6.248  11.765  1.00 10.00      A   
ATOM    772  CD2 TYR    86     -20.105   5.260  10.316  1.00 10.00      A   
ATOM    773  CE1 TYR    86     -22.263   6.934  10.699  1.00 10.00      A   
ATOM    774  CE2 TYR    86     -20.642   5.946   9.244  1.00 10.00      A   
ATOM    775  CZ  TYR    86     -21.721   6.780   9.441  1.00 10.00      A   
ATOM    776  OH  TYR    86     -22.269   7.447   8.373  1.00 10.00      A   
ATOM    777  HH  TYR    86     -22.478   8.355   8.629  1.00 10.00      A   
ATOM    778  C   TYR    86     -19.586   2.463  13.890  1.00 10.00      A   
ATOM    779  O   TYR    86     -20.316   2.033  14.784  1.00 10.00      A   
ATOM    780  N   PRO    87     -18.244   2.362  13.949  1.00 10.00      A   
ATOM    781  CA  PRO    87     -17.547   1.776  15.101  1.00 10.00      A   
ATOM    782  CB  PRO    87     -16.073   2.028  14.783  1.00 10.00      A   
ATOM    783  CG  PRO    87     -16.020   2.136  13.300  1.00 10.00      A   
ATOM    784  CD  PRO    87     -17.305   2.792  12.896  1.00 10.00      A   
ATOM    785  C   PRO    87     -17.929   2.492  16.394  1.00 10.00      A   
ATOM    786  O   PRO    87     -18.041   3.723  16.426  1.00 10.00      A   
ATOM    787  N   VAL    88     -18.132   1.724  17.452  1.00 10.00      A   
ATOM    788  HN  VAL    88     -18.016   0.754  17.371  1.00 10.00      A   
ATOM    789  CA  VAL    88     -18.522   2.290  18.730  1.00 10.00      A   
ATOM    790  CB  VAL    88     -19.525   1.389  19.486  1.00 10.00      A   
ATOM    791  CG1 VAL    88     -20.111   2.122  20.688  1.00 10.00      A   
ATOM    792  CG2 VAL    88     -20.630   0.910  18.556  1.00 10.00      A   
ATOM    793  C   VAL    88     -17.319   2.574  19.623  1.00 10.00      A   
ATOM    794  O   VAL    88     -16.784   1.671  20.271  1.00 10.00      A   
ATOM    795  N   GLU    89     -16.893   3.836  19.624  1.00 10.00      A   
ATOM    796  HN  GLU    89     -17.342   4.482  19.037  1.00 10.00      A   
ATOM    797  CA  GLU    89     -15.783   4.299  20.457  1.00 10.00      A   
ATOM    798  CB  GLU    89     -16.161   4.237  21.937  1.00 10.00      A   
ATOM    799  CG  GLU    89     -17.431   4.997  22.273  1.00 10.00      A   
ATOM    800  CD  GLU    89     -17.979   4.649  23.636  1.00 10.00      A   
ATOM    801  OE1 GLU    89     -17.248   4.807  24.637  1.00 10.00      A   
ATOM    802  OE2 GLU    89     -19.150   4.221  23.717  1.00 10.00      A   
ATOM    803  C   GLU    89     -14.472   3.557  20.200  1.00 10.00      A   
ATOM    804  O   GLU    89     -13.993   2.806  21.055  1.00 10.00      A   
ATOM    805  N   ILE    90     -13.904   3.761  19.023  1.00 10.00      A   
ATOM    806  HN  ILE    90     -14.350   4.343  18.372  1.00 10.00      A   
ATOM    807  CA  ILE    90     -12.635   3.143  18.668  1.00 10.00      A   
ATOM    808  CB  ILE    90     -12.728   2.310  17.369  1.00 10.00      A   
ATOM    809  CG1 ILE    90     -13.602   1.072  17.601  1.00 10.00      A   
ATOM    810  CG2 ILE    90     -11.340   1.902  16.888  1.00 10.00      A   
ATOM    811  CD1 ILE    90     -13.646   0.117  16.425  1.00 10.00      A   
ATOM    812  C   ILE    90     -11.554   4.215  18.529  1.00 10.00      A   
ATOM    813  O   ILE    90     -11.600   5.043  17.614  1.00 10.00      A   
ATOM    814  N   PRO    91     -10.579   4.218  19.452  1.00 10.00      A   
ATOM    815  CA  PRO    91      -9.482   5.194  19.456  1.00 10.00      A   
ATOM    816  CB  PRO    91      -8.632   4.781  20.662  1.00 10.00      A   
ATOM    817  CG  PRO    91      -9.549   3.980  21.519  1.00 10.00      A   
ATOM    818  CD  PRO    91     -10.473   3.272  20.574  1.00 10.00      A   
ATOM    819  C   PRO    91      -8.647   5.140  18.180  1.00 10.00      A   
ATOM    820  O   PRO    91      -7.918   4.176  17.934  1.00 10.00      A   
ATOM    821  N   GLY    92      -8.760   6.183  17.375  1.00 10.00      A   
ATOM    822  HN  GLY    92      -9.360   6.921  17.625  1.00 10.00      A   
ATOM    823  CA  GLY    92      -8.020   6.249  16.138  1.00 10.00      A   
ATOM    824  C   GLY    92      -8.940   6.317  14.942  1.00 10.00      A   
ATOM    825  O   GLY    92      -8.574   6.852  13.894  1.00 10.00      A   
ATOM    826  N   VAL    93     -10.142   5.786  15.098  1.00 10.00      A   
ATOM    827  HN  VAL    93     -10.384   5.390  15.966  1.00 10.00      A   
ATOM    828  CA  VAL    93     -11.119   5.783  14.021  1.00 10.00      A   
ATOM    829  CB  VAL    93     -11.514   4.347  13.606  1.00 10.00      A   
ATOM    830  CG1 VAL    93     -12.373   4.364  12.351  1.00 10.00      A   
ATOM    831  CG2 VAL    93     -10.283   3.477  13.397  1.00 10.00      A   
ATOM    832  C   VAL    93     -12.373   6.551  14.427  1.00 10.00      A   
ATOM    833  O   VAL    93     -13.275   5.998  15.052  1.00 10.00      A   
ATOM    834  N   SER    94     -12.410   7.832  14.091  1.00 10.00      A   
ATOM    835  HN  SER    94     -11.647   8.225  13.619  1.00 10.00      A   
ATOM    836  CA  SER    94     -13.554   8.674  14.409  1.00 10.00      A   
ATOM    837  CB  SER    94     -13.095  10.126  14.567  1.00 10.00      A   
ATOM    838  OG  SER    94     -11.902  10.363  13.834  1.00 10.00      A   
ATOM    839  HG  SER    94     -11.140  10.232  14.414  1.00 10.00      A   
ATOM    840  C   SER    94     -14.616   8.560  13.317  1.00 10.00      A   
ATOM    841  O   SER    94     -14.372   7.941  12.280  1.00 10.00      A   
ATOM    842  N   ASN    95     -15.788   9.149  13.551  1.00 10.00      A   
ATOM    843  HN  ASN    95     -15.924   9.617  14.403  1.00 10.00      A   
ATOM    844  CA  ASN    95     -16.879   9.110  12.577  1.00 10.00      A   
ATOM    845  CB  ASN    95     -18.109   9.868  13.091  1.00 10.00      A   
ATOM    846  CG  ASN    95     -18.920   9.075  14.097  1.00 10.00      A   
ATOM    847  OD1 ASN    95     -18.919   7.841  14.084  1.00 10.00      A   
ATOM    848  ND2 ASN    95     -19.621   9.777  14.976  1.00 10.00      A   
ATOM    849 HD21 ASN    95     -19.579  10.761  14.927  1.00 10.00      A   
ATOM    850 HD22 ASN    95     -20.154   9.291  15.641  1.00 10.00      A   
ATOM    851  C   ASN    95     -16.433   9.693  11.244  1.00 10.00      A   
ATOM    852  O   ASN    95     -16.652   9.093  10.191  1.00 10.00      A   
ATOM    853  N   GLN    96     -15.792  10.855  11.305  1.00 10.00      A   
ATOM    854  HN  GLN    96     -15.652  11.274  12.182  1.00 10.00      A   
ATOM    855  CA  GLN    96     -15.298  11.534  10.111  1.00 10.00      A   
ATOM    856  CB  GLN    96     -14.759  12.919  10.479  1.00 10.00      A   
ATOM    857  CG  GLN    96     -14.273  13.735   9.292  1.00 10.00      A   
ATOM    858  CD  GLN    96     -13.523  14.985   9.708  1.00 10.00      A   
ATOM    859  OE1 GLN    96     -13.806  15.581  10.751  1.00 10.00      A   
ATOM    860  NE2 GLN    96     -12.555  15.388   8.898  1.00 10.00      A   
ATOM    861 HE21 GLN    96     -12.383  14.865   8.087  1.00 10.00      A   
ATOM    862 HE22 GLN    96     -12.048  16.194   9.141  1.00 10.00      A   
ATOM    863  C   GLN    96     -14.202  10.715   9.435  1.00 10.00      A   
ATOM    864  O   GLN    96     -14.166  10.590   8.211  1.00 10.00      A   
ATOM    865  N   PHE    97     -13.319  10.145  10.245  1.00 10.00      A   
ATOM    866  HN  PHE    97     -13.409  10.271  11.212  1.00 10.00      A   
ATOM    867  CA  PHE    97     -12.220   9.339   9.729  1.00 10.00      A   
ATOM    868  CB  PHE    97     -11.244   8.976  10.850  1.00 10.00      A   
ATOM    869  CG  PHE    97     -10.020   8.244  10.376  1.00 10.00      A   
ATOM    870  CD1 PHE    97      -9.006   8.921   9.715  1.00 10.00      A   
ATOM    871  CD2 PHE    97      -9.883   6.881  10.592  1.00 10.00      A   
ATOM    872  CE1 PHE    97      -7.878   8.252   9.277  1.00 10.00      A   
ATOM    873  CE2 PHE    97      -8.759   6.207  10.158  1.00 10.00      A   
ATOM    874  CZ  PHE    97      -7.756   6.893   9.499  1.00 10.00      A   
ATOM    875  C   PHE    97     -12.733   8.076   9.046  1.00 10.00      A   
ATOM    876  O   PHE    97     -12.309   7.743   7.939  1.00 10.00      A   
ATOM    877  N   PHE    98     -13.651   7.384   9.708  1.00 10.00      A   
ATOM    878  HN  PHE    98     -13.952   7.705  10.589  1.00 10.00      A   
ATOM    879  CA  PHE    98     -14.221   6.156   9.167  1.00 10.00      A   
ATOM    880  CB  PHE    98     -15.120   5.477  10.201  1.00 10.00      A   
ATOM    881  CG  PHE    98     -15.573   4.096   9.810  1.00 10.00      A   
ATOM    882  CD1 PHE    98     -14.716   3.012   9.922  1.00 10.00      A   
ATOM    883  CD2 PHE    98     -16.857   3.879   9.336  1.00 10.00      A   
ATOM    884  CE1 PHE    98     -15.129   1.741   9.568  1.00 10.00      A   
ATOM    885  CE2 PHE    98     -17.276   2.611   8.979  1.00 10.00      A   
ATOM    886  CZ  PHE    98     -16.411   1.540   9.096  1.00 10.00      A   
ATOM    887  C   PHE    98     -14.995   6.432   7.884  1.00 10.00      A   
ATOM    888  O   PHE    98     -14.973   5.628   6.949  1.00 10.00      A   
ATOM    889  N   LEU    99     -15.675   7.573   7.840  1.00 10.00      A   
ATOM    890  HN  LEU    99     -15.668   8.169   8.622  1.00 10.00      A   
ATOM    891  CA  LEU    99     -16.441   7.957   6.661  1.00 10.00      A   
ATOM    892  CB  LEU    99     -17.232   9.239   6.924  1.00 10.00      A   
ATOM    893  CG  LEU    99     -18.457   9.461   6.035  1.00 10.00      A   
ATOM    894  CD1 LEU    99     -19.598   8.551   6.461  1.00 10.00      A   
ATOM    895  CD2 LEU    99     -18.889  10.916   6.066  1.00 10.00      A   
ATOM    896  C   LEU    99     -15.499   8.157   5.479  1.00 10.00      A   
ATOM    897  O   LEU    99     -15.860   7.908   4.325  1.00 10.00      A   
ATOM    898  N   GLN   100     -14.284   8.601   5.779  1.00 10.00      A   
ATOM    899  HN  GLN   100     -14.063   8.791   6.716  1.00 10.00      A   
ATOM    900  CA  GLN   100     -13.278   8.819   4.756  1.00 10.00      A   
ATOM    901  CB  GLN   100     -12.105   9.632   5.304  1.00 10.00      A   
ATOM    902  CG  GLN   100     -11.039   9.941   4.265  1.00 10.00      A   
ATOM    903  CD  GLN   100      -9.835  10.651   4.848  1.00 10.00      A   
ATOM    904  OE1 GLN   100      -9.493  10.468   6.018  1.00 10.00      A   
ATOM    905  NE2 GLN   100      -9.182  11.465   4.032  1.00 10.00      A   
ATOM    906 HE21 GLN   100      -9.513  11.562   3.113  1.00 10.00      A   
ATOM    907 HE22 GLN   100      -8.383  11.924   4.372  1.00 10.00      A   
ATOM    908  C   GLN   100     -12.785   7.485   4.208  1.00 10.00      A   
ATOM    909  O   GLN   100     -12.690   7.305   2.993  1.00 10.00      A   
ATOM    910  N   THR   101     -12.493   6.547   5.109  1.00 10.00      A   
ATOM    911  HN  THR   101     -12.604   6.748   6.067  1.00 10.00      A   
ATOM    912  CA  THR   101     -12.012   5.229   4.713  1.00 10.00      A   
ATOM    913  CB  THR   101     -11.652   4.361   5.937  1.00 10.00      A   
ATOM    914  OG1 THR   101     -11.828   5.116   7.142  1.00 10.00      A   
ATOM    915  HG1 THR   101     -11.236   5.883   7.133  1.00 10.00      A   
ATOM    916  CG2 THR   101     -10.215   3.870   5.852  1.00 10.00      A   
ATOM    917  C   THR   101     -13.061   4.506   3.872  1.00 10.00      A   
ATOM    918  O   THR   101     -12.731   3.838   2.891  1.00 10.00      A   
ATOM    919  N   ALA   102     -14.326   4.653   4.260  1.00 10.00      A   
ATOM    920  HN  ALA   102     -14.522   5.191   5.062  1.00 10.00      A   
ATOM    921  CA  ALA   102     -15.427   4.030   3.536  1.00 10.00      A   
ATOM    922  CB  ALA   102     -16.739   4.249   4.276  1.00 10.00      A   
ATOM    923  C   ALA   102     -15.512   4.590   2.121  1.00 10.00      A   
ATOM    924  O   ALA   102     -15.572   3.840   1.148  1.00 10.00      A   
ATOM    925  N   LEU   103     -15.490   5.916   2.016  1.00 10.00      A   
ATOM    926  HN  LEU   103     -15.430   6.459   2.831  1.00 10.00      A   
ATOM    927  CA  LEU   103     -15.558   6.583   0.722  1.00 10.00      A   
ATOM    928  CB  LEU   103     -15.639   8.104   0.901  1.00 10.00      A   
ATOM    929  CG  LEU   103     -15.716   8.936  -0.384  1.00 10.00      A   
ATOM    930  CD1 LEU   103     -17.021   8.674  -1.123  1.00 10.00      A   
ATOM    931  CD2 LEU   103     -15.558  10.415  -0.078  1.00 10.00      A   
ATOM    932  C   LEU   103     -14.346   6.225  -0.130  1.00 10.00      A   
ATOM    933  O   LEU   103     -14.457   6.048  -1.342  1.00 10.00      A   
ATOM    934  N   ASN   104     -13.192   6.118   0.519  1.00 10.00      A   
ATOM    935  HN  ASN   104     -13.175   6.272   1.490  1.00 10.00      A   
ATOM    936  CA  ASN   104     -11.950   5.783  -0.166  1.00 10.00      A   
ATOM    937  CB  ASN   104     -10.757   5.820   0.797  1.00 10.00      A   
ATOM    938  CG  ASN   104     -10.234   7.226   1.032  1.00 10.00      A   
ATOM    939  OD1 ASN   104     -10.416   8.115   0.202  1.00 10.00      A   
ATOM    940  ND2 ASN   104      -9.574   7.437   2.160  1.00 10.00      A   
ATOM    941 HD21 ASN   104      -9.457   6.685   2.778  1.00 10.00      A   
ATOM    942 HD22 ASN   104      -9.228   8.337   2.331  1.00 10.00      A   
ATOM    943  C   ASN   104     -12.039   4.422  -0.844  1.00 10.00      A   
ATOM    944  O   ASN   104     -11.710   4.290  -2.021  1.00 10.00      A   
ATOM    945  N   ALA   105     -12.529   3.428  -0.105  1.00 10.00      A   
ATOM    946  HN  ALA   105     -12.810   3.615   0.816  1.00 10.00      A   
ATOM    947  CA  ALA   105     -12.659   2.066  -0.617  1.00 10.00      A   
ATOM    948  CB  ALA   105     -13.178   1.142   0.473  1.00 10.00      A   
ATOM    949  C   ALA   105     -13.554   1.995  -1.851  1.00 10.00      A   
ATOM    950  O   ALA   105     -13.228   1.321  -2.831  1.00 10.00      A   
ATOM    951  N   VAL   106     -14.678   2.700  -1.803  1.00 10.00      A   
ATOM    952  HN  VAL   106     -14.885   3.218  -0.994  1.00 10.00      A   
ATOM    953  CA  VAL   106     -15.616   2.712  -2.922  1.00 10.00      A   
ATOM    954  CB  VAL   106     -16.933   3.431  -2.549  1.00 10.00      A   
ATOM    955  CG1 VAL   106     -17.958   3.308  -3.667  1.00 10.00      A   
ATOM    956  CG2 VAL   106     -17.496   2.869  -1.251  1.00 10.00      A   
ATOM    957  C   VAL   106     -14.987   3.381  -4.148  1.00 10.00      A   
ATOM    958  O   VAL   106     -15.345   3.088  -5.293  1.00 10.00      A   
ATOM    959  N   ARG   107     -14.036   4.272  -3.906  1.00 10.00      A   
ATOM    960  HN  ARG   107     -13.783   4.463  -2.978  1.00 10.00      A   
ATOM    961  CA  ARG   107     -13.361   4.969  -4.988  1.00 10.00      A   
ATOM    962  CB  ARG   107     -12.919   6.368  -4.563  1.00 10.00      A   
ATOM    963  CG  ARG   107     -14.072   7.348  -4.449  1.00 10.00      A   
ATOM    964  CD  ARG   107     -13.595   8.786  -4.521  1.00 10.00      A   
ATOM    965  NE  ARG   107     -14.631   9.671  -5.059  1.00 10.00      A   
ATOM    966  HE  ARG   107     -15.567   9.485  -4.800  1.00 10.00      A   
ATOM    967  CZ  ARG   107     -14.384  10.699  -5.868  1.00 10.00      A   
ATOM    968  NH1 ARG   107     -13.137  10.978  -6.239  1.00 10.00      A   
ATOM    969 HH11 ARG   107     -12.947  11.783  -6.876  1.00 10.00      A   
ATOM    970 HH12 ARG   107     -12.344  10.395  -5.894  1.00 10.00      A   
ATOM    971  NH2 ARG   107     -15.388  11.440  -6.322  1.00 10.00      A   
ATOM    972 HH21 ARG   107     -16.375  11.217  -6.045  1.00 10.00      A   
ATOM    973 HH22 ARG   107     -15.200  12.250  -6.953  1.00 10.00      A   
ATOM    974  C   ARG   107     -12.194   4.162  -5.540  1.00 10.00      A   
ATOM    975  O   ARG   107     -12.017   4.082  -6.756  1.00 10.00      A   
ATOM    976  N   SER   108     -11.410   3.554  -4.653  1.00 10.00      A   
ATOM    977  HN  SER   108     -11.599   3.650  -3.689  1.00 10.00      A   
ATOM    978  CA  SER   108     -10.271   2.747  -5.071  1.00 10.00      A   
ATOM    979  CB  SER   108      -9.443   2.297  -3.860  1.00 10.00      A   
ATOM    980  OG  SER   108     -10.272   1.963  -2.759  1.00 10.00      A   
ATOM    981  HG  SER   108      -9.869   2.296  -1.941  1.00 10.00      A   
ATOM    982  C   SER   108     -10.735   1.550  -5.891  1.00 10.00      A   
ATOM    983  O   SER   108     -10.106   1.183  -6.880  1.00 10.00      A   
ATOM    984  N   TYR   109     -11.858   0.963  -5.488  1.00 10.00      A   
ATOM    985  HN  TYR   109     -12.308   1.295  -4.676  1.00 10.00      A   
ATOM    986  CA  TYR   109     -12.418  -0.182  -6.192  1.00 10.00      A   
ATOM    987  CB  TYR   109     -13.608  -0.746  -5.416  1.00 10.00      A   
ATOM    988  CG  TYR   109     -14.104  -2.073  -5.940  1.00 10.00      A   
ATOM    989  CD1 TYR   109     -13.352  -3.229  -5.781  1.00 10.00      A   
ATOM    990  CD2 TYR   109     -15.321  -2.169  -6.597  1.00 10.00      A   
ATOM    991  CE1 TYR   109     -13.800  -4.442  -6.263  1.00 10.00      A   
ATOM    992  CE2 TYR   109     -15.778  -3.378  -7.081  1.00 10.00      A   
ATOM    993  CZ  TYR   109     -15.013  -4.510  -6.912  1.00 10.00      A   
ATOM    994  OH  TYR   109     -15.463  -5.716  -7.395  1.00 10.00      A   
ATOM    995  HH  TYR   109     -15.397  -6.384  -6.692  1.00 10.00      A   
ATOM    996  C   TYR   109     -12.853   0.197  -7.606  1.00 10.00      A   
ATOM    997  O   TYR   109     -12.791  -0.617  -8.529  1.00 10.00      A   
ATOM    998  N   ARG   110     -13.281   1.443  -7.772  1.00 10.00      A   
ATOM    999  HN  ARG   110     -13.286   2.052  -7.003  1.00 10.00      A   
ATOM   1000  CA  ARG   110     -13.734   1.933  -9.071  1.00 10.00      A   
ATOM   1001  CB  ARG   110     -14.830   2.989  -8.903  1.00 10.00      A   
ATOM   1002  CG  ARG   110     -16.175   2.425  -8.482  1.00 10.00      A   
ATOM   1003  CD  ARG   110     -17.285   3.443  -8.678  1.00 10.00      A   
ATOM   1004  NE  ARG   110     -17.545   4.227  -7.469  1.00 10.00      A   
ATOM   1005  HE  ARG   110     -16.840   4.247  -6.782  1.00 10.00      A   
ATOM   1006  CZ  ARG   110     -18.676   4.905  -7.257  1.00 10.00      A   
ATOM   1007  NH1 ARG   110     -19.643   4.888  -8.166  1.00 10.00      A   
ATOM   1008 HH11 ARG   110     -20.535   5.412  -8.005  1.00 10.00      A   
ATOM   1009 HH12 ARG   110     -19.518   4.354  -9.051  1.00 10.00      A   
ATOM   1010  NH2 ARG   110     -18.840   5.597  -6.137  1.00 10.00      A   
ATOM   1011 HH21 ARG   110     -18.083   5.625  -5.418  1.00 10.00      A   
ATOM   1012 HH22 ARG   110     -19.730   6.123  -5.972  1.00 10.00      A   
ATOM   1013  C   ARG   110     -12.575   2.501  -9.889  1.00 10.00      A   
ATOM   1014  O   ARG   110     -12.779   3.070 -10.962  1.00 10.00      A   
ATOM   1015  N   GLY   111     -11.362   2.347  -9.374  1.00 10.00      A   
ATOM   1016  HN  GLY   111     -11.258   1.880  -8.516  1.00 10.00      A   
ATOM   1017  CA  GLY   111     -10.190   2.848 -10.067  1.00 10.00      A   
ATOM   1018  C   GLY   111     -10.139   4.361 -10.087  1.00 10.00      A   
ATOM   1019  O   GLY   111      -9.606   4.962 -11.021  1.00 10.00      A   
ATOM   1020  N   GLN   112     -10.703   4.975  -9.060  1.00 10.00      A   
ATOM   1021  HN  GLN   112     -11.108   4.435  -8.345  1.00 10.00      A   
ATOM   1022  CA  GLN   112     -10.725   6.423  -8.945  1.00 10.00      A   
ATOM   1023  CB  GLN   112     -12.104   6.894  -8.471  1.00 10.00      A   
ATOM   1024  CG  GLN   112     -13.253   6.411  -9.341  1.00 10.00      A   
ATOM   1025  CD  GLN   112     -13.160   6.919 -10.765  1.00 10.00      A   
ATOM   1026  OE1 GLN   112     -12.688   8.029 -11.013  1.00 10.00      A   
ATOM   1027  NE2 GLN   112     -13.594   6.104 -11.712  1.00 10.00      A   
ATOM   1028 HE21 GLN   112     -13.946   5.226 -11.445  1.00 10.00      A   
ATOM   1029 HE22 GLN   112     -13.550   6.408 -12.644  1.00 10.00      A   
ATOM   1030  C   GLN   112      -9.655   6.869  -7.962  1.00 10.00      A   
ATOM   1031  O   GLN   112      -9.066   6.041  -7.263  1.00 10.00      A   
ATOM   1032  N   GLU   113      -9.399   8.165  -7.906  1.00 10.00      A   
ATOM   1033  HN  GLU   113      -9.900   8.782  -8.483  1.00 10.00      A   
ATOM   1034  CA  GLU   113      -8.395   8.693  -6.996  1.00 10.00      A   
ATOM   1035  CB  GLU   113      -7.805  10.003  -7.523  1.00 10.00      A   
ATOM   1036  CG  GLU   113      -6.293   9.971  -7.701  1.00 10.00      A   
ATOM   1037  CD  GLU   113      -5.642  11.315  -7.433  1.00 10.00      A   
ATOM   1038  OE1 GLU   113      -5.862  12.260  -8.224  1.00 10.00      A   
ATOM   1039  OE2 GLU   113      -4.915  11.437  -6.419  1.00 10.00      A   
ATOM   1040  C   GLU   113      -8.984   8.901  -5.609  1.00 10.00      A   
ATOM   1041  O   GLU   113     -10.109   9.389  -5.467  1.00 10.00      A   
ATOM   1042  N   THR   114      -8.231   8.507  -4.596  1.00 10.00      A   
ATOM   1043  HN  THR   114      -7.357   8.101  -4.776  1.00 10.00      A   
ATOM   1044  CA  THR   114      -8.662   8.654  -3.219  1.00 10.00      A   
ATOM   1045  CB  THR   114      -7.799   7.783  -2.288  1.00 10.00      A   
ATOM   1046  OG1 THR   114      -6.539   7.513  -2.923  1.00 10.00      A   
ATOM   1047  HG1 THR   114      -6.167   6.704  -2.547  1.00 10.00      A   
ATOM   1048  CG2 THR   114      -8.499   6.461  -2.013  1.00 10.00      A   
ATOM   1049  C   THR   114      -8.581  10.118  -2.795  1.00 10.00      A   
ATOM   1050  O   THR   114      -7.646  10.827  -3.167  1.00 10.00      A   
ATOM   1051  N   LEU   115      -9.568  10.572  -2.040  1.00 10.00      A   
ATOM   1052  HN  LEU   115     -10.289   9.963  -1.774  1.00 10.00      A   
ATOM   1053  CA  LEU   115      -9.604  11.956  -1.596  1.00 10.00      A   
ATOM   1054  CB  LEU   115     -11.041  12.479  -1.546  1.00 10.00      A   
ATOM   1055  CG  LEU   115     -11.832  12.422  -2.858  1.00 10.00      A   
ATOM   1056  CD1 LEU   115     -13.224  13.002  -2.666  1.00 10.00      A   
ATOM   1057  CD2 LEU   115     -11.092  13.148  -3.973  1.00 10.00      A   
ATOM   1058  C   LEU   115      -8.931  12.147  -0.244  1.00 10.00      A   
ATOM   1059  O   LEU   115      -9.152  11.374   0.693  1.00 10.00      A   
ATOM   1060  N   ASP   116      -8.112  13.184  -0.155  1.00 10.00      A   
ATOM   1061  HN  ASP   116      -7.973  13.745  -0.946  1.00 10.00      A   
ATOM   1062  CA  ASP   116      -7.409  13.516   1.076  1.00 10.00      A   
ATOM   1063  CB  ASP   116      -6.177  14.383   0.779  1.00 10.00      A   
ATOM   1064  CG  ASP   116      -6.495  15.863   0.639  1.00 10.00      A   
ATOM   1065  OD1 ASP   116      -7.150  16.248  -0.352  1.00 10.00      A   
ATOM   1066  OD2 ASP   116      -6.089  16.649   1.523  1.00 10.00      A   
ATOM   1067  C   ASP   116      -8.350  14.245   2.028  1.00 10.00      A   
ATOM   1068  O   ASP   116      -9.508  14.486   1.690  1.00 10.00      A   
ATOM   1069  N   ARG   117      -7.851  14.605   3.203  1.00 10.00      A   
ATOM   1070  HN  ARG   117      -6.912  14.398   3.410  1.00 10.00      A   
ATOM   1071  CA  ARG   117      -8.662  15.297   4.198  1.00 10.00      A   
ATOM   1072  CB  ARG   117      -7.885  15.520   5.495  1.00 10.00      A   
ATOM   1073  CG  ARG   117      -7.697  14.257   6.318  1.00 10.00      A   
ATOM   1074  CD  ARG   117      -7.277  14.576   7.742  1.00 10.00      A   
ATOM   1075  NE  ARG   117      -5.990  15.261   7.799  1.00 10.00      A   
ATOM   1076  HE  ARG   117      -5.967  16.202   7.500  1.00 10.00      A   
ATOM   1077  CZ  ARG   117      -4.861  14.693   8.224  1.00 10.00      A   
ATOM   1078  NH1 ARG   117      -4.861  13.423   8.623  1.00 10.00      A   
ATOM   1079 HH11 ARG   117      -5.744  12.867   8.603  1.00 10.00      A   
ATOM   1080 HH12 ARG   117      -3.979  12.976   8.958  1.00 10.00      A   
ATOM   1081  NH2 ARG   117      -3.736  15.395   8.246  1.00 10.00      A   
ATOM   1082 HH21 ARG   117      -3.733  16.391   7.930  1.00 10.00      A   
ATOM   1083 HH22 ARG   117      -2.844  14.959   8.577  1.00 10.00      A   
ATOM   1084  C   ARG   117      -9.238  16.610   3.677  1.00 10.00      A   
ATOM   1085  O   ARG   117     -10.341  16.999   4.056  1.00 10.00      A   
ATOM   1086  N   PHE   118      -8.507  17.282   2.795  1.00 10.00      A   
ATOM   1087  HN  PHE   118      -7.641  16.913   2.500  1.00 10.00      A   
ATOM   1088  CA  PHE   118      -8.968  18.545   2.238  1.00 10.00      A   
ATOM   1089  CB  PHE   118      -7.813  19.306   1.583  1.00 10.00      A   
ATOM   1090  CG  PHE   118      -8.205  20.633   0.997  1.00 10.00      A   
ATOM   1091  CD1 PHE   118      -8.877  21.575   1.760  1.00 10.00      A   
ATOM   1092  CD2 PHE   118      -7.899  20.939  -0.318  1.00 10.00      A   
ATOM   1093  CE1 PHE   118      -9.236  22.796   1.221  1.00 10.00      A   
ATOM   1094  CE2 PHE   118      -8.254  22.158  -0.863  1.00 10.00      A   
ATOM   1095  CZ  PHE   118      -8.924  23.087  -0.092  1.00 10.00      A   
ATOM   1096  C   PHE   118     -10.104  18.322   1.245  1.00 10.00      A   
ATOM   1097  O   PHE   118     -11.186  18.891   1.394  1.00 10.00      A   
ATOM   1098  N   ASP   119      -9.860  17.476   0.249  1.00 10.00      A   
ATOM   1099  HN  ASP   119      -8.979  17.041   0.192  1.00 10.00      A   
ATOM   1100  CA  ASP   119     -10.865  17.176  -0.768  1.00 10.00      A   
ATOM   1101  CB  ASP   119     -10.287  16.258  -1.853  1.00 10.00      A   
ATOM   1102  CG  ASP   119      -9.802  17.014  -3.079  1.00 10.00      A   
ATOM   1103  OD1 ASP   119      -9.121  18.053  -2.919  1.00 10.00      A   
ATOM   1104  OD2 ASP   119     -10.083  16.566  -4.211  1.00 10.00      A   
ATOM   1105  C   ASP   119     -12.108  16.546  -0.144  1.00 10.00      A   
ATOM   1106  O   ASP   119     -13.235  16.862  -0.525  1.00 10.00      A   
ATOM   1107  N   PHE   120     -11.891  15.666   0.831  1.00 10.00      A   
ATOM   1108  HN  PHE   120     -10.962  15.456   1.085  1.00 10.00      A   
ATOM   1109  CA  PHE   120     -12.988  14.994   1.525  1.00 10.00      A   
ATOM   1110  CB  PHE   120     -12.440  13.923   2.477  1.00 10.00      A   
ATOM   1111  CG  PHE   120     -13.478  13.266   3.343  1.00 10.00      A   
ATOM   1112  CD1 PHE   120     -14.417  12.408   2.794  1.00 10.00      A   
ATOM   1113  CD2 PHE   120     -13.512  13.505   4.708  1.00 10.00      A   
ATOM   1114  CE1 PHE   120     -15.372  11.801   3.590  1.00 10.00      A   
ATOM   1115  CE2 PHE   120     -14.462  12.904   5.508  1.00 10.00      A   
ATOM   1116  CZ  PHE   120     -15.394  12.050   4.949  1.00 10.00      A   
ATOM   1117  C   PHE   120     -13.844  16.001   2.291  1.00 10.00      A   
ATOM   1118  O   PHE   120     -15.074  15.936   2.253  1.00 10.00      A   
ATOM   1119  N   GLN   121     -13.186  16.939   2.970  1.00 10.00      A   
ATOM   1120  HN  GLN   121     -12.205  16.945   2.948  1.00 10.00      A   
ATOM   1121  CA  GLN   121     -13.885  17.961   3.743  1.00 10.00      A   
ATOM   1122  CB  GLN   121     -12.883  18.856   4.480  1.00 10.00      A   
ATOM   1123  CG  GLN   121     -13.511  20.051   5.181  1.00 10.00      A   
ATOM   1124  CD  GLN   121     -12.481  21.048   5.673  1.00 10.00      A   
ATOM   1125  OE1 GLN   121     -12.017  20.970   6.808  1.00 10.00      A   
ATOM   1126  NE2 GLN   121     -12.113  21.991   4.825  1.00 10.00      A   
ATOM   1127 HE21 GLN   121     -12.519  21.997   3.931  1.00 10.00      A   
ATOM   1128 HE22 GLN   121     -11.456  22.654   5.126  1.00 10.00      A   
ATOM   1129  C   GLN   121     -14.776  18.810   2.847  1.00 10.00      A   
ATOM   1130  O   GLN   121     -15.959  19.008   3.139  1.00 10.00      A   
ATOM   1131  N   ASP   122     -14.199  19.295   1.752  1.00 10.00      A   
ATOM   1132  HN  ASP   122     -13.251  19.090   1.582  1.00 10.00      A   
ATOM   1133  CA  ASP   122     -14.921  20.129   0.797  1.00 10.00      A   
ATOM   1134  CB  ASP   122     -13.998  20.551  -0.349  1.00 10.00      A   
ATOM   1135  CG  ASP   122     -13.416  21.938  -0.162  1.00 10.00      A   
ATOM   1136  OD1 ASP   122     -12.973  22.260   0.962  1.00 10.00      A   
ATOM   1137  OD2 ASP   122     -13.394  22.712  -1.142  1.00 10.00      A   
ATOM   1138  C   ASP   122     -16.140  19.404   0.243  1.00 10.00      A   
ATOM   1139  O   ASP   122     -17.218  19.992   0.102  1.00 10.00      A   
ATOM   1140  N   LEU   123     -15.962  18.124  -0.064  1.00 10.00      A   
ATOM   1141  HN  LEU   123     -15.073  17.721   0.068  1.00 10.00      A   
ATOM   1142  CA  LEU   123     -17.042  17.305  -0.600  1.00 10.00      A   
ATOM   1143  CB  LEU   123     -16.498  15.957  -1.084  1.00 10.00      A   
ATOM   1144  CG  LEU   123     -17.420  15.146  -1.999  1.00 10.00      A   
ATOM   1145  CD1 LEU   123     -17.466  15.756  -3.391  1.00 10.00      A   
ATOM   1146  CD2 LEU   123     -16.981  13.691  -2.059  1.00 10.00      A   
ATOM   1147  C   LEU   123     -18.124  17.079   0.454  1.00 10.00      A   
ATOM   1148  O   LEU   123     -19.320  17.178   0.166  1.00 10.00      A   
ATOM   1149  N   MET   124     -17.695  16.784   1.677  1.00 10.00      A   
ATOM   1150  HN  MET   124     -16.726  16.728   1.842  1.00 10.00      A   
ATOM   1151  CA  MET   124     -18.614  16.542   2.781  1.00 10.00      A   
ATOM   1152  CB  MET   124     -17.839  16.184   4.052  1.00 10.00      A   
ATOM   1153  CG  MET   124     -18.720  15.866   5.250  1.00 10.00      A   
ATOM   1154  SD  MET   124     -17.825  15.952   6.813  1.00 10.00      A   
ATOM   1155  CE  MET   124     -17.569  17.720   6.964  1.00 10.00      A   
ATOM   1156  C   MET   124     -19.490  17.763   3.035  1.00 10.00      A   
ATOM   1157  O   MET   124     -20.717  17.656   3.095  1.00 10.00      A   
ATOM   1158  N   GLU   125     -18.848  18.922   3.162  1.00 10.00      A   
ATOM   1159  HN  GLU   125     -17.866  18.934   3.080  1.00 10.00      A   
ATOM   1160  CA  GLU   125     -19.549  20.177   3.413  1.00 10.00      A   
ATOM   1161  CB  GLU   125     -18.548  21.334   3.488  1.00 10.00      A   
ATOM   1162  CG  GLU   125     -19.160  22.670   3.875  1.00 10.00      A   
ATOM   1163  CD  GLU   125     -18.137  23.786   3.907  1.00 10.00      A   
ATOM   1164  OE1 GLU   125     -17.378  23.873   4.898  1.00 10.00      A   
ATOM   1165  OE2 GLU   125     -18.090  24.585   2.946  1.00 10.00      A   
ATOM   1166  C   GLU   125     -20.579  20.452   2.324  1.00 10.00      A   
ATOM   1167  O   GLU   125     -21.706  20.861   2.608  1.00 10.00      A   
ATOM   1168  N   GLU   126     -20.186  20.202   1.082  1.00 10.00      A   
ATOM   1169  HN  GLU   126     -19.276  19.866   0.930  1.00 10.00      A   
ATOM   1170  CA  GLU   126     -21.056  20.420  -0.064  1.00 10.00      A   
ATOM   1171  CB  GLU   126     -20.322  20.060  -1.354  1.00 10.00      A   
ATOM   1172  CG  GLU   126     -21.098  20.379  -2.618  1.00 10.00      A   
ATOM   1173  CD  GLU   126     -20.439  19.815  -3.855  1.00 10.00      A   
ATOM   1174  OE1 GLU   126     -19.437  20.396  -4.319  1.00 10.00      A   
ATOM   1175  OE2 GLU   126     -20.927  18.786  -4.375  1.00 10.00      A   
ATOM   1176  C   GLU   126     -22.344  19.608   0.050  1.00 10.00      A   
ATOM   1177  O   GLU   126     -23.441  20.150  -0.081  1.00 10.00      A   
ATOM   1178  N   LYS   127     -22.203  18.314   0.318  1.00 10.00      A   
ATOM   1179  HN  LYS   127     -21.300  17.947   0.439  1.00 10.00      A   
ATOM   1180  CA  LYS   127     -23.357  17.428   0.437  1.00 10.00      A   
ATOM   1181  CB  LYS   127     -22.924  15.961   0.528  1.00 10.00      A   
ATOM   1182  CG  LYS   127     -21.916  15.523  -0.530  1.00 10.00      A   
ATOM   1183  CD  LYS   127     -22.368  15.881  -1.938  1.00 10.00      A   
ATOM   1184  CE  LYS   127     -21.319  15.480  -2.964  1.00 10.00      A   
ATOM   1185  NZ  LYS   127     -21.546  16.128  -4.281  1.00 10.00      A   
ATOM   1186  HZ1 LYS   127     -22.526  15.984  -4.588  1.00 10.00      A   
ATOM   1187  HZ2 LYS   127     -20.907  15.721  -4.996  1.00 10.00      A   
ATOM   1188  HZ3 LYS   127     -21.361  17.156  -4.216  1.00 10.00      A   
ATOM   1189  C   LYS   127     -24.220  17.802   1.639  1.00 10.00      A   
ATOM   1190  O   LYS   127     -25.445  17.662   1.607  1.00 10.00      A   
ATOM   1191  N   ILE   128     -23.575  18.270   2.700  1.00 10.00      A   
ATOM   1192  HN  ILE   128     -22.594  18.342   2.672  1.00 10.00      A   
ATOM   1193  CA  ILE   128     -24.284  18.673   3.910  1.00 10.00      A   
ATOM   1194  CB  ILE   128     -23.308  18.952   5.079  1.00 10.00      A   
ATOM   1195  CG1 ILE   128     -22.693  17.640   5.578  1.00 10.00      A   
ATOM   1196  CG2 ILE   128     -24.004  19.683   6.219  1.00 10.00      A   
ATOM   1197  CD1 ILE   128     -21.666  17.821   6.676  1.00 10.00      A   
ATOM   1198  C   ILE   128     -25.154  19.900   3.645  1.00 10.00      A   
ATOM   1199  O   ILE   128     -26.337  19.924   3.994  1.00 10.00      A   
ATOM   1200  N   ALA   129     -24.569  20.901   3.000  1.00 10.00      A   
ATOM   1201  HN  ALA   129     -23.626  20.810   2.727  1.00 10.00      A   
ATOM   1202  CA  ALA   129     -25.278  22.135   2.689  1.00 10.00      A   
ATOM   1203  CB  ALA   129     -24.300  23.191   2.201  1.00 10.00      A   
ATOM   1204  C   ALA   129     -26.379  21.907   1.655  1.00 10.00      A   
ATOM   1205  O   ALA   129     -27.440  22.529   1.721  1.00 10.00      A   
ATOM   1206  N   LEU   130     -26.125  21.010   0.709  1.00 10.00      A   
ATOM   1207  HN  LEU   130     -25.258  20.546   0.711  1.00 10.00      A   
ATOM   1208  CA  LEU   130     -27.093  20.702  -0.340  1.00 10.00      A   
ATOM   1209  CB  LEU   130     -26.482  19.744  -1.367  1.00 10.00      A   
ATOM   1210  CG  LEU   130     -27.396  19.318  -2.520  1.00 10.00      A   
ATOM   1211  CD1 LEU   130     -27.662  20.484  -3.459  1.00 10.00      A   
ATOM   1212  CD2 LEU   130     -26.799  18.141  -3.273  1.00 10.00      A   
ATOM   1213  C   LEU   130     -28.371  20.102   0.239  1.00 10.00      A   
ATOM   1214  O   LEU   130     -29.474  20.431  -0.192  1.00 10.00      A   
ATOM   1215  N   LEU   131     -28.216  19.235   1.230  1.00 10.00      A   
ATOM   1216  HN  LEU   131     -27.311  19.025   1.546  1.00 10.00      A   
ATOM   1217  CA  LEU   131     -29.360  18.585   1.858  1.00 10.00      A   
ATOM   1218  CB  LEU   131     -29.011  17.147   2.251  1.00 10.00      A   
ATOM   1219  CG  LEU   131     -28.661  16.197   1.102  1.00 10.00      A   
ATOM   1220  CD1 LEU   131     -28.206  14.850   1.640  1.00 10.00      A   
ATOM   1221  CD2 LEU   131     -29.847  16.028   0.164  1.00 10.00      A   
ATOM   1222  C   LEU   131     -29.854  19.366   3.072  1.00 10.00      A   
ATOM   1223  O   LEU   131     -30.762  18.917   3.774  1.00 10.00      A   
ATOM   1224  N   LYS   132     -29.245  20.530   3.311  1.00 10.00      A   
ATOM   1225  HN  LYS   132     -28.527  20.819   2.710  1.00 10.00      A   
ATOM   1226  CA  LYS   132     -29.610  21.392   4.436  1.00 10.00      A   
ATOM   1227  CB  LYS   132     -30.992  22.017   4.218  1.00 10.00      A   
ATOM   1228  CG  LYS   132     -31.082  22.919   2.998  1.00 10.00      A   
ATOM   1229  CD  LYS   132     -32.494  23.443   2.810  1.00 10.00      A   
ATOM   1230  CE  LYS   132     -32.640  24.201   1.502  1.00 10.00      A   
ATOM   1231  NZ  LYS   132     -34.055  24.578   1.249  1.00 10.00      A   
ATOM   1232  HZ1 LYS   132     -34.366  25.283   1.943  1.00 10.00      A   
ATOM   1233  HZ2 LYS   132     -34.666  23.739   1.328  1.00 10.00      A   
ATOM   1234  HZ3 LYS   132     -34.155  24.977   0.294  1.00 10.00      A   
ATOM   1235  C   LYS   132     -29.564  20.630   5.758  1.00 10.00      A   
ATOM   1236  O   LYS   132     -30.477  20.725   6.583  1.00 10.00      A   
ATOM   1237  N   MET   133     -28.493  19.877   5.951  1.00 10.00      A   
ATOM   1238  HN  MET   133     -27.792  19.860   5.262  1.00 10.00      A   
ATOM   1239  CA  MET   133     -28.317  19.088   7.161  1.00 10.00      A   
ATOM   1240  CB  MET   133     -27.761  17.702   6.813  1.00 10.00      A   
ATOM   1241  CG  MET   133     -28.718  16.826   6.020  1.00 10.00      A   
ATOM   1242  SD  MET   133     -30.247  16.473   6.910  1.00 10.00      A   
ATOM   1243  CE  MET   133     -31.174  15.608   5.644  1.00 10.00      A   
ATOM   1244  C   MET   133     -27.382  19.805   8.129  1.00 10.00      A   
ATOM   1245  O   MET   133     -26.645  20.709   7.728  1.00 10.00      A   
ATOM   1246  N   PRO   134     -27.423  19.444   9.423  1.00 10.00      A   
ATOM   1247  CA  PRO   134     -26.557  20.053  10.439  1.00 10.00      A   
ATOM   1248  CB  PRO   134     -27.002  19.384  11.745  1.00 10.00      A   
ATOM   1249  CG  PRO   134     -28.354  18.828  11.454  1.00 10.00      A   
ATOM   1250  CD  PRO   134     -28.329  18.439  10.007  1.00 10.00      A   
ATOM   1251  C   PRO   134     -25.085  19.751  10.171  1.00 10.00      A   
ATOM   1252  O   PRO   134     -24.720  18.610   9.881  1.00 10.00      A   
ATOM   1253  N   GLU   135     -24.240  20.771  10.275  1.00 10.00      A   
ATOM   1254  HN  GLU   135     -24.588  21.660  10.509  1.00 10.00      A   
ATOM   1255  CA  GLU   135     -22.808  20.609  10.036  1.00 10.00      A   
ATOM   1256  CB  GLU   135     -22.096  21.963   9.989  1.00 10.00      A   
ATOM   1257  CG  GLU   135     -22.563  22.886   8.874  1.00 10.00      A   
ATOM   1258  CD  GLU   135     -23.806  23.675   9.240  1.00 10.00      A   
ATOM   1259  OE1 GLU   135     -24.069  23.855  10.453  1.00 10.00      A   
ATOM   1260  OE2 GLU   135     -24.522  24.122   8.318  1.00 10.00      A   
ATOM   1261  C   GLU   135     -22.163  19.711  11.088  1.00 10.00      A   
ATOM   1262  O   GLU   135     -21.148  19.064  10.831  1.00 10.00      A   
ATOM   1263  N   ASP   136     -22.765  19.666  12.269  1.00 10.00      A   
ATOM   1264  HN  ASP   136     -23.575  20.203  12.410  1.00 10.00      A   
ATOM   1265  CA  ASP   136     -22.255  18.852  13.368  1.00 10.00      A   
ATOM   1266  CB  ASP   136     -22.355  19.617  14.695  1.00 10.00      A   
ATOM   1267  CG  ASP   136     -23.782  19.967  15.082  1.00 10.00      A   
ATOM   1268  OD1 ASP   136     -24.348  20.921  14.505  1.00 10.00      A   
ATOM   1269  OD2 ASP   136     -24.345  19.301  15.976  1.00 10.00      A   
ATOM   1270  C   ASP   136     -23.005  17.525  13.473  1.00 10.00      A   
ATOM   1271  O   ASP   136     -23.029  16.902  14.529  1.00 10.00      A   
ATOM   1272  N   LEU   137     -23.584  17.084  12.361  1.00 10.00      A   
ATOM   1273  HN  LEU   137     -23.488  17.609  11.538  1.00 10.00      A   
ATOM   1274  CA  LEU   137     -24.359  15.840  12.319  1.00 10.00      A   
ATOM   1275  CB  LEU   137     -24.944  15.619  10.919  1.00 10.00      A   
ATOM   1276  CG  LEU   137     -25.988  14.507  10.779  1.00 10.00      A   
ATOM   1277  CD1 LEU   137     -27.195  14.785  11.663  1.00 10.00      A   
ATOM   1278  CD2 LEU   137     -26.410  14.351   9.326  1.00 10.00      A   
ATOM   1279  C   LEU   137     -23.563  14.607  12.765  1.00 10.00      A   
ATOM   1280  O   LEU   137     -24.110  13.710  13.409  1.00 10.00      A   
ATOM   1281  N   LEU   138     -22.275  14.565  12.443  1.00 10.00      A   
ATOM   1282  HN  LEU   138     -21.872  15.321  11.960  1.00 10.00      A   
ATOM   1283  CA  LEU   138     -21.441  13.421  12.806  1.00 10.00      A   
ATOM   1284  CB  LEU   138     -20.394  13.132  11.728  1.00 10.00      A   
ATOM   1285  CG  LEU   138     -20.907  12.432  10.468  1.00 10.00      A   
ATOM   1286  CD1 LEU   138     -19.782  12.242   9.462  1.00 10.00      A   
ATOM   1287  CD2 LEU   138     -21.553  11.098  10.816  1.00 10.00      A   
ATOM   1288  C   LEU   138     -20.777  13.594  14.168  1.00 10.00      A   
ATOM   1289  O   LEU   138     -20.048  12.715  14.628  1.00 10.00      A   
ATOM   1290  N   THR   139     -21.028  14.726  14.807  1.00 10.00      A   
ATOM   1291  HN  THR   139     -21.622  15.391  14.395  1.00 10.00      A   
ATOM   1292  CA  THR   139     -20.450  15.004  16.115  1.00 10.00      A   
ATOM   1293  CB  THR   139     -19.271  15.991  15.999  1.00 10.00      A   
ATOM   1294  OG1 THR   139     -18.723  15.935  14.671  1.00 10.00      A   
ATOM   1295  HG1 THR   139     -19.357  15.514  14.081  1.00 10.00      A   
ATOM   1296  CG2 THR   139     -18.185  15.645  17.004  1.00 10.00      A   
ATOM   1297  C   THR   139     -21.506  15.583  17.054  1.00 10.00      A   
ATOM   1298  O   THR   139     -21.265  16.572  17.744  1.00 10.00      A   
ATOM   1299  N   ARG   140     -22.677  14.961  17.075  1.00 10.00      A   
ATOM   1300  HN  ARG   140     -22.809  14.166  16.518  1.00 10.00      A   
ATOM   1301  CA  ARG   140     -23.766  15.426  17.922  1.00 10.00      A   
ATOM   1302  CB  ARG   140     -24.785  16.224  17.107  1.00 10.00      A   
ATOM   1303  CG  ARG   140     -25.425  15.443  15.970  1.00 10.00      A   
ATOM   1304  CD  ARG   140     -26.653  16.155  15.432  1.00 10.00      A   
ATOM   1305  NE  ARG   140     -26.459  17.599  15.334  1.00 10.00      A   
ATOM   1306  HE  ARG   140     -25.532  17.938  15.395  1.00 10.00      A   
ATOM   1307  CZ  ARG   140     -27.452  18.473  15.194  1.00 10.00      A   
ATOM   1308  NH1 ARG   140     -28.716  18.063  15.131  1.00 10.00      A   
ATOM   1309 HH11 ARG   140     -28.948  17.034  15.193  1.00 10.00      A   
ATOM   1310 HH12 ARG   140     -29.486  18.755  15.025  1.00 10.00      A   
ATOM   1311  NH2 ARG   140     -27.179  19.766  15.102  1.00 10.00      A   
ATOM   1312 HH21 ARG   140     -26.186  20.099  15.143  1.00 10.00      A   
ATOM   1313 HH22 ARG   140     -27.951  20.458  14.993  1.00 10.00      A   
ATOM   1314  C   ARG   140     -24.470  14.273  18.617  1.00 10.00      A   
ATOM   1315  O   ARG   140     -24.291  13.105  18.261  1.00 10.00      A   
ATOM   1316  N   SER   141     -25.268  14.618  19.613  1.00 10.00      A   
ATOM   1317  HN  SER   141     -25.348  15.570  19.850  1.00 10.00      A   
ATOM   1318  CA  SER   141     -26.031  13.644  20.371  1.00 10.00      A   
ATOM   1319  CB  SER   141     -25.220  13.151  21.573  1.00 10.00      A   
ATOM   1320  OG  SER   141     -23.878  12.877  21.208  1.00 10.00      A   
ATOM   1321  HG  SER   141     -23.804  12.872  20.245  1.00 10.00      A   
ATOM   1322  C   SER   141     -27.336  14.277  20.840  1.00 10.00      A   
ATOM   1323  O   SER   141     -27.391  14.902  21.900  1.00 10.00      A   
ATOM   1324  N   VAL   142     -28.376  14.138  20.036  1.00 10.00      A   
ATOM   1325  HN  VAL   142     -28.270  13.632  19.202  1.00 10.00      A   
ATOM   1326  CA  VAL   142     -29.677  14.709  20.368  1.00 10.00      A   
ATOM   1327  CB  VAL   142     -30.517  15.025  19.112  1.00 10.00      A   
ATOM   1328  CG1 VAL   142     -29.850  16.112  18.283  1.00 10.00      A   
ATOM   1329  CG2 VAL   142     -30.749  13.771  18.280  1.00 10.00      A   
ATOM   1330  C   VAL   142     -30.472  13.804  21.301  1.00 10.00      A   
ATOM   1331  O   VAL   142     -30.116  12.642  21.504  1.00 10.00      A   
ATOM   1332  N   ASN   143     -31.540  14.353  21.868  1.00 10.00      A   
ATOM   1333  HN  ASN   143     -31.754  15.292  21.669  1.00 10.00      A   
ATOM   1334  CA  ASN   143     -32.405  13.612  22.782  1.00 10.00      A   
ATOM   1335  CB  ASN   143     -33.418  14.562  23.433  1.00 10.00      A   
ATOM   1336  CG  ASN   143     -34.268  13.899  24.502  1.00 10.00      A   
ATOM   1337  OD1 ASN   143     -35.366  13.409  24.226  1.00 10.00      A   
ATOM   1338  ND2 ASN   143     -33.773  13.887  25.729  1.00 10.00      A   
ATOM   1339 HD21 ASN   143     -32.893  14.302  25.879  1.00 10.00      A   
ATOM   1340 HD22 ASN   143     -34.299  13.462  26.438  1.00 10.00      A   
ATOM   1341  C   ASN   143     -33.130  12.481  22.052  1.00 10.00      A   
ATOM   1342  O   ASN   143     -33.377  12.569  20.846  1.00 10.00      A   
ATOM   1343  N   VAL   144     -33.472  11.427  22.795  1.00 10.00      A   
ATOM   1344  HN  VAL   144     -33.239  11.429  23.750  1.00 10.00      A   
ATOM   1345  CA  VAL   144     -34.164  10.260  22.245  1.00 10.00      A   
ATOM   1346  CB  VAL   144     -34.485   9.224  23.352  1.00 10.00      A   
ATOM   1347  CG1 VAL   144     -35.539   9.747  24.320  1.00 10.00      A   
ATOM   1348  CG2 VAL   144     -34.900   7.886  22.760  1.00 10.00      A   
ATOM   1349  C   VAL   144     -35.441  10.636  21.481  1.00 10.00      A   
ATOM   1350  O   VAL   144     -35.895   9.892  20.609  1.00 10.00      A   
ATOM   1351  N   GLY   145     -36.002  11.800  21.797  1.00 10.00      A   
ATOM   1352  HN  GLY   145     -35.594  12.356  22.496  1.00 10.00      A   
ATOM   1353  CA  GLY   145     -37.209  12.251  21.130  1.00 10.00      A   
ATOM   1354  C   GLY   145     -37.010  12.501  19.644  1.00 10.00      A   
ATOM   1355  O   GLY   145     -37.962  12.439  18.871  1.00 10.00      A   
ATOM   1356  N   PHE   146     -35.776  12.775  19.243  1.00 10.00      A   
ATOM   1357  HN  PHE   146     -35.047  12.792  19.903  1.00 10.00      A   
ATOM   1358  CA  PHE   146     -35.472  13.032  17.839  1.00 10.00      A   
ATOM   1359  CB  PHE   146     -34.923  14.449  17.649  1.00 10.00      A   
ATOM   1360  CG  PHE   146     -35.928  15.533  17.915  1.00 10.00      A   
ATOM   1361  CD1 PHE   146     -35.643  16.558  18.799  1.00 10.00      A   
ATOM   1362  CD2 PHE   146     -37.161  15.522  17.282  1.00 10.00      A   
ATOM   1363  CE1 PHE   146     -36.567  17.555  19.048  1.00 10.00      A   
ATOM   1364  CE2 PHE   146     -38.089  16.515  17.527  1.00 10.00      A   
ATOM   1365  CZ  PHE   146     -37.791  17.532  18.411  1.00 10.00      A   
ATOM   1366  C   PHE   146     -34.477  12.009  17.307  1.00 10.00      A   
ATOM   1367  O   PHE   146     -33.737  12.279  16.360  1.00 10.00      A   
ATOM   1368  N   SER   147     -34.477  10.829  17.915  1.00 10.00      A   
ATOM   1369  HN  SER   147     -35.114  10.671  18.643  1.00 10.00      A   
ATOM   1370  CA  SER   147     -33.570   9.759  17.519  1.00 10.00      A   
ATOM   1371  CB  SER   147     -33.724   8.567  18.463  1.00 10.00      A   
ATOM   1372  OG  SER   147     -35.093   8.237  18.634  1.00 10.00      A   
ATOM   1373  HG  SER   147     -35.413   8.619  19.463  1.00 10.00      A   
ATOM   1374  C   SER   147     -33.822   9.324  16.079  1.00 10.00      A   
ATOM   1375  O   SER   147     -32.900   9.288  15.266  1.00 10.00      A   
ATOM   1376  N   GLY   148     -35.081   9.009  15.773  1.00 10.00      A   
ATOM   1377  HN  GLY   148     -35.772   9.070  16.469  1.00 10.00      A   
ATOM   1378  CA  GLY   148     -35.444   8.580  14.435  1.00 10.00      A   
ATOM   1379  C   GLY   148     -35.076   9.609  13.387  1.00 10.00      A   
ATOM   1380  O   GLY   148     -34.552   9.268  12.326  1.00 10.00      A   
ATOM   1381  N   GLY   149     -35.344  10.873  13.694  1.00 10.00      A   
ATOM   1382  HN  GLY   149     -35.765  11.078  14.557  1.00 10.00      A   
ATOM   1383  CA  GLY   149     -35.031  11.947  12.776  1.00 10.00      A   
ATOM   1384  C   GLY   149     -33.552  12.022  12.464  1.00 10.00      A   
ATOM   1385  O   GLY   149     -33.162  12.102  11.299  1.00 10.00      A   
ATOM   1386  N   GLU   150     -32.727  11.973  13.503  1.00 10.00      A   
ATOM   1387  HN  GLU   150     -33.100  11.893  14.411  1.00 10.00      A   
ATOM   1388  CA  GLU   150     -31.280  12.043  13.332  1.00 10.00      A   
ATOM   1389  CB  GLU   150     -30.582  12.297  14.672  1.00 10.00      A   
ATOM   1390  CG  GLU   150     -29.404  13.257  14.588  1.00 10.00      A   
ATOM   1391  CD  GLU   150     -29.821  14.688  14.302  1.00 10.00      A   
ATOM   1392  OE1 GLU   150     -30.339  14.956  13.200  1.00 10.00      A   
ATOM   1393  OE2 GLU   150     -29.621  15.555  15.178  1.00 10.00      A   
ATOM   1394  C   GLU   150     -30.738  10.779  12.669  1.00 10.00      A   
ATOM   1395  O   GLU   150     -29.840  10.845  11.829  1.00 10.00      A   
ATOM   1396  N   LYS   151     -31.289   9.628  13.041  1.00 10.00      A   
ATOM   1397  HN  LYS   151     -32.002   9.633  13.719  1.00 10.00      A   
ATOM   1398  CA  LYS   151     -30.857   8.359  12.467  1.00 10.00      A   
ATOM   1399  CB  LYS   151     -31.564   7.175  13.132  1.00 10.00      A   
ATOM   1400  CG  LYS   151     -31.075   6.864  14.540  1.00 10.00      A   
ATOM   1401  CD  LYS   151     -31.738   5.610  15.090  1.00 10.00      A   
ATOM   1402  CE  LYS   151     -31.343   5.360  16.539  1.00 10.00      A   
ATOM   1403  NZ  LYS   151     -31.903   4.083  17.063  1.00 10.00      A   
ATOM   1404  HZ1 LYS   151     -31.419   3.270  16.629  1.00 10.00      A   
ATOM   1405  HZ2 LYS   151     -32.918   4.018  16.847  1.00 10.00      A   
ATOM   1406  HZ3 LYS   151     -31.777   4.034  18.094  1.00 10.00      A   
ATOM   1407  C   LYS   151     -31.098   8.351  10.963  1.00 10.00      A   
ATOM   1408  O   LYS   151     -30.255   7.899  10.192  1.00 10.00      A   
ATOM   1409  N   LYS   152     -32.245   8.880  10.547  1.00 10.00      A   
ATOM   1410  HN  LYS   152     -32.886   9.225  11.208  1.00 10.00      A   
ATOM   1411  CA  LYS   152     -32.576   8.948   9.135  1.00 10.00      A   
ATOM   1412  CB  LYS   152     -34.045   9.311   8.922  1.00 10.00      A   
ATOM   1413  CG  LYS   152     -35.014   8.187   9.248  1.00 10.00      A   
ATOM   1414  CD  LYS   152     -34.607   6.887   8.576  1.00 10.00      A   
ATOM   1415  CE  LYS   152     -34.248   5.832   9.608  1.00 10.00      A   
ATOM   1416  NZ  LYS   152     -33.639   4.631   8.987  1.00 10.00      A   
ATOM   1417  HZ1 LYS   152     -33.559   3.870   9.689  1.00 10.00      A   
ATOM   1418  HZ2 LYS   152     -32.683   4.858   8.626  1.00 10.00      A   
ATOM   1419  HZ3 LYS   152     -34.227   4.295   8.189  1.00 10.00      A   
ATOM   1420  C   LYS   152     -31.666   9.935   8.420  1.00 10.00      A   
ATOM   1421  O   LYS   152     -31.265   9.704   7.281  1.00 10.00      A   
ATOM   1422  N   ARG   153     -31.341  11.035   9.096  1.00 10.00      A   
ATOM   1423  HN  ARG   153     -31.715  11.175   9.995  1.00 10.00      A   
ATOM   1424  CA  ARG   153     -30.448  12.041   8.529  1.00 10.00      A   
ATOM   1425  CB  ARG   153     -30.301  13.240   9.470  1.00 10.00      A   
ATOM   1426  CG  ARG   153     -31.495  14.174   9.479  1.00 10.00      A   
ATOM   1427  CD  ARG   153     -31.246  15.382  10.360  1.00 10.00      A   
ATOM   1428  NE  ARG   153     -32.394  16.286  10.386  1.00 10.00      A   
ATOM   1429  HE  ARG   153     -32.833  16.478   9.529  1.00 10.00      A   
ATOM   1430  CZ  ARG   153     -32.875  16.845  11.489  1.00 10.00      A   
ATOM   1431  NH1 ARG   153     -32.320  16.604  12.664  1.00 10.00      A   
ATOM   1432 HH11 ARG   153     -31.485  15.958  12.742  1.00 10.00      A   
ATOM   1433 HH12 ARG   153     -32.708  17.047  13.521  1.00 10.00      A   
ATOM   1434  NH2 ARG   153     -33.922  17.656  11.416  1.00 10.00      A   
ATOM   1435 HH21 ARG   153     -34.369  17.854  10.495  1.00 10.00      A   
ATOM   1436 HH22 ARG   153     -34.301  18.098  12.283  1.00 10.00      A   
ATOM   1437  C   ARG   153     -29.085  11.417   8.281  1.00 10.00      A   
ATOM   1438  O   ARG   153     -28.424  11.707   7.284  1.00 10.00      A   
ATOM   1439  N   ASN   154     -28.682  10.549   9.202  1.00 10.00      A   
ATOM   1440  HN  ASN   154     -29.257  10.380   9.984  1.00 10.00      A   
ATOM   1441  CA  ASN   154     -27.413   9.850   9.097  1.00 10.00      A   
ATOM   1442  CB  ASN   154     -27.148   9.042  10.369  1.00 10.00      A   
ATOM   1443  CG  ASN   154     -26.328   9.812  11.383  1.00 10.00      A   
ATOM   1444  OD1 ASN   154     -25.370  10.501  11.027  1.00 10.00      A   
ATOM   1445  ND2 ASN   154     -26.701   9.711  12.648  1.00 10.00      A   
ATOM   1446 HD21 ASN   154     -27.481   9.150  12.861  1.00 10.00      A   
ATOM   1447 HD22 ASN   154     -26.185  10.202  13.322  1.00 10.00      A   
ATOM   1448  C   ASN   154     -27.424   8.935   7.884  1.00 10.00      A   
ATOM   1449  O   ASN   154     -26.473   8.917   7.102  1.00 10.00      A   
ATOM   1450  N   ASP   155     -28.519   8.193   7.728  1.00 10.00      A   
ATOM   1451  HN  ASP   155     -29.234   8.254   8.402  1.00 10.00      A   
ATOM   1452  CA  ASP   155     -28.685   7.274   6.602  1.00 10.00      A   
ATOM   1453  CB  ASP   155     -30.035   6.550   6.686  1.00 10.00      A   
ATOM   1454  CG  ASP   155     -30.088   5.483   7.762  1.00 10.00      A   
ATOM   1455  OD1 ASP   155     -29.030   5.143   8.329  1.00 10.00      A   
ATOM   1456  OD2 ASP   155     -31.197   4.973   8.039  1.00 10.00      A   
ATOM   1457  C   ASP   155     -28.603   8.026   5.279  1.00 10.00      A   
ATOM   1458  O   ASP   155     -27.951   7.577   4.332  1.00 10.00      A   
ATOM   1459  N   ILE   156     -29.266   9.177   5.222  1.00 10.00      A   
ATOM   1460  HN  ILE   156     -29.768   9.476   6.013  1.00 10.00      A   
ATOM   1461  CA  ILE   156     -29.277  10.005   4.022  1.00 10.00      A   
ATOM   1462  CB  ILE   156     -30.312  11.149   4.126  1.00 10.00      A   
ATOM   1463  CG1 ILE   156     -31.733  10.588   4.289  1.00 10.00      A   
ATOM   1464  CG2 ILE   156     -30.236  12.079   2.921  1.00 10.00      A   
ATOM   1465  CD1 ILE   156     -32.203   9.719   3.139  1.00 10.00      A   
ATOM   1466  C   ILE   156     -27.886  10.579   3.746  1.00 10.00      A   
ATOM   1467  O   ILE   156     -27.437  10.615   2.598  1.00 10.00      A   
ATOM   1468  N   LEU   157     -27.199  11.003   4.807  1.00 10.00      A   
ATOM   1469  HN  LEU   157     -27.609  10.941   5.699  1.00 10.00      A   
ATOM   1470  CA  LEU   157     -25.855  11.560   4.680  1.00 10.00      A   
ATOM   1471  CB  LEU   157     -25.324  12.024   6.043  1.00 10.00      A   
ATOM   1472  CG  LEU   157     -23.915  12.634   6.055  1.00 10.00      A   
ATOM   1473  CD1 LEU   157     -23.875  13.918   5.242  1.00 10.00      A   
ATOM   1474  CD2 LEU   157     -23.449  12.888   7.480  1.00 10.00      A   
ATOM   1475  C   LEU   157     -24.908  10.532   4.072  1.00 10.00      A   
ATOM   1476  O   LEU   157     -24.011  10.877   3.297  1.00 10.00      A   
ATOM   1477  N   GLN   158     -25.114   9.266   4.429  1.00 10.00      A   
ATOM   1478  HN  GLN   158     -25.832   9.059   5.068  1.00 10.00      A   
ATOM   1479  CA  GLN   158     -24.294   8.183   3.907  1.00 10.00      A   
ATOM   1480  CB  GLN   158     -24.661   6.856   4.571  1.00 10.00      A   
ATOM   1481  CG  GLN   158     -24.439   6.831   6.070  1.00 10.00      A   
ATOM   1482  CD  GLN   158     -24.703   5.471   6.685  1.00 10.00      A   
ATOM   1483  OE1 GLN   158     -25.495   4.678   6.173  1.00 10.00      A   
ATOM   1484  NE2 GLN   158     -24.045   5.201   7.797  1.00 10.00      A   
ATOM   1485 HE21 GLN   158     -23.436   5.891   8.148  1.00 10.00      A   
ATOM   1486 HE22 GLN   158     -24.189   4.331   8.226  1.00 10.00      A   
ATOM   1487  C   GLN   158     -24.472   8.077   2.400  1.00 10.00      A   
ATOM   1488  O   GLN   158     -23.508   7.910   1.664  1.00 10.00      A   
ATOM   1489  N   MET   159     -25.716   8.201   1.953  1.00 10.00      A   
ATOM   1490  HN  MET   159     -26.439   8.347   2.598  1.00 10.00      A   
ATOM   1491  CA  MET   159     -26.036   8.125   0.531  1.00 10.00      A   
ATOM   1492  CB  MET   159     -27.555   8.070   0.329  1.00 10.00      A   
ATOM   1493  CG  MET   159     -27.999   8.048  -1.128  1.00 10.00      A   
ATOM   1494  SD  MET   159     -29.793   8.032  -1.319  1.00 10.00      A   
ATOM   1495  CE  MET   159     -30.243   9.543  -0.465  1.00 10.00      A   
ATOM   1496  C   MET   159     -25.438   9.310  -0.228  1.00 10.00      A   
ATOM   1497  O   MET   159     -25.070   9.192  -1.396  1.00 10.00      A   
ATOM   1498  N   ALA   160     -25.338  10.447   0.447  1.00 10.00      A   
ATOM   1499  HN  ALA   160     -25.643  10.477   1.379  1.00 10.00      A   
ATOM   1500  CA  ALA   160     -24.786  11.649  -0.161  1.00 10.00      A   
ATOM   1501  CB  ALA   160     -25.142  12.875   0.668  1.00 10.00      A   
ATOM   1502  C   ALA   160     -23.272  11.536  -0.337  1.00 10.00      A   
ATOM   1503  O   ALA   160     -22.762  11.557  -1.460  1.00 10.00      A   
ATOM   1504  N   VAL   161     -22.554  11.403   0.770  1.00 10.00      A   
ATOM   1505  HN  VAL   161     -23.014  11.355   1.639  1.00 10.00      A   
ATOM   1506  CA  VAL   161     -21.099  11.301   0.723  1.00 10.00      A   
ATOM   1507  CB  VAL   161     -20.426  11.871   1.992  1.00 10.00      A   
ATOM   1508  CG1 VAL   161     -18.948  12.141   1.742  1.00 10.00      A   
ATOM   1509  CG2 VAL   161     -21.132  13.135   2.457  1.00 10.00      A   
ATOM   1510  C   VAL   161     -20.659   9.856   0.508  1.00 10.00      A   
ATOM   1511  O   VAL   161     -20.103   9.221   1.404  1.00 10.00      A   
ATOM   1512  N   LEU   162     -20.924   9.344  -0.686  1.00 10.00      A   
ATOM   1513  HN  LEU   162     -21.372   9.907  -1.351  1.00 10.00      A   
ATOM   1514  CA  LEU   162     -20.563   7.976  -1.041  1.00 10.00      A   
ATOM   1515  CB  LEU   162     -21.507   6.973  -0.361  1.00 10.00      A   
ATOM   1516  CG  LEU   162     -20.965   5.559  -0.108  1.00 10.00      A   
ATOM   1517  CD1 LEU   162     -21.052   4.698  -1.359  1.00 10.00      A   
ATOM   1518  CD2 LEU   162     -19.538   5.607   0.416  1.00 10.00      A   
ATOM   1519  C   LEU   162     -20.617   7.801  -2.551  1.00 10.00      A   
ATOM   1520  O   LEU   162     -19.828   7.050  -3.127  1.00 10.00      A   
ATOM   1521  N   GLU   163     -21.543   8.526  -3.180  1.00 10.00      A   
ATOM   1522  HN  GLU   163     -22.124   9.108  -2.650  1.00 10.00      A   
ATOM   1523  CA  GLU   163     -21.738   8.473  -4.630  1.00 10.00      A   
ATOM   1524  CB  GLU   163     -20.478   8.934  -5.379  1.00 10.00      A   
ATOM   1525  CG  GLU   163     -19.849  10.208  -4.833  1.00 10.00      A   
ATOM   1526  CD  GLU   163     -18.493  10.496  -5.448  1.00 10.00      A   
ATOM   1527  OE1 GLU   163     -17.545   9.710  -5.219  1.00 10.00      A   
ATOM   1528  OE2 GLU   163     -18.366  11.512  -6.166  1.00 10.00      A   
ATOM   1529  C   GLU   163     -22.149   7.065  -5.082  1.00 10.00      A   
ATOM   1530  O   GLU   163     -21.462   6.442  -5.894  1.00 10.00      A   
ATOM   1531  N   PRO   164     -23.274   6.540  -4.549  1.00 10.00      A   
ATOM   1532  CA  PRO   164     -23.769   5.214  -4.887  1.00 10.00      A   
ATOM   1533  CB  PRO   164     -24.409   4.767  -3.571  1.00 10.00      A   
ATOM   1534  CG  PRO   164     -24.808   6.026  -2.859  1.00 10.00      A   
ATOM   1535  CD  PRO   164     -24.158   7.188  -3.571  1.00 10.00      A   
ATOM   1536  C   PRO   164     -24.825   5.262  -5.987  1.00 10.00      A   
ATOM   1537  O   PRO   164     -25.697   6.134  -5.988  1.00 10.00      A   
ATOM   1538  N   GLU   165     -24.744   4.329  -6.922  1.00 10.00      A   
ATOM   1539  HN  GLU   165     -24.021   3.667  -6.877  1.00 10.00      A   
ATOM   1540  CA  GLU   165     -25.697   4.274  -8.022  1.00 10.00      A   
ATOM   1541  CB  GLU   165     -25.074   3.641  -9.267  1.00 10.00      A   
ATOM   1542  CG  GLU   165     -24.145   4.565 -10.041  1.00 10.00      A   
ATOM   1543  CD  GLU   165     -22.717   4.524  -9.538  1.00 10.00      A   
ATOM   1544  OE1 GLU   165     -21.909   3.752 -10.098  1.00 10.00      A   
ATOM   1545  OE2 GLU   165     -22.390   5.264  -8.584  1.00 10.00      A   
ATOM   1546  C   GLU   165     -26.971   3.532  -7.624  1.00 10.00      A   
ATOM   1547  O   GLU   165     -28.072   3.906  -8.033  1.00 10.00      A   
ATOM   1548  N   LEU   166     -26.817   2.489  -6.820  1.00 10.00      A   
ATOM   1549  HN  LEU   166     -25.917   2.248  -6.509  1.00 10.00      A   
ATOM   1550  CA  LEU   166     -27.952   1.695  -6.375  1.00 10.00      A   
ATOM   1551  CB  LEU   166     -27.745   0.218  -6.720  1.00 10.00      A   
ATOM   1552  CG  LEU   166     -29.008  -0.641  -6.834  1.00 10.00      A   
ATOM   1553  CD1 LEU   166     -29.867  -0.185  -8.004  1.00 10.00      A   
ATOM   1554  CD2 LEU   166     -28.640  -2.105  -6.985  1.00 10.00      A   
ATOM   1555  C   LEU   166     -28.181   1.874  -4.876  1.00 10.00      A   
ATOM   1556  O   LEU   166     -27.609   1.153  -4.054  1.00 10.00      A   
ATOM   1557  N   CYS   167     -29.009   2.850  -4.534  1.00 10.00      A   
ATOM   1558  HN  CYS   167     -29.419   3.397  -5.240  1.00 10.00      A   
ATOM   1559  CA  CYS   167     -29.327   3.140  -3.142  1.00 10.00      A   
ATOM   1560  CB  CYS   167     -29.589   4.638  -2.976  1.00 10.00      A   
ATOM   1561  SG  CYS   167     -29.073   5.640  -4.391  1.00 10.00      A   
ATOM   1562  HG  CYS   167     -29.923   5.404  -5.386  1.00 10.00      A   
ATOM   1563  C   CYS   167     -30.547   2.337  -2.691  1.00 10.00      A   
ATOM   1564  O   CYS   167     -31.620   2.434  -3.291  1.00 10.00      A   
ATOM   1565  N   ILE   168     -30.375   1.527  -1.653  1.00 10.00      A   
ATOM   1566  HN  ILE   168     -29.494   1.482  -1.223  1.00 10.00      A   
ATOM   1567  CA  ILE   168     -31.463   0.704  -1.131  1.00 10.00      A   
ATOM   1568  CB  ILE   168     -31.138  -0.803  -1.244  1.00 10.00      A   
ATOM   1569  CG1 ILE   168     -30.749  -1.154  -2.685  1.00 10.00      A   
ATOM   1570  CG2 ILE   168     -32.325  -1.643  -0.789  1.00 10.00      A   
ATOM   1571  CD1 ILE   168     -30.200  -2.555  -2.860  1.00 10.00      A   
ATOM   1572  C   ILE   168     -31.750   1.052   0.329  1.00 10.00      A   
ATOM   1573  O   ILE   168     -30.891   0.888   1.194  1.00 10.00      A   
ATOM   1574  N   LEU   169     -32.959   1.523   0.593  1.00 10.00      A   
ATOM   1575  HN  LEU   169     -33.607   1.611  -0.143  1.00 10.00      A   
ATOM   1576  CA  LEU   169     -33.366   1.902   1.940  1.00 10.00      A   
ATOM   1577  CB  LEU   169     -33.852   3.356   1.957  1.00 10.00      A   
ATOM   1578  CG  LEU   169     -32.820   4.423   2.333  1.00 10.00      A   
ATOM   1579  CD1 LEU   169     -33.347   5.809   1.991  1.00 10.00      A   
ATOM   1580  CD2 LEU   169     -32.481   4.337   3.813  1.00 10.00      A   
ATOM   1581  C   LEU   169     -34.477   0.991   2.451  1.00 10.00      A   
ATOM   1582  O   LEU   169     -35.520   0.849   1.810  1.00 10.00      A   
ATOM   1583  N   ASP   170     -34.247   0.368   3.598  1.00 10.00      A   
ATOM   1584  HN  ASP   170     -33.389   0.506   4.055  1.00 10.00      A   
ATOM   1585  CA  ASP   170     -35.239  -0.514   4.199  1.00 10.00      A   
ATOM   1586  CB  ASP   170     -34.622  -1.846   4.633  1.00 10.00      A   
ATOM   1587  CG  ASP   170     -35.596  -2.709   5.417  1.00 10.00      A   
ATOM   1588  OD1 ASP   170     -36.749  -2.875   4.963  1.00 10.00      A   
ATOM   1589  OD2 ASP   170     -35.213  -3.222   6.497  1.00 10.00      A   
ATOM   1590  C   ASP   170     -35.916   0.171   5.378  1.00 10.00      A   
ATOM   1591  O   ASP   170     -35.404   0.168   6.497  1.00 10.00      A   
ATOM   1592  N   GLU   171     -37.059   0.776   5.110  1.00 10.00      A   
ATOM   1593  HN  GLU   171     -37.414   0.743   4.197  1.00 10.00      A   
ATOM   1594  CA  GLU   171     -37.817   1.476   6.133  1.00 10.00      A   
ATOM   1595  CB  GLU   171     -37.999   2.949   5.752  1.00 10.00      A   
ATOM   1596  CG  GLU   171     -36.697   3.718   5.572  1.00 10.00      A   
ATOM   1597  CD  GLU   171     -35.813   3.687   6.805  1.00 10.00      A   
ATOM   1598  OE1 GLU   171     -36.345   3.735   7.934  1.00 10.00      A   
ATOM   1599  OE2 GLU   171     -34.575   3.626   6.653  1.00 10.00      A   
ATOM   1600  C   GLU   171     -39.170   0.806   6.328  1.00 10.00      A   
ATOM   1601  O   GLU   171     -40.195   1.465   6.497  1.00 10.00      A   
ATOM   1602  N   SER   172     -39.163  -0.518   6.306  1.00 10.00      A   
ATOM   1603  HN  SER   172     -38.312  -0.988   6.171  1.00 10.00      A   
ATOM   1604  CA  SER   172     -40.381  -1.292   6.476  1.00 10.00      A   
ATOM   1605  CB  SER   172     -40.329  -2.542   5.590  1.00 10.00      A   
ATOM   1606  OG  SER   172     -39.151  -3.304   5.821  1.00 10.00      A   
ATOM   1607  HG  SER   172     -38.415  -2.956   5.279  1.00 10.00      A   
ATOM   1608  C   SER   172     -40.590  -1.664   7.945  1.00 10.00      A   
ATOM   1609  O   SER   172     -41.134  -2.722   8.264  1.00 10.00      A   
ATOM   1610  N   ASP   173     -40.171  -0.768   8.830  1.00 10.00      A   
ATOM   1611  HN  ASP   173     -39.786   0.072   8.507  1.00 10.00      A   
ATOM   1612  CA  ASP   173     -40.290  -0.984  10.266  1.00 10.00      A   
ATOM   1613  CB  ASP   173     -38.968  -0.644  10.963  1.00 10.00      A   
ATOM   1614  CG  ASP   173     -38.942  -1.075  12.415  1.00 10.00      A   
ATOM   1615  OD1 ASP   173     -39.607  -2.078  12.755  1.00 10.00      A   
ATOM   1616  OD2 ASP   173     -38.256  -0.415  13.224  1.00 10.00      A   
ATOM   1617  C   ASP   173     -41.428  -0.147  10.845  1.00 10.00      A   
ATOM   1618  O   ASP   173     -41.900   0.798  10.210  1.00 10.00      A   
ATOM   1619  N   SER   174     -41.867  -0.505  12.043  1.00 10.00      A   
ATOM   1620  HN  SER   174     -41.444  -1.269  12.498  1.00 10.00      A   
ATOM   1621  CA  SER   174     -42.947   0.196  12.714  1.00 10.00      A   
ATOM   1622  CB  SER   174     -43.879  -0.825  13.371  1.00 10.00      A   
ATOM   1623  OG  SER   174     -43.202  -2.058  13.596  1.00 10.00      A   
ATOM   1624  HG  SER   174     -42.838  -2.066  14.492  1.00 10.00      A   
ATOM   1625  C   SER   174     -42.405   1.177  13.755  1.00 10.00      A   
ATOM   1626  O   SER   174     -41.257   1.065  14.194  1.00 10.00      A   
ATOM   1627  N   GLY   175     -43.232   2.145  14.132  1.00 10.00      A   
ATOM   1628  HN  GLY   175     -44.125   2.193  13.732  1.00 10.00      A   
ATOM   1629  CA  GLY   175     -42.835   3.130  15.121  1.00 10.00      A   
ATOM   1630  C   GLY   175     -41.933   4.207  14.550  1.00 10.00      A   
ATOM   1631  O   GLY   175     -41.041   4.706  15.237  1.00 10.00      A   
ATOM   1632  N   LEU   176     -42.166   4.576  13.297  1.00 10.00      A   
ATOM   1633  HN  LEU   176     -42.906   4.160  12.804  1.00 10.00      A   
ATOM   1634  CA  LEU   176     -41.355   5.594  12.644  1.00 10.00      A   
ATOM   1635  CB  LEU   176     -41.069   5.226  11.186  1.00 10.00      A   
ATOM   1636  CG  LEU   176     -40.110   4.052  10.968  1.00 10.00      A   
ATOM   1637  CD1 LEU   176     -39.864   3.826   9.483  1.00 10.00      A   
ATOM   1638  CD2 LEU   176     -38.798   4.285  11.702  1.00 10.00      A   
ATOM   1639  C   LEU   176     -41.997   6.972  12.741  1.00 10.00      A   
ATOM   1640  O   LEU   176     -43.130   7.177  12.304  1.00 10.00      A   
ATOM   1641  N   ASP   177     -41.263   7.907  13.334  1.00 10.00      A   
ATOM   1642  HN  ASP   177     -40.372   7.666  13.671  1.00 10.00      A   
ATOM   1643  CA  ASP   177     -41.735   9.279  13.501  1.00 10.00      A   
ATOM   1644  CB  ASP   177     -40.786  10.064  14.415  1.00 10.00      A   
ATOM   1645  CG  ASP   177     -41.242  10.112  15.860  1.00 10.00      A   
ATOM   1646  OD1 ASP   177     -42.136  10.932  16.179  1.00 10.00      A   
ATOM   1647  OD2 ASP   177     -40.703   9.345  16.687  1.00 10.00      A   
ATOM   1648  C   ASP   177     -41.830   9.982  12.154  1.00 10.00      A   
ATOM   1649  O   ASP   177     -41.023   9.729  11.257  1.00 10.00      A   
ATOM   1650  N   ILE   178     -42.799  10.881  12.020  1.00 10.00      A   
ATOM   1651  HN  ILE   178     -43.400  11.054  12.778  1.00 10.00      A   
ATOM   1652  CA  ILE   178     -42.989  11.616  10.770  1.00 10.00      A   
ATOM   1653  CB  ILE   178     -44.304  12.429  10.730  1.00 10.00      A   
ATOM   1654  CG1 ILE   178     -44.258  13.620  11.693  1.00 10.00      A   
ATOM   1655  CG2 ILE   178     -45.498  11.533  11.030  1.00 10.00      A   
ATOM   1656  CD1 ILE   178     -45.328  14.657  11.432  1.00 10.00      A   
ATOM   1657  C   ILE   178     -41.796  12.522  10.481  1.00 10.00      A   
ATOM   1658  O   ILE   178     -41.493  12.818   9.324  1.00 10.00      A   
ATOM   1659  N   ASP   179     -41.111  12.938  11.543  1.00 10.00      A   
ATOM   1660  HN  ASP   179     -41.410  12.668  12.435  1.00 10.00      A   
ATOM   1661  CA  ASP   179     -39.934  13.791  11.417  1.00 10.00      A   
ATOM   1662  CB  ASP   179     -39.419  14.213  12.798  1.00 10.00      A   
ATOM   1663  CG  ASP   179     -40.189  15.376  13.389  1.00 10.00      A   
ATOM   1664  OD1 ASP   179     -39.924  16.531  12.996  1.00 10.00      A   
ATOM   1665  OD2 ASP   179     -41.061  15.141  14.255  1.00 10.00      A   
ATOM   1666  C   ASP   179     -38.839  13.045  10.673  1.00 10.00      A   
ATOM   1667  O   ASP   179     -38.091  13.628   9.889  1.00 10.00      A   
ATOM   1668  N   ALA   180     -38.766  11.744  10.922  1.00 10.00      A   
ATOM   1669  HN  ALA   180     -39.400  11.346  11.555  1.00 10.00      A   
ATOM   1670  CA  ALA   180     -37.782  10.890  10.283  1.00 10.00      A   
ATOM   1671  CB  ALA   180     -37.668   9.583  11.050  1.00 10.00      A   
ATOM   1672  C   ALA   180     -38.189  10.617   8.842  1.00 10.00      A   
ATOM   1673  O   ALA   180     -37.352  10.580   7.939  1.00 10.00      A   
ATOM   1674  N   LEU   181     -39.489  10.439   8.645  1.00 10.00      A   
ATOM   1675  HN  LEU   181     -40.093  10.485   9.417  1.00 10.00      A   
ATOM   1676  CA  LEU   181     -40.049  10.165   7.327  1.00 10.00      A   
ATOM   1677  CB  LEU   181     -41.559   9.926   7.432  1.00 10.00      A   
ATOM   1678  CG  LEU   181     -42.004   8.799   8.371  1.00 10.00      A   
ATOM   1679  CD1 LEU   181     -43.522   8.715   8.429  1.00 10.00      A   
ATOM   1680  CD2 LEU   181     -41.399   7.467   7.949  1.00 10.00      A   
ATOM   1681  C   LEU   181     -39.762  11.304   6.356  1.00 10.00      A   
ATOM   1682  O   LEU   181     -39.440  11.073   5.190  1.00 10.00      A   
ATOM   1683  N   LYS   182     -39.869  12.534   6.848  1.00 10.00      A   
ATOM   1684  HN  LYS   182     -40.132  12.651   7.788  1.00 10.00      A   
ATOM   1685  CA  LYS   182     -39.614  13.709   6.025  1.00 10.00      A   
ATOM   1686  CB  LYS   182     -39.937  14.996   6.786  1.00 10.00      A   
ATOM   1687  CG  LYS   182     -39.838  16.253   5.933  1.00 10.00      A   
ATOM   1688  CD  LYS   182     -40.036  17.511   6.758  1.00 10.00      A   
ATOM   1689  CE  LYS   182     -40.102  18.746   5.872  1.00 10.00      A   
ATOM   1690  NZ  LYS   182     -38.780  19.087   5.277  1.00 10.00      A   
ATOM   1691  HZ1 LYS   182     -38.481  18.344   4.600  1.00 10.00      A   
ATOM   1692  HZ2 LYS   182     -38.061  19.170   6.023  1.00 10.00      A   
ATOM   1693  HZ3 LYS   182     -38.840  19.993   4.770  1.00 10.00      A   
ATOM   1694  C   LYS   182     -38.163  13.731   5.556  1.00 10.00      A   
ATOM   1695  O   LYS   182     -37.867  14.165   4.446  1.00 10.00      A   
ATOM   1696  N   VAL   183     -37.265  13.245   6.407  1.00 10.00      A   
ATOM   1697  HN  VAL   183     -37.567  12.894   7.272  1.00 10.00      A   
ATOM   1698  CA  VAL   183     -35.844  13.203   6.076  1.00 10.00      A   
ATOM   1699  CB  VAL   183     -34.990  12.723   7.270  1.00 10.00      A   
ATOM   1700  CG1 VAL   183     -33.517  12.688   6.899  1.00 10.00      A   
ATOM   1701  CG2 VAL   183     -35.208  13.611   8.485  1.00 10.00      A   
ATOM   1702  C   VAL   183     -35.607  12.286   4.879  1.00 10.00      A   
ATOM   1703  O   VAL   183     -34.826  12.607   3.982  1.00 10.00      A   
ATOM   1704  N   VAL   184     -36.303  11.153   4.867  1.00 10.00      A   
ATOM   1705  HN  VAL   184     -36.918  10.960   5.607  1.00 10.00      A   
ATOM   1706  CA  VAL   184     -36.181  10.192   3.779  1.00 10.00      A   
ATOM   1707  CB  VAL   184     -36.980   8.897   4.064  1.00 10.00      A   
ATOM   1708  CG1 VAL   184     -36.774   7.878   2.952  1.00 10.00      A   
ATOM   1709  CG2 VAL   184     -36.587   8.304   5.409  1.00 10.00      A   
ATOM   1710  C   VAL   184     -36.672  10.813   2.474  1.00 10.00      A   
ATOM   1711  O   VAL   184     -35.969  10.797   1.463  1.00 10.00      A   
ATOM   1712  N   ALA   185     -37.871  11.380   2.516  1.00 10.00      A   
ATOM   1713  HN  ALA   185     -38.375  11.370   3.360  1.00 10.00      A   
ATOM   1714  CA  ALA   185     -38.464  12.011   1.343  1.00 10.00      A   
ATOM   1715  CB  ALA   185     -39.855  12.532   1.668  1.00 10.00      A   
ATOM   1716  C   ALA   185     -37.588  13.149   0.832  1.00 10.00      A   
ATOM   1717  O   ALA   185     -37.263  13.212  -0.356  1.00 10.00      A   
ATOM   1718  N   ASP   186     -37.201  14.039   1.741  1.00 10.00      A   
ATOM   1719  HN  ASP   186     -37.490  13.924   2.675  1.00 10.00      A   
ATOM   1720  CA  ASP   186     -36.367  15.184   1.398  1.00 10.00      A   
ATOM   1721  CB  ASP   186     -36.137  16.079   2.620  1.00 10.00      A   
ATOM   1722  CG  ASP   186     -36.957  17.353   2.575  1.00 10.00      A   
ATOM   1723  OD1 ASP   186     -36.656  18.228   1.733  1.00 10.00      A   
ATOM   1724  OD2 ASP   186     -37.905  17.489   3.380  1.00 10.00      A   
ATOM   1725  C   ASP   186     -35.031  14.750   0.808  1.00 10.00      A   
ATOM   1726  O   ASP   186     -34.610  15.259  -0.230  1.00 10.00      A   
ATOM   1727  N   GLY   187     -34.381  13.796   1.463  1.00 10.00      A   
ATOM   1728  HN  GLY   187     -34.781  13.414   2.280  1.00 10.00      A   
ATOM   1729  CA  GLY   187     -33.093  13.309   0.997  1.00 10.00      A   
ATOM   1730  C   GLY   187     -33.156  12.673  -0.377  1.00 10.00      A   
ATOM   1731  O   GLY   187     -32.328  12.963  -1.241  1.00 10.00      A   
ATOM   1732  N   VAL   188     -34.138  11.813  -0.581  1.00 10.00      A   
ATOM   1733  HN  VAL   188     -34.774  11.630   0.148  1.00 10.00      A   
ATOM   1734  CA  VAL   188     -34.303  11.128  -1.857  1.00 10.00      A   
ATOM   1735  CB  VAL   188     -35.345   9.989  -1.762  1.00 10.00      A   
ATOM   1736  CG1 VAL   188     -35.652   9.407  -3.135  1.00 10.00      A   
ATOM   1737  CG2 VAL   188     -34.842   8.899  -0.828  1.00 10.00      A   
ATOM   1738  C   VAL   188     -34.686  12.104  -2.969  1.00 10.00      A   
ATOM   1739  O   VAL   188     -34.131  12.054  -4.064  1.00 10.00      A   
ATOM   1740  N   ASN   189     -35.611  13.009  -2.671  1.00 10.00      A   
ATOM   1741  HN  ASN   189     -36.002  13.019  -1.767  1.00 10.00      A   
ATOM   1742  CA  ASN   189     -36.073  13.986  -3.656  1.00 10.00      A   
ATOM   1743  CB  ASN   189     -37.314  14.730  -3.144  1.00 10.00      A   
ATOM   1744  CG  ASN   189     -37.919  15.661  -4.180  1.00 10.00      A   
ATOM   1745  OD1 ASN   189     -37.805  15.434  -5.383  1.00 10.00      A   
ATOM   1746  ND2 ASN   189     -38.568  16.721  -3.721  1.00 10.00      A   
ATOM   1747 HD21 ASN   189     -38.625  16.847  -2.751  1.00 10.00      A   
ATOM   1748 HD22 ASN   189     -38.960  17.340  -4.372  1.00 10.00      A   
ATOM   1749  C   ASN   189     -34.975  14.976  -4.054  1.00 10.00      A   
ATOM   1750  O   ASN   189     -34.817  15.295  -5.233  1.00 10.00      A   
ATOM   1751  N   SER   190     -34.204  15.443  -3.079  1.00 10.00      A   
ATOM   1752  HN  SER   190     -34.349  15.134  -2.156  1.00 10.00      A   
ATOM   1753  CA  SER   190     -33.140  16.406  -3.352  1.00 10.00      A   
ATOM   1754  CB  SER   190     -32.665  17.078  -2.061  1.00 10.00      A   
ATOM   1755  OG  SER   190     -33.767  17.519  -1.283  1.00 10.00      A   
ATOM   1756  HG  SER   190     -34.131  16.766  -0.796  1.00 10.00      A   
ATOM   1757  C   SER   190     -31.962  15.769  -4.086  1.00 10.00      A   
ATOM   1758  O   SER   190     -31.163  16.466  -4.711  1.00 10.00      A   
ATOM   1759  N   LEU   191     -31.859  14.448  -4.014  1.00 10.00      A   
ATOM   1760  HN  LEU   191     -32.530  13.938  -3.511  1.00 10.00      A   
ATOM   1761  CA  LEU   191     -30.771  13.735  -4.670  1.00 10.00      A   
ATOM   1762  CB  LEU   191     -29.980  12.903  -3.654  1.00 10.00      A   
ATOM   1763  CG  LEU   191     -29.065  13.676  -2.705  1.00 10.00      A   
ATOM   1764  CD1 LEU   191     -28.400  12.727  -1.719  1.00 10.00      A   
ATOM   1765  CD2 LEU   191     -28.015  14.448  -3.487  1.00 10.00      A   
ATOM   1766  C   LEU   191     -31.290  12.834  -5.782  1.00 10.00      A   
ATOM   1767  O   LEU   191     -30.607  11.901  -6.198  1.00 10.00      A   
ATOM   1768  N   ARG   192     -32.497  13.111  -6.261  1.00 10.00      A   
ATOM   1769  HN  ARG   192     -32.997  13.871  -5.897  1.00 10.00      A   
ATOM   1770  CA  ARG   192     -33.088  12.306  -7.321  1.00 10.00      A   
ATOM   1771  CB  ARG   192     -34.621  12.315  -7.248  1.00 10.00      A   
ATOM   1772  CG  ARG   192     -35.277  11.159  -7.991  1.00 10.00      A   
ATOM   1773  CD  ARG   192     -36.739  11.441  -8.301  1.00 10.00      A   
ATOM   1774  NE  ARG   192     -36.894  12.340  -9.447  1.00 10.00      A   
ATOM   1775  HE  ARG   192     -36.498  13.239  -9.368  1.00 10.00      A   
ATOM   1776  CZ  ARG   192     -37.539  12.016 -10.571  1.00 10.00      A   
ATOM   1777  NH1 ARG   192     -38.093  10.817 -10.709  1.00 10.00      A   
ATOM   1778 HH11 ARG   192     -38.030  10.119  -9.937  1.00 10.00      A   
ATOM   1779 HH12 ARG   192     -38.601  10.568 -11.586  1.00 10.00      A   
ATOM   1780  NH2 ARG   192     -37.631  12.898 -11.558  1.00 10.00      A   
ATOM   1781 HH21 ARG   192     -38.131  12.649 -12.440  1.00 10.00      A   
ATOM   1782 HH22 ARG   192     -37.200  13.845 -11.457  1.00 10.00      A   
ATOM   1783  C   ARG   192     -32.627  12.776  -8.693  1.00 10.00      A   
ATOM   1784  O   ARG   192     -33.240  13.659  -9.295  1.00 10.00      A   
ATOM   1785  N   ASP   193     -31.537  12.197  -9.174  1.00 10.00      A   
ATOM   1786  HN  ASP   193     -31.078  11.519  -8.637  1.00 10.00      A   
ATOM   1787  CA  ASP   193     -31.011  12.545 -10.485  1.00 10.00      A   
ATOM   1788  CB  ASP   193     -29.473  12.607 -10.499  1.00 10.00      A   
ATOM   1789  CG  ASP   193     -28.794  11.329 -10.040  1.00 10.00      A   
ATOM   1790  OD1 ASP   193     -28.978  10.284 -10.693  1.00 10.00      A   
ATOM   1791  OD2 ASP   193     -28.053  11.376  -9.030  1.00 10.00      A   
ATOM   1792  C   ASP   193     -31.550  11.586 -11.545  1.00 10.00      A   
ATOM   1793  O   ASP   193     -32.547  10.896 -11.317  1.00 10.00      A   
ATOM   1794  N   GLY   194     -30.916  11.562 -12.707  1.00 10.00      A   
ATOM   1795  HN  GLY   194     -30.137  12.143 -12.844  1.00 10.00      A   
ATOM   1796  CA  GLY   194     -31.361  10.686 -13.774  1.00 10.00      A   
ATOM   1797  C   GLY   194     -30.324   9.646 -14.135  1.00 10.00      A   
ATOM   1798  O   GLY   194     -30.301   9.145 -15.260  1.00 10.00      A   
ATOM   1799  N   LYS   195     -29.461   9.325 -13.185  1.00 10.00      A   
ATOM   1800  HN  LYS   195     -29.530   9.762 -12.301  1.00 10.00      A   
ATOM   1801  CA  LYS   195     -28.415   8.337 -13.404  1.00 10.00      A   
ATOM   1802  CB  LYS   195     -27.033   8.985 -13.302  1.00 10.00      A   
ATOM   1803  CG  LYS   195     -26.724   9.992 -14.392  1.00 10.00      A   
ATOM   1804  CD  LYS   195     -25.353  10.610 -14.182  1.00 10.00      A   
ATOM   1805  CE  LYS   195     -25.032  11.626 -15.262  1.00 10.00      A   
ATOM   1806  NZ  LYS   195     -23.771  12.358 -14.981  1.00 10.00      A   
ATOM   1807  HZ1 LYS   195     -22.969  11.700 -14.967  1.00 10.00      A   
ATOM   1808  HZ2 LYS   195     -23.829  12.833 -14.059  1.00 10.00      A   
ATOM   1809  HZ3 LYS   195     -23.604  13.075 -15.718  1.00 10.00      A   
ATOM   1810  C   LYS   195     -28.513   7.227 -12.375  1.00 10.00      A   
ATOM   1811  O   LYS   195     -28.343   6.050 -12.694  1.00 10.00      A   
ATOM   1812  N   ARG   196     -28.782   7.609 -11.141  1.00 10.00      A   
ATOM   1813  HN  ARG   196     -28.921   8.571 -10.952  1.00 10.00      A   
ATOM   1814  CA  ARG   196     -28.888   6.654 -10.052  1.00 10.00      A   
ATOM   1815  CB  ARG   196     -28.301   7.257  -8.781  1.00 10.00      A   
ATOM   1816  CG  ARG   196     -26.842   7.663  -8.899  1.00 10.00      A   
ATOM   1817  CD  ARG   196     -26.490   8.731  -7.878  1.00 10.00      A   
ATOM   1818  NE  ARG   196     -27.068   8.445  -6.565  1.00 10.00      A   
ATOM   1819  HE  ARG   196     -26.719   7.654  -6.082  1.00 10.00      A   
ATOM   1820  CZ  ARG   196     -28.035   9.175  -6.006  1.00 10.00      A   
ATOM   1821  NH1 ARG   196     -28.530  10.231  -6.645  1.00 10.00      A   
ATOM   1822 HH11 ARG   196     -29.289  10.806  -6.212  1.00 10.00      A   
ATOM   1823 HH12 ARG   196     -28.165  10.494  -7.598  1.00 10.00      A   
ATOM   1824  NH2 ARG   196     -28.526   8.832  -4.820  1.00 10.00      A   
ATOM   1825 HH21 ARG   196     -28.161   7.989  -4.325  1.00 10.00      A   
ATOM   1826 HH22 ARG   196     -29.281   9.398  -4.381  1.00 10.00      A   
ATOM   1827  C   ARG   196     -30.335   6.251  -9.808  1.00 10.00      A   
ATOM   1828  O   ARG   196     -31.264   6.912 -10.276  1.00 10.00      A   
ATOM   1829  N   SER   197     -30.519   5.168  -9.070  1.00 10.00      A   
ATOM   1830  HN  SER   197     -29.736   4.688  -8.718  1.00 10.00      A   
ATOM   1831  CA  SER   197     -31.847   4.672  -8.756  1.00 10.00      A   
ATOM   1832  CB  SER   197     -32.062   3.292  -9.378  1.00 10.00      A   
ATOM   1833  OG  SER   197     -31.971   3.369 -10.788  1.00 10.00      A   
ATOM   1834  HG  SER   197     -32.228   2.519 -11.177  1.00 10.00      A   
ATOM   1835  C   SER   197     -32.065   4.621  -7.249  1.00 10.00      A   
ATOM   1836  O   SER   197     -31.117   4.739  -6.466  1.00 10.00      A   
ATOM   1837  N   PHE   198     -33.316   4.454  -6.848  1.00 10.00      A   
ATOM   1838  HN  PHE   198     -34.022   4.357  -7.519  1.00 10.00      A   
ATOM   1839  CA  PHE   198     -33.669   4.395  -5.439  1.00 10.00      A   
ATOM   1840  CB  PHE   198     -34.331   5.704  -4.995  1.00 10.00      A   
ATOM   1841  CG  PHE   198     -33.463   6.919  -5.138  1.00 10.00      A   
ATOM   1842  CD1 PHE   198     -33.507   7.686  -6.289  1.00 10.00      A   
ATOM   1843  CD2 PHE   198     -32.603   7.296  -4.122  1.00 10.00      A   
ATOM   1844  CE1 PHE   198     -32.713   8.805  -6.425  1.00 10.00      A   
ATOM   1845  CE2 PHE   198     -31.806   8.415  -4.250  1.00 10.00      A   
ATOM   1846  CZ  PHE   198     -31.861   9.171  -5.404  1.00 10.00      A   
ATOM   1847  C   PHE   198     -34.622   3.236  -5.176  1.00 10.00      A   
ATOM   1848  O   PHE   198     -35.640   3.096  -5.852  1.00 10.00      A   
ATOM   1849  N   ILE   199     -34.283   2.404  -4.208  1.00 10.00      A   
ATOM   1850  HN  ILE   199     -33.444   2.557  -3.714  1.00 10.00      A   
ATOM   1851  CA  ILE   199     -35.118   1.272  -3.843  1.00 10.00      A   
ATOM   1852  CB  ILE   199     -34.397  -0.076  -4.068  1.00 10.00      A   
ATOM   1853  CG1 ILE   199     -34.037  -0.247  -5.546  1.00 10.00      A   
ATOM   1854  CG2 ILE   199     -35.269  -1.232  -3.597  1.00 10.00      A   
ATOM   1855  CD1 ILE   199     -33.118  -1.416  -5.828  1.00 10.00      A   
ATOM   1856  C   ILE   199     -35.516   1.398  -2.379  1.00 10.00      A   
ATOM   1857  O   ILE   199     -34.713   1.143  -1.485  1.00 10.00      A   
ATOM   1858  N   ILE   200     -36.743   1.819  -2.139  1.00 10.00      A   
ATOM   1859  HN  ILE   200     -37.342   2.008  -2.893  1.00 10.00      A   
ATOM   1860  CA  ILE   200     -37.227   1.992  -0.779  1.00 10.00      A   
ATOM   1861  CB  ILE   200     -37.769   3.414  -0.537  1.00 10.00      A   
ATOM   1862  CG1 ILE   200     -36.723   4.457  -0.950  1.00 10.00      A   
ATOM   1863  CG2 ILE   200     -38.158   3.595   0.926  1.00 10.00      A   
ATOM   1864  CD1 ILE   200     -37.237   5.880  -0.944  1.00 10.00      A   
ATOM   1865  C   ILE   200     -38.298   0.964  -0.443  1.00 10.00      A   
ATOM   1866  O   ILE   200     -39.316   0.857  -1.132  1.00 10.00      A   
ATOM   1867  N   VAL   201     -38.053   0.203   0.610  1.00 10.00      A   
ATOM   1868  HN  VAL   201     -37.215   0.333   1.108  1.00 10.00      A   
ATOM   1869  CA  VAL   201     -38.987  -0.818   1.052  1.00 10.00      A   
ATOM   1870  CB  VAL   201     -38.251  -2.120   1.430  1.00 10.00      A   
ATOM   1871  CG1 VAL   201     -39.239  -3.234   1.741  1.00 10.00      A   
ATOM   1872  CG2 VAL   201     -37.299  -2.538   0.322  1.00 10.00      A   
ATOM   1873  C   VAL   201     -39.763  -0.320   2.263  1.00 10.00      A   
ATOM   1874  O   VAL   201     -39.170   0.118   3.247  1.00 10.00      A   
ATOM   1875  N   THR   202     -41.086  -0.379   2.183  1.00 10.00      A   
ATOM   1876  HN  THR   202     -41.501  -0.734   1.367  1.00 10.00      A   
ATOM   1877  CA  THR   202     -41.941   0.063   3.273  1.00 10.00      A   
ATOM   1878  CB  THR   202     -41.935   1.607   3.424  1.00 10.00      A   
ATOM   1879  OG1 THR   202     -42.625   1.986   4.624  1.00 10.00      A   
ATOM   1880  HG1 THR   202     -41.981   2.252   5.297  1.00 10.00      A   
ATOM   1881  CG2 THR   202     -42.585   2.287   2.226  1.00 10.00      A   
ATOM   1882  C   THR   202     -43.366  -0.454   3.069  1.00 10.00      A   
ATOM   1883  O   THR   202     -43.642  -1.152   2.091  1.00 10.00      A   
ATOM   1884  N   HIS   203     -44.260  -0.117   3.993  1.00 10.00      A   
ATOM   1885  HN  HIS   203     -43.979   0.471   4.729  1.00 10.00      A   
ATOM   1886  CA  HIS   203     -45.652  -0.554   3.923  1.00 10.00      A   
ATOM   1887  CB  HIS   203     -45.742  -2.081   4.019  1.00 10.00      A   
ATOM   1888  CG  HIS   203     -47.079  -2.642   3.641  1.00 10.00      A   
ATOM   1889  ND1 HIS   203     -48.015  -3.046   4.567  1.00 10.00      A   
ATOM   1890  HD1 HIS   203     -47.917  -3.002   5.542  1.00 10.00      A   
ATOM   1891  CD2 HIS   203     -47.630  -2.878   2.428  1.00 10.00      A   
ATOM   1892  CE1 HIS   203     -49.079  -3.508   3.940  1.00 10.00      A   
ATOM   1893  NE2 HIS   203     -48.869  -3.416   2.647  1.00 10.00      A   
ATOM   1894  HE2 HIS   203     -49.509  -3.704   1.942  1.00 10.00      A   
ATOM   1895  C   HIS   203     -46.462   0.077   5.047  1.00 10.00      A   
ATOM   1896  O   HIS   203     -47.648   0.363   4.891  1.00 10.00      A   
ATOM   1897  N   TYR   204     -45.810   0.282   6.183  1.00 10.00      A   
ATOM   1898  HN  TYR   204     -44.871   0.022   6.247  1.00 10.00      A   
ATOM   1899  CA  TYR   204     -46.459   0.880   7.342  1.00 10.00      A   
ATOM   1900  CB  TYR   204     -45.579   0.738   8.590  1.00 10.00      A   
ATOM   1901  CG  TYR   204     -45.412  -0.678   9.098  1.00 10.00      A   
ATOM   1902  CD1 TYR   204     -44.437  -1.516   8.571  1.00 10.00      A   
ATOM   1903  CD2 TYR   204     -46.222  -1.173  10.113  1.00 10.00      A   
ATOM   1904  CE1 TYR   204     -44.274  -2.806   9.038  1.00 10.00      A   
ATOM   1905  CE2 TYR   204     -46.065  -2.464  10.586  1.00 10.00      A   
ATOM   1906  CZ  TYR   204     -45.090  -3.276  10.045  1.00 10.00      A   
ATOM   1907  OH  TYR   204     -44.931  -4.564  10.514  1.00 10.00      A   
ATOM   1908  HH  TYR   204     -45.796  -4.988  10.588  1.00 10.00      A   
ATOM   1909  C   TYR   204     -46.748   2.356   7.096  1.00 10.00      A   
ATOM   1910  O   TYR   204     -47.847   2.841   7.368  1.00 10.00      A   
ATOM   1911  N   GLN   205     -45.762   3.059   6.559  1.00 10.00      A   
ATOM   1912  HN  GLN   205     -44.923   2.608   6.324  1.00 10.00      A   
ATOM   1913  CA  GLN   205     -45.893   4.483   6.299  1.00 10.00      A   
ATOM   1914  CB  GLN   205     -44.584   5.211   6.628  1.00 10.00      A   
ATOM   1915  CG  GLN   205     -44.044   4.954   8.030  1.00 10.00      A   
ATOM   1916  CD  GLN   205     -43.301   3.636   8.148  1.00 10.00      A   
ATOM   1917  OE1 GLN   205     -42.775   3.115   7.168  1.00 10.00      A   
ATOM   1918  NE2 GLN   205     -43.258   3.088   9.349  1.00 10.00      A   
ATOM   1919 HE21 GLN   205     -43.703   3.553  10.087  1.00 10.00      A   
ATOM   1920 HE22 GLN   205     -42.772   2.238   9.454  1.00 10.00      A   
ATOM   1921  C   GLN   205     -46.290   4.755   4.853  1.00 10.00      A   
ATOM   1922  O   GLN   205     -45.847   4.068   3.931  1.00 10.00      A   
ATOM   1923  N   ARG   206     -47.116   5.773   4.661  1.00 10.00      A   
ATOM   1924  HN  ARG   206     -47.419   6.293   5.436  1.00 10.00      A   
ATOM   1925  CA  ARG   206     -47.573   6.162   3.335  1.00 10.00      A   
ATOM   1926  CB  ARG   206     -49.059   6.539   3.372  1.00 10.00      A   
ATOM   1927  CG  ARG   206     -49.993   5.368   3.641  1.00 10.00      A   
ATOM   1928  CD  ARG   206     -50.130   4.470   2.420  1.00 10.00      A   
ATOM   1929  NE  ARG   206     -50.995   5.060   1.397  1.00 10.00      A   
ATOM   1930  HE  ARG   206     -50.658   5.855   0.927  1.00 10.00      A   
ATOM   1931  CZ  ARG   206     -52.195   4.578   1.069  1.00 10.00      A   
ATOM   1932  NH1 ARG   206     -52.669   3.501   1.681  1.00 10.00      A   
ATOM   1933 HH11 ARG   206     -53.617   3.123   1.421  1.00 10.00      A   
ATOM   1934 HH12 ARG   206     -52.109   3.025   2.417  1.00 10.00      A   
ATOM   1935  NH2 ARG   206     -52.927   5.170   0.134  1.00 10.00      A   
ATOM   1936 HH21 ARG   206     -52.572   6.021  -0.357  1.00 10.00      A   
ATOM   1937 HH22 ARG   206     -53.873   4.783  -0.119  1.00 10.00      A   
ATOM   1938  C   ARG   206     -46.735   7.335   2.839  1.00 10.00      A   
ATOM   1939  O   ARG   206     -47.258   8.368   2.417  1.00 10.00      A   
ATOM   1940  N   ILE   207     -45.423   7.156   2.895  1.00 10.00      A   
ATOM   1941  HN  ILE   207     -45.073   6.301   3.230  1.00 10.00      A   
ATOM   1942  CA  ILE   207     -44.484   8.188   2.479  1.00 10.00      A   
ATOM   1943  CB  ILE   207     -43.153   8.087   3.249  1.00 10.00      A   
ATOM   1944  CG1 ILE   207     -42.659   6.635   3.290  1.00 10.00      A   
ATOM   1945  CG2 ILE   207     -43.317   8.644   4.653  1.00 10.00      A   
ATOM   1946  CD1 ILE   207     -41.323   6.455   3.979  1.00 10.00      A   
ATOM   1947  C   ILE   207     -44.209   8.141   0.981  1.00 10.00      A   
ATOM   1948  O   ILE   207     -43.460   8.965   0.450  1.00 10.00      A   
ATOM   1949  N   LEU   208     -44.832   7.192   0.297  1.00 10.00      A   
ATOM   1950  HN  LEU   208     -45.435   6.581   0.770  1.00 10.00      A   
ATOM   1951  CA  LEU   208     -44.645   7.039  -1.141  1.00 10.00      A   
ATOM   1952  CB  LEU   208     -45.352   5.785  -1.660  1.00 10.00      A   
ATOM   1953  CG  LEU   208     -44.837   4.440  -1.140  1.00 10.00      A   
ATOM   1954  CD1 LEU   208     -45.514   4.070   0.171  1.00 10.00      A   
ATOM   1955  CD2 LEU   208     -45.048   3.351  -2.181  1.00 10.00      A   
ATOM   1956  C   LEU   208     -45.139   8.271  -1.894  1.00 10.00      A   
ATOM   1957  O   LEU   208     -44.532   8.694  -2.874  1.00 10.00      A   
ATOM   1958  N   ASP   209     -46.226   8.865  -1.409  1.00 10.00      A   
ATOM   1959  HN  ASP   209     -46.660   8.492  -0.611  1.00 10.00      A   
ATOM   1960  CA  ASP   209     -46.802  10.051  -2.046  1.00 10.00      A   
ATOM   1961  CB  ASP   209     -48.202  10.343  -1.499  1.00 10.00      A   
ATOM   1962  CG  ASP   209     -49.255   9.392  -2.026  1.00 10.00      A   
ATOM   1963  OD1 ASP   209     -49.109   8.902  -3.166  1.00 10.00      A   
ATOM   1964  OD2 ASP   209     -50.235   9.123  -1.296  1.00 10.00      A   
ATOM   1965  C   ASP   209     -45.915  11.282  -1.874  1.00 10.00      A   
ATOM   1966  O   ASP   209     -46.154  12.322  -2.490  1.00 10.00      A   
ATOM   1967  N   TYR   210     -44.893  11.166  -1.037  1.00 10.00      A   
ATOM   1968  HN  TYR   210     -44.747  10.315  -0.574  1.00 10.00      A   
ATOM   1969  CA  TYR   210     -43.981  12.275  -0.789  1.00 10.00      A   
ATOM   1970  CB  TYR   210     -43.510  12.276   0.667  1.00 10.00      A   
ATOM   1971  CG  TYR   210     -44.617  12.508   1.675  1.00 10.00      A   
ATOM   1972  CD1 TYR   210     -45.310  11.441   2.231  1.00 10.00      A   
ATOM   1973  CD2 TYR   210     -44.968  13.792   2.069  1.00 10.00      A   
ATOM   1974  CE1 TYR   210     -46.319  11.643   3.151  1.00 10.00      A   
ATOM   1975  CE2 TYR   210     -45.977  14.004   2.989  1.00 10.00      A   
ATOM   1976  CZ  TYR   210     -46.649  12.925   3.526  1.00 10.00      A   
ATOM   1977  OH  TYR   210     -47.654  13.130   4.447  1.00 10.00      A   
ATOM   1978  HH  TYR   210     -47.752  12.342   4.998  1.00 10.00      A   
ATOM   1979  C   TYR   210     -42.786  12.236  -1.737  1.00 10.00      A   
ATOM   1980  O   TYR   210     -42.048  13.211  -1.859  1.00 10.00      A   
ATOM   1981  N   ILE   211     -42.595  11.108  -2.409  1.00 10.00      A   
ATOM   1982  HN  ILE   211     -43.211  10.357  -2.275  1.00 10.00      A   
ATOM   1983  CA  ILE   211     -41.482  10.965  -3.343  1.00 10.00      A   
ATOM   1984  CB  ILE   211     -40.461   9.899  -2.890  1.00 10.00      A   
ATOM   1985  CG1 ILE   211     -41.160   8.576  -2.566  1.00 10.00      A   
ATOM   1986  CG2 ILE   211     -39.650  10.393  -1.701  1.00 10.00      A   
ATOM   1987  CD1 ILE   211     -40.242   7.376  -2.622  1.00 10.00      A   
ATOM   1988  C   ILE   211     -41.956  10.641  -4.755  1.00 10.00      A   
ATOM   1989  O   ILE   211     -41.265  10.948  -5.727  1.00 10.00      A   
ATOM   1990  N   LYS   212     -43.135  10.022  -4.860  1.00 10.00      A   
ATOM   1991  HN  LYS   212     -43.635   9.807  -4.041  1.00 10.00      A   
ATOM   1992  CA  LYS   212     -43.707   9.638  -6.151  1.00 10.00      A   
ATOM   1993  CB  LYS   212     -43.920  10.862  -7.054  1.00 10.00      A   
ATOM   1994  CG  LYS   212     -44.678  10.571  -8.341  1.00 10.00      A   
ATOM   1995  CD  LYS   212     -44.536  11.709  -9.339  1.00 10.00      A   
ATOM   1996  CE  LYS   212     -43.112  11.806  -9.866  1.00 10.00      A   
ATOM   1997  NZ  LYS   212     -42.828  13.134 -10.475  1.00 10.00      A   
ATOM   1998  HZ1 LYS   212     -42.885  13.881  -9.752  1.00 10.00      A   
ATOM   1999  HZ2 LYS   212     -43.514  13.342 -11.228  1.00 10.00      A   
ATOM   2000  HZ3 LYS   212     -41.870  13.142 -10.884  1.00 10.00      A   
ATOM   2001  C   LYS   212     -42.836   8.585  -6.841  1.00 10.00      A   
ATOM   2002  O   LYS   212     -42.008   8.907  -7.693  1.00 10.00      A   
ATOM   2003  N   PRO   213     -43.008   7.308  -6.470  1.00 10.00      A   
ATOM   2004  CA  PRO   213     -42.229   6.203  -7.037  1.00 10.00      A   
ATOM   2005  CB  PRO   213     -42.623   4.992  -6.179  1.00 10.00      A   
ATOM   2006  CG  PRO   213     -43.338   5.561  -5.000  1.00 10.00      A   
ATOM   2007  CD  PRO   213     -43.976   6.832  -5.476  1.00 10.00      A   
ATOM   2008  C   PRO   213     -42.572   5.946  -8.496  1.00 10.00      A   
ATOM   2009  O   PRO   213     -43.740   5.987  -8.889  1.00 10.00      A   
ATOM   2010  N   ASP   214     -41.544   5.687  -9.294  1.00 10.00      A   
ATOM   2011  HN  ASP   214     -40.638   5.677  -8.917  1.00 10.00      A   
ATOM   2012  CA  ASP   214     -41.720   5.422 -10.715  1.00 10.00      A   
ATOM   2013  CB  ASP   214     -40.383   5.536 -11.459  1.00 10.00      A   
ATOM   2014  CG  ASP   214     -39.737   6.903 -11.354  1.00 10.00      A   
ATOM   2015  OD1 ASP   214     -39.876   7.708 -12.300  1.00 10.00      A   
ATOM   2016  OD2 ASP   214     -39.068   7.169 -10.331  1.00 10.00      A   
ATOM   2017  C   ASP   214     -42.294   4.028 -10.935  1.00 10.00      A   
ATOM   2018  O   ASP   214     -43.164   3.830 -11.786  1.00 10.00      A   
ATOM   2019  N   TYR   215     -41.800   3.062 -10.165  1.00 10.00      A   
ATOM   2020  HN  TYR   215     -41.120   3.288  -9.493  1.00 10.00      A   
ATOM   2021  CA  TYR   215     -42.248   1.680 -10.283  1.00 10.00      A   
ATOM   2022  CB  TYR   215     -41.176   0.826 -10.971  1.00 10.00      A   
ATOM   2023  CG  TYR   215     -40.872   1.254 -12.389  1.00 10.00      A   
ATOM   2024  CD1 TYR   215     -39.864   2.170 -12.660  1.00 10.00      A   
ATOM   2025  CD2 TYR   215     -41.598   0.747 -13.457  1.00 10.00      A   
ATOM   2026  CE1 TYR   215     -39.590   2.568 -13.953  1.00 10.00      A   
ATOM   2027  CE2 TYR   215     -41.329   1.137 -14.753  1.00 10.00      A   
ATOM   2028  CZ  TYR   215     -40.325   2.048 -14.995  1.00 10.00      A   
ATOM   2029  OH  TYR   215     -40.056   2.444 -16.284  1.00 10.00      A   
ATOM   2030  HH  TYR   215     -39.131   2.706 -16.349  1.00 10.00      A   
ATOM   2031  C   TYR   215     -42.587   1.087  -8.921  1.00 10.00      A   
ATOM   2032  O   TYR   215     -41.703   0.848  -8.095  1.00 10.00      A   
ATOM   2033  N   VAL   216     -43.871   0.855  -8.696  1.00 10.00      A   
ATOM   2034  HN  VAL   216     -44.526   1.070  -9.399  1.00 10.00      A   
ATOM   2035  CA  VAL   216     -44.346   0.278  -7.447  1.00 10.00      A   
ATOM   2036  CB  VAL   216     -45.591   1.023  -6.917  1.00 10.00      A   
ATOM   2037  CG1 VAL   216     -46.017   0.461  -5.569  1.00 10.00      A   
ATOM   2038  CG2 VAL   216     -45.318   2.516  -6.805  1.00 10.00      A   
ATOM   2039  C   VAL   216     -44.690  -1.193  -7.664  1.00 10.00      A   
ATOM   2040  O   VAL   216     -45.457  -1.536  -8.567  1.00 10.00      A   
ATOM   2041  N   HIS   217     -44.102  -2.063  -6.856  1.00 10.00      A   
ATOM   2042  HN  HIS   217     -43.495  -1.735  -6.152  1.00 10.00      A   
ATOM   2043  CA  HIS   217     -44.345  -3.493  -6.975  1.00 10.00      A   
ATOM   2044  CB  HIS   217     -43.067  -4.226  -7.404  1.00 10.00      A   
ATOM   2045  CG  HIS   217     -42.696  -4.035  -8.847  1.00 10.00      A   
ATOM   2046  ND1 HIS   217     -42.590  -5.080  -9.742  1.00 10.00      A   
ATOM   2047  HD1 HIS   217     -42.747  -6.027  -9.540  1.00 10.00      A   
ATOM   2048  CD2 HIS   217     -42.398  -2.915  -9.548  1.00 10.00      A   
ATOM   2049  CE1 HIS   217     -42.243  -4.610 -10.927  1.00 10.00      A   
ATOM   2050  NE2 HIS   217     -42.122  -3.302 -10.835  1.00 10.00      A   
ATOM   2051  HE2 HIS   217     -41.879  -2.701 -11.577  1.00 10.00      A   
ATOM   2052  C   HIS   217     -44.860  -4.064  -5.660  1.00 10.00      A   
ATOM   2053  O   HIS   217     -44.326  -3.756  -4.591  1.00 10.00      A   
ATOM   2054  N   VAL   218     -45.903  -4.881  -5.740  1.00 10.00      A   
ATOM   2055  HN  VAL   218     -46.296  -5.078  -6.619  1.00 10.00      A   
ATOM   2056  CA  VAL   218     -46.485  -5.499  -4.555  1.00 10.00      A   
ATOM   2057  CB  VAL   218     -48.021  -5.604  -4.659  1.00 10.00      A   
ATOM   2058  CG1 VAL   218     -48.619  -6.078  -3.341  1.00 10.00      A   
ATOM   2059  CG2 VAL   218     -48.627  -4.269  -5.074  1.00 10.00      A   
ATOM   2060  C   VAL   218     -45.894  -6.890  -4.345  1.00 10.00      A   
ATOM   2061  O   VAL   218     -45.919  -7.728  -5.250  1.00 10.00      A   
ATOM   2062  N   LEU   219     -45.365  -7.128  -3.155  1.00 10.00      A   
ATOM   2063  HN  LEU   219     -45.398  -6.425  -2.467  1.00 10.00      A   
ATOM   2064  CA  LEU   219     -44.758  -8.408  -2.827  1.00 10.00      A   
ATOM   2065  CB  LEU   219     -43.450  -8.176  -2.058  1.00 10.00      A   
ATOM   2066  CG  LEU   219     -42.475  -9.353  -1.978  1.00 10.00      A   
ATOM   2067  CD1 LEU   219     -41.046  -8.840  -1.885  1.00 10.00      A   
ATOM   2068  CD2 LEU   219     -42.794 -10.243  -0.784  1.00 10.00      A   
ATOM   2069  C   LEU   219     -45.714  -9.256  -1.998  1.00 10.00      A   
ATOM   2070  O   LEU   219     -46.246  -8.797  -0.989  1.00 10.00      A   
ATOM   2071  N   TYR   220     -45.929 -10.487  -2.433  1.00 10.00      A   
ATOM   2072  HN  TYR   220     -45.480 -10.789  -3.257  1.00 10.00      A   
ATOM   2073  CA  TYR   220     -46.808 -11.410  -1.734  1.00 10.00      A   
ATOM   2074  CB  TYR   220     -48.267 -11.180  -2.147  1.00 10.00      A   
ATOM   2075  CG  TYR   220     -49.247 -12.188  -1.588  1.00 10.00      A   
ATOM   2076  CD1 TYR   220     -49.418 -12.341  -0.218  1.00 10.00      A   
ATOM   2077  CD2 TYR   220     -50.002 -12.987  -2.436  1.00 10.00      A   
ATOM   2078  CE1 TYR   220     -50.312 -13.264   0.291  1.00 10.00      A   
ATOM   2079  CE2 TYR   220     -50.898 -13.910  -1.937  1.00 10.00      A   
ATOM   2080  CZ  TYR   220     -51.049 -14.045  -0.574  1.00 10.00      A   
ATOM   2081  OH  TYR   220     -51.938 -14.974  -0.077  1.00 10.00      A   
ATOM   2082  HH  TYR   220     -52.283 -14.667   0.770  1.00 10.00      A   
ATOM   2083  C   TYR   220     -46.379 -12.849  -2.007  1.00 10.00      A   
ATOM   2084  O   TYR   220     -46.179 -13.236  -3.160  1.00 10.00      A   
ATOM   2085  N   GLN   221     -46.211 -13.620  -0.935  1.00 10.00      A   
ATOM   2086  HN  GLN   221     -46.366 -13.230  -0.046  1.00 10.00      A   
ATOM   2087  CA  GLN   221     -45.802 -15.023  -1.024  1.00 10.00      A   
ATOM   2088  CB  GLN   221     -46.798 -15.856  -1.836  1.00 10.00      A   
ATOM   2089  CG  GLN   221     -48.044 -16.251  -1.061  1.00 10.00      A   
ATOM   2090  CD  GLN   221     -48.934 -17.206  -1.829  1.00 10.00      A   
ATOM   2091  OE1 GLN   221     -48.462 -17.992  -2.652  1.00 10.00      A   
ATOM   2092  NE2 GLN   221     -50.231 -17.145  -1.565  1.00 10.00      A   
ATOM   2093 HE21 GLN   221     -50.538 -16.494  -0.895  1.00 10.00      A   
ATOM   2094 HE22 GLN   221     -50.836 -17.754  -2.043  1.00 10.00      A   
ATOM   2095  C   GLN   221     -44.385 -15.173  -1.570  1.00 10.00      A   
ATOM   2096  O   GLN   221     -44.060 -16.156  -2.236  1.00 10.00      A   
ATOM   2097  N   GLY   222     -43.543 -14.191  -1.278  1.00 10.00      A   
ATOM   2098  HN  GLY   222     -43.857 -13.435  -0.739  1.00 10.00      A   
ATOM   2099  CA  GLY   222     -42.167 -14.233  -1.733  1.00 10.00      A   
ATOM   2100  C   GLY   222     -42.017 -13.948  -3.214  1.00 10.00      A   
ATOM   2101  O   GLY   222     -40.969 -14.228  -3.798  1.00 10.00      A   
ATOM   2102  N   ARG   223     -43.062 -13.405  -3.825  1.00 10.00      A   
ATOM   2103  HN  ARG   223     -43.878 -13.223  -3.309  1.00 10.00      A   
ATOM   2104  CA  ARG   223     -43.038 -13.071  -5.245  1.00 10.00      A   
ATOM   2105  CB  ARG   223     -43.675 -14.186  -6.080  1.00 10.00      A   
ATOM   2106  CG  ARG   223     -42.668 -15.096  -6.763  1.00 10.00      A   
ATOM   2107  CD  ARG   223     -43.310 -15.948  -7.849  1.00 10.00      A   
ATOM   2108  NE  ARG   223     -42.301 -16.570  -8.713  1.00 10.00      A   
ATOM   2109  HE  ARG   223     -41.359 -16.483  -8.433  1.00 10.00      A   
ATOM   2110  CZ  ARG   223     -42.576 -17.218  -9.846  1.00 10.00      A   
ATOM   2111  NH1 ARG   223     -43.831 -17.339 -10.257  1.00 10.00      A   
ATOM   2112 HH11 ARG   223     -44.607 -16.924  -9.699  1.00 10.00      A   
ATOM   2113 HH12 ARG   223     -44.049 -17.850 -11.142  1.00 10.00      A   
ATOM   2114  NH2 ARG   223     -41.594 -17.756 -10.561  1.00 10.00      A   
ATOM   2115 HH21 ARG   223     -40.593 -17.674 -10.240  1.00 10.00      A   
ATOM   2116 HH22 ARG   223     -41.806 -18.262 -11.448  1.00 10.00      A   
ATOM   2117  C   ARG   223     -43.773 -11.762  -5.489  1.00 10.00      A   
ATOM   2118  O   ARG   223     -44.515 -11.291  -4.627  1.00 10.00      A   
ATOM   2119  N   ILE   224     -43.561 -11.175  -6.653  1.00 10.00      A   
ATOM   2120  HN  ILE   224     -42.960 -11.596  -7.305  1.00 10.00      A   
ATOM   2121  CA  ILE   224     -44.218  -9.928  -7.001  1.00 10.00      A   
ATOM   2122  CB  ILE   224     -43.320  -9.040  -7.885  1.00 10.00      A   
ATOM   2123  CG1 ILE   224     -42.009  -8.721  -7.160  1.00 10.00      A   
ATOM   2124  CG2 ILE   224     -44.045  -7.755  -8.264  1.00 10.00      A   
ATOM   2125  CD1 ILE   224     -40.997  -7.994  -8.017  1.00 10.00      A   
ATOM   2126  C   ILE   224     -45.514 -10.228  -7.739  1.00 10.00      A   
ATOM   2127  O   ILE   224     -45.512 -10.928  -8.752  1.00 10.00      A   
ATOM   2128  N   VAL   225     -46.616  -9.712  -7.226  1.00 10.00      A   
ATOM   2129  HN  VAL   225     -46.557  -9.160  -6.412  1.00 10.00      A   
ATOM   2130  CA  VAL   225     -47.913  -9.938  -7.845  1.00 10.00      A   
ATOM   2131  CB  VAL   225     -49.059  -9.981  -6.811  1.00 10.00      A   
ATOM   2132  CG1 VAL   225     -50.347 -10.481  -7.453  1.00 10.00      A   
ATOM   2133  CG2 VAL   225     -48.680 -10.858  -5.628  1.00 10.00      A   
ATOM   2134  C   VAL   225     -48.197  -8.882  -8.910  1.00 10.00      A   
ATOM   2135  O   VAL   225     -47.880  -9.074 -10.084  1.00 10.00      A   
ATOM   2136  N   LYS   226     -48.770  -7.761  -8.500  1.00 10.00      A   
ATOM   2137  HN  LYS   226     -48.988  -7.650  -7.548  1.00 10.00      A   
ATOM   2138  CA  LYS   226     -49.092  -6.693  -9.436  1.00 10.00      A   
ATOM   2139  CB  LYS   226     -50.525  -6.197  -9.229  1.00 10.00      A   
ATOM   2140  CG  LYS   226     -51.571  -7.255  -9.548  1.00 10.00      A   
ATOM   2141  CD  LYS   226     -52.984  -6.733  -9.366  1.00 10.00      A   
ATOM   2142  CE  LYS   226     -54.001  -7.813  -9.697  1.00 10.00      A   
ATOM   2143  NZ  LYS   226     -55.397  -7.358  -9.482  1.00 10.00      A   
ATOM   2144  HZ1 LYS   226     -55.496  -6.940  -8.537  1.00 10.00      A   
ATOM   2145  HZ2 LYS   226     -56.049  -8.164  -9.561  1.00 10.00      A   
ATOM   2146  HZ3 LYS   226     -55.658  -6.646 -10.194  1.00 10.00      A   
ATOM   2147  C   LYS   226     -48.085  -5.552  -9.367  1.00 10.00      A   
ATOM   2148  O   LYS   226     -47.463  -5.307  -8.328  1.00 10.00      A   
ATOM   2149  N   SER   227     -47.906  -4.873 -10.489  1.00 10.00      A   
ATOM   2150  HN  SER   227     -48.428  -5.118 -11.286  1.00 10.00      A   
ATOM   2151  CA  SER   227     -46.970  -3.765 -10.573  1.00 10.00      A   
ATOM   2152  CB  SER   227     -45.722  -4.201 -11.343  1.00 10.00      A   
ATOM   2153  OG  SER   227     -45.360  -5.535 -11.007  1.00 10.00      A   
ATOM   2154  HG  SER   227     -46.087  -5.951 -10.530  1.00 10.00      A   
ATOM   2155  C   SER   227     -47.618  -2.567 -11.260  1.00 10.00      A   
ATOM   2156  O   SER   227     -48.398  -2.724 -12.200  1.00 10.00      A   
ATOM   2157  N   GLY   228     -47.294  -1.374 -10.788  1.00 10.00      A   
ATOM   2158  HN  GLY   228     -46.659  -1.303 -10.036  1.00 10.00      A   
ATOM   2159  CA  GLY   228     -47.854  -0.169 -11.366  1.00 10.00      A   
ATOM   2160  C   GLY   228     -47.026   1.047 -11.020  1.00 10.00      A   
ATOM   2161  O   GLY   228     -45.878   0.916 -10.590  1.00 10.00      A   
ATOM   2162  N   ASP   229     -47.601   2.224 -11.197  1.00 10.00      A   
ATOM   2163  HN  ASP   229     -48.529   2.261 -11.522  1.00 10.00      A   
ATOM   2164  CA  ASP   229     -46.900   3.465 -10.897  1.00 10.00      A   
ATOM   2165  CB  ASP   229     -47.066   4.492 -12.025  1.00 10.00      A   
ATOM   2166  CG  ASP   229     -48.512   4.829 -12.323  1.00 10.00      A   
ATOM   2167  OD1 ASP   229     -49.103   5.645 -11.587  1.00 10.00      A   
ATOM   2168  OD2 ASP   229     -49.065   4.276 -13.300  1.00 10.00      A   
ATOM   2169  C   ASP   229     -47.367   4.040  -9.563  1.00 10.00      A   
ATOM   2170  O   ASP   229     -47.944   3.329  -8.741  1.00 10.00      A   
ATOM   2171  N   PHE   230     -47.124   5.326  -9.359  1.00 10.00      A   
ATOM   2172  HN  PHE   230     -46.679   5.839 -10.063  1.00 10.00      A   
ATOM   2173  CA  PHE   230     -47.500   6.003  -8.120  1.00 10.00      A   
ATOM   2174  CB  PHE   230     -46.968   7.442  -8.107  1.00 10.00      A   
ATOM   2175  CG  PHE   230     -47.415   8.285  -9.273  1.00 10.00      A   
ATOM   2176  CD1 PHE   230     -48.518   9.115  -9.162  1.00 10.00      A   
ATOM   2177  CD2 PHE   230     -46.727   8.253 -10.476  1.00 10.00      A   
ATOM   2178  CE1 PHE   230     -48.928   9.894 -10.227  1.00 10.00      A   
ATOM   2179  CE2 PHE   230     -47.133   9.029 -11.545  1.00 10.00      A   
ATOM   2180  CZ  PHE   230     -48.235   9.851 -11.419  1.00 10.00      A   
ATOM   2181  C   PHE   230     -49.012   5.985  -7.869  1.00 10.00      A   
ATOM   2182  O   PHE   230     -49.460   6.096  -6.724  1.00 10.00      A   
ATOM   2183  N   THR   231     -49.793   5.837  -8.933  1.00 10.00      A   
ATOM   2184  HN  THR   231     -49.381   5.741  -9.823  1.00 10.00      A   
ATOM   2185  CA  THR   231     -51.246   5.821  -8.821  1.00 10.00      A   
ATOM   2186  CB  THR   231     -51.913   6.367 -10.104  1.00 10.00      A   
ATOM   2187  OG1 THR   231     -50.994   7.216 -10.809  1.00 10.00      A   
ATOM   2188  HG1 THR   231     -50.233   6.686 -11.112  1.00 10.00      A   
ATOM   2189  CG2 THR   231     -53.162   7.168  -9.763  1.00 10.00      A   
ATOM   2190  C   THR   231     -51.777   4.412  -8.540  1.00 10.00      A   
ATOM   2191  O   THR   231     -52.964   4.236  -8.268  1.00 10.00      A   
ATOM   2192  N   LEU   232     -50.889   3.419  -8.584  1.00 10.00      A   
ATOM   2193  HN  LEU   232     -49.949   3.629  -8.777  1.00 10.00      A   
ATOM   2194  CA  LEU   232     -51.274   2.027  -8.351  1.00 10.00      A   
ATOM   2195  CB  LEU   232     -50.055   1.102  -8.429  1.00 10.00      A   
ATOM   2196  CG  LEU   232     -50.321  -0.387  -8.183  1.00 10.00      A   
ATOM   2197  CD1 LEU   232     -50.990  -1.025  -9.390  1.00 10.00      A   
ATOM   2198  CD2 LEU   232     -49.035  -1.115  -7.824  1.00 10.00      A   
ATOM   2199  C   LEU   232     -51.972   1.846  -7.009  1.00 10.00      A   
ATOM   2200  O   LEU   232     -53.033   1.228  -6.934  1.00 10.00      A   
ATOM   2201  N   VAL   233     -51.378   2.403  -5.960  1.00 10.00      A   
ATOM   2202  HN  VAL   233     -50.549   2.906  -6.096  1.00 10.00      A   
ATOM   2203  CA  VAL   233     -51.930   2.294  -4.614  1.00 10.00      A   
ATOM   2204  CB  VAL   233     -51.053   3.036  -3.583  1.00 10.00      A   
ATOM   2205  CG1 VAL   233     -51.537   2.758  -2.169  1.00 10.00      A   
ATOM   2206  CG2 VAL   233     -49.595   2.632  -3.737  1.00 10.00      A   
ATOM   2207  C   VAL   233     -53.357   2.834  -4.554  1.00 10.00      A   
ATOM   2208  O   VAL   233     -54.253   2.185  -4.015  1.00 10.00      A   
ATOM   2209  N   LYS   234     -53.561   4.014  -5.129  1.00 10.00      A   
ATOM   2210  HN  LYS   234     -52.807   4.473  -5.551  1.00 10.00      A   
ATOM   2211  CA  LYS   234     -54.876   4.648  -5.149  1.00 10.00      A   
ATOM   2212  CB  LYS   234     -54.801   6.005  -5.853  1.00 10.00      A   
ATOM   2213  CG  LYS   234     -53.930   7.031  -5.146  1.00 10.00      A   
ATOM   2214  CD  LYS   234     -53.960   8.363  -5.874  1.00 10.00      A   
ATOM   2215  CE  LYS   234     -53.272   9.455  -5.073  1.00 10.00      A   
ATOM   2216  NZ  LYS   234     -53.481  10.796  -5.678  1.00 10.00      A   
ATOM   2217  HZ1 LYS   234     -53.120  10.812  -6.654  1.00 10.00      A   
ATOM   2218  HZ2 LYS   234     -52.983  11.523  -5.129  1.00 10.00      A   
ATOM   2219  HZ3 LYS   234     -54.494  11.028  -5.695  1.00 10.00      A   
ATOM   2220  C   LYS   234     -55.906   3.761  -5.845  1.00 10.00      A   
ATOM   2221  O   LYS   234     -57.008   3.551  -5.331  1.00 10.00      A   
ATOM   2222  N   GLN   235     -55.528   3.233  -7.007  1.00 10.00      A   
ATOM   2223  HN  GLN   235     -54.630   3.434  -7.351  1.00 10.00      A   
ATOM   2224  CA  GLN   235     -56.405   2.365  -7.786  1.00 10.00      A   
ATOM   2225  CB  GLN   235     -55.724   1.957  -9.092  1.00 10.00      A   
ATOM   2226  CG  GLN   235     -55.444   3.103 -10.047  1.00 10.00      A   
ATOM   2227  CD  GLN   235     -54.591   2.671 -11.224  1.00 10.00      A   
ATOM   2228  OE1 GLN   235     -53.753   1.776 -11.105  1.00 10.00      A   
ATOM   2229  NE2 GLN   235     -54.798   3.303 -12.367  1.00 10.00      A   
ATOM   2230 HE21 GLN   235     -55.480   4.010 -12.391  1.00 10.00      A   
ATOM   2231 HE22 GLN   235     -54.268   3.034 -13.146  1.00 10.00      A   
ATOM   2232  C   GLN   235     -56.769   1.111  -7.002  1.00 10.00      A   
ATOM   2233  O   GLN   235     -57.940   0.727  -6.931  1.00 10.00      A   
ATOM   2234  N   LEU   236     -55.756   0.485  -6.414  1.00 10.00      A   
ATOM   2235  HN  LEU   236     -54.849   0.855  -6.509  1.00 10.00      A   
ATOM   2236  CA  LEU   236     -55.942  -0.733  -5.637  1.00 10.00      A   
ATOM   2237  CB  LEU   236     -54.606  -1.227  -5.077  1.00 10.00      A   
ATOM   2238  CG  LEU   236     -53.571  -1.708  -6.099  1.00 10.00      A   
ATOM   2239  CD1 LEU   236     -52.273  -2.082  -5.403  1.00 10.00      A   
ATOM   2240  CD2 LEU   236     -54.106  -2.883  -6.904  1.00 10.00      A   
ATOM   2241  C   LEU   236     -56.944  -0.537  -4.504  1.00 10.00      A   
ATOM   2242  O   LEU   236     -57.919  -1.281  -4.397  1.00 10.00      A   
ATOM   2243  N   GLU   237     -56.715   0.475  -3.674  1.00 10.00      A   
ATOM   2244  HN  GLU   237     -55.930   1.050  -3.826  1.00 10.00      A   
ATOM   2245  CA  GLU   237     -57.594   0.755  -2.541  1.00 10.00      A   
ATOM   2246  CB  GLU   237     -57.090   1.959  -1.745  1.00 10.00      A   
ATOM   2247  CG  GLU   237     -55.670   1.809  -1.229  1.00 10.00      A   
ATOM   2248  CD  GLU   237     -55.314   2.851  -0.196  1.00 10.00      A   
ATOM   2249  OE1 GLU   237     -55.320   4.056  -0.529  1.00 10.00      A   
ATOM   2250  OE2 GLU   237     -55.021   2.471   0.959  1.00 10.00      A   
ATOM   2251  C   GLU   237     -59.037   0.982  -2.982  1.00 10.00      A   
ATOM   2252  O   GLU   237     -59.976   0.535  -2.322  1.00 10.00      A   
ATOM   2253  N   GLU   238     -59.204   1.654  -4.110  1.00 10.00      A   
ATOM   2254  HN  GLU   238     -58.415   1.964  -4.602  1.00 10.00      A   
ATOM   2255  CA  GLU   238     -60.526   1.949  -4.641  1.00 10.00      A   
ATOM   2256  CB  GLU   238     -60.406   2.898  -5.832  1.00 10.00      A   
ATOM   2257  CG  GLU   238     -61.726   3.242  -6.492  1.00 10.00      A   
ATOM   2258  CD  GLU   238     -61.618   4.444  -7.401  1.00 10.00      A   
ATOM   2259  OE1 GLU   238     -60.934   4.349  -8.441  1.00 10.00      A   
ATOM   2260  OE2 GLU   238     -62.214   5.492  -7.075  1.00 10.00      A   
ATOM   2261  C   GLU   238     -61.284   0.680  -5.032  1.00 10.00      A   
ATOM   2262  O   GLU   238     -62.500   0.597  -4.869  1.00 10.00      A   
ATOM   2263  N   GLN   239     -60.562  -0.316  -5.525  1.00 10.00      A   
ATOM   2264  HN  GLN   239     -59.590  -0.207  -5.610  1.00 10.00      A   
ATOM   2265  CA  GLN   239     -61.180  -1.567  -5.945  1.00 10.00      A   
ATOM   2266  CB  GLN   239     -60.381  -2.209  -7.081  1.00 10.00      A   
ATOM   2267  CG  GLN   239     -60.336  -1.381  -8.357  1.00 10.00      A   
ATOM   2268  CD  GLN   239     -61.717  -1.083  -8.912  1.00 10.00      A   
ATOM   2269  OE1 GLN   239     -62.647  -1.873  -8.753  1.00 10.00      A   
ATOM   2270  NE2 GLN   239     -61.863   0.057  -9.565  1.00 10.00      A   
ATOM   2271 HE21 GLN   239     -61.079   0.645  -9.658  1.00 10.00      A   
ATOM   2272 HE22 GLN   239     -62.748   0.273  -9.926  1.00 10.00      A   
ATOM   2273  C   GLN   239     -61.348  -2.548  -4.787  1.00 10.00      A   
ATOM   2274  O   GLN   239     -61.977  -3.598  -4.936  1.00 10.00      A   
ATOM   2275  N   GLY   240     -60.791  -2.204  -3.634  1.00 10.00      A   
ATOM   2276  HN  GLY   240     -60.309  -1.352  -3.565  1.00 10.00      A   
ATOM   2277  CA  GLY   240     -60.903  -3.073  -2.476  1.00 10.00      A   
ATOM   2278  C   GLY   240     -59.619  -3.821  -2.177  1.00 10.00      A   
ATOM   2279  O   GLY   240     -59.609  -4.772  -1.395  1.00 10.00      A   
ATOM   2280  N   TYR   241     -58.530  -3.396  -2.799  1.00 10.00      A   
ATOM   2281  HN  TYR   241     -58.596  -2.637  -3.420  1.00 10.00      A   
ATOM   2282  CA  TYR   241     -57.236  -4.026  -2.586  1.00 10.00      A   
ATOM   2283  CB  TYR   241     -56.503  -4.246  -3.913  1.00 10.00      A   
ATOM   2284  CG  TYR   241     -57.314  -4.926  -4.990  1.00 10.00      A   
ATOM   2285  CD1 TYR   241     -57.415  -4.366  -6.256  1.00 10.00      A   
ATOM   2286  CD2 TYR   241     -57.972  -6.125  -4.749  1.00 10.00      A   
ATOM   2287  CE1 TYR   241     -58.148  -4.979  -7.254  1.00 10.00      A   
ATOM   2288  CE2 TYR   241     -58.709  -6.746  -5.742  1.00 10.00      A   
ATOM   2289  CZ  TYR   241     -58.793  -6.168  -6.991  1.00 10.00      A   
ATOM   2290  OH  TYR   241     -59.524  -6.780  -7.983  1.00 10.00      A   
ATOM   2291  HH  TYR   241     -60.384  -7.042  -7.630  1.00 10.00      A   
ATOM   2292  C   TYR   241     -56.379  -3.162  -1.673  1.00 10.00      A   
ATOM   2293  O   TYR   241     -55.153  -3.260  -1.678  1.00 10.00      A   
ATOM   2294  N   GLY   242     -57.033  -2.332  -0.867  1.00 10.00      A   
ATOM   2295  HN  GLY   242     -58.017  -2.324  -0.879  1.00 10.00      A   
ATOM   2296  CA  GLY   242     -56.316  -1.452   0.041  1.00 10.00      A   
ATOM   2297  C   GLY   242     -55.796  -2.179   1.264  1.00 10.00      A   
ATOM   2298  O   GLY   242     -55.264  -1.562   2.187  1.00 10.00      A   
ATOM   2299  N   TRP   243     -55.954  -3.493   1.272  1.00 10.00      A   
ATOM   2300  HN  TRP   243     -56.389  -3.924   0.507  1.00 10.00      A   
ATOM   2301  CA  TRP   243     -55.500  -4.314   2.381  1.00 10.00      A   
ATOM   2302  CB  TRP   243     -56.656  -5.151   2.934  1.00 10.00      A   
ATOM   2303  CG  TRP   243     -57.789  -4.320   3.455  1.00 10.00      A   
ATOM   2304  CD1 TRP   243     -59.007  -4.135   2.868  1.00 10.00      A   
ATOM   2305  CD2 TRP   243     -57.805  -3.552   4.666  1.00 10.00      A   
ATOM   2306  NE1 TRP   243     -59.780  -3.303   3.639  1.00 10.00      A   
ATOM   2307  HE1 TRP   243     -60.698  -3.019   3.428  1.00 10.00      A   
ATOM   2308  CE2 TRP   243     -59.066  -2.931   4.748  1.00 10.00      A   
ATOM   2309  CE3 TRP   243     -56.877  -3.331   5.688  1.00 10.00      A   
ATOM   2310  CZ2 TRP   243     -59.422  -2.104   5.811  1.00 10.00      A   
ATOM   2311  CZ3 TRP   243     -57.233  -2.510   6.742  1.00 10.00      A   
ATOM   2312  CH2 TRP   243     -58.494  -1.906   6.796  1.00 10.00      A   
ATOM   2313  C   TRP   243     -54.349  -5.209   1.943  1.00 10.00      A   
ATOM   2314  O   TRP   243     -54.114  -6.268   2.526  1.00 10.00      A   
ATOM   2315  N   LEU   244     -53.641  -4.780   0.907  1.00 10.00      A   
ATOM   2316  HN  LEU   244     -53.880  -3.930   0.485  1.00 10.00      A   
ATOM   2317  CB  LEU   244     -52.279  -5.196  -1.091  1.00 10.00      A   
ATOM   2318  CG  LEU   244     -52.909  -6.152  -2.103  1.00 10.00      A   
ATOM   2319  CD1 LEU   244     -52.813  -5.582  -3.510  1.00 10.00      A   
ATOM   2320  CD2 LEU   244     -52.234  -7.515  -2.034  1.00 10.00      A   
ATOM   2321  CA  LEU   244     -52.507  -5.528   0.388  1.00 10.00      A   
ATOM   2322  C   LEU   244     -51.258  -5.207   1.192  1.00 10.00      A   
ATOM   2323  O   LEU   244     -50.655  -4.142   0.946  1.00 10.00      A   
ATOM   2324  OXT LEU   244     -50.896  -6.005   2.080  1.00 10.00      A   
ATOM   2325  CB  LEU    34      25.103  18.841 -12.669  1.00 10.00      B   
ATOM   2326  CG  LEU    34      25.219  19.322 -11.219  1.00 10.00      B   
ATOM   2327  CD1 LEU    34      26.676  19.344 -10.782  1.00 10.00      B   
ATOM   2328  CD2 LEU    34      24.592  20.699 -11.057  1.00 10.00      B   
ATOM   2329  C   LEU    34      23.729  18.249 -14.678  1.00 10.00      B   
ATOM   2330  O   LEU    34      24.423  17.325 -15.112  1.00 10.00      B   
ATOM   2331  N   LEU    34      23.076  17.432 -12.441  1.00 10.00      B   
ATOM   2332  HT1 LEU    34      23.694  16.598 -12.484  1.00 10.00      B   
ATOM   2333  HT2 LEU    34      22.155  17.187 -12.859  1.00 10.00      B   
ATOM   2334  HT3 LEU    34      22.933  17.696 -11.445  1.00 10.00      B   
ATOM   2335  CA  LEU    34      23.689  18.555 -13.185  1.00 10.00      B   
ATOM   2336  N   ALA    35      22.980  19.039 -15.447  1.00 10.00      B   
ATOM   2337  HN  ALA    35      22.476  19.763 -15.021  1.00 10.00      B   
ATOM   2338  CA  ALA    35      22.886  18.892 -16.900  1.00 10.00      B   
ATOM   2339  CB  ALA    35      22.468  17.482 -17.306  1.00 10.00      B   
ATOM   2340  C   ALA    35      24.160  19.342 -17.613  1.00 10.00      B   
ATOM   2341  O   ALA    35      25.196  19.574 -16.982  1.00 10.00      B   
ATOM   2342  N   LYS    36      24.074  19.480 -18.930  1.00 10.00      B   
ATOM   2343  HN  LYS    36      23.217  19.297 -19.375  1.00 10.00      B   
ATOM   2344  CA  LYS    36      25.220  19.893 -19.736  1.00 10.00      B   
ATOM   2345  CB  LYS    36      24.786  20.772 -20.916  1.00 10.00      B   
ATOM   2346  CG  LYS    36      23.829  20.098 -21.887  1.00 10.00      B   
ATOM   2347  CD  LYS    36      23.979  20.656 -23.292  1.00 10.00      B   
ATOM   2348  CE  LYS    36      25.238  20.133 -23.968  1.00 10.00      B   
ATOM   2349  NZ  LYS    36      25.382  20.655 -25.353  1.00 10.00      B   
ATOM   2350  HZ1 LYS    36      26.174  20.184 -25.835  1.00 10.00      B   
ATOM   2351  HZ2 LYS    36      25.566  21.678 -25.332  1.00 10.00      B   
ATOM   2352  HZ3 LYS    36      24.510  20.483 -25.893  1.00 10.00      B   
ATOM   2353  C   LYS    36      25.982  18.671 -20.234  1.00 10.00      B   
ATOM   2354  O   LYS    36      26.899  18.776 -21.055  1.00 10.00      B   
ATOM   2355  N   GLY    37      25.584  17.509 -19.735  1.00 10.00      B   
ATOM   2356  HN  GLY    37      24.835  17.494 -19.103  1.00 10.00      B   
ATOM   2357  CA  GLY    37      26.229  16.274 -20.111  1.00 10.00      B   
ATOM   2358  C   GLY    37      27.501  16.049 -19.325  1.00 10.00      B   
ATOM   2359  O   GLY    37      27.986  16.952 -18.640  1.00 10.00      B   
ATOM   2360  N   ILE    38      28.044  14.851 -19.412  1.00 10.00      B   
ATOM   2361  HN  ILE    38      27.615  14.163 -19.968  1.00 10.00      B   
ATOM   2362  CA  ILE    38      29.267  14.532 -18.700  1.00 10.00      B   
ATOM   2363  CB  ILE    38      29.122  13.260 -17.837  1.00 10.00      B   
ATOM   2364  CG1 ILE    38      27.948  13.420 -16.864  1.00 10.00      B   
ATOM   2365  CG2 ILE    38      30.414  12.985 -17.074  1.00 10.00      B   
ATOM   2366  CD1 ILE    38      27.637  12.179 -16.057  1.00 10.00      B   
ATOM   2367  C   ILE    38      30.432  14.382 -19.669  1.00 10.00      B   
ATOM   2368  O   ILE    38      30.393  13.558 -20.582  1.00 10.00      B   
ATOM   2369  N   ASN    39      31.446  15.211 -19.481  1.00 10.00      B   
ATOM   2370  HN  ASN    39      31.395  15.861 -18.750  1.00 10.00      B   
ATOM   2371  CA  ASN    39      32.640  15.182 -20.315  1.00 10.00      B   
ATOM   2372  CB  ASN    39      32.653  16.348 -21.305  1.00 10.00      B   
ATOM   2373  CG  ASN    39      32.483  15.896 -22.741  1.00 10.00      B   
ATOM   2374  OD1 ASN    39      33.419  15.383 -23.362  1.00 10.00      B   
ATOM   2375  ND2 ASN    39      31.292  16.094 -23.283  1.00 10.00      B   
ATOM   2376 HD21 ASN    39      30.597  16.515 -22.729  1.00 10.00      B   
ATOM   2377 HD22 ASN    39      31.152  15.818 -24.213  1.00 10.00      B   
ATOM   2378  C   ASN    39      33.869  15.247 -19.425  1.00 10.00      B   
ATOM   2379  O   ASN    39      33.746  15.500 -18.226  1.00 10.00      B   
ATOM   2380  N   GLU    40      35.045  15.039 -20.002  1.00 10.00      B   
ATOM   2381  HN  GLU    40      35.080  14.868 -20.970  1.00 10.00      B   
ATOM   2382  CA  GLU    40      36.289  15.067 -19.236  1.00 10.00      B   
ATOM   2383  CB  GLU    40      37.495  14.779 -20.130  1.00 10.00      B   
ATOM   2384  CG  GLU    40      38.814  14.741 -19.377  1.00 10.00      B   
ATOM   2385  CD  GLU    40      40.016  14.783 -20.290  1.00 10.00      B   
ATOM   2386  OE1 GLU    40      40.871  13.880 -20.187  1.00 10.00      B   
ATOM   2387  OE2 GLU    40      40.116  15.728 -21.104  1.00 10.00      B   
ATOM   2388  C   GLU    40      36.470  16.404 -18.524  1.00 10.00      B   
ATOM   2389  O   GLU    40      36.836  16.447 -17.349  1.00 10.00      B   
ATOM   2390  N   GLU    41      36.198  17.491 -19.236  1.00 10.00      B   
ATOM   2391  HN  GLU    41      35.916  17.389 -20.172  1.00 10.00      B   
ATOM   2392  CA  GLU    41      36.320  18.829 -18.668  1.00 10.00      B   
ATOM   2393  CB  GLU    41      36.085  19.900 -19.732  1.00 10.00      B   
ATOM   2394  CG  GLU    41      37.248  20.077 -20.691  1.00 10.00      B   
ATOM   2395  CD  GLU    41      37.004  21.172 -21.704  1.00 10.00      B   
ATOM   2396  OE1 GLU    41      36.690  22.311 -21.293  1.00 10.00      B   
ATOM   2397  OE2 GLU    41      37.130  20.900 -22.918  1.00 10.00      B   
ATOM   2398  C   GLU    41      35.357  19.015 -17.504  1.00 10.00      B   
ATOM   2399  O   GLU    41      35.648  19.739 -16.557  1.00 10.00      B   
ATOM   2400  N   VAL    42      34.210  18.352 -17.581  1.00 10.00      B   
ATOM   2401  HN  VAL    42      34.032  17.800 -18.369  1.00 10.00      B   
ATOM   2402  CA  VAL    42      33.212  18.422 -16.524  1.00 10.00      B   
ATOM   2403  CB  VAL    42      31.835  17.925 -17.008  1.00 10.00      B   
ATOM   2404  CG1 VAL    42      30.788  18.094 -15.916  1.00 10.00      B   
ATOM   2405  CG2 VAL    42      31.415  18.664 -18.269  1.00 10.00      B   
ATOM   2406  C   VAL    42      33.672  17.578 -15.339  1.00 10.00      B   
ATOM   2407  O   VAL    42      33.476  17.945 -14.181  1.00 10.00      B   
ATOM   2408  N   VAL    43      34.300  16.447 -15.646  1.00 10.00      B   
ATOM   2409  HN  VAL    43      34.405  16.203 -16.592  1.00 10.00      B   
ATOM   2410  CA  VAL    43      34.817  15.546 -14.627  1.00 10.00      B   
ATOM   2411  CB  VAL    43      35.392  14.261 -15.267  1.00 10.00      B   
ATOM   2412  CG1 VAL    43      36.185  13.442 -14.263  1.00 10.00      B   
ATOM   2413  CG2 VAL    43      34.273  13.422 -15.862  1.00 10.00      B   
ATOM   2414  C   VAL    43      35.890  16.251 -13.798  1.00 10.00      B   
ATOM   2415  O   VAL    43      35.946  16.103 -12.575  1.00 10.00      B   
ATOM   2416  N   ARG    44      36.724  17.033 -14.474  1.00 10.00      B   
ATOM   2417  HN  ARG    44      36.628  17.104 -15.450  1.00 10.00      B   
ATOM   2418  CA  ARG    44      37.785  17.773 -13.810  1.00 10.00      B   
ATOM   2419  CB  ARG    44      38.907  18.113 -14.793  1.00 10.00      B   
ATOM   2420  CG  ARG    44      39.607  16.898 -15.381  1.00 10.00      B   
ATOM   2421  CD  ARG    44      40.915  17.287 -16.049  1.00 10.00      B   
ATOM   2422  NE  ARG    44      41.895  17.779 -15.079  1.00 10.00      B   
ATOM   2423  HE  ARG    44      41.640  18.566 -14.542  1.00 10.00      B   
ATOM   2424  CZ  ARG    44      43.098  17.234 -14.889  1.00 10.00      B   
ATOM   2425  NH1 ARG    44      43.481  16.182 -15.603  1.00 10.00      B   
ATOM   2426 HH11 ARG    44      42.844  15.772 -16.321  1.00 10.00      B   
ATOM   2427 HH12 ARG    44      44.422  15.755 -15.448  1.00 10.00      B   
ATOM   2428  NH2 ARG    44      43.916  17.735 -13.974  1.00 10.00      B   
ATOM   2429 HH21 ARG    44      43.621  18.555 -13.396  1.00 10.00      B   
ATOM   2430 HH22 ARG    44      44.859  17.312 -13.826  1.00 10.00      B   
ATOM   2431  C   ARG    44      37.248  19.046 -13.167  1.00 10.00      B   
ATOM   2432  O   ARG    44      37.866  19.595 -12.256  1.00 10.00      B   
ATOM   2433  N   ALA    45      36.087  19.500 -13.631  1.00 10.00      B   
ATOM   2434  HN  ALA    45      35.636  19.010 -14.351  1.00 10.00      B   
ATOM   2435  CA  ALA    45      35.464  20.711 -13.104  1.00 10.00      B   
ATOM   2436  CB  ALA    45      34.346  21.180 -14.021  1.00 10.00      B   
ATOM   2437  C   ALA    45      34.935  20.491 -11.692  1.00 10.00      B   
ATOM   2438  O   ALA    45      34.688  21.446 -10.954  1.00 10.00      B   
ATOM   2439  N   ILE    46      34.747  19.226 -11.331  1.00 10.00      B   
ATOM   2440  HN  ILE    46      34.936  18.514 -11.977  1.00 10.00      B   
ATOM   2441  CA  ILE    46      34.263  18.870 -10.002  1.00 10.00      B   
ATOM   2442  CB  ILE    46      33.850  17.385  -9.939  1.00 10.00      B   
ATOM   2443  CG1 ILE    46      32.756  17.116 -10.977  1.00 10.00      B   
ATOM   2444  CG2 ILE    46      33.357  17.015  -8.546  1.00 10.00      B   
ATOM   2445  CD1 ILE    46      32.721  15.695 -11.484  1.00 10.00      B   
ATOM   2446  C   ILE    46      35.351  19.164  -8.975  1.00 10.00      B   
ATOM   2447  O   ILE    46      35.071  19.525  -7.831  1.00 10.00      B   
ATOM   2448  N   SER    47      36.596  19.029  -9.410  1.00 10.00      B   
ATOM   2449  HN  SER    47      36.749  18.751 -10.336  1.00 10.00      B   
ATOM   2450  CA  SER    47      37.741  19.301  -8.563  1.00 10.00      B   
ATOM   2451  CB  SER    47      38.935  18.471  -9.030  1.00 10.00      B   
ATOM   2452  OG  SER    47      38.657  17.850 -10.274  1.00 10.00      B   
ATOM   2453  HG  SER    47      38.784  18.494 -10.985  1.00 10.00      B   
ATOM   2454  C   SER    47      38.069  20.787  -8.638  1.00 10.00      B   
ATOM   2455  O   SER    47      37.318  21.552  -9.249  1.00 10.00      B   
ATOM   2456  N   ALA    48      39.178  21.191  -8.017  1.00 10.00      B   
ATOM   2457  HN  ALA    48      39.726  20.524  -7.548  1.00 10.00      B   
ATOM   2458  CA  ALA    48      39.620  22.591  -8.005  1.00 10.00      B   
ATOM   2459  CB  ALA    48      39.787  23.154  -9.410  1.00 10.00      B   
ATOM   2460  C   ALA    48      38.727  23.476  -7.130  1.00 10.00      B   
ATOM   2461  O   ALA    48      39.219  24.222  -6.284  1.00 10.00      B   
ATOM   2462  N   LYS    49      37.414  23.378  -7.324  1.00 10.00      B   
ATOM   2463  HN  LYS    49      37.083  22.766  -8.019  1.00 10.00      B   
ATOM   2464  CA  LYS    49      36.457  24.154  -6.541  1.00 10.00      B   
ATOM   2465  CB  LYS    49      35.076  24.150  -7.206  1.00 10.00      B   
ATOM   2466  CG  LYS    49      34.367  22.803  -7.179  1.00 10.00      B   
ATOM   2467  CD  LYS    49      32.980  22.891  -7.794  1.00 10.00      B   
ATOM   2468  CE  LYS    49      32.149  21.658  -7.475  1.00 10.00      B   
ATOM   2469  NZ  LYS    49      30.762  21.782  -7.992  1.00 10.00      B   
ATOM   2470  HZ1 LYS    49      30.139  21.089  -7.529  1.00 10.00      B   
ATOM   2471  HZ2 LYS    49      30.745  21.615  -9.016  1.00 10.00      B   
ATOM   2472  HZ3 LYS    49      30.397  22.734  -7.806  1.00 10.00      B   
ATOM   2473  C   LYS    49      36.368  23.587  -5.127  1.00 10.00      B   
ATOM   2474  O   LYS    49      35.771  24.185  -4.228  1.00 10.00      B   
ATOM   2475  N   ARG    50      36.962  22.420  -4.955  1.00 10.00      B   
ATOM   2476  HN  ARG    50      37.407  22.004  -5.720  1.00 10.00      B   
ATOM   2477  CA  ARG    50      37.009  21.738  -3.677  1.00 10.00      B   
ATOM   2478  CB  ARG    50      35.962  20.622  -3.608  1.00 10.00      B   
ATOM   2479  CG  ARG    50      36.043  19.613  -4.743  1.00 10.00      B   
ATOM   2480  CD  ARG    50      35.694  18.213  -4.269  1.00 10.00      B   
ATOM   2481  NE  ARG    50      34.404  18.162  -3.582  1.00 10.00      B   
ATOM   2482  HE  ARG    50      33.957  19.019  -3.392  1.00 10.00      B   
ATOM   2483  CZ  ARG    50      33.816  17.032  -3.201  1.00 10.00      B   
ATOM   2484  NH1 ARG    50      34.402  15.863  -3.449  1.00 10.00      B   
ATOM   2485 HH11 ARG    50      35.337  15.828  -3.942  1.00 10.00      B   
ATOM   2486 HH12 ARG    50      33.948  14.973  -3.159  1.00 10.00      B   
ATOM   2487  NH2 ARG    50      32.639  17.072  -2.579  1.00 10.00      B   
ATOM   2488 HH21 ARG    50      32.170  16.189  -2.280  1.00 10.00      B   
ATOM   2489 HH22 ARG    50      32.177  17.991  -2.386  1.00 10.00      B   
ATOM   2490  C   ARG    50      38.404  21.162  -3.505  1.00 10.00      B   
ATOM   2491  O   ARG    50      39.075  20.851  -4.493  1.00 10.00      B   
ATOM   2492  N   ASN    51      38.846  21.023  -2.273  1.00 10.00      B   
ATOM   2493  HN  ASN    51      38.268  21.265  -1.518  1.00 10.00      B   
ATOM   2494  CA  ASN    51      40.177  20.501  -2.011  1.00 10.00      B   
ATOM   2495  CB  ASN    51      40.720  21.042  -0.689  1.00 10.00      B   
ATOM   2496  CG  ASN    51      42.229  20.920  -0.574  1.00 10.00      B   
ATOM   2497  OD1 ASN    51      42.831  19.951  -1.037  1.00 10.00      B   
ATOM   2498  ND2 ASN    51      42.853  21.907   0.045  1.00 10.00      B   
ATOM   2499 HD21 ASN    51      42.315  22.652   0.389  1.00 10.00      B   
ATOM   2500 HD22 ASN    51      43.828  21.856   0.132  1.00 10.00      B   
ATOM   2501  C   ASN    51      40.191  18.976  -2.032  1.00 10.00      B   
ATOM   2502  O   ASN    51      39.907  18.322  -1.025  1.00 10.00      B   
ATOM   2503  N   GLU    52      40.495  18.420  -3.194  1.00 10.00      B   
ATOM   2504  HN  GLU    52      40.675  18.996  -3.964  1.00 10.00      B   
ATOM   2505  CA  GLU    52      40.565  16.978  -3.366  1.00 10.00      B   
ATOM   2506  CB  GLU    52      39.449  16.488  -4.296  1.00 10.00      B   
ATOM   2507  CG  GLU    52      38.982  15.067  -4.006  1.00 10.00      B   
ATOM   2508  CD  GLU    52      37.787  14.649  -4.842  1.00 10.00      B   
ATOM   2509  OE1 GLU    52      36.706  15.250  -4.683  1.00 10.00      B   
ATOM   2510  OE2 GLU    52      37.921  13.708  -5.657  1.00 10.00      B   
ATOM   2511  C   GLU    52      41.935  16.596  -3.919  1.00 10.00      B   
ATOM   2512  O   GLU    52      42.413  17.206  -4.878  1.00 10.00      B   
ATOM   2513  N   PRO    53      42.594  15.606  -3.294  1.00 10.00      B   
ATOM   2514  CA  PRO    53      43.922  15.134  -3.710  1.00 10.00      B   
ATOM   2515  CB  PRO    53      44.231  14.009  -2.717  1.00 10.00      B   
ATOM   2516  CG  PRO    53      43.349  14.274  -1.549  1.00 10.00      B   
ATOM   2517  CD  PRO    53      42.102  14.884  -2.112  1.00 10.00      B   
ATOM   2518  C   PRO    53      43.938  14.587  -5.136  1.00 10.00      B   
ATOM   2519  O   PRO    53      42.925  14.088  -5.636  1.00 10.00      B   
ATOM   2520  N   GLU    54      45.107  14.652  -5.769  1.00 10.00      B   
ATOM   2521  HN  GLU    54      45.883  15.025  -5.293  1.00 10.00      B   
ATOM   2522  CA  GLU    54      45.286  14.180  -7.138  1.00 10.00      B   
ATOM   2523  CB  GLU    54      46.727  14.411  -7.592  1.00 10.00      B   
ATOM   2524  CG  GLU    54      46.981  14.111  -9.060  1.00 10.00      B   
ATOM   2525  CD  GLU    54      48.404  14.422  -9.465  1.00 10.00      B   
ATOM   2526  OE1 GLU    54      49.337  13.864  -8.847  1.00 10.00      B   
ATOM   2527  OE2 GLU    54      48.598  15.235 -10.393  1.00 10.00      B   
ATOM   2528  C   GLU    54      44.918  12.706  -7.272  1.00 10.00      B   
ATOM   2529  O   GLU    54      44.354  12.288  -8.287  1.00 10.00      B   
ATOM   2530  N   TRP    55      45.222  11.926  -6.238  1.00 10.00      B   
ATOM   2531  HN  TRP    55      45.677  12.319  -5.461  1.00 10.00      B   
ATOM   2532  CA  TRP    55      44.908  10.499  -6.236  1.00 10.00      B   
ATOM   2533  CB  TRP    55      45.337   9.856  -4.916  1.00 10.00      B   
ATOM   2534  CG  TRP    55      46.800   9.557  -4.833  1.00 10.00      B   
ATOM   2535  CD1 TRP    55      47.737  10.252  -4.131  1.00 10.00      B   
ATOM   2536  CD2 TRP    55      47.494   8.480  -5.472  1.00 10.00      B   
ATOM   2537  NE1 TRP    55      48.972   9.678  -4.292  1.00 10.00      B   
ATOM   2538  HE1 TRP    55      49.805   9.998  -3.887  1.00 10.00      B   
ATOM   2539  CE2 TRP    55      48.850   8.586  -5.113  1.00 10.00      B   
ATOM   2540  CE3 TRP    55      47.098   7.435  -6.313  1.00 10.00      B   
ATOM   2541  CZ2 TRP    55      49.813   7.689  -5.564  1.00 10.00      B   
ATOM   2542  CZ3 TRP    55      48.054   6.546  -6.760  1.00 10.00      B   
ATOM   2543  CH2 TRP    55      49.396   6.678  -6.385  1.00 10.00      B   
ATOM   2544  C   TRP    55      43.416  10.282  -6.451  1.00 10.00      B   
ATOM   2545  O   TRP    55      43.004   9.412  -7.220  1.00 10.00      B   
ATOM   2546  N   MET    56      42.616  11.103  -5.780  1.00 10.00      B   
ATOM   2547  HN  MET    56      43.018  11.787  -5.204  1.00 10.00      B   
ATOM   2548  CA  MET    56      41.165  11.025  -5.882  1.00 10.00      B   
ATOM   2549  CB  MET    56      40.504  11.810  -4.746  1.00 10.00      B   
ATOM   2550  CG  MET    56      41.106  11.559  -3.372  1.00 10.00      B   
ATOM   2551  SD  MET    56      40.804   9.892  -2.756  1.00 10.00      B   
ATOM   2552  CE  MET    56      39.100  10.028  -2.225  1.00 10.00      B   
ATOM   2553  C   MET    56      40.707  11.574  -7.228  1.00 10.00      B   
ATOM   2554  O   MET    56      39.749  11.078  -7.821  1.00 10.00      B   
ATOM   2555  N   LEU    57      41.410  12.597  -7.706  1.00 10.00      B   
ATOM   2556  HN  LEU    57      42.158  12.951  -7.174  1.00 10.00      B   
ATOM   2557  CA  LEU    57      41.100  13.215  -8.990  1.00 10.00      B   
ATOM   2558  CB  LEU    57      42.050  14.384  -9.257  1.00 10.00      B   
ATOM   2559  CG  LEU    57      41.490  15.788  -9.035  1.00 10.00      B   
ATOM   2560  CD1 LEU    57      41.058  15.975  -7.591  1.00 10.00      B   
ATOM   2561  CD2 LEU    57      42.520  16.834  -9.428  1.00 10.00      B   
ATOM   2562  C   LEU    57      41.229  12.197 -10.117  1.00 10.00      B   
ATOM   2563  O   LEU    57      40.313  12.022 -10.923  1.00 10.00      B   
ATOM   2564  N   GLU    58      42.370  11.518 -10.154  1.00 10.00      B   
ATOM   2565  HN  GLU    58      43.061  11.705  -9.478  1.00 10.00      B   
ATOM   2566  CA  GLU    58      42.629  10.513 -11.172  1.00 10.00      B   
ATOM   2567  CB  GLU    58      44.092  10.082 -11.165  1.00 10.00      B   
ATOM   2568  CG  GLU    58      45.034  11.111 -11.763  1.00 10.00      B   
ATOM   2569  CD  GLU    58      46.379  10.520 -12.112  1.00 10.00      B   
ATOM   2570  OE1 GLU    58      47.408  11.151 -11.803  1.00 10.00      B   
ATOM   2571  OE2 GLU    58      46.414   9.415 -12.697  1.00 10.00      B   
ATOM   2572  C   GLU    58      41.711   9.314 -10.998  1.00 10.00      B   
ATOM   2573  O   GLU    58      41.392   8.626 -11.962  1.00 10.00      B   
ATOM   2574  N   PHE    59      41.284   9.077  -9.764  1.00 10.00      B   
ATOM   2575  HN  PHE    59      41.588   9.656  -9.033  1.00 10.00      B   
ATOM   2576  CA  PHE    59      40.377   7.975  -9.467  1.00 10.00      B   
ATOM   2577  CB  PHE    59      40.107   7.912  -7.959  1.00 10.00      B   
ATOM   2578  CG  PHE    59      39.079   6.895  -7.546  1.00 10.00      B   
ATOM   2579  CD1 PHE    59      39.437   5.575  -7.335  1.00 10.00      B   
ATOM   2580  CD2 PHE    59      37.754   7.261  -7.362  1.00 10.00      B   
ATOM   2581  CE1 PHE    59      38.496   4.639  -6.951  1.00 10.00      B   
ATOM   2582  CE2 PHE    59      36.808   6.329  -6.979  1.00 10.00      B   
ATOM   2583  CZ  PHE    59      37.179   5.015  -6.772  1.00 10.00      B   
ATOM   2584  C   PHE    59      39.072   8.170 -10.232  1.00 10.00      B   
ATOM   2585  O   PHE    59      38.577   7.259 -10.896  1.00 10.00      B   
ATOM   2586  N   ARG    60      38.534   9.382 -10.153  1.00 10.00      B   
ATOM   2587  HN  ARG    60      38.983  10.070  -9.613  1.00 10.00      B   
ATOM   2588  CA  ARG    60      37.294   9.716 -10.840  1.00 10.00      B   
ATOM   2589  CB  ARG    60      36.747  11.056 -10.342  1.00 10.00      B   
ATOM   2590  CG  ARG    60      36.682  11.188  -8.828  1.00 10.00      B   
ATOM   2591  CD  ARG    60      36.101  12.531  -8.403  1.00 10.00      B   
ATOM   2592  NE  ARG    60      36.329  13.573  -9.402  1.00 10.00      B   
ATOM   2593  HE  ARG    60      35.868  13.469 -10.263  1.00 10.00      B   
ATOM   2594  CZ  ARG    60      37.106  14.642  -9.218  1.00 10.00      B   
ATOM   2595  NH1 ARG    60      37.740  14.831  -8.068  1.00 10.00      B   
ATOM   2596 HH11 ARG    60      37.639  14.139  -7.279  1.00 10.00      B   
ATOM   2597 HH12 ARG    60      38.341  15.667  -7.937  1.00 10.00      B   
ATOM   2598  NH2 ARG    60      37.246  15.529 -10.194  1.00 10.00      B   
ATOM   2599 HH21 ARG    60      36.752  15.395 -11.107  1.00 10.00      B   
ATOM   2600 HH22 ARG    60      37.856  16.370 -10.060  1.00 10.00      B   
ATOM   2601  C   ARG    60      37.523   9.778 -12.348  1.00 10.00      B   
ATOM   2602  O   ARG    60      36.648   9.421 -13.138  1.00 10.00      B   
ATOM   2603  N   LEU    61      38.713  10.221 -12.735  1.00 10.00      B   
ATOM   2604  HN  LEU    61      39.368  10.481 -12.053  1.00 10.00      B   
ATOM   2605  CA  LEU    61      39.074  10.334 -14.143  1.00 10.00      B   
ATOM   2606  CB  LEU    61      40.391  11.100 -14.285  1.00 10.00      B   
ATOM   2607  CG  LEU    61      40.740  11.602 -15.687  1.00 10.00      B   
ATOM   2608  CD1 LEU    61      39.749  12.664 -16.138  1.00 10.00      B   
ATOM   2609  CD2 LEU    61      42.161  12.142 -15.719  1.00 10.00      B   
ATOM   2610  C   LEU    61      39.194   8.954 -14.785  1.00 10.00      B   
ATOM   2611  O   LEU    61      38.737   8.737 -15.911  1.00 10.00      B   
ATOM   2612  N   ASN    62      39.815   8.026 -14.064  1.00 10.00      B   
ATOM   2613  HN  ASN    62      40.179   8.269 -13.181  1.00 10.00      B   
ATOM   2614  CA  ASN    62      39.991   6.662 -14.548  1.00 10.00      B   
ATOM   2615  CB  ASN    62      40.892   5.862 -13.600  1.00 10.00      B   
ATOM   2616  CG  ASN    62      41.299   4.514 -14.168  1.00 10.00      B   
ATOM   2617  OD1 ASN    62      41.374   4.334 -15.384  1.00 10.00      B   
ATOM   2618  ND2 ASN    62      41.570   3.558 -13.292  1.00 10.00      B   
ATOM   2619 HD21 ASN    62      41.495   3.770 -12.337  1.00 10.00      B   
ATOM   2620 HD22 ASN    62      41.843   2.677 -13.635  1.00 10.00      B   
ATOM   2621  C   ASN    62      38.638   5.976 -14.695  1.00 10.00      B   
ATOM   2622  O   ASN    62      38.404   5.235 -15.651  1.00 10.00      B   
ATOM   2623  N   ALA    63      37.747   6.243 -13.747  1.00 10.00      B   
ATOM   2624  HN  ALA    63      37.999   6.837 -13.007  1.00 10.00      B   
ATOM   2625  CA  ALA    63      36.409   5.671 -13.770  1.00 10.00      B   
ATOM   2626  CB  ALA    63      35.655   6.030 -12.497  1.00 10.00      B   
ATOM   2627  C   ALA    63      35.647   6.153 -15.000  1.00 10.00      B   
ATOM   2628  O   ALA    63      34.968   5.371 -15.663  1.00 10.00      B   
ATOM   2629  N   TYR    64      35.785   7.441 -15.305  1.00 10.00      B   
ATOM   2630  HN  TYR    64      36.343   8.008 -14.730  1.00 10.00      B   
ATOM   2631  CA  TYR    64      35.123   8.042 -16.457  1.00 10.00      B   
ATOM   2632  CB  TYR    64      35.348   9.558 -16.454  1.00 10.00      B   
ATOM   2633  CG  TYR    64      34.871  10.273 -17.699  1.00 10.00      B   
ATOM   2634  CD1 TYR    64      33.517  10.378 -17.992  1.00 10.00      B   
ATOM   2635  CD2 TYR    64      35.777  10.854 -18.577  1.00 10.00      B   
ATOM   2636  CE1 TYR    64      33.080  11.042 -19.122  1.00 10.00      B   
ATOM   2637  CE2 TYR    64      35.350  11.518 -19.711  1.00 10.00      B   
ATOM   2638  CZ  TYR    64      34.001  11.609 -19.980  1.00 10.00      B   
ATOM   2639  OH  TYR    64      33.571  12.277 -21.106  1.00 10.00      B   
ATOM   2640  HH  TYR    64      34.195  12.132 -21.825  1.00 10.00      B   
ATOM   2641  C   TYR    64      35.631   7.425 -17.759  1.00 10.00      B   
ATOM   2642  O   TYR    64      34.849   7.121 -18.660  1.00 10.00      B   
ATOM   2643  N   ARG    65      36.943   7.236 -17.850  1.00 10.00      B   
ATOM   2644  HN  ARG    65      37.518   7.506 -17.101  1.00 10.00      B   
ATOM   2645  CA  ARG    65      37.547   6.644 -19.038  1.00 10.00      B   
ATOM   2646  CB  ARG    65      39.077   6.636 -18.927  1.00 10.00      B   
ATOM   2647  CG  ARG    65      39.790   5.854 -20.024  1.00 10.00      B   
ATOM   2648  CD  ARG    65      40.179   6.738 -21.204  1.00 10.00      B   
ATOM   2649  NE  ARG    65      39.028   7.147 -22.017  1.00 10.00      B   
ATOM   2650  HE  ARG    65      38.711   8.075 -21.912  1.00 10.00      B   
ATOM   2651  CZ  ARG    65      38.407   6.354 -22.893  1.00 10.00      B   
ATOM   2652  NH1 ARG    65      38.820   5.107 -23.081  1.00 10.00      B   
ATOM   2653 HH11 ARG    65      39.637   4.732 -22.545  1.00 10.00      B   
ATOM   2654 HH12 ARG    65      38.320   4.484 -23.769  1.00 10.00      B   
ATOM   2655  NH2 ARG    65      37.387   6.818 -23.605  1.00 10.00      B   
ATOM   2656 HH21 ARG    65      37.068   7.807 -23.487  1.00 10.00      B   
ATOM   2657 HH22 ARG    65      36.899   6.199 -24.289  1.00 10.00      B   
ATOM   2658  C   ARG    65      37.021   5.228 -19.254  1.00 10.00      B   
ATOM   2659  O   ARG    65      36.645   4.861 -20.365  1.00 10.00      B   
ATOM   2660  N   ALA    66      36.984   4.446 -18.181  1.00 10.00      B   
ATOM   2661  HN  ALA    66      37.299   4.799 -17.320  1.00 10.00      B   
ATOM   2662  CA  ALA    66      36.499   3.073 -18.250  1.00 10.00      B   
ATOM   2663  CB  ALA    66      36.837   2.323 -16.971  1.00 10.00      B   
ATOM   2664  C   ALA    66      34.998   3.039 -18.523  1.00 10.00      B   
ATOM   2665  O   ALA    66      34.497   2.122 -19.172  1.00 10.00      B   
ATOM   2666  N   TRP    67      34.289   4.051 -18.028  1.00 10.00      B   
ATOM   2667  HN  TRP    67      34.748   4.737 -17.499  1.00 10.00      B   
ATOM   2668  CA  TRP    67      32.847   4.161 -18.222  1.00 10.00      B   
ATOM   2669  CB  TRP    67      32.318   5.385 -17.465  1.00 10.00      B   
ATOM   2670  CG  TRP    67      30.825   5.462 -17.368  1.00 10.00      B   
ATOM   2671  CD1 TRP    67      30.016   4.699 -16.577  1.00 10.00      B   
ATOM   2672  CD2 TRP    67      29.961   6.361 -18.076  1.00 10.00      B   
ATOM   2673  NE1 TRP    67      28.705   5.064 -16.748  1.00 10.00      B   
ATOM   2674  HE1 TRP    67      27.937   4.662 -16.288  1.00 10.00      B   
ATOM   2675  CE2 TRP    67      28.644   6.081 -17.666  1.00 10.00      B   
ATOM   2676  CE3 TRP    67      30.174   7.373 -19.019  1.00 10.00      B   
ATOM   2677  CZ2 TRP    67      27.544   6.777 -18.163  1.00 10.00      B   
ATOM   2678  CZ3 TRP    67      29.081   8.063 -19.511  1.00 10.00      B   
ATOM   2679  CH2 TRP    67      27.781   7.761 -19.084  1.00 10.00      B   
ATOM   2680  C   TRP    67      32.527   4.281 -19.709  1.00 10.00      B   
ATOM   2681  O   TRP    67      31.570   3.688 -20.203  1.00 10.00      B   
ATOM   2682  N   LEU    68      33.361   5.030 -20.421  1.00 10.00      B   
ATOM   2683  HN  LEU    68      34.114   5.466 -19.969  1.00 10.00      B   
ATOM   2684  CA  LEU    68      33.186   5.231 -21.853  1.00 10.00      B   
ATOM   2685  CB  LEU    68      33.989   6.446 -22.322  1.00 10.00      B   
ATOM   2686  CG  LEU    68      33.590   7.800 -21.731  1.00 10.00      B   
ATOM   2687  CD1 LEU    68      34.527   8.889 -22.228  1.00 10.00      B   
ATOM   2688  CD2 LEU    68      32.146   8.138 -22.070  1.00 10.00      B   
ATOM   2689  C   LEU    68      33.613   3.992 -22.637  1.00 10.00      B   
ATOM   2690  O   LEU    68      33.431   3.916 -23.854  1.00 10.00      B   
ATOM   2691  N   GLU    69      34.192   3.026 -21.937  1.00 10.00      B   
ATOM   2692  HN  GLU    69      34.319   3.145 -20.970  1.00 10.00      B   
ATOM   2693  CA  GLU    69      34.634   1.793 -22.563  1.00 10.00      B   
ATOM   2694  CB  GLU    69      35.991   1.351 -22.017  1.00 10.00      B   
ATOM   2695  CG  GLU    69      37.156   2.178 -22.538  1.00 10.00      B   
ATOM   2696  CD  GLU    69      37.104   2.372 -24.040  1.00 10.00      B   
ATOM   2697  OE1 GLU    69      36.938   1.371 -24.770  1.00 10.00      B   
ATOM   2698  OE2 GLU    69      37.214   3.528 -24.502  1.00 10.00      B   
ATOM   2699  C   GLU    69      33.591   0.700 -22.379  1.00 10.00      B   
ATOM   2700  O   GLU    69      33.733  -0.409 -22.900  1.00 10.00      B   
ATOM   2701  N   MET    70      32.539   1.027 -21.641  1.00 10.00      B   
ATOM   2702  HN  MET    70      32.483   1.933 -21.264  1.00 10.00      B   
ATOM   2703  CA  MET    70      31.458   0.091 -21.383  1.00 10.00      B   
ATOM   2704  CB  MET    70      31.239  -0.072 -19.876  1.00 10.00      B   
ATOM   2705  CG  MET    70      32.451  -0.606 -19.128  1.00 10.00      B   
ATOM   2706  SD  MET    70      32.985  -2.227 -19.718  1.00 10.00      B   
ATOM   2707  CE  MET    70      31.655  -3.264 -19.114  1.00 10.00      B   
ATOM   2708  C   MET    70      30.179   0.572 -22.059  1.00 10.00      B   
ATOM   2709  O   MET    70      30.101   1.716 -22.510  1.00 10.00      B   
ATOM   2710  N   GLU    71      29.187  -0.299 -22.131  1.00 10.00      B   
ATOM   2711  HN  GLU    71      29.305  -1.192 -21.742  1.00 10.00      B   
ATOM   2712  CA  GLU    71      27.916   0.039 -22.759  1.00 10.00      B   
ATOM   2713  CB  GLU    71      27.646  -0.884 -23.948  1.00 10.00      B   
ATOM   2714  CG  GLU    71      28.254  -0.410 -25.257  1.00 10.00      B   
ATOM   2715  CD  GLU    71      27.480   0.734 -25.879  1.00 10.00      B   
ATOM   2716  OE1 GLU    71      26.232   0.658 -25.930  1.00 10.00      B   
ATOM   2717  OE2 GLU    71      28.115   1.711 -26.335  1.00 10.00      B   
ATOM   2718  C   GLU    71      26.778  -0.059 -21.755  1.00 10.00      B   
ATOM   2719  O   GLU    71      26.871  -0.799 -20.774  1.00 10.00      B   
ATOM   2720  N   GLU    72      25.715   0.697 -21.994  1.00 10.00      B   
ATOM   2721  HN  GLU    72      25.709   1.279 -22.784  1.00 10.00      B   
ATOM   2722  CA  GLU    72      24.557   0.689 -21.112  1.00 10.00      B   
ATOM   2723  CB  GLU    72      23.588   1.810 -21.496  1.00 10.00      B   
ATOM   2724  CG  GLU    72      22.484   2.062 -20.480  1.00 10.00      B   
ATOM   2725  CD  GLU    72      21.332   2.856 -21.060  1.00 10.00      B   
ATOM   2726  OE1 GLU    72      21.563   3.987 -21.541  1.00 10.00      B   
ATOM   2727  OE2 GLU    72      20.193   2.351 -21.046  1.00 10.00      B   
ATOM   2728  C   GLU    72      23.847  -0.658 -21.184  1.00 10.00      B   
ATOM   2729  O   GLU    72      23.474  -1.112 -22.267  1.00 10.00      B   
ATOM   2730  N   PRO    73      23.677  -1.323 -20.036  1.00 10.00      B   
ATOM   2731  CA  PRO    73      23.002  -2.617 -19.968  1.00 10.00      B   
ATOM   2732  CB  PRO    73      23.412  -3.150 -18.596  1.00 10.00      B   
ATOM   2733  CG  PRO    73      23.651  -1.933 -17.770  1.00 10.00      B   
ATOM   2734  CD  PRO    73      24.136  -0.865 -18.712  1.00 10.00      B   
ATOM   2735  C   PRO    73      21.487  -2.457 -20.050  1.00 10.00      B   
ATOM   2736  O   PRO    73      20.906  -1.596 -19.386  1.00 10.00      B   
ATOM   2737  N   HIS    74      20.854  -3.278 -20.874  1.00 10.00      B   
ATOM   2738  HN  HIS    74      21.374  -3.944 -21.374  1.00 10.00      B   
ATOM   2739  CA  HIS    74      19.409  -3.226 -21.056  1.00 10.00      B   
ATOM   2740  CB  HIS    74      19.059  -2.912 -22.517  1.00 10.00      B   
ATOM   2741  CG  HIS    74      19.343  -1.503 -22.942  1.00 10.00      B   
ATOM   2742  ND1 HIS    74      18.368  -0.532 -23.028  1.00 10.00      B   
ATOM   2743  HD1 HIS    74      17.417  -0.654 -22.815  1.00 10.00      B   
ATOM   2744  CD2 HIS    74      20.499  -0.904 -23.319  1.00 10.00      B   
ATOM   2745  CE1 HIS    74      18.911   0.599 -23.439  1.00 10.00      B   
ATOM   2746  NE2 HIS    74      20.201   0.401 -23.622  1.00 10.00      B   
ATOM   2747  HE2 HIS    74      20.842   1.083 -23.926  1.00 10.00      B   
ATOM   2748  C   HIS    74      18.762  -4.546 -20.646  1.00 10.00      B   
ATOM   2749  O   HIS    74      17.860  -5.041 -21.324  1.00 10.00      B   
ATOM   2750  N   TRP    75      19.215  -5.106 -19.529  1.00 10.00      B   
ATOM   2751  HN  TRP    75      19.922  -4.657 -19.016  1.00 10.00      B   
ATOM   2752  CA  TRP    75      18.681  -6.370 -19.036  1.00 10.00      B   
ATOM   2753  CB  TRP    75      19.778  -7.200 -18.367  1.00 10.00      B   
ATOM   2754  CG  TRP    75      20.932  -7.509 -19.268  1.00 10.00      B   
ATOM   2755  CD1 TRP    75      22.222  -7.102 -19.110  1.00 10.00      B   
ATOM   2756  CD2 TRP    75      20.902  -8.288 -20.471  1.00 10.00      B   
ATOM   2757  NE1 TRP    75      22.999  -7.575 -20.137  1.00 10.00      B   
ATOM   2758  HE1 TRP    75      23.963  -7.416 -20.244  1.00 10.00      B   
ATOM   2759  CE2 TRP    75      22.213  -8.308 -20.986  1.00 10.00      B   
ATOM   2760  CE3 TRP    75      19.894  -8.970 -21.161  1.00 10.00      B   
ATOM   2761  CZ2 TRP    75      22.543  -8.982 -22.157  1.00 10.00      B   
ATOM   2762  CZ3 TRP    75      20.225  -9.638 -22.324  1.00 10.00      B   
ATOM   2763  CH2 TRP    75      21.539  -9.640 -22.810  1.00 10.00      B   
ATOM   2764  C   TRP    75      17.531  -6.131 -18.064  1.00 10.00      B   
ATOM   2765  O   TRP    75      16.982  -7.068 -17.486  1.00 10.00      B   
ATOM   2766  N   LEU    76      17.177  -4.864 -17.890  1.00 10.00      B   
ATOM   2767  HN  LEU    76      17.665  -4.166 -18.372  1.00 10.00      B   
ATOM   2768  CA  LEU    76      16.085  -4.485 -17.001  1.00 10.00      B   
ATOM   2769  CB  LEU    76      16.285  -3.058 -16.469  1.00 10.00      B   
ATOM   2770  CG  LEU    76      15.882  -1.911 -17.401  1.00 10.00      B   
ATOM   2771  CD1 LEU    76      15.775  -0.608 -16.626  1.00 10.00      B   
ATOM   2772  CD2 LEU    76      16.870  -1.768 -18.549  1.00 10.00      B   
ATOM   2773  C   LEU    76      14.737  -4.610 -17.716  1.00 10.00      B   
ATOM   2774  O   LEU    76      14.673  -5.044 -18.870  1.00 10.00      B   
ATOM   2775  N   LYS    77      13.666  -4.225 -17.034  1.00 10.00      B   
ATOM   2776  HN  LYS    77      13.777  -3.865 -16.126  1.00 10.00      B   
ATOM   2777  CA  LYS    77      12.330  -4.302 -17.604  1.00 10.00      B   
ATOM   2778  CB  LYS    77      11.322  -4.779 -16.556  1.00 10.00      B   
ATOM   2779  CG  LYS    77      11.642  -6.130 -15.945  1.00 10.00      B   
ATOM   2780  CD  LYS    77      10.408  -6.744 -15.309  1.00 10.00      B   
ATOM   2781  CE  LYS    77      10.776  -7.877 -14.367  1.00 10.00      B   
ATOM   2782  NZ  LYS    77      11.259  -7.370 -13.055  1.00 10.00      B   
ATOM   2783  HZ1 LYS    77      12.191  -7.792 -12.826  1.00 10.00      B   
ATOM   2784  HZ2 LYS    77      10.585  -7.628 -12.302  1.00 10.00      B   
ATOM   2785  HZ3 LYS    77      11.356  -6.336 -13.080  1.00 10.00      B   
ATOM   2786  C   LYS    77      11.890  -2.956 -18.170  1.00 10.00      B   
ATOM   2787  O   LYS    77      11.370  -2.113 -17.438  1.00 10.00      B   
ATOM   2788  N   ALA    78      12.133  -2.763 -19.467  1.00 10.00      B   
ATOM   2789  HN  ALA    78      12.597  -3.470 -19.965  1.00 10.00      B   
ATOM   2790  CA  ALA    78      11.758  -1.540 -20.181  1.00 10.00      B   
ATOM   2791  CB  ALA    78      10.246  -1.398 -20.298  1.00 10.00      B   
ATOM   2792  C   ALA    78      12.392  -0.283 -19.590  1.00 10.00      B   
ATOM   2793  O   ALA    78      11.828   0.355 -18.696  1.00 10.00      B   
ATOM   2794  N   HIS    79      13.570   0.070 -20.096  1.00 10.00      B   
ATOM   2795  HN  HIS    79      13.972  -0.481 -20.801  1.00 10.00      B   
ATOM   2796  CA  HIS    79      14.278   1.258 -19.630  1.00 10.00      B   
ATOM   2797  CB  HIS    79      15.697   1.293 -20.214  1.00 10.00      B   
ATOM   2798  CG  HIS    79      16.584   2.357 -19.636  1.00 10.00      B   
ATOM   2799  ND1 HIS    79      17.428   2.137 -18.566  1.00 10.00      B   
ATOM   2800  HD1 HIS    79      17.537   1.287 -18.084  1.00 10.00      B   
ATOM   2801  CD2 HIS    79      16.771   3.650 -19.995  1.00 10.00      B   
ATOM   2802  CE1 HIS    79      18.089   3.247 -18.296  1.00 10.00      B   
ATOM   2803  NE2 HIS    79      17.709   4.176 -19.148  1.00 10.00      B   
ATOM   2804  HE2 HIS    79      18.048   5.098 -19.171  1.00 10.00      B   
ATOM   2805  C   HIS    79      13.516   2.515 -20.034  1.00 10.00      B   
ATOM   2806  O   HIS    79      12.799   2.516 -21.039  1.00 10.00      B   
ATOM   2807  N   GLU   157      25.762  14.348  17.240  1.00 10.00      B   
ATOM   2808  HN  GLU   157      26.218  13.489  17.368  1.00 10.00      B   
ATOM   2809  CA  GLU   157      24.781  14.782  18.222  1.00 10.00      B   
ATOM   2810  CB  GLU   157      24.295  13.598  19.059  1.00 10.00      B   
ATOM   2811  CG  GLU   157      22.915  13.801  19.660  1.00 10.00      B   
ATOM   2812  CD  GLU   157      21.868  14.104  18.608  1.00 10.00      B   
ATOM   2813  OE1 GLU   157      21.308  13.147  18.029  1.00 10.00      B   
ATOM   2814  OE2 GLU   157      21.609  15.297  18.344  1.00 10.00      B   
ATOM   2815  C   GLU   157      25.367  15.869  19.116  1.00 10.00      B   
ATOM   2816  O   GLU   157      24.881  16.116  20.223  1.00 10.00      B   
ATOM   2817  N   LYS   158      26.426  16.504  18.617  1.00 10.00      B   
ATOM   2818  HN  LYS   158      26.768  16.227  17.741  1.00 10.00      B   
ATOM   2819  CA  LYS   158      27.106  17.586  19.330  1.00 10.00      B   
ATOM   2820  CB  LYS   158      26.124  18.707  19.701  1.00 10.00      B   
ATOM   2821  CG  LYS   158      25.396  19.302  18.508  1.00 10.00      B   
ATOM   2822  CD  LYS   158      24.123  20.019  18.927  1.00 10.00      B   
ATOM   2823  CE  LYS   158      23.287  20.385  17.714  1.00 10.00      B   
ATOM   2824  NZ  LYS   158      22.074  21.166  18.072  1.00 10.00      B   
ATOM   2825  HZ1 LYS   158      21.321  20.528  18.402  1.00 10.00      B   
ATOM   2826  HZ2 LYS   158      21.726  21.686  17.240  1.00 10.00      B   
ATOM   2827  HZ3 LYS   158      22.291  21.850  18.824  1.00 10.00      B   
ATOM   2828  C   LYS   158      27.844  17.070  20.562  1.00 10.00      B   
ATOM   2829  O   LYS   158      28.085  17.812  21.518  1.00 10.00      B   
ATOM   2830  N   LEU   159      28.222  15.800  20.525  1.00 10.00      B   
ATOM   2831  HN  LEU   159      28.028  15.268  19.724  1.00 10.00      B   
ATOM   2832  CA  LEU   159      28.931  15.178  21.632  1.00 10.00      B   
ATOM   2833  CB  LEU   159      28.385  13.772  21.891  1.00 10.00      B   
ATOM   2834  CG  LEU   159      26.901  13.674  22.253  1.00 10.00      B   
ATOM   2835  CD1 LEU   159      26.472  12.219  22.366  1.00 10.00      B   
ATOM   2836  CD2 LEU   159      26.608  14.424  23.543  1.00 10.00      B   
ATOM   2837  C   LEU   159      30.423  15.107  21.333  1.00 10.00      B   
ATOM   2838  O   LEU   159      30.872  15.554  20.277  1.00 10.00      B   
ATOM   2839  N   ALA   160      31.186  14.553  22.266  1.00 10.00      B   
ATOM   2840  HN  ALA   160      30.770  14.224  23.090  1.00 10.00      B   
ATOM   2841  CA  ALA   160      32.624  14.413  22.097  1.00 10.00      B   
ATOM   2842  CB  ALA   160      33.320  14.348  23.448  1.00 10.00      B   
ATOM   2843  C   ALA   160      32.929  13.168  21.281  1.00 10.00      B   
ATOM   2844  O   ALA   160      32.331  12.114  21.497  1.00 10.00      B   
ATOM   2845  N   GLU   161      33.849  13.295  20.346  1.00 10.00      B   
ATOM   2846  HN  GLU   161      34.297  14.166  20.224  1.00 10.00      B   
ATOM   2847  CA  GLU   161      34.219  12.180  19.493  1.00 10.00      B   
ATOM   2848  CB  GLU   161      34.621  12.651  18.085  1.00 10.00      B   
ATOM   2849  CG  GLU   161      35.633  13.787  18.046  1.00 10.00      B   
ATOM   2850  CD  GLU   161      35.005  15.138  18.313  1.00 10.00      B   
ATOM   2851  OE1 GLU   161      34.481  15.757  17.366  1.00 10.00      B   
ATOM   2852  OE2 GLU   161      35.024  15.585  19.479  1.00 10.00      B   
ATOM   2853  C   GLU   161      35.317  11.331  20.116  1.00 10.00      B   
ATOM   2854  O   GLU   161      36.445  11.788  20.308  1.00 10.00      B   
ATOM   2855  N   GLN   162      34.979  10.090  20.431  1.00 10.00      B   
ATOM   2856  HN  GLN   162      34.057   9.792  20.269  1.00 10.00      B   
ATOM   2857  CA  GLN   162      35.931   9.154  21.016  1.00 10.00      B   
ATOM   2858  CB  GLN   162      35.196   8.112  21.866  1.00 10.00      B   
ATOM   2859  CG  GLN   162      34.180   8.691  22.835  1.00 10.00      B   
ATOM   2860  CD  GLN   162      33.479   7.623  23.653  1.00 10.00      B   
ATOM   2861  OE1 GLN   162      32.460   7.068  23.237  1.00 10.00      B   
ATOM   2862  NE2 GLN   162      34.023   7.322  24.822  1.00 10.00      B   
ATOM   2863 HE21 GLN   162      34.839   7.797  25.090  1.00 10.00      B   
ATOM   2864 HE22 GLN   162      33.584   6.642  25.379  1.00 10.00      B   
ATOM   2865  C   GLN   162      36.702   8.456  19.901  1.00 10.00      B   
ATOM   2866  O   GLN   162      37.008   7.266  19.980  1.00 10.00      B   
ATOM   2867  N   GLY   163      37.005   9.215  18.857  1.00 10.00      B   
ATOM   2868  HN  GLY   163      36.756  10.163  18.871  1.00 10.00      B   
ATOM   2869  CA  GLY   163      37.715   8.679  17.718  1.00 10.00      B   
ATOM   2870  C   GLY   163      36.784   8.471  16.544  1.00 10.00      B   
ATOM   2871  O   GLY   163      37.225   8.352  15.402  1.00 10.00      B   
ATOM   2872  N   ILE   164      35.486   8.429  16.834  1.00 10.00      B   
ATOM   2873  HN  ILE   164      35.206   8.532  17.766  1.00 10.00      B   
ATOM   2874  CA  ILE   164      34.469   8.235  15.806  1.00 10.00      B   
ATOM   2875  CB  ILE   164      33.083   7.929  16.421  1.00 10.00      B   
ATOM   2876  CG1 ILE   164      33.175   6.737  17.381  1.00 10.00      B   
ATOM   2877  CG2 ILE   164      32.057   7.656  15.325  1.00 10.00      B   
ATOM   2878  CD1 ILE   164      31.876   6.410  18.086  1.00 10.00      B   
ATOM   2879  C   ILE   164      34.360   9.464  14.908  1.00 10.00      B   
ATOM   2880  O   ILE   164      34.164  10.584  15.385  1.00 10.00      B   
ATOM   2881  N   ILE   165      34.485   9.242  13.611  1.00 10.00      B   
ATOM   2882  HN  ILE   165      34.626   8.319  13.297  1.00 10.00      B   
ATOM   2883  CA  ILE   165      34.407  10.316  12.634  1.00 10.00      B   
ATOM   2884  CB  ILE   165      35.551  10.206  11.605  1.00 10.00      B   
ATOM   2885  CG1 ILE   165      36.909  10.219  12.315  1.00 10.00      B   
ATOM   2886  CG2 ILE   165      35.468  11.331  10.581  1.00 10.00      B   
ATOM   2887  CD1 ILE   165      38.054   9.704  11.471  1.00 10.00      B   
ATOM   2888  C   ILE   165      33.070  10.271  11.901  1.00 10.00      B   
ATOM   2889  O   ILE   165      32.721   9.257  11.297  1.00 10.00      B   
ATOM   2890  N   PHE   166      32.324  11.364  11.972  1.00 10.00      B   
ATOM   2891  HN  PHE   166      32.657  12.136  12.482  1.00 10.00      B   
ATOM   2892  CA  PHE   166      31.029  11.461  11.311  1.00 10.00      B   
ATOM   2893  CB  PHE   166      29.898  11.427  12.349  1.00 10.00      B   
ATOM   2894  CG  PHE   166      28.517  11.591  11.776  1.00 10.00      B   
ATOM   2895  CD1 PHE   166      27.929  10.573  11.043  1.00 10.00      B   
ATOM   2896  CD2 PHE   166      27.803  12.762  11.978  1.00 10.00      B   
ATOM   2897  CE1 PHE   166      26.656  10.719  10.521  1.00 10.00      B   
ATOM   2898  CE2 PHE   166      26.530  12.917  11.458  1.00 10.00      B   
ATOM   2899  CZ  PHE   166      25.956  11.893  10.728  1.00 10.00      B   
ATOM   2900  C   PHE   166      30.962  12.746  10.493  1.00 10.00      B   
ATOM   2901  O   PHE   166      30.929  13.843  11.050  1.00 10.00      B   
ATOM   2902  N   CYS   167      30.950  12.610   9.172  1.00 10.00      B   
ATOM   2903  HN  CYS   167      30.967  11.709   8.778  1.00 10.00      B   
ATOM   2904  CA  CYS   167      30.900  13.769   8.290  1.00 10.00      B   
ATOM   2905  CB  CYS   167      32.283  14.422   8.203  1.00 10.00      B   
ATOM   2906  SG  CYS   167      33.646  13.256   7.958  1.00 10.00      B   
ATOM   2907  HG  CYS   167      33.128  12.039   7.866  1.00 10.00      B   
ATOM   2908  C   CYS   167      30.409  13.377   6.900  1.00 10.00      B   
ATOM   2909  O   CYS   167      30.163  12.201   6.632  1.00 10.00      B   
ATOM   2910  N   SER   168      30.259  14.361   6.022  1.00 10.00      B   
ATOM   2911  HN  SER   168      30.455  15.285   6.298  1.00 10.00      B   
ATOM   2912  CA  SER   168      29.803  14.107   4.663  1.00 10.00      B   
ATOM   2913  CB  SER   168      29.114  15.351   4.096  1.00 10.00      B   
ATOM   2914  OG  SER   168      28.265  15.946   5.065  1.00 10.00      B   
ATOM   2915  HG  SER   168      28.805  16.262   5.809  1.00 10.00      B   
ATOM   2916  C   SER   168      30.967  13.685   3.766  1.00 10.00      B   
ATOM   2917  O   SER   168      32.127  13.731   4.179  1.00 10.00      B   
ATOM   2918  N   PHE   169      30.643  13.286   2.542  1.00 10.00      B   
ATOM   2919  HN  PHE   169      29.693  13.279   2.286  1.00 10.00      B   
ATOM   2920  CA  PHE   169      31.637  12.837   1.564  1.00 10.00      B   
ATOM   2921  CB  PHE   169      30.952  12.584   0.219  1.00 10.00      B   
ATOM   2922  CG  PHE   169      31.610  11.536  -0.636  1.00 10.00      B   
ATOM   2923  CD1 PHE   169      31.404  10.189  -0.385  1.00 10.00      B   
ATOM   2924  CD2 PHE   169      32.423  11.898  -1.699  1.00 10.00      B   
ATOM   2925  CE1 PHE   169      31.997   9.223  -1.175  1.00 10.00      B   
ATOM   2926  CE2 PHE   169      33.020  10.937  -2.493  1.00 10.00      B   
ATOM   2927  CZ  PHE   169      32.805   9.598  -2.230  1.00 10.00      B   
ATOM   2928  C   PHE   169      32.771  13.848   1.384  1.00 10.00      B   
ATOM   2929  O   PHE   169      33.950  13.493   1.465  1.00 10.00      B   
ATOM   2930  N   GLY   170      32.408  15.104   1.146  1.00 10.00      B   
ATOM   2931  HN  GLY   170      31.453  15.328   1.107  1.00 10.00      B   
ATOM   2932  CA  GLY   170      33.400  16.146   0.948  1.00 10.00      B   
ATOM   2933  C   GLY   170      34.200  16.439   2.202  1.00 10.00      B   
ATOM   2934  O   GLY   170      35.410  16.663   2.133  1.00 10.00      B   
ATOM   2935  N   GLU   171      33.524  16.429   3.350  1.00 10.00      B   
ATOM   2936  HN  GLU   171      32.565  16.238   3.335  1.00 10.00      B   
ATOM   2937  CA  GLU   171      34.176  16.693   4.629  1.00 10.00      B   
ATOM   2938  CB  GLU   171      33.147  16.729   5.763  1.00 10.00      B   
ATOM   2939  CG  GLU   171      32.024  17.733   5.575  1.00 10.00      B   
ATOM   2940  CD  GLU   171      31.074  17.757   6.757  1.00 10.00      B   
ATOM   2941  OE1 GLU   171      30.031  17.066   6.702  1.00 10.00      B   
ATOM   2942  OE2 GLU   171      31.366  18.462   7.744  1.00 10.00      B   
ATOM   2943  C   GLU   171      35.217  15.621   4.923  1.00 10.00      B   
ATOM   2944  O   GLU   171      36.281  15.905   5.476  1.00 10.00      B   
ATOM   2945  N   ALA   172      34.902  14.391   4.535  1.00 10.00      B   
ATOM   2946  HN  ALA   172      34.034  14.236   4.100  1.00 10.00      B   
ATOM   2947  CA  ALA   172      35.792  13.261   4.747  1.00 10.00      B   
ATOM   2948  CB  ALA   172      35.138  11.984   4.252  1.00 10.00      B   
ATOM   2949  C   ALA   172      37.133  13.470   4.054  1.00 10.00      B   
ATOM   2950  O   ALA   172      38.180  13.404   4.690  1.00 10.00      B   
ATOM   2951  N   ILE   173      37.091  13.755   2.756  1.00 10.00      B   
ATOM   2952  HN  ILE   173      36.219  13.832   2.312  1.00 10.00      B   
ATOM   2953  CA  ILE   173      38.309  13.962   1.971  1.00 10.00      B   
ATOM   2954  CB  ILE   173      38.012  14.004   0.454  1.00 10.00      B   
ATOM   2955  CG1 ILE   173      36.879  13.039   0.094  1.00 10.00      B   
ATOM   2956  CG2 ILE   173      39.264  13.658  -0.341  1.00 10.00      B   
ATOM   2957  CD1 ILE   173      36.328  13.234  -1.303  1.00 10.00      B   
ATOM   2958  C   ILE   173      39.010  15.260   2.375  1.00 10.00      B   
ATOM   2959  O   ILE   173      40.170  15.492   2.034  1.00 10.00      B   
ATOM   2960  N   HIS   174      38.296  16.101   3.105  1.00 10.00      B   
ATOM   2961  HN  HIS   174      37.377  15.858   3.343  1.00 10.00      B   
ATOM   2962  CA  HIS   174      38.829  17.376   3.557  1.00 10.00      B   
ATOM   2963  CB  HIS   174      37.682  18.387   3.734  1.00 10.00      B   
ATOM   2964  CG  HIS   174      38.060  19.682   4.393  1.00 10.00      B   
ATOM   2965  ND1 HIS   174      38.641  20.734   3.718  1.00 10.00      B   
ATOM   2966  HD1 HIS   174      38.885  20.741   2.763  1.00 10.00      B   
ATOM   2967  CD2 HIS   174      37.924  20.095   5.676  1.00 10.00      B   
ATOM   2968  CE1 HIS   174      38.845  21.734   4.557  1.00 10.00      B   
ATOM   2969  NE2 HIS   174      38.419  21.370   5.749  1.00 10.00      B   
ATOM   2970  HE2 HIS   174      38.463  21.919   6.563  1.00 10.00      B   
ATOM   2971  C   HIS   174      39.633  17.230   4.849  1.00 10.00      B   
ATOM   2972  O   HIS   174      40.765  17.707   4.942  1.00 10.00      B   
ATOM   2973  N   ASP   175      39.055  16.559   5.838  1.00 10.00      B   
ATOM   2974  HN  ASP   175      38.164  16.167   5.699  1.00 10.00      B   
ATOM   2975  CA  ASP   175      39.716  16.398   7.131  1.00 10.00      B   
ATOM   2976  CB  ASP   175      38.729  16.579   8.286  1.00 10.00      B   
ATOM   2977  CG  ASP   175      38.507  18.038   8.629  1.00 10.00      B   
ATOM   2978  OD1 ASP   175      39.468  18.699   9.075  1.00 10.00      B   
ATOM   2979  OD2 ASP   175      37.371  18.532   8.451  1.00 10.00      B   
ATOM   2980  C   ASP   175      40.491  15.091   7.275  1.00 10.00      B   
ATOM   2981  O   ASP   175      41.529  15.056   7.937  1.00 10.00      B   
ATOM   2982  N   HIS   176      40.002  14.015   6.667  1.00 10.00      B   
ATOM   2983  HN  HIS   176      39.184  14.091   6.122  1.00 10.00      B   
ATOM   2984  CA  HIS   176      40.679  12.720   6.765  1.00 10.00      B   
ATOM   2985  CB  HIS   176      39.942  11.787   7.743  1.00 10.00      B   
ATOM   2986  CG  HIS   176      39.690  12.367   9.106  1.00 10.00      B   
ATOM   2987  ND1 HIS   176      40.558  12.213  10.164  1.00 10.00      B   
ATOM   2988  HD1 HIS   176      41.417  11.734  10.139  1.00 10.00      B   
ATOM   2989  CD2 HIS   176      38.653  13.099   9.580  1.00 10.00      B   
ATOM   2990  CE1 HIS   176      40.071  12.821  11.226  1.00 10.00      B   
ATOM   2991  NE2 HIS   176      38.918  13.367  10.900  1.00 10.00      B   
ATOM   2992  HE2 HIS   176      38.342  13.885  11.509  1.00 10.00      B   
ATOM   2993  C   HIS   176      40.787  12.047   5.393  1.00 10.00      B   
ATOM   2994  O   HIS   176      40.206  10.984   5.172  1.00 10.00      B   
ATOM   2995  N   PRO   177      41.542  12.644   4.455  1.00 10.00      B   
ATOM   2996  CA  PRO   177      41.698  12.094   3.104  1.00 10.00      B   
ATOM   2997  CB  PRO   177      42.540  13.145   2.373  1.00 10.00      B   
ATOM   2998  CG  PRO   177      43.237  13.898   3.452  1.00 10.00      B   
ATOM   2999  CD  PRO   177      42.307  13.892   4.631  1.00 10.00      B   
ATOM   3000  C   PRO   177      42.411  10.743   3.088  1.00 10.00      B   
ATOM   3001  O   PRO   177      42.085   9.877   2.278  1.00 10.00      B   
ATOM   3002  N   GLU   178      43.373  10.566   3.991  1.00 10.00      B   
ATOM   3003  HN  GLU   178      43.574  11.291   4.622  1.00 10.00      B   
ATOM   3004  CA  GLU   178      44.139   9.327   4.066  1.00 10.00      B   
ATOM   3005  CB  GLU   178      45.202   9.421   5.159  1.00 10.00      B   
ATOM   3006  CG  GLU   178      46.294   8.371   5.051  1.00 10.00      B   
ATOM   3007  CD  GLU   178      47.348   8.734   4.028  1.00 10.00      B   
ATOM   3008  OE1 GLU   178      47.046   8.714   2.816  1.00 10.00      B   
ATOM   3009  OE2 GLU   178      48.490   9.047   4.435  1.00 10.00      B   
ATOM   3010  C   GLU   178      43.239   8.123   4.321  1.00 10.00      B   
ATOM   3011  O   GLU   178      43.311   7.121   3.607  1.00 10.00      B   
ATOM   3012  N   LEU   179      42.388   8.234   5.335  1.00 10.00      B   
ATOM   3013  HN  LEU   179      42.374   9.064   5.854  1.00 10.00      B   
ATOM   3014  CA  LEU   179      41.477   7.155   5.695  1.00 10.00      B   
ATOM   3015  CB  LEU   179      40.650   7.526   6.930  1.00 10.00      B   
ATOM   3016  CG  LEU   179      41.398   7.541   8.265  1.00 10.00      B   
ATOM   3017  CD1 LEU   179      40.446   7.865   9.405  1.00 10.00      B   
ATOM   3018  CD2 LEU   179      42.084   6.206   8.507  1.00 10.00      B   
ATOM   3019  C   LEU   179      40.556   6.790   4.539  1.00 10.00      B   
ATOM   3020  O   LEU   179      40.367   5.614   4.235  1.00 10.00      B   
ATOM   3021  N   VAL   180      40.001   7.801   3.887  1.00 10.00      B   
ATOM   3022  HN  VAL   180      40.207   8.719   4.162  1.00 10.00      B   
ATOM   3023  CA  VAL   180      39.097   7.576   2.767  1.00 10.00      B   
ATOM   3024  CB  VAL   180      38.401   8.878   2.321  1.00 10.00      B   
ATOM   3025  CG1 VAL   180      37.356   8.586   1.256  1.00 10.00      B   
ATOM   3026  CG2 VAL   180      37.766   9.576   3.511  1.00 10.00      B   
ATOM   3027  C   VAL   180      39.841   6.962   1.586  1.00 10.00      B   
ATOM   3028  O   VAL   180      39.367   6.016   0.970  1.00 10.00      B   
ATOM   3029  N   ARG   181      41.022   7.491   1.302  1.00 10.00      B   
ATOM   3030  HN  ARG   181      41.354   8.236   1.854  1.00 10.00      B   
ATOM   3031  CA  ARG   181      41.848   7.012   0.197  1.00 10.00      B   
ATOM   3032  CB  ARG   181      43.157   7.814   0.150  1.00 10.00      B   
ATOM   3033  CG  ARG   181      44.236   7.216  -0.733  1.00 10.00      B   
ATOM   3034  CD  ARG   181      45.624   7.606  -0.252  1.00 10.00      B   
ATOM   3035  NE  ARG   181      46.635   6.656  -0.713  1.00 10.00      B   
ATOM   3036  HE  ARG   181      46.510   6.271  -1.608  1.00 10.00      B   
ATOM   3037  CZ  ARG   181      47.703   6.289  -0.008  1.00 10.00      B   
ATOM   3038  NH1 ARG   181      47.926   6.792   1.202  1.00 10.00      B   
ATOM   3039 HH11 ARG   181      48.766   6.492   1.741  1.00 10.00      B   
ATOM   3040 HH12 ARG   181      47.267   7.498   1.623  1.00 10.00      B   
ATOM   3041  NH2 ARG   181      48.550   5.406  -0.513  1.00 10.00      B   
ATOM   3042 HH21 ARG   181      48.381   4.998  -1.461  1.00 10.00      B   
ATOM   3043 HH22 ARG   181      49.389   5.111   0.034  1.00 10.00      B   
ATOM   3044  C   ARG   181      42.154   5.517   0.321  1.00 10.00      B   
ATOM   3045  O   ARG   181      42.129   4.783  -0.671  1.00 10.00      B   
ATOM   3046  N   LYS   182      42.411   5.069   1.544  1.00 10.00      B   
ATOM   3047  HN  LYS   182      42.372   5.697   2.300  1.00 10.00      B   
ATOM   3048  CA  LYS   182      42.753   3.670   1.797  1.00 10.00      B   
ATOM   3049  CB  LYS   182      43.713   3.566   2.985  1.00 10.00      B   
ATOM   3050  CG  LYS   182      44.987   4.377   2.816  1.00 10.00      B   
ATOM   3051  CD  LYS   182      45.915   4.225   4.011  1.00 10.00      B   
ATOM   3052  CE  LYS   182      46.495   2.823   4.085  1.00 10.00      B   
ATOM   3053  NZ  LYS   182      47.557   2.715   5.117  1.00 10.00      B   
ATOM   3054  HZ1 LYS   182      48.254   3.476   4.994  1.00 10.00      B   
ATOM   3055  HZ2 LYS   182      48.044   1.801   5.031  1.00 10.00      B   
ATOM   3056  HZ3 LYS   182      47.144   2.787   6.071  1.00 10.00      B   
ATOM   3057  C   LYS   182      41.525   2.782   2.023  1.00 10.00      B   
ATOM   3058  O   LYS   182      41.663   1.594   2.325  1.00 10.00      B   
ATOM   3059  N   TYR   183      40.332   3.349   1.881  1.00 10.00      B   
ATOM   3060  HN  TYR   183      40.274   4.301   1.653  1.00 10.00      B   
ATOM   3061  CA  TYR   183      39.102   2.582   2.075  1.00 10.00      B   
ATOM   3062  CB  TYR   183      38.446   2.928   3.414  1.00 10.00      B   
ATOM   3063  CG  TYR   183      39.004   2.159   4.591  1.00 10.00      B   
ATOM   3064  CD1 TYR   183      39.612   2.814   5.655  1.00 10.00      B   
ATOM   3065  CD2 TYR   183      38.920   0.774   4.638  1.00 10.00      B   
ATOM   3066  CE1 TYR   183      40.118   2.109   6.734  1.00 10.00      B   
ATOM   3067  CE2 TYR   183      39.423   0.062   5.710  1.00 10.00      B   
ATOM   3068  CZ  TYR   183      40.020   0.733   6.756  1.00 10.00      B   
ATOM   3069  OH  TYR   183      40.516   0.024   7.830  1.00 10.00      B   
ATOM   3070  HH  TYR   183      40.288   0.485   8.651  1.00 10.00      B   
ATOM   3071  C   TYR   183      38.110   2.778   0.930  1.00 10.00      B   
ATOM   3072  O   TYR   183      37.038   2.169   0.913  1.00 10.00      B   
ATOM   3073  N   LEU   184      38.467   3.624  -0.024  1.00 10.00      B   
ATOM   3074  HN  LEU   184      39.326   4.084   0.045  1.00 10.00      B   
ATOM   3075  CA  LEU   184      37.603   3.899  -1.165  1.00 10.00      B   
ATOM   3076  CB  LEU   184      37.802   5.333  -1.660  1.00 10.00      B   
ATOM   3077  CG  LEU   184      36.797   5.829  -2.701  1.00 10.00      B   
ATOM   3078  CD1 LEU   184      35.436   6.069  -2.064  1.00 10.00      B   
ATOM   3079  CD2 LEU   184      37.304   7.090  -3.381  1.00 10.00      B   
ATOM   3080  C   LEU   184      37.861   2.916  -2.300  1.00 10.00      B   
ATOM   3081  O   LEU   184      39.014   2.664  -2.665  1.00 10.00      B   
ATOM   3082  N   GLY   185      36.786   2.353  -2.843  1.00 10.00      B   
ATOM   3083  HN  GLY   185      35.891   2.575  -2.486  1.00 10.00      B   
ATOM   3084  CA  GLY   185      36.909   1.409  -3.937  1.00 10.00      B   
ATOM   3085  C   GLY   185      37.456   0.072  -3.483  1.00 10.00      B   
ATOM   3086  O   GLY   185      37.993  -0.697  -4.285  1.00 10.00      B   
ATOM   3087  N   THR   186      37.322  -0.200  -2.196  1.00 10.00      B   
ATOM   3088  HN  THR   186      36.873   0.454  -1.616  1.00 10.00      B   
ATOM   3089  CA  THR   186      37.801  -1.447  -1.623  1.00 10.00      B   
ATOM   3090  CB  THR   186      38.313  -1.229  -0.187  1.00 10.00      B   
ATOM   3091  OG1 THR   186      39.113  -0.041  -0.161  1.00 10.00      B   
ATOM   3092  HG1 THR   186      39.141   0.340  -1.044  1.00 10.00      B   
ATOM   3093  CG2 THR   186      39.157  -2.410   0.270  1.00 10.00      B   
ATOM   3094  C   THR   186      36.684  -2.481  -1.626  1.00 10.00      B   
ATOM   3095  O   THR   186      36.928  -3.683  -1.744  1.00 10.00      B   
ATOM   3096  N   VAL   187      35.457  -2.001  -1.513  1.00 10.00      B   
ATOM   3097  HN  VAL   187      35.326  -1.024  -1.436  1.00 10.00      B   
ATOM   3098  CA  VAL   187      34.291  -2.865  -1.518  1.00 10.00      B   
ATOM   3099  CB  VAL   187      33.287  -2.455  -0.420  1.00 10.00      B   
ATOM   3100  CG1 VAL   187      32.108  -3.412  -0.381  1.00 10.00      B   
ATOM   3101  CG2 VAL   187      33.974  -2.407   0.935  1.00 10.00      B   
ATOM   3102  C   VAL   187      33.621  -2.778  -2.882  1.00 10.00      B   
ATOM   3103  O   VAL   187      33.329  -3.793  -3.516  1.00 10.00      B   
ATOM   3104  N   VAL   188      33.404  -1.554  -3.339  1.00 10.00      B   
ATOM   3105  HN  VAL   188      33.686  -0.781  -2.791  1.00 10.00      B   
ATOM   3106  CA  VAL   188      32.780  -1.315  -4.631  1.00 10.00      B   
ATOM   3107  CB  VAL   188      31.337  -0.771  -4.498  1.00 10.00      B   
ATOM   3108  CG1 VAL   188      30.652  -0.736  -5.857  1.00 10.00      B   
ATOM   3109  CG2 VAL   188      30.525  -1.601  -3.512  1.00 10.00      B   
ATOM   3110  C   VAL   188      33.622  -0.334  -5.446  1.00 10.00      B   
ATOM   3111  O   VAL   188      33.524   0.881  -5.268  1.00 10.00      B   
ATOM   3112  N   PRO   189      34.487  -0.855  -6.330  1.00 10.00      B   
ATOM   3113  CA  PRO   189      35.345  -0.022  -7.178  1.00 10.00      B   
ATOM   3114  CB  PRO   189      36.339  -1.028  -7.762  1.00 10.00      B   
ATOM   3115  CG  PRO   189      35.589  -2.314  -7.783  1.00 10.00      B   
ATOM   3116  CD  PRO   189      34.705  -2.294  -6.567  1.00 10.00      B   
ATOM   3117  C   PRO   189      34.553   0.642  -8.303  1.00 10.00      B   
ATOM   3118  O   PRO   189      33.419   0.248  -8.600  1.00 10.00      B   
ATOM   3119  N   GLY   190      35.166   1.626  -8.952  1.00 10.00      B   
ATOM   3120  HN  GLY   190      36.082   1.873  -8.691  1.00 10.00      B   
ATOM   3121  CA  GLY   190      34.507   2.336 -10.038  1.00 10.00      B   
ATOM   3122  C   GLY   190      34.536   1.568 -11.349  1.00 10.00      B   
ATOM   3123  O   GLY   190      34.709   2.154 -12.418  1.00 10.00      B   
ATOM   3124  N   ASN   191      34.368   0.254 -11.259  1.00 10.00      B   
ATOM   3125  HN  ASN   191      34.238  -0.144 -10.373  1.00 10.00      B   
ATOM   3126  CA  ASN   191      34.374  -0.616 -12.428  1.00 10.00      B   
ATOM   3127  CB  ASN   191      35.811  -1.042 -12.754  1.00 10.00      B   
ATOM   3128  CG  ASN   191      35.963  -1.592 -14.161  1.00 10.00      B   
ATOM   3129  OD1 ASN   191      35.227  -1.220 -15.071  1.00 10.00      B   
ATOM   3130  ND2 ASN   191      36.925  -2.476 -14.350  1.00 10.00      B   
ATOM   3131 HD21 ASN   191      37.485  -2.724 -13.584  1.00 10.00      B   
ATOM   3132 HD22 ASN   191      37.037  -2.852 -15.249  1.00 10.00      B   
ATOM   3133  C   ASN   191      33.501  -1.847 -12.176  1.00 10.00      B   
ATOM   3134  O   ASN   191      33.586  -2.851 -12.887  1.00 10.00      B   
ATOM   3135  N   ASP   192      32.660  -1.767 -11.148  1.00 10.00      B   
ATOM   3136  HN  ASP   192      32.631  -0.944 -10.617  1.00 10.00      B   
ATOM   3137  CA  ASP   192      31.773  -2.877 -10.806  1.00 10.00      B   
ATOM   3138  CB  ASP   192      31.185  -2.716  -9.401  1.00 10.00      B   
ATOM   3139  CG  ASP   192      30.292  -3.882  -9.009  1.00 10.00      B   
ATOM   3140  OD1 ASP   192      30.788  -4.821  -8.347  1.00 10.00      B   
ATOM   3141  OD2 ASP   192      29.092  -3.864  -9.360  1.00 10.00      B   
ATOM   3142  C   ASP   192      30.655  -2.989 -11.828  1.00 10.00      B   
ATOM   3143  O   ASP   192      30.524  -3.997 -12.519  1.00 10.00      B   
ATOM   3144  N   ASN   193      29.857  -1.941 -11.929  1.00 10.00      B   
ATOM   3145  HN  ASN   193      30.018  -1.161 -11.359  1.00 10.00      B   
ATOM   3146  CA  ASN   193      28.752  -1.908 -12.874  1.00 10.00      B   
ATOM   3147  CB  ASN   193      27.452  -2.436 -12.253  1.00 10.00      B   
ATOM   3148  CG  ASN   193      26.896  -1.556 -11.148  1.00 10.00      B   
ATOM   3149  OD1 ASN   193      26.180  -0.591 -11.408  1.00 10.00      B   
ATOM   3150  ND2 ASN   193      27.212  -1.887  -9.907  1.00 10.00      B   
ATOM   3151 HD21 ASN   193      27.789  -2.680  -9.764  1.00 10.00      B   
ATOM   3152 HD22 ASN   193      26.854  -1.341  -9.177  1.00 10.00      B   
ATOM   3153  C   ASN   193      28.576  -0.500 -13.419  1.00 10.00      B   
ATOM   3154  O   ASN   193      29.188   0.442 -12.912  1.00 10.00      B   
ATOM   3155  N   PHE   194      27.737  -0.363 -14.438  1.00 10.00      B   
ATOM   3156  HN  PHE   194      27.264  -1.156 -14.771  1.00 10.00      B   
ATOM   3157  CA  PHE   194      27.490   0.924 -15.083  1.00 10.00      B   
ATOM   3158  CB  PHE   194      26.426   0.777 -16.172  1.00 10.00      B   
ATOM   3159  CG  PHE   194      26.629   1.691 -17.349  1.00 10.00      B   
ATOM   3160  CD1 PHE   194      27.742   1.553 -18.164  1.00 10.00      B   
ATOM   3161  CD2 PHE   194      25.706   2.680 -17.644  1.00 10.00      B   
ATOM   3162  CE1 PHE   194      27.930   2.385 -19.251  1.00 10.00      B   
ATOM   3163  CE2 PHE   194      25.889   3.515 -18.729  1.00 10.00      B   
ATOM   3164  CZ  PHE   194      27.002   3.367 -19.535  1.00 10.00      B   
ATOM   3165  C   PHE   194      27.087   2.014 -14.090  1.00 10.00      B   
ATOM   3166  O   PHE   194      27.614   3.125 -14.136  1.00 10.00      B   
ATOM   3167  N   PHE   195      26.168   1.694 -13.189  1.00 10.00      B   
ATOM   3168  HN  PHE   195      25.796   0.785 -13.184  1.00 10.00      B   
ATOM   3169  CA  PHE   195      25.704   2.662 -12.199  1.00 10.00      B   
ATOM   3170  CB  PHE   195      24.430   2.176 -11.504  1.00 10.00      B   
ATOM   3171  CG  PHE   195      23.274   1.997 -12.445  1.00 10.00      B   
ATOM   3172  CD1 PHE   195      22.815   0.732 -12.771  1.00 10.00      B   
ATOM   3173  CD2 PHE   195      22.653   3.098 -13.016  1.00 10.00      B   
ATOM   3174  CE1 PHE   195      21.760   0.565 -13.646  1.00 10.00      B   
ATOM   3175  CE2 PHE   195      21.595   2.939 -13.892  1.00 10.00      B   
ATOM   3176  CZ  PHE   195      21.149   1.671 -14.208  1.00 10.00      B   
ATOM   3177  C   PHE   195      26.794   2.986 -11.183  1.00 10.00      B   
ATOM   3178  O   PHE   195      26.934   4.130 -10.753  1.00 10.00      B   
ATOM   3179  N   ALA   196      27.573   1.980 -10.813  1.00 10.00      B   
ATOM   3180  HN  ALA   196      27.407   1.086 -11.184  1.00 10.00      B   
ATOM   3181  CA  ALA   196      28.660   2.170  -9.857  1.00 10.00      B   
ATOM   3182  CB  ALA   196      29.213   0.826  -9.408  1.00 10.00      B   
ATOM   3183  C   ALA   196      29.766   3.029 -10.466  1.00 10.00      B   
ATOM   3184  O   ALA   196      30.338   3.892  -9.802  1.00 10.00      B   
ATOM   3185  N   ALA   197      30.042   2.798 -11.742  1.00 10.00      B   
ATOM   3186  HN  ALA   197      29.540   2.100 -12.220  1.00 10.00      B   
ATOM   3187  CA  ALA   197      31.069   3.543 -12.457  1.00 10.00      B   
ATOM   3188  CB  ALA   197      31.322   2.906 -13.814  1.00 10.00      B   
ATOM   3189  C   ALA   197      30.647   4.997 -12.625  1.00 10.00      B   
ATOM   3190  O   ALA   197      31.471   5.910 -12.557  1.00 10.00      B   
ATOM   3191  N   LEU   198      29.353   5.198 -12.834  1.00 10.00      B   
ATOM   3192  HN  LEU   198      28.754   4.422 -12.887  1.00 10.00      B   
ATOM   3193  CA  LEU   198      28.795   6.533 -13.003  1.00 10.00      B   
ATOM   3194  CB  LEU   198      27.408   6.436 -13.649  1.00 10.00      B   
ATOM   3195  CG  LEU   198      26.664   7.750 -13.913  1.00 10.00      B   
ATOM   3196  CD1 LEU   198      27.412   8.604 -14.925  1.00 10.00      B   
ATOM   3197  CD2 LEU   198      25.246   7.471 -14.388  1.00 10.00      B   
ATOM   3198  C   LEU   198      28.698   7.248 -11.658  1.00 10.00      B   
ATOM   3199  O   LEU   198      28.573   8.470 -11.598  1.00 10.00      B   
ATOM   3200  N   ASN   199      28.763   6.476 -10.583  1.00 10.00      B   
ATOM   3201  HN  ASN   199      28.865   5.506 -10.696  1.00 10.00      B   
ATOM   3202  CA  ASN   199      28.675   7.029  -9.235  1.00 10.00      B   
ATOM   3203  CB  ASN   199      27.944   6.052  -8.314  1.00 10.00      B   
ATOM   3204  CG  ASN   199      26.985   6.736  -7.360  1.00 10.00      B   
ATOM   3205  OD1 ASN   199      27.207   7.863  -6.932  1.00 10.00      B   
ATOM   3206  ND2 ASN   199      25.905   6.054  -7.025  1.00 10.00      B   
ATOM   3207 HD21 ASN   199      25.786   5.159  -7.406  1.00 10.00      B   
ATOM   3208 HD22 ASN   199      25.263   6.475  -6.412  1.00 10.00      B   
ATOM   3209  C   ASN   199      30.059   7.336  -8.672  1.00 10.00      B   
ATOM   3210  O   ASN   199      30.214   8.211  -7.824  1.00 10.00      B   
ATOM   3211  N   ALA   200      31.066   6.610  -9.154  1.00 10.00      B   
ATOM   3212  HN  ALA   200      30.878   5.923  -9.828  1.00 10.00      B   
ATOM   3213  CA  ALA   200      32.443   6.799  -8.701  1.00 10.00      B   
ATOM   3214  CB  ALA   200      33.351   5.737  -9.304  1.00 10.00      B   
ATOM   3215  C   ALA   200      32.944   8.194  -9.059  1.00 10.00      B   
ATOM   3216  O   ALA   200      33.823   8.747  -8.394  1.00 10.00      B   
ATOM   3217  N   ALA   201      32.379   8.748 -10.118  1.00 10.00      B   
ATOM   3218  HN  ALA   201      31.688   8.253 -10.602  1.00 10.00      B   
ATOM   3219  CA  ALA   201      32.736  10.074 -10.576  1.00 10.00      B   
ATOM   3220  CB  ALA   201      33.311  10.005 -11.982  1.00 10.00      B   
ATOM   3221  C   ALA   201      31.506  10.972 -10.539  1.00 10.00      B   
ATOM   3222  O   ALA   201      30.379  10.475 -10.494  1.00 10.00      B   
ATOM   3223  N   VAL   202      31.728  12.286 -10.538  1.00 10.00      B   
ATOM   3224  HN  VAL   202      32.656  12.605 -10.549  1.00 10.00      B   
ATOM   3225  CA  VAL   202      30.642  13.274 -10.508  1.00 10.00      B   
ATOM   3226  CB  VAL   202      29.566  13.038 -11.597  1.00 10.00      B   
ATOM   3227  CG1 VAL   202      28.455  14.075 -11.498  1.00 10.00      B   
ATOM   3228  CG2 VAL   202      30.194  13.069 -12.983  1.00 10.00      B   
ATOM   3229  C   VAL   202      30.008  13.383  -9.119  1.00 10.00      B   
ATOM   3230  O   VAL   202      29.966  14.471  -8.533  1.00 10.00      B   
ATOM   3231  N   ALA   203      29.528  12.256  -8.600  1.00 10.00      B   
ATOM   3232  HN  ALA   203      29.592  11.426  -9.124  1.00 10.00      B   
ATOM   3233  CA  ALA   203      28.907  12.212  -7.283  1.00 10.00      B   
ATOM   3234  CB  ALA   203      28.370  10.822  -6.996  1.00 10.00      B   
ATOM   3235  C   ALA   203      29.908  12.624  -6.215  1.00 10.00      B   
ATOM   3236  O   ALA   203      30.786  11.849  -5.834  1.00 10.00      B   
ATOM   3237  N   SER   204      29.762  13.839  -5.728  1.00 10.00      B   
ATOM   3238  HN  SER   204      29.022  14.397  -6.049  1.00 10.00      B   
ATOM   3239  CA  SER   204      30.661  14.370  -4.727  1.00 10.00      B   
ATOM   3240  CB  SER   204      31.168  15.735  -5.190  1.00 10.00      B   
ATOM   3241  OG  SER   204      30.260  16.321  -6.116  1.00 10.00      B   
ATOM   3242  HG  SER   204      30.250  15.799  -6.932  1.00 10.00      B   
ATOM   3243  C   SER   204      29.981  14.469  -3.364  1.00 10.00      B   
ATOM   3244  O   SER   204      30.593  14.898  -2.381  1.00 10.00      B   
ATOM   3245  N   ASP   205      28.716  14.064  -3.312  1.00 10.00      B   
ATOM   3246  HN  ASP   205      28.291  13.719  -4.125  1.00 10.00      B   
ATOM   3247  CA  ASP   205      27.948  14.105  -2.073  1.00 10.00      B   
ATOM   3248  CB  ASP   205      26.518  14.590  -2.329  1.00 10.00      B   
ATOM   3249  CG  ASP   205      26.006  15.489  -1.221  1.00 10.00      B   
ATOM   3250  OD1 ASP   205      26.065  15.083  -0.039  1.00 10.00      B   
ATOM   3251  OD2 ASP   205      25.558  16.619  -1.526  1.00 10.00      B   
ATOM   3252  C   ASP   205      27.925  12.727  -1.423  1.00 10.00      B   
ATOM   3253  O   ASP   205      28.366  11.744  -2.024  1.00 10.00      B   
ATOM   3254  N   GLY   206      27.412  12.652  -0.205  1.00 10.00      B   
ATOM   3255  HN  GLY   206      27.054  13.468   0.221  1.00 10.00      B   
ATOM   3256  CA  GLY   206      27.355  11.387   0.498  1.00 10.00      B   
ATOM   3257  C   GLY   206      27.700  11.533   1.965  1.00 10.00      B   
ATOM   3258  O   GLY   206      27.786  12.650   2.480  1.00 10.00      B   
ATOM   3259  N   THR   207      27.917  10.411   2.637  1.00 10.00      B   
ATOM   3260  HN  THR   207      27.872   9.554   2.161  1.00 10.00      B   
ATOM   3261  CA  THR   207      28.242  10.415   4.057  1.00 10.00      B   
ATOM   3262  CB  THR   207      27.004  10.026   4.896  1.00 10.00      B   
ATOM   3263  OG1 THR   207      25.837  10.645   4.336  1.00 10.00      B   
ATOM   3264  HG1 THR   207      26.090  11.462   3.899  1.00 10.00      B   
ATOM   3265  CG2 THR   207      27.160  10.487   6.337  1.00 10.00      B   
ATOM   3266  C   THR   207      29.392   9.444   4.353  1.00 10.00      B   
ATOM   3267  O   THR   207      29.530   8.414   3.690  1.00 10.00      B   
ATOM   3268  N   PHE   208      30.221   9.788   5.335  1.00 10.00      B   
ATOM   3269  HN  PHE   208      30.066  10.629   5.822  1.00 10.00      B   
ATOM   3270  CA  PHE   208      31.351   8.956   5.721  1.00 10.00      B   
ATOM   3271  CB  PHE   208      32.660   9.562   5.201  1.00 10.00      B   
ATOM   3272  CG  PHE   208      33.908   8.903   5.727  1.00 10.00      B   
ATOM   3273  CD1 PHE   208      34.336   7.692   5.211  1.00 10.00      B   
ATOM   3274  CD2 PHE   208      34.656   9.499   6.733  1.00 10.00      B   
ATOM   3275  CE1 PHE   208      35.482   7.086   5.686  1.00 10.00      B   
ATOM   3276  CE2 PHE   208      35.804   8.897   7.213  1.00 10.00      B   
ATOM   3277  CZ  PHE   208      36.217   7.689   6.688  1.00 10.00      B   
ATOM   3278  C   PHE   208      31.407   8.810   7.236  1.00 10.00      B   
ATOM   3279  O   PHE   208      31.409   9.805   7.967  1.00 10.00      B   
ATOM   3280  N   ILE   209      31.444   7.570   7.702  1.00 10.00      B   
ATOM   3281  HN  ILE   209      31.425   6.820   7.066  1.00 10.00      B   
ATOM   3282  CA  ILE   209      31.505   7.290   9.132  1.00 10.00      B   
ATOM   3283  CB  ILE   209      30.172   6.716   9.657  1.00 10.00      B   
ATOM   3284  CG1 ILE   209      29.016   7.667   9.339  1.00 10.00      B   
ATOM   3285  CG2 ILE   209      30.250   6.452  11.157  1.00 10.00      B   
ATOM   3286  CD1 ILE   209      27.645   7.072   9.581  1.00 10.00      B   
ATOM   3287  C   ILE   209      32.631   6.305   9.441  1.00 10.00      B   
ATOM   3288  O   ILE   209      32.700   5.222   8.855  1.00 10.00      B   
ATOM   3289  N   TYR   210      33.501   6.683  10.366  1.00 10.00      B   
ATOM   3290  HN  TYR   210      33.380   7.555  10.806  1.00 10.00      B   
ATOM   3291  CA  TYR   210      34.624   5.841  10.758  1.00 10.00      B   
ATOM   3292  CB  TYR   210      35.950   6.506  10.363  1.00 10.00      B   
ATOM   3293  CG  TYR   210      37.185   5.669  10.636  1.00 10.00      B   
ATOM   3294  CD1 TYR   210      37.649   4.757   9.698  1.00 10.00      B   
ATOM   3295  CD2 TYR   210      37.892   5.799  11.826  1.00 10.00      B   
ATOM   3296  CE1 TYR   210      38.778   3.997   9.937  1.00 10.00      B   
ATOM   3297  CE2 TYR   210      39.022   5.042  12.074  1.00 10.00      B   
ATOM   3298  CZ  TYR   210      39.460   4.143  11.126  1.00 10.00      B   
ATOM   3299  OH  TYR   210      40.584   3.385  11.367  1.00 10.00      B   
ATOM   3300  HH  TYR   210      40.537   3.021  12.261  1.00 10.00      B   
ATOM   3301  C   TYR   210      34.594   5.581  12.261  1.00 10.00      B   
ATOM   3302  O   TYR   210      34.600   6.518  13.059  1.00 10.00      B   
ATOM   3303  N   VAL   211      34.552   4.312  12.639  1.00 10.00      B   
ATOM   3304  HN  VAL   211      34.535   3.609  11.953  1.00 10.00      B   
ATOM   3305  CA  VAL   211      34.528   3.934  14.048  1.00 10.00      B   
ATOM   3306  CB  VAL   211      33.347   2.990  14.359  1.00 10.00      B   
ATOM   3307  CG1 VAL   211      33.284   2.667  15.846  1.00 10.00      B   
ATOM   3308  CG2 VAL   211      32.036   3.603  13.892  1.00 10.00      B   
ATOM   3309  C   VAL   211      35.836   3.248  14.433  1.00 10.00      B   
ATOM   3310  O   VAL   211      36.232   2.270  13.804  1.00 10.00      B   
ATOM   3311  N   PRO   212      36.528   3.768  15.462  1.00 10.00      B   
ATOM   3312  CA  PRO   212      37.801   3.208  15.931  1.00 10.00      B   
ATOM   3313  CB  PRO   212      38.323   4.262  16.909  1.00 10.00      B   
ATOM   3314  CG  PRO   212      37.107   4.977  17.379  1.00 10.00      B   
ATOM   3315  CD  PRO   212      36.129   4.953  16.237  1.00 10.00      B   
ATOM   3316  C   PRO   212      37.642   1.851  16.628  1.00 10.00      B   
ATOM   3317  O   PRO   212      36.541   1.464  17.032  1.00 10.00      B   
ATOM   3318  N   LYS   213      38.762   1.154  16.777  1.00 10.00      B   
ATOM   3319  HN  LYS   213      39.604   1.549  16.467  1.00 10.00      B   
ATOM   3320  CA  LYS   213      38.799  -0.171  17.391  1.00 10.00      B   
ATOM   3321  CB  LYS   213      40.177  -0.805  17.157  1.00 10.00      B   
ATOM   3322  CG  LYS   213      40.411  -2.130  17.867  1.00 10.00      B   
ATOM   3323  CD  LYS   213      41.777  -2.699  17.523  1.00 10.00      B   
ATOM   3324  CE  LYS   213      42.113  -3.908  18.377  1.00 10.00      B   
ATOM   3325  NZ  LYS   213      41.429  -5.140  17.909  1.00 10.00      B   
ATOM   3326  HZ1 LYS   213      41.853  -5.975  18.356  1.00 10.00      B   
ATOM   3327  HZ2 LYS   213      41.520  -5.235  16.873  1.00 10.00      B   
ATOM   3328  HZ3 LYS   213      40.414  -5.107  18.160  1.00 10.00      B   
ATOM   3329  C   LYS   213      38.484  -0.131  18.884  1.00 10.00      B   
ATOM   3330  O   LYS   213      39.042   0.677  19.629  1.00 10.00      B   
ATOM   3331  N   GLY   214      37.585  -1.014  19.308  1.00 10.00      B   
ATOM   3332  HN  GLY   214      37.171  -1.627  18.654  1.00 10.00      B   
ATOM   3333  CA  GLY   214      37.214  -1.103  20.711  1.00 10.00      B   
ATOM   3334  C   GLY   214      36.245  -0.026  21.154  1.00 10.00      B   
ATOM   3335  O   GLY   214      36.024   0.159  22.352  1.00 10.00      B   
ATOM   3336  N   VAL   215      35.662   0.686  20.203  1.00 10.00      B   
ATOM   3337  HN  VAL   215      35.862   0.494  19.263  1.00 10.00      B   
ATOM   3338  CA  VAL   215      34.722   1.748  20.531  1.00 10.00      B   
ATOM   3339  CB  VAL   215      35.139   3.104  19.916  1.00 10.00      B   
ATOM   3340  CG1 VAL   215      34.114   4.189  20.225  1.00 10.00      B   
ATOM   3341  CG2 VAL   215      36.509   3.513  20.432  1.00 10.00      B   
ATOM   3342  C   VAL   215      33.300   1.387  20.115  1.00 10.00      B   
ATOM   3343  O   VAL   215      33.045   1.005  18.970  1.00 10.00      B   
ATOM   3344  N   ARG   216      32.386   1.492  21.063  1.00 10.00      B   
ATOM   3345  HN  ARG   216      32.664   1.774  21.961  1.00 10.00      B   
ATOM   3346  CA  ARG   216      30.984   1.200  20.822  1.00 10.00      B   
ATOM   3347  CB  ARG   216      30.443   0.292  21.934  1.00 10.00      B   
ATOM   3348  CG  ARG   216      28.945   0.037  21.882  1.00 10.00      B   
ATOM   3349  CD  ARG   216      28.517  -0.954  22.956  1.00 10.00      B   
ATOM   3350  NE  ARG   216      28.426  -2.321  22.438  1.00 10.00      B   
ATOM   3351  HE  ARG   216      29.267  -2.822  22.334  1.00 10.00      B   
ATOM   3352  CZ  ARG   216      27.279  -2.923  22.134  1.00 10.00      B   
ATOM   3353  NH1 ARG   216      26.130  -2.279  22.296  1.00 10.00      B   
ATOM   3354 HH11 ARG   216      26.119  -1.303  22.668  1.00 10.00      B   
ATOM   3355 HH12 ARG   216      25.232  -2.748  22.056  1.00 10.00      B   
ATOM   3356  NH2 ARG   216      27.279  -4.166  21.653  1.00 10.00      B   
ATOM   3357 HH21 ARG   216      26.375  -4.637  21.414  1.00 10.00      B   
ATOM   3358 HH22 ARG   216      28.180  -4.679  21.513  1.00 10.00      B   
ATOM   3359  C   ARG   216      30.196   2.505  20.753  1.00 10.00      B   
ATOM   3360  O   ARG   216      30.185   3.280  21.710  1.00 10.00      B   
ATOM   3361  N   CYS   217      29.561   2.749  19.609  1.00 10.00      B   
ATOM   3362  HN  CYS   217      29.626   2.092  18.879  1.00 10.00      B   
ATOM   3363  CA  CYS   217      28.774   3.963  19.400  1.00 10.00      B   
ATOM   3364  CB  CYS   217      28.229   4.015  17.969  1.00 10.00      B   
ATOM   3365  SG  CYS   217      27.713   5.662  17.423  1.00 10.00      B   
ATOM   3366  HG  CYS   217      26.386   5.716  17.490  1.00 10.00      B   
ATOM   3367  C   CYS   217      27.636   4.070  20.416  1.00 10.00      B   
ATOM   3368  O   CYS   217      26.794   3.173  20.520  1.00 10.00      B   
ATOM   3369  N   PRO   218      27.608   5.173  21.182  1.00 10.00      B   
ATOM   3370  CA  PRO   218      26.587   5.406  22.209  1.00 10.00      B   
ATOM   3371  CB  PRO   218      27.054   6.692  22.910  1.00 10.00      B   
ATOM   3372  CG  PRO   218      28.470   6.888  22.480  1.00 10.00      B   
ATOM   3373  CD  PRO   218      28.576   6.277  21.114  1.00 10.00      B   
ATOM   3374  C   PRO   218      25.192   5.611  21.621  1.00 10.00      B   
ATOM   3375  O   PRO   218      24.216   5.020  22.088  1.00 10.00      B   
ATOM   3376  N   MET   219      25.097   6.442  20.591  1.00 10.00      B   
ATOM   3377  HN  MET   219      25.908   6.864  20.236  1.00 10.00      B   
ATOM   3378  CA  MET   219      23.813   6.726  19.963  1.00 10.00      B   
ATOM   3379  CB  MET   219      23.505   8.224  20.019  1.00 10.00      B   
ATOM   3380  CG  MET   219      23.329   8.775  21.425  1.00 10.00      B   
ATOM   3381  SD  MET   219      22.882  10.523  21.441  1.00 10.00      B   
ATOM   3382  CE  MET   219      22.838  10.841  23.203  1.00 10.00      B   
ATOM   3383  C   MET   219      23.779   6.234  18.520  1.00 10.00      B   
ATOM   3384  O   MET   219      24.822   6.077  17.882  1.00 10.00      B   
ATOM   3385  N   GLU   220      22.575   5.984  18.018  1.00 10.00      B   
ATOM   3386  HN  GLU   220      21.784   6.126  18.581  1.00 10.00      B   
ATOM   3387  CA  GLU   220      22.395   5.511  16.653  1.00 10.00      B   
ATOM   3388  CB  GLU   220      21.025   4.850  16.492  1.00 10.00      B   
ATOM   3389  CG  GLU   220      20.770   3.702  17.448  1.00 10.00      B   
ATOM   3390  CD  GLU   220      19.311   3.590  17.832  1.00 10.00      B   
ATOM   3391  OE1 GLU   220      18.738   4.599  18.295  1.00 10.00      B   
ATOM   3392  OE2 GLU   220      18.734   2.491  17.691  1.00 10.00      B   
ATOM   3393  C   GLU   220      22.504   6.668  15.674  1.00 10.00      B   
ATOM   3394  O   GLU   220      21.868   7.711  15.856  1.00 10.00      B   
ATOM   3395  N   LEU   221      23.307   6.485  14.641  1.00 10.00      B   
ATOM   3396  HN  LEU   221      23.789   5.633  14.550  1.00 10.00      B   
ATOM   3397  CA  LEU   221      23.484   7.506  13.626  1.00 10.00      B   
ATOM   3398  CB  LEU   221      24.878   7.398  13.003  1.00 10.00      B   
ATOM   3399  CG  LEU   221      26.055   7.496  13.978  1.00 10.00      B   
ATOM   3400  CD1 LEU   221      27.354   7.109  13.292  1.00 10.00      B   
ATOM   3401  CD2 LEU   221      26.154   8.896  14.560  1.00 10.00      B   
ATOM   3402  C   LEU   221      22.409   7.342  12.561  1.00 10.00      B   
ATOM   3403  O   LEU   221      22.195   6.242  12.052  1.00 10.00      B   
ATOM   3404  N   SER   222      21.709   8.416  12.245  1.00 10.00      B   
ATOM   3405  HN  SER   222      21.908   9.271  12.686  1.00 10.00      B   
ATOM   3406  CA  SER   222      20.650   8.353  11.251  1.00 10.00      B   
ATOM   3407  CB  SER   222      19.302   8.107  11.925  1.00 10.00      B   
ATOM   3408  OG  SER   222      19.370   6.983  12.789  1.00 10.00      B   
ATOM   3409  HG  SER   222      20.219   6.541  12.668  1.00 10.00      B   
ATOM   3410  C   SER   222      20.589   9.613  10.400  1.00 10.00      B   
ATOM   3411  O   SER   222      20.459  10.724  10.916  1.00 10.00      B   
ATOM   3412  N   THR   223      20.685   9.428   9.095  1.00 10.00      B   
ATOM   3413  HN  THR   223      20.807   8.517   8.747  1.00 10.00      B   
ATOM   3414  CA  THR   223      20.625  10.536   8.158  1.00 10.00      B   
ATOM   3415  CB  THR   223      21.552  10.283   6.959  1.00 10.00      B   
ATOM   3416  OG1 THR   223      21.759   8.871   6.820  1.00 10.00      B   
ATOM   3417  HG1 THR   223      22.700   8.700   6.658  1.00 10.00      B   
ATOM   3418  CG2 THR   223      22.891  10.972   7.169  1.00 10.00      B   
ATOM   3419  C   THR   223      19.198  10.719   7.657  1.00 10.00      B   
ATOM   3420  O   THR   223      18.902  11.657   6.916  1.00 10.00      B   
ATOM   3421  N   TYR   224      18.321   9.806   8.075  1.00 10.00      B   
ATOM   3422  HN  TYR   224      18.631   9.091   8.664  1.00 10.00      B   
ATOM   3423  CA  TYR   224      16.916   9.840   7.688  1.00 10.00      B   
ATOM   3424  CB  TYR   224      16.152   8.670   8.320  1.00 10.00      B   
ATOM   3425  CG  TYR   224      14.658   8.709   8.066  1.00 10.00      B   
ATOM   3426  CD1 TYR   224      14.158   8.690   6.774  1.00 10.00      B   
ATOM   3427  CD2 TYR   224      13.750   8.773   9.117  1.00 10.00      B   
ATOM   3428  CE1 TYR   224      12.803   8.738   6.527  1.00 10.00      B   
ATOM   3429  CE2 TYR   224      12.386   8.817   8.880  1.00 10.00      B   
ATOM   3430  CZ  TYR   224      11.919   8.801   7.581  1.00 10.00      B   
ATOM   3431  OH  TYR   224      10.565   8.852   7.332  1.00 10.00      B   
ATOM   3432  HH  TYR   224      10.110   9.224   8.096  1.00 10.00      B   
ATOM   3433  C   TYR   224      16.272  11.163   8.076  1.00 10.00      B   
ATOM   3434  O   TYR   224      16.175  11.495   9.259  1.00 10.00      B   
ATOM   3435  N   PHE   225      15.850  11.915   7.073  1.00 10.00      B   
ATOM   3436  HN  PHE   225      15.973  11.598   6.155  1.00 10.00      B   
ATOM   3437  CA  PHE   225      15.215  13.201   7.292  1.00 10.00      B   
ATOM   3438  CB  PHE   225      16.158  14.329   6.866  1.00 10.00      B   
ATOM   3439  CG  PHE   225      15.682  15.706   7.234  1.00 10.00      B   
ATOM   3440  CD1 PHE   225      15.794  16.165   8.535  1.00 10.00      B   
ATOM   3441  CD2 PHE   225      15.122  16.542   6.279  1.00 10.00      B   
ATOM   3442  CE1 PHE   225      15.357  17.430   8.881  1.00 10.00      B   
ATOM   3443  CE2 PHE   225      14.683  17.807   6.618  1.00 10.00      B   
ATOM   3444  CZ  PHE   225      14.800  18.253   7.920  1.00 10.00      B   
ATOM   3445  C   PHE   225      13.906  13.288   6.516  1.00 10.00      B   
ATOM   3446  O   PHE   225      13.785  12.754   5.409  1.00 10.00      B   
ATOM   3447  N   ARG   226      12.926  13.947   7.108  1.00 10.00      B   
ATOM   3448  HN  ARG   226      13.080  14.334   7.998  1.00 10.00      B   
ATOM   3449  CA  ARG   226      11.629  14.119   6.477  1.00 10.00      B   
ATOM   3450  CB  ARG   226      10.537  14.248   7.544  1.00 10.00      B   
ATOM   3451  CG  ARG   226       9.142  13.883   7.057  1.00 10.00      B   
ATOM   3452  CD  ARG   226       8.871  12.395   7.214  1.00 10.00      B   
ATOM   3453  NE  ARG   226       8.927  11.974   8.613  1.00 10.00      B   
ATOM   3454  HE  ARG   226       9.386  12.576   9.245  1.00 10.00      B   
ATOM   3455  CZ  ARG   226       8.381  10.849   9.078  1.00 10.00      B   
ATOM   3456  NH1 ARG   226       7.730  10.026   8.260  1.00 10.00      B   
ATOM   3457 HH11 ARG   226       7.301   9.141   8.637  1.00 10.00      B   
ATOM   3458 HH12 ARG   226       7.633  10.256   7.244  1.00 10.00      B   
ATOM   3459  NH2 ARG   226       8.488  10.540  10.365  1.00 10.00      B   
ATOM   3460 HH21 ARG   226       8.060   9.655  10.731  1.00 10.00      B   
ATOM   3461 HH22 ARG   226       9.000  11.172  11.021  1.00 10.00      B   
ATOM   3462  C   ARG   226      11.642  15.366   5.598  1.00 10.00      B   
ATOM   3463  O   ARG   226      11.366  16.470   6.068  1.00 10.00      B   
ATOM   3464  N   ILE   227      11.992  15.189   4.331  1.00 10.00      B   
ATOM   3465  HN  ILE   227      12.214  14.288   4.020  1.00 10.00      B   
ATOM   3466  CA  ILE   227      12.046  16.301   3.389  1.00 10.00      B   
ATOM   3467  CB  ILE   227      12.965  15.993   2.185  1.00 10.00      B   
ATOM   3468  CG1 ILE   227      14.220  15.239   2.647  1.00 10.00      B   
ATOM   3469  CG2 ILE   227      13.354  17.285   1.477  1.00 10.00      B   
ATOM   3470  CD1 ILE   227      15.084  14.722   1.516  1.00 10.00      B   
ATOM   3471  C   ILE   227      10.645  16.642   2.889  1.00 10.00      B   
ATOM   3472  O   ILE   227       9.947  15.791   2.342  1.00 10.00      B   
ATOM   3473  N   ASN   228      10.235  17.886   3.086  1.00 10.00      B   
ATOM   3474  HN  ASN   228      10.835  18.524   3.532  1.00 10.00      B   
ATOM   3475  CA  ASN   228       8.914  18.328   2.656  1.00 10.00      B   
ATOM   3476  CB  ASN   228       8.375  19.407   3.601  1.00 10.00      B   
ATOM   3477  CG  ASN   228       6.886  19.644   3.437  1.00 10.00      B   
ATOM   3478  OD1 ASN   228       6.128  18.733   3.099  1.00 10.00      B   
ATOM   3479  ND2 ASN   228       6.453  20.869   3.687  1.00 10.00      B   
ATOM   3480 HD21 ASN   228       7.110  21.546   3.967  1.00 10.00      B   
ATOM   3481 HD22 ASN   228       5.497  21.054   3.574  1.00 10.00      B   
ATOM   3482  C   ASN   228       8.956  18.843   1.219  1.00 10.00      B   
ATOM   3483  O   ASN   228       7.942  19.256   0.656  1.00 10.00      B   
ATOM   3484  N   ALA   229      10.137  18.806   0.629  1.00 10.00      B   
ATOM   3485  HN  ALA   229      10.903  18.443   1.119  1.00 10.00      B   
ATOM   3486  CA  ALA   229      10.327  19.261  -0.738  1.00 10.00      B   
ATOM   3487  CB  ALA   229      11.253  20.468  -0.769  1.00 10.00      B   
ATOM   3488  C   ALA   229      10.896  18.131  -1.584  1.00 10.00      B   
ATOM   3489  O   ALA   229      11.208  17.059  -1.066  1.00 10.00      B   
ATOM   3490  N   GLU   230      11.023  18.367  -2.882  1.00 10.00      B   
ATOM   3491  HN  GLU   230      10.752  19.238  -3.240  1.00 10.00      B   
ATOM   3492  CA  GLU   230      11.565  17.362  -3.788  1.00 10.00      B   
ATOM   3493  CB  GLU   230      11.302  17.743  -5.251  1.00 10.00      B   
ATOM   3494  CG  GLU   230      10.389  18.945  -5.439  1.00 10.00      B   
ATOM   3495  CD  GLU   230      10.805  19.816  -6.605  1.00 10.00      B   
ATOM   3496  OE1 GLU   230      11.864  20.478  -6.510  1.00 10.00      B   
ATOM   3497  OE2 GLU   230      10.075  19.848  -7.620  1.00 10.00      B   
ATOM   3498  C   GLU   230      13.065  17.213  -3.564  1.00 10.00      B   
ATOM   3499  O   GLU   230      13.762  18.199  -3.312  1.00 10.00      B   
ATOM   3500  N   LYS   231      13.554  15.984  -3.649  1.00 10.00      B   
ATOM   3501  HN  LYS   231      12.948  15.245  -3.845  1.00 10.00      B   
ATOM   3502  CA  LYS   231      14.972  15.710  -3.466  1.00 10.00      B   
ATOM   3503  CB  LYS   231      15.216  14.209  -3.271  1.00 10.00      B   
ATOM   3504  CG  LYS   231      16.672  13.843  -3.023  1.00 10.00      B   
ATOM   3505  CD  LYS   231      16.856  12.342  -2.897  1.00 10.00      B   
ATOM   3506  CE  LYS   231      18.321  11.948  -3.012  1.00 10.00      B   
ATOM   3507  NZ  LYS   231      19.073  12.177  -1.751  1.00 10.00      B   
ATOM   3508  HZ1 LYS   231      19.157  13.194  -1.554  1.00 10.00      B   
ATOM   3509  HZ2 LYS   231      20.033  11.768  -1.832  1.00 10.00      B   
ATOM   3510  HZ3 LYS   231      18.585  11.718  -0.956  1.00 10.00      B   
ATOM   3511  C   LYS   231      15.768  16.224  -4.660  1.00 10.00      B   
ATOM   3512  O   LYS   231      15.475  15.884  -5.810  1.00 10.00      B   
ATOM   3513  N   THR   232      16.761  17.051  -4.380  1.00 10.00      B   
ATOM   3514  HN  THR   232      16.931  17.295  -3.446  1.00 10.00      B   
ATOM   3515  CA  THR   232      17.599  17.621  -5.422  1.00 10.00      B   
ATOM   3516  CB  THR   232      18.174  18.976  -4.974  1.00 10.00      B   
ATOM   3517  OG1 THR   232      17.327  19.533  -3.957  1.00 10.00      B   
ATOM   3518  HG1 THR   232      16.710  20.155  -4.362  1.00 10.00      B   
ATOM   3519  CG2 THR   232      18.248  19.935  -6.152  1.00 10.00      B   
ATOM   3520  C   THR   232      18.752  16.686  -5.774  1.00 10.00      B   
ATOM   3521  O   THR   232      19.213  16.655  -6.917  1.00 10.00      B   
ATOM   3522  N   GLY   233      19.211  15.928  -4.784  1.00 10.00      B   
ATOM   3523  HN  GLY   233      18.799  16.000  -3.897  1.00 10.00      B   
ATOM   3524  CA  GLY   233      20.308  15.002  -4.996  1.00 10.00      B   
ATOM   3525  C   GLY   233      19.933  13.844  -5.901  1.00 10.00      B   
ATOM   3526  O   GLY   233      18.845  13.273  -5.781  1.00 10.00      B   
ATOM   3527  N   GLN   234      20.832  13.495  -6.808  1.00 10.00      B   
ATOM   3528  HN  GLN   234      21.681  13.985  -6.852  1.00 10.00      B   
ATOM   3529  CA  GLN   234      20.598  12.402  -7.738  1.00 10.00      B   
ATOM   3530  CB  GLN   234      20.792  12.882  -9.179  1.00 10.00      B   
ATOM   3531  CG  GLN   234      19.879  14.032  -9.584  1.00 10.00      B   
ATOM   3532  CD  GLN   234      20.287  14.667 -10.900  1.00 10.00      B   
ATOM   3533  OE1 GLN   234      21.466  14.681 -11.262  1.00 10.00      B   
ATOM   3534  NE2 GLN   234      19.317  15.213 -11.621  1.00 10.00      B   
ATOM   3535 HE21 GLN   234      18.401  15.181 -11.268  1.00 10.00      B   
ATOM   3536 HE22 GLN   234      19.552  15.618 -12.484  1.00 10.00      B   
ATOM   3537  C   GLN   234      21.547  11.248  -7.442  1.00 10.00      B   
ATOM   3538  O   GLN   234      21.137  10.088  -7.384  1.00 10.00      B   
ATOM   3539  N   PHE   235      22.815  11.579  -7.232  1.00 10.00      B   
ATOM   3540  HN  PHE   235      23.073  12.525  -7.254  1.00 10.00      B   
ATOM   3541  CA  PHE   235      23.834  10.578  -6.948  1.00 10.00      B   
ATOM   3542  CB  PHE   235      24.973  10.673  -7.965  1.00 10.00      B   
ATOM   3543  CG  PHE   235      24.534  10.553  -9.397  1.00 10.00      B   
ATOM   3544  CD1 PHE   235      24.360  11.685 -10.180  1.00 10.00      B   
ATOM   3545  CD2 PHE   235      24.295   9.310  -9.962  1.00 10.00      B   
ATOM   3546  CE1 PHE   235      23.959  11.580 -11.498  1.00 10.00      B   
ATOM   3547  CE2 PHE   235      23.893   9.198 -11.280  1.00 10.00      B   
ATOM   3548  CZ  PHE   235      23.724  10.335 -12.049  1.00 10.00      B   
ATOM   3549  C   PHE   235      24.377  10.755  -5.536  1.00 10.00      B   
ATOM   3550  O   PHE   235      24.580  11.883  -5.073  1.00 10.00      B   
ATOM   3551  N   GLU   236      24.610   9.641  -4.854  1.00 10.00      B   
ATOM   3552  HN  GLU   236      24.444   8.773  -5.282  1.00 10.00      B   
ATOM   3553  CA  GLU   236      25.116   9.670  -3.490  1.00 10.00      B   
ATOM   3554  CB  GLU   236      23.964   9.909  -2.509  1.00 10.00      B   
ATOM   3555  CG  GLU   236      22.770   8.988  -2.723  1.00 10.00      B   
ATOM   3556  CD  GLU   236      21.481   9.560  -2.174  1.00 10.00      B   
ATOM   3557  OE1 GLU   236      21.255  10.777  -2.320  1.00 10.00      B   
ATOM   3558  OE2 GLU   236      20.673   8.788  -1.614  1.00 10.00      B   
ATOM   3559  C   GLU   236      25.834   8.370  -3.145  1.00 10.00      B   
ATOM   3560  O   GLU   236      25.524   7.310  -3.694  1.00 10.00      B   
ATOM   3561  N   ARG   237      26.806   8.464  -2.250  1.00 10.00      B   
ATOM   3562  HN  ARG   237      27.017   9.339  -1.865  1.00 10.00      B   
ATOM   3563  CA  ARG   237      27.569   7.303  -1.814  1.00 10.00      B   
ATOM   3564  CB  ARG   237      28.884   7.181  -2.585  1.00 10.00      B   
ATOM   3565  CG  ARG   237      28.738   6.506  -3.938  1.00 10.00      B   
ATOM   3566  CD  ARG   237      29.740   7.040  -4.941  1.00 10.00      B   
ATOM   3567  NE  ARG   237      31.086   6.511  -4.731  1.00 10.00      B   
ATOM   3568  HE  ARG   237      31.163   5.601  -4.366  1.00 10.00      B   
ATOM   3569  CZ  ARG   237      32.192   7.197  -5.011  1.00 10.00      B   
ATOM   3570  NH1 ARG   237      32.102   8.426  -5.505  1.00 10.00      B   
ATOM   3571 HH11 ARG   237      31.165   8.854  -5.675  1.00 10.00      B   
ATOM   3572 HH12 ARG   237      32.965   8.971  -5.729  1.00 10.00      B   
ATOM   3573  NH2 ARG   237      33.384   6.649  -4.821  1.00 10.00      B   
ATOM   3574 HH21 ARG   237      33.462   5.674  -4.453  1.00 10.00      B   
ATOM   3575 HH22 ARG   237      34.249   7.190  -5.040  1.00 10.00      B   
ATOM   3576  C   ARG   237      27.824   7.370  -0.315  1.00 10.00      B   
ATOM   3577  O   ARG   237      28.215   8.414   0.215  1.00 10.00      B   
ATOM   3578  N   THR   238      27.587   6.265   0.362  1.00 10.00      B   
ATOM   3579  HN  THR   238      27.267   5.470  -0.115  1.00 10.00      B   
ATOM   3580  CA  THR   238      27.776   6.196   1.798  1.00 10.00      B   
ATOM   3581  CB  THR   238      26.478   5.729   2.492  1.00 10.00      B   
ATOM   3582  OG1 THR   238      25.389   5.774   1.554  1.00 10.00      B   
ATOM   3583  HG1 THR   238      24.545   5.720   2.034  1.00 10.00      B   
ATOM   3584  CG2 THR   238      26.153   6.637   3.665  1.00 10.00      B   
ATOM   3585  C   THR   238      28.918   5.248   2.157  1.00 10.00      B   
ATOM   3586  O   THR   238      28.919   4.081   1.762  1.00 10.00      B   
ATOM   3587  N   ILE   239      29.898   5.759   2.892  1.00 10.00      B   
ATOM   3588  HN  ILE   239      29.845   6.704   3.170  1.00 10.00      B   
ATOM   3589  CA  ILE   239      31.043   4.959   3.308  1.00 10.00      B   
ATOM   3590  CB  ILE   239      32.378   5.687   3.047  1.00 10.00      B   
ATOM   3591  CG1 ILE   239      32.440   6.194   1.604  1.00 10.00      B   
ATOM   3592  CG2 ILE   239      33.553   4.762   3.334  1.00 10.00      B   
ATOM   3593  CD1 ILE   239      33.627   7.091   1.325  1.00 10.00      B   
ATOM   3594  C   ILE   239      30.933   4.632   4.794  1.00 10.00      B   
ATOM   3595  O   ILE   239      30.837   5.534   5.634  1.00 10.00      B   
ATOM   3596  N   LEU   240      30.938   3.348   5.113  1.00 10.00      B   
ATOM   3597  HN  LEU   240      31.026   2.674   4.398  1.00 10.00      B   
ATOM   3598  CA  LEU   240      30.825   2.901   6.491  1.00 10.00      B   
ATOM   3599  CB  LEU   240      29.520   2.118   6.664  1.00 10.00      B   
ATOM   3600  CG  LEU   240      28.895   2.126   8.061  1.00 10.00      B   
ATOM   3601  CD1 LEU   240      28.656   3.553   8.530  1.00 10.00      B   
ATOM   3602  CD2 LEU   240      27.590   1.346   8.057  1.00 10.00      B   
ATOM   3603  C   LEU   240      32.018   2.026   6.862  1.00 10.00      B   
ATOM   3604  O   LEU   240      32.098   0.866   6.455  1.00 10.00      B   
ATOM   3605  N   VAL   241      32.947   2.585   7.626  1.00 10.00      B   
ATOM   3606  HN  VAL   241      32.824   3.510   7.936  1.00 10.00      B   
ATOM   3607  CA  VAL   241      34.135   1.852   8.033  1.00 10.00      B   
ATOM   3608  CB  VAL   241      35.429   2.608   7.669  1.00 10.00      B   
ATOM   3609  CG1 VAL   241      36.641   1.716   7.882  1.00 10.00      B   
ATOM   3610  CG2 VAL   241      35.379   3.112   6.235  1.00 10.00      B   
ATOM   3611  C   VAL   241      34.129   1.588   9.534  1.00 10.00      B   
ATOM   3612  O   VAL   241      34.121   2.520  10.343  1.00 10.00      B   
ATOM   3613  N   ALA   242      34.122   0.318   9.898  1.00 10.00      B   
ATOM   3614  HN  ALA   242      34.108  -0.379   9.202  1.00 10.00      B   
ATOM   3615  CA  ALA   242      34.129  -0.084  11.294  1.00 10.00      B   
ATOM   3616  CB  ALA   242      32.890  -0.903  11.611  1.00 10.00      B   
ATOM   3617  C   ALA   242      35.390  -0.884  11.597  1.00 10.00      B   
ATOM   3618  O   ALA   242      35.697  -1.856  10.904  1.00 10.00      B   
ATOM   3619  N   ASP   243      36.122  -0.468  12.622  1.00 10.00      B   
ATOM   3620  HN  ASP   243      35.825   0.314  13.138  1.00 10.00      B   
ATOM   3621  CA  ASP   243      37.356  -1.144  13.008  1.00 10.00      B   
ATOM   3622  CB  ASP   243      38.259  -0.210  13.814  1.00 10.00      B   
ATOM   3623  CG  ASP   243      39.730  -0.401  13.502  1.00 10.00      B   
ATOM   3624  OD1 ASP   243      40.280  -1.477  13.822  1.00 10.00      B   
ATOM   3625  OD2 ASP   243      40.342   0.527  12.927  1.00 10.00      B   
ATOM   3626  C   ASP   243      37.068  -2.421  13.793  1.00 10.00      B   
ATOM   3627  O   ASP   243      35.936  -2.899  13.824  1.00 10.00      B   
ATOM   3628  N   GLU   244      38.097  -2.979  14.414  1.00 10.00      B   
ATOM   3629  HN  GLU   244      38.982  -2.545  14.365  1.00 10.00      B   
ATOM   3630  CA  GLU   244      37.950  -4.208  15.175  1.00 10.00      B   
ATOM   3631  CB  GLU   244      39.305  -4.892  15.351  1.00 10.00      B   
ATOM   3632  CG  GLU   244      40.086  -5.079  14.062  1.00 10.00      B   
ATOM   3633  CD  GLU   244      41.328  -5.919  14.266  1.00 10.00      B   
ATOM   3634  OE1 GLU   244      41.881  -5.906  15.388  1.00 10.00      B   
ATOM   3635  OE2 GLU   244      41.753  -6.600  13.310  1.00 10.00      B   
ATOM   3636  C   GLU   244      37.322  -3.961  16.542  1.00 10.00      B   
ATOM   3637  O   GLU   244      37.544  -2.921  17.161  1.00 10.00      B   
ATOM   3638  N   ASP   245      36.530  -4.928  16.997  1.00 10.00      B   
ATOM   3639  HN  ASP   245      36.374  -5.714  16.428  1.00 10.00      B   
ATOM   3640  CA  ASP   245      35.877  -4.862  18.308  1.00 10.00      B   
ATOM   3641  CB  ASP   245      36.915  -4.926  19.442  1.00 10.00      B   
ATOM   3642  CG  ASP   245      37.916  -6.057  19.295  1.00 10.00      B   
ATOM   3643  OD1 ASP   245      37.549  -7.225  19.553  1.00 10.00      B   
ATOM   3644  OD2 ASP   245      39.084  -5.786  18.941  1.00 10.00      B   
ATOM   3645  C   ASP   245      35.023  -3.603  18.458  1.00 10.00      B   
ATOM   3646  O   ASP   245      34.914  -3.040  19.550  1.00 10.00      B   
ATOM   3647  N   SER   246      34.418  -3.166  17.365  1.00 10.00      B   
ATOM   3648  HN  SER   246      34.544  -3.647  16.523  1.00 10.00      B   
ATOM   3649  CA  SER   246      33.586  -1.976  17.384  1.00 10.00      B   
ATOM   3650  CB  SER   246      34.046  -1.008  16.292  1.00 10.00      B   
ATOM   3651  OG  SER   246      35.456  -0.861  16.313  1.00 10.00      B   
ATOM   3652  HG  SER   246      35.682   0.040  16.578  1.00 10.00      B   
ATOM   3653  C   SER   246      32.109  -2.313  17.199  1.00 10.00      B   
ATOM   3654  O   SER   246      31.746  -3.445  16.857  1.00 10.00      B   
ATOM   3655  N   TYR   247      31.263  -1.326  17.443  1.00 10.00      B   
ATOM   3656  HN  TYR   247      31.617  -0.455  17.727  1.00 10.00      B   
ATOM   3657  CA  TYR   247      29.824  -1.485  17.297  1.00 10.00      B   
ATOM   3658  CB  TYR   247      29.200  -1.976  18.607  1.00 10.00      B   
ATOM   3659  CG  TYR   247      27.717  -2.265  18.515  1.00 10.00      B   
ATOM   3660  CD1 TYR   247      27.257  -3.474  18.013  1.00 10.00      B   
ATOM   3661  CD2 TYR   247      26.777  -1.329  18.930  1.00 10.00      B   
ATOM   3662  CE1 TYR   247      25.905  -3.746  17.928  1.00 10.00      B   
ATOM   3663  CE2 TYR   247      25.424  -1.591  18.849  1.00 10.00      B   
ATOM   3664  CZ  TYR   247      24.992  -2.801  18.346  1.00 10.00      B   
ATOM   3665  OH  TYR   247      23.642  -3.072  18.265  1.00 10.00      B   
ATOM   3666  HH  TYR   247      23.485  -3.985  18.534  1.00 10.00      B   
ATOM   3667  C   TYR   247      29.206  -0.155  16.889  1.00 10.00      B   
ATOM   3668  O   TYR   247      29.453   0.868  17.534  1.00 10.00      B   
ATOM   3669  N   VAL   248      28.412  -0.165  15.826  1.00 10.00      B   
ATOM   3670  HN  VAL   248      28.241  -1.013  15.358  1.00 10.00      B   
ATOM   3671  CA  VAL   248      27.778   1.056  15.344  1.00 10.00      B   
ATOM   3672  CB  VAL   248      28.736   1.883  14.448  1.00 10.00      B   
ATOM   3673  CG1 VAL   248      29.124   1.118  13.189  1.00 10.00      B   
ATOM   3674  CG2 VAL   248      28.145   3.244  14.103  1.00 10.00      B   
ATOM   3675  C   VAL   248      26.472   0.769  14.600  1.00 10.00      B   
ATOM   3676  O   VAL   248      26.353  -0.223  13.872  1.00 10.00      B   
ATOM   3677  N   SER   249      25.489   1.634  14.813  1.00 10.00      B   
ATOM   3678  HN  SER   249      25.637   2.378  15.430  1.00 10.00      B   
ATOM   3679  CA  SER   249      24.196   1.515  14.162  1.00 10.00      B   
ATOM   3680  CB  SER   249      23.088   1.447  15.215  1.00 10.00      B   
ATOM   3681  OG  SER   249      23.443   0.565  16.268  1.00 10.00      B   
ATOM   3682  HG  SER   249      23.737   1.078  17.030  1.00 10.00      B   
ATOM   3683  C   SER   249      23.981   2.721  13.249  1.00 10.00      B   
ATOM   3684  O   SER   249      24.142   3.866  13.680  1.00 10.00      B   
ATOM   3685  N   TYR   250      23.630   2.467  11.996  1.00 10.00      B   
ATOM   3686  HN  TYR   250      23.489   1.533  11.713  1.00 10.00      B   
ATOM   3687  CA  TYR   250      23.422   3.536  11.033  1.00 10.00      B   
ATOM   3688  CB  TYR   250      24.632   3.663  10.098  1.00 10.00      B   
ATOM   3689  CG  TYR   250      24.534   4.800   9.103  1.00 10.00      B   
ATOM   3690  CD1 TYR   250      24.096   6.058   9.495  1.00 10.00      B   
ATOM   3691  CD2 TYR   250      24.882   4.615   7.772  1.00 10.00      B   
ATOM   3692  CE1 TYR   250      24.007   7.099   8.592  1.00 10.00      B   
ATOM   3693  CE2 TYR   250      24.797   5.650   6.861  1.00 10.00      B   
ATOM   3694  CZ  TYR   250      24.358   6.889   7.276  1.00 10.00      B   
ATOM   3695  OH  TYR   250      24.273   7.924   6.373  1.00 10.00      B   
ATOM   3696  HH  TYR   250      24.221   7.567   5.479  1.00 10.00      B   
ATOM   3697  C   TYR   250      22.143   3.326  10.228  1.00 10.00      B   
ATOM   3698  O   TYR   250      21.955   2.292   9.587  1.00 10.00      B   
ATOM   3699  N   ILE   251      21.266   4.314  10.278  1.00 10.00      B   
ATOM   3700  HN  ILE   251      21.473   5.109  10.819  1.00 10.00      B   
ATOM   3701  CA  ILE   251      20.009   4.261   9.550  1.00 10.00      B   
ATOM   3702  CB  ILE   251      18.783   4.410  10.485  1.00 10.00      B   
ATOM   3703  CG1 ILE   251      18.725   3.261  11.500  1.00 10.00      B   
ATOM   3704  CG2 ILE   251      17.493   4.465   9.678  1.00 10.00      B   
ATOM   3705  CD1 ILE   251      19.428   3.551  12.810  1.00 10.00      B   
ATOM   3706  C   ILE   251      19.985   5.353   8.485  1.00 10.00      B   
ATOM   3707  O   ILE   251      19.932   6.545   8.799  1.00 10.00      B   
ATOM   3708  N   GLU   252      20.044   4.940   7.230  1.00 10.00      B   
ATOM   3709  HN  GLU   252      20.079   3.975   7.045  1.00 10.00      B   
ATOM   3710  CA  GLU   252      20.031   5.876   6.116  1.00 10.00      B   
ATOM   3711  CB  GLU   252      21.117   5.502   5.102  1.00 10.00      B   
ATOM   3712  CG  GLU   252      21.501   6.622   4.148  1.00 10.00      B   
ATOM   3713  CD  GLU   252      21.957   6.103   2.800  1.00 10.00      B   
ATOM   3714  OE1 GLU   252      23.003   5.419   2.740  1.00 10.00      B   
ATOM   3715  OE2 GLU   252      21.262   6.367   1.792  1.00 10.00      B   
ATOM   3716  C   GLU   252      18.666   5.851   5.444  1.00 10.00      B   
ATOM   3717  O   GLU   252      18.000   4.814   5.421  1.00 10.00      B   
ATOM   3718  N   GLY   253      18.237   6.985   4.919  1.00 10.00      B   
ATOM   3719  HN  GLY   253      18.792   7.792   4.980  1.00 10.00      B   
ATOM   3720  CA  GLY   253      16.954   7.034   4.258  1.00 10.00      B   
ATOM   3721  C   GLY   253      16.386   8.430   4.156  1.00 10.00      B   
ATOM   3722  O   GLY   253      16.980   9.392   4.650  1.00 10.00      B   
ATOM   3723  N   CYS   254      15.225   8.530   3.525  1.00 10.00      B   
ATOM   3724  HN  CYS   254      14.799   7.715   3.182  1.00 10.00      B   
ATOM   3725  CA  CYS   254      14.545   9.798   3.335  1.00 10.00      B   
ATOM   3726  CB  CYS   254      15.316  10.664   2.334  1.00 10.00      B   
ATOM   3727  SG  CYS   254      15.885   9.769   0.870  1.00 10.00      B   
ATOM   3728  HG  CYS   254      15.009   9.986  -0.103  1.00 10.00      B   
ATOM   3729  C   CYS   254      13.128   9.553   2.829  1.00 10.00      B   
ATOM   3730  O   CYS   254      12.854   8.527   2.196  1.00 10.00      B   
ATOM   3731  N   SER   255      12.231  10.483   3.119  1.00 10.00      B   
ATOM   3732  HN  SER   255      12.506  11.265   3.641  1.00 10.00      B   
ATOM   3733  CA  SER   255      10.846  10.381   2.685  1.00 10.00      B   
ATOM   3734  CB  SER   255       9.947   9.991   3.861  1.00 10.00      B   
ATOM   3735  OG  SER   255      10.423   8.810   4.493  1.00 10.00      B   
ATOM   3736  HG  SER   255      10.297   8.880   5.450  1.00 10.00      B   
ATOM   3737  C   SER   255      10.402  11.707   2.080  1.00 10.00      B   
ATOM   3738  O   SER   255      10.277  12.708   2.791  1.00 10.00      B   
ATOM   3739  N   ALA   256      10.183  11.719   0.769  1.00 10.00      B   
ATOM   3740  HN  ALA   256      10.288  10.886   0.256  1.00 10.00      B   
ATOM   3741  CA  ALA   256       9.777  12.933   0.072  1.00 10.00      B   
ATOM   3742  CB  ALA   256      11.010  13.770  -0.253  1.00 10.00      B   
ATOM   3743  C   ALA   256       9.022  12.599  -1.214  1.00 10.00      B   
ATOM   3744  O   ALA   256       9.154  11.496  -1.748  1.00 10.00      B   
ATOM   3745  N   PRO   257       8.202  13.541  -1.716  1.00 10.00      B   
ATOM   3746  CA  PRO   257       7.442  13.349  -2.957  1.00 10.00      B   
ATOM   3747  CB  PRO   257       6.508  14.565  -2.998  1.00 10.00      B   
ATOM   3748  CG  PRO   257       7.199  15.600  -2.179  1.00 10.00      B   
ATOM   3749  CD  PRO   257       7.937  14.856  -1.102  1.00 10.00      B   
ATOM   3750  C   PRO   257       8.359  13.342  -4.180  1.00 10.00      B   
ATOM   3751  O   PRO   257       9.444  13.926  -4.158  1.00 10.00      B   
ATOM   3752  N   VAL   258       7.922  12.684  -5.246  1.00 10.00      B   
ATOM   3753  HN  VAL   258       7.039  12.251  -5.217  1.00 10.00      B   
ATOM   3754  CA  VAL   258       8.719  12.600  -6.465  1.00 10.00      B   
ATOM   3755  CB  VAL   258       8.618  11.215  -7.140  1.00 10.00      B   
ATOM   3756  CG1 VAL   258       9.283  10.152  -6.281  1.00 10.00      B   
ATOM   3757  CG2 VAL   258       7.170  10.850  -7.420  1.00 10.00      B   
ATOM   3758  C   VAL   258       8.345  13.688  -7.467  1.00 10.00      B   
ATOM   3759  O   VAL   258       7.238  14.238  -7.428  1.00 10.00      B   
ATOM   3760  N   ARG   259       9.272  13.983  -8.367  1.00 10.00      B   
ATOM   3761  HN  ARG   259      10.124  13.495  -8.351  1.00 10.00      B   
ATOM   3762  CA  ARG   259       9.067  15.003  -9.382  1.00 10.00      B   
ATOM   3763  CB  ARG   259      10.394  15.715  -9.672  1.00 10.00      B   
ATOM   3764  CG  ARG   259      10.287  16.928 -10.583  1.00 10.00      B   
ATOM   3765  CD  ARG   259      11.646  17.578 -10.788  1.00 10.00      B   
ATOM   3766  NE  ARG   259      11.661  18.463 -11.952  1.00 10.00      B   
ATOM   3767  HE  ARG   259      10.816  18.573 -12.448  1.00 10.00      B   
ATOM   3768  CZ  ARG   259      12.735  19.127 -12.373  1.00 10.00      B   
ATOM   3769  NH1 ARG   259      13.889  19.014 -11.727  1.00 10.00      B   
ATOM   3770 HH11 ARG   259      14.734  19.534 -12.061  1.00 10.00      B   
ATOM   3771 HH12 ARG   259      13.957  18.410 -10.882  1.00 10.00      B   
ATOM   3772  NH2 ARG   259      12.652  19.906 -13.441  1.00 10.00      B   
ATOM   3773 HH21 ARG   259      11.745  20.000 -13.954  1.00 10.00      B   
ATOM   3774 HH22 ARG   259      13.490  20.429 -13.773  1.00 10.00      B   
ATOM   3775  C   ARG   259       8.491  14.394 -10.662  1.00 10.00      B   
ATOM   3776  O   ARG   259       8.639  13.196 -10.915  1.00 10.00      B   
ATOM   3777  N   ASP   260       7.824  15.234 -11.451  1.00 10.00      B   
ATOM   3778  HN  ASP   260       7.730  16.168 -11.165  1.00 10.00      B   
ATOM   3779  CA  ASP   260       7.211  14.826 -12.718  1.00 10.00      B   
ATOM   3780  CB  ASP   260       6.455  16.005 -13.341  1.00 10.00      B   
ATOM   3781  CG  ASP   260       7.367  17.179 -13.643  1.00 10.00      B   
ATOM   3782  OD1 ASP   260       7.973  17.207 -14.735  1.00 10.00      B   
ATOM   3783  OD2 ASP   260       7.501  18.071 -12.777  1.00 10.00      B   
ATOM   3784  C   ASP   260       8.260  14.326 -13.703  1.00 10.00      B   
ATOM   3785  O   ASP   260       7.966  13.530 -14.594  1.00 10.00      B   
ATOM   3786  N   SER   261       9.478  14.811 -13.553  1.00 10.00      B   
ATOM   3787  HN  SER   261       9.648  15.460 -12.842  1.00 10.00      B   
ATOM   3788  CA  SER   261      10.567  14.405 -14.415  1.00 10.00      B   
ATOM   3789  CB  SER   261      11.545  15.565 -14.591  1.00 10.00      B   
ATOM   3790  OG  SER   261      10.845  16.791 -14.773  1.00 10.00      B   
ATOM   3791  HG  SER   261       9.896  16.613 -14.878  1.00 10.00      B   
ATOM   3792  C   SER   261      11.265  13.194 -13.808  1.00 10.00      B   
ATOM   3793  O   SER   261      11.430  13.118 -12.587  1.00 10.00      B   
ATOM   3794  N   TYR   262      11.650  12.244 -14.653  1.00 10.00      B   
ATOM   3795  HN  TYR   262      11.491  12.362 -15.614  1.00 10.00      B   
ATOM   3796  CA  TYR   262      12.317  11.037 -14.184  1.00 10.00      B   
ATOM   3797  CB  TYR   262      12.423   9.988 -15.295  1.00 10.00      B   
ATOM   3798  CG  TYR   262      11.351   8.923 -15.228  1.00 10.00      B   
ATOM   3799  CD1 TYR   262      10.555   8.638 -16.329  1.00 10.00      B   
ATOM   3800  CD2 TYR   262      11.130   8.205 -14.057  1.00 10.00      B   
ATOM   3801  CE1 TYR   262       9.569   7.670 -16.265  1.00 10.00      B   
ATOM   3802  CE2 TYR   262      10.150   7.235 -13.985  1.00 10.00      B   
ATOM   3803  CZ  TYR   262       9.372   6.972 -15.091  1.00 10.00      B   
ATOM   3804  OH  TYR   262       8.386   6.014 -15.021  1.00 10.00      B   
ATOM   3805  HH  TYR   262       7.798   6.217 -14.279  1.00 10.00      B   
ATOM   3806  C   TYR   262      13.689  11.350 -13.604  1.00 10.00      B   
ATOM   3807  O   TYR   262      14.586  11.819 -14.308  1.00 10.00      B   
ATOM   3808  N   GLN   263      13.836  11.101 -12.314  1.00 10.00      B   
ATOM   3809  HN  GLN   263      13.077  10.736 -11.810  1.00 10.00      B   
ATOM   3810  CA  GLN   263      15.086  11.349 -11.622  1.00 10.00      B   
ATOM   3811  CB  GLN   263      14.818  11.984 -10.255  1.00 10.00      B   
ATOM   3812  CG  GLN   263      14.043  13.291 -10.316  1.00 10.00      B   
ATOM   3813  CD  GLN   263      13.665  13.808  -8.941  1.00 10.00      B   
ATOM   3814  OE1 GLN   263      12.597  13.493  -8.417  1.00 10.00      B   
ATOM   3815  NE2 GLN   263      14.541  14.608  -8.348  1.00 10.00      B   
ATOM   3816 HE21 GLN   263      15.371  14.821  -8.824  1.00 10.00      B   
ATOM   3817 HE22 GLN   263      14.327  14.951  -7.453  1.00 10.00      B   
ATOM   3818  C   GLN   263      15.864  10.051 -11.456  1.00 10.00      B   
ATOM   3819  O   GLN   263      15.319   9.041 -11.004  1.00 10.00      B   
ATOM   3820  N   LEU   264      17.132  10.080 -11.837  1.00 10.00      B   
ATOM   3821  HN  LEU   264      17.503  10.913 -12.203  1.00 10.00      B   
ATOM   3822  CA  LEU   264      17.990   8.911 -11.729  1.00 10.00      B   
ATOM   3823  CB  LEU   264      19.018   8.896 -12.863  1.00 10.00      B   
ATOM   3824  CG  LEU   264      19.902   7.651 -12.959  1.00 10.00      B   
ATOM   3825  CD1 LEU   264      19.083   6.438 -13.370  1.00 10.00      B   
ATOM   3826  CD2 LEU   264      21.049   7.881 -13.929  1.00 10.00      B   
ATOM   3827  C   LEU   264      18.693   8.891 -10.375  1.00 10.00      B   
ATOM   3828  O   LEU   264      19.680   9.595 -10.167  1.00 10.00      B   
ATOM   3829  N   HIS   265      18.168   8.098  -9.452  1.00 10.00      B   
ATOM   3830  HN  HIS   265      17.374   7.562  -9.671  1.00 10.00      B   
ATOM   3831  CA  HIS   265      18.746   7.994  -8.124  1.00 10.00      B   
ATOM   3832  CB  HIS   265      17.647   7.898  -7.061  1.00 10.00      B   
ATOM   3833  CG  HIS   265      18.158   7.790  -5.656  1.00 10.00      B   
ATOM   3834  ND1 HIS   265      17.985   6.664  -4.879  1.00 10.00      B   
ATOM   3835  HD1 HIS   265      17.531   5.833  -5.161  1.00 10.00      B   
ATOM   3836  CD2 HIS   265      18.837   8.673  -4.886  1.00 10.00      B   
ATOM   3837  CE1 HIS   265      18.531   6.858  -3.695  1.00 10.00      B   
ATOM   3838  NE2 HIS   265      19.054   8.067  -3.674  1.00 10.00      B   
ATOM   3839  HE2 HIS   265      19.526   8.469  -2.903  1.00 10.00      B   
ATOM   3840  C   HIS   265      19.675   6.792  -8.032  1.00 10.00      B   
ATOM   3841  O   HIS   265      19.226   5.650  -7.909  1.00 10.00      B   
ATOM   3842  N   ALA   266      20.967   7.056  -8.095  1.00 10.00      B   
ATOM   3843  HN  ALA   266      21.259   7.990  -8.193  1.00 10.00      B   
ATOM   3844  CA  ALA   266      21.966   6.006  -8.011  1.00 10.00      B   
ATOM   3845  CB  ALA   266      22.890   6.046  -9.219  1.00 10.00      B   
ATOM   3846  C   ALA   266      22.762   6.148  -6.723  1.00 10.00      B   
ATOM   3847  O   ALA   266      23.241   7.235  -6.397  1.00 10.00      B   
ATOM   3848  N   ALA   267      22.911   5.055  -5.991  1.00 10.00      B   
ATOM   3849  HN  ALA   267      22.529   4.205  -6.309  1.00 10.00      B   
ATOM   3850  CA  ALA   267      23.644   5.087  -4.734  1.00 10.00      B   
ATOM   3851  CB  ALA   267      22.686   5.203  -3.558  1.00 10.00      B   
ATOM   3852  C   ALA   267      24.549   3.871  -4.577  1.00 10.00      B   
ATOM   3853  O   ALA   267      24.207   2.770  -5.011  1.00 10.00      B   
ATOM   3854  N   VAL   268      25.710   4.090  -3.976  1.00 10.00      B   
ATOM   3855  HN  VAL   268      25.924   5.001  -3.675  1.00 10.00      B   
ATOM   3856  CA  VAL   268      26.680   3.029  -3.731  1.00 10.00      B   
ATOM   3857  CB  VAL   268      27.917   3.167  -4.653  1.00 10.00      B   
ATOM   3858  CG1 VAL   268      29.021   2.202  -4.244  1.00 10.00      B   
ATOM   3859  CG2 VAL   268      27.531   2.943  -6.106  1.00 10.00      B   
ATOM   3860  C   VAL   268      27.122   3.096  -2.274  1.00 10.00      B   
ATOM   3861  O   VAL   268      27.452   4.170  -1.771  1.00 10.00      B   
ATOM   3862  N   VAL   269      27.110   1.961  -1.591  1.00 10.00      B   
ATOM   3863  HN  VAL   269      26.846   1.129  -2.040  1.00 10.00      B   
ATOM   3864  CA  VAL   269      27.500   1.922  -0.186  1.00 10.00      B   
ATOM   3865  CB  VAL   269      26.305   1.588   0.734  1.00 10.00      B   
ATOM   3866  CG1 VAL   269      26.729   1.577   2.196  1.00 10.00      B   
ATOM   3867  CG2 VAL   269      25.171   2.577   0.522  1.00 10.00      B   
ATOM   3868  C   VAL   269      28.613   0.910   0.048  1.00 10.00      B   
ATOM   3869  O   VAL   269      28.451  -0.280  -0.232  1.00 10.00      B   
ATOM   3870  N   GLU   270      29.741   1.394   0.554  1.00 10.00      B   
ATOM   3871  HN  GLU   270      29.803   2.355   0.747  1.00 10.00      B   
ATOM   3872  CA  GLU   270      30.882   0.540   0.847  1.00 10.00      B   
ATOM   3873  CB  GLU   270      32.188   1.177   0.356  1.00 10.00      B   
ATOM   3874  CG  GLU   270      32.290   1.310  -1.157  1.00 10.00      B   
ATOM   3875  CD  GLU   270      33.720   1.471  -1.635  1.00 10.00      B   
ATOM   3876  OE1 GLU   270      34.428   0.448  -1.756  1.00 10.00      B   
ATOM   3877  OE2 GLU   270      34.141   2.618  -1.900  1.00 10.00      B   
ATOM   3878  C   GLU   270      30.955   0.281   2.347  1.00 10.00      B   
ATOM   3879  O   GLU   270      31.284   1.177   3.127  1.00 10.00      B   
ATOM   3880  N   VAL   271      30.625  -0.940   2.749  1.00 10.00      B   
ATOM   3881  HN  VAL   271      30.375  -1.615   2.081  1.00 10.00      B   
ATOM   3882  CA  VAL   271      30.641  -1.303   4.159  1.00 10.00      B   
ATOM   3883  CB  VAL   271      29.381  -2.104   4.559  1.00 10.00      B   
ATOM   3884  CG1 VAL   271      29.318  -2.293   6.068  1.00 10.00      B   
ATOM   3885  CG2 VAL   271      28.120  -1.419   4.054  1.00 10.00      B   
ATOM   3886  C   VAL   271      31.884  -2.116   4.505  1.00 10.00      B   
ATOM   3887  O   VAL   271      32.020  -3.268   4.091  1.00 10.00      B   
ATOM   3888  N   ILE   272      32.783  -1.509   5.264  1.00 10.00      B   
ATOM   3889  HN  ILE   272      32.611  -0.586   5.563  1.00 10.00      B   
ATOM   3890  CA  ILE   272      34.011  -2.167   5.682  1.00 10.00      B   
ATOM   3891  CB  ILE   272      35.243  -1.240   5.546  1.00 10.00      B   
ATOM   3892  CG1 ILE   272      35.461  -0.835   4.083  1.00 10.00      B   
ATOM   3893  CG2 ILE   272      36.488  -1.923   6.093  1.00 10.00      B   
ATOM   3894  CD1 ILE   272      34.774   0.454   3.686  1.00 10.00      B   
ATOM   3895  C   ILE   272      33.878  -2.625   7.132  1.00 10.00      B   
ATOM   3896  O   ILE   272      33.863  -1.808   8.055  1.00 10.00      B   
ATOM   3897  N   ILE   273      33.768  -3.929   7.322  1.00 10.00      B   
ATOM   3898  HN  ILE   273      33.801  -4.527   6.545  1.00 10.00      B   
ATOM   3899  CA  ILE   273      33.623  -4.505   8.651  1.00 10.00      B   
ATOM   3900  CB  ILE   273      32.367  -5.407   8.738  1.00 10.00      B   
ATOM   3901  CG1 ILE   273      31.094  -4.574   8.557  1.00 10.00      B   
ATOM   3902  CG2 ILE   273      32.329  -6.168  10.057  1.00 10.00      B   
ATOM   3903  CD1 ILE   273      29.819  -5.392   8.534  1.00 10.00      B   
ATOM   3904  C   ILE   273      34.859  -5.318   9.022  1.00 10.00      B   
ATOM   3905  O   ILE   273      35.231  -6.258   8.316  1.00 10.00      B   
ATOM   3906  N   HIS   274      35.504  -4.934  10.115  1.00 10.00      B   
ATOM   3907  HN  HIS   274      35.172  -4.158  10.616  1.00 10.00      B   
ATOM   3908  CA  HIS   274      36.691  -5.635  10.594  1.00 10.00      B   
ATOM   3909  CB  HIS   274      37.674  -4.665  11.262  1.00 10.00      B   
ATOM   3910  CG  HIS   274      38.567  -3.925  10.306  1.00 10.00      B   
ATOM   3911  ND1 HIS   274      39.730  -4.460   9.789  1.00 10.00      B   
ATOM   3912  HD1 HIS   274      40.083  -5.358   9.978  1.00 10.00      B   
ATOM   3913  CD2 HIS   274      38.469  -2.677   9.781  1.00 10.00      B   
ATOM   3914  CE1 HIS   274      40.306  -3.576   8.994  1.00 10.00      B   
ATOM   3915  NE2 HIS   274      39.561  -2.489   8.972  1.00 10.00      B   
ATOM   3916  HE2 HIS   274      39.761  -1.672   8.457  1.00 10.00      B   
ATOM   3917  C   HIS   274      36.299  -6.759  11.558  1.00 10.00      B   
ATOM   3918  O   HIS   274      35.115  -7.048  11.737  1.00 10.00      B   
ATOM   3919  N   LYS   275      37.291  -7.391  12.172  1.00 10.00      B   
ATOM   3920  HN  LYS   275      38.215  -7.114  11.995  1.00 10.00      B   
ATOM   3921  CA  LYS   275      37.043  -8.486  13.104  1.00 10.00      B   
ATOM   3922  CB  LYS   275      38.353  -9.186  13.472  1.00 10.00      B   
ATOM   3923  CG  LYS   275      38.173 -10.579  14.056  1.00 10.00      B   
ATOM   3924  CD  LYS   275      39.364 -10.983  14.910  1.00 10.00      B   
ATOM   3925  CE  LYS   275      39.349 -10.261  16.248  1.00 10.00      B   
ATOM   3926  NZ  LYS   275      40.518 -10.623  17.088  1.00 10.00      B   
ATOM   3927  HZ1 LYS   275      41.401 -10.339  16.616  1.00 10.00      B   
ATOM   3928  HZ2 LYS   275      40.540 -11.649  17.248  1.00 10.00      B   
ATOM   3929  HZ3 LYS   275      40.461 -10.144  18.007  1.00 10.00      B   
ATOM   3930  C   LYS   275      36.342  -7.998  14.371  1.00 10.00      B   
ATOM   3931  O   LYS   275      36.749  -7.004  14.973  1.00 10.00      B   
ATOM   3932  N   ASN   276      35.269  -8.692  14.741  1.00 10.00      B   
ATOM   3933  HN  ASN   276      34.976  -9.438  14.172  1.00 10.00      B   
ATOM   3934  CA  ASN   276      34.484  -8.380  15.941  1.00 10.00      B   
ATOM   3935  CB  ASN   276      35.347  -8.316  17.206  1.00 10.00      B   
ATOM   3936  CG  ASN   276      35.824  -9.677  17.663  1.00 10.00      B   
ATOM   3937  OD1 ASN   276      35.292 -10.704  17.250  1.00 10.00      B   
ATOM   3938  ND2 ASN   276      36.819  -9.691  18.532  1.00 10.00      B   
ATOM   3939 HD21 ASN   276      37.195  -8.824  18.825  1.00 10.00      B   
ATOM   3940 HD22 ASN   276      37.137 -10.560  18.859  1.00 10.00      B   
ATOM   3941  C   ASN   276      33.657  -7.108  15.796  1.00 10.00      B   
ATOM   3942  O   ASN   276      33.072  -6.626  16.769  1.00 10.00      B   
ATOM   3943  N   ALA   277      33.603  -6.570  14.589  1.00 10.00      B   
ATOM   3944  HN  ALA   277      34.084  -7.000  13.850  1.00 10.00      B   
ATOM   3945  CA  ALA   277      32.839  -5.360  14.334  1.00 10.00      B   
ATOM   3946  CB  ALA   277      33.464  -4.564  13.202  1.00 10.00      B   
ATOM   3947  C   ALA   277      31.393  -5.698  14.000  1.00 10.00      B   
ATOM   3948  O   ALA   277      31.122  -6.456  13.071  1.00 10.00      B   
ATOM   3949  N   GLU   278      30.469  -5.156  14.771  1.00 10.00      B   
ATOM   3950  HN  GLU   278      30.743  -4.570  15.511  1.00 10.00      B   
ATOM   3951  CA  GLU   278      29.053  -5.399  14.541  1.00 10.00      B   
ATOM   3952  CB  GLU   278      28.372  -5.907  15.812  1.00 10.00      B   
ATOM   3953  CG  GLU   278      29.016  -7.158  16.393  1.00 10.00      B   
ATOM   3954  CD  GLU   278      28.172  -7.822  17.459  1.00 10.00      B   
ATOM   3955  OE1 GLU   278      28.278  -7.431  18.640  1.00 10.00      B   
ATOM   3956  OE2 GLU   278      27.413  -8.755  17.125  1.00 10.00      B   
ATOM   3957  C   GLU   278      28.395  -4.123  14.037  1.00 10.00      B   
ATOM   3958  O   GLU   278      28.426  -3.091  14.709  1.00 10.00      B   
ATOM   3959  N   VAL   279      27.835  -4.181  12.840  1.00 10.00      B   
ATOM   3960  HN  VAL   279      27.842  -5.028  12.345  1.00 10.00      B   
ATOM   3961  CA  VAL   279      27.202  -3.014  12.244  1.00 10.00      B   
ATOM   3962  CB  VAL   279      27.912  -2.598  10.933  1.00 10.00      B   
ATOM   3963  CG1 VAL   279      27.287  -1.339  10.353  1.00 10.00      B   
ATOM   3964  CG2 VAL   279      29.403  -2.394  11.165  1.00 10.00      B   
ATOM   3965  C   VAL   279      25.723  -3.261  11.958  1.00 10.00      B   
ATOM   3966  O   VAL   279      25.343  -4.311  11.436  1.00 10.00      B   
ATOM   3967  N   LYS   280      24.897  -2.292  12.327  1.00 10.00      B   
ATOM   3968  HN  LYS   280      25.267  -1.499  12.775  1.00 10.00      B   
ATOM   3969  CA  LYS   280      23.463  -2.364  12.093  1.00 10.00      B   
ATOM   3970  CB  LYS   280      22.705  -2.164  13.410  1.00 10.00      B   
ATOM   3971  CG  LYS   280      21.221  -2.494  13.346  1.00 10.00      B   
ATOM   3972  CD  LYS   280      20.587  -2.404  14.725  1.00 10.00      B   
ATOM   3973  CE  LYS   280      19.136  -2.857  14.708  1.00 10.00      B   
ATOM   3974  NZ  LYS   280      18.594  -3.016  16.083  1.00 10.00      B   
ATOM   3975  HZ1 LYS   280      17.624  -3.395  16.045  1.00 10.00      B   
ATOM   3976  HZ2 LYS   280      18.576  -2.097  16.575  1.00 10.00      B   
ATOM   3977  HZ3 LYS   280      19.189  -3.675  16.626  1.00 10.00      B   
ATOM   3978  C   LYS   280      23.080  -1.283  11.089  1.00 10.00      B   
ATOM   3979  O   LYS   280      22.937  -0.117  11.447  1.00 10.00      B   
ATOM   3980  N   TYR   281      22.950  -1.669   9.829  1.00 10.00      B   
ATOM   3981  HN  TYR   281      23.077  -2.613   9.602  1.00 10.00      B   
ATOM   3982  CA  TYR   281      22.613  -0.721   8.777  1.00 10.00      B   
ATOM   3983  CB  TYR   281      23.689  -0.731   7.685  1.00 10.00      B   
ATOM   3984  CG  TYR   281      23.415   0.193   6.517  1.00 10.00      B   
ATOM   3985  CD1 TYR   281      23.238   1.559   6.703  1.00 10.00      B   
ATOM   3986  CD2 TYR   281      23.338  -0.303   5.224  1.00 10.00      B   
ATOM   3987  CE1 TYR   281      22.990   2.401   5.633  1.00 10.00      B   
ATOM   3988  CE2 TYR   281      23.091   0.530   4.149  1.00 10.00      B   
ATOM   3989  CZ  TYR   281      22.917   1.880   4.359  1.00 10.00      B   
ATOM   3990  OH  TYR   281      22.668   2.709   3.288  1.00 10.00      B   
ATOM   3991  HH  TYR   281      23.041   3.590   3.458  1.00 10.00      B   
ATOM   3992  C   TYR   281      21.233  -0.996   8.190  1.00 10.00      B   
ATOM   3993  O   TYR   281      21.007  -2.027   7.550  1.00 10.00      B   
ATOM   3994  N   SER   282      20.319  -0.064   8.410  1.00 10.00      B   
ATOM   3995  HN  SER   282      20.567   0.735   8.924  1.00 10.00      B   
ATOM   3996  CA  SER   282      18.959  -0.187   7.911  1.00 10.00      B   
ATOM   3997  CB  SER   282      17.973  -0.177   9.081  1.00 10.00      B   
ATOM   3998  OG  SER   282      18.327  -1.157  10.046  1.00 10.00      B   
ATOM   3999  HG  SER   282      18.363  -2.026   9.616  1.00 10.00      B   
ATOM   4000  C   SER   282      18.646   0.947   6.936  1.00 10.00      B   
ATOM   4001  O   SER   282      19.232   2.028   7.019  1.00 10.00      B   
ATOM   4002  N   THR   283      17.737   0.694   6.006  1.00 10.00      B   
ATOM   4003  HN  THR   283      17.309  -0.192   5.982  1.00 10.00      B   
ATOM   4004  CA  THR   283      17.357   1.697   5.018  1.00 10.00      B   
ATOM   4005  CB  THR   283      17.695   1.225   3.590  1.00 10.00      B   
ATOM   4006  OG1 THR   283      19.053   0.762   3.545  1.00 10.00      B   
ATOM   4007  HG1 THR   283      19.415   0.760   4.439  1.00 10.00      B   
ATOM   4008  CG2 THR   283      17.519   2.362   2.594  1.00 10.00      B   
ATOM   4009  C   THR   283      15.864   2.015   5.093  1.00 10.00      B   
ATOM   4010  O   THR   283      15.023   1.119   4.999  1.00 10.00      B   
ATOM   4011  N   VAL   284      15.545   3.292   5.272  1.00 10.00      B   
ATOM   4012  HN  VAL   284      16.266   3.958   5.360  1.00 10.00      B   
ATOM   4013  CA  VAL   284      14.157   3.738   5.343  1.00 10.00      B   
ATOM   4014  CB  VAL   284      13.800   4.298   6.739  1.00 10.00      B   
ATOM   4015  CG1 VAL   284      12.298   4.514   6.865  1.00 10.00      B   
ATOM   4016  CG2 VAL   284      14.306   3.383   7.845  1.00 10.00      B   
ATOM   4017  C   VAL   284      13.908   4.820   4.298  1.00 10.00      B   
ATOM   4018  O   VAL   284      14.071   6.009   4.570  1.00 10.00      B   
ATOM   4019  N   GLN   285      13.541   4.410   3.094  1.00 10.00      B   
ATOM   4020  HN  GLN   285      13.429   3.450   2.925  1.00 10.00      B   
ATOM   4021  CA  GLN   285      13.286   5.358   2.019  1.00 10.00      B   
ATOM   4022  CB  GLN   285      14.332   5.234   0.909  1.00 10.00      B   
ATOM   4023  CG  GLN   285      15.732   5.643   1.336  1.00 10.00      B   
ATOM   4024  CD  GLN   285      16.717   5.706   0.186  1.00 10.00      B   
ATOM   4025  OE1 GLN   285      16.603   4.969  -0.793  1.00 10.00      B   
ATOM   4026  NE2 GLN   285      17.697   6.587   0.301  1.00 10.00      B   
ATOM   4027 HE21 GLN   285      17.731   7.142   1.110  1.00 10.00      B   
ATOM   4028 HE22 GLN   285      18.351   6.652  -0.427  1.00 10.00      B   
ATOM   4029  C   GLN   285      11.880   5.201   1.459  1.00 10.00      B   
ATOM   4030  O   GLN   285      11.509   4.132   0.972  1.00 10.00      B   
ATOM   4031  N   ASN   286      11.103   6.270   1.546  1.00 10.00      B   
ATOM   4032  HN  ASN   286      11.466   7.091   1.949  1.00 10.00      B   
ATOM   4033  CA  ASN   286       9.733   6.273   1.054  1.00 10.00      B   
ATOM   4034  CB  ASN   286       8.740   6.316   2.222  1.00 10.00      B   
ATOM   4035  CG  ASN   286       7.286   6.344   1.775  1.00 10.00      B   
ATOM   4036  OD1 ASN   286       6.689   7.408   1.629  1.00 10.00      B   
ATOM   4037  ND2 ASN   286       6.707   5.173   1.554  1.00 10.00      B   
ATOM   4038 HD21 ASN   286       7.241   4.359   1.683  1.00 10.00      B   
ATOM   4039 HD22 ASN   286       5.767   5.166   1.274  1.00 10.00      B   
ATOM   4040  C   ASN   286       9.513   7.456   0.125  1.00 10.00      B   
ATOM   4041  O   ASN   286       9.943   8.573   0.415  1.00 10.00      B   
ATOM   4042  N   TRP   287       8.876   7.202  -1.003  1.00 10.00      B   
ATOM   4043  HN  TRP   287       8.566   6.284  -1.186  1.00 10.00      B   
ATOM   4044  CA  TRP   287       8.603   8.245  -1.974  1.00 10.00      B   
ATOM   4045  CB  TRP   287       9.277   7.925  -3.310  1.00 10.00      B   
ATOM   4046  CG  TRP   287      10.770   8.052  -3.293  1.00 10.00      B   
ATOM   4047  CD1 TRP   287      11.497   9.183  -3.524  1.00 10.00      B   
ATOM   4048  CD2 TRP   287      11.719   7.009  -3.044  1.00 10.00      B   
ATOM   4049  NE1 TRP   287      12.839   8.910  -3.435  1.00 10.00      B   
ATOM   4050  HE1 TRP   287      13.562   9.563  -3.558  1.00 10.00      B   
ATOM   4051  CE2 TRP   287      13.003   7.583  -3.140  1.00 10.00      B   
ATOM   4052  CE3 TRP   287      11.610   5.648  -2.746  1.00 10.00      B   
ATOM   4053  CZ2 TRP   287      14.166   6.842  -2.951  1.00 10.00      B   
ATOM   4054  CZ3 TRP   287      12.766   4.915  -2.558  1.00 10.00      B   
ATOM   4055  CH2 TRP   287      14.027   5.513  -2.662  1.00 10.00      B   
ATOM   4056  C   TRP   287       7.104   8.394  -2.181  1.00 10.00      B   
ATOM   4057  O   TRP   287       6.373   7.403  -2.217  1.00 10.00      B   
ATOM   4058  N   PHE   288       6.646   9.629  -2.304  1.00 10.00      B   
ATOM   4059  HN  PHE   288       7.274  10.381  -2.247  1.00 10.00      B   
ATOM   4060  CA  PHE   288       5.231   9.892  -2.516  1.00 10.00      B   
ATOM   4061  CB  PHE   288       4.715  10.938  -1.525  1.00 10.00      B   
ATOM   4062  CG  PHE   288       3.261  10.778  -1.176  1.00 10.00      B   
ATOM   4063  CD1 PHE   288       2.875   9.980  -0.111  1.00 10.00      B   
ATOM   4064  CD2 PHE   288       2.282  11.429  -1.909  1.00 10.00      B   
ATOM   4065  CE1 PHE   288       1.540   9.833   0.216  1.00 10.00      B   
ATOM   4066  CE2 PHE   288       0.945  11.287  -1.589  1.00 10.00      B   
ATOM   4067  CZ  PHE   288       0.574  10.489  -0.524  1.00 10.00      B   
ATOM   4068  C   PHE   288       4.982  10.341  -3.953  1.00 10.00      B   
ATOM   4069  O   PHE   288       5.410  11.426  -4.360  1.00 10.00      B   
ATOM   4070  N   PRO   289       4.324   9.494  -4.752  1.00 10.00      B   
ATOM   4071  CA  PRO   289       4.018   9.794  -6.139  1.00 10.00      B   
ATOM   4072  CB  PRO   289       4.076   8.410  -6.789  1.00 10.00      B   
ATOM   4073  CG  PRO   289       3.727   7.437  -5.700  1.00 10.00      B   
ATOM   4074  CD  PRO   289       3.841   8.159  -4.376  1.00 10.00      B   
ATOM   4075  C   PRO   289       2.629  10.410  -6.321  1.00 10.00      B   
ATOM   4076  O   PRO   289       1.644   9.944  -5.746  1.00 10.00      B   
ATOM   4077  N   GLY   290       2.562  11.466  -7.120  1.00 10.00      B   
ATOM   4078  HN  GLY   290       3.381  11.806  -7.532  1.00 10.00      B   
ATOM   4079  CA  GLY   290       1.297  12.120  -7.385  1.00 10.00      B   
ATOM   4080  C   GLY   290       0.527  11.390  -8.464  1.00 10.00      B   
ATOM   4081  O   GLY   290       0.900  11.447  -9.640  1.00 10.00      B   
ATOM   4082  N   ASP   291      -0.531  10.694  -8.051  1.00 10.00      B   
ATOM   4083  HN  ASP   291      -0.754  10.710  -7.096  1.00 10.00      B   
ATOM   4084  CA  ASP   291      -1.381   9.909  -8.953  1.00 10.00      B   
ATOM   4085  CB  ASP   291      -2.291  10.793  -9.815  1.00 10.00      B   
ATOM   4086  CG  ASP   291      -3.325   9.994 -10.595  1.00 10.00      B   
ATOM   4087  OD1 ASP   291      -3.702   8.888 -10.149  1.00 10.00      B   
ATOM   4088  OD2 ASP   291      -3.776  10.476 -11.656  1.00 10.00      B   
ATOM   4089  C   ASP   291      -0.561   8.947  -9.808  1.00 10.00      B   
ATOM   4090  O   ASP   291      -0.215   7.852  -9.362  1.00 10.00      B   
ATOM   4091  N   ASN   292      -0.229   9.364 -11.023  1.00 10.00      B   
ATOM   4092  HN  ASN   292      -0.514  10.257 -11.318  1.00 10.00      B   
ATOM   4093  CA  ASN   292       0.560   8.533 -11.921  1.00 10.00      B   
ATOM   4094  CB  ASN   292      -0.320   7.519 -12.660  1.00 10.00      B   
ATOM   4095  CG  ASN   292       0.488   6.447 -13.377  1.00 10.00      B   
ATOM   4096  OD1 ASN   292       1.610   6.124 -12.985  1.00 10.00      B   
ATOM   4097  ND2 ASN   292      -0.078   5.890 -14.434  1.00 10.00      B   
ATOM   4098 HD21 ASN   292      -0.977   6.193 -14.693  1.00 10.00      B   
ATOM   4099 HD22 ASN   292       0.417   5.193 -14.912  1.00 10.00      B   
ATOM   4100  C   ASN   292       1.351   9.386 -12.906  1.00 10.00      B   
ATOM   4101  O   ASN   292       1.313   9.163 -14.113  1.00 10.00      B   
ATOM   4102  N   ASN   293       2.054  10.384 -12.383  1.00 10.00      B   
ATOM   4103  HN  ASN   293       2.015  10.546 -11.414  1.00 10.00      B   
ATOM   4104  CA  ASN   293       2.873  11.253 -13.227  1.00 10.00      B   
ATOM   4105  CB  ASN   293       3.359  12.481 -12.447  1.00 10.00      B   
ATOM   4106  CG  ASN   293       2.280  13.522 -12.234  1.00 10.00      B   
ATOM   4107  OD1 ASN   293       1.339  13.628 -13.017  1.00 10.00      B   
ATOM   4108  ND2 ASN   293       2.412  14.302 -11.170  1.00 10.00      B   
ATOM   4109 HD21 ASN   293       3.188  14.165 -10.588  1.00 10.00      B   
ATOM   4110 HD22 ASN   293       1.727  14.988 -11.010  1.00 10.00      B   
ATOM   4111  C   ASN   293       4.072  10.467 -13.742  1.00 10.00      B   
ATOM   4112  O   ASN   293       4.131  10.077 -14.909  1.00 10.00      B   
ATOM   4113  N   THR   294       5.022  10.235 -12.859  1.00 10.00      B   
ATOM   4114  HN  THR   294       4.932  10.600 -11.954  1.00 10.00      B   
ATOM   4115  CA  THR   294       6.213   9.477 -13.191  1.00 10.00      B   
ATOM   4116  CB  THR   294       7.445  10.093 -12.504  1.00 10.00      B   
ATOM   4117  OG1 THR   294       7.023  11.168 -11.644  1.00 10.00      B   
ATOM   4118  HG1 THR   294       7.717  11.845 -11.610  1.00 10.00      B   
ATOM   4119  CG2 THR   294       8.425  10.621 -13.537  1.00 10.00      B   
ATOM   4120  C   THR   294       6.047   8.045 -12.701  1.00 10.00      B   
ATOM   4121  O   THR   294       6.729   7.129 -13.161  1.00 10.00      B   
ATOM   4122  N   GLY   295       5.125   7.868 -11.759  1.00 10.00      B   
ATOM   4123  HN  GLY   295       4.607   8.639 -11.446  1.00 10.00      B   
ATOM   4124  CA  GLY   295       4.873   6.559 -11.194  1.00 10.00      B   
ATOM   4125  C   GLY   295       5.845   6.248 -10.077  1.00 10.00      B   
ATOM   4126  O   GLY   295       5.814   5.166  -9.491  1.00 10.00      B   
ATOM   4127  N   GLY   296       6.709   7.211  -9.790  1.00 10.00      B   
ATOM   4128  HN  GLY   296       6.682   8.042 -10.306  1.00 10.00      B   
ATOM   4129  CA  GLY   296       7.700   7.054  -8.755  1.00 10.00      B   
ATOM   4130  C   GLY   296       9.039   7.583  -9.220  1.00 10.00      B   
ATOM   4131  O   GLY   296       9.097   8.488 -10.056  1.00 10.00      B   
ATOM   4132  N   ILE   297      10.110   7.017  -8.697  1.00 10.00      B   
ATOM   4133  HN  ILE   297       9.998   6.303  -8.035  1.00 10.00      B   
ATOM   4134  CA  ILE   297      11.452   7.435  -9.067  1.00 10.00      B   
ATOM   4135  CB  ILE   297      12.141   8.150  -7.878  1.00 10.00      B   
ATOM   4136  CG1 ILE   297      13.336   8.987  -8.348  1.00 10.00      B   
ATOM   4137  CG2 ILE   297      12.562   7.150  -6.808  1.00 10.00      B   
ATOM   4138  CD1 ILE   297      13.937   9.860  -7.267  1.00 10.00      B   
ATOM   4139  C   ILE   297      12.277   6.219  -9.494  1.00 10.00      B   
ATOM   4140  O   ILE   297      11.889   5.077  -9.225  1.00 10.00      B   
ATOM   4141  N   LEU   298      13.387   6.460 -10.184  1.00 10.00      B   
ATOM   4142  HN  LEU   298      13.628   7.389 -10.397  1.00 10.00      B   
ATOM   4143  CA  LEU   298      14.271   5.388 -10.616  1.00 10.00      B   
ATOM   4144  CB  LEU   298      15.009   5.792 -11.896  1.00 10.00      B   
ATOM   4145  CG  LEU   298      14.134   6.126 -13.109  1.00 10.00      B   
ATOM   4146  CD1 LEU   298      14.964   6.768 -14.210  1.00 10.00      B   
ATOM   4147  CD2 LEU   298      13.436   4.879 -13.626  1.00 10.00      B   
ATOM   4148  C   LEU   298      15.272   5.121  -9.501  1.00 10.00      B   
ATOM   4149  O   LEU   298      16.085   5.987  -9.171  1.00 10.00      B   
ATOM   4150  N   ASN   299      15.210   3.936  -8.914  1.00 10.00      B   
ATOM   4151  HN  ASN   299      14.563   3.268  -9.233  1.00 10.00      B   
ATOM   4152  CA  ASN   299      16.095   3.606  -7.809  1.00 10.00      B   
ATOM   4153  CB  ASN   299      15.295   3.258  -6.553  1.00 10.00      B   
ATOM   4154  CG  ASN   299      16.116   3.424  -5.291  1.00 10.00      B   
ATOM   4155  OD1 ASN   299      17.058   4.216  -5.248  1.00 10.00      B   
ATOM   4156  ND2 ASN   299      15.773   2.684  -4.257  1.00 10.00      B   
ATOM   4157 HD21 ASN   299      15.005   2.066  -4.356  1.00 10.00      B   
ATOM   4158 HD22 ASN   299      16.284   2.780  -3.431  1.00 10.00      B   
ATOM   4159  C   ASN   299      17.081   2.496  -8.145  1.00 10.00      B   
ATOM   4160  O   ASN   299      16.708   1.329  -8.283  1.00 10.00      B   
ATOM   4161  N   PHE   300      18.345   2.876  -8.270  1.00 10.00      B   
ATOM   4162  HN  PHE   300      18.568   3.830  -8.156  1.00 10.00      B   
ATOM   4163  CA  PHE   300      19.418   1.937  -8.565  1.00 10.00      B   
ATOM   4164  CB  PHE   300      20.009   2.213  -9.953  1.00 10.00      B   
ATOM   4165  CG  PHE   300      19.015   2.097 -11.078  1.00 10.00      B   
ATOM   4166  CD1 PHE   300      18.361   3.216 -11.564  1.00 10.00      B   
ATOM   4167  CD2 PHE   300      18.736   0.868 -11.650  1.00 10.00      B   
ATOM   4168  CE1 PHE   300      17.449   3.113 -12.597  1.00 10.00      B   
ATOM   4169  CE2 PHE   300      17.824   0.757 -12.684  1.00 10.00      B   
ATOM   4170  CZ  PHE   300      17.179   1.881 -13.158  1.00 10.00      B   
ATOM   4171  C   PHE   300      20.496   2.067  -7.494  1.00 10.00      B   
ATOM   4172  O   PHE   300      21.368   2.932  -7.575  1.00 10.00      B   
ATOM   4173  N   VAL   301      20.421   1.223  -6.475  1.00 10.00      B   
ATOM   4174  HN  VAL   301      19.715   0.543  -6.467  1.00 10.00      B   
ATOM   4175  CA  VAL   301      21.378   1.276  -5.377  1.00 10.00      B   
ATOM   4176  CB  VAL   301      20.685   1.596  -4.032  1.00 10.00      B   
ATOM   4177  CG1 VAL   301      21.706   1.744  -2.916  1.00 10.00      B   
ATOM   4178  CG2 VAL   301      19.834   2.851  -4.148  1.00 10.00      B   
ATOM   4179  C   VAL   301      22.155  -0.027  -5.244  1.00 10.00      B   
ATOM   4180  O   VAL   301      21.575  -1.085  -5.005  1.00 10.00      B   
ATOM   4181  N   THR   302      23.465   0.062  -5.391  1.00 10.00      B   
ATOM   4182  HN  THR   302      23.869   0.941  -5.576  1.00 10.00      B   
ATOM   4183  CA  THR   302      24.327  -1.100  -5.276  1.00 10.00      B   
ATOM   4184  CB  THR   302      25.349  -1.152  -6.429  1.00 10.00      B   
ATOM   4185  OG1 THR   302      24.673  -0.870  -7.663  1.00 10.00      B   
ATOM   4186  HG1 THR   302      23.719  -0.933  -7.518  1.00 10.00      B   
ATOM   4187  CG2 THR   302      25.992  -2.530  -6.513  1.00 10.00      B   
ATOM   4188  C   THR   302      25.059  -1.090  -3.935  1.00 10.00      B   
ATOM   4189  O   THR   302      25.971  -0.292  -3.714  1.00 10.00      B   
ATOM   4190  N   LYS   303      24.625  -1.954  -3.031  1.00 10.00      B   
ATOM   4191  HN  LYS   303      23.882  -2.549  -3.261  1.00 10.00      B   
ATOM   4192  CA  LYS   303      25.238  -2.064  -1.716  1.00 10.00      B   
ATOM   4193  CB  LYS   303      24.191  -1.884  -0.609  1.00 10.00      B   
ATOM   4194  CG  LYS   303      23.444  -0.557  -0.632  1.00 10.00      B   
ATOM   4195  CD  LYS   303      22.633  -0.367   0.642  1.00 10.00      B   
ATOM   4196  CE  LYS   303      21.462   0.584   0.437  1.00 10.00      B   
ATOM   4197  NZ  LYS   303      21.761   1.971   0.883  1.00 10.00      B   
ATOM   4198  HZ1 LYS   303      22.056   1.976   1.884  1.00 10.00      B   
ATOM   4199  HZ2 LYS   303      20.916   2.567   0.788  1.00 10.00      B   
ATOM   4200  HZ3 LYS   303      22.523   2.385   0.309  1.00 10.00      B   
ATOM   4201  C   LYS   303      25.886  -3.435  -1.580  1.00 10.00      B   
ATOM   4202  O   LYS   303      25.306  -4.441  -1.992  1.00 10.00      B   
ATOM   4203  N   ARG   304      27.079  -3.481  -1.013  1.00 10.00      B   
ATOM   4204  HN  ARG   304      27.498  -2.651  -0.697  1.00 10.00      B   
ATOM   4205  CA  ARG   304      27.782  -4.743  -0.838  1.00 10.00      B   
ATOM   4206  CB  ARG   304      28.707  -5.024  -2.032  1.00 10.00      B   
ATOM   4207  CG  ARG   304      29.416  -6.372  -1.973  1.00 10.00      B   
ATOM   4208  CD  ARG   304      29.877  -6.823  -3.350  1.00 10.00      B   
ATOM   4209  NE  ARG   304      30.920  -5.961  -3.902  1.00 10.00      B   
ATOM   4210  HE  ARG   304      31.614  -5.640  -3.281  1.00 10.00      B   
ATOM   4211  CZ  ARG   304      30.985  -5.600  -5.183  1.00 10.00      B   
ATOM   4212  NH1 ARG   304      30.075  -6.023  -6.049  1.00 10.00      B   
ATOM   4213 HH11 ARG   304      30.136  -5.730  -7.056  1.00 10.00      B   
ATOM   4214 HH12 ARG   304      29.299  -6.645  -5.738  1.00 10.00      B   
ATOM   4215  NH2 ARG   304      31.962  -4.815  -5.607  1.00 10.00      B   
ATOM   4216 HH21 ARG   304      32.008  -4.537  -6.612  1.00 10.00      B   
ATOM   4217 HH22 ARG   304      32.690  -4.472  -4.934  1.00 10.00      B   
ATOM   4218  C   ARG   304      28.569  -4.761   0.467  1.00 10.00      B   
ATOM   4219  O   ARG   304      29.132  -3.748   0.880  1.00 10.00      B   
ATOM   4220  N   ALA   305      28.581  -5.913   1.119  1.00 10.00      B   
ATOM   4221  HN  ALA   305      28.078  -6.675   0.752  1.00 10.00      B   
ATOM   4222  CA  ALA   305      29.310  -6.087   2.365  1.00 10.00      B   
ATOM   4223  CB  ALA   305      28.346  -6.332   3.515  1.00 10.00      B   
ATOM   4224  C   ALA   305      30.285  -7.250   2.226  1.00 10.00      B   
ATOM   4225  O   ALA   305      29.988  -8.246   1.561  1.00 10.00      B   
ATOM   4226  N   LEU   306      31.445  -7.121   2.842  1.00 10.00      B   
ATOM   4227  HN  LEU   306      31.620  -6.309   3.363  1.00 10.00      B   
ATOM   4228  CA  LEU   306      32.465  -8.154   2.775  1.00 10.00      B   
ATOM   4229  CB  LEU   306      33.673  -7.654   1.974  1.00 10.00      B   
ATOM   4230  CG  LEU   306      34.940  -8.512   2.040  1.00 10.00      B   
ATOM   4231  CD1 LEU   306      34.803  -9.757   1.180  1.00 10.00      B   
ATOM   4232  CD2 LEU   306      36.159  -7.704   1.625  1.00 10.00      B   
ATOM   4233  C   LEU   306      32.911  -8.589   4.165  1.00 10.00      B   
ATOM   4234  O   LEU   306      33.492  -7.806   4.917  1.00 10.00      B   
ATOM   4235  N   CYS   307      32.628  -9.834   4.506  1.00 10.00      B   
ATOM   4236  HN  CYS   307      32.137 -10.408   3.873  1.00 10.00      B   
ATOM   4237  CA  CYS   307      33.034 -10.379   5.787  1.00 10.00      B   
ATOM   4238  CB  CYS   307      32.091 -11.504   6.214  1.00 10.00      B   
ATOM   4239  SG  CYS   307      30.374 -10.984   6.407  1.00 10.00      B   
ATOM   4240  HG  CYS   307      30.202  -9.875   5.697  1.00 10.00      B   
ATOM   4241  C   CYS   307      34.455 -10.905   5.663  1.00 10.00      B   
ATOM   4242  O   CYS   307      34.673 -12.006   5.167  1.00 10.00      B   
ATOM   4243  N   GLU   308      35.413 -10.094   6.081  1.00 10.00      B   
ATOM   4244  HN  GLU   308      35.170  -9.218   6.444  1.00 10.00      B   
ATOM   4245  CA  GLU   308      36.818 -10.459   6.000  1.00 10.00      B   
ATOM   4246  CB  GLU   308      37.640  -9.210   5.665  1.00 10.00      B   
ATOM   4247  CG  GLU   308      39.115  -9.463   5.394  1.00 10.00      B   
ATOM   4248  CD  GLU   308      39.353 -10.615   4.442  1.00 10.00      B   
ATOM   4249  OE1 GLU   308      38.621 -10.737   3.438  1.00 10.00      B   
ATOM   4250  OE2 GLU   308      40.289 -11.405   4.689  1.00 10.00      B   
ATOM   4251  C   GLU   308      37.316 -11.101   7.294  1.00 10.00      B   
ATOM   4252  O   GLU   308      38.247 -11.907   7.286  1.00 10.00      B   
ATOM   4253  N   GLY   309      36.687 -10.753   8.404  1.00 10.00      B   
ATOM   4254  HN  GLY   309      35.924 -10.144   8.357  1.00 10.00      B   
ATOM   4255  CA  GLY   309      37.098 -11.294   9.678  1.00 10.00      B   
ATOM   4256  C   GLY   309      36.310 -12.523  10.064  1.00 10.00      B   
ATOM   4257  O   GLY   309      35.362 -12.910   9.377  1.00 10.00      B   
ATOM   4258  N   GLU   310      36.708 -13.140  11.161  1.00 10.00      B   
ATOM   4259  HN  GLU   310      37.479 -12.791  11.654  1.00 10.00      B   
ATOM   4260  CA  GLU   310      36.036 -14.324  11.655  1.00 10.00      B   
ATOM   4261  CB  GLU   310      37.010 -15.187  12.462  1.00 10.00      B   
ATOM   4262  CG  GLU   310      36.382 -16.438  13.049  1.00 10.00      B   
ATOM   4263  CD  GLU   310      37.205 -17.058  14.156  1.00 10.00      B   
ATOM   4264  OE1 GLU   310      37.894 -16.317  14.889  1.00 10.00      B   
ATOM   4265  OE2 GLU   310      37.159 -18.293  14.307  1.00 10.00      B   
ATOM   4266  C   GLU   310      34.848 -13.928  12.522  1.00 10.00      B   
ATOM   4267  O   GLU   310      34.892 -12.911  13.221  1.00 10.00      B   
ATOM   4268  N   ASN   311      33.787 -14.727  12.450  1.00 10.00      B   
ATOM   4269  HN  ASN   311      33.823 -15.502  11.844  1.00 10.00      B   
ATOM   4270  CA  ASN   311      32.568 -14.502  13.230  1.00 10.00      B   
ATOM   4271  CB  ASN   311      32.848 -14.527  14.741  1.00 10.00      B   
ATOM   4272  CG  ASN   311      33.336 -15.875  15.241  1.00 10.00      B   
ATOM   4273  OD1 ASN   311      33.009 -16.920  14.681  1.00 10.00      B   
ATOM   4274  ND2 ASN   311      34.121 -15.860  16.307  1.00 10.00      B   
ATOM   4275 HD21 ASN   311      34.342 -14.994  16.708  1.00 10.00      B   
ATOM   4276 HD22 ASN   311      34.454 -16.716  16.650  1.00 10.00      B   
ATOM   4277  C   ASN   311      31.867 -13.202  12.844  1.00 10.00      B   
ATOM   4278  O   ASN   311      31.076 -12.660  13.623  1.00 10.00      B   
ATOM   4279  N   SER   312      32.160 -12.706  11.647  1.00 10.00      B   
ATOM   4280  HN  SER   312      32.808 -13.174  11.082  1.00 10.00      B   
ATOM   4281  CA  SER   312      31.550 -11.475  11.159  1.00 10.00      B   
ATOM   4282  CB  SER   312      32.206 -11.029   9.849  1.00 10.00      B   
ATOM   4283  OG  SER   312      33.583 -10.759  10.039  1.00 10.00      B   
ATOM   4284  HG  SER   312      33.754 -10.625  10.979  1.00 10.00      B   
ATOM   4285  C   SER   312      30.044 -11.639  10.970  1.00 10.00      B   
ATOM   4286  O   SER   312      29.583 -12.606  10.359  1.00 10.00      B   
ATOM   4287  N   LYS   313      29.286 -10.695  11.508  1.00 10.00      B   
ATOM   4288  HN  LYS   313      29.714  -9.950  11.981  1.00 10.00      B   
ATOM   4289  CA  LYS   313      27.837 -10.724  11.410  1.00 10.00      B   
ATOM   4290  CB  LYS   313      27.212 -10.945  12.791  1.00 10.00      B   
ATOM   4291  CG  LYS   313      27.649 -12.229  13.481  1.00 10.00      B   
ATOM   4292  CD  LYS   313      27.174 -12.268  14.924  1.00 10.00      B   
ATOM   4293  CE  LYS   313      27.738 -13.471  15.665  1.00 10.00      B   
ATOM   4294  NZ  LYS   313      29.224 -13.449  15.728  1.00 10.00      B   
ATOM   4295  HZ1 LYS   313      29.548 -12.617  16.262  1.00 10.00      B   
ATOM   4296  HZ2 LYS   313      29.623 -13.407  14.768  1.00 10.00      B   
ATOM   4297  HZ3 LYS   313      29.573 -14.309  16.198  1.00 10.00      B   
ATOM   4298  C   LYS   313      27.323  -9.423  10.808  1.00 10.00      B   
ATOM   4299  O   LYS   313      27.789  -8.338  11.157  1.00 10.00      B   
ATOM   4300  N   MET   314      26.369  -9.541   9.901  1.00 10.00      B   
ATOM   4301  HN  MET   314      26.038 -10.435   9.669  1.00 10.00      B   
ATOM   4302  CA  MET   314      25.787  -8.383   9.246  1.00 10.00      B   
ATOM   4303  CB  MET   314      26.529  -8.071   7.942  1.00 10.00      B   
ATOM   4304  CG  MET   314      25.955  -6.907   7.147  1.00 10.00      B   
ATOM   4305  SD  MET   314      25.879  -5.378   8.098  1.00 10.00      B   
ATOM   4306  CE  MET   314      25.099  -4.285   6.914  1.00 10.00      B   
ATOM   4307  C   MET   314      24.307  -8.623   8.978  1.00 10.00      B   
ATOM   4308  O   MET   314      23.898  -9.744   8.660  1.00 10.00      B   
ATOM   4309  N   SER   315      23.510  -7.578   9.133  1.00 10.00      B   
ATOM   4310  HN  SER   315      23.897  -6.718   9.400  1.00 10.00      B   
ATOM   4311  CA  SER   315      22.079  -7.667   8.907  1.00 10.00      B   
ATOM   4312  CB  SER   315      21.320  -7.537  10.233  1.00 10.00      B   
ATOM   4313  OG  SER   315      19.935  -7.763  10.051  1.00 10.00      B   
ATOM   4314  HG  SER   315      19.583  -8.227  10.819  1.00 10.00      B   
ATOM   4315  C   SER   315      21.630  -6.587   7.929  1.00 10.00      B   
ATOM   4316  O   SER   315      21.673  -5.393   8.239  1.00 10.00      B   
ATOM   4317  N   TRP   316      21.215  -7.011   6.747  1.00 10.00      B   
ATOM   4318  HN  TRP   316      21.204  -7.979   6.562  1.00 10.00      B   
ATOM   4319  CA  TRP   316      20.763  -6.090   5.719  1.00 10.00      B   
ATOM   4320  CB  TRP   316      21.162  -6.594   4.331  1.00 10.00      B   
ATOM   4321  CG  TRP   316      22.611  -6.403   4.013  1.00 10.00      B   
ATOM   4322  CD1 TRP   316      23.605  -7.328   4.132  1.00 10.00      B   
ATOM   4323  CD2 TRP   316      23.230  -5.207   3.528  1.00 10.00      B   
ATOM   4324  NE1 TRP   316      24.804  -6.786   3.744  1.00 10.00      B   
ATOM   4325  HE1 TRP   316      25.666  -7.256   3.740  1.00 10.00      B   
ATOM   4326  CE2 TRP   316      24.602  -5.483   3.370  1.00 10.00      B   
ATOM   4327  CE3 TRP   316      22.757  -3.931   3.212  1.00 10.00      B   
ATOM   4328  CZ2 TRP   316      25.504  -4.529   2.908  1.00 10.00      B   
ATOM   4329  CZ3 TRP   316      23.654  -2.987   2.756  1.00 10.00      B   
ATOM   4330  CH2 TRP   316      25.012  -3.290   2.608  1.00 10.00      B   
ATOM   4331  C   TRP   316      19.254  -5.886   5.789  1.00 10.00      B   
ATOM   4332  O   TRP   316      18.481  -6.646   5.196  1.00 10.00      B   
ATOM   4333  N   THR   317      18.844  -4.860   6.517  1.00 10.00      B   
ATOM   4334  HN  THR   317      19.511  -4.295   6.963  1.00 10.00      B   
ATOM   4335  CA  THR   317      17.435  -4.540   6.676  1.00 10.00      B   
ATOM   4336  CB  THR   317      17.142  -4.147   8.137  1.00 10.00      B   
ATOM   4337  OG1 THR   317      18.317  -3.556   8.709  1.00 10.00      B   
ATOM   4338  HG1 THR   317      18.934  -4.255   8.954  1.00 10.00      B   
ATOM   4339  CG2 THR   317      16.777  -5.381   8.947  1.00 10.00      B   
ATOM   4340  C   THR   317      17.039  -3.398   5.741  1.00 10.00      B   
ATOM   4341  O   THR   317      17.651  -2.326   5.768  1.00 10.00      B   
ATOM   4342  N   GLN   318      16.035  -3.627   4.898  1.00 10.00      B   
ATOM   4343  HN  GLN   318      15.579  -4.499   4.911  1.00 10.00      B   
ATOM   4344  CA  GLN   318      15.596  -2.600   3.958  1.00 10.00      B   
ATOM   4345  CB  GLN   318      16.417  -2.657   2.658  1.00 10.00      B   
ATOM   4346  CG  GLN   318      15.671  -3.235   1.462  1.00 10.00      B   
ATOM   4347  CD  GLN   318      16.570  -3.511   0.275  1.00 10.00      B   
ATOM   4348  OE1 GLN   318      16.800  -2.644  -0.562  1.00 10.00      B   
ATOM   4349  NE2 GLN   318      17.067  -4.729   0.183  1.00 10.00      B   
ATOM   4350 HE21 GLN   318      16.824  -5.383   0.879  1.00 10.00      B   
ATOM   4351 HE22 GLN   318      17.655  -4.932  -0.570  1.00 10.00      B   
ATOM   4352  C   GLN   318      14.101  -2.675   3.652  1.00 10.00      B   
ATOM   4353  O   GLN   318      13.478  -3.736   3.739  1.00 10.00      B   
ATOM   4354  N   SER   319      13.538  -1.525   3.311  1.00 10.00      B   
ATOM   4355  HN  SER   319      14.091  -0.715   3.304  1.00 10.00      B   
ATOM   4356  CA  SER   319      12.134  -1.405   2.949  1.00 10.00      B   
ATOM   4357  CB  SER   319      11.286  -1.075   4.178  1.00 10.00      B   
ATOM   4358  OG  SER   319      11.581  -1.954   5.252  1.00 10.00      B   
ATOM   4359  HG  SER   319      12.245  -2.595   4.966  1.00 10.00      B   
ATOM   4360  C   SER   319      12.008  -0.296   1.914  1.00 10.00      B   
ATOM   4361  O   SER   319      12.631   0.759   2.058  1.00 10.00      B   
ATOM   4362  N   GLU   320      11.225  -0.528   0.871  1.00 10.00      B   
ATOM   4363  HN  GLU   320      10.736  -1.377   0.809  1.00 10.00      B   
ATOM   4364  CA  GLU   320      11.071   0.466  -0.181  1.00 10.00      B   
ATOM   4365  CB  GLU   320      11.917   0.082  -1.395  1.00 10.00      B   
ATOM   4366  CG  GLU   320      12.137   1.217  -2.376  1.00 10.00      B   
ATOM   4367  CD  GLU   320      13.415   1.060  -3.168  1.00 10.00      B   
ATOM   4368  OE1 GLU   320      13.368   1.170  -4.413  1.00 10.00      B   
ATOM   4369  OE2 GLU   320      14.478   0.839  -2.549  1.00 10.00      B   
ATOM   4370  C   GLU   320       9.615   0.651  -0.587  1.00 10.00      B   
ATOM   4371  O   GLU   320       8.855  -0.316  -0.671  1.00 10.00      B   
ATOM   4372  N   THR   321       9.237   1.904  -0.825  1.00 10.00      B   
ATOM   4373  HN  THR   321       9.891   2.625  -0.715  1.00 10.00      B   
ATOM   4374  CA  THR   321       7.882   2.245  -1.232  1.00 10.00      B   
ATOM   4375  CB  THR   321       6.942   2.347  -0.011  1.00 10.00      B   
ATOM   4376  OG1 THR   321       7.709   2.445   1.203  1.00 10.00      B   
ATOM   4377  HG1 THR   321       7.314   1.876   1.878  1.00 10.00      B   
ATOM   4378  CG2 THR   321       6.027   1.138   0.064  1.00 10.00      B   
ATOM   4379  C   THR   321       7.866   3.585  -1.966  1.00 10.00      B   
ATOM   4380  O   THR   321       8.171   4.619  -1.375  1.00 10.00      B   
ATOM   4381  N   GLY   322       7.536   3.565  -3.253  1.00 10.00      B   
ATOM   4382  HN  GLY   322       7.334   2.709  -3.688  1.00 10.00      B   
ATOM   4383  CA  GLY   322       7.473   4.801  -4.016  1.00 10.00      B   
ATOM   4384  C   GLY   322       8.396   4.826  -5.220  1.00 10.00      B   
ATOM   4385  O   GLY   322       8.508   5.847  -5.902  1.00 10.00      B   
ATOM   4386  N   SER   323       9.057   3.714  -5.492  1.00 10.00      B   
ATOM   4387  HN  SER   323       8.935   2.929  -4.920  1.00 10.00      B   
ATOM   4388  CA  SER   323       9.967   3.635  -6.626  1.00 10.00      B   
ATOM   4389  CB  SER   323      11.200   2.813  -6.260  1.00 10.00      B   
ATOM   4390  OG  SER   323      11.724   3.212  -5.007  1.00 10.00      B   
ATOM   4391  HG  SER   323      12.348   2.536  -4.696  1.00 10.00      B   
ATOM   4392  C   SER   323       9.278   3.025  -7.843  1.00 10.00      B   
ATOM   4393  O   SER   323       8.627   1.981  -7.742  1.00 10.00      B   
ATOM   4394  N   ALA   324       9.433   3.673  -8.993  1.00 10.00      B   
ATOM   4395  HN  ALA   324       9.982   4.487  -9.014  1.00 10.00      B   
ATOM   4396  CA  ALA   324       8.833   3.188 -10.227  1.00 10.00      B   
ATOM   4397  CB  ALA   324       8.857   4.274 -11.292  1.00 10.00      B   
ATOM   4398  C   ALA   324       9.588   1.960 -10.710  1.00 10.00      B   
ATOM   4399  O   ALA   324       8.994   0.987 -11.177  1.00 10.00      B   
ATOM   4400  N   ILE   325      10.906   2.017 -10.582  1.00 10.00      B   
ATOM   4401  HN  ILE   325      11.310   2.822 -10.193  1.00 10.00      B   
ATOM   4402  CA  ILE   325      11.773   0.920 -10.982  1.00 10.00      B   
ATOM   4403  CB  ILE   325      12.453   1.188 -12.349  1.00 10.00      B   
ATOM   4404  CG1 ILE   325      11.417   1.173 -13.479  1.00 10.00      B   
ATOM   4405  CG2 ILE   325      13.557   0.173 -12.619  1.00 10.00      B   
ATOM   4406  CD1 ILE   325      11.992   1.461 -14.849  1.00 10.00      B   
ATOM   4407  C   ILE   325      12.833   0.696  -9.910  1.00 10.00      B   
ATOM   4408  O   ILE   325      13.693   1.550  -9.686  1.00 10.00      B   
ATOM   4409  N   THR   326      12.743  -0.438  -9.235  1.00 10.00      B   
ATOM   4410  HN  THR   326      12.022  -1.064  -9.451  1.00 10.00      B   
ATOM   4411  CA  THR   326      13.686  -0.783  -8.184  1.00 10.00      B   
ATOM   4412  CB  THR   326      12.951  -1.266  -6.915  1.00 10.00      B   
ATOM   4413  OG1 THR   326      12.102  -0.222  -6.422  1.00 10.00      B   
ATOM   4414  HG1 THR   326      12.570   0.267  -5.720  1.00 10.00      B   
ATOM   4415  CG2 THR   326      13.938  -1.671  -5.828  1.00 10.00      B   
ATOM   4416  C   THR   326      14.640  -1.875  -8.663  1.00 10.00      B   
ATOM   4417  O   THR   326      14.221  -3.005  -8.925  1.00 10.00      B   
ATOM   4418  N   TRP   327      15.911  -1.524  -8.804  1.00 10.00      B   
ATOM   4419  HN  TRP   327      16.177  -0.594  -8.613  1.00 10.00      B   
ATOM   4420  CA  TRP   327      16.926  -2.473  -9.241  1.00 10.00      B   
ATOM   4421  CB  TRP   327      17.389  -2.143 -10.661  1.00 10.00      B   
ATOM   4422  CG  TRP   327      17.788  -3.341 -11.467  1.00 10.00      B   
ATOM   4423  CD1 TRP   327      16.981  -4.370 -11.858  1.00 10.00      B   
ATOM   4424  CD2 TRP   327      19.091  -3.632 -11.986  1.00 10.00      B   
ATOM   4425  NE1 TRP   327      17.697  -5.279 -12.594  1.00 10.00      B   
ATOM   4426  HE1 TRP   327      17.336  -6.104 -12.988  1.00 10.00      B   
ATOM   4427  CE2 TRP   327      18.997  -4.853 -12.684  1.00 10.00      B   
ATOM   4428  CE3 TRP   327      20.328  -2.982 -11.928  1.00 10.00      B   
ATOM   4429  CZ2 TRP   327      20.090  -5.433 -13.322  1.00 10.00      B   
ATOM   4430  CZ3 TRP   327      21.412  -3.561 -12.560  1.00 10.00      B   
ATOM   4431  CH2 TRP   327      21.286  -4.774 -13.247  1.00 10.00      B   
ATOM   4432  C   TRP   327      18.101  -2.443  -8.271  1.00 10.00      B   
ATOM   4433  O   TRP   327      19.119  -1.789  -8.515  1.00 10.00      B   
ATOM   4434  N   LYS   328      17.945  -3.140  -7.158  1.00 10.00      B   
ATOM   4435  HN  LYS   328      17.124  -3.662  -7.032  1.00 10.00      B   
ATOM   4436  CA  LYS   328      18.972  -3.179  -6.130  1.00 10.00      B   
ATOM   4437  CB  LYS   328      18.488  -2.433  -4.882  1.00 10.00      B   
ATOM   4438  CG  LYS   328      18.043  -1.001  -5.137  1.00 10.00      B   
ATOM   4439  CD  LYS   328      17.048  -0.535  -4.086  1.00 10.00      B   
ATOM   4440  CE  LYS   328      17.716  -0.318  -2.739  1.00 10.00      B   
ATOM   4441  NZ  LYS   328      16.724  -0.220  -1.641  1.00 10.00      B   
ATOM   4442  HZ1 LYS   328      16.551  -1.163  -1.232  1.00 10.00      B   
ATOM   4443  HZ2 LYS   328      15.818   0.162  -2.003  1.00 10.00      B   
ATOM   4444  HZ3 LYS   328      17.078   0.410  -0.892  1.00 10.00      B   
ATOM   4445  C   LYS   328      19.309  -4.616  -5.761  1.00 10.00      B   
ATOM   4446  O   LYS   328      18.414  -5.439  -5.553  1.00 10.00      B   
ATOM   4447  N   TYR   329      20.597  -4.914  -5.688  1.00 10.00      B   
ATOM   4448  HN  TYR   329      21.262  -4.221  -5.889  1.00 10.00      B   
ATOM   4449  CA  TYR   329      21.048  -6.249  -5.329  1.00 10.00      B   
ATOM   4450  CB  TYR   329      21.615  -6.983  -6.547  1.00 10.00      B   
ATOM   4451  CG  TYR   329      20.621  -7.241  -7.654  1.00 10.00      B   
ATOM   4452  CD1 TYR   329      20.712  -6.558  -8.858  1.00 10.00      B   
ATOM   4453  CD2 TYR   329      19.606  -8.177  -7.504  1.00 10.00      B   
ATOM   4454  CE1 TYR   329      19.823  -6.802  -9.884  1.00 10.00      B   
ATOM   4455  CE2 TYR   329      18.709  -8.423  -8.526  1.00 10.00      B   
ATOM   4456  CZ  TYR   329      18.825  -7.733  -9.716  1.00 10.00      B   
ATOM   4457  OH  TYR   329      17.952  -7.985 -10.749  1.00 10.00      B   
ATOM   4458  HH  TYR   329      17.037  -7.920 -10.430  1.00 10.00      B   
ATOM   4459  C   TYR   329      22.109  -6.203  -4.232  1.00 10.00      B   
ATOM   4460  O   TYR   329      23.297  -6.386  -4.509  1.00 10.00      B   
ATOM   4461  N   PRO   330      21.707  -5.936  -2.975  1.00 10.00      B   
ATOM   4462  CA  PRO   330      22.645  -5.896  -1.850  1.00 10.00      B   
ATOM   4463  CB  PRO   330      21.757  -5.590  -0.640  1.00 10.00      B   
ATOM   4464  CG  PRO   330      20.527  -4.981  -1.222  1.00 10.00      B   
ATOM   4465  CD  PRO   330      20.328  -5.655  -2.548  1.00 10.00      B   
ATOM   4466  C   PRO   330      23.326  -7.251  -1.701  1.00 10.00      B   
ATOM   4467  O   PRO   330      22.673  -8.263  -1.443  1.00 10.00      B   
ATOM   4468  N   SER   331      24.633  -7.266  -1.885  1.00 10.00      B   
ATOM   4469  HN  SER   331      25.101  -6.419  -2.063  1.00 10.00      B   
ATOM   4470  CA  SER   331      25.394  -8.499  -1.819  1.00 10.00      B   
ATOM   4471  CB  SER   331      26.345  -8.565  -3.010  1.00 10.00      B   
ATOM   4472  OG  SER   331      25.818  -7.836  -4.110  1.00 10.00      B   
ATOM   4473  HG  SER   331      24.929  -7.519  -3.893  1.00 10.00      B   
ATOM   4474  C   SER   331      26.174  -8.643  -0.519  1.00 10.00      B   
ATOM   4475  O   SER   331      26.619  -7.656   0.074  1.00 10.00      B   
ATOM   4476  N   CYS   332      26.330  -9.885  -0.089  1.00 10.00      B   
ATOM   4477  HN  CYS   332      25.936 -10.621  -0.610  1.00 10.00      B   
ATOM   4478  CA  CYS   332      27.066 -10.202   1.124  1.00 10.00      B   
ATOM   4479  CB  CYS   332      26.113 -10.718   2.203  1.00 10.00      B   
ATOM   4480  SG  CYS   332      24.476  -9.946   2.184  1.00 10.00      B   
ATOM   4481  HG  CYS   332      24.647  -8.630   2.176  1.00 10.00      B   
ATOM   4482  C   CYS   332      28.120 -11.258   0.813  1.00 10.00      B   
ATOM   4483  O   CYS   332      27.791 -12.383   0.428  1.00 10.00      B   
ATOM   4484  N   ILE   333      29.383 -10.889   0.949  1.00 10.00      B   
ATOM   4485  HN  ILE   333      29.591  -9.973   1.252  1.00 10.00      B   
ATOM   4486  CA  ILE   333      30.469 -11.816   0.670  1.00 10.00      B   
ATOM   4487  CB  ILE   333      31.607 -11.155  -0.140  1.00 10.00      B   
ATOM   4488  CG1 ILE   333      31.045 -10.429  -1.369  1.00 10.00      B   
ATOM   4489  CG2 ILE   333      32.623 -12.207  -0.566  1.00 10.00      B   
ATOM   4490  CD1 ILE   333      32.086  -9.667  -2.161  1.00 10.00      B   
ATOM   4491  C   ILE   333      31.030 -12.393   1.965  1.00 10.00      B   
ATOM   4492  O   ILE   333      31.742 -11.708   2.703  1.00 10.00      B   
ATOM   4493  N   LEU   334      30.708 -13.652   2.233  1.00 10.00      B   
ATOM   4494  HN  LEU   334      30.149 -14.151   1.594  1.00 10.00      B   
ATOM   4495  CA  LEU   334      31.166 -14.323   3.439  1.00 10.00      B   
ATOM   4496  CB  LEU   334      30.122 -15.337   3.913  1.00 10.00      B   
ATOM   4497  CG  LEU   334      28.679 -14.841   4.017  1.00 10.00      B   
ATOM   4498  CD1 LEU   334      27.743 -15.996   4.327  1.00 10.00      B   
ATOM   4499  CD2 LEU   334      28.555 -13.755   5.072  1.00 10.00      B   
ATOM   4500  C   LEU   334      32.491 -15.030   3.189  1.00 10.00      B   
ATOM   4501  O   LEU   334      32.524 -16.233   2.912  1.00 10.00      B   
ATOM   4502  N   ARG   335      33.580 -14.279   3.260  1.00 10.00      B   
ATOM   4503  HN  ARG   335      33.492 -13.323   3.462  1.00 10.00      B   
ATOM   4504  CA  ARG   335      34.904 -14.849   3.045  1.00 10.00      B   
ATOM   4505  CB  ARG   335      35.854 -13.829   2.411  1.00 10.00      B   
ATOM   4506  CG  ARG   335      37.000 -14.459   1.632  1.00 10.00      B   
ATOM   4507  CD  ARG   335      37.813 -13.412   0.888  1.00 10.00      B   
ATOM   4508  NE  ARG   335      38.858 -12.830   1.725  1.00 10.00      B   
ATOM   4509  HE  ARG   335      38.573 -12.362   2.549  1.00 10.00      B   
ATOM   4510  CZ  ARG   335      40.155 -12.873   1.435  1.00 10.00      B   
ATOM   4511  NH1 ARG   335      40.576 -13.456   0.319  1.00 10.00      B   
ATOM   4512 HH11 ARG   335      39.891 -13.888  -0.338  1.00 10.00      B   
ATOM   4513 HH12 ARG   335      41.596 -13.487   0.093  1.00 10.00      B   
ATOM   4514  NH2 ARG   335      41.033 -12.336   2.269  1.00 10.00      B   
ATOM   4515 HH21 ARG   335      40.705 -11.885   3.161  1.00 10.00      B   
ATOM   4516 HH22 ARG   335      42.053 -12.360   2.050  1.00 10.00      B   
ATOM   4517  C   ARG   335      35.473 -15.375   4.358  1.00 10.00      B   
ATOM   4518  O   ARG   335      36.098 -16.436   4.395  1.00 10.00      B   
ATOM   4519  N   GLY   336      35.258 -14.618   5.429  1.00 10.00      B   
ATOM   4520  HN  GLY   336      34.783 -13.764   5.327  1.00 10.00      B   
ATOM   4521  CA  GLY   336      35.730 -15.022   6.737  1.00 10.00      B   
ATOM   4522  C   GLY   336      34.999 -16.255   7.226  1.00 10.00      B   
ATOM   4523  O   GLY   336      33.868 -16.516   6.813  1.00 10.00      B   
ATOM   4524  N   ASP   337      35.626 -17.004   8.112  1.00 10.00      B   
ATOM   4525  HN  ASP   337      36.505 -16.724   8.441  1.00 10.00      B   
ATOM   4526  CA  ASP   337      35.032 -18.228   8.627  1.00 10.00      B   
ATOM   4527  CB  ASP   337      36.111 -19.193   9.129  1.00 10.00      B   
ATOM   4528  CG  ASP   337      37.149 -19.514   8.066  1.00 10.00      B   
ATOM   4529  OD1 ASP   337      36.791 -20.143   7.043  1.00 10.00      B   
ATOM   4530  OD2 ASP   337      38.328 -19.131   8.245  1.00 10.00      B   
ATOM   4531  C   ASP   337      34.002 -17.948   9.715  1.00 10.00      B   
ATOM   4532  O   ASP   337      34.143 -16.998  10.494  1.00 10.00      B   
ATOM   4533  N   ASN   338      32.960 -18.780   9.739  1.00 10.00      B   
ATOM   4534  HN  ASN   338      32.922 -19.499   9.067  1.00 10.00      B   
ATOM   4535  CA  ASN   338      31.871 -18.679  10.713  1.00 10.00      B   
ATOM   4536  CB  ASN   338      32.366 -18.951  12.139  1.00 10.00      B   
ATOM   4537  CG  ASN   338      31.267 -19.462  13.057  1.00 10.00      B   
ATOM   4538  OD1 ASN   338      30.580 -20.436  12.745  1.00 10.00      B   
ATOM   4539  ND2 ASN   338      31.099 -18.815  14.200  1.00 10.00      B   
ATOM   4540 HD21 ASN   338      31.690 -18.050  14.394  1.00 10.00      B   
ATOM   4541 HD22 ASN   338      30.391 -19.119  14.806  1.00 10.00      B   
ATOM   4542  C   ASN   338      31.147 -17.335  10.631  1.00 10.00      B   
ATOM   4543  O   ASN   338      30.731 -16.773  11.646  1.00 10.00      B   
ATOM   4544  N   SER   339      30.998 -16.820   9.419  1.00 10.00      B   
ATOM   4545  HN  SER   339      31.347 -17.304   8.644  1.00 10.00      B   
ATOM   4546  CA  SER   339      30.322 -15.549   9.214  1.00 10.00      B   
ATOM   4547  CB  SER   339      30.912 -14.823   8.006  1.00 10.00      B   
ATOM   4548  OG  SER   339      31.326 -15.747   7.014  1.00 10.00      B   
ATOM   4549  HG  SER   339      32.280 -15.895   7.084  1.00 10.00      B   
ATOM   4550  C   SER   339      28.817 -15.755   9.046  1.00 10.00      B   
ATOM   4551  O   SER   339      28.376 -16.766   8.493  1.00 10.00      B   
ATOM   4552  N   ILE   340      28.035 -14.803   9.537  1.00 10.00      B   
ATOM   4553  HN  ILE   340      28.447 -14.019   9.967  1.00 10.00      B   
ATOM   4554  CA  ILE   340      26.582 -14.883   9.448  1.00 10.00      B   
ATOM   4555  CB  ILE   340      25.927 -14.960  10.847  1.00 10.00      B   
ATOM   4556  CG1 ILE   340      26.518 -16.122  11.654  1.00 10.00      B   
ATOM   4557  CG2 ILE   340      24.413 -15.110  10.730  1.00 10.00      B   
ATOM   4558  CD1 ILE   340      26.074 -16.152  13.101  1.00 10.00      B   
ATOM   4559  C   ILE   340      26.022 -13.679   8.698  1.00 10.00      B   
ATOM   4560  O   ILE   340      26.292 -12.529   9.057  1.00 10.00      B   
ATOM   4561  N   GLY   341      25.263 -13.947   7.646  1.00 10.00      B   
ATOM   4562  HN  GLY   341      25.108 -14.884   7.387  1.00 10.00      B   
ATOM   4563  CA  GLY   341      24.669 -12.880   6.872  1.00 10.00      B   
ATOM   4564  C   GLY   341      23.157 -12.941   6.888  1.00 10.00      B   
ATOM   4565  O   GLY   341      22.563 -13.905   6.404  1.00 10.00      B   
ATOM   4566  N   GLU   342      22.536 -11.916   7.449  1.00 10.00      B   
ATOM   4567  HN  GLU   342      23.069 -11.172   7.810  1.00 10.00      B   
ATOM   4568  CA  GLU   342      21.085 -11.846   7.529  1.00 10.00      B   
ATOM   4569  CB  GLU   342      20.645 -11.501   8.951  1.00 10.00      B   
ATOM   4570  CG  GLU   342      20.705 -12.676   9.911  1.00 10.00      B   
ATOM   4571  CD  GLU   342      20.524 -12.264  11.354  1.00 10.00      B   
ATOM   4572  OE1 GLU   342      19.440 -11.747  11.703  1.00 10.00      B   
ATOM   4573  OE2 GLU   342      21.469 -12.456  12.150  1.00 10.00      B   
ATOM   4574  C   GLU   342      20.552 -10.818   6.545  1.00 10.00      B   
ATOM   4575  O   GLU   342      21.094  -9.719   6.432  1.00 10.00      B   
ATOM   4576  N   PHE   343      19.501 -11.181   5.828  1.00 10.00      B   
ATOM   4577  HN  PHE   343      19.119 -12.082   5.956  1.00 10.00      B   
ATOM   4578  CA  PHE   343      18.901 -10.295   4.844  1.00 10.00      B   
ATOM   4579  CB  PHE   343      19.239 -10.790   3.436  1.00 10.00      B   
ATOM   4580  CG  PHE   343      19.155  -9.730   2.382  1.00 10.00      B   
ATOM   4581  CD1 PHE   343      20.288  -9.048   1.985  1.00 10.00      B   
ATOM   4582  CD2 PHE   343      17.946  -9.417   1.788  1.00 10.00      B   
ATOM   4583  CE1 PHE   343      20.219  -8.071   1.016  1.00 10.00      B   
ATOM   4584  CE2 PHE   343      17.869  -8.440   0.817  1.00 10.00      B   
ATOM   4585  CZ  PHE   343      19.008  -7.767   0.430  1.00 10.00      B   
ATOM   4586  C   PHE   343      17.388 -10.236   5.022  1.00 10.00      B   
ATOM   4587  O   PHE   343      16.707 -11.256   4.943  1.00 10.00      B   
ATOM   4588  N   TYR   344      16.873  -9.039   5.267  1.00 10.00      B   
ATOM   4589  HN  TYR   344      17.473  -8.260   5.318  1.00 10.00      B   
ATOM   4590  CA  TYR   344      15.440  -8.835   5.452  1.00 10.00      B   
ATOM   4591  CB  TYR   344      15.124  -8.555   6.927  1.00 10.00      B   
ATOM   4592  CG  TYR   344      15.660  -9.595   7.886  1.00 10.00      B   
ATOM   4593  CD1 TYR   344      16.863  -9.398   8.549  1.00 10.00      B   
ATOM   4594  CD2 TYR   344      14.969 -10.776   8.119  1.00 10.00      B   
ATOM   4595  CE1 TYR   344      17.364 -10.347   9.414  1.00 10.00      B   
ATOM   4596  CE2 TYR   344      15.462 -11.731   8.987  1.00 10.00      B   
ATOM   4597  CZ  TYR   344      16.661 -11.512   9.629  1.00 10.00      B   
ATOM   4598  OH  TYR   344      17.163 -12.460  10.490  1.00 10.00      B   
ATOM   4599  HH  TYR   344      17.936 -12.096  10.955  1.00 10.00      B   
ATOM   4600  C   TYR   344      14.994  -7.659   4.599  1.00 10.00      B   
ATOM   4601  O   TYR   344      15.521  -6.552   4.737  1.00 10.00      B   
ATOM   4602  N   SER   345      14.048  -7.886   3.700  1.00 10.00      B   
ATOM   4603  HN  SER   345      13.653  -8.783   3.623  1.00 10.00      B   
ATOM   4604  CA  SER   345      13.580  -6.819   2.834  1.00 10.00      B   
ATOM   4605  CB  SER   345      14.468  -6.718   1.591  1.00 10.00      B   
ATOM   4606  OG  SER   345      15.812  -6.453   1.961  1.00 10.00      B   
ATOM   4607  HG  SER   345      15.881  -6.460   2.926  1.00 10.00      B   
ATOM   4608  C   SER   345      12.118  -6.974   2.435  1.00 10.00      B   
ATOM   4609  O   SER   345      11.623  -8.086   2.234  1.00 10.00      B   
ATOM   4610  N   VAL   346      11.438  -5.838   2.334  1.00 10.00      B   
ATOM   4611  HN  VAL   346      11.898  -4.992   2.528  1.00 10.00      B   
ATOM   4612  CA  VAL   346      10.038  -5.797   1.940  1.00 10.00      B   
ATOM   4613  CB  VAL   346       9.140  -5.265   3.079  1.00 10.00      B   
ATOM   4614  CG1 VAL   346       7.668  -5.399   2.718  1.00 10.00      B   
ATOM   4615  CG2 VAL   346       9.439  -5.975   4.389  1.00 10.00      B   
ATOM   4616  C   VAL   346       9.905  -4.868   0.740  1.00 10.00      B   
ATOM   4617  O   VAL   346      10.275  -3.692   0.814  1.00 10.00      B   
ATOM   4618  N   ALA   347       9.403  -5.397  -0.361  1.00 10.00      B   
ATOM   4619  HN  ALA   347       9.125  -6.341  -0.356  1.00 10.00      B   
ATOM   4620  CA  ALA   347       9.241  -4.614  -1.575  1.00 10.00      B   
ATOM   4621  CB  ALA   347      10.065  -5.213  -2.706  1.00 10.00      B   
ATOM   4622  C   ALA   347       7.777  -4.515  -1.973  1.00 10.00      B   
ATOM   4623  O   ALA   347       7.152  -5.513  -2.343  1.00 10.00      B   
ATOM   4624  N   LEU   348       7.231  -3.313  -1.889  1.00 10.00      B   
ATOM   4625  HN  LEU   348       7.781  -2.555  -1.594  1.00 10.00      B   
ATOM   4626  CA  LEU   348       5.841  -3.080  -2.247  1.00 10.00      B   
ATOM   4627  CB  LEU   348       5.115  -2.286  -1.155  1.00 10.00      B   
ATOM   4628  CG  LEU   348       3.708  -1.782  -1.505  1.00 10.00      B   
ATOM   4629  CD1 LEU   348       2.756  -2.944  -1.741  1.00 10.00      B   
ATOM   4630  CD2 LEU   348       3.176  -0.868  -0.415  1.00 10.00      B   
ATOM   4631  C   LEU   348       5.748  -2.346  -3.577  1.00 10.00      B   
ATOM   4632  O   LEU   348       6.425  -1.344  -3.798  1.00 10.00      B   
ATOM   4633  N   THR   349       4.920  -2.862  -4.458  1.00 10.00      B   
ATOM   4634  HN  THR   349       4.421  -3.676  -4.223  1.00 10.00      B   
ATOM   4635  CA  THR   349       4.716  -2.263  -5.763  1.00 10.00      B   
ATOM   4636  CB  THR   349       5.256  -3.177  -6.878  1.00 10.00      B   
ATOM   4637  OG1 THR   349       5.449  -4.504  -6.362  1.00 10.00      B   
ATOM   4638  HG1 THR   349       4.802  -4.674  -5.664  1.00 10.00      B   
ATOM   4639  CG2 THR   349       6.576  -2.646  -7.413  1.00 10.00      B   
ATOM   4640  C   THR   349       3.230  -2.036  -5.978  1.00 10.00      B   
ATOM   4641  O   THR   349       2.417  -2.906  -5.664  1.00 10.00      B   
ATOM   4642  N   SER   350       2.867  -0.864  -6.473  1.00 10.00      B   
ATOM   4643  HN  SER   350       3.555  -0.189  -6.674  1.00 10.00      B   
ATOM   4644  CA  SER   350       1.467  -0.548  -6.714  1.00 10.00      B   
ATOM   4645  CB  SER   350       0.835   0.065  -5.463  1.00 10.00      B   
ATOM   4646  OG  SER   350       1.003  -0.788  -4.341  1.00 10.00      B   
ATOM   4647  HG  SER   350       1.459  -1.594  -4.617  1.00 10.00      B   
ATOM   4648  C   SER   350       1.301   0.385  -7.908  1.00 10.00      B   
ATOM   4649  O   SER   350       2.134   1.263  -8.147  1.00 10.00      B   
ATOM   4650  N   GLY   351       0.231   0.182  -8.661  1.00 10.00      B   
ATOM   4651  HN  GLY   351      -0.387  -0.545  -8.432  1.00 10.00      B   
ATOM   4652  CA  GLY   351      -0.031   1.012  -9.818  1.00 10.00      B   
ATOM   4653  C   GLY   351       0.590   0.444 -11.075  1.00 10.00      B   
ATOM   4654  O   GLY   351       0.105  -0.548 -11.617  1.00 10.00      B   
ATOM   4655  N   HIS   352       1.667   1.064 -11.538  1.00 10.00      B   
ATOM   4656  HN  HIS   352       2.007   1.856 -11.061  1.00 10.00      B   
ATOM   4657  CA  HIS   352       2.357   0.610 -12.743  1.00 10.00      B   
ATOM   4658  CB  HIS   352       2.062   1.537 -13.925  1.00 10.00      B   
ATOM   4659  CG  HIS   352       0.811   1.193 -14.673  1.00 10.00      B   
ATOM   4660  ND1 HIS   352       0.807   0.463 -15.844  1.00 10.00      B   
ATOM   4661  HD1 HIS   352       1.602   0.105 -16.301  1.00 10.00      B   
ATOM   4662  CD2 HIS   352      -0.486   1.489 -14.415  1.00 10.00      B   
ATOM   4663  CE1 HIS   352      -0.433   0.326 -16.272  1.00 10.00      B   
ATOM   4664  NE2 HIS   352      -1.235   0.939 -15.423  1.00 10.00      B   
ATOM   4665  HE2 HIS   352      -2.213   0.999 -15.507  1.00 10.00      B   
ATOM   4666  C   HIS   352       3.860   0.522 -12.508  1.00 10.00      B   
ATOM   4667  O   HIS   352       4.660   0.693 -13.427  1.00 10.00      B   
ATOM   4668  N   GLN   353       4.235   0.250 -11.270  1.00 10.00      B   
ATOM   4669  HN  GLN   353       3.551   0.123 -10.583  1.00 10.00      B   
ATOM   4670  CA  GLN   353       5.638   0.135 -10.902  1.00 10.00      B   
ATOM   4671  CB  GLN   353       5.814   0.442  -9.414  1.00 10.00      B   
ATOM   4672  CG  GLN   353       5.347   1.831  -9.006  1.00 10.00      B   
ATOM   4673  CD  GLN   353       5.265   1.999  -7.504  1.00 10.00      B   
ATOM   4674  OE1 GLN   353       5.051   1.035  -6.769  1.00 10.00      B   
ATOM   4675  NE2 GLN   353       5.429   3.225  -7.038  1.00 10.00      B   
ATOM   4676 HE21 GLN   353       5.596   3.947  -7.683  1.00 10.00      B   
ATOM   4677 HE22 GLN   353       5.363   3.365  -6.068  1.00 10.00      B   
ATOM   4678  C   GLN   353       6.170  -1.262 -11.215  1.00 10.00      B   
ATOM   4679  O   GLN   353       5.423  -2.247 -11.187  1.00 10.00      B   
ATOM   4680  N   GLN   354       7.455  -1.338 -11.527  1.00 10.00      B   
ATOM   4681  HN  GLN   354       7.995  -0.514 -11.533  1.00 10.00      B   
ATOM   4682  CA  GLN   354       8.101  -2.603 -11.843  1.00 10.00      B   
ATOM   4683  CB  GLN   354       8.427  -2.686 -13.338  1.00 10.00      B   
ATOM   4684  CG  GLN   354       7.207  -2.757 -14.244  1.00 10.00      B   
ATOM   4685  CD  GLN   354       7.573  -2.812 -15.715  1.00 10.00      B   
ATOM   4686  OE1 GLN   354       7.755  -3.889 -16.283  1.00 10.00      B   
ATOM   4687  NE2 GLN   354       7.679  -1.655 -16.346  1.00 10.00      B   
ATOM   4688 HE21 GLN   354       7.515  -0.832 -15.840  1.00 10.00      B   
ATOM   4689 HE22 GLN   354       7.920  -1.668 -17.296  1.00 10.00      B   
ATOM   4690  C   GLN   354       9.375  -2.746 -11.023  1.00 10.00      B   
ATOM   4691  O   GLN   354      10.341  -2.016 -11.236  1.00 10.00      B   
ATOM   4692  N   ALA   355       9.379  -3.687 -10.095  1.00 10.00      B   
ATOM   4693  HN  ALA   355       8.589  -4.262  -9.988  1.00 10.00      B   
ATOM   4694  CA  ALA   355      10.535  -3.900  -9.240  1.00 10.00      B   
ATOM   4695  CB  ALA   355      10.136  -3.826  -7.775  1.00 10.00      B   
ATOM   4696  C   ALA   355      11.233  -5.221  -9.536  1.00 10.00      B   
ATOM   4697  O   ALA   355      10.599  -6.197  -9.944  1.00 10.00      B   
ATOM   4698  N   ASP   356      12.543  -5.224  -9.340  1.00 10.00      B   
ATOM   4699  HN  ASP   356      12.977  -4.393  -9.040  1.00 10.00      B   
ATOM   4700  CA  ASP   356      13.376  -6.403  -9.548  1.00 10.00      B   
ATOM   4701  CB  ASP   356      13.946  -6.429 -10.969  1.00 10.00      B   
ATOM   4702  CG  ASP   356      14.296  -7.827 -11.442  1.00 10.00      B   
ATOM   4703  OD1 ASP   356      13.513  -8.403 -12.229  1.00 10.00      B   
ATOM   4704  OD2 ASP   356      15.353  -8.355 -11.047  1.00 10.00      B   
ATOM   4705  C   ASP   356      14.510  -6.363  -8.532  1.00 10.00      B   
ATOM   4706  O   ASP   356      15.659  -6.077  -8.869  1.00 10.00      B   
ATOM   4707  N   THR   357      14.162  -6.613  -7.279  1.00 10.00      B   
ATOM   4708  HN  THR   357      13.232  -6.852  -7.083  1.00 10.00      B   
ATOM   4709  CA  THR   357      15.124  -6.580  -6.192  1.00 10.00      B   
ATOM   4710  CB  THR   357      14.532  -5.851  -4.957  1.00 10.00      B   
ATOM   4711  OG1 THR   357      15.562  -5.550  -4.007  1.00 10.00      B   
ATOM   4712  HG1 THR   357      15.311  -5.894  -3.143  1.00 10.00      B   
ATOM   4713  CG2 THR   357      13.445  -6.683  -4.286  1.00 10.00      B   
ATOM   4714  C   THR   357      15.560  -7.991  -5.812  1.00 10.00      B   
ATOM   4715  O   THR   357      14.910  -8.971  -6.175  1.00 10.00      B   
ATOM   4716  N   GLY   358      16.665  -8.093  -5.093  1.00 10.00      B   
ATOM   4717  HN  GLY   358      17.153  -7.278  -4.838  1.00 10.00      B   
ATOM   4718  CA  GLY   358      17.155  -9.388  -4.681  1.00 10.00      B   
ATOM   4719  C   GLY   358      18.362  -9.292  -3.782  1.00 10.00      B   
ATOM   4720  O   GLY   358      18.463  -8.378  -2.964  1.00 10.00      B   
ATOM   4721  N   THR   359      19.281 -10.232  -3.942  1.00 10.00      B   
ATOM   4722  HN  THR   359      19.142 -10.922  -4.624  1.00 10.00      B   
ATOM   4723  CA  THR   359      20.492 -10.270  -3.136  1.00 10.00      B   
ATOM   4724  CB  THR   359      20.181 -10.710  -1.683  1.00 10.00      B   
ATOM   4725  OG1 THR   359      21.354 -10.589  -0.867  1.00 10.00      B   
ATOM   4726  HG1 THR   359      21.633  -9.665  -0.844  1.00 10.00      B   
ATOM   4727  CG2 THR   359      19.698 -12.152  -1.646  1.00 10.00      B   
ATOM   4728  C   THR   359      21.512 -11.229  -3.754  1.00 10.00      B   
ATOM   4729  O   THR   359      21.174 -12.028  -4.633  1.00 10.00      B   
ATOM   4730  N   LYS   360      22.753 -11.131  -3.300  1.00 10.00      B   
ATOM   4731  HN  LYS   360      22.950 -10.473  -2.600  1.00 10.00      B   
ATOM   4732  CA  LYS   360      23.828 -11.985  -3.778  1.00 10.00      B   
ATOM   4733  CB  LYS   360      24.782 -11.206  -4.690  1.00 10.00      B   
ATOM   4734  CG  LYS   360      24.220 -10.850  -6.055  1.00 10.00      B   
ATOM   4735  CD  LYS   360      25.314 -10.293  -6.952  1.00 10.00      B   
ATOM   4736  CE  LYS   360      24.785  -9.946  -8.333  1.00 10.00      B   
ATOM   4737  NZ  LYS   360      25.877  -9.540  -9.256  1.00 10.00      B   
ATOM   4738  HZ1 LYS   360      26.510 -10.345  -9.438  1.00 10.00      B   
ATOM   4739  HZ2 LYS   360      26.435  -8.768  -8.840  1.00 10.00      B   
ATOM   4740  HZ3 LYS   360      25.482  -9.213 -10.162  1.00 10.00      B   
ATOM   4741  C   LYS   360      24.596 -12.530  -2.584  1.00 10.00      B   
ATOM   4742  O   LYS   360      25.403 -11.822  -1.975  1.00 10.00      B   
ATOM   4743  N   MET   361      24.327 -13.775  -2.237  1.00 10.00      B   
ATOM   4744  HN  MET   361      23.669 -14.287  -2.760  1.00 10.00      B   
ATOM   4745  CA  MET   361      24.986 -14.410  -1.109  1.00 10.00      B   
ATOM   4746  CB  MET   361      23.998 -15.279  -0.332  1.00 10.00      B   
ATOM   4747  CG  MET   361      23.702 -14.757   1.060  1.00 10.00      B   
ATOM   4748  SD  MET   361      25.143 -14.827   2.138  1.00 10.00      B   
ATOM   4749  CE  MET   361      24.642 -13.687   3.423  1.00 10.00      B   
ATOM   4750  C   MET   361      26.169 -15.244  -1.574  1.00 10.00      B   
ATOM   4751  O   MET   361      25.993 -16.256  -2.249  1.00 10.00      B   
ATOM   4752  N   ILE   362      27.369 -14.817  -1.210  1.00 10.00      B   
ATOM   4753  HN  ILE   362      27.444 -14.007  -0.655  1.00 10.00      B   
ATOM   4754  CA  ILE   362      28.580 -15.523  -1.602  1.00 10.00      B   
ATOM   4755  CB  ILE   362      29.604 -14.570  -2.259  1.00 10.00      B   
ATOM   4756  CG1 ILE   362      28.960 -13.829  -3.436  1.00 10.00      B   
ATOM   4757  CG2 ILE   362      30.829 -15.342  -2.730  1.00 10.00      B   
ATOM   4758  CD1 ILE   362      29.848 -12.773  -4.064  1.00 10.00      B   
ATOM   4759  C   ILE   362      29.220 -16.227  -0.405  1.00 10.00      B   
ATOM   4760  O   ILE   362      29.660 -15.583   0.545  1.00 10.00      B   
ATOM   4761  N   HIS   363      29.246 -17.554  -0.451  1.00 10.00      B   
ATOM   4762  HN  HIS   363      28.859 -18.012  -1.232  1.00 10.00      B   
ATOM   4763  CA  HIS   363      29.833 -18.355   0.617  1.00 10.00      B   
ATOM   4764  CB  HIS   363      28.980 -19.601   0.874  1.00 10.00      B   
ATOM   4765  CG  HIS   363      27.730 -19.355   1.658  1.00 10.00      B   
ATOM   4766  ND1 HIS   363      27.585 -19.744   2.971  1.00 10.00      B   
ATOM   4767  HD1 HIS   363      28.278 -20.182   3.523  1.00 10.00      B   
ATOM   4768  CD2 HIS   363      26.556 -18.778   1.307  1.00 10.00      B   
ATOM   4769  CE1 HIS   363      26.379 -19.422   3.393  1.00 10.00      B   
ATOM   4770  NE2 HIS   363      25.736 -18.835   2.405  1.00 10.00      B   
ATOM   4771  HE2 HIS   363      24.812 -18.495   2.454  1.00 10.00      B   
ATOM   4772  C   HIS   363      31.237 -18.794   0.230  1.00 10.00      B   
ATOM   4773  O   HIS   363      31.402 -19.589  -0.692  1.00 10.00      B   
ATOM   4774  N   ILE   364      32.245 -18.272   0.920  1.00 10.00      B   
ATOM   4775  HN  ILE   364      32.058 -17.627   1.635  1.00 10.00      B   
ATOM   4776  CA  ILE   364      33.632 -18.631   0.629  1.00 10.00      B   
ATOM   4777  CB  ILE   364      34.469 -17.404   0.199  1.00 10.00      B   
ATOM   4778  CG1 ILE   364      33.773 -16.655  -0.940  1.00 10.00      B   
ATOM   4779  CG2 ILE   364      35.868 -17.832  -0.226  1.00 10.00      B   
ATOM   4780  CD1 ILE   364      34.476 -15.381  -1.359  1.00 10.00      B   
ATOM   4781  C   ILE   364      34.296 -19.293   1.835  1.00 10.00      B   
ATOM   4782  O   ILE   364      35.050 -20.258   1.693  1.00 10.00      B   
ATOM   4783  N   GLY   365      34.007 -18.774   3.022  1.00 10.00      B   
ATOM   4784  HN  GLY   365      33.393 -18.011   3.078  1.00 10.00      B   
ATOM   4785  CA  GLY   365      34.591 -19.321   4.234  1.00 10.00      B   
ATOM   4786  C   GLY   365      33.823 -20.512   4.775  1.00 10.00      B   
ATOM   4787  O   GLY   365      32.709 -20.803   4.325  1.00 10.00      B   
ATOM   4788  N   LYS   366      34.413 -21.192   5.751  1.00 10.00      B   
ATOM   4789  HN  LYS   366      35.292 -20.891   6.084  1.00 10.00      B   
ATOM   4790  CA  LYS   366      33.788 -22.358   6.358  1.00 10.00      B   
ATOM   4791  CB  LYS   366      34.848 -23.283   6.968  1.00 10.00      B   
ATOM   4792  CG  LYS   366      35.916 -23.753   5.996  1.00 10.00      B   
ATOM   4793  CD  LYS   366      36.887 -24.708   6.671  1.00 10.00      B   
ATOM   4794  CE  LYS   366      38.112 -24.951   5.806  1.00 10.00      B   
ATOM   4795  NZ  LYS   366      38.991 -26.008   6.369  1.00 10.00      B   
ATOM   4796  HZ1 LYS   366      39.883 -26.052   5.836  1.00 10.00      B   
ATOM   4797  HZ2 LYS   366      38.522 -26.932   6.310  1.00 10.00      B   
ATOM   4798  HZ3 LYS   366      39.207 -25.803   7.365  1.00 10.00      B   
ATOM   4799  C   LYS   366      32.807 -21.930   7.442  1.00 10.00      B   
ATOM   4800  O   LYS   366      32.989 -20.885   8.066  1.00 10.00      B   
ATOM   4801  N   ASN   367      31.769 -22.741   7.652  1.00 10.00      B   
ATOM   4802  HN  ASN   367      31.683 -23.552   7.098  1.00 10.00      B   
ATOM   4803  CA  ASN   367      30.748 -22.470   8.671  1.00 10.00      B   
ATOM   4804  CB  ASN   367      31.361 -22.448  10.075  1.00 10.00      B   
ATOM   4805  CG  ASN   367      31.481 -23.829  10.686  1.00 10.00      B   
ATOM   4806  OD1 ASN   367      30.544 -24.629  10.640  1.00 10.00      B   
ATOM   4807  ND2 ASN   367      32.639 -24.125  11.254  1.00 10.00      B   
ATOM   4808 HD21 ASN   367      33.347 -23.441  11.248  1.00 10.00      B   
ATOM   4809 HD22 ASN   367      32.747 -25.013  11.654  1.00 10.00      B   
ATOM   4810  C   ASN   367      30.004 -21.170   8.394  1.00 10.00      B   
ATOM   4811  O   ASN   367      29.571 -20.481   9.317  1.00 10.00      B   
ATOM   4812  N   THR   368      29.847 -20.848   7.122  1.00 10.00      B   
ATOM   4813  HN  THR   368      30.194 -21.445   6.430  1.00 10.00      B   
ATOM   4814  CA  THR   368      29.163 -19.631   6.726  1.00 10.00      B   
ATOM   4815  CB  THR   368      29.608 -19.194   5.322  1.00 10.00      B   
ATOM   4816  OG1 THR   368      29.836 -20.356   4.509  1.00 10.00      B   
ATOM   4817  HG1 THR   368      30.791 -20.517   4.446  1.00 10.00      B   
ATOM   4818  CG2 THR   368      30.896 -18.393   5.407  1.00 10.00      B   
ATOM   4819  C   THR   368      27.650 -19.824   6.756  1.00 10.00      B   
ATOM   4820  O   THR   368      27.125 -20.767   6.161  1.00 10.00      B   
ATOM   4821  N   LYS   369      26.957 -18.930   7.448  1.00 10.00      B   
ATOM   4822  HN  LYS   369      27.435 -18.184   7.881  1.00 10.00      B   
ATOM   4823  CA  LYS   369      25.507 -19.005   7.572  1.00 10.00      B   
ATOM   4824  CB  LYS   369      25.106 -19.042   9.051  1.00 10.00      B   
ATOM   4825  CG  LYS   369      25.574 -20.283   9.797  1.00 10.00      B   
ATOM   4826  CD  LYS   369      26.431 -19.914  10.997  1.00 10.00      B   
ATOM   4827  CE  LYS   369      26.809 -21.143  11.807  1.00 10.00      B   
ATOM   4828  NZ  LYS   369      25.637 -21.715  12.523  1.00 10.00      B   
ATOM   4829  HZ1 LYS   369      25.159 -20.974  13.074  1.00 10.00      B   
ATOM   4830  HZ2 LYS   369      25.946 -22.464  13.175  1.00 10.00      B   
ATOM   4831  HZ3 LYS   369      24.961 -22.119  11.844  1.00 10.00      B   
ATOM   4832  C   LYS   369      24.840 -17.818   6.880  1.00 10.00      B   
ATOM   4833  O   LYS   369      25.437 -16.747   6.760  1.00 10.00      B   
ATOM   4834  N   SER   370      23.606 -18.006   6.430  1.00 10.00      B   
ATOM   4835  HN  SER   370      23.169 -18.876   6.567  1.00 10.00      B   
ATOM   4836  CA  SER   370      22.879 -16.945   5.752  1.00 10.00      B   
ATOM   4837  CB  SER   370      23.296 -16.879   4.282  1.00 10.00      B   
ATOM   4838  OG  SER   370      23.445 -18.180   3.731  1.00 10.00      B   
ATOM   4839  HG  SER   370      23.461 -18.832   4.450  1.00 10.00      B   
ATOM   4840  C   SER   370      21.366 -17.118   5.863  1.00 10.00      B   
ATOM   4841  O   SER   370      20.826 -18.171   5.525  1.00 10.00      B   
ATOM   4842  N   THR   371      20.695 -16.077   6.332  1.00 10.00      B   
ATOM   4843  HN  THR   371      21.188 -15.268   6.588  1.00 10.00      B   
ATOM   4844  CA  THR   371      19.248 -16.086   6.474  1.00 10.00      B   
ATOM   4845  CB  THR   371      18.829 -15.837   7.938  1.00 10.00      B   
ATOM   4846  OG1 THR   371      19.745 -16.491   8.827  1.00 10.00      B   
ATOM   4847  HG1 THR   371      19.360 -16.521   9.714  1.00 10.00      B   
ATOM   4848  CG2 THR   371      17.427 -16.369   8.190  1.00 10.00      B   
ATOM   4849  C   THR   371      18.660 -14.981   5.600  1.00 10.00      B   
ATOM   4850  O   THR   371      18.831 -13.798   5.888  1.00 10.00      B   
ATOM   4851  N   ILE   372      17.980 -15.362   4.530  1.00 10.00      B   
ATOM   4852  HN  ILE   372      17.848 -16.321   4.359  1.00 10.00      B   
ATOM   4853  CA  ILE   372      17.403 -14.386   3.615  1.00 10.00      B   
ATOM   4854  CB  ILE   372      17.927 -14.579   2.173  1.00 10.00      B   
ATOM   4855  CG1 ILE   372      19.455 -14.681   2.159  1.00 10.00      B   
ATOM   4856  CG2 ILE   372      17.456 -13.439   1.277  1.00 10.00      B   
ATOM   4857  CD1 ILE   372      20.022 -15.173   0.846  1.00 10.00      B   
ATOM   4858  C   ILE   372      15.879 -14.468   3.601  1.00 10.00      B   
ATOM   4859  O   ILE   372      15.304 -15.450   3.136  1.00 10.00      B   
ATOM   4860  N   ILE   373      15.231 -13.440   4.122  1.00 10.00      B   
ATOM   4861  HN  ILE   373      15.747 -12.688   4.501  1.00 10.00      B   
ATOM   4862  CA  ILE   373      13.778 -13.379   4.142  1.00 10.00      B   
ATOM   4863  CB  ILE   373      13.214 -13.313   5.580  1.00 10.00      B   
ATOM   4864  CG1 ILE   373      13.716 -14.506   6.402  1.00 10.00      B   
ATOM   4865  CG2 ILE   373      11.691 -13.295   5.550  1.00 10.00      B   
ATOM   4866  CD1 ILE   373      13.280 -14.484   7.852  1.00 10.00      B   
ATOM   4867  C   ILE   373      13.316 -12.165   3.339  1.00 10.00      B   
ATOM   4868  O   ILE   373      13.519 -11.019   3.747  1.00 10.00      B   
ATOM   4869  N   SER   374      12.726 -12.420   2.180  1.00 10.00      B   
ATOM   4870  HN  SER   374      12.594 -13.356   1.901  1.00 10.00      B   
ATOM   4871  CA  SER   374      12.253 -11.350   1.316  1.00 10.00      B   
ATOM   4872  CB  SER   374      13.027 -11.359  -0.004  1.00 10.00      B   
ATOM   4873  OG  SER   374      14.414 -11.540   0.236  1.00 10.00      B   
ATOM   4874  HG  SER   374      14.543 -11.795   1.155  1.00 10.00      B   
ATOM   4875  C   SER   374      10.754 -11.465   1.066  1.00 10.00      B   
ATOM   4876  O   SER   374      10.246 -12.535   0.720  1.00 10.00      B   
ATOM   4877  N   LYS   375      10.050 -10.362   1.266  1.00 10.00      B   
ATOM   4878  HN  LYS   375      10.514  -9.544   1.558  1.00 10.00      B   
ATOM   4879  CA  LYS   375       8.611 -10.325   1.063  1.00 10.00      B   
ATOM   4880  CB  LYS   375       7.898  -9.936   2.365  1.00 10.00      B   
ATOM   4881  CG  LYS   375       8.536 -10.493   3.631  1.00 10.00      B   
ATOM   4882  CD  LYS   375       8.175 -11.952   3.867  1.00 10.00      B   
ATOM   4883  CE  LYS   375       6.799 -12.095   4.504  1.00 10.00      B   
ATOM   4884  NZ  LYS   375       6.639 -13.408   5.183  1.00 10.00      B   
ATOM   4885  HZ1 LYS   375       7.353 -13.512   5.933  1.00 10.00      B   
ATOM   4886  HZ2 LYS   375       6.759 -14.187   4.497  1.00 10.00      B   
ATOM   4887  HZ3 LYS   375       5.694 -13.484   5.609  1.00 10.00      B   
ATOM   4888  C   LYS   375       8.270  -9.321  -0.033  1.00 10.00      B   
ATOM   4889  O   LYS   375       8.675  -8.157   0.034  1.00 10.00      B   
ATOM   4890  N   GLY   376       7.550  -9.775  -1.047  1.00 10.00      B   
ATOM   4891  HN  GLY   376       7.279 -10.719  -1.061  1.00 10.00      B   
ATOM   4892  CA  GLY   376       7.167  -8.900  -2.136  1.00 10.00      B   
ATOM   4893  C   GLY   376       5.667  -8.733  -2.214  1.00 10.00      B   
ATOM   4894  O   GLY   376       4.924  -9.699  -2.056  1.00 10.00      B   
ATOM   4895  N   ILE   377       5.216  -7.511  -2.442  1.00 10.00      B   
ATOM   4896  HN  ILE   377       5.862  -6.776  -2.553  1.00 10.00      B   
ATOM   4897  CA  ILE   377       3.789  -7.227  -2.530  1.00 10.00      B   
ATOM   4898  CB  ILE   377       3.300  -6.380  -1.335  1.00 10.00      B   
ATOM   4899  CG1 ILE   377       4.028  -6.777  -0.046  1.00 10.00      B   
ATOM   4900  CG2 ILE   377       1.795  -6.531  -1.164  1.00 10.00      B   
ATOM   4901  CD1 ILE   377       3.894  -5.764   1.072  1.00 10.00      B   
ATOM   4902  C   ILE   377       3.473  -6.483  -3.823  1.00 10.00      B   
ATOM   4903  O   ILE   377       4.117  -5.484  -4.144  1.00 10.00      B   
ATOM   4904  N   SER   378       2.487  -6.975  -4.563  1.00 10.00      B   
ATOM   4905  HN  SER   378       2.007  -7.778  -4.252  1.00 10.00      B   
ATOM   4906  CA  SER   378       2.087  -6.355  -5.818  1.00 10.00      B   
ATOM   4907  CB  SER   378       2.346  -7.316  -6.983  1.00 10.00      B   
ATOM   4908  OG  SER   378       2.571  -6.614  -8.197  1.00 10.00      B   
ATOM   4909  HG  SER   378       2.979  -7.212  -8.838  1.00 10.00      B   
ATOM   4910  C   SER   378       0.610  -5.974  -5.763  1.00 10.00      B   
ATOM   4911  O   SER   378      -0.231  -6.786  -5.375  1.00 10.00      B   
ATOM   4912  N   ALA   379       0.299  -4.740  -6.142  1.00 10.00      B   
ATOM   4913  HN  ALA   379       1.015  -4.137  -6.448  1.00 10.00      B   
ATOM   4914  CA  ALA   379      -1.076  -4.258  -6.123  1.00 10.00      B   
ATOM   4915  CB  ALA   379      -1.336  -3.456  -4.859  1.00 10.00      B   
ATOM   4916  C   ALA   379      -1.377  -3.418  -7.358  1.00 10.00      B   
ATOM   4917  O   ALA   379      -0.516  -2.682  -7.849  1.00 10.00      B   
ATOM   4918  N   GLY   380      -2.602  -3.522  -7.854  1.00 10.00      B   
ATOM   4919  HN  GLY   380      -3.255  -4.112  -7.414  1.00 10.00      B   
ATOM   4920  CA  GLY   380      -2.987  -2.774  -9.031  1.00 10.00      B   
ATOM   4921  C   GLY   380      -2.571  -3.484 -10.300  1.00 10.00      B   
ATOM   4922  O   GLY   380      -3.078  -4.556 -10.611  1.00 10.00      B   
ATOM   4923  N   HIS   381      -1.647  -2.891 -11.039  1.00 10.00      B   
ATOM   4924  HN  HIS   381      -1.282  -2.027 -10.747  1.00 10.00      B   
ATOM   4925  CA  HIS   381      -1.162  -3.485 -12.281  1.00 10.00      B   
ATOM   4926  CB  HIS   381      -1.646  -2.678 -13.495  1.00 10.00      B   
ATOM   4927  CG  HIS   381      -3.125  -2.712 -13.743  1.00 10.00      B   
ATOM   4928  ND1 HIS   381      -3.682  -3.235 -14.890  1.00 10.00      B   
ATOM   4929  HD1 HIS   381      -3.185  -3.649 -15.634  1.00 10.00      B   
ATOM   4930  CD2 HIS   381      -4.163  -2.249 -13.004  1.00 10.00      B   
ATOM   4931  CE1 HIS   381      -4.993  -3.088 -14.847  1.00 10.00      B   
ATOM   4932  NE2 HIS   381      -5.309  -2.493 -13.714  1.00 10.00      B   
ATOM   4933  HE2 HIS   381      -6.218  -2.247 -13.434  1.00 10.00      B   
ATOM   4934  C   HIS   381       0.363  -3.519 -12.280  1.00 10.00      B   
ATOM   4935  O   HIS   381       0.995  -3.506 -13.336  1.00 10.00      B   
ATOM   4936  N   SER   382       0.945  -3.572 -11.087  1.00 10.00      B   
ATOM   4937  HN  SER   382       0.383  -3.615 -10.283  1.00 10.00      B   
ATOM   4938  CA  SER   382       2.395  -3.575 -10.931  1.00 10.00      B   
ATOM   4939  CB  SER   382       2.751  -3.077  -9.534  1.00 10.00      B   
ATOM   4940  OG  SER   382       2.024  -3.794  -8.550  1.00 10.00      B   
ATOM   4941  HG  SER   382       2.265  -4.731  -8.587  1.00 10.00      B   
ATOM   4942  C   SER   382       3.015  -4.953 -11.152  1.00 10.00      B   
ATOM   4943  O   SER   382       2.319  -5.971 -11.169  1.00 10.00      B   
ATOM   4944  N   GLN   383       4.336  -4.968 -11.302  1.00 10.00      B   
ATOM   4945  HN  GLN   383       4.828  -4.118 -11.267  1.00 10.00      B   
ATOM   4946  CA  GLN   383       5.083  -6.200 -11.507  1.00 10.00      B   
ATOM   4947  CB  GLN   383       5.666  -6.253 -12.924  1.00 10.00      B   
ATOM   4948  CG  GLN   383       4.669  -6.662 -13.995  1.00 10.00      B   
ATOM   4949  CD  GLN   383       4.227  -8.107 -13.866  1.00 10.00      B   
ATOM   4950  OE1 GLN   383       4.978  -8.962 -13.399  1.00 10.00      B   
ATOM   4951  NE2 GLN   383       3.000  -8.389 -14.274  1.00 10.00      B   
ATOM   4952 HE21 GLN   383       2.449  -7.656 -14.628  1.00 10.00      B   
ATOM   4953 HE22 GLN   383       2.694  -9.318 -14.214  1.00 10.00      B   
ATOM   4954  C   GLN   383       6.201  -6.312 -10.476  1.00 10.00      B   
ATOM   4955  O   GLN   383       7.217  -5.618 -10.563  1.00 10.00      B   
ATOM   4956  N   ASN   384       6.002  -7.174  -9.492  1.00 10.00      B   
ATOM   4957  HN  ASN   384       5.169  -7.698  -9.476  1.00 10.00      B   
ATOM   4958  CA  ASN   384       6.991  -7.378  -8.439  1.00 10.00      B   
ATOM   4959  CB  ASN   384       6.298  -7.586  -7.088  1.00 10.00      B   
ATOM   4960  CG  ASN   384       7.258  -7.504  -5.913  1.00 10.00      B   
ATOM   4961  OD1 ASN   384       7.884  -8.496  -5.534  1.00 10.00      B   
ATOM   4962  ND2 ASN   384       7.375  -6.323  -5.325  1.00 10.00      B   
ATOM   4963 HD21 ASN   384       6.842  -5.571  -5.678  1.00 10.00      B   
ATOM   4964 HD22 ASN   384       7.982  -6.243  -4.558  1.00 10.00      B   
ATOM   4965  C   ASN   384       7.849  -8.590  -8.766  1.00 10.00      B   
ATOM   4966  O   ASN   384       7.327  -9.661  -9.062  1.00 10.00      B   
ATOM   4967  N   SER   385       9.160  -8.426  -8.742  1.00 10.00      B   
ATOM   4968  HN  SER   385       9.540  -7.548  -8.517  1.00 10.00      B   
ATOM   4969  CA  SER   385      10.057  -9.528  -9.044  1.00 10.00      B   
ATOM   4970  CB  SER   385      10.613  -9.389 -10.463  1.00 10.00      B   
ATOM   4971  OG  SER   385       9.616  -8.896 -11.344  1.00 10.00      B   
ATOM   4972  HG  SER   385       8.858  -8.599 -10.825  1.00 10.00      B   
ATOM   4973  C   SER   385      11.194  -9.612  -8.036  1.00 10.00      B   
ATOM   4974  O   SER   385      11.783  -8.595  -7.663  1.00 10.00      B   
ATOM   4975  N   TYR   386      11.480 -10.828  -7.592  1.00 10.00      B   
ATOM   4976  HN  TYR   386      10.946 -11.589  -7.911  1.00 10.00      B   
ATOM   4977  CA  TYR   386      12.551 -11.076  -6.647  1.00 10.00      B   
ATOM   4978  CB  TYR   386      12.018 -11.784  -5.397  1.00 10.00      B   
ATOM   4979  CG  TYR   386      13.111 -12.311  -4.495  1.00 10.00      B   
ATOM   4980  CD1 TYR   386      14.017 -11.446  -3.899  1.00 10.00      B   
ATOM   4981  CD2 TYR   386      13.247 -13.673  -4.252  1.00 10.00      B   
ATOM   4982  CE1 TYR   386      15.026 -11.920  -3.088  1.00 10.00      B   
ATOM   4983  CE2 TYR   386      14.255 -14.155  -3.437  1.00 10.00      B   
ATOM   4984  CZ  TYR   386      15.143 -13.274  -2.858  1.00 10.00      B   
ATOM   4985  OH  TYR   386      16.153 -13.746  -2.047  1.00 10.00      B   
ATOM   4986  HH  TYR   386      16.357 -13.083  -1.374  1.00 10.00      B   
ATOM   4987  C   TYR   386      13.629 -11.924  -7.309  1.00 10.00      B   
ATOM   4988  O   TYR   386      13.359 -13.030  -7.776  1.00 10.00      B   
ATOM   4989  N   ARG   387      14.839 -11.401  -7.365  1.00 10.00      B   
ATOM   4990  HN  ARG   387      14.991 -10.501  -6.989  1.00 10.00      B   
ATOM   4991  CA  ARG   387      15.949 -12.114  -7.975  1.00 10.00      B   
ATOM   4992  CB  ARG   387      16.518 -11.304  -9.140  1.00 10.00      B   
ATOM   4993  CG  ARG   387      17.173 -12.149 -10.215  1.00 10.00      B   
ATOM   4994  CD  ARG   387      17.435 -11.341 -11.475  1.00 10.00      B   
ATOM   4995  NE  ARG   387      16.216 -10.730 -12.005  1.00 10.00      B   
ATOM   4996  HE  ARG   387      15.840  -9.956 -11.502  1.00 10.00      B   
ATOM   4997  CZ  ARG   387      15.598 -11.129 -13.119  1.00 10.00      B   
ATOM   4998  NH1 ARG   387      16.073 -12.149 -13.828  1.00 10.00      B   
ATOM   4999 HH11 ARG   387      16.937 -12.649 -13.524  1.00 10.00      B   
ATOM   5000 HH12 ARG   387      15.583 -12.454 -14.697  1.00 10.00      B   
ATOM   5001  NH2 ARG   387      14.494 -10.512 -13.518  1.00 10.00      B   
ATOM   5002 HH21 ARG   387      14.104  -9.706 -12.957  1.00 10.00      B   
ATOM   5003 HH22 ARG   387      14.007 -10.818 -14.388  1.00 10.00      B   
ATOM   5004  C   ARG   387      17.034 -12.409  -6.942  1.00 10.00      B   
ATOM   5005  O   ARG   387      17.900 -11.573  -6.672  1.00 10.00      B   
ATOM   5006  N   GLY   388      16.981 -13.599  -6.364  1.00 10.00      B   
ATOM   5007  HN  GLY   388      16.287 -14.238  -6.641  1.00 10.00      B   
ATOM   5008  CA  GLY   388      17.951 -13.983  -5.359  1.00 10.00      B   
ATOM   5009  C   GLY   388      18.993 -14.933  -5.905  1.00 10.00      B   
ATOM   5010  O   GLY   388      18.670 -15.841  -6.671  1.00 10.00      B   
ATOM   5011  N   LEU   389      20.243 -14.718  -5.519  1.00 10.00      B   
ATOM   5012  HN  LEU   389      20.435 -13.969  -4.913  1.00 10.00      B   
ATOM   5013  CA  LEU   389      21.340 -15.559  -5.976  1.00 10.00      B   
ATOM   5014  CB  LEU   389      22.185 -14.806  -7.011  1.00 10.00      B   
ATOM   5015  CG  LEU   389      23.204 -15.634  -7.798  1.00 10.00      B   
ATOM   5016  CD1 LEU   389      23.293 -15.136  -9.231  1.00 10.00      B   
ATOM   5017  CD2 LEU   389      24.572 -15.573  -7.133  1.00 10.00      B   
ATOM   5018  C   LEU   389      22.207 -16.003  -4.802  1.00 10.00      B   
ATOM   5019  O   LEU   389      22.686 -15.178  -4.025  1.00 10.00      B   
ATOM   5020  N   VAL   390      22.397 -17.307  -4.670  1.00 10.00      B   
ATOM   5021  HN  VAL   390      21.981 -17.921  -5.320  1.00 10.00      B   
ATOM   5022  CA  VAL   390      23.210 -17.857  -3.594  1.00 10.00      B   
ATOM   5023  CB  VAL   390      22.369 -18.708  -2.613  1.00 10.00      B   
ATOM   5024  CG1 VAL   390      23.210 -19.151  -1.422  1.00 10.00      B   
ATOM   5025  CG2 VAL   390      21.143 -17.939  -2.145  1.00 10.00      B   
ATOM   5026  C   VAL   390      24.330 -18.717  -4.168  1.00 10.00      B   
ATOM   5027  O   VAL   390      24.072 -19.707  -4.848  1.00 10.00      B   
ATOM   5028  N   LYS   391      25.567 -18.327  -3.899  1.00 10.00      B   
ATOM   5029  HN  LYS   391      25.707 -17.523  -3.347  1.00 10.00      B   
ATOM   5030  CA  LYS   391      26.727 -19.056  -4.381  1.00 10.00      B   
ATOM   5031  CB  LYS   391      27.681 -18.118  -5.118  1.00 10.00      B   
ATOM   5032  CG  LYS   391      27.457 -18.044  -6.617  1.00 10.00      B   
ATOM   5033  CD  LYS   391      28.697 -17.522  -7.324  1.00 10.00      B   
ATOM   5034  CE  LYS   391      28.533 -17.541  -8.834  1.00 10.00      B   
ATOM   5035  NZ  LYS   391      29.833 -17.346  -9.532  1.00 10.00      B   
ATOM   5036  HZ1 LYS   391      29.671 -17.113 -10.532  1.00 10.00      B   
ATOM   5037  HZ2 LYS   391      30.402 -18.216  -9.482  1.00 10.00      B   
ATOM   5038  HZ3 LYS   391      30.368 -16.571  -9.090  1.00 10.00      B   
ATOM   5039  C   LYS   391      27.462 -19.720  -3.226  1.00 10.00      B   
ATOM   5040  O   LYS   391      27.706 -19.099  -2.189  1.00 10.00      B   
ATOM   5041  N   ILE   392      27.802 -20.981  -3.404  1.00 10.00      B   
ATOM   5042  HN  ILE   392      27.566 -21.424  -4.251  1.00 10.00      B   
ATOM   5043  CA  ILE   392      28.517 -21.733  -2.385  1.00 10.00      B   
ATOM   5044  CB  ILE   392      27.664 -22.890  -1.821  1.00 10.00      B   
ATOM   5045  CG1 ILE   392      26.305 -22.371  -1.339  1.00 10.00      B   
ATOM   5046  CG2 ILE   392      28.399 -23.586  -0.685  1.00 10.00      B   
ATOM   5047  CD1 ILE   392      25.299 -23.461  -1.046  1.00 10.00      B   
ATOM   5048  C   ILE   392      29.812 -22.294  -2.964  1.00 10.00      B   
ATOM   5049  O   ILE   392      29.793 -23.256  -3.734  1.00 10.00      B   
ATOM   5050  N   MET   393      30.929 -21.670  -2.613  1.00 10.00      B   
ATOM   5051  HN  MET   393      30.876 -20.901  -2.003  1.00 10.00      B   
ATOM   5052  CA  MET   393      32.239 -22.099  -3.095  1.00 10.00      B   
ATOM   5053  CB  MET   393      33.318 -21.101  -2.660  1.00 10.00      B   
ATOM   5054  CG  MET   393      33.348 -19.818  -3.472  1.00 10.00      B   
ATOM   5055  SD  MET   393      34.192 -20.012  -5.054  1.00 10.00      B   
ATOM   5056  CE  MET   393      35.901 -20.050  -4.516  1.00 10.00      B   
ATOM   5057  C   MET   393      32.585 -23.485  -2.563  1.00 10.00      B   
ATOM   5058  O   MET   393      32.093 -23.890  -1.512  1.00 10.00      B   
ATOM   5059  N   PRO   394      33.446 -24.226  -3.279  1.00 10.00      B   
ATOM   5060  CA  PRO   394      33.871 -25.573  -2.868  1.00 10.00      B   
ATOM   5061  CB  PRO   394      34.781 -26.031  -4.015  1.00 10.00      B   
ATOM   5062  CG  PRO   394      35.216 -24.772  -4.681  1.00 10.00      B   
ATOM   5063  CD  PRO   394      34.064 -23.823  -4.553  1.00 10.00      B   
ATOM   5064  C   PRO   394      34.650 -25.548  -1.553  1.00 10.00      B   
ATOM   5065  O   PRO   394      34.838 -26.578  -0.908  1.00 10.00      B   
ATOM   5066  N   THR   395      35.098 -24.362  -1.167  1.00 10.00      B   
ATOM   5067  HN  THR   395      34.929 -23.578  -1.734  1.00 10.00      B   
ATOM   5068  CA  THR   395      35.848 -24.182   0.061  1.00 10.00      B   
ATOM   5069  CB  THR   395      36.893 -23.069  -0.127  1.00 10.00      B   
ATOM   5070  OG1 THR   395      36.467 -22.204  -1.194  1.00 10.00      B   
ATOM   5071  HG1 THR   395      37.035 -21.424  -1.218  1.00 10.00      B   
ATOM   5072  CG2 THR   395      38.248 -23.670  -0.475  1.00 10.00      B   
ATOM   5073  C   THR   395      34.922 -23.811   1.219  1.00 10.00      B   
ATOM   5074  O   THR   395      35.342 -23.779   2.376  1.00 10.00      B   
ATOM   5075  N   ALA   396      33.656 -23.552   0.904  1.00 10.00      B   
ATOM   5076  HN  ALA   396      33.367 -23.636  -0.031  1.00 10.00      B   
ATOM   5077  CA  ALA   396      32.679 -23.171   1.915  1.00 10.00      B   
ATOM   5078  CB  ALA   396      31.580 -22.311   1.312  1.00 10.00      B   
ATOM   5079  C   ALA   396      32.094 -24.396   2.607  1.00 10.00      B   
ATOM   5080  O   ALA   396      30.922 -24.734   2.427  1.00 10.00      B   
ATOM   5081  N   THR   397      32.921 -25.057   3.395  1.00 10.00      B   
ATOM   5082  HN  THR   397      33.844 -24.737   3.492  1.00 10.00      B   
ATOM   5083  CA  THR   397      32.505 -26.242   4.122  1.00 10.00      B   
ATOM   5084  CB  THR   397      33.731 -26.955   4.718  1.00 10.00      B   
ATOM   5085  OG1 THR   397      34.859 -26.742   3.855  1.00 10.00      B   
ATOM   5086  HG1 THR   397      34.605 -26.950   2.944  1.00 10.00      B   
ATOM   5087  CG2 THR   397      33.470 -28.449   4.836  1.00 10.00      B   
ATOM   5088  C   THR   397      31.549 -25.870   5.250  1.00 10.00      B   
ATOM   5089  O   THR   397      31.751 -24.861   5.930  1.00 10.00      B   
ATOM   5090  N   ASN   398      30.496 -26.671   5.422  1.00 10.00      B   
ATOM   5091  HN  ASN   398      30.380 -27.435   4.821  1.00 10.00      B   
ATOM   5092  CA  ASN   398      29.503 -26.450   6.475  1.00 10.00      B   
ATOM   5093  CB  ASN   398      30.155 -26.406   7.864  1.00 10.00      B   
ATOM   5094  CG  ASN   398      30.476 -27.781   8.412  1.00 10.00      B   
ATOM   5095  OD1 ASN   398      31.411 -28.440   7.959  1.00 10.00      B   
ATOM   5096  ND2 ASN   398      29.711 -28.219   9.398  1.00 10.00      B   
ATOM   5097 HD21 ASN   398      28.989 -27.638   9.722  1.00 10.00      B   
ATOM   5098 HD22 ASN   398      29.893 -29.109   9.766  1.00 10.00      B   
ATOM   5099  C   ASN   398      28.679 -25.189   6.231  1.00 10.00      B   
ATOM   5100  O   ASN   398      28.203 -24.556   7.174  1.00 10.00      B   
ATOM   5101  N   ALA   399      28.515 -24.831   4.965  1.00 10.00      B   
ATOM   5102  HN  ALA   399      28.931 -25.366   4.258  1.00 10.00      B   
ATOM   5103  CA  ALA   399      27.741 -23.654   4.599  1.00 10.00      B   
ATOM   5104  CB  ALA   399      27.989 -23.292   3.143  1.00 10.00      B   
ATOM   5105  C   ALA   399      26.253 -23.888   4.853  1.00 10.00      B   
ATOM   5106  O   ALA   399      25.717 -24.957   4.544  1.00 10.00      B   
ATOM   5107  N   ARG   400      25.601 -22.898   5.442  1.00 10.00      B   
ATOM   5108  HN  ARG   400      26.091 -22.076   5.679  1.00 10.00      B   
ATOM   5109  CA  ARG   400      24.180 -22.979   5.745  1.00 10.00      B   
ATOM   5110  CB  ARG   400      23.958 -22.993   7.263  1.00 10.00      B   
ATOM   5111  CG  ARG   400      24.786 -24.018   8.025  1.00 10.00      B   
ATOM   5112  CD  ARG   400      24.256 -25.432   7.842  1.00 10.00      B   
ATOM   5113  NE  ARG   400      25.114 -26.235   6.971  1.00 10.00      B   
ATOM   5114  HE  ARG   400      25.355 -25.848   6.095  1.00 10.00      B   
ATOM   5115  CZ  ARG   400      25.588 -27.439   7.299  1.00 10.00      B   
ATOM   5116  NH1 ARG   400      25.290 -27.972   8.476  1.00 10.00      B   
ATOM   5117 HH11 ARG   400      24.691 -27.452   9.150  1.00 10.00      B   
ATOM   5118 HH12 ARG   400      25.657 -28.914   8.737  1.00 10.00      B   
ATOM   5119  NH2 ARG   400      26.360 -28.108   6.451  1.00 10.00      B   
ATOM   5120 HH21 ARG   400      26.604 -27.700   5.523  1.00 10.00      B   
ATOM   5121 HH22 ARG   400      26.727 -29.052   6.712  1.00 10.00      B   
ATOM   5122  C   ARG   400      23.451 -21.784   5.136  1.00 10.00      B   
ATOM   5123  O   ARG   400      23.986 -20.671   5.102  1.00 10.00      B   
ATOM   5124  N   ASN   401      22.247 -22.018   4.636  1.00 10.00      B   
ATOM   5125  HN  ASN   401      21.882 -22.928   4.665  1.00 10.00      B   
ATOM   5126  CA  ASN   401      21.455 -20.954   4.034  1.00 10.00      B   
ATOM   5127  CB  ASN   401      21.827 -20.752   2.560  1.00 10.00      B   
ATOM   5128  CG  ASN   401      20.896 -19.780   1.851  1.00 10.00      B   
ATOM   5129  OD1 ASN   401      19.910 -20.181   1.229  1.00 10.00      B   
ATOM   5130  ND2 ASN   401      21.193 -18.493   1.948  1.00 10.00      B   
ATOM   5131 HD21 ASN   401      21.989 -18.236   2.468  1.00 10.00      B   
ATOM   5132 HD22 ASN   401      20.601 -17.850   1.503  1.00 10.00      B   
ATOM   5133  C   ASN   401      19.963 -21.224   4.151  1.00 10.00      B   
ATOM   5134  O   ASN   401      19.487 -22.300   3.798  1.00 10.00      B   
ATOM   5135  N   PHE   402      19.239 -20.243   4.661  1.00 10.00      B   
ATOM   5136  HN  PHE   402      19.692 -19.419   4.954  1.00 10.00      B   
ATOM   5137  CA  PHE   402      17.795 -20.341   4.806  1.00 10.00      B   
ATOM   5138  CB  PHE   402      17.399 -20.354   6.286  1.00 10.00      B   
ATOM   5139  CG  PHE   402      18.040 -21.456   7.083  1.00 10.00      B   
ATOM   5140  CD1 PHE   402      18.961 -21.162   8.076  1.00 10.00      B   
ATOM   5141  CD2 PHE   402      17.724 -22.784   6.838  1.00 10.00      B   
ATOM   5142  CE1 PHE   402      19.555 -22.171   8.809  1.00 10.00      B   
ATOM   5143  CE2 PHE   402      18.314 -23.799   7.567  1.00 10.00      B   
ATOM   5144  CZ  PHE   402      19.231 -23.491   8.554  1.00 10.00      B   
ATOM   5145  C   PHE   402      17.149 -19.158   4.097  1.00 10.00      B   
ATOM   5146  O   PHE   402      17.166 -18.037   4.607  1.00 10.00      B   
ATOM   5147  N   THR   403      16.603 -19.400   2.915  1.00 10.00      B   
ATOM   5148  HN  THR   403      16.606 -20.318   2.560  1.00 10.00      B   
ATOM   5149  CA  THR   403      15.985 -18.341   2.135  1.00 10.00      B   
ATOM   5150  CB  THR   403      16.638 -18.227   0.743  1.00 10.00      B   
ATOM   5151  OG1 THR   403      18.065 -18.160   0.890  1.00 10.00      B   
ATOM   5152  HG1 THR   403      18.413 -19.045   1.069  1.00 10.00      B   
ATOM   5153  CG2 THR   403      16.150 -16.979   0.024  1.00 10.00      B   
ATOM   5154  C   THR   403      14.478 -18.540   1.986  1.00 10.00      B   
ATOM   5155  O   THR   403      14.014 -19.597   1.548  1.00 10.00      B   
ATOM   5156  N   GLN   404      13.723 -17.516   2.359  1.00 10.00      B   
ATOM   5157  HN  GLN   404      14.159 -16.706   2.711  1.00 10.00      B   
ATOM   5158  CA  GLN   404      12.274 -17.546   2.259  1.00 10.00      B   
ATOM   5159  CB  GLN   404      11.630 -17.399   3.642  1.00 10.00      B   
ATOM   5160  CG  GLN   404      10.109 -17.451   3.630  1.00 10.00      B   
ATOM   5161  CD  GLN   404       9.514 -17.507   5.024  1.00 10.00      B   
ATOM   5162  OE1 GLN   404      10.119 -18.050   5.949  1.00 10.00      B   
ATOM   5163  NE2 GLN   404       8.328 -16.943   5.190  1.00 10.00      B   
ATOM   5164 HE21 GLN   404       7.895 -16.517   4.406  1.00 10.00      B   
ATOM   5165 HE22 GLN   404       7.923 -16.971   6.080  1.00 10.00      B   
ATOM   5166  C   GLN   404      11.798 -16.438   1.325  1.00 10.00      B   
ATOM   5167  O   GLN   404      12.046 -15.252   1.570  1.00 10.00      B
[truncated: 65,378 more chars]
