# Supplementary material for: Large-scale discovery of protein interactions at residue resolution using co-evolution calculated from genomic sequences
Source: Nat Commun. 2021 Mar 2;12:1396. doi: 10.1038/s41467-021-21636-z (PMC7925567; doi:10.1038/s41467-021-21636-z)
Supplement: Supplementary file 13 — Supplementary Data 11 [file 41467_2021_21636_MOESM13_ESM.zip › supplementary_prediction/cep_exp06715_SUFC_SUFB/models/haddock_top_10_haddock_3w.pdb]

REMARK FILENAME="haddock_3w.pdb0"
REMARK ===============================================================
REMARK HADDOCK run for haddock
REMARK initial structure: haddock_3.pdb
REMARK final NOE weights: unambig 50 amb: 50
REMARK ===============================================================
REMARK            total,bonds,angles,improper,dihe,vdw,elec,air,cdih,coup,rdcs,vean,dani,xpcs,rg
REMARK energies: 373.93, 0, 0, 0, 0, -45.4902, -108.258, 527.678, 0, 0, 0, 0, 0, 0, 0
REMARK ===============================================================
REMARK            bonds,angles,impropers,dihe,air,cdih,coup,rdcs,vean,dani,xpcs
REMARK rms-dev.: 0,0,0,0,23.1484,0,0, 0, 0, 0, 0
REMARK ===============================================================
REMARK               air,cdih,coup,rdcs,vean,dani,xpcs
REMARK               >0.3,>5,>1,>0,>5,>0.2,>0.2
REMARK violations.: 4, 0, 0, 0, 0, 0, 0
REMARK ===============================================================
REMARK                        CVpartition#,violations,rms
REMARK AIRs cross-validation: 1, 0, NaN
REMARK ===============================================================
REMARK NCS energy: 0
REMARK ===============================================================
REMARK Symmetry energy: 0
REMARK ===============================================================
REMARK Desolvation energy: -1.69997
REMARK Internal energy free molecules: 130438
REMARK Internal energy complex: -24883.7
REMARK Binding energy: -155477
REMARK ===============================================================
REMARK buried surface area: 1835.25
REMARK ===============================================================
REMARK water - chain1: 0 0 0
REMARK water - chain2: 0 0 0
REMARK water - chain3: 0 0 0
REMARK water - chain4: 0 0 0
REMARK water - chain5: 0 0 0
REMARK water - chain6: 0 0 0
REMARK ===============================================================
REMARK water - water: 0 0 0
REMARK ===============================================================
REMARK DATE:05-Aug-2020  11:35:45       created by user: he47
REMARK VERSION:1.3
ATOM      1  CB  MET     1     -37.504  -5.158  -6.562  1.00 10.00      A   
ATOM      2  CG  MET     1     -36.552  -3.980  -6.664  1.00 10.00      A   
ATOM      3  SD  MET     1     -36.334  -3.128  -5.090  1.00 10.00      A   
ATOM      4  CE  MET     1     -35.515  -1.636  -5.643  1.00 10.00      A   
ATOM      5  C   MET     1     -36.157  -6.794  -7.909  1.00 10.00      A   
ATOM      6  O   MET     1     -35.607  -6.911  -9.006  1.00 10.00      A   
ATOM      7  N   MET     1     -38.606  -7.053  -7.711  1.00 10.00      A   
ATOM      8  HT1 MET     1     -38.507  -7.650  -6.867  1.00 10.00      A   
ATOM      9  HT2 MET     1     -38.599  -7.661  -8.552  1.00 10.00      A   
ATOM     10  HT3 MET     1     -39.517  -6.555  -7.666  1.00 10.00      A   
ATOM     11  CA  MET     1     -37.497  -6.077  -7.784  1.00 10.00      A   
ATOM     12  N   LEU     2     -35.644  -7.284  -6.787  1.00 10.00      A   
ATOM     13  HN  LEU     2     -36.134  -7.167  -5.944  1.00 10.00      A   
ATOM     14  CA  LEU     2     -34.374  -7.996  -6.769  1.00 10.00      A   
ATOM     15  CB  LEU     2     -33.383  -7.301  -5.832  1.00 10.00      A   
ATOM     16  CG  LEU     2     -31.988  -7.923  -5.753  1.00 10.00      A   
ATOM     17  CD1 LEU     2     -31.191  -7.622  -7.013  1.00 10.00      A   
ATOM     18  CD2 LEU     2     -31.253  -7.438  -4.516  1.00 10.00      A   
ATOM     19  C   LEU     2     -34.600  -9.431  -6.321  1.00 10.00      A   
ATOM     20  O   LEU     2     -34.817  -9.694  -5.139  1.00 10.00      A   
ATOM     21  N   SER     3     -34.556 -10.354  -7.266  1.00 10.00      A   
ATOM     22  HN  SER     3     -34.358 -10.089  -8.192  1.00 10.00      A   
ATOM     23  CA  SER     3     -34.783 -11.755  -6.964  1.00 10.00      A   
ATOM     24  CB  SER     3     -35.984 -12.265  -7.761  1.00 10.00      A   
ATOM     25  OG  SER     3     -37.075 -11.361  -7.669  1.00 10.00      A   
ATOM     26  HG  SER     3     -37.359 -11.288  -6.737  1.00 10.00      A   
ATOM     27  C   SER     3     -33.547 -12.602  -7.254  1.00 10.00      A   
ATOM     28  O   SER     3     -33.041 -12.631  -8.379  1.00 10.00      A   
ATOM     29  N   ILE     4     -33.053 -13.271  -6.224  1.00 10.00      A   
ATOM     30  HN  ILE     4     -33.493 -13.188  -5.344  1.00 10.00      A   
ATOM     31  CA  ILE     4     -31.886 -14.135  -6.347  1.00 10.00      A   
ATOM     32  CB  ILE     4     -30.830 -13.813  -5.268  1.00 10.00      A   
ATOM     33  CG1 ILE     4     -30.538 -12.309  -5.240  1.00 10.00      A   
ATOM     34  CG2 ILE     4     -29.549 -14.595  -5.524  1.00 10.00      A   
ATOM     35  CD1 ILE     4     -29.619 -11.887  -4.114  1.00 10.00      A   
ATOM     36  C   ILE     4     -32.325 -15.591  -6.205  1.00 10.00      A   
ATOM     37  O   ILE     4     -33.048 -15.938  -5.266  1.00 10.00      A   
ATOM     38  N   LYS     5     -31.901 -16.434  -7.134  1.00 10.00      A   
ATOM     39  HN  LYS     5     -31.318 -16.102  -7.856  1.00 10.00      A   
ATOM     40  CA  LYS     5     -32.276 -17.839  -7.113  1.00 10.00      A   
ATOM     41  CB  LYS     5     -33.164 -18.157  -8.315  1.00 10.00      A   
ATOM     42  CG  LYS     5     -33.934 -19.459  -8.204  1.00 10.00      A   
ATOM     43  CD  LYS     5     -34.703 -19.746  -9.482  1.00 10.00      A   
ATOM     44  CE  LYS     5     -35.852 -20.706  -9.231  1.00 10.00      A   
ATOM     45  NZ  LYS     5     -36.577 -21.047 -10.482  1.00 10.00      A   
ATOM     46  HZ1 LYS     5     -35.969 -21.614 -11.105  1.00 10.00      A   
ATOM     47  HZ2 LYS     5     -36.853 -20.181 -10.987  1.00 10.00      A   
ATOM     48  HZ3 LYS     5     -37.433 -21.594 -10.263  1.00 10.00      A   
ATOM     49  C   LYS     5     -31.049 -18.745  -7.115  1.00 10.00      A   
ATOM     50  O   LYS     5     -30.401 -18.914  -8.151  1.00 10.00      A   
ATOM     51  N   ASP     6     -30.744 -19.305  -5.944  1.00 10.00      A   
ATOM     52  HN  ASP     6     -31.308 -19.097  -5.165  1.00 10.00      A   
ATOM     53  CA  ASP     6     -29.608 -20.217  -5.754  1.00 10.00      A   
ATOM     54  CB  ASP     6     -29.972 -21.647  -6.169  1.00 10.00      A   
ATOM     55  CG  ASP     6     -29.085 -22.698  -5.526  1.00 10.00      A   
ATOM     56  OD1 ASP     6     -29.101 -22.817  -4.281  1.00 10.00      A   
ATOM     57  OD2 ASP     6     -28.377 -23.421  -6.260  1.00 10.00      A   
ATOM     58  C   ASP     6     -28.347 -19.740  -6.470  1.00 10.00      A   
ATOM     59  O   ASP     6     -27.859 -20.385  -7.399  1.00 10.00      A   
ATOM     60  N   LEU     7     -27.835 -18.593  -6.043  1.00 10.00      A   
ATOM     61  HN  LEU     7     -28.282 -18.115  -5.308  1.00 10.00      A   
ATOM     62  CA  LEU     7     -26.636 -18.018  -6.643  1.00 10.00      A   
ATOM     63  CB  LEU     7     -26.632 -16.498  -6.471  1.00 10.00      A   
ATOM     64  CG  LEU     7     -25.469 -15.746  -7.120  1.00 10.00      A   
ATOM     65  CD1 LEU     7     -25.581 -15.787  -8.635  1.00 10.00      A   
ATOM     66  CD2 LEU     7     -25.411 -14.311  -6.619  1.00 10.00      A   
ATOM     67  C   LEU     7     -25.371 -18.612  -6.033  1.00 10.00      A   
ATOM     68  O   LEU     7     -25.223 -18.668  -4.811  1.00 10.00      A   
ATOM     69  N   HIS     8     -24.463 -19.050  -6.893  1.00 10.00      A   
ATOM     70  HN  HIS     8     -24.634 -18.956  -7.860  1.00 10.00      A   
ATOM     71  CA  HIS     8     -23.206 -19.638  -6.458  1.00 10.00      A   
ATOM     72  CB  HIS     8     -23.020 -21.037  -7.058  1.00 10.00      A   
ATOM     73  CG  HIS     8     -24.016 -22.046  -6.586  1.00 10.00      A   
ATOM     74  ND1 HIS     8     -23.703 -23.075  -5.721  1.00 10.00      A   
ATOM     75  HD1 HIS     8     -22.818 -23.255  -5.338  1.00 10.00      A   
ATOM     76  CD2 HIS     8     -25.329 -22.178  -6.862  1.00 10.00      A   
ATOM     77  CE1 HIS     8     -24.785 -23.792  -5.486  1.00 10.00      A   
ATOM     78  NE2 HIS     8     -25.782 -23.265  -6.166  1.00 10.00      A   
ATOM     79  HE2 HIS     8     -26.717 -23.597  -6.168  1.00 10.00      A   
ATOM     80  C   HIS     8     -22.053 -18.743  -6.889  1.00 10.00      A   
ATOM     81  O   HIS     8     -21.891 -18.466  -8.078  1.00 10.00      A   
ATOM     82  N   VAL     9     -21.270 -18.278  -5.925  1.00 10.00      A   
ATOM     83  HN  VAL     9     -21.452 -18.533  -4.993  1.00 10.00      A   
ATOM     84  CA  VAL     9     -20.138 -17.403  -6.216  1.00 10.00      A   
ATOM     85  CB  VAL     9     -20.448 -15.921  -5.896  1.00 10.00      A   
ATOM     86  CG1 VAL     9     -19.203 -15.055  -6.033  1.00 10.00      A   
ATOM     87  CG2 VAL     9     -21.556 -15.393  -6.794  1.00 10.00      A   
ATOM     88  C   VAL     9     -18.882 -17.845  -5.466  1.00 10.00      A   
ATOM     89  O   VAL     9     -18.916 -18.108  -4.255  1.00 10.00      A   
ATOM     90  N   SER    10     -17.788 -17.937  -6.201  1.00 10.00      A   
ATOM     91  HN  SER    10     -17.844 -17.731  -7.163  1.00 10.00      A   
ATOM     92  CA  SER    10     -16.508 -18.333  -5.651  1.00 10.00      A   
ATOM     93  CB  SER    10     -15.835 -19.326  -6.599  1.00 10.00      A   
ATOM     94  OG  SER    10     -16.793 -20.183  -7.201  1.00 10.00      A   
ATOM     95  HG  SER    10     -16.502 -21.098  -7.109  1.00 10.00      A   
ATOM     96  C   SER    10     -15.619 -17.106  -5.466  1.00 10.00      A   
ATOM     97  O   SER    10     -15.577 -16.222  -6.321  1.00 10.00      A   
ATOM     98  N   VAL    11     -14.920 -17.055  -4.344  1.00 10.00      A   
ATOM     99  HN  VAL    11     -14.998 -17.797  -3.700  1.00 10.00      A   
ATOM    100  CA  VAL    11     -14.034 -15.943  -4.034  1.00 10.00      A   
ATOM    101  CB  VAL    11     -14.563 -15.131  -2.834  1.00 10.00      A   
ATOM    102  CG1 VAL    11     -13.738 -13.874  -2.628  1.00 10.00      A   
ATOM    103  CG2 VAL    11     -16.029 -14.780  -3.023  1.00 10.00      A   
ATOM    104  C   VAL    11     -12.645 -16.473  -3.699  1.00 10.00      A   
ATOM    105  O   VAL    11     -12.481 -17.206  -2.724  1.00 10.00      A   
ATOM    106  N   GLU    12     -11.658 -16.099  -4.514  1.00 10.00      A   
ATOM    107  HN  GLU    12     -11.868 -15.502  -5.265  1.00 10.00      A   
ATOM    108  CA  GLU    12     -10.276 -16.546  -4.329  1.00 10.00      A   
ATOM    109  CB  GLU    12      -9.715 -16.121  -2.966  1.00 10.00      A   
ATOM    110  CG  GLU    12      -9.209 -14.690  -2.908  1.00 10.00      A   
ATOM    111  CD  GLU    12      -7.777 -14.607  -2.422  1.00 10.00      A   
ATOM    112  OE1 GLU    12      -6.863 -14.514  -3.268  1.00 10.00      A   
ATOM    113  OE2 GLU    12      -7.557 -14.639  -1.191  1.00 10.00      A   
ATOM    114  C   GLU    12     -10.185 -18.058  -4.496  1.00 10.00      A   
ATOM    115  O   GLU    12      -9.466 -18.734  -3.758  1.00 10.00      A   
ATOM    116  N   ASP    13     -10.932 -18.571  -5.473  1.00 10.00      A   
ATOM    117  HN  ASP    13     -11.464 -17.959  -6.025  1.00 10.00      A   
ATOM    118  CA  ASP    13     -10.979 -20.006  -5.773  1.00 10.00      A   
ATOM    119  CB  ASP    13      -9.605 -20.559  -6.168  1.00 10.00      A   
ATOM    120  CG  ASP    13      -9.177 -20.133  -7.558  1.00 10.00      A   
ATOM    121  OD1 ASP    13      -9.746 -20.645  -8.546  1.00 10.00      A   
ATOM    122  OD2 ASP    13      -8.259 -19.289  -7.669  1.00 10.00      A   
ATOM    123  C   ASP    13     -11.582 -20.801  -4.619  1.00 10.00      A   
ATOM    124  O   ASP    13     -11.329 -22.000  -4.469  1.00 10.00      A   
ATOM    125  N   LYS    14     -12.379 -20.118  -3.804  1.00 10.00      A   
ATOM    126  HN  LYS    14     -12.521 -19.164  -3.972  1.00 10.00      A   
ATOM    127  CA  LYS    14     -13.040 -20.735  -2.661  1.00 10.00      A   
ATOM    128  CB  LYS    14     -12.482 -20.169  -1.351  1.00 10.00      A   
ATOM    129  CG  LYS    14     -10.968 -20.232  -1.239  1.00 10.00      A   
ATOM    130  CD  LYS    14     -10.456 -19.427  -0.055  1.00 10.00      A   
ATOM    131  CE  LYS    14      -8.939 -19.320  -0.081  1.00 10.00      A   
ATOM    132  NZ  LYS    14      -8.408 -18.560   1.081  1.00 10.00      A   
ATOM    133  HZ1 LYS    14      -8.649 -19.046   1.969  1.00 10.00      A   
ATOM    134  HZ2 LYS    14      -8.816 -17.605   1.102  1.00 10.00      A   
ATOM    135  HZ3 LYS    14      -7.372 -18.480   1.012  1.00 10.00      A   
ATOM    136  C   LYS    14     -14.541 -20.474  -2.731  1.00 10.00      A   
ATOM    137  O   LYS    14     -14.968 -19.345  -2.976  1.00 10.00      A   
ATOM    138  N   ALA    15     -15.338 -21.508  -2.516  1.00 10.00      A   
ATOM    139  HN  ALA    15     -14.943 -22.380  -2.304  1.00 10.00      A   
ATOM    140  CA  ALA    15     -16.789 -21.375  -2.570  1.00 10.00      A   
ATOM    141  CB  ALA    15     -17.445 -22.735  -2.763  1.00 10.00      A   
ATOM    142  C   ALA    15     -17.328 -20.692  -1.319  1.00 10.00      A   
ATOM    143  O   ALA    15     -17.221 -21.227  -0.212  1.00 10.00      A   
ATOM    144  N   ILE    16     -17.897 -19.509  -1.498  1.00 10.00      A   
ATOM    145  HN  ILE    16     -17.950 -19.137  -2.403  1.00 10.00      A   
ATOM    146  CA  ILE    16     -18.451 -18.751  -0.384  1.00 10.00      A   
ATOM    147  CB  ILE    16     -17.928 -17.297  -0.368  1.00 10.00      A   
ATOM    148  CG1 ILE    16     -16.396 -17.267  -0.453  1.00 10.00      A   
ATOM    149  CG2 ILE    16     -18.405 -16.564   0.877  1.00 10.00      A   
ATOM    150  CD1 ILE    16     -15.689 -17.886   0.734  1.00 10.00      A   
ATOM    151  C   ILE    16     -19.977 -18.754  -0.448  1.00 10.00      A   
ATOM    152  O   ILE    16     -20.649 -19.210   0.482  1.00 10.00      A   
ATOM    153  N   LEU    17     -20.518 -18.248  -1.552  1.00 10.00      A   
ATOM    154  HN  LEU    17     -19.931 -17.897  -2.256  1.00 10.00      A   
ATOM    155  CA  LEU    17     -21.962 -18.211  -1.751  1.00 10.00      A   
ATOM    156  CB  LEU    17     -22.349 -17.079  -2.709  1.00 10.00      A   
ATOM    157  CG  LEU    17     -22.111 -15.653  -2.204  1.00 10.00      A   
ATOM    158  CD1 LEU    17     -22.327 -14.648  -3.323  1.00 10.00      A   
ATOM    159  CD2 LEU    17     -23.028 -15.339  -1.037  1.00 10.00      A   
ATOM    160  C   LEU    17     -22.420 -19.557  -2.299  1.00 10.00      A   
ATOM    161  O   LEU    17     -22.336 -19.817  -3.501  1.00 10.00      A   
ATOM    162  N   ARG    18     -22.893 -20.415  -1.405  1.00 10.00      A   
ATOM    163  HN  ARG    18     -22.952 -20.136  -0.466  1.00 10.00      A   
ATOM    164  CA  ARG    18     -23.323 -21.759  -1.774  1.00 10.00      A   
ATOM    165  CB  ARG    18     -22.966 -22.749  -0.665  1.00 10.00      A   
ATOM    166  CG  ARG    18     -21.475 -22.829  -0.378  1.00 10.00      A   
ATOM    167  CD  ARG    18     -21.203 -23.214   1.067  1.00 10.00      A   
ATOM    168  NE  ARG    18     -21.003 -24.655   1.230  1.00 10.00      A   
ATOM    169  HE  ARG    18     -20.560 -25.134   0.492  1.00 10.00      A   
ATOM    170  CZ  ARG    18     -21.364 -25.340   2.318  1.00 10.00      A   
ATOM    171  NH1 ARG    18     -21.966 -24.723   3.327  1.00 10.00      A   
ATOM    172 HH11 ARG    18     -22.148 -23.693   3.281  1.00 10.00      A   
ATOM    173 HH12 ARG    18     -22.249 -25.261   4.180  1.00 10.00      A   
ATOM    174  NH2 ARG    18     -21.119 -26.641   2.393  1.00 10.00      A   
ATOM    175 HH21 ARG    18     -21.405 -27.181   3.240  1.00 10.00      A   
ATOM    176 HH22 ARG    18     -20.629 -27.128   1.611  1.00 10.00      A   
ATOM    177  C   ARG    18     -24.807 -21.842  -2.123  1.00 10.00      A   
ATOM    178  O   ARG    18     -25.558 -22.610  -1.519  1.00 10.00      A   
ATOM    179  N   GLY    19     -25.223 -21.048  -3.098  1.00 10.00      A   
ATOM    180  HN  GLY    19     -24.587 -20.431  -3.520  1.00 10.00      A   
ATOM    181  CA  GLY    19     -26.602 -21.069  -3.536  1.00 10.00      A   
ATOM    182  C   GLY    19     -27.540 -20.326  -2.612  1.00 10.00      A   
ATOM    183  O   GLY    19     -28.310 -20.941  -1.873  1.00 10.00      A   
ATOM    184  N   LEU    20     -27.486 -19.004  -2.649  1.00 10.00      A   
ATOM    185  HN  LEU    20     -26.848 -18.561  -3.253  1.00 10.00      A   
ATOM    186  CA  LEU    20     -28.352 -18.194  -1.810  1.00 10.00      A   
ATOM    187  CB  LEU    20     -27.583 -17.002  -1.231  1.00 10.00      A   
ATOM    188  CG  LEU    20     -28.285 -16.211  -0.125  1.00 10.00      A   
ATOM    189  CD1 LEU    20     -27.293 -15.801   0.946  1.00 10.00      A   
ATOM    190  CD2 LEU    20     -28.973 -14.983  -0.702  1.00 10.00      A   
ATOM    191  C   LEU    20     -29.566 -17.721  -2.599  1.00 10.00      A   
ATOM    192  O   LEU    20     -29.469 -17.444  -3.795  1.00 10.00      A   
ATOM    193  N   SER    21     -30.709 -17.656  -1.930  1.00 10.00      A   
ATOM    194  HN  SER    21     -30.722 -17.911  -0.986  1.00 10.00      A   
ATOM    195  CA  SER    21     -31.944 -17.210  -2.554  1.00 10.00      A   
ATOM    196  CB  SER    21     -32.896 -18.391  -2.769  1.00 10.00      A   
ATOM    197  OG  SER    21     -32.352 -19.339  -3.677  1.00 10.00      A   
ATOM    198  HG  SER    21     -32.267 -20.193  -3.233  1.00 10.00      A   
ATOM    199  C   SER    21     -32.616 -16.147  -1.691  1.00 10.00      A   
ATOM    200  O   SER    21     -32.759 -16.320  -0.479  1.00 10.00      A   
ATOM    201  N   LEU    22     -33.021 -15.056  -2.320  1.00 10.00      A   
ATOM    202  HN  LEU    22     -32.892 -14.990  -3.290  1.00 10.00      A   
ATOM    203  CA  LEU    22     -33.669 -13.953  -1.624  1.00 10.00      A   
ATOM    204  CB  LEU    22     -32.609 -13.035  -0.996  1.00 10.00      A   
ATOM    205  CG  LEU    22     -33.102 -12.059   0.079  1.00 10.00      A   
ATOM    206  CD1 LEU    22     -33.610 -12.814   1.297  1.00 10.00      A   
ATOM    207  CD2 LEU    22     -32.000 -11.084   0.473  1.00 10.00      A   
ATOM    208  C   LEU    22     -34.524 -13.170  -2.609  1.00 10.00      A   
ATOM    209  O   LEU    22     -34.276 -13.214  -3.816  1.00 10.00      A   
ATOM    210  N   ASP    23     -35.531 -12.471  -2.106  1.00 10.00      A   
ATOM    211  HN  ASP    23     -35.681 -12.476  -1.137  1.00 10.00      A   
ATOM    212  CA  ASP    23     -36.418 -11.689  -2.957  1.00 10.00      A   
ATOM    213  CB  ASP    23     -37.677 -12.493  -3.294  1.00 10.00      A   
ATOM    214  CG  ASP    23     -38.593 -11.786  -4.275  1.00 10.00      A   
ATOM    215  OD1 ASP    23     -39.833 -11.888  -4.115  1.00 10.00      A   
ATOM    216  OD2 ASP    23     -38.087 -11.140  -5.218  1.00 10.00      A   
ATOM    217  C   ASP    23     -36.788 -10.376  -2.279  1.00 10.00      A   
ATOM    218  O   ASP    23     -37.643 -10.342  -1.391  1.00 10.00      A   
ATOM    219  N   VAL    24     -36.125  -9.301  -2.690  1.00 10.00      A   
ATOM    220  HN  VAL    24     -35.459  -9.400  -3.408  1.00 10.00      A   
ATOM    221  CA  VAL    24     -36.369  -7.980  -2.121  1.00 10.00      A   
ATOM    222  CB  VAL    24     -35.073  -7.139  -2.044  1.00 10.00      A   
ATOM    223  CG1 VAL    24     -35.345  -5.778  -1.415  1.00 10.00      A   
ATOM    224  CG2 VAL    24     -34.000  -7.879  -1.262  1.00 10.00      A   
ATOM    225  C   VAL    24     -37.414  -7.221  -2.932  1.00 10.00      A   
ATOM    226  O   VAL    24     -37.345  -7.171  -4.164  1.00 10.00      A   
ATOM    227  N   HIS    25     -38.380  -6.640  -2.236  1.00 10.00      A   
ATOM    228  HN  HIS    25     -38.380  -6.717  -1.257  1.00 10.00      A   
ATOM    229  CA  HIS    25     -39.437  -5.878  -2.882  1.00 10.00      A   
ATOM    230  CB  HIS    25     -40.811  -6.324  -2.375  1.00 10.00      A   
ATOM    231  CG  HIS    25     -41.195  -7.705  -2.810  1.00 10.00      A   
ATOM    232  ND1 HIS    25     -42.409  -8.001  -3.392  1.00 10.00      A   
ATOM    233  HD1 HIS    25     -43.131  -7.359  -3.572  1.00 10.00      A   
ATOM    234  CD2 HIS    25     -40.510  -8.871  -2.760  1.00 10.00      A   
ATOM    235  CE1 HIS    25     -42.453  -9.289  -3.676  1.00 10.00      A   
ATOM    236  NE2 HIS    25     -41.313  -9.836  -3.307  1.00 10.00      A   
ATOM    237  HE2 HIS    25     -41.060 -10.782  -3.436  1.00 10.00      A   
ATOM    238  C   HIS    25     -39.227  -4.388  -2.633  1.00 10.00      A   
ATOM    239  O   HIS    25     -38.641  -4.010  -1.621  1.00 10.00      A   
ATOM    240  N   PRO    26     -39.698  -3.529  -3.550  1.00 10.00      A   
ATOM    241  CA  PRO    26     -39.541  -2.072  -3.435  1.00 10.00      A   
ATOM    242  CB  PRO    26     -40.206  -1.523  -4.702  1.00 10.00      A   
ATOM    243  CG  PRO    26     -40.279  -2.681  -5.633  1.00 10.00      A   
ATOM    244  CD  PRO    26     -40.424  -3.901  -4.773  1.00 10.00      A   
ATOM    245  C   PRO    26     -40.219  -1.494  -2.196  1.00 10.00      A   
ATOM    246  O   PRO    26     -41.450  -1.485  -2.091  1.00 10.00      A   
ATOM    247  N   GLY    27     -39.407  -1.029  -1.257  1.00 10.00      A   
ATOM    248  HN  GLY    27     -38.434  -1.096  -1.390  1.00 10.00      A   
ATOM    249  CA  GLY    27     -39.933  -0.438  -0.045  1.00 10.00      A   
ATOM    250  C   GLY    27     -39.898  -1.371   1.145  1.00 10.00      A   
ATOM    251  O   GLY    27     -40.761  -1.299   2.018  1.00 10.00      A   
ATOM    252  N   GLU    28     -38.913  -2.254   1.180  1.00 10.00      A   
ATOM    253  HN  GLU    28     -38.267  -2.281   0.444  1.00 10.00      A   
ATOM    254  CA  GLU    28     -38.779  -3.196   2.281  1.00 10.00      A   
ATOM    255  CB  GLU    28     -39.069  -4.622   1.809  1.00 10.00      A   
ATOM    256  CG  GLU    28     -40.485  -4.869   1.323  1.00 10.00      A   
ATOM    257  CD  GLU    28     -40.732  -6.335   1.032  1.00 10.00      A   
ATOM    258  OE1 GLU    28     -39.756  -7.059   0.718  1.00 10.00      A   
ATOM    259  OE2 GLU    28     -41.900  -6.773   1.121  1.00 10.00      A   
ATOM    260  C   GLU    28     -37.372  -3.157   2.863  1.00 10.00      A   
ATOM    261  O   GLU    28     -36.387  -3.112   2.122  1.00 10.00      A   
ATOM    262  N   VAL    29     -37.277  -3.172   4.183  1.00 10.00      A   
ATOM    263  HN  VAL    29     -38.104  -3.170   4.733  1.00 10.00      A   
ATOM    264  CA  VAL    29     -35.984  -3.182   4.845  1.00 10.00      A   
ATOM    265  CB  VAL    29     -35.973  -2.342   6.142  1.00 10.00      A   
ATOM    266  CG1 VAL    29     -34.617  -2.432   6.828  1.00 10.00      A   
ATOM    267  CG2 VAL    29     -36.313  -0.892   5.834  1.00 10.00      A   
ATOM    268  C   VAL    29     -35.586  -4.621   5.150  1.00 10.00      A   
ATOM    269  O   VAL    29     -36.133  -5.255   6.057  1.00 10.00      A   
ATOM    270  N   HIS    30     -34.657  -5.141   4.363  1.00 10.00      A   
ATOM    271  HN  HIS    30     -34.252  -4.574   3.664  1.00 10.00      A   
ATOM    272  CA  HIS    30     -34.187  -6.505   4.530  1.00 10.00      A   
ATOM    273  CB  HIS    30     -34.014  -7.200   3.171  1.00 10.00      A   
ATOM    274  CG  HIS    30     -35.301  -7.578   2.490  1.00 10.00      A   
ATOM    275  ND1 HIS    30     -35.503  -8.805   1.886  1.00 10.00      A   
ATOM    276  HD1 HIS    30     -34.850  -9.535   1.833  1.00 10.00      A   
ATOM    277  CD2 HIS    30     -36.450  -6.882   2.304  1.00 10.00      A   
ATOM    278  CE1 HIS    30     -36.721  -8.844   1.368  1.00 10.00      A   
ATOM    279  NE2 HIS    30     -37.312  -7.692   1.607  1.00 10.00      A   
ATOM    280  HE2 HIS    30     -38.237  -7.453   1.328  1.00 10.00      A   
ATOM    281  C   HIS    30     -32.871  -6.505   5.291  1.00 10.00      A   
ATOM    282  O   HIS    30     -31.896  -5.885   4.861  1.00 10.00      A   
ATOM    283  N   ALA    31     -32.853  -7.182   6.424  1.00 10.00      A   
ATOM    284  HN  ALA    31     -33.668  -7.649   6.719  1.00 10.00      A   
ATOM    285  CA  ALA    31     -31.661  -7.260   7.249  1.00 10.00      A   
ATOM    286  CB  ALA    31     -32.004  -6.929   8.691  1.00 10.00      A   
ATOM    287  C   ALA    31     -31.036  -8.642   7.162  1.00 10.00      A   
ATOM    288  O   ALA    31     -31.739  -9.654   7.162  1.00 10.00      A   
ATOM    289  N   ILE    32     -29.720  -8.680   7.077  1.00 10.00      A   
ATOM    290  HN  ILE    32     -29.213  -7.834   7.071  1.00 10.00      A   
ATOM    291  CA  ILE    32     -28.999  -9.938   6.998  1.00 10.00      A   
ATOM    292  CB  ILE    32     -28.240 -10.083   5.662  1.00 10.00      A   
ATOM    293  CG1 ILE    32     -29.224 -10.016   4.487  1.00 10.00      A   
ATOM    294  CG2 ILE    32     -27.457 -11.389   5.631  1.00 10.00      A   
ATOM    295  CD1 ILE    32     -28.563  -9.950   3.127  1.00 10.00      A   
ATOM    296  C   ILE    32     -28.032 -10.052   8.169  1.00 10.00      A   
ATOM    297  O   ILE    32     -27.142  -9.219   8.335  1.00 10.00      A   
ATOM    298  N   MET    33     -28.221 -11.079   8.980  1.00 10.00      A   
ATOM    299  HN  MET    33     -28.941 -11.722   8.782  1.00 10.00      A   
ATOM    300  CA  MET    33     -27.386 -11.297  10.147  1.00 10.00      A   
ATOM    301  CB  MET    33     -28.262 -11.295  11.403  1.00 10.00      A   
ATOM    302  CG  MET    33     -27.515 -11.043  12.698  1.00 10.00      A   
ATOM    303  SD  MET    33     -28.590 -11.143  14.143  1.00 10.00      A   
ATOM    304  CE  MET    33     -27.470 -10.609  15.435  1.00 10.00      A   
ATOM    305  C   MET    33     -26.653 -12.627  10.024  1.00 10.00      A   
ATOM    306  O   MET    33     -27.274 -13.663   9.804  1.00 10.00      A   
ATOM    307  N   GLY    34     -25.333 -12.595  10.150  1.00 10.00      A   
ATOM    308  HN  GLY    34     -24.882 -11.739  10.303  1.00 10.00      A   
ATOM    309  CA  GLY    34     -24.557 -13.816  10.049  1.00 10.00      A   
ATOM    310  C   GLY    34     -23.163 -13.678  10.628  1.00 10.00      A   
ATOM    311  O   GLY    34     -22.730 -12.565  10.934  1.00 10.00      A   
ATOM    312  N   PRO    35     -22.439 -14.803  10.789  1.00 10.00      A   
ATOM    313  CA  PRO    35     -21.072 -14.823  11.339  1.00 10.00      A   
ATOM    314  CB  PRO    35     -20.763 -16.321  11.497  1.00 10.00      A   
ATOM    315  CG  PRO    35     -22.076 -17.010  11.379  1.00 10.00      A   
ATOM    316  CD  PRO    35     -22.905 -16.159  10.469  1.00 10.00      A   
ATOM    317  C   PRO    35     -20.041 -14.181  10.405  1.00 10.00      A   
ATOM    318  O   PRO    35     -20.388 -13.603   9.367  1.00 10.00      A   
ATOM    319  N   ASN    36     -18.771 -14.287  10.774  1.00 10.00      A   
ATOM    320  HN  ASN    36     -18.551 -14.773  11.601  1.00 10.00      A   
ATOM    321  CA  ASN    36     -17.693 -13.715   9.976  1.00 10.00      A   
ATOM    322  CB  ASN    36     -16.572 -13.128  10.857  1.00 10.00      A   
ATOM    323  CG  ASN    36     -15.843 -14.141  11.733  1.00 10.00      A   
ATOM    324  OD1 ASN    36     -15.779 -15.332  11.431  1.00 10.00      A   
ATOM    325  ND2 ASN    36     -15.274 -13.664  12.827  1.00 10.00      A   
ATOM    326 HD21 ASN    36     -15.353 -12.705  13.012  1.00 10.00      A   
ATOM    327 HD22 ASN    36     -14.790 -14.288  13.410  1.00 10.00      A   
ATOM    328  C   ASN    36     -17.133 -14.719   8.972  1.00 10.00      A   
ATOM    329  O   ASN    36     -17.288 -15.930   9.135  1.00 10.00      A   
ATOM    330  N   GLY    37     -16.512 -14.206   7.916  1.00 10.00      A   
ATOM    331  HN  GLY    37     -16.452 -13.234   7.820  1.00 10.00      A   
ATOM    332  CA  GLY    37     -15.923 -15.064   6.900  1.00 10.00      A   
ATOM    333  C   GLY    37     -16.955 -15.769   6.041  1.00 10.00      A   
ATOM    334  O   GLY    37     -16.616 -16.647   5.246  1.00 10.00      A   
ATOM    335  N   SER    38     -18.213 -15.384   6.199  1.00 10.00      A   
ATOM    336  HN  SER    38     -18.418 -14.675   6.842  1.00 10.00      A   
ATOM    337  CA  SER    38     -19.297 -15.983   5.440  1.00 10.00      A   
ATOM    338  CB  SER    38     -20.493 -16.228   6.356  1.00 10.00      A   
ATOM    339  OG  SER    38     -20.064 -16.643   7.643  1.00 10.00      A   
ATOM    340  HG  SER    38     -19.127 -16.873   7.609  1.00 10.00      A   
ATOM    341  C   SER    38     -19.698 -15.088   4.272  1.00 10.00      A   
ATOM    342  O   SER    38     -19.208 -13.963   4.143  1.00 10.00      A   
ATOM    343  N   GLY    39     -20.610 -15.583   3.446  1.00 10.00      A   
ATOM    344  HN  GLY    39     -20.976 -16.478   3.619  1.00 10.00      A   
ATOM    345  CA  GLY    39     -21.060 -14.838   2.283  1.00 10.00      A   
ATOM    346  C   GLY    39     -22.038 -13.718   2.590  1.00 10.00      A   
ATOM    347  O   GLY    39     -22.736 -13.245   1.693  1.00 10.00      A   
ATOM    348  N   LYS    40     -22.083 -13.277   3.843  1.00 10.00      A   
ATOM    349  HN  LYS    40     -21.498 -13.680   4.513  1.00 10.00      A   
ATOM    350  CA  LYS    40     -22.988 -12.203   4.231  1.00 10.00      A   
ATOM    351  CB  LYS    40     -23.072 -12.037   5.757  1.00 10.00      A   
ATOM    352  CG  LYS    40     -21.817 -11.498   6.431  1.00 10.00      A   
ATOM    353  CD  LYS    40     -22.119 -11.031   7.848  1.00 10.00      A   
ATOM    354  CE  LYS    40     -20.977 -10.210   8.433  1.00 10.00      A   
ATOM    355  NZ  LYS    40     -19.757 -11.027   8.665  1.00 10.00      A   
ATOM    356  HZ1 LYS    40     -19.167 -11.045   7.807  1.00 10.00      A   
ATOM    357  HZ2 LYS    40     -20.025 -12.005   8.909  1.00 10.00      A   
ATOM    358  HZ3 LYS    40     -19.197 -10.627   9.451  1.00 10.00      A   
ATOM    359  C   LYS    40     -22.607 -10.895   3.538  1.00 10.00      A   
ATOM    360  O   LYS    40     -23.467 -10.182   3.026  1.00 10.00      A   
ATOM    361  N   SER    41     -21.314 -10.608   3.502  1.00 10.00      A   
ATOM    362  HN  SER    41     -20.678 -11.218   3.922  1.00 10.00      A   
ATOM    363  CA  SER    41     -20.817  -9.400   2.866  1.00 10.00      A   
ATOM    364  CB  SER    41     -19.594  -8.886   3.621  1.00 10.00      A   
ATOM    365  OG  SER    41     -19.913  -8.673   4.983  1.00 10.00      A   
ATOM    366  HG  SER    41     -20.429  -7.849   5.057  1.00 10.00      A   
ATOM    367  C   SER    41     -20.469  -9.665   1.406  1.00 10.00      A   
ATOM    368  O   SER    41     -20.427  -8.745   0.586  1.00 10.00      A   
ATOM    369  N   THR    42     -20.224 -10.930   1.089  1.00 10.00      A   
ATOM    370  HN  THR    42     -20.267 -11.617   1.787  1.00 10.00      A   
ATOM    371  CA  THR    42     -19.887 -11.328  -0.266  1.00 10.00      A   
ATOM    372  CB  THR    42     -19.601 -12.838  -0.319  1.00 10.00      A   
ATOM    373  OG1 THR    42     -18.894 -13.224   0.867  1.00 10.00      A   
ATOM    374  HG1 THR    42     -17.950 -13.056   0.749  1.00 10.00      A   
ATOM    375  CG2 THR    42     -18.766 -13.184  -1.538  1.00 10.00      A   
ATOM    376  C   THR    42     -21.039 -11.003  -1.211  1.00 10.00      A   
ATOM    377  O   THR    42     -20.830 -10.478  -2.305  1.00 10.00      A   
ATOM    378  N   LEU    43     -22.257 -11.292  -0.760  1.00 10.00      A   
ATOM    379  HN  LEU    43     -22.353 -11.691   0.132  1.00 10.00      A   
ATOM    380  CA  LEU    43     -23.449 -11.038  -1.552  1.00 10.00      A   
ATOM    381  CB  LEU    43     -24.696 -11.546  -0.824  1.00 10.00      A   
ATOM    382  CG  LEU    43     -26.022 -11.421  -1.580  1.00 10.00      A   
ATOM    383  CD1 LEU    43     -25.988 -12.235  -2.865  1.00 10.00      A   
ATOM    384  CD2 LEU    43     -27.181 -11.855  -0.698  1.00 10.00      A   
ATOM    385  C   LEU    43     -23.586  -9.552  -1.880  1.00 10.00      A   
ATOM    386  O   LEU    43     -23.939  -9.188  -3.004  1.00 10.00      A   
ATOM    387  N   SER    44     -23.281  -8.703  -0.904  1.00 10.00      A   
ATOM    388  HN  SER    44     -22.995  -9.056  -0.035  1.00 10.00      A   
ATOM    389  CA  SER    44     -23.365  -7.260  -1.086  1.00 10.00      A   
ATOM    390  CB  SER    44     -23.048  -6.553   0.235  1.00 10.00      A   
ATOM    391  OG  SER    44     -23.709  -7.190   1.317  1.00 10.00      A   
ATOM    392  HG  SER    44     -24.008  -6.520   1.948  1.00 10.00      A   
ATOM    393  C   SER    44     -22.407  -6.790  -2.179  1.00 10.00      A   
ATOM    394  O   SER    44     -22.718  -5.877  -2.947  1.00 10.00      A   
ATOM    395  N   ALA    45     -21.248  -7.433  -2.257  1.00 10.00      A   
ATOM    396  HN  ALA    45     -21.066  -8.164  -1.628  1.00 10.00      A   
ATOM    397  CA  ALA    45     -20.246  -7.087  -3.254  1.00 10.00      A   
ATOM    398  CB  ALA    45     -18.908  -7.717  -2.900  1.00 10.00      A   
ATOM    399  C   ALA    45     -20.689  -7.527  -4.645  1.00 10.00      A   
ATOM    400  O   ALA    45     -20.597  -6.763  -5.606  1.00 10.00      A   
ATOM    401  N   THR    46     -21.193  -8.754  -4.740  1.00 10.00      A   
ATOM    402  HN  THR    46     -21.251  -9.314  -3.935  1.00 10.00      A   
ATOM    403  CA  THR    46     -21.651  -9.298  -6.012  1.00 10.00      A   
ATOM    404  CB  THR    46     -21.992 -10.797  -5.891  1.00 10.00      A   
ATOM    405  OG1 THR    46     -22.548 -11.065  -4.595  1.00 10.00      A   
ATOM    406  HG1 THR    46     -23.302 -10.486  -4.441  1.00 10.00      A   
ATOM    407  CG2 THR    46     -20.741 -11.642  -6.081  1.00 10.00      A   
ATOM    408  C   THR    46     -22.853  -8.529  -6.564  1.00 10.00      A   
ATOM    409  O   THR    46     -23.047  -8.448  -7.772  1.00 10.00      A   
ATOM    410  N   LEU    47     -23.657  -7.960  -5.676  1.00 10.00      A   
ATOM    411  HN  LEU    47     -23.466  -8.061  -4.721  1.00 10.00      A   
ATOM    412  CA  LEU    47     -24.823  -7.197  -6.095  1.00 10.00      A   
ATOM    413  CB  LEU    47     -25.754  -6.932  -4.910  1.00 10.00      A   
ATOM    414  CG  LEU    47     -26.525  -8.136  -4.368  1.00 10.00      A   
ATOM    415  CD1 LEU    47     -27.314  -7.742  -3.132  1.00 10.00      A   
ATOM    416  CD2 LEU    47     -27.446  -8.709  -5.433  1.00 10.00      A   
ATOM    417  C   LEU    47     -24.406  -5.880  -6.739  1.00 10.00      A   
ATOM    418  O   LEU    47     -24.927  -5.499  -7.788  1.00 10.00      A   
ATOM    419  N   ALA    48     -23.450  -5.203  -6.112  1.00 10.00      A   
ATOM    420  HN  ALA    48     -23.060  -5.578  -5.294  1.00 10.00      A   
ATOM    421  CA  ALA    48     -22.959  -3.920  -6.610  1.00 10.00      A   
ATOM    422  CB  ALA    48     -22.035  -3.272  -5.590  1.00 10.00      A   
ATOM    423  C   ALA    48     -22.246  -4.072  -7.952  1.00 10.00      A   
ATOM    424  O   ALA    48     -22.563  -3.379  -8.918  1.00 10.00      A   
ATOM    425  N   GLY    49     -21.282  -4.982  -8.009  1.00 10.00      A   
ATOM    426  HN  GLY    49     -21.069  -5.519  -7.213  1.00 10.00      A   
ATOM    427  CA  GLY    49     -20.549  -5.195  -9.239  1.00 10.00      A   
ATOM    428  C   GLY    49     -19.108  -4.754  -9.135  1.00 10.00      A   
ATOM    429  O   GLY    49     -18.251  -5.240  -9.873  1.00 10.00      A   
ATOM    430  N   ARG    50     -18.838  -3.822  -8.225  1.00 10.00      A   
ATOM    431  HN  ARG    50     -19.564  -3.466  -7.678  1.00 10.00      A   
ATOM    432  CA  ARG    50     -17.481  -3.331  -8.024  1.00 10.00      A   
ATOM    433  CB  ARG    50     -17.447  -2.186  -7.008  1.00 10.00      A   
ATOM    434  CG  ARG    50     -16.043  -1.674  -6.704  1.00 10.00      A   
ATOM    435  CD  ARG    50     -16.064  -0.569  -5.658  1.00 10.00      A   
ATOM    436  NE  ARG    50     -16.355  -1.076  -4.315  1.00 10.00      A   
ATOM    437  HE  ARG    50     -15.739  -1.754  -3.950  1.00 10.00      A   
ATOM    438  CZ  ARG    50     -17.389  -0.672  -3.571  1.00 10.00      A   
ATOM    439  NH1 ARG    50     -18.254   0.220  -4.047  1.00 10.00      A   
ATOM    440 HH11 ARG    50     -19.061   0.532  -3.465  1.00 10.00      A   
ATOM    441 HH12 ARG    50     -18.130   0.618  -5.016  1.00 10.00      A   
ATOM    442  NH2 ARG    50     -17.563  -1.168  -2.352  1.00 10.00      A   
ATOM    443 HH21 ARG    50     -16.884  -1.864  -1.968  1.00 10.00      A   
ATOM    444 HH22 ARG    50     -18.370  -0.858  -1.767  1.00 10.00      A   
ATOM    445  C   ARG    50     -16.584  -4.472  -7.565  1.00 10.00      A   
ATOM    446  O   ARG    50     -16.748  -4.998  -6.457  1.00 10.00      A   
ATOM    447  N   GLU    51     -15.654  -4.851  -8.434  1.00 10.00      A   
ATOM    448  HN  GLU    51     -15.596  -4.385  -9.295  1.00 10.00      A   
ATOM    449  CA  GLU    51     -14.727  -5.941  -8.165  1.00 10.00      A   
ATOM    450  CB  GLU    51     -13.797  -5.627  -6.989  1.00 10.00      A   
ATOM    451  CG  GLU    51     -12.875  -4.447  -7.242  1.00 10.00      A   
ATOM    452  CD  GLU    51     -12.123  -4.577  -8.550  1.00 10.00      A   
ATOM    453  OE1 GLU    51     -11.314  -5.518  -8.684  1.00 10.00      A   
ATOM    454  OE2 GLU    51     -12.343  -3.740  -9.450  1.00 10.00      A   
ATOM    455  C   GLU    51     -15.481  -7.247  -7.958  1.00 10.00      A   
ATOM    456  O   GLU    51     -15.400  -7.871  -6.897  1.00 10.00      A   
ATOM    457  N   ASP    52     -16.237  -7.630  -8.983  1.00 10.00      A   
ATOM    458  HN  ASP    52     -16.267  -7.068  -9.786  1.00 10.00      A   
ATOM    459  CA  ASP    52     -17.023  -8.856  -8.952  1.00 10.00      A   
ATOM    460  CB  ASP    52     -17.887  -8.961 -10.214  1.00 10.00      A   
ATOM    461  CG  ASP    52     -19.176  -9.737 -10.004  1.00 10.00      A   
ATOM    462  OD1 ASP    52     -20.259  -9.196 -10.327  1.00 10.00      A   
ATOM    463  OD2 ASP    52     -19.118 -10.892  -9.534  1.00 10.00      A   
ATOM    464  C   ASP    52     -16.106 -10.066  -8.841  1.00 10.00      A   
ATOM    465  O   ASP    52     -14.938 -10.015  -9.247  1.00 10.00      A   
ATOM    466  N   TYR    53     -16.637 -11.151  -8.305  1.00 10.00      A   
ATOM    467  HN  TYR    53     -17.586 -11.145  -8.060  1.00 10.00      A   
ATOM    468  CA  TYR    53     -15.867 -12.369  -8.117  1.00 10.00      A   
ATOM    469  CB  TYR    53     -16.182 -12.985  -6.751  1.00 10.00      A   
ATOM    470  CG  TYR    53     -16.010 -12.026  -5.593  1.00 10.00      A   
ATOM    471  CD1 TYR    53     -17.088 -11.676  -4.789  1.00 10.00      A   
ATOM    472  CD2 TYR    53     -14.769 -11.474  -5.298  1.00 10.00      A   
ATOM    473  CE1 TYR    53     -16.934 -10.806  -3.725  1.00 10.00      A   
ATOM    474  CE2 TYR    53     -14.608 -10.601  -4.240  1.00 10.00      A   
ATOM    475  CZ  TYR    53     -15.692 -10.271  -3.455  1.00 10.00      A   
ATOM    476  OH  TYR    53     -15.536  -9.412  -2.392  1.00 10.00      A   
ATOM    477  HH  TYR    53     -15.734  -9.879  -1.577  1.00 10.00      A   
ATOM    478  C   TYR    53     -16.140 -13.364  -9.241  1.00 10.00      A   
ATOM    479  O   TYR    53     -16.384 -12.972 -10.382  1.00 10.00      A   
ATOM    480  N   GLU    54     -16.103 -14.649  -8.919  1.00 10.00      A   
ATOM    481  HN  GLU    54     -15.926 -14.907  -7.988  1.00 10.00      A   
ATOM    482  CA  GLU    54     -16.336 -15.688  -9.908  1.00 10.00      A   
ATOM    483  CB  GLU    54     -15.248 -16.755  -9.782  1.00 10.00      A   
ATOM    484  CG  GLU    54     -14.907 -17.461 -11.082  1.00 10.00      A   
ATOM    485  CD  GLU    54     -13.877 -18.550 -10.884  1.00 10.00      A   
ATOM    486  OE1 GLU    54     -12.710 -18.222 -10.581  1.00 10.00      A   
ATOM    487  OE2 GLU    54     -14.235 -19.739 -11.019  1.00 10.00      A   
ATOM    488  C   GLU    54     -17.704 -16.321  -9.691  1.00 10.00      A   
ATOM    489  O   GLU    54     -17.945 -16.944  -8.660  1.00 10.00      A   
ATOM    490  N   VAL    55     -18.600 -16.155 -10.651  1.00 10.00      A   
ATOM    491  HN  VAL    55     -18.357 -15.651 -11.455  1.00 10.00      A   
ATOM    492  CA  VAL    55     -19.936 -16.717 -10.541  1.00 10.00      A   
ATOM    493  CB  VAL    55     -20.997 -15.829 -11.226  1.00 10.00      A   
ATOM    494  CG1 VAL    55     -22.383 -16.442 -11.092  1.00 10.00      A   
ATOM    495  CG2 VAL    55     -20.978 -14.430 -10.630  1.00 10.00      A   
ATOM    496  C   VAL    55     -19.982 -18.125 -11.122  1.00 10.00      A   
ATOM    497  O   VAL    55     -19.850 -18.317 -12.335  1.00 10.00      A   
ATOM    498  N   THR    56     -20.166 -19.104 -10.247  1.00 10.00      A   
ATOM    499  HN  THR    56     -20.263 -18.882  -9.295  1.00 10.00      A   
ATOM    500  CA  THR    56     -20.232 -20.498 -10.650  1.00 10.00      A   
ATOM    501  CB  THR    56     -20.075 -21.418  -9.425  1.00 10.00      A   
ATOM    502  OG1 THR    56     -19.636 -20.638  -8.299  1.00 10.00      A   
ATOM    503  HG1 THR    56     -18.687 -20.471  -8.371  1.00 10.00      A   
ATOM    504  CG2 THR    56     -19.054 -22.511  -9.703  1.00 10.00      A   
ATOM    505  C   THR    56     -21.563 -20.795 -11.338  1.00 10.00      A   
ATOM    506  O   THR    56     -21.644 -21.654 -12.218  1.00 10.00      A   
ATOM    507  N   GLY    57     -22.603 -20.075 -10.938  1.00 10.00      A   
ATOM    508  HN  GLY    57     -22.482 -19.405 -10.231  1.00 10.00      A   
ATOM    509  CA  GLY    57     -23.912 -20.269 -11.525  1.00 10.00      A   
ATOM    510  C   GLY    57     -25.013 -19.682 -10.668  1.00 10.00      A   
ATOM    511  O   GLY    57     -24.743 -19.112  -9.610  1.00 10.00      A   
ATOM    512  N   GLY    58     -26.249 -19.813 -11.122  1.00 10.00      A   
ATOM    513  HN  GLY    58     -26.401 -20.266 -11.980  1.00 10.00      A   
ATOM    514  CA  GLY    58     -27.373 -19.288 -10.375  1.00 10.00      A   
ATOM    515  C   GLY    58     -28.208 -18.326 -11.192  1.00 10.00      A   
ATOM    516  O   GLY    58     -27.902 -18.060 -12.354  1.00 10.00      A   
ATOM    517  N   THR    59     -29.268 -17.809 -10.586  1.00 10.00      A   
ATOM    518  HN  THR    59     -29.460 -18.068  -9.655  1.00 10.00      A   
ATOM    519  CA  THR    59     -30.159 -16.870 -11.254  1.00 10.00      A   
ATOM    520  CB  THR    59     -31.583 -17.452 -11.355  1.00 10.00      A   
ATOM    521  OG1 THR    59     -31.511 -18.820 -11.794  1.00 10.00      A   
ATOM    522  HG1 THR    59     -30.592 -19.111 -11.782  1.00 10.00      A   
ATOM    523  CG2 THR    59     -32.428 -16.649 -12.333  1.00 10.00      A   
ATOM    524  C   THR    59     -30.213 -15.541 -10.495  1.00 10.00      A   
ATOM    525  O   THR    59     -30.441 -15.514  -9.284  1.00 10.00      A   
ATOM    526  N   VAL    60     -29.993 -14.447 -11.212  1.00 10.00      A   
ATOM    527  HN  VAL    60     -29.818 -14.535 -12.176  1.00 10.00      A   
ATOM    528  CA  VAL    60     -30.017 -13.114 -10.618  1.00 10.00      A   
ATOM    529  CB  VAL    60     -28.601 -12.530 -10.428  1.00 10.00      A   
ATOM    530  CG1 VAL    60     -28.059 -12.887  -9.054  1.00 10.00      A   
ATOM    531  CG2 VAL    60     -27.657 -13.018 -11.519  1.00 10.00      A   
ATOM    532  C   VAL    60     -30.850 -12.168 -11.473  1.00 10.00      A   
ATOM    533  O   VAL    60     -30.374 -11.632 -12.476  1.00 10.00      A   
ATOM    534  N   GLU    61     -32.100 -11.973 -11.077  1.00 10.00      A   
ATOM    535  HN  GLU    61     -32.418 -12.414 -10.259  1.00 10.00      A   
ATOM    536  CA  GLU    61     -33.007 -11.110 -11.813  1.00 10.00      A   
ATOM    537  CB  GLU    61     -34.334 -11.827 -12.069  1.00 10.00      A   
ATOM    538  CG  GLU    61     -34.174 -13.208 -12.680  1.00 10.00      A   
ATOM    539  CD  GLU    61     -35.463 -13.746 -13.260  1.00 10.00      A   
ATOM    540  OE1 GLU    61     -35.826 -13.336 -14.383  1.00 10.00      A   
ATOM    541  OE2 GLU    61     -36.105 -14.599 -12.612  1.00 10.00      A   
ATOM    542  C   GLU    61     -33.250  -9.798 -11.079  1.00 10.00      A   
ATOM    543  O   GLU    61     -33.482  -9.781  -9.868  1.00 10.00      A   
ATOM    544  N   PHE    62     -33.178  -8.705 -11.820  1.00 10.00      A   
ATOM    545  HN  PHE    62     -32.964  -8.791 -12.779  1.00 10.00      A   
ATOM    546  CA  PHE    62     -33.403  -7.378 -11.270  1.00 10.00      A   
ATOM    547  CB  PHE    62     -32.071  -6.723 -10.891  1.00 10.00      A   
ATOM    548  CG  PHE    62     -32.205  -5.335 -10.326  1.00 10.00      A   
ATOM    549  CD1 PHE    62     -32.808  -5.126  -9.096  1.00 10.00      A   
ATOM    550  CD2 PHE    62     -31.725  -4.239 -11.026  1.00 10.00      A   
ATOM    551  CE1 PHE    62     -32.931  -3.854  -8.573  1.00 10.00      A   
ATOM    552  CE2 PHE    62     -31.845  -2.963 -10.509  1.00 10.00      A   
ATOM    553  CZ  PHE    62     -32.449  -2.771  -9.281  1.00 10.00      A   
ATOM    554  C   PHE    62     -34.133  -6.527 -12.300  1.00 10.00      A   
ATOM    555  O   PHE    62     -33.639  -6.344 -13.412  1.00 10.00      A   
ATOM    556  N   LYS    63     -35.317  -6.035 -11.935  1.00 10.00      A   
ATOM    557  HN  LYS    63     -35.650  -6.228 -11.029  1.00 10.00      A   
ATOM    558  CA  LYS    63     -36.135  -5.210 -12.833  1.00 10.00      A   
ATOM    559  CB  LYS    63     -35.398  -3.927 -13.242  1.00 10.00      A   
ATOM    560  CG  LYS    63     -35.307  -2.864 -12.164  1.00 10.00      A   
ATOM    561  CD  LYS    63     -34.830  -1.542 -12.748  1.00 10.00      A   
ATOM    562  CE  LYS    63     -34.684  -0.480 -11.671  1.00 10.00      A   
ATOM    563  NZ  LYS    63     -34.426   0.870 -12.241  1.00 10.00      A   
ATOM    564  HZ1 LYS    63     -34.162   1.535 -11.481  1.00 10.00      A   
ATOM    565  HZ2 LYS    63     -35.280   1.230 -12.711  1.00 10.00      A   
ATOM    566  HZ3 LYS    63     -33.648   0.826 -12.939  1.00 10.00      A   
ATOM    567  C   LYS    63     -36.536  -5.981 -14.089  1.00 10.00      A   
ATOM    568  O   LYS    63     -36.867  -5.384 -15.116  1.00 10.00      A   
ATOM    569  N   GLY    64     -36.518  -7.304 -14.004  1.00 10.00      A   
ATOM    570  HN  GLY    64     -36.276  -7.728 -13.155  1.00 10.00      A   
ATOM    571  CA  GLY    64     -36.863  -8.125 -15.149  1.00 10.00      A   
ATOM    572  C   GLY    64     -35.670  -8.322 -16.064  1.00 10.00      A   
ATOM    573  O   GLY    64     -35.778  -8.922 -17.135  1.00 10.00      A   
ATOM    574  N   LYS    65     -34.531  -7.797 -15.640  1.00 10.00      A   
ATOM    575  HN  LYS    65     -34.516  -7.320 -14.781  1.00 10.00      A   
ATOM    576  CA  LYS    65     -33.297  -7.902 -16.399  1.00 10.00      A   
ATOM    577  CB  LYS    65     -32.620  -6.533 -16.495  1.00 10.00      A   
ATOM    578  CG  LYS    65     -33.403  -5.469 -17.243  1.00 10.00      A   
ATOM    579  CD  LYS    65     -32.674  -4.138 -17.164  1.00 10.00      A   
ATOM    580  CE  LYS    65     -33.257  -3.109 -18.113  1.00 10.00      A   
ATOM    581  NZ  LYS    65     -32.420  -1.881 -18.157  1.00 10.00      A   
ATOM    582  HZ1 LYS    65     -32.375  -1.441 -17.206  1.00 10.00      A   
ATOM    583  HZ2 LYS    65     -32.822  -1.197 -18.825  1.00 10.00      A   
ATOM    584  HZ3 LYS    65     -31.454  -2.117 -18.463  1.00 10.00      A   
ATOM    585  C   LYS    65     -32.341  -8.859 -15.706  1.00 10.00      A   
ATOM    586  O   LYS    65     -32.569  -9.264 -14.563  1.00 10.00      A   
ATOM    587  N   ASP    66     -31.275  -9.212 -16.401  1.00 10.00      A   
ATOM    588  HN  ASP    66     -31.163  -8.859 -17.309  1.00 10.00      A   
ATOM    589  CA  ASP    66     -30.262 -10.100 -15.856  1.00 10.00      A   
ATOM    590  CB  ASP    66     -29.640 -10.941 -16.970  1.00 10.00      A   
ATOM    591  CG  ASP    66     -28.885 -12.138 -16.438  1.00 10.00      A   
ATOM    592  OD1 ASP    66     -27.682 -12.007 -16.136  1.00 10.00      A   
ATOM    593  OD2 ASP    66     -29.493 -13.225 -16.330  1.00 10.00      A   
ATOM    594  C   ASP    66     -29.186  -9.270 -15.170  1.00 10.00      A   
ATOM    595  O   ASP    66     -28.614  -8.364 -15.778  1.00 10.00      A   
ATOM    596  N   LEU    67     -28.922  -9.573 -13.906  1.00 10.00      A   
ATOM    597  HN  LEU    67     -29.409 -10.317 -13.482  1.00 10.00      A   
ATOM    598  CA  LEU    67     -27.934  -8.832 -13.128  1.00 10.00      A   
ATOM    599  CB  LEU    67     -28.050  -9.169 -11.640  1.00 10.00      A   
ATOM    600  CG  LEU    67     -27.334  -8.222 -10.674  1.00 10.00      A   
ATOM    601  CD1 LEU    67     -27.984  -6.847 -10.688  1.00 10.00      A   
ATOM    602  CD2 LEU    67     -27.323  -8.800  -9.266  1.00 10.00      A   
ATOM    603  C   LEU    67     -26.506  -9.066 -13.621  1.00 10.00      A   
ATOM    604  O   LEU    67     -25.666  -8.168 -13.551  1.00 10.00      A   
ATOM    605  N   LEU    68     -26.238 -10.260 -14.139  1.00 10.00      A   
ATOM    606  HN  LEU    68     -26.958 -10.926 -14.215  1.00 10.00      A   
ATOM    607  CA  LEU    68     -24.902 -10.597 -14.624  1.00 10.00      A   
ATOM    608  CB  LEU    68     -24.703 -12.114 -14.696  1.00 10.00      A   
ATOM    609  CG  LEU    68     -24.493 -12.831 -13.363  1.00 10.00      A   
ATOM    610  CD1 LEU    68     -24.325 -14.325 -13.582  1.00 10.00      A   
ATOM    611  CD2 LEU    68     -23.295 -12.256 -12.627  1.00 10.00      A   
ATOM    612  C   LEU    68     -24.615  -9.959 -15.979  1.00 10.00      A   
ATOM    613  O   LEU    68     -23.468  -9.896 -16.415  1.00 10.00      A   
ATOM    614  N   ALA    69     -25.660  -9.477 -16.634  1.00 10.00      A   
ATOM    615  HN  ALA    69     -26.553  -9.551 -16.232  1.00 10.00      A   
ATOM    616  CA  ALA    69     -25.516  -8.843 -17.935  1.00 10.00      A   
ATOM    617  CB  ALA    69     -26.692  -9.202 -18.829  1.00 10.00      A   
ATOM    618  C   ALA    69     -25.390  -7.328 -17.790  1.00 10.00      A   
ATOM    619  O   ALA    69     -25.603  -6.581 -18.745  1.00 10.00      A   
ATOM    620  N   LEU    70     -25.041  -6.879 -16.590  1.00 10.00      A   
ATOM    621  HN  LEU    70     -24.880  -7.522 -15.868  1.00 10.00      A   
ATOM    622  CA  LEU    70     -24.891  -5.458 -16.322  1.00 10.00      A   
ATOM    623  CB  LEU    70     -26.045  -4.960 -15.444  1.00 10.00      A   
ATOM    624  CG  LEU    70     -27.446  -5.001 -16.062  1.00 10.00      A   
ATOM    625  CD1 LEU    70     -28.503  -4.705 -15.006  1.00 10.00      A   
ATOM    626  CD2 LEU    70     -27.553  -4.018 -17.218  1.00 10.00      A   
ATOM    627  C   LEU    70     -23.569  -5.179 -15.618  1.00 10.00      A   
ATOM    628  O   LEU    70     -23.217  -5.860 -14.659  1.00 10.00      A   
ATOM    629  N   SER    71     -22.840  -4.182 -16.096  1.00 10.00      A   
ATOM    630  HN  SER    71     -23.162  -3.683 -16.875  1.00 10.00      A   
ATOM    631  CA  SER    71     -21.567  -3.807 -15.494  1.00 10.00      A   
ATOM    632  CB  SER    71     -20.713  -3.067 -16.530  1.00 10.00      A   
ATOM    633  OG  SER    71     -21.260  -3.201 -17.834  1.00 10.00      A   
ATOM    634  HG  SER    71     -21.999  -2.574 -17.936  1.00 10.00      A   
ATOM    635  C   SER    71     -21.831  -2.922 -14.267  1.00 10.00      A   
ATOM    636  O   SER    71     -22.977  -2.535 -14.035  1.00 10.00      A   
ATOM    637  N   PRO    72     -20.801  -2.605 -13.453  1.00 10.00      A   
ATOM    638  CA  PRO    72     -20.967  -1.757 -12.260  1.00 10.00      A   
ATOM    639  CB  PRO    72     -19.527  -1.447 -11.850  1.00 10.00      A   
ATOM    640  CG  PRO    72     -18.747  -2.621 -12.327  1.00 10.00      A   
ATOM    641  CD  PRO    72     -19.407  -3.070 -13.603  1.00 10.00      A   
ATOM    642  C   PRO    72     -21.718  -0.459 -12.559  1.00 10.00      A   
ATOM    643  O   PRO    72     -22.637  -0.079 -11.827  1.00 10.00      A   
ATOM    644  N   GLU    73     -21.350   0.194 -13.657  1.00 10.00      A   
ATOM    645  HN  GLU    73     -20.635  -0.182 -14.223  1.00 10.00      A   
ATOM    646  CA  GLU    73     -21.975   1.449 -14.054  1.00 10.00      A   
ATOM    647  CB  GLU    73     -21.227   2.079 -15.236  1.00 10.00      A   
ATOM    648  CG  GLU    73     -21.278   1.270 -16.526  1.00 10.00      A   
ATOM    649  CD  GLU    73     -20.086   0.354 -16.706  1.00 10.00      A   
ATOM    650  OE1 GLU    73     -19.542  -0.142 -15.694  1.00 10.00      A   
ATOM    651  OE2 GLU    73     -19.692   0.116 -17.867  1.00 10.00      A   
ATOM    652  C   GLU    73     -23.448   1.250 -14.401  1.00 10.00      A   
ATOM    653  O   GLU    73     -24.276   2.136 -14.181  1.00 10.00      A   
ATOM    654  N   ASP    74     -23.769   0.078 -14.931  1.00 10.00      A   
ATOM    655  HN  ASP    74     -23.065  -0.588 -15.067  1.00 10.00      A   
ATOM    656  CA  ASP    74     -25.139  -0.248 -15.310  1.00 10.00      A   
ATOM    657  CB  ASP    74     -25.171  -1.426 -16.290  1.00 10.00      A   
ATOM    658  CG  ASP    74     -24.462  -1.140 -17.599  1.00 10.00      A   
ATOM    659  OD1 ASP    74     -25.046  -0.448 -18.461  1.00 10.00      A   
ATOM    660  OD2 ASP    74     -23.328  -1.625 -17.780  1.00 10.00      A   
ATOM    661  C   ASP    74     -25.953  -0.590 -14.072  1.00 10.00      A   
ATOM    662  O   ASP    74     -27.102  -0.173 -13.938  1.00 10.00      A   
ATOM    663  N   ARG    75     -25.342  -1.352 -13.168  1.00 10.00      A   
ATOM    664  HN  ARG    75     -24.421  -1.649 -13.340  1.00 10.00      A   
ATOM    665  CA  ARG    75     -25.999  -1.754 -11.930  1.00 10.00      A   
ATOM    666  CB  ARG    75     -25.110  -2.713 -11.125  1.00 10.00      A   
ATOM    667  CG  ARG    75     -25.524  -4.176 -11.217  1.00 10.00      A   
ATOM    668  CD  ARG    75     -24.421  -5.039 -11.814  1.00 10.00      A   
ATOM    669  NE  ARG    75     -23.841  -5.967 -10.839  1.00 10.00      A   
ATOM    670  HE  ARG    75     -24.171  -5.909  -9.912  1.00 10.00      A   
ATOM    671  CZ  ARG    75     -22.881  -6.855 -11.127  1.00 10.00      A   
ATOM    672  NH1 ARG    75     -22.413  -6.964 -12.362  1.00 10.00      A   
ATOM    673 HH11 ARG    75     -21.668  -7.663 -12.581  1.00 10.00      A   
ATOM    674 HH12 ARG    75     -22.779  -6.348 -13.123  1.00 10.00      A   
ATOM    675  NH2 ARG    75     -22.421  -7.668 -10.187  1.00 10.00      A   
ATOM    676 HH21 ARG    75     -21.663  -8.367 -10.413  1.00 10.00      A   
ATOM    677 HH22 ARG    75     -22.797  -7.622  -9.212  1.00 10.00      A   
ATOM    678  C   ARG    75     -26.357  -0.532 -11.093  1.00 10.00      A   
ATOM    679  O   ARG    75     -27.501  -0.375 -10.664  1.00 10.00      A   
ATOM    680  N   ALA    76     -25.380   0.347 -10.890  1.00 10.00      A   
ATOM    681  HN  ALA    76     -24.492   0.176 -11.278  1.00 10.00      A   
ATOM    682  CA  ALA    76     -25.592   1.560 -10.106  1.00 10.00      A   
ATOM    683  CB  ALA    76     -24.273   2.284  -9.885  1.00 10.00      A   
ATOM    684  C   ALA    76     -26.595   2.479 -10.796  1.00 10.00      A   
ATOM    685  O   ALA    76     -27.446   3.091 -10.147  1.00 10.00      A   
ATOM    686  N   GLY    77     -26.507   2.542 -12.121  1.00 10.00      A   
ATOM    687  HN  GLY    77     -25.813   2.020 -12.578  1.00 10.00      A   
ATOM    688  CA  GLY    77     -27.406   3.378 -12.898  1.00 10.00      A   
ATOM    689  C   GLY    77     -28.858   2.950 -12.791  1.00 10.00      A   
ATOM    690  O   GLY    77     -29.762   3.762 -12.980  1.00 10.00      A   
ATOM    691  N   GLU    78     -29.085   1.677 -12.486  1.00 10.00      A   
ATOM    692  HN  GLU    78     -28.324   1.071 -12.357  1.00 10.00      A   
ATOM    693  CA  GLU    78     -30.439   1.158 -12.355  1.00 10.00      A   
ATOM    694  CB  GLU    78     -30.512  -0.319 -12.744  1.00 10.00      A   
ATOM    695  CG  GLU    78     -30.660  -0.562 -14.239  1.00 10.00      A   
ATOM    696  CD  GLU    78     -32.044  -0.223 -14.767  1.00 10.00      A   
ATOM    697  OE1 GLU    78     -32.658   0.760 -14.287  1.00 10.00      A   
ATOM    698  OE2 GLU    78     -32.528  -0.930 -15.677  1.00 10.00      A   
ATOM    699  C   GLU    78     -31.004   1.381 -10.955  1.00 10.00      A   
ATOM    700  O   GLU    78     -32.092   0.909 -10.634  1.00 10.00      A   
ATOM    701  N   GLY    79     -30.257   2.087 -10.118  1.00 10.00      A   
ATOM    702  HN  GLY    79     -29.374   2.409 -10.410  1.00 10.00      A   
ATOM    703  CA  GLY    79     -30.732   2.379  -8.780  1.00 10.00      A   
ATOM    704  C   GLY    79     -30.063   1.568  -7.691  1.00 10.00      A   
ATOM    705  O   GLY    79     -30.508   1.597  -6.543  1.00 10.00      A   
ATOM    706  N   ILE    80     -29.014   0.835  -8.038  1.00 10.00      A   
ATOM    707  HN  ILE    80     -28.713   0.835  -8.970  1.00 10.00      A   
ATOM    708  CA  ILE    80     -28.290   0.036  -7.056  1.00 10.00      A   
ATOM    709  CB  ILE    80     -27.704  -1.256  -7.670  1.00 10.00      A   
ATOM    710  CG1 ILE    80     -28.836  -2.163  -8.163  1.00 10.00      A   
ATOM    711  CG2 ILE    80     -26.831  -1.991  -6.663  1.00 10.00      A   
ATOM    712  CD1 ILE    80     -28.360  -3.433  -8.831  1.00 10.00      A   
ATOM    713  C   ILE    80     -27.181   0.869  -6.423  1.00 10.00      A   
ATOM    714  O   ILE    80     -26.161   1.157  -7.053  1.00 10.00      A   
ATOM    715  N   PHE    81     -27.394   1.261  -5.178  1.00 10.00      A   
ATOM    716  HN  PHE    81     -28.219   0.979  -4.723  1.00 10.00      A   
ATOM    717  CA  PHE    81     -26.433   2.081  -4.457  1.00 10.00      A   
ATOM    718  CB  PHE    81     -27.149   3.215  -3.709  1.00 10.00      A   
ATOM    719  CG  PHE    81     -26.244   4.057  -2.850  1.00 10.00      A   
ATOM    720  CD1 PHE    81     -25.465   5.052  -3.409  1.00 10.00      A   
ATOM    721  CD2 PHE    81     -26.175   3.847  -1.483  1.00 10.00      A   
ATOM    722  CE1 PHE    81     -24.630   5.820  -2.623  1.00 10.00      A   
ATOM    723  CE2 PHE    81     -25.342   4.611  -0.689  1.00 10.00      A   
ATOM    724  CZ  PHE    81     -24.569   5.599  -1.261  1.00 10.00      A   
ATOM    725  C   PHE    81     -25.610   1.252  -3.480  1.00 10.00      A   
ATOM    726  O   PHE    81     -26.122   0.345  -2.822  1.00 10.00      A   
ATOM    727  N   MET    82     -24.332   1.581  -3.394  1.00 10.00      A   
ATOM    728  HN  MET    82     -23.990   2.314  -3.954  1.00 10.00      A   
ATOM    729  CA  MET    82     -23.415   0.909  -2.493  1.00 10.00      A   
ATOM    730  CB  MET    82     -22.628  -0.169  -3.242  1.00 10.00      A   
ATOM    731  CG  MET    82     -22.425  -1.458  -2.461  1.00 10.00      A   
ATOM    732  SD  MET    82     -21.009  -1.394  -1.345  1.00 10.00      A   
ATOM    733  CE  MET    82     -21.084  -3.029  -0.618  1.00 10.00      A   
ATOM    734  C   MET    82     -22.473   1.946  -1.891  1.00 10.00      A   
ATOM    735  O   MET    82     -22.470   3.099  -2.313  1.00 10.00      A   
ATOM    736  N   ALA    83     -21.685   1.542  -0.912  1.00 10.00      A   
ATOM    737  HN  ALA    83     -21.715   0.606  -0.628  1.00 10.00      A   
ATOM    738  CA  ALA    83     -20.758   2.454  -0.261  1.00 10.00      A   
ATOM    739  CB  ALA    83     -20.362   1.919   1.108  1.00 10.00      A   
ATOM    740  C   ALA    83     -19.526   2.701  -1.127  1.00 10.00      A   
ATOM    741  O   ALA    83     -18.821   1.759  -1.511  1.00 10.00      A   
ATOM    742  N   PHE    84     -19.282   3.964  -1.448  1.00 10.00      A   
ATOM    743  HN  PHE    84     -19.896   4.666  -1.135  1.00 10.00      A   
ATOM    744  CA  PHE    84     -18.133   4.342  -2.256  1.00 10.00      A   
ATOM    745  CB  PHE    84     -18.503   4.444  -3.741  1.00 10.00      A   
ATOM    746  CG  PHE    84     -19.435   5.573  -4.085  1.00 10.00      A   
ATOM    747  CD1 PHE    84     -18.939   6.811  -4.462  1.00 10.00      A   
ATOM    748  CD2 PHE    84     -20.808   5.398  -4.039  1.00 10.00      A   
ATOM    749  CE1 PHE    84     -19.791   7.849  -4.784  1.00 10.00      A   
ATOM    750  CE2 PHE    84     -21.664   6.432  -4.359  1.00 10.00      A   
ATOM    751  CZ  PHE    84     -21.155   7.659  -4.732  1.00 10.00      A   
ATOM    752  C   PHE    84     -17.526   5.648  -1.747  1.00 10.00      A   
ATOM    753  O   PHE    84     -18.226   6.492  -1.186  1.00 10.00      A   
ATOM    754  N   GLN    85     -16.224   5.808  -1.933  1.00 10.00      A   
ATOM    755  HN  GLN    85     -15.717   5.109  -2.398  1.00 10.00      A   
ATOM    756  CA  GLN    85     -15.532   7.008  -1.484  1.00 10.00      A   
ATOM    757  CB  GLN    85     -14.243   6.652  -0.735  1.00 10.00      A   
ATOM    758  CG  GLN    85     -14.460   6.007   0.629  1.00 10.00      A   
ATOM    759  CD  GLN    85     -15.546   6.694   1.443  1.00 10.00      A   
ATOM    760  OE1 GLN    85     -15.307   7.713   2.090  1.00 10.00      A   
ATOM    761  NE2 GLN    85     -16.747   6.136   1.418  1.00 10.00      A   
ATOM    762 HE21 GLN    85     -16.869   5.324   0.885  1.00 10.00      A   
ATOM    763 HE22 GLN    85     -17.478   6.560   1.938  1.00 10.00      A   
ATOM    764  C   GLN    85     -15.239   7.946  -2.649  1.00 10.00      A   
ATOM    765  O   GLN    85     -15.474   7.605  -3.809  1.00 10.00      A   
ATOM    766  N   TYR    86     -14.729   9.126  -2.329  1.00 10.00      A   
ATOM    767  HN  TYR    86     -14.554   9.326  -1.387  1.00 10.00      A   
ATOM    768  CA  TYR    86     -14.411  10.131  -3.334  1.00 10.00      A   
ATOM    769  CB  TYR    86     -14.793  11.523  -2.816  1.00 10.00      A   
ATOM    770  CG  TYR    86     -16.281  11.730  -2.649  1.00 10.00      A   
ATOM    771  CD1 TYR    86     -16.904  11.504  -1.427  1.00 10.00      A   
ATOM    772  CD2 TYR    86     -17.065  12.150  -3.716  1.00 10.00      A   
ATOM    773  CE1 TYR    86     -18.265  11.689  -1.276  1.00 10.00      A   
ATOM    774  CE2 TYR    86     -18.424  12.339  -3.572  1.00 10.00      A   
ATOM    775  CZ  TYR    86     -19.019  12.108  -2.351  1.00 10.00      A   
ATOM    776  OH  TYR    86     -20.373  12.289  -2.204  1.00 10.00      A   
ATOM    777  HH  TYR    86     -20.547  12.707  -1.355  1.00 10.00      A   
ATOM    778  C   TYR    86     -12.927  10.095  -3.700  1.00 10.00      A   
ATOM    779  O   TYR    86     -12.115   9.544  -2.953  1.00 10.00      A   
ATOM    780  N   PRO    87     -12.566  10.657  -4.872  1.00 10.00      A   
ATOM    781  CA  PRO    87     -11.172  10.705  -5.343  1.00 10.00      A   
ATOM    782  CB  PRO    87     -11.258  11.538  -6.625  1.00 10.00      A   
ATOM    783  CG  PRO    87     -12.661  11.364  -7.089  1.00 10.00      A   
ATOM    784  CD  PRO    87     -13.491  11.269  -5.844  1.00 10.00      A   
ATOM    785  C   PRO    87     -10.251  11.394  -4.337  1.00 10.00      A   
ATOM    786  O   PRO    87     -10.677  12.287  -3.601  1.00 10.00      A   
ATOM    787  N   VAL    88      -8.992  10.985  -4.309  1.00 10.00      A   
ATOM    788  HN  VAL    88      -8.699  10.286  -4.933  1.00 10.00      A   
ATOM    789  CA  VAL    88      -8.033  11.555  -3.376  1.00 10.00      A   
ATOM    790  CB  VAL    88      -7.094  10.487  -2.773  1.00 10.00      A   
ATOM    791  CG1 VAL    88      -6.280  11.074  -1.627  1.00 10.00      A   
ATOM    792  CG2 VAL    88      -7.887   9.275  -2.304  1.00 10.00      A   
ATOM    793  C   VAL    88      -7.206  12.678  -4.002  1.00 10.00      A   
ATOM    794  O   VAL    88      -6.156  12.429  -4.599  1.00 10.00      A   
ATOM    795  N   GLU    89      -7.712  13.903  -3.872  1.00 10.00      A   
ATOM    796  HN  GLU    89      -8.583  14.003  -3.432  1.00 10.00      A   
ATOM    797  CA  GLU    89      -7.042  15.109  -4.364  1.00 10.00      A   
ATOM    798  CB  GLU    89      -5.775  15.404  -3.557  1.00 10.00      A   
ATOM    799  CG  GLU    89      -6.004  15.602  -2.068  1.00 10.00      A   
ATOM    800  CD  GLU    89      -4.727  15.967  -1.346  1.00 10.00      A   
ATOM    801  OE1 GLU    89      -4.487  17.175  -1.130  1.00 10.00      A   
ATOM    802  OE2 GLU    89      -3.946  15.054  -1.011  1.00 10.00      A   
ATOM    803  C   GLU    89      -6.727  15.089  -5.859  1.00 10.00      A   
ATOM    804  O   GLU    89      -5.641  14.676  -6.274  1.00 10.00      A   
ATOM    805  N   ILE    90      -7.675  15.540  -6.664  1.00 10.00      A   
ATOM    806  HN  ILE    90      -8.530  15.836  -6.281  1.00 10.00      A   
ATOM    807  CA  ILE    90      -7.481  15.611  -8.106  1.00 10.00      A   
ATOM    808  CB  ILE    90      -8.390  14.632  -8.880  1.00 10.00      A   
ATOM    809  CG1 ILE    90      -8.121  13.190  -8.429  1.00 10.00      A   
ATOM    810  CG2 ILE    90      -8.161  14.774 -10.381  1.00 10.00      A   
ATOM    811  CD1 ILE    90      -8.886  12.140  -9.206  1.00 10.00      A   
ATOM    812  C   ILE    90      -7.727  17.040  -8.587  1.00 10.00      A   
ATOM    813  O   ILE    90      -8.844  17.550  -8.489  1.00 10.00      A   
ATOM    814  N   PRO    91      -6.673  17.709  -9.083  1.00 10.00      A   
ATOM    815  CA  PRO    91      -6.756  19.094  -9.571  1.00 10.00      A   
ATOM    816  CB  PRO    91      -5.347  19.369 -10.113  1.00 10.00      A   
ATOM    817  CG  PRO    91      -4.474  18.401  -9.396  1.00 10.00      A   
ATOM    818  CD  PRO    91      -5.309  17.168  -9.203  1.00 10.00      A   
ATOM    819  C   PRO    91      -7.797  19.267 -10.675  1.00 10.00      A   
ATOM    820  O   PRO    91      -7.653  18.728 -11.774  1.00 10.00      A   
ATOM    821  N   GLY    92      -8.852  20.010 -10.365  1.00 10.00      A   
ATOM    822  HN  GLY    92      -8.919  20.397  -9.465  1.00 10.00      A   
ATOM    823  CA  GLY    92      -9.905  20.247 -11.332  1.00 10.00      A   
ATOM    824  C   GLY    92     -11.113  19.369 -11.083  1.00 10.00      A   
ATOM    825  O   GLY    92     -12.157  19.545 -11.711  1.00 10.00      A   
ATOM    826  N   VAL    93     -10.972  18.419 -10.169  1.00 10.00      A   
ATOM    827  HN  VAL    93     -10.113  18.325  -9.701  1.00 10.00      A   
ATOM    828  CA  VAL    93     -12.059  17.512  -9.838  1.00 10.00      A   
ATOM    829  CB  VAL    93     -11.758  16.062 -10.278  1.00 10.00      A   
ATOM    830  CG1 VAL    93     -12.939  15.155  -9.974  1.00 10.00      A   
ATOM    831  CG2 VAL    93     -11.419  16.009 -11.761  1.00 10.00      A   
ATOM    832  C   VAL    93     -12.344  17.550  -8.339  1.00 10.00      A   
ATOM    833  O   VAL    93     -11.719  16.836  -7.554  1.00 10.00      A   
ATOM    834  N   SER    94     -13.266  18.416  -7.949  1.00 10.00      A   
ATOM    835  HN  SER    94     -13.700  18.982  -8.619  1.00 10.00      A   
ATOM    836  CA  SER    94     -13.648  18.560  -6.555  1.00 10.00      A   
ATOM    837  CB  SER    94     -14.258  19.945  -6.347  1.00 10.00      A   
ATOM    838  OG  SER    94     -13.903  20.810  -7.415  1.00 10.00      A   
ATOM    839  HG  SER    94     -12.942  20.924  -7.429  1.00 10.00      A   
ATOM    840  C   SER    94     -14.657  17.479  -6.171  1.00 10.00      A   
ATOM    841  O   SER    94     -15.308  16.896  -7.041  1.00 10.00      A   
ATOM    842  N   ASN    95     -14.787  17.218  -4.875  1.00 10.00      A   
ATOM    843  HN  ASN    95     -14.235  17.712  -4.230  1.00 10.00      A   
ATOM    844  CA  ASN    95     -15.717  16.203  -4.378  1.00 10.00      A   
ATOM    845  CB  ASN    95     -15.650  16.104  -2.847  1.00 10.00      A   
ATOM    846  CG  ASN    95     -14.343  15.517  -2.341  1.00 10.00      A   
ATOM    847  OD1 ASN    95     -13.302  15.622  -2.993  1.00 10.00      A   
ATOM    848  ND2 ASN    95     -14.386  14.902  -1.169  1.00 10.00      A   
ATOM    849 HD21 ASN    95     -15.247  14.861  -0.697  1.00 10.00      A   
ATOM    850 HD22 ASN    95     -13.558  14.511  -0.818  1.00 10.00      A   
ATOM    851  C   ASN    95     -17.143  16.505  -4.830  1.00 10.00      A   
ATOM    852  O   ASN    95     -17.839  15.632  -5.350  1.00 10.00      A   
ATOM    853  N   GLN    96     -17.561  17.753  -4.641  1.00 10.00      A   
ATOM    854  HN  GLN    96     -16.957  18.393  -4.203  1.00 10.00      A   
ATOM    855  CA  GLN    96     -18.898  18.194  -5.038  1.00 10.00      A   
ATOM    856  CB  GLN    96     -19.121  19.650  -4.610  1.00 10.00      A   
ATOM    857  CG  GLN    96     -20.476  20.224  -4.991  1.00 10.00      A   
ATOM    858  CD  GLN    96     -20.568  21.717  -4.738  1.00 10.00      A   
ATOM    859  OE1 GLN    96     -19.922  22.251  -3.835  1.00 10.00      A   
ATOM    860  NE2 GLN    96     -21.367  22.401  -5.538  1.00 10.00      A   
ATOM    861 HE21 GLN    96     -21.848  21.914  -6.240  1.00 10.00      A   
ATOM    862 HE22 GLN    96     -21.443  23.371  -5.398  1.00 10.00      A   
ATOM    863  C   GLN    96     -19.085  18.061  -6.551  1.00 10.00      A   
ATOM    864  O   GLN    96     -20.151  17.670  -7.027  1.00 10.00      A   
ATOM    865  N   PHE    97     -18.032  18.381  -7.298  1.00 10.00      A   
ATOM    866  HN  PHE    97     -17.209  18.671  -6.855  1.00 10.00      A   
ATOM    867  CA  PHE    97     -18.064  18.304  -8.756  1.00 10.00      A   
ATOM    868  CB  PHE    97     -16.797  18.934  -9.346  1.00 10.00      A   
ATOM    869  CG  PHE    97     -16.737  18.911 -10.849  1.00 10.00      A   
ATOM    870  CD1 PHE    97     -17.555  19.737 -11.602  1.00 10.00      A   
ATOM    871  CD2 PHE    97     -15.858  18.064 -11.506  1.00 10.00      A   
ATOM    872  CE1 PHE    97     -17.501  19.719 -12.982  1.00 10.00      A   
ATOM    873  CE2 PHE    97     -15.799  18.040 -12.887  1.00 10.00      A   
ATOM    874  CZ  PHE    97     -16.622  18.869 -13.626  1.00 10.00      A   
ATOM    875  C   PHE    97     -18.204  16.858  -9.219  1.00 10.00      A   
ATOM    876  O   PHE    97     -19.006  16.547 -10.105  1.00 10.00      A   
ATOM    877  N   PHE    98     -17.426  15.975  -8.607  1.00 10.00      A   
ATOM    878  HN  PHE    98     -16.808  16.283  -7.908  1.00 10.00      A   
ATOM    879  CA  PHE    98     -17.462  14.559  -8.950  1.00 10.00      A   
ATOM    880  CB  PHE    98     -16.383  13.792  -8.183  1.00 10.00      A   
ATOM    881  CG  PHE    98     -15.965  12.509  -8.843  1.00 10.00      A   
ATOM    882  CD1 PHE    98     -15.020  12.517  -9.854  1.00 10.00      A   
ATOM    883  CD2 PHE    98     -16.513  11.298  -8.458  1.00 10.00      A   
ATOM    884  CE1 PHE    98     -14.627  11.345 -10.468  1.00 10.00      A   
ATOM    885  CE2 PHE    98     -16.125  10.120  -9.069  1.00 10.00      A   
ATOM    886  CZ  PHE    98     -15.181  10.144 -10.075  1.00 10.00      A   
ATOM    887  C   PHE    98     -18.843  13.976  -8.663  1.00 10.00      A   
ATOM    888  O   PHE    98     -19.386  13.219  -9.468  1.00 10.00      A   
ATOM    889  N   LEU    99     -19.411  14.359  -7.519  1.00 10.00      A   
ATOM    890  HN  LEU    99     -18.919  14.963  -6.923  1.00 10.00      A   
ATOM    891  CA  LEU    99     -20.735  13.894  -7.120  1.00 10.00      A   
ATOM    892  CB  LEU    99     -21.127  14.483  -5.760  1.00 10.00      A   
ATOM    893  CG  LEU    99     -22.519  14.117  -5.238  1.00 10.00      A   
ATOM    894  CD1 LEU    99     -22.614  12.628  -4.938  1.00 10.00      A   
ATOM    895  CD2 LEU    99     -22.863  14.940  -4.006  1.00 10.00      A   
ATOM    896  C   LEU    99     -21.778  14.258  -8.173  1.00 10.00      A   
ATOM    897  O   LEU    99     -22.609  13.430  -8.554  1.00 10.00      A   
ATOM    898  N   GLN   100     -21.725  15.499  -8.649  1.00 10.00      A   
ATOM    899  HN  GLN   100     -21.048  16.118  -8.297  1.00 10.00      A   
ATOM    900  CA  GLN   100     -22.654  15.965  -9.668  1.00 10.00      A   
ATOM    901  CB  GLN   100     -22.461  17.457  -9.938  1.00 10.00      A   
ATOM    902  CG  GLN   100     -23.301  17.980 -11.090  1.00 10.00      A   
ATOM    903  CD  GLN   100     -23.344  19.489 -11.154  1.00 10.00      A   
ATOM    904  OE1 GLN   100     -22.393  20.172 -10.776  1.00 10.00      A   
ATOM    905  NE2 GLN   100     -24.453  20.023 -11.630  1.00 10.00      A   
ATOM    906 HE21 GLN   100     -25.177  19.420 -11.909  1.00 10.00      A   
ATOM    907 HE22 GLN   100     -24.511  20.996 -11.683  1.00 10.00      A   
ATOM    908  C   GLN   100     -22.483  15.170 -10.961  1.00 10.00      A   
ATOM    909  O   GLN   100     -23.464  14.756 -11.584  1.00 10.00      A   
ATOM    910  N   THR   101     -21.232  14.947 -11.345  1.00 10.00      A   
ATOM    911  HN  THR   101     -20.497  15.293 -10.798  1.00 10.00      A   
ATOM    912  CA  THR   101     -20.921  14.194 -12.552  1.00 10.00      A   
ATOM    913  CB  THR   101     -19.395  14.115 -12.776  1.00 10.00      A   
ATOM    914  OG1 THR   101     -18.837  15.434 -12.686  1.00 10.00      A   
ATOM    915  HG1 THR   101     -18.847  15.728 -11.766  1.00 10.00      A   
ATOM    916  CG2 THR   101     -19.084  13.538 -14.150  1.00 10.00      A   
ATOM    917  C   THR   101     -21.508  12.785 -12.467  1.00 10.00      A   
ATOM    918  O   THR   101     -22.065  12.273 -13.443  1.00 10.00      A   
ATOM    919  N   ALA   102     -21.402  12.181 -11.288  1.00 10.00      A   
ATOM    920  HN  ALA   102     -20.951  12.648 -10.550  1.00 10.00      A   
ATOM    921  CA  ALA   102     -21.925  10.845 -11.059  1.00 10.00      A   
ATOM    922  CB  ALA   102     -21.444  10.315  -9.717  1.00 10.00      A   
ATOM    923  C   ALA   102     -23.449  10.840 -11.124  1.00 10.00      A   
ATOM    924  O   ALA   102     -24.044  10.068 -11.873  1.00 10.00      A   
ATOM    925  N   LEU   103     -24.070  11.730 -10.355  1.00 10.00      A   
ATOM    926  HN  LEU   103     -23.531  12.331  -9.796  1.00 10.00      A   
ATOM    927  CA  LEU   103     -25.527  11.835 -10.308  1.00 10.00      A   
ATOM    928  CB  LEU   103     -25.963  12.970  -9.378  1.00 10.00      A   
ATOM    929  CG  LEU   103     -27.465  13.268  -9.341  1.00 10.00      A   
ATOM    930  CD1 LEU   103     -28.254  12.041  -8.905  1.00 10.00      A   
ATOM    931  CD2 LEU   103     -27.760  14.443  -8.427  1.00 10.00      A   
ATOM    932  C   LEU   103     -26.126  12.043 -11.695  1.00 10.00      A   
ATOM    933  O   LEU   103     -27.109  11.396 -12.060  1.00 10.00      A   
ATOM    934  N   ASN   104     -25.528  12.940 -12.468  1.00 10.00      A   
ATOM    935  HN  ASN   104     -24.741  13.422 -12.125  1.00 10.00      A   
ATOM    936  CA  ASN   104     -26.017  13.227 -13.811  1.00 10.00      A   
ATOM    937  CB  ASN   104     -25.278  14.407 -14.448  1.00 10.00      A   
ATOM    938  CG  ASN   104     -25.904  15.744 -14.085  1.00 10.00      A   
ATOM    939  OD1 ASN   104     -27.064  15.812 -13.674  1.00 10.00      A   
ATOM    940  ND2 ASN   104     -25.153  16.819 -14.248  1.00 10.00      A   
ATOM    941 HD21 ASN   104     -24.240  16.703 -14.591  1.00 10.00      A   
ATOM    942 HD22 ASN   104     -25.543  17.693 -14.028  1.00 10.00      A   
ATOM    943  C   ASN   104     -25.974  11.995 -14.709  1.00 10.00      A   
ATOM    944  O   ASN   104     -26.875  11.777 -15.516  1.00 10.00      A   
ATOM    945  N   ALA   105     -24.940  11.173 -14.542  1.00 10.00      A   
ATOM    946  HN  ALA   105     -24.263  11.382 -13.862  1.00 10.00      A   
ATOM    947  CA  ALA   105     -24.795   9.959 -15.339  1.00 10.00      A   
ATOM    948  CB  ALA   105     -23.441   9.316 -15.089  1.00 10.00      A   
ATOM    949  C   ALA   105     -25.921   8.980 -15.025  1.00 10.00      A   
ATOM    950  O   ALA   105     -26.536   8.414 -15.931  1.00 10.00      A   
ATOM    951  N   VAL   106     -26.199   8.802 -13.734  1.00 10.00      A   
ATOM    952  HN  VAL   106     -25.671   9.290 -13.062  1.00 10.00      A   
ATOM    953  CA  VAL   106     -27.259   7.902 -13.290  1.00 10.00      A   
ATOM    954  CB  VAL   106     -27.361   7.860 -11.750  1.00 10.00      A   
ATOM    955  CG1 VAL   106     -28.321   6.768 -11.300  1.00 10.00      A   
ATOM    956  CG2 VAL   106     -25.992   7.668 -11.120  1.00 10.00      A   
ATOM    957  C   VAL   106     -28.601   8.357 -13.850  1.00 10.00      A   
ATOM    958  O   VAL   106     -29.412   7.545 -14.297  1.00 10.00      A   
ATOM    959  N   ARG   107     -28.821   9.665 -13.833  1.00 10.00      A   
ATOM    960  HN  ARG   107     -28.129  10.263 -13.476  1.00 10.00      A   
ATOM    961  CA  ARG   107     -30.059  10.231 -14.332  1.00 10.00      A   
ATOM    962  CB  ARG   107     -30.176  11.711 -13.969  1.00 10.00      A   
ATOM    963  CG  ARG   107     -30.416  11.940 -12.486  1.00 10.00      A   
ATOM    964  CD  ARG   107     -30.547  13.416 -12.154  1.00 10.00      A   
ATOM    965  NE  ARG   107     -31.680  14.037 -12.839  1.00 10.00      A   
ATOM    966  HE  ARG   107     -31.534  14.346 -13.766  1.00 10.00      A   
ATOM    967  CZ  ARG   107     -32.878  14.227 -12.288  1.00 10.00      A   
ATOM    968  NH1 ARG   107     -33.123  13.841 -11.041  1.00 10.00      A   
ATOM    969 HH11 ARG   107     -34.066  13.999 -10.623  1.00 10.00      A   
ATOM    970 HH12 ARG   107     -32.379  13.376 -10.466  1.00 10.00      A   
ATOM    971  NH2 ARG   107     -33.842  14.794 -13.001  1.00 10.00      A   
ATOM    972 HH21 ARG   107     -33.661  15.095 -13.982  1.00 10.00      A   
ATOM    973 HH22 ARG   107     -34.786  14.946 -12.580  1.00 10.00      A   
ATOM    974  C   ARG   107     -30.201  10.005 -15.833  1.00 10.00      A   
ATOM    975  O   ARG   107     -31.241   9.540 -16.294  1.00 10.00      A   
ATOM    976  N   SER   108     -29.148  10.299 -16.589  1.00 10.00      A   
ATOM    977  HN  SER   108     -28.336  10.664 -16.168  1.00 10.00      A   
ATOM    978  CA  SER   108     -29.170  10.106 -18.034  1.00 10.00      A   
ATOM    979  CB  SER   108     -27.864  10.597 -18.664  1.00 10.00      A   
ATOM    980  OG  SER   108     -27.637  11.967 -18.374  1.00 10.00      A   
ATOM    981  HG  SER   108     -28.391  12.488 -18.676  1.00 10.00      A   
ATOM    982  C   SER   108     -29.407   8.634 -18.375  1.00 10.00      A   
ATOM    983  O   SER   108     -30.119   8.314 -19.326  1.00 10.00      A   
ATOM    984  N   TYR   109     -28.829   7.745 -17.573  1.00 10.00      A   
ATOM    985  HN  TYR   109     -28.274   8.066 -16.826  1.00 10.00      A   
ATOM    986  CA  TYR   109     -28.977   6.308 -17.782  1.00 10.00      A   
ATOM    987  CB  TYR   109     -28.076   5.532 -16.815  1.00 10.00      A   
ATOM    988  CG  TYR   109     -27.949   4.063 -17.145  1.00 10.00      A   
ATOM    989  CD1 TYR   109     -27.210   3.643 -18.242  1.00 10.00      A   
ATOM    990  CD2 TYR   109     -28.573   3.098 -16.365  1.00 10.00      A   
ATOM    991  CE1 TYR   109     -27.095   2.304 -18.552  1.00 10.00      A   
ATOM    992  CE2 TYR   109     -28.460   1.755 -16.668  1.00 10.00      A   
ATOM    993  CZ  TYR   109     -27.721   1.364 -17.763  1.00 10.00      A   
ATOM    994  OH  TYR   109     -27.607   0.028 -18.076  1.00 10.00      A   
ATOM    995  HH  TYR   109     -26.671  -0.180 -18.244  1.00 10.00      A   
ATOM    996  C   TYR   109     -30.433   5.875 -17.617  1.00 10.00      A   
ATOM    997  O   TYR   109     -30.870   4.882 -18.198  1.00 10.00      A   
ATOM    998  N   ARG   110     -31.184   6.631 -16.826  1.00 10.00      A   
ATOM    999  HN  ARG   110     -30.781   7.412 -16.388  1.00 10.00      A   
ATOM   1000  CA  ARG   110     -32.590   6.329 -16.592  1.00 10.00      A   
ATOM   1001  CB  ARG   110     -32.925   6.401 -15.103  1.00 10.00      A   
ATOM   1002  CG  ARG   110     -32.394   5.220 -14.307  1.00 10.00      A   
ATOM   1003  CD  ARG   110     -32.901   5.233 -12.876  1.00 10.00      A   
ATOM   1004  NE  ARG   110     -32.258   6.271 -12.069  1.00 10.00      A   
ATOM   1005  HE  ARG   110     -31.869   7.033 -12.547  1.00 10.00      A   
ATOM   1006  CZ  ARG   110     -32.176   6.230 -10.737  1.00 10.00      A   
ATOM   1007  NH1 ARG   110     -32.678   5.197 -10.069  1.00 10.00      A   
ATOM   1008 HH11 ARG   110     -32.612   5.166  -9.031  1.00 10.00      A   
ATOM   1009 HH12 ARG   110     -33.148   4.413 -10.578  1.00 10.00      A   
ATOM   1010  NH2 ARG   110     -31.591   7.220 -10.070  1.00 10.00      A   
ATOM   1011 HH21 ARG   110     -31.199   8.044 -10.578  1.00 10.00      A   
ATOM   1012 HH22 ARG   110     -31.526   7.184  -9.024  1.00 10.00      A   
ATOM   1013  C   ARG   110     -33.493   7.252 -17.405  1.00 10.00      A   
ATOM   1014  O   ARG   110     -34.689   7.369 -17.140  1.00 10.00      A   
ATOM   1015  N   GLY   111     -32.899   7.914 -18.394  1.00 10.00      A   
ATOM   1016  HN  GLY   111     -31.935   7.793 -18.540  1.00 10.00      A   
ATOM   1017  CA  GLY   111     -33.647   8.808 -19.259  1.00 10.00      A   
ATOM   1018  C   GLY   111     -34.160  10.044 -18.549  1.00 10.00      A   
ATOM   1019  O   GLY   111     -35.109  10.681 -19.007  1.00 10.00      A   
ATOM   1020  N   GLN   112     -33.543  10.385 -17.432  1.00 10.00      A   
ATOM   1021  HN  GLN   112     -32.779   9.847 -17.120  1.00 10.00      A   
ATOM   1022  CA  GLN   112     -33.946  11.551 -16.664  1.00 10.00      A   
ATOM   1023  CB  GLN   112     -33.757  11.312 -15.164  1.00 10.00      A   
ATOM   1024  CG  GLN   112     -34.603  10.181 -14.595  1.00 10.00      A   
ATOM   1025  CD  GLN   112     -36.072  10.305 -14.954  1.00 10.00      A   
ATOM   1026  OE1 GLN   112     -36.827  11.022 -14.298  1.00 10.00      A   
ATOM   1027  NE2 GLN   112     -36.496   9.582 -15.979  1.00 10.00      A   
ATOM   1028 HE21 GLN   112     -35.847   9.007 -16.445  1.00 10.00      A   
ATOM   1029 HE22 GLN   112     -37.442   9.647 -16.234  1.00 10.00      A   
ATOM   1030  C   GLN   112     -33.150  12.768 -17.108  1.00 10.00      A   
ATOM   1031  O   GLN   112     -32.007  12.640 -17.553  1.00 10.00      A   
ATOM   1032  N   GLU   113     -33.758  13.940 -16.985  1.00 10.00      A   
ATOM   1033  HN  GLU   113     -34.666  13.970 -16.616  1.00 10.00      A   
ATOM   1034  CA  GLU   113     -33.114  15.185 -17.382  1.00 10.00      A   
ATOM   1035  CB  GLU   113     -34.118  16.341 -17.327  1.00 10.00      A   
ATOM   1036  CG  GLU   113     -33.574  17.667 -17.829  1.00 10.00      A   
ATOM   1037  CD  GLU   113     -34.652  18.718 -17.977  1.00 10.00      A   
ATOM   1038  OE1 GLU   113     -35.104  19.262 -16.948  1.00 10.00      A   
ATOM   1039  OE2 GLU   113     -35.051  19.008 -19.125  1.00 10.00      A   
ATOM   1040  C   GLU   113     -31.890  15.488 -16.515  1.00 10.00      A   
ATOM   1041  O   GLU   113     -31.887  15.225 -15.308  1.00 10.00      A   
ATOM   1042  N   THR   114     -30.853  16.020 -17.146  1.00 10.00      A   
ATOM   1043  HN  THR   114     -30.915  16.185 -18.109  1.00 10.00      A   
ATOM   1044  CA  THR   114     -29.620  16.375 -16.464  1.00 10.00      A   
ATOM   1045  CB  THR   114     -28.531  16.685 -17.509  1.00 10.00      A   
ATOM   1046  OG1 THR   114     -29.083  16.486 -18.825  1.00 10.00      A   
ATOM   1047  HG1 THR   114     -29.088  17.327 -19.303  1.00 10.00      A   
ATOM   1048  CG2 THR   114     -27.340  15.760 -17.327  1.00 10.00      A   
ATOM   1049  C   THR   114     -29.843  17.600 -15.570  1.00 10.00      A   
ATOM   1050  O   THR   114     -30.644  18.480 -15.898  1.00 10.00      A   
ATOM   1051  N   LEU   115     -29.143  17.653 -14.441  1.00 10.00      A   
ATOM   1052  HN  LEU   115     -28.503  16.934 -14.234  1.00 10.00      A   
ATOM   1053  CA  LEU   115     -29.291  18.767 -13.509  1.00 10.00      A   
ATOM   1054  CB  LEU   115     -29.341  18.265 -12.064  1.00 10.00      A   
ATOM   1055  CG  LEU   115     -30.391  17.200 -11.747  1.00 10.00      A   
ATOM   1056  CD1 LEU   115     -30.331  16.817 -10.276  1.00 10.00      A   
ATOM   1057  CD2 LEU   115     -31.783  17.682 -12.123  1.00 10.00      A   
ATOM   1058  C   LEU   115     -28.171  19.787 -13.663  1.00 10.00      A   
ATOM   1059  O   LEU   115     -27.001  19.424 -13.823  1.00 10.00      A   
ATOM   1060  N   ASP   116     -28.545  21.061 -13.618  1.00 10.00      A   
ATOM   1061  HN  ASP   116     -29.498  21.267 -13.499  1.00 10.00      A   
ATOM   1062  CA  ASP   116     -27.593  22.162 -13.742  1.00 10.00      A   
ATOM   1063  CB  ASP   116     -28.337  23.459 -14.105  1.00 10.00      A   
ATOM   1064  CG  ASP   116     -27.485  24.706 -13.958  1.00 10.00      A   
ATOM   1065  OD1 ASP   116     -27.756  25.513 -13.043  1.00 10.00      A   
ATOM   1066  OD2 ASP   116     -26.523  24.870 -14.733  1.00 10.00      A   
ATOM   1067  C   ASP   116     -26.801  22.342 -12.445  1.00 10.00      A   
ATOM   1068  O   ASP   116     -27.208  21.854 -11.392  1.00 10.00      A   
ATOM   1069  N   ARG   117     -25.669  23.037 -12.534  1.00 10.00      A   
ATOM   1070  HN  ARG   117     -25.402  23.389 -13.412  1.00 10.00      A   
ATOM   1071  CA  ARG   117     -24.807  23.297 -11.380  1.00 10.00      A   
ATOM   1072  CB  ARG   117     -23.647  24.218 -11.774  1.00 10.00      A   
ATOM   1073  CG  ARG   117     -22.735  23.646 -12.852  1.00 10.00      A   
ATOM   1074  CD  ARG   117     -21.660  24.641 -13.266  1.00 10.00      A   
ATOM   1075  NE  ARG   117     -20.662  24.852 -12.216  1.00 10.00      A   
ATOM   1076  HE  ARG   117     -20.769  24.337 -11.380  1.00 10.00      A   
ATOM   1077  CZ  ARG   117     -19.620  25.678 -12.331  1.00 10.00      A   
ATOM   1078  NH1 ARG   117     -19.438  26.377 -13.445  1.00 10.00      A   
ATOM   1079 HH11 ARG   117     -20.105  26.282 -14.240  1.00 10.00      A   
ATOM   1080 HH12 ARG   117     -18.622  27.025 -13.532  1.00 10.00      A   
ATOM   1081  NH2 ARG   117     -18.773  25.821 -11.323  1.00 10.00      A   
ATOM   1082 HH21 ARG   117     -18.920  25.291 -10.434  1.00 10.00      A   
ATOM   1083 HH22 ARG   117     -17.955  26.461 -11.410  1.00 10.00      A   
ATOM   1084  C   ARG   117     -25.584  23.907 -10.210  1.00 10.00      A   
ATOM   1085  O   ARG   117     -25.427  23.482  -9.062  1.00 10.00      A   
ATOM   1086  N   PHE   118     -26.429  24.887 -10.506  1.00 10.00      A   
ATOM   1087  HN  PHE   118     -26.533  25.168 -11.442  1.00 10.00      A   
ATOM   1088  CA  PHE   118     -27.216  25.549  -9.473  1.00 10.00      A   
ATOM   1089  CB  PHE   118     -27.738  26.900  -9.967  1.00 10.00      A   
ATOM   1090  CG  PHE   118     -28.629  27.611  -8.986  1.00 10.00      A   
ATOM   1091  CD1 PHE   118     -28.122  28.114  -7.800  1.00 10.00      A   
ATOM   1092  CD2 PHE   118     -29.977  27.775  -9.253  1.00 10.00      A   
ATOM   1093  CE1 PHE   118     -28.942  28.766  -6.898  1.00 10.00      A   
ATOM   1094  CE2 PHE   118     -30.804  28.426  -8.356  1.00 10.00      A   
ATOM   1095  CZ  PHE   118     -30.286  28.923  -7.176  1.00 10.00      A   
ATOM   1096  C   PHE   118     -28.373  24.663  -9.018  1.00 10.00      A   
ATOM   1097  O   PHE   118     -28.669  24.573  -7.825  1.00 10.00      A   
ATOM   1098  N   ASP   119     -29.009  24.001  -9.978  1.00 10.00      A   
ATOM   1099  HN  ASP   119     -28.710  24.104 -10.905  1.00 10.00      A   
ATOM   1100  CA  ASP   119     -30.136  23.120  -9.687  1.00 10.00      A   
ATOM   1101  CB  ASP   119     -30.734  22.574 -10.985  1.00 10.00      A   
ATOM   1102  CG  ASP   119     -32.072  21.890 -10.779  1.00 10.00      A   
ATOM   1103  OD1 ASP   119     -32.929  22.447 -10.058  1.00 10.00      A   
ATOM   1104  OD2 ASP   119     -32.281  20.806 -11.357  1.00 10.00      A   
ATOM   1105  C   ASP   119     -29.702  21.979  -8.773  1.00 10.00      A   
ATOM   1106  O   ASP   119     -30.408  21.611  -7.831  1.00 10.00      A   
ATOM   1107  N   PHE   120     -28.520  21.439  -9.053  1.00 10.00      A   
ATOM   1108  HN  PHE   120     -28.018  21.774  -9.831  1.00 10.00      A   
ATOM   1109  CA  PHE   120     -27.956  20.360  -8.255  1.00 10.00      A   
ATOM   1110  CB  PHE   120     -26.672  19.827  -8.905  1.00 10.00      A   
ATOM   1111  CG  PHE   120     -25.849  18.933  -8.017  1.00 10.00      A   
ATOM   1112  CD1 PHE   120     -26.212  17.612  -7.811  1.00 10.00      A   
ATOM   1113  CD2 PHE   120     -24.709  19.415  -7.391  1.00 10.00      A   
ATOM   1114  CE1 PHE   120     -25.457  16.790  -6.996  1.00 10.00      A   
ATOM   1115  CE2 PHE   120     -23.950  18.599  -6.575  1.00 10.00      A   
ATOM   1116  CZ  PHE   120     -24.324  17.283  -6.378  1.00 10.00      A   
ATOM   1117  C   PHE   120     -27.664  20.847  -6.841  1.00 10.00      A   
ATOM   1118  O   PHE   120     -27.918  20.141  -5.868  1.00 10.00      A   
ATOM   1119  N   GLN   121     -27.143  22.068  -6.740  1.00 10.00      A   
ATOM   1120  HN  GLN   121     -26.983  22.587  -7.557  1.00 10.00      A   
ATOM   1121  CA  GLN   121     -26.814  22.656  -5.448  1.00 10.00      A   
ATOM   1122  CB  GLN   121     -26.174  24.042  -5.624  1.00 10.00      A   
ATOM   1123  CG  GLN   121     -25.515  24.607  -4.367  1.00 10.00      A   
ATOM   1124  CD  GLN   121     -26.507  25.207  -3.384  1.00 10.00      A   
ATOM   1125  OE1 GLN   121     -27.541  25.753  -3.777  1.00 10.00      A   
ATOM   1126  NE2 GLN   121     -26.196  25.114  -2.098  1.00 10.00      A   
ATOM   1127 HE21 GLN   121     -25.354  24.674  -1.856  1.00 10.00      A   
ATOM   1128 HE22 GLN   121     -26.830  25.479  -1.434  1.00 10.00      A   
ATOM   1129  C   GLN   121     -28.056  22.747  -4.569  1.00 10.00      A   
ATOM   1130  O   GLN   121     -28.026  22.352  -3.406  1.00 10.00      A   
ATOM   1131  N   ASP   122     -29.145  23.254  -5.138  1.00 10.00      A   
ATOM   1132  HN  ASP   122     -29.103  23.549  -6.074  1.00 10.00      A   
ATOM   1133  CA  ASP   122     -30.398  23.396  -4.401  1.00 10.00      A   
ATOM   1134  CB  ASP   122     -31.483  24.022  -5.280  1.00 10.00      A   
ATOM   1135  CG  ASP   122     -32.710  24.426  -4.485  1.00 10.00      A   
ATOM   1136  OD1 ASP   122     -32.856  25.629  -4.179  1.00 10.00      A   
ATOM   1137  OD2 ASP   122     -33.534  23.548  -4.162  1.00 10.00      A   
ATOM   1138  C   ASP   122     -30.870  22.051  -3.866  1.00 10.00      A   
ATOM   1139  O   ASP   122     -31.170  21.915  -2.679  1.00 10.00      A   
ATOM   1140  N   LEU   123     -30.916  21.058  -4.747  1.00 10.00      A   
ATOM   1141  HN  LEU   123     -30.664  21.238  -5.678  1.00 10.00      A   
ATOM   1142  CA  LEU   123     -31.339  19.712  -4.374  1.00 10.00      A   
ATOM   1143  CB  LEU   123     -31.357  18.800  -5.606  1.00 10.00      A   
ATOM   1144  CG  LEU   123     -31.943  17.400  -5.403  1.00 10.00      A   
ATOM   1145  CD1 LEU   123     -33.444  17.469  -5.163  1.00 10.00      A   
ATOM   1146  CD2 LEU   123     -31.628  16.510  -6.595  1.00 10.00      A   
ATOM   1147  C   LEU   123     -30.409  19.133  -3.313  1.00 10.00      A   
ATOM   1148  O   LEU   123     -30.858  18.547  -2.328  1.00 10.00      A   
ATOM   1149  N   MET   124     -29.114  19.306  -3.528  1.00 10.00      A   
ATOM   1150  HN  MET   124     -28.824  19.777  -4.341  1.00 10.00      A   
ATOM   1151  CA  MET   124     -28.104  18.815  -2.598  1.00 10.00      A   
ATOM   1152  CB  MET   124     -26.706  19.107  -3.143  1.00 10.00      A   
ATOM   1153  CG  MET   124     -25.572  18.649  -2.246  1.00 10.00      A   
ATOM   1154  SD  MET   124     -23.965  19.192  -2.851  1.00 10.00      A   
ATOM   1155  CE  MET   124     -24.126  20.968  -2.702  1.00 10.00      A   
ATOM   1156  C   MET   124     -28.278  19.465  -1.230  1.00 10.00      A   
ATOM   1157  O   MET   124     -28.280  18.784  -0.208  1.00 10.00      A   
ATOM   1158  N   GLU   125     -28.447  20.785  -1.228  1.00 10.00      A   
ATOM   1159  HN  GLU   125     -28.445  21.268  -2.089  1.00 10.00      A   
ATOM   1160  CA  GLU   125     -28.634  21.547   0.002  1.00 10.00      A   
ATOM   1161  CB  GLU   125     -28.771  23.039  -0.314  1.00 10.00      A   
ATOM   1162  CG  GLU   125     -28.737  23.945   0.905  1.00 10.00      A   
ATOM   1163  CD  GLU   125     -28.660  25.415   0.540  1.00 10.00      A   
ATOM   1164  OE1 GLU   125     -27.562  25.882   0.165  1.00 10.00      A   
ATOM   1165  OE2 GLU   125     -29.691  26.115   0.639  1.00 10.00      A   
ATOM   1166  C   GLU   125     -29.863  21.052   0.754  1.00 10.00      A   
ATOM   1167  O   GLU   125     -29.842  20.912   1.979  1.00 10.00      A   
ATOM   1168  N   GLU   126     -30.924  20.769   0.003  1.00 10.00      A   
ATOM   1169  HN  GLU   126     -30.868  20.899  -0.972  1.00 10.00      A   
ATOM   1170  CA  GLU   126     -32.165  20.280   0.579  1.00 10.00      A   
ATOM   1171  CB  GLU   126     -33.227  20.124  -0.515  1.00 10.00      A   
ATOM   1172  CG  GLU   126     -34.637  19.890   0.003  1.00 10.00      A   
ATOM   1173  CD  GLU   126     -35.655  19.784  -1.114  1.00 10.00      A   
ATOM   1174  OE1 GLU   126     -36.041  20.834  -1.678  1.00 10.00      A   
ATOM   1175  OE2 GLU   126     -36.076  18.651  -1.435  1.00 10.00      A   
ATOM   1176  C   GLU   126     -31.929  18.947   1.288  1.00 10.00      A   
ATOM   1177  O   GLU   126     -32.397  18.735   2.408  1.00 10.00      A   
ATOM   1178  N   LYS   127     -31.175  18.062   0.639  1.00 10.00      A   
ATOM   1179  HN  LYS   127     -30.814  18.300  -0.244  1.00 10.00      A   
ATOM   1180  CA  LYS   127     -30.871  16.752   1.206  1.00 10.00      A   
ATOM   1181  CB  LYS   127     -30.243  15.827   0.157  1.00 10.00      A   
ATOM   1182  CG  LYS   127     -31.102  15.587  -1.077  1.00 10.00      A   
ATOM   1183  CD  LYS   127     -32.464  15.012  -0.717  1.00 10.00      A   
ATOM   1184  CE  LYS   127     -33.264  14.684  -1.966  1.00 10.00      A   
ATOM   1185  NZ  LYS   127     -34.660  14.276  -1.652  1.00 10.00      A   
ATOM   1186  HZ1 LYS   127     -34.666  13.478  -0.983  1.00 10.00      A   
ATOM   1187  HZ2 LYS   127     -35.150  13.988  -2.523  1.00 10.00      A   
ATOM   1188  HZ3 LYS   127     -35.175  15.073  -1.228  1.00 10.00      A   
ATOM   1189  C   LYS   127     -29.949  16.884   2.414  1.00 10.00      A   
ATOM   1190  O   LYS   127     -30.089  16.156   3.396  1.00 10.00      A   
ATOM   1191  N   ILE   128     -29.006  17.818   2.335  1.00 10.00      A   
ATOM   1192  HN  ILE   128     -28.932  18.359   1.515  1.00 10.00      A   
ATOM   1193  CA  ILE   128     -28.069  18.055   3.429  1.00 10.00      A   
ATOM   1194  CB  ILE   128     -27.027  19.140   3.063  1.00 10.00      A   
ATOM   1195  CG1 ILE   128     -26.058  18.612   2.000  1.00 10.00      A   
ATOM   1196  CG2 ILE   128     -26.265  19.607   4.298  1.00 10.00      A   
ATOM   1197  CD1 ILE   128     -25.068  19.643   1.500  1.00 10.00      A   
ATOM   1198  C   ILE   128     -28.827  18.471   4.688  1.00 10.00      A   
ATOM   1199  O   ILE   128     -28.597  17.936   5.776  1.00 10.00      A   
ATOM   1200  N   ALA   129     -29.749  19.411   4.526  1.00 10.00      A   
ATOM   1201  HN  ALA   129     -29.888  19.796   3.632  1.00 10.00      A   
ATOM   1202  CA  ALA   129     -30.552  19.896   5.638  1.00 10.00      A   
ATOM   1203  CB  ALA   129     -31.286  21.165   5.242  1.00 10.00      A   
ATOM   1204  C   ALA   129     -31.537  18.824   6.103  1.00 10.00      A   
ATOM   1205  O   ALA   129     -31.893  18.760   7.280  1.00 10.00      A   
ATOM   1206  N   LEU   130     -31.972  17.992   5.169  1.00 10.00      A   
ATOM   1207  HN  LEU   130     -31.666  18.116   4.245  1.00 10.00      A   
ATOM   1208  CA  LEU   130     -32.907  16.911   5.460  1.00 10.00      A   
ATOM   1209  CB  LEU   130     -33.339  16.235   4.153  1.00 10.00      A   
ATOM   1210  CG  LEU   130     -34.139  14.937   4.280  1.00 10.00      A   
ATOM   1211  CD1 LEU   130     -35.562  15.223   4.728  1.00 10.00      A   
ATOM   1212  CD2 LEU   130     -34.130  14.172   2.966  1.00 10.00      A   
ATOM   1213  C   LEU   130     -32.285  15.881   6.401  1.00 10.00      A   
ATOM   1214  O   LEU   130     -32.928  15.414   7.341  1.00 10.00      A   
ATOM   1215  N   LEU   131     -31.029  15.539   6.150  1.00 10.00      A   
ATOM   1216  HN  LEU   131     -30.562  15.953   5.388  1.00 10.00      A   
ATOM   1217  CA  LEU   131     -30.327  14.560   6.970  1.00 10.00      A   
ATOM   1218  CB  LEU   131     -29.321  13.778   6.125  1.00 10.00      A   
ATOM   1219  CG  LEU   131     -29.885  13.021   4.921  1.00 10.00      A   
ATOM   1220  CD1 LEU   131     -28.766  12.347   4.145  1.00 10.00      A   
ATOM   1221  CD2 LEU   131     -30.921  11.999   5.362  1.00 10.00      A   
ATOM   1222  C   LEU   131     -29.622  15.219   8.149  1.00 10.00      A   
ATOM   1223  O   LEU   131     -28.979  14.540   8.951  1.00 10.00      A   
ATOM   1224  N   LYS   132     -29.763  16.541   8.252  1.00 10.00      A   
ATOM   1225  HN  LYS   132     -30.304  17.011   7.583  1.00 10.00      A   
ATOM   1226  CA  LYS   132     -29.142  17.316   9.326  1.00 10.00      A   
ATOM   1227  CB  LYS   132     -29.693  16.898  10.693  1.00 10.00      A   
ATOM   1228  CG  LYS   132     -31.201  17.024  10.818  1.00 10.00      A   
ATOM   1229  CD  LYS   132     -31.742  16.054  11.852  1.00 10.00      A   
ATOM   1230  CE  LYS   132     -33.261  16.035  11.854  1.00 10.00      A   
ATOM   1231  NZ  LYS   132     -33.793  14.864  12.597  1.00 10.00      A   
ATOM   1232  HZ1 LYS   132     -33.318  14.780  13.515  1.00 10.00      A   
ATOM   1233  HZ2 LYS   132     -33.629  13.989  12.057  1.00 10.00      A   
ATOM   1234  HZ3 LYS   132     -34.817  14.971  12.759  1.00 10.00      A   
ATOM   1235  C   LYS   132     -27.623  17.167   9.286  1.00 10.00      A   
ATOM   1236  O   LYS   132     -26.971  16.972  10.312  1.00 10.00      A   
ATOM   1237  N   MET   133     -27.071  17.261   8.087  1.00 10.00      A   
ATOM   1238  HN  MET   133     -27.645  17.438   7.310  1.00 10.00      A   
ATOM   1239  CA  MET   133     -25.636  17.129   7.891  1.00 10.00      A   
ATOM   1240  CB  MET   133     -25.349  16.306   6.630  1.00 10.00      A   
ATOM   1241  CG  MET   133     -25.820  14.863   6.701  1.00 10.00      A   
ATOM   1242  SD  MET   133     -24.957  13.909   7.963  1.00 10.00      A   
ATOM   1243  CE  MET   133     -25.912  12.394   7.946  1.00 10.00      A   
ATOM   1244  C   MET   133     -24.988  18.504   7.769  1.00 10.00      A   
ATOM   1245  O   MET   133     -25.656  19.477   7.415  1.00 10.00      A   
ATOM   1246  N   PRO   134     -23.690  18.610   8.085  1.00 10.00      A   
ATOM   1247  CA  PRO   134     -22.954  19.877   7.982  1.00 10.00      A   
ATOM   1248  CB  PRO   134     -21.524  19.489   8.370  1.00 10.00      A   
ATOM   1249  CG  PRO   134     -21.673  18.245   9.175  1.00 10.00      A   
ATOM   1250  CD  PRO   134     -22.845  17.515   8.590  1.00 10.00      A   
ATOM   1251  C   PRO   134     -22.975  20.414   6.554  1.00 10.00      A   
ATOM   1252  O   PRO   134     -22.892  19.646   5.594  1.00 10.00      A   
ATOM   1253  N   GLU   135     -23.071  21.731   6.417  1.00 10.00      A   
ATOM   1254  HN  GLU   135     -23.115  22.291   7.222  1.00 10.00      A   
ATOM   1255  CA  GLU   135     -23.117  22.367   5.103  1.00 10.00      A   
ATOM   1256  CB  GLU   135     -23.342  23.875   5.235  1.00 10.00      A   
ATOM   1257  CG  GLU   135     -24.363  24.252   6.298  1.00 10.00      A   
ATOM   1258  CD  GLU   135     -24.924  25.647   6.116  1.00 10.00      A   
ATOM   1259  OE1 GLU   135     -24.134  26.614   6.033  1.00 10.00      A   
ATOM   1260  OE2 GLU   135     -26.161  25.789   6.067  1.00 10.00      A   
ATOM   1261  C   GLU   135     -21.851  22.079   4.298  1.00 10.00      A   
ATOM   1262  O   GLU   135     -21.904  21.903   3.082  1.00 10.00      A   
ATOM   1263  N   ASP   136     -20.721  22.016   4.986  1.00 10.00      A   
ATOM   1264  HN  ASP   136     -20.743  22.167   5.957  1.00 10.00      A   
ATOM   1265  CA  ASP   136     -19.439  21.745   4.344  1.00 10.00      A   
ATOM   1266  CB  ASP   136     -18.371  22.727   4.849  1.00 10.00      A   
ATOM   1267  CG  ASP   136     -18.133  22.630   6.344  1.00 10.00      A   
ATOM   1268  OD1 ASP   136     -19.088  22.840   7.121  1.00 10.00      A   
ATOM   1269  OD2 ASP   136     -16.991  22.347   6.759  1.00 10.00      A   
ATOM   1270  C   ASP   136     -18.992  20.304   4.592  1.00 10.00      A   
ATOM   1271  O   ASP   136     -17.806  20.028   4.742  1.00 10.00      A   
ATOM   1272  N   LEU   137     -19.953  19.386   4.602  1.00 10.00      A   
ATOM   1273  HN  LEU   137     -20.879  19.667   4.441  1.00 10.00      A   
ATOM   1274  CA  LEU   137     -19.680  17.968   4.838  1.00 10.00      A   
ATOM   1275  CB  LEU   137     -20.985  17.166   4.783  1.00 10.00      A   
ATOM   1276  CG  LEU   137     -20.863  15.653   4.976  1.00 10.00      A   
ATOM   1277  CD1 LEU   137     -20.416  15.325   6.392  1.00 10.00      A   
ATOM   1278  CD2 LEU   137     -22.177  14.964   4.652  1.00 10.00      A   
ATOM   1279  C   LEU   137     -18.672  17.395   3.838  1.00 10.00      A   
ATOM   1280  O   LEU   137     -17.855  16.543   4.188  1.00 10.00      A   
ATOM   1281  N   LEU   138     -18.730  17.864   2.597  1.00 10.00      A   
ATOM   1282  HN  LEU   138     -19.401  18.548   2.374  1.00 10.00      A   
ATOM   1283  CA  LEU   138     -17.826  17.381   1.557  1.00 10.00      A   
ATOM   1284  CB  LEU   138     -18.542  17.288   0.204  1.00 10.00      A   
ATOM   1285  CG  LEU   138     -19.363  16.020  -0.043  1.00 10.00      A   
ATOM   1286  CD1 LEU   138     -20.691  16.080   0.692  1.00 10.00      A   
ATOM   1287  CD2 LEU   138     -19.575  15.795  -1.530  1.00 10.00      A   
ATOM   1288  C   LEU   138     -16.572  18.243   1.435  1.00 10.00      A   
ATOM   1289  O   LEU   138     -15.840  18.149   0.446  1.00 10.00      A   
ATOM   1290  N   THR   139     -16.319  19.076   2.438  1.00 10.00      A   
ATOM   1291  HN  THR   139     -16.932  19.109   3.206  1.00 10.00      A   
ATOM   1292  CA  THR   139     -15.150  19.945   2.425  1.00 10.00      A   
ATOM   1293  CB  THR   139     -15.464  21.299   1.759  1.00 10.00      A   
ATOM   1294  OG1 THR   139     -16.887  21.468   1.644  1.00 10.00      A   
ATOM   1295  HG1 THR   139     -17.135  22.327   2.009  1.00 10.00      A   
ATOM   1296  CG2 THR   139     -14.827  21.370   0.380  1.00 10.00      A   
ATOM   1297  C   THR   139     -14.606  20.182   3.832  1.00 10.00      A   
ATOM   1298  O   THR   139     -14.108  21.268   4.143  1.00 10.00      A   
ATOM   1299  N   ARG   140     -14.684  19.160   4.673  1.00 10.00      A   
ATOM   1300  HN  ARG   140     -15.065  18.311   4.365  1.00 10.00      A   
ATOM   1301  CA  ARG   140     -14.198  19.267   6.043  1.00 10.00      A   
ATOM   1302  CB  ARG   140     -15.336  19.596   7.010  1.00 10.00      A   
ATOM   1303  CG  ARG   140     -16.383  18.504   7.144  1.00 10.00      A   
ATOM   1304  CD  ARG   140     -17.217  18.696   8.397  1.00 10.00      A   
ATOM   1305  NE  ARG   140     -17.829  20.022   8.462  1.00 10.00      A   
ATOM   1306  HE  ARG   140     -17.781  20.582   7.651  1.00 10.00      A   
ATOM   1307  CZ  ARG   140     -18.419  20.519   9.549  1.00 10.00      A   
ATOM   1308  NH1 ARG   140     -18.479  19.805  10.668  1.00 10.00      A   
ATOM   1309 HH11 ARG   140     -18.063  18.848  10.705  1.00 10.00      A   
ATOM   1310 HH12 ARG   140     -18.940  20.199  11.517  1.00 10.00      A   
ATOM   1311  NH2 ARG   140     -18.975  21.721   9.506  1.00 10.00      A   
ATOM   1312 HH21 ARG   140     -18.954  22.280   8.613  1.00 10.00      A   
ATOM   1313 HH22 ARG   140     -19.433  22.121  10.354  1.00 10.00      A   
ATOM   1314  C   ARG   140     -13.496  17.992   6.488  1.00 10.00      A   
ATOM   1315  O   ARG   140     -13.757  16.909   5.961  1.00 10.00      A   
ATOM   1316  N   SER   141     -12.596  18.141   7.449  1.00 10.00      A   
ATOM   1317  HN  SER   141     -12.424  19.039   7.802  1.00 10.00      A   
ATOM   1318  CA  SER   141     -11.853  17.018   7.996  1.00 10.00      A   
ATOM   1319  CB  SER   141     -10.470  16.920   7.339  1.00 10.00      A   
ATOM   1320  OG  SER   141     -10.563  17.016   5.924  1.00 10.00      A   
ATOM   1321  HG  SER   141     -10.224  16.203   5.528  1.00 10.00      A   
ATOM   1322  C   SER   141     -11.710  17.186   9.506  1.00 10.00      A   
ATOM   1323  O   SER   141     -10.840  17.920   9.981  1.00 10.00      A   
ATOM   1324  N   VAL   142     -12.589  16.536  10.258  1.00 10.00      A   
ATOM   1325  HN  VAL   142     -13.284  15.983   9.816  1.00 10.00      A   
ATOM   1326  CA  VAL   142     -12.562  16.625  11.718  1.00 10.00      A   
ATOM   1327  CB  VAL   142     -13.932  16.322  12.363  1.00 10.00      A   
ATOM   1328  CG1 VAL   142     -14.970  17.342  11.920  1.00 10.00      A   
ATOM   1329  CG2 VAL   142     -14.390  14.904  12.048  1.00 10.00      A   
ATOM   1330  C   VAL   142     -11.488  15.731  12.335  1.00 10.00      A   
ATOM   1331  O   VAL   142     -10.753  15.040  11.624  1.00 10.00      A   
ATOM   1332  N   ASN   143     -11.418  15.751  13.664  1.00 10.00      A   
ATOM   1333  HN  ASN   143     -12.053  16.311  14.163  1.00 10.00      A   
ATOM   1334  CA  ASN   143     -10.441  14.967  14.412  1.00 10.00      A   
ATOM   1335  CB  ASN   143     -10.546  15.290  15.909  1.00 10.00      A   
ATOM   1336  CG  ASN   143      -9.516  14.570  16.762  1.00 10.00      A   
ATOM   1337  OD1 ASN   143      -9.760  13.465  17.249  1.00 10.00      A   
ATOM   1338  ND2 ASN   143      -8.362  15.193  16.951  1.00 10.00      A   
ATOM   1339 HD21 ASN   143      -8.236  16.076  16.534  1.00 10.00      A   
ATOM   1340 HD22 ASN   143      -7.683  14.757  17.507  1.00 10.00      A   
ATOM   1341  C   ASN   143     -10.629  13.469  14.176  1.00 10.00      A   
ATOM   1342  O   ASN   143     -11.746  13.004  13.925  1.00 10.00      A   
ATOM   1343  N   VAL   144      -9.529  12.723  14.271  1.00 10.00      A   
ATOM   1344  HN  VAL   144      -8.678  13.167  14.477  1.00 10.00      A   
ATOM   1345  CA  VAL   144      -9.536  11.275  14.068  1.00 10.00      A   
ATOM   1346  CB  VAL   144      -8.124  10.667  14.249  1.00 10.00      A   
ATOM   1347  CG1 VAL   144      -7.635  10.789  15.686  1.00 10.00      A   
ATOM   1348  CG2 VAL   144      -8.072   9.224  13.771  1.00 10.00      A   
ATOM   1349  C   VAL   144     -10.548  10.560  14.974  1.00 10.00      A   
ATOM   1350  O   VAL   144     -11.071   9.503  14.616  1.00 10.00      A   
ATOM   1351  N   GLY   145     -10.848  11.155  16.126  1.00 10.00      A   
ATOM   1352  HN  GLY   145     -10.412  12.007  16.356  1.00 10.00      A   
ATOM   1353  CA  GLY   145     -11.798  10.563  17.051  1.00 10.00      A   
ATOM   1354  C   GLY   145     -13.193  10.423  16.462  1.00 10.00      A   
ATOM   1355  O   GLY   145     -13.999   9.627  16.943  1.00 10.00      A   
ATOM   1356  N   PHE   146     -13.481  11.193  15.417  1.00 10.00      A   
ATOM   1357  HN  PHE   146     -12.795  11.809  15.069  1.00 10.00      A   
ATOM   1358  CA  PHE   146     -14.786  11.145  14.769  1.00 10.00      A   
ATOM   1359  CB  PHE   146     -15.526  12.472  14.937  1.00 10.00      A   
ATOM   1360  CG  PHE   146     -16.215  12.613  16.264  1.00 10.00      A   
ATOM   1361  CD1 PHE   146     -15.728  13.479  17.227  1.00 10.00      A   
ATOM   1362  CD2 PHE   146     -17.354  11.875  16.546  1.00 10.00      A   
ATOM   1363  CE1 PHE   146     -16.362  13.609  18.447  1.00 10.00      A   
ATOM   1364  CE2 PHE   146     -17.993  11.999  17.766  1.00 10.00      A   
ATOM   1365  CZ  PHE   146     -17.496  12.869  18.717  1.00 10.00      A   
ATOM   1366  C   PHE   146     -14.656  10.787  13.293  1.00 10.00      A   
ATOM   1367  O   PHE   146     -15.546  11.081  12.493  1.00 10.00      A   
ATOM   1368  N   SER   147     -13.554  10.131  12.944  1.00 10.00      A   
ATOM   1369  HN  SER   147     -12.893   9.910  13.636  1.00 10.00      A   
ATOM   1370  CA  SER   147     -13.298   9.728  11.563  1.00 10.00      A   
ATOM   1371  CB  SER   147     -11.952   9.007  11.454  1.00 10.00      A   
ATOM   1372  OG  SER   147     -11.791   8.067  12.508  1.00 10.00      A   
ATOM   1373  HG  SER   147     -11.389   8.508  13.270  1.00 10.00      A   
ATOM   1374  C   SER   147     -14.415   8.837  11.026  1.00 10.00      A   
ATOM   1375  O   SER   147     -14.893   9.032   9.908  1.00 10.00      A   
ATOM   1376  N   GLY   148     -14.828   7.864  11.835  1.00 10.00      A   
ATOM   1377  HN  GLY   148     -14.406   7.762  12.715  1.00 10.00      A   
ATOM   1378  CA  GLY   148     -15.885   6.958  11.433  1.00 10.00      A   
ATOM   1379  C   GLY   148     -17.185   7.690  11.191  1.00 10.00      A   
ATOM   1380  O   GLY   148     -17.864   7.450  10.193  1.00 10.00      A   
ATOM   1381  N   GLY   149     -17.519   8.602  12.097  1.00 10.00      A   
ATOM   1382  HN  GLY   149     -16.924   8.759  12.860  1.00 10.00      A   
ATOM   1383  CA  GLY   149     -18.742   9.367  11.963  1.00 10.00      A   
ATOM   1384  C   GLY   149     -18.731  10.230  10.718  1.00 10.00      A   
ATOM   1385  O   GLY   149     -19.717  10.281   9.983  1.00 10.00      A   
ATOM   1386  N   GLU   150     -17.603  10.893  10.479  1.00 10.00      A   
ATOM   1387  HN  GLU   150     -16.853  10.797  11.109  1.00 10.00      A   
ATOM   1388  CA  GLU   150     -17.443  11.762   9.320  1.00 10.00      A   
ATOM   1389  CB  GLU   150     -16.053  12.403   9.328  1.00 10.00      A   
ATOM   1390  CG  GLU   150     -15.815  13.373   8.183  1.00 10.00      A   
ATOM   1391  CD  GLU   150     -15.456  14.756   8.671  1.00 10.00      A   
ATOM   1392  OE1 GLU   150     -14.249  15.046   8.786  1.00 10.00      A   
ATOM   1393  OE2 GLU   150     -16.381  15.549   8.959  1.00 10.00      A   
ATOM   1394  C   GLU   150     -17.647  10.991   8.022  1.00 10.00      A   
ATOM   1395  O   GLU   150     -18.401  11.421   7.146  1.00 10.00      A   
ATOM   1396  N   LYS   151     -16.980   9.847   7.915  1.00 10.00      A   
ATOM   1397  HN  LYS   151     -16.404   9.559   8.660  1.00 10.00      A   
ATOM   1398  CA  LYS   151     -17.078   9.011   6.725  1.00 10.00      A   
ATOM   1399  CB  LYS   151     -16.074   7.853   6.790  1.00 10.00      A   
ATOM   1400  CG  LYS   151     -14.616   8.293   6.749  1.00 10.00      A   
ATOM   1401  CD  LYS   151     -13.672   7.102   6.702  1.00 10.00      A   
ATOM   1402  CE  LYS   151     -12.215   7.549   6.698  1.00 10.00      A   
ATOM   1403  NZ  LYS   151     -11.285   6.427   6.389  1.00 10.00      A   
ATOM   1404  HZ1 LYS   151     -10.311   6.779   6.298  1.00 10.00      A   
ATOM   1405  HZ2 LYS   151     -11.556   5.978   5.494  1.00 10.00      A   
ATOM   1406  HZ3 LYS   151     -11.314   5.716   7.150  1.00 10.00      A   
ATOM   1407  C   LYS   151     -18.497   8.488   6.527  1.00 10.00      A   
ATOM   1408  O   LYS   151     -19.025   8.513   5.416  1.00 10.00      A   
ATOM   1409  N   LYS   152     -19.118   8.038   7.611  1.00 10.00      A   
ATOM   1410  HN  LYS   152     -18.648   8.046   8.473  1.00 10.00      A   
ATOM   1411  CA  LYS   152     -20.476   7.517   7.547  1.00 10.00      A   
ATOM   1412  CB  LYS   152     -20.893   6.905   8.884  1.00 10.00      A   
ATOM   1413  CG  LYS   152     -20.385   5.490   9.095  1.00 10.00      A   
ATOM   1414  CD  LYS   152     -20.835   4.575   7.966  1.00 10.00      A   
ATOM   1415  CE  LYS   152     -20.357   3.149   8.180  1.00 10.00      A   
ATOM   1416  NZ  LYS   152     -20.894   2.226   7.146  1.00 10.00      A   
ATOM   1417  HZ1 LYS   152     -20.211   2.114   6.374  1.00 10.00      A   
ATOM   1418  HZ2 LYS   152     -21.781   2.603   6.756  1.00 10.00      A   
ATOM   1419  HZ3 LYS   152     -21.088   1.286   7.570  1.00 10.00      A   
ATOM   1420  C   LYS   152     -21.468   8.589   7.109  1.00 10.00      A   
ATOM   1421  O   LYS   152     -22.382   8.315   6.334  1.00 10.00      A   
ATOM   1422  N   ARG   153     -21.276   9.811   7.598  1.00 10.00      A   
ATOM   1423  HN  ARG   153     -20.526   9.968   8.214  1.00 10.00      A   
ATOM   1424  CA  ARG   153     -22.155  10.922   7.246  1.00 10.00      A   
ATOM   1425  CB  ARG   153     -21.789  12.177   8.043  1.00 10.00      A   
ATOM   1426  CG  ARG   153     -22.125  12.112   9.523  1.00 10.00      A   
ATOM   1427  CD  ARG   153     -21.646  13.365  10.239  1.00 10.00      A   
ATOM   1428  NE  ARG   153     -21.661  13.215  11.691  1.00 10.00      A   
ATOM   1429  HE  ARG   153     -22.365  12.646  12.081  1.00 10.00      A   
ATOM   1430  CZ  ARG   153     -20.789  13.808  12.505  1.00 10.00      A   
ATOM   1431  NH1 ARG   153     -19.832  14.585  12.007  1.00 10.00      A   
ATOM   1432 HH11 ARG   153     -19.760  14.730  10.978  1.00 10.00      A   
ATOM   1433 HH12 ARG   153     -19.152  15.059  12.643  1.00 10.00      A   
ATOM   1434  NH2 ARG   153     -20.873  13.618  13.813  1.00 10.00      A   
ATOM   1435 HH21 ARG   153     -21.623  13.006  14.205  1.00 10.00      A   
ATOM   1436 HH22 ARG   153     -20.198  14.080  14.459  1.00 10.00      A   
ATOM   1437  C   ARG   153     -22.072  11.219   5.755  1.00 10.00      A   
ATOM   1438  O   ARG   153     -23.072  11.550   5.121  1.00 10.00      A   
ATOM   1439  N   ASN   154     -20.871  11.091   5.201  1.00 10.00      A   
ATOM   1440  HN  ASN   154     -20.113  10.812   5.760  1.00 10.00      A   
ATOM   1441  CA  ASN   154     -20.652  11.345   3.782  1.00 10.00      A   
ATOM   1442  CB  ASN   154     -19.154  11.406   3.463  1.00 10.00      A   
ATOM   1443  CG  ASN   154     -18.699  12.799   3.080  1.00 10.00      A   
ATOM   1444  OD1 ASN   154     -18.880  13.229   1.940  1.00 10.00      A   
ATOM   1445  ND2 ASN   154     -18.092  13.507   4.021  1.00 10.00      A   
ATOM   1446 HD21 ASN   154     -17.964  13.095   4.902  1.00 10.00      A   
ATOM   1447 HD22 ASN   154     -17.805  14.423   3.805  1.00 10.00      A   
ATOM   1448  C   ASN   154     -21.326  10.277   2.931  1.00 10.00      A   
ATOM   1449  O   ASN   154     -22.010  10.590   1.952  1.00 10.00      A   
ATOM   1450  N   ASP   155     -21.135   9.022   3.322  1.00 10.00      A   
ATOM   1451  HN  ASP   155     -20.573   8.852   4.107  1.00 10.00      A   
ATOM   1452  CA  ASP   155     -21.716   7.885   2.611  1.00 10.00      A   
ATOM   1453  CB  ASP   155     -21.284   6.563   3.263  1.00 10.00      A   
ATOM   1454  CG  ASP   155     -19.862   6.136   2.937  1.00 10.00      A   
ATOM   1455  OD1 ASP   155     -19.027   7.000   2.591  1.00 10.00      A   
ATOM   1456  OD2 ASP   155     -19.562   4.923   3.053  1.00 10.00      A   
ATOM   1457  C   ASP   155     -23.240   7.968   2.611  1.00 10.00      A   
ATOM   1458  O   ASP   155     -23.888   7.737   1.589  1.00 10.00      A   
ATOM   1459  N   ILE   156     -23.804   8.312   3.763  1.00 10.00      A   
ATOM   1460  HN  ILE   156     -23.228   8.493   4.539  1.00 10.00      A   
ATOM   1461  CA  ILE   156     -25.249   8.424   3.910  1.00 10.00      A   
ATOM   1462  CB  ILE   156     -25.642   8.705   5.381  1.00 10.00      A   
ATOM   1463  CG1 ILE   156     -25.452   7.445   6.233  1.00 10.00      A   
ATOM   1464  CG2 ILE   156     -27.069   9.226   5.500  1.00 10.00      A   
ATOM   1465  CD1 ILE   156     -26.261   6.254   5.767  1.00 10.00      A   
ATOM   1466  C   ILE   156     -25.836   9.491   2.982  1.00 10.00      A   
ATOM   1467  O   ILE   156     -26.892   9.288   2.379  1.00 10.00      A   
ATOM   1468  N   LEU   157     -25.134  10.611   2.847  1.00 10.00      A   
ATOM   1469  HN  LEU   157     -24.285  10.705   3.330  1.00 10.00      A   
ATOM   1470  CA  LEU   157     -25.597  11.703   1.996  1.00 10.00      A   
ATOM   1471  CB  LEU   157     -24.673  12.919   2.101  1.00 10.00      A   
ATOM   1472  CG  LEU   157     -25.197  14.219   1.481  1.00 10.00      A   
ATOM   1473  CD1 LEU   157     -26.419  14.723   2.235  1.00 10.00      A   
ATOM   1474  CD2 LEU   157     -24.108  15.280   1.449  1.00 10.00      A   
ATOM   1475  C   LEU   157     -25.745  11.266   0.540  1.00 10.00      A   
ATOM   1476  O   LEU   157     -26.700  11.654  -0.135  1.00 10.00      A   
ATOM   1477  N   GLN   158     -24.815  10.437   0.068  1.00 10.00      A   
ATOM   1478  HN  GLN   158     -24.090  10.140   0.660  1.00 10.00      A   
ATOM   1479  CA  GLN   158     -24.851   9.955  -1.312  1.00 10.00      A   
ATOM   1480  CB  GLN   158     -23.668   9.023  -1.593  1.00 10.00      A   
ATOM   1481  CG  GLN   158     -22.320   9.525  -1.108  1.00 10.00      A   
ATOM   1482  CD  GLN   158     -21.271   8.427  -1.091  1.00 10.00      A   
ATOM   1483  OE1 GLN   158     -21.589   7.249  -0.934  1.00 10.00      A   
ATOM   1484  NE2 GLN   158     -20.012   8.805  -1.248  1.00 10.00      A   
ATOM   1485 HE21 GLN   158     -19.825   9.759  -1.367  1.00 10.00      A   
ATOM   1486 HE22 GLN   158     -19.315   8.111  -1.228  1.00 10.00      A   
ATOM   1487  C   GLN   158     -26.147   9.198  -1.570  1.00 10.00      A   
ATOM   1488  O   GLN   158     -26.749   9.307  -2.640  1.00 10.00      A   
ATOM   1489  N   MET   159     -26.588   8.465  -0.555  1.00 10.00      A   
ATOM   1490  HN  MET   159     -26.078   8.469   0.287  1.00 10.00      A   
ATOM   1491  CA  MET   159     -27.803   7.660  -0.636  1.00 10.00      A   
ATOM   1492  CB  MET   159     -27.890   6.749   0.595  1.00 10.00      A   
ATOM   1493  CG  MET   159     -28.924   5.637   0.507  1.00 10.00      A   
ATOM   1494  SD  MET   159     -28.826   4.494   1.901  1.00 10.00      A   
ATOM   1495  CE  MET   159     -29.256   5.575   3.262  1.00 10.00      A   
ATOM   1496  C   MET   159     -29.059   8.526  -0.746  1.00 10.00      A   
ATOM   1497  O   MET   159     -30.132   8.033  -1.089  1.00 10.00      A   
ATOM   1498  N   ALA   160     -28.927   9.814  -0.459  1.00 10.00      A   
ATOM   1499  HN  ALA   160     -28.046  10.162  -0.193  1.00 10.00      A   
ATOM   1500  CA  ALA   160     -30.065  10.722  -0.525  1.00 10.00      A   
ATOM   1501  CB  ALA   160     -30.178  11.526   0.762  1.00 10.00      A   
ATOM   1502  C   ALA   160     -29.997  11.656  -1.730  1.00 10.00      A   
ATOM   1503  O   ALA   160     -31.003  12.248  -2.114  1.00 10.00      A   
ATOM   1504  N   VAL   161     -28.819  11.785  -2.328  1.00 10.00      A   
ATOM   1505  HN  VAL   161     -28.050  11.282  -1.989  1.00 10.00      A   
ATOM   1506  CA  VAL   161     -28.646  12.674  -3.474  1.00 10.00      A   
ATOM   1507  CB  VAL   161     -27.341  13.502  -3.363  1.00 10.00      A   
ATOM   1508  CG1 VAL   161     -27.222  14.494  -4.514  1.00 10.00      A   
ATOM   1509  CG2 VAL   161     -27.278  14.233  -2.030  1.00 10.00      A   
ATOM   1510  C   VAL   161     -28.671  11.921  -4.808  1.00 10.00      A   
ATOM   1511  O   VAL   161     -29.206  12.420  -5.797  1.00 10.00      A   
ATOM   1512  N   LEU   162     -28.122  10.709  -4.828  1.00 10.00      A   
ATOM   1513  HN  LEU   162     -27.746  10.339  -4.002  1.00 10.00      A   
ATOM   1514  CA  LEU   162     -28.057   9.915  -6.060  1.00 10.00      A   
ATOM   1515  CB  LEU   162     -27.028   8.790  -5.931  1.00 10.00      A   
ATOM   1516  CG  LEU   162     -25.568   9.224  -5.774  1.00 10.00      A   
ATOM   1517  CD1 LEU   162     -24.669   8.016  -5.566  1.00 10.00      A   
ATOM   1518  CD2 LEU   162     -25.113  10.030  -6.979  1.00 10.00      A   
ATOM   1519  C   LEU   162     -29.411   9.350  -6.499  1.00 10.00      A   
ATOM   1520  O   LEU   162     -29.541   8.856  -7.622  1.00 10.00      A   
ATOM   1521  N   GLU   163     -30.410   9.441  -5.624  1.00 10.00      A   
ATOM   1522  HN  GLU   163     -30.242   9.868  -4.762  1.00 10.00      A   
ATOM   1523  CA  GLU   163     -31.757   8.929  -5.907  1.00 10.00      A   
ATOM   1524  CB  GLU   163     -32.432   9.700  -7.048  1.00 10.00      A   
ATOM   1525  CG  GLU   163     -32.332  11.212  -6.970  1.00 10.00      A   
ATOM   1526  CD  GLU   163     -32.988  11.875  -8.163  1.00 10.00      A   
ATOM   1527  OE1 GLU   163     -32.311  12.059  -9.200  1.00 10.00      A   
ATOM   1528  OE2 GLU   163     -34.196  12.193  -8.075  1.00 10.00      A   
ATOM   1529  C   GLU   163     -31.726   7.439  -6.262  1.00 10.00      A   
ATOM   1530  O   GLU   163     -32.077   7.053  -7.380  1.00 10.00      A   
ATOM   1531  N   PRO   164     -31.312   6.575  -5.329  1.00 10.00      A   
ATOM   1532  CA  PRO   164     -31.245   5.142  -5.584  1.00 10.00      A   
ATOM   1533  CB  PRO   164     -30.243   4.667  -4.537  1.00 10.00      A   
ATOM   1534  CG  PRO   164     -30.451   5.587  -3.382  1.00 10.00      A   
ATOM   1535  CD  PRO   164     -30.884   6.911  -3.960  1.00 10.00      A   
ATOM   1536  C   PRO   164     -32.592   4.457  -5.369  1.00 10.00      A   
ATOM   1537  O   PRO   164     -33.575   5.089  -4.974  1.00 10.00      A   
ATOM   1538  N   GLU   165     -32.631   3.170  -5.652  1.00 10.00      A   
ATOM   1539  HN  GLU   165     -31.816   2.733  -5.984  1.00 10.00      A   
ATOM   1540  CA  GLU   165     -33.838   2.376  -5.480  1.00 10.00      A   
ATOM   1541  CB  GLU   165     -34.301   1.812  -6.824  1.00 10.00      A   
ATOM   1542  CG  GLU   165     -34.735   2.872  -7.820  1.00 10.00      A   
ATOM   1543  CD  GLU   165     -35.064   2.290  -9.179  1.00 10.00      A   
ATOM   1544  OE1 GLU   165     -35.886   1.348  -9.246  1.00 10.00      A   
ATOM   1545  OE2 GLU   165     -34.514   2.783 -10.190  1.00 10.00      A   
ATOM   1546  C   GLU   165     -33.548   1.241  -4.508  1.00 10.00      A   
ATOM   1547  O   GLU   165     -34.358   0.912  -3.637  1.00 10.00      A   
ATOM   1548  N   LEU   166     -32.370   0.663  -4.667  1.00 10.00      A   
ATOM   1549  HN  LEU   166     -31.775   0.986  -5.381  1.00 10.00      A   
ATOM   1550  CA  LEU   166     -31.915  -0.425  -3.825  1.00 10.00      A   
ATOM   1551  CB  LEU   166     -31.571  -1.637  -4.693  1.00 10.00      A   
ATOM   1552  CG  LEU   166     -31.326  -2.951  -3.957  1.00 10.00      A   
ATOM   1553  CD1 LEU   166     -32.638  -3.531  -3.448  1.00 10.00      A   
ATOM   1554  CD2 LEU   166     -30.617  -3.938  -4.867  1.00 10.00      A   
ATOM   1555  C   LEU   166     -30.680   0.031  -3.059  1.00 10.00      A   
ATOM   1556  O   LEU   166     -29.608   0.211  -3.641  1.00 10.00      A   
ATOM   1557  N   CYS   167     -30.842   0.237  -1.767  1.00 10.00      A   
ATOM   1558  HN  CYS   167     -31.720   0.068  -1.362  1.00 10.00      A   
ATOM   1559  CA  CYS   167     -29.749   0.692  -0.923  1.00 10.00      A   
ATOM   1560  CB  CYS   167     -30.280   1.678   0.120  1.00 10.00      A   
ATOM   1561  SG  CYS   167     -31.516   2.839  -0.516  1.00 10.00      A   
ATOM   1562  HG  CYS   167     -32.714   2.312  -0.301  1.00 10.00      A   
ATOM   1563  C   CYS   167     -29.060  -0.487  -0.240  1.00 10.00      A   
ATOM   1564  O   CYS   167     -29.644  -1.139   0.630  1.00 10.00      A   
ATOM   1565  N   ILE   168     -27.826  -0.761  -0.640  1.00 10.00      A   
ATOM   1566  HN  ILE   168     -27.410  -0.201  -1.334  1.00 10.00      A   
ATOM   1567  CA  ILE   168     -27.063  -1.863  -0.073  1.00 10.00      A   
ATOM   1568  CB  ILE   168     -26.361  -2.681  -1.179  1.00 10.00      A   
ATOM   1569  CG1 ILE   168     -27.379  -3.113  -2.239  1.00 10.00      A   
ATOM   1570  CG2 ILE   168     -25.658  -3.898  -0.591  1.00 10.00      A   
ATOM   1571  CD1 ILE   168     -26.757  -3.732  -3.470  1.00 10.00      A   
ATOM   1572  C   ILE   168     -26.020  -1.342   0.916  1.00 10.00      A   
ATOM   1573  O   ILE   168     -25.047  -0.697   0.525  1.00 10.00      A   
ATOM   1574  N   LEU   169     -26.230  -1.623   2.194  1.00 10.00      A   
ATOM   1575  HN  LEU   169     -27.026  -2.143   2.445  1.00 10.00      A   
ATOM   1576  CA  LEU   169     -25.312  -1.185   3.236  1.00 10.00      A   
ATOM   1577  CB  LEU   169     -26.036  -0.297   4.253  1.00 10.00      A   
ATOM   1578  CG  LEU   169     -26.399   1.113   3.785  1.00 10.00      A   
ATOM   1579  CD1 LEU   169     -27.314   1.791   4.794  1.00 10.00      A   
ATOM   1580  CD2 LEU   169     -25.143   1.944   3.560  1.00 10.00      A   
ATOM   1581  C   LEU   169     -24.681  -2.380   3.941  1.00 10.00      A   
ATOM   1582  O   LEU   169     -25.374  -3.184   4.570  1.00 10.00      A   
ATOM   1583  N   ASP   170     -23.374  -2.515   3.807  1.00 10.00      A   
ATOM   1584  HN  ASP   170     -22.876  -1.862   3.271  1.00 10.00      A   
ATOM   1585  CA  ASP   170     -22.657  -3.612   4.444  1.00 10.00      A   
ATOM   1586  CB  ASP   170     -21.747  -4.335   3.447  1.00 10.00      A   
ATOM   1587  CG  ASP   170     -20.724  -5.223   4.136  1.00 10.00      A   
ATOM   1588  OD1 ASP   170     -21.113  -6.259   4.715  1.00 10.00      A   
ATOM   1589  OD2 ASP   170     -19.522  -4.883   4.101  1.00 10.00      A   
ATOM   1590  C   ASP   170     -21.847  -3.110   5.631  1.00 10.00      A   
ATOM   1591  O   ASP   170     -20.888  -2.348   5.469  1.00 10.00      A   
ATOM   1592  N   GLU   171     -22.248  -3.524   6.823  1.00 10.00      A   
ATOM   1593  HN  GLU   171     -23.022  -4.129   6.886  1.00 10.00      A   
ATOM   1594  CA  GLU   171     -21.569  -3.127   8.042  1.00 10.00      A   
ATOM   1595  CB  GLU   171     -22.564  -2.575   9.068  1.00 10.00      A   
ATOM   1596  CG  GLU   171     -23.451  -1.453   8.550  1.00 10.00      A   
ATOM   1597  CD  GLU   171     -22.665  -0.301   7.954  1.00 10.00      A   
ATOM   1598  OE1 GLU   171     -21.630   0.090   8.535  1.00 10.00      A   
ATOM   1599  OE2 GLU   171     -23.086   0.234   6.904  1.00 10.00      A   
ATOM   1600  C   GLU   171     -20.815  -4.318   8.618  1.00 10.00      A   
ATOM   1601  O   GLU   171     -21.107  -4.793   9.716  1.00 10.00      A   
ATOM   1602  N   SER   172     -19.849  -4.809   7.856  1.00 10.00      A   
ATOM   1603  HN  SER   172     -19.674  -4.397   6.983  1.00 10.00      A   
ATOM   1604  CA  SER   172     -19.046  -5.943   8.275  1.00 10.00      A   
ATOM   1605  CB  SER   172     -18.686  -6.806   7.062  1.00 10.00      A   
ATOM   1606  OG  SER   172     -18.133  -6.019   6.018  1.00 10.00      A   
ATOM   1607  HG  SER   172     -18.835  -5.794   5.376  1.00 10.00      A   
ATOM   1608  C   SER   172     -17.782  -5.476   8.987  1.00 10.00      A   
ATOM   1609  O   SER   172     -16.841  -6.249   9.193  1.00 10.00      A   
ATOM   1610  N   ASP   173     -17.771  -4.209   9.368  1.00 10.00      A   
ATOM   1611  HN  ASP   173     -18.560  -3.654   9.201  1.00 10.00      A   
ATOM   1612  CA  ASP   173     -16.628  -3.626  10.050  1.00 10.00      A   
ATOM   1613  CB  ASP   173     -16.624  -2.104   9.886  1.00 10.00      A   
ATOM   1614  CG  ASP   173     -15.244  -1.541   9.608  1.00 10.00      A   
ATOM   1615  OD1 ASP   173     -14.308  -1.831  10.382  1.00 10.00      A   
ATOM   1616  OD2 ASP   173     -15.089  -0.802   8.609  1.00 10.00      A   
ATOM   1617  C   ASP   173     -16.643  -3.992  11.525  1.00 10.00      A   
ATOM   1618  O   ASP   173     -17.673  -4.397  12.066  1.00 10.00      A   
ATOM   1619  N   SER   174     -15.498  -3.868  12.166  1.00 10.00      A   
ATOM   1620  HN  SER   174     -14.707  -3.548  11.676  1.00 10.00      A   
ATOM   1621  CA  SER   174     -15.370  -4.176  13.576  1.00 10.00      A   
ATOM   1622  CB  SER   174     -14.649  -5.512  13.761  1.00 10.00      A   
ATOM   1623  OG  SER   174     -15.290  -6.533  13.010  1.00 10.00      A   
ATOM   1624  HG  SER   174     -16.032  -6.151  12.527  1.00 10.00      A   
ATOM   1625  C   SER   174     -14.620  -3.049  14.275  1.00 10.00      A   
ATOM   1626  O   SER   174     -13.496  -2.708  13.897  1.00 10.00      A   
ATOM   1627  N   GLY   175     -15.258  -2.458  15.275  1.00 10.00      A   
ATOM   1628  HN  GLY   175     -16.155  -2.769  15.524  1.00 10.00      A   
ATOM   1629  CA  GLY   175     -14.652  -1.362  15.998  1.00 10.00      A   
ATOM   1630  C   GLY   175     -15.259  -0.041  15.583  1.00 10.00      A   
ATOM   1631  O   GLY   175     -14.623   1.009  15.679  1.00 10.00      A   
ATOM   1632  N   LEU   176     -16.499  -0.104  15.114  1.00 10.00      A   
ATOM   1633  HN  LEU   176     -16.950  -0.973  15.082  1.00 10.00      A   
ATOM   1634  CA  LEU   176     -17.216   1.079  14.667  1.00 10.00      A   
ATOM   1635  CB  LEU   176     -18.397   0.698  13.769  1.00 10.00      A   
ATOM   1636  CG  LEU   176     -18.056   0.298  12.332  1.00 10.00      A   
ATOM   1637  CD1 LEU   176     -19.318  -0.073  11.568  1.00 10.00      A   
ATOM   1638  CD2 LEU   176     -17.309   1.419  11.622  1.00 10.00      A   
ATOM   1639  C   LEU   176     -17.698   1.912  15.846  1.00 10.00      A   
ATOM   1640  O   LEU   176     -18.048   1.378  16.900  1.00 10.00      A   
ATOM   1641  N   ASP   177     -17.712   3.220  15.655  1.00 10.00      A   
ATOM   1642  HN  ASP   177     -17.425   3.575  14.790  1.00 10.00      A   
ATOM   1643  CA  ASP   177     -18.145   4.146  16.688  1.00 10.00      A   
ATOM   1644  CB  ASP   177     -17.653   5.555  16.360  1.00 10.00      A   
ATOM   1645  CG  ASP   177     -16.762   6.120  17.441  1.00 10.00      A   
ATOM   1646  OD1 ASP   177     -17.273   6.422  18.535  1.00 10.00      A   
ATOM   1647  OD2 ASP   177     -15.542   6.257  17.193  1.00 10.00      A   
ATOM   1648  C   ASP   177     -19.659   4.155  16.792  1.00 10.00      A   
ATOM   1649  O   ASP   177     -20.354   4.133  15.777  1.00 10.00      A   
ATOM   1650  N   ILE   178     -20.168   4.202  18.020  1.00 10.00      A   
ATOM   1651  HN  ILE   178     -19.560   4.230  18.789  1.00 10.00      A   
ATOM   1652  CA  ILE   178     -21.611   4.217  18.247  1.00 10.00      A   
ATOM   1653  CB  ILE   178     -21.989   4.095  19.740  1.00 10.00      A   
ATOM   1654  CG1 ILE   178     -21.143   5.038  20.605  1.00 10.00      A   
ATOM   1655  CG2 ILE   178     -21.856   2.652  20.207  1.00 10.00      A   
ATOM   1656  CD1 ILE   178     -21.557   5.074  22.061  1.00 10.00      A   
ATOM   1657  C   ILE   178     -22.244   5.466  17.644  1.00 10.00      A   
ATOM   1658  O   ILE   178     -23.394   5.443  17.215  1.00 10.00      A   
ATOM   1659  N   ASP   179     -21.477   6.550  17.602  1.00 10.00      A   
ATOM   1660  HN  ASP   179     -20.573   6.511  17.982  1.00 10.00      A   
ATOM   1661  CA  ASP   179     -21.956   7.801  17.029  1.00 10.00      A   
ATOM   1662  CB  ASP   179     -20.947   8.922  17.270  1.00 10.00      A   
ATOM   1663  CG  ASP   179     -21.618  10.265  17.469  1.00 10.00      A   
ATOM   1664  OD1 ASP   179     -21.883  10.965  16.468  1.00 10.00      A   
ATOM   1665  OD2 ASP   179     -21.890  10.627  18.635  1.00 10.00      A   
ATOM   1666  C   ASP   179     -22.188   7.633  15.533  1.00 10.00      A   
ATOM   1667  O   ASP   179     -23.115   8.205  14.962  1.00 10.00      A   
ATOM   1668  N   ALA   180     -21.343   6.820  14.909  1.00 10.00      A   
ATOM   1669  HN  ALA   180     -20.634   6.384  15.424  1.00 10.00      A   
ATOM   1670  CA  ALA   180     -21.446   6.555  13.483  1.00 10.00      A   
ATOM   1671  CB  ALA   180     -20.145   5.965  12.966  1.00 10.00      A   
ATOM   1672  C   ALA   180     -22.607   5.611  13.206  1.00 10.00      A   
ATOM   1673  O   ALA   180     -23.193   5.628  12.124  1.00 10.00      A   
ATOM   1674  N   LEU   181     -22.936   4.791  14.198  1.00 10.00      A   
ATOM   1675  HN  LEU   181     -22.424   4.823  15.034  1.00 10.00      A   
ATOM   1676  CA  LEU   181     -24.033   3.842  14.077  1.00 10.00      A   
ATOM   1677  CB  LEU   181     -24.023   2.852  15.245  1.00 10.00      A   
ATOM   1678  CG  LEU   181     -22.743   2.031  15.423  1.00 10.00      A   
ATOM   1679  CD1 LEU   181     -22.915   1.005  16.533  1.00 10.00      A   
ATOM   1680  CD2 LEU   181     -22.339   1.362  14.116  1.00 10.00      A   
ATOM   1681  C   LEU   181     -25.366   4.576  14.019  1.00 10.00      A   
ATOM   1682  O   LEU   181     -26.317   4.115  13.388  1.00 10.00      A   
ATOM   1683  N   LYS   182     -25.427   5.729  14.671  1.00 10.00      A   
ATOM   1684  HN  LYS   182     -24.637   6.047  15.157  1.00 10.00      A   
ATOM   1685  CA  LYS   182     -26.642   6.528  14.677  1.00 10.00      A   
ATOM   1686  CB  LYS   182     -26.609   7.575  15.793  1.00 10.00      A   
ATOM   1687  CG  LYS   182     -27.951   8.250  16.039  1.00 10.00      A   
ATOM   1688  CD  LYS   182     -27.792   9.540  16.823  1.00 10.00      A   
ATOM   1689  CE  LYS   182     -29.132  10.222  17.059  1.00 10.00      A   
ATOM   1690  NZ  LYS   182     -29.855  10.498  15.789  1.00 10.00      A   
ATOM   1691  HZ1 LYS   182     -30.225   9.616  15.384  1.00 10.00      A   
ATOM   1692  HZ2 LYS   182     -29.214  10.935  15.100  1.00 10.00      A   
ATOM   1693  HZ3 LYS   182     -30.651  11.148  15.963  1.00 10.00      A   
ATOM   1694  C   LYS   182     -26.831   7.205  13.324  1.00 10.00      A   
ATOM   1695  O   LYS   182     -27.955   7.473  12.902  1.00 10.00      A   
ATOM   1696  N   VAL   183     -25.718   7.470  12.646  1.00 10.00      A   
ATOM   1697  HN  VAL   183     -24.853   7.225  13.040  1.00 10.00      A   
ATOM   1698  CA  VAL   183     -25.745   8.108  11.333  1.00 10.00      A   
ATOM   1699  CB  VAL   183     -24.322   8.363  10.791  1.00 10.00      A   
ATOM   1700  CG1 VAL   183     -24.369   9.071   9.443  1.00 10.00      A   
ATOM   1701  CG2 VAL   183     -23.500   9.165  11.784  1.00 10.00      A   
ATOM   1702  C   VAL   183     -26.503   7.247  10.333  1.00 10.00      A   
ATOM   1703  O   VAL   183     -27.437   7.715   9.682  1.00 10.00      A   
ATOM   1704  N   VAL   184     -26.102   5.986  10.220  1.00 10.00      A   
ATOM   1705  HN  VAL   184     -25.352   5.667  10.770  1.00 10.00      A   
ATOM   1706  CA  VAL   184     -26.753   5.065   9.294  1.00 10.00      A   
ATOM   1707  CB  VAL   184     -25.973   3.744   9.113  1.00 10.00      A   
ATOM   1708  CG1 VAL   184     -24.683   3.988   8.347  1.00 10.00      A   
ATOM   1709  CG2 VAL   184     -25.677   3.085  10.453  1.00 10.00      A   
ATOM   1710  C   VAL   184     -28.193   4.784   9.718  1.00 10.00      A   
ATOM   1711  O   VAL   184     -29.081   4.636   8.879  1.00 10.00      A   
ATOM   1712  N   ALA   185     -28.420   4.744  11.026  1.00 10.00      A   
ATOM   1713  HN  ALA   185     -27.673   4.883  11.643  1.00 10.00      A   
ATOM   1714  CA  ALA   185     -29.749   4.494  11.566  1.00 10.00      A   
ATOM   1715  CB  ALA   185     -29.682   4.323  13.077  1.00 10.00      A   
ATOM   1716  C   ALA   185     -30.706   5.624  11.195  1.00 10.00      A   
ATOM   1717  O   ALA   185     -31.770   5.391  10.618  1.00 10.00      A   
ATOM   1718  N   ASP   186     -30.308   6.851  11.509  1.00 10.00      A   
ATOM   1719  HN  ASP   186     -29.439   6.972  11.952  1.00 10.00      A   
ATOM   1720  CA  ASP   186     -31.127   8.023  11.216  1.00 10.00      A   
ATOM   1721  CB  ASP   186     -30.529   9.276  11.865  1.00 10.00      A   
ATOM   1722  CG  ASP   186     -31.587  10.242  12.366  1.00 10.00      A   
ATOM   1723  OD1 ASP   186     -32.419  10.704  11.559  1.00 10.00      A   
ATOM   1724  OD2 ASP   186     -31.583  10.558  13.576  1.00 10.00      A   
ATOM   1725  C   ASP   186     -31.253   8.221   9.709  1.00 10.00      A   
ATOM   1726  O   ASP   186     -32.293   8.652   9.211  1.00 10.00      A   
ATOM   1727  N   GLY   187     -30.188   7.886   8.988  1.00 10.00      A   
ATOM   1728  HN  GLY   187     -29.384   7.553   9.445  1.00 10.00      A   
ATOM   1729  CA  GLY   187     -30.192   8.017   7.543  1.00 10.00      A   
ATOM   1730  C   GLY   187     -31.248   7.142   6.898  1.00 10.00      A   
ATOM   1731  O   GLY   187     -32.031   7.610   6.068  1.00 10.00      A   
ATOM   1732  N   VAL   188     -31.271   5.871   7.283  1.00 10.00      A   
ATOM   1733  HN  VAL   188     -30.610   5.559   7.942  1.00 10.00      A   
ATOM   1734  CA  VAL   188     -32.249   4.925   6.752  1.00 10.00      A   
ATOM   1735  CB  VAL   188     -31.968   3.484   7.240  1.00 10.00      A   
ATOM   1736  CG1 VAL   188     -33.096   2.536   6.852  1.00 10.00      A   
ATOM   1737  CG2 VAL   188     -30.645   2.988   6.681  1.00 10.00      A   
ATOM   1738  C   VAL   188     -33.658   5.345   7.162  1.00 10.00      A   
ATOM   1739  O   VAL   188     -34.593   5.287   6.366  1.00 10.00      A   
ATOM   1740  N   ASN   189     -33.788   5.807   8.400  1.00 10.00      A   
ATOM   1741  HN  ASN   189     -32.995   5.850   8.980  1.00 10.00      A   
ATOM   1742  CA  ASN   189     -35.076   6.245   8.929  1.00 10.00      A   
ATOM   1743  CB  ASN   189     -34.947   6.593  10.417  1.00 10.00      A   
ATOM   1744  CG  ASN   189     -36.237   6.385  11.189  1.00 10.00      A   
ATOM   1745  OD1 ASN   189     -37.320   6.327  10.609  1.00 10.00      A   
ATOM   1746  ND2 ASN   189     -36.130   6.282  12.506  1.00 10.00      A   
ATOM   1747 HD21 ASN   189     -35.234   6.346  12.907  1.00 10.00      A   
ATOM   1748 HD22 ASN   189     -36.949   6.145  13.030  1.00 10.00      A   
ATOM   1749  C   ASN   189     -35.605   7.455   8.156  1.00 10.00      A   
ATOM   1750  O   ASN   189     -36.800   7.560   7.892  1.00 10.00      A   
ATOM   1751  N   SER   190     -34.704   8.356   7.778  1.00 10.00      A   
ATOM   1752  HN  SER   190     -33.761   8.214   8.009  1.00 10.00      A   
ATOM   1753  CA  SER   190     -35.083   9.560   7.041  1.00 10.00      A   
ATOM   1754  CB  SER   190     -33.950  10.589   7.069  1.00 10.00      A   
ATOM   1755  OG  SER   190     -33.547  10.870   8.401  1.00 10.00      A   
ATOM   1756  HG  SER   190     -32.969  10.157   8.719  1.00 10.00      A   
ATOM   1757  C   SER   190     -35.487   9.254   5.599  1.00 10.00      A   
ATOM   1758  O   SER   190     -36.221  10.020   4.974  1.00 10.00      A   
ATOM   1759  N   LEU   191     -35.011   8.133   5.072  1.00 10.00      A   
ATOM   1760  HN  LEU   191     -34.436   7.550   5.617  1.00 10.00      A   
ATOM   1761  CA  LEU   191     -35.332   7.742   3.703  1.00 10.00      A   
ATOM   1762  CB  LEU   191     -34.065   7.373   2.927  1.00 10.00      A   
ATOM   1763  CG  LEU   191     -33.142   8.531   2.547  1.00 10.00      A   
ATOM   1764  CD1 LEU   191     -31.981   8.026   1.710  1.00 10.00      A   
ATOM   1765  CD2 LEU   191     -33.907   9.610   1.797  1.00 10.00      A   
ATOM   1766  C   LEU   191     -36.321   6.584   3.678  1.00 10.00      A   
ATOM   1767  O   LEU   191     -36.485   5.912   2.660  1.00 10.00      A   
ATOM   1768  N   ARG   192     -36.992   6.368   4.800  1.00 10.00      A   
ATOM   1769  HN  ARG   192     -36.828   6.947   5.575  1.00 10.00      A   
ATOM   1770  CA  ARG   192     -37.968   5.294   4.915  1.00 10.00      A   
ATOM   1771  CB  ARG   192     -38.111   4.868   6.376  1.00 10.00      A   
ATOM   1772  CG  ARG   192     -37.879   3.388   6.623  1.00 10.00      A   
ATOM   1773  CD  ARG   192     -39.078   2.559   6.203  1.00 10.00      A   
ATOM   1774  NE  ARG   192     -39.402   1.533   7.191  1.00 10.00      A   
ATOM   1775  HE  ARG   192     -39.472   1.823   8.129  1.00 10.00      A   
ATOM   1776  CZ  ARG   192     -39.589   0.245   6.906  1.00 10.00      A   
ATOM   1777  NH1 ARG   192     -39.509  -0.192   5.654  1.00 10.00      A   
ATOM   1778 HH11 ARG   192     -39.287   0.469   4.875  1.00 10.00      A   
ATOM   1779 HH12 ARG   192     -39.652  -1.212   5.445  1.00 10.00      A   
ATOM   1780  NH2 ARG   192     -39.866  -0.610   7.877  1.00 10.00      A   
ATOM   1781 HH21 ARG   192     -40.022  -1.627   7.653  1.00 10.00      A   
ATOM   1782 HH22 ARG   192     -39.927  -0.284   8.865  1.00 10.00      A   
ATOM   1783  C   ARG   192     -39.319   5.726   4.347  1.00 10.00      A   
ATOM   1784  O   ARG   192     -40.322   5.777   5.063  1.00 10.00      A   
ATOM   1785  N   ASP   193     -39.333   6.047   3.060  1.00 10.00      A   
ATOM   1786  HN  ASP   193     -38.497   5.991   2.546  1.00 10.00      A   
ATOM   1787  CA  ASP   193     -40.554   6.476   2.392  1.00 10.00      A   
ATOM   1788  CB  ASP   193     -40.260   7.224   1.080  1.00 10.00      A   
ATOM   1789  CG  ASP   193     -39.116   6.635   0.270  1.00 10.00      A   
ATOM   1790  OD1 ASP   193     -39.243   5.487  -0.221  1.00 10.00      A   
ATOM   1791  OD2 ASP   193     -38.087   7.323   0.118  1.00 10.00      A   
ATOM   1792  C   ASP   193     -41.497   5.305   2.151  1.00 10.00      A   
ATOM   1793  O   ASP   193     -42.532   5.187   2.803  1.00 10.00      A   
ATOM   1794  N   GLY   194     -41.126   4.436   1.232  1.00 10.00      A   
ATOM   1795  HN  GLY   194     -40.277   4.580   0.753  1.00 10.00      A   
ATOM   1796  CA  GLY   194     -41.946   3.289   0.910  1.00 10.00      A   
ATOM   1797  C   GLY   194     -41.616   2.741  -0.461  1.00 10.00      A   
ATOM   1798  O   GLY   194     -42.099   1.678  -0.850  1.00 10.00      A   
ATOM   1799  N   LYS   195     -40.796   3.476  -1.198  1.00 10.00      A   
ATOM   1800  HN  LYS   195     -40.445   4.322  -0.831  1.00 10.00      A   
ATOM   1801  CA  LYS   195     -40.389   3.065  -2.532  1.00 10.00      A   
ATOM   1802  CB  LYS   195     -40.464   4.251  -3.501  1.00 10.00      A   
ATOM   1803  CG  LYS   195     -41.849   4.863  -3.646  1.00 10.00      A   
ATOM   1804  CD  LYS   195     -41.802   6.127  -4.487  1.00 10.00      A   
ATOM   1805  CE  LYS   195     -43.186   6.723  -4.674  1.00 10.00      A   
ATOM   1806  NZ  LYS   195     -43.137   7.998  -5.437  1.00 10.00      A   
ATOM   1807  HZ1 LYS   195     -42.619   7.863  -6.327  1.00 10.00      A   
ATOM   1808  HZ2 LYS   195     -42.659   8.733  -4.879  1.00 10.00      A   
ATOM   1809  HZ3 LYS   195     -44.102   8.321  -5.657  1.00 10.00      A   
ATOM   1810  C   LYS   195     -38.969   2.517  -2.504  1.00 10.00      A   
ATOM   1811  O   LYS   195     -38.628   1.593  -3.246  1.00 10.00      A   
ATOM   1812  N   ARG   196     -38.141   3.097  -1.643  1.00 10.00      A   
ATOM   1813  HN  ARG   196     -38.475   3.828  -1.074  1.00 10.00      A   
ATOM   1814  CA  ARG   196     -36.751   2.677  -1.519  1.00 10.00      A   
ATOM   1815  CB  ARG   196     -35.876   3.803  -0.959  1.00 10.00      A   
ATOM   1816  CG  ARG   196     -35.477   4.857  -1.978  1.00 10.00      A   
ATOM   1817  CD  ARG   196     -36.623   5.809  -2.269  1.00 10.00      A   
ATOM   1818  NE  ARG   196     -36.252   6.837  -3.240  1.00 10.00      A   
ATOM   1819  HE  ARG   196     -35.779   6.542  -4.050  1.00 10.00      A   
ATOM   1820  CZ  ARG   196     -36.501   8.137  -3.083  1.00 10.00      A   
ATOM   1821  NH1 ARG   196     -37.122   8.575  -1.996  1.00 10.00      A   
ATOM   1822 HH11 ARG   196     -37.314   9.593  -1.877  1.00 10.00      A   
ATOM   1823 HH12 ARG   196     -37.421   7.899  -1.245  1.00 10.00      A   
ATOM   1824  NH2 ARG   196     -36.137   8.998  -4.025  1.00 10.00      A   
ATOM   1825 HH21 ARG   196     -35.655   8.658  -4.889  1.00 10.00      A   
ATOM   1826 HH22 ARG   196     -36.329  10.018  -3.911  1.00 10.00      A   
ATOM   1827  C   ARG   196     -36.612   1.431  -0.657  1.00 10.00      A   
ATOM   1828  O   ARG   196     -37.225   1.323   0.408  1.00 10.00      A   
ATOM   1829  N   SER   197     -35.816   0.489  -1.138  1.00 10.00      A   
ATOM   1830  HN  SER   197     -35.382   0.630  -2.009  1.00 10.00      A   
ATOM   1831  CA  SER   197     -35.561  -0.746  -0.420  1.00 10.00      A   
ATOM   1832  CB  SER   197     -35.623  -1.927  -1.383  1.00 10.00      A   
ATOM   1833  OG  SER   197     -36.756  -1.818  -2.225  1.00 10.00      A   
ATOM   1834  HG  SER   197     -36.613  -2.344  -3.023  1.00 10.00      A   
ATOM   1835  C   SER   197     -34.192  -0.676   0.244  1.00 10.00      A   
ATOM   1836  O   SER   197     -33.257  -0.103  -0.316  1.00 10.00      A   
ATOM   1837  N   PHE   198     -34.075  -1.252   1.429  1.00 10.00      A   
ATOM   1838  HN  PHE   198     -34.847  -1.714   1.815  1.00 10.00      A   
ATOM   1839  CA  PHE   198     -32.819  -1.229   2.164  1.00 10.00      A   
ATOM   1840  CB  PHE   198     -32.974  -0.444   3.475  1.00 10.00      A   
ATOM   1841  CG  PHE   198     -33.319   1.010   3.292  1.00 10.00      A   
ATOM   1842  CD1 PHE   198     -34.642   1.424   3.252  1.00 10.00      A   
ATOM   1843  CD2 PHE   198     -32.320   1.962   3.154  1.00 10.00      A   
ATOM   1844  CE1 PHE   198     -34.963   2.756   3.079  1.00 10.00      A   
ATOM   1845  CE2 PHE   198     -32.635   3.297   2.981  1.00 10.00      A   
ATOM   1846  CZ  PHE   198     -33.958   3.695   2.942  1.00 10.00      A   
ATOM   1847  C   PHE   198     -32.325  -2.637   2.471  1.00 10.00      A   
ATOM   1848  O   PHE   198     -33.092  -3.491   2.914  1.00 10.00      A   
ATOM   1849  N   ILE   199     -31.053  -2.876   2.202  1.00 10.00      A   
ATOM   1850  HN  ILE   199     -30.511  -2.162   1.790  1.00 10.00      A   
ATOM   1851  CA  ILE   199     -30.428  -4.161   2.479  1.00 10.00      A   
ATOM   1852  CB  ILE   199     -29.955  -4.870   1.190  1.00 10.00      A   
ATOM   1853  CG1 ILE   199     -31.110  -5.015   0.195  1.00 10.00      A   
ATOM   1854  CG2 ILE   199     -29.373  -6.236   1.528  1.00 10.00      A   
ATOM   1855  CD1 ILE   199     -30.699  -5.605  -1.136  1.00 10.00      A   
ATOM   1856  C   ILE   199     -29.227  -3.934   3.392  1.00 10.00      A   
ATOM   1857  O   ILE   199     -28.141  -3.574   2.932  1.00 10.00      A   
ATOM   1858  N   ILE   200     -29.430  -4.124   4.685  1.00 10.00      A   
ATOM   1859  HN  ILE   200     -30.310  -4.433   4.991  1.00 10.00      A   
ATOM   1860  CA  ILE   200     -28.370  -3.915   5.660  1.00 10.00      A   
ATOM   1861  CB  ILE   200     -28.829  -2.997   6.808  1.00 10.00      A   
ATOM   1862  CG1 ILE   200     -29.352  -1.677   6.237  1.00 10.00      A   
ATOM   1863  CG2 ILE   200     -27.684  -2.737   7.779  1.00 10.00      A   
ATOM   1864  CD1 ILE   200     -29.946  -0.747   7.270  1.00 10.00      A   
ATOM   1865  C   ILE   200     -27.862  -5.236   6.219  1.00 10.00      A   
ATOM   1866  O   ILE   200     -28.625  -6.028   6.773  1.00 10.00      A   
ATOM   1867  N   VAL   201     -26.569  -5.462   6.065  1.00 10.00      A   
ATOM   1868  HN  VAL   201     -26.015  -4.784   5.619  1.00 10.00      A   
ATOM   1869  CA  VAL   201     -25.938  -6.679   6.547  1.00 10.00      A   
ATOM   1870  CB  VAL   201     -25.156  -7.383   5.418  1.00 10.00      A   
ATOM   1871  CG1 VAL   201     -24.563  -8.695   5.902  1.00 10.00      A   
ATOM   1872  CG2 VAL   201     -26.044  -7.611   4.207  1.00 10.00      A   
ATOM   1873  C   VAL   201     -24.978  -6.354   7.684  1.00 10.00      A   
ATOM   1874  O   VAL   201     -24.132  -5.470   7.553  1.00 10.00      A   
ATOM   1875  N   THR   202     -25.116  -7.061   8.797  1.00 10.00      A   
ATOM   1876  HN  THR   202     -25.817  -7.752   8.846  1.00 10.00      A   
ATOM   1877  CA  THR   202     -24.253  -6.848   9.949  1.00 10.00      A   
ATOM   1878  CB  THR   202     -24.441  -5.440  10.572  1.00 10.00      A   
ATOM   1879  OG1 THR   202     -23.457  -5.213  11.597  1.00 10.00      A   
ATOM   1880  HG1 THR   202     -22.773  -4.609  11.263  1.00 10.00      A   
ATOM   1881  CG2 THR   202     -25.837  -5.279  11.156  1.00 10.00      A   
ATOM   1882  C   THR   202     -24.478  -7.938  10.996  1.00 10.00      A   
ATOM   1883  O   THR   202     -25.250  -8.872  10.778  1.00 10.00      A   
ATOM   1884  N   HIS   203     -23.798  -7.809  12.124  1.00 10.00      A   
ATOM   1885  HN  HIS   203     -23.230  -7.017  12.238  1.00 10.00      A   
ATOM   1886  CA  HIS   203     -23.894  -8.770  13.214  1.00 10.00      A   
ATOM   1887  CB  HIS   203     -23.207 -10.084  12.825  1.00 10.00      A   
ATOM   1888  CG  HIS   203     -23.476 -11.214  13.772  1.00 10.00      A   
ATOM   1889  ND1 HIS   203     -22.687 -11.485  14.866  1.00 10.00      A   
ATOM   1890  HD1 HIS   203     -21.877 -10.993  15.129  1.00 10.00      A   
ATOM   1891  CD2 HIS   203     -24.463 -12.136  13.789  1.00 10.00      A   
ATOM   1892  CE1 HIS   203     -23.178 -12.523  15.513  1.00 10.00      A   
ATOM   1893  NE2 HIS   203     -24.255 -12.933  14.879  1.00 10.00      A   
ATOM   1894  HE2 HIS   203     -24.820 -13.707  15.147  1.00 10.00      A   
ATOM   1895  C   HIS   203     -23.213  -8.201  14.449  1.00 10.00      A   
ATOM   1896  O   HIS   203     -23.678  -8.380  15.572  1.00 10.00      A   
ATOM   1897  N   TYR   204     -22.104  -7.515  14.214  1.00 10.00      A   
ATOM   1898  HN  TYR   204     -21.794  -7.418  13.294  1.00 10.00      A   
ATOM   1899  CA  TYR   204     -21.324  -6.910  15.283  1.00 10.00      A   
ATOM   1900  CB  TYR   204     -19.929  -6.535  14.761  1.00 10.00      A   
ATOM   1901  CG  TYR   204     -19.419  -7.460  13.674  1.00 10.00      A   
ATOM   1902  CD1 TYR   204     -19.575  -7.139  12.330  1.00 10.00      A   
ATOM   1903  CD2 TYR   204     -18.799  -8.664  13.988  1.00 10.00      A   
ATOM   1904  CE1 TYR   204     -19.130  -7.989  11.335  1.00 10.00      A   
ATOM   1905  CE2 TYR   204     -18.346  -9.517  13.000  1.00 10.00      A   
ATOM   1906  CZ  TYR   204     -18.516  -9.175  11.675  1.00 10.00      A   
ATOM   1907  OH  TYR   204     -18.076 -10.028  10.684  1.00 10.00      A   
ATOM   1908  HH  TYR   204     -17.222  -9.717  10.357  1.00 10.00      A   
ATOM   1909  C   TYR   204     -22.036  -5.680  15.833  1.00 10.00      A   
ATOM   1910  O   TYR   204     -22.000  -5.414  17.031  1.00 10.00      A   
ATOM   1911  N   GLN   205     -22.698  -4.944  14.953  1.00 10.00      A   
ATOM   1912  HN  GLN   205     -22.706  -5.215  14.013  1.00 10.00      A   
ATOM   1913  CA  GLN   205     -23.417  -3.747  15.349  1.00 10.00      A   
ATOM   1914  CB  GLN   205     -23.198  -2.617  14.340  1.00 10.00      A   
ATOM   1915  CG  GLN   205     -21.753  -2.151  14.234  1.00 10.00      A   
ATOM   1916  CD  GLN   205     -20.924  -2.993  13.283  1.00 10.00      A   
ATOM   1917  OE1 GLN   205     -21.430  -3.520  12.296  1.00 10.00      A   
ATOM   1918  NE2 GLN   205     -19.646  -3.131  13.583  1.00 10.00      A   
ATOM   1919 HE21 GLN   205     -19.312  -2.692  14.394  1.00 10.00      A   
ATOM   1920 HE22 GLN   205     -19.079  -3.661  12.977  1.00 10.00      A   
ATOM   1921  C   GLN   205     -24.905  -4.034  15.508  1.00 10.00      A   
ATOM   1922  O   GLN   205     -25.547  -4.577  14.607  1.00 10.00      A   
ATOM   1923  N   ARG   206     -25.450  -3.655  16.653  1.00 10.00      A   
ATOM   1924  HN  ARG   206     -24.887  -3.211  17.325  1.00 10.00      A   
ATOM   1925  CA  ARG   206     -26.862  -3.870  16.945  1.00 10.00      A   
ATOM   1926  CB  ARG   206     -27.058  -4.172  18.433  1.00 10.00      A   
ATOM   1927  CG  ARG   206     -26.356  -5.438  18.896  1.00 10.00      A   
ATOM   1928  CD  ARG   206     -26.975  -6.675  18.265  1.00 10.00      A   
ATOM   1929  NE  ARG   206     -28.267  -7.001  18.868  1.00 10.00      A   
ATOM   1930  HE  ARG   206     -28.944  -6.289  18.894  1.00 10.00      A   
ATOM   1931  CZ  ARG   206     -28.567  -8.197  19.374  1.00 10.00      A   
ATOM   1932  NH1 ARG   206     -27.671  -9.176  19.342  1.00 10.00      A   
ATOM   1933 HH11 ARG   206     -27.903 -10.112  19.739  1.00 10.00      A   
ATOM   1934 HH12 ARG   206     -26.731  -9.016  18.918  1.00 10.00      A   
ATOM   1935  NH2 ARG   206     -29.753  -8.411  19.927  1.00 10.00      A   
ATOM   1936 HH21 ARG   206     -30.461  -7.646  19.966  1.00 10.00      A   
ATOM   1937 HH22 ARG   206     -29.987  -9.354  20.335  1.00 10.00      A   
ATOM   1938  C   ARG   206     -27.689  -2.658  16.529  1.00 10.00      A   
ATOM   1939  O   ARG   206     -28.493  -2.138  17.301  1.00 10.00      A   
ATOM   1940  N   ILE   207     -27.500  -2.223  15.291  1.00 10.00      A   
ATOM   1941  HN  ILE   207     -26.866  -2.695  14.709  1.00 10.00      A   
ATOM   1942  CA  ILE   207     -28.216  -1.061  14.772  1.00 10.00      A   
ATOM   1943  CB  ILE   207     -27.478  -0.427  13.574  1.00 10.00      A   
ATOM   1944  CG1 ILE   207     -27.245  -1.467  12.472  1.00 10.00      A   
ATOM   1945  CG2 ILE   207     -26.161   0.184  14.028  1.00 10.00      A   
ATOM   1946  CD1 ILE   207     -26.694  -0.886  11.187  1.00 10.00      A   
ATOM   1947  C   ILE   207     -29.644  -1.409  14.358  1.00 10.00      A   
ATOM   1948  O   ILE   207     -30.465  -0.521  14.131  1.00 10.00      A   
ATOM   1949  N   LEU   208     -29.938  -2.703  14.279  1.00 10.00      A   
ATOM   1950  HN  LEU   208     -29.251  -3.362  14.506  1.00 10.00      A   
ATOM   1951  CA  LEU   208     -31.261  -3.168  13.875  1.00 10.00      A   
ATOM   1952  CB  LEU   208     -31.300  -4.700  13.780  1.00 10.00      A   
ATOM   1953  CG  LEU   208     -30.699  -5.330  12.520  1.00 10.00      A   
ATOM   1954  CD1 LEU   208     -29.186  -5.189  12.502  1.00 10.00      A   
ATOM   1955  CD2 LEU   208     -31.102  -6.792  12.411  1.00 10.00      A   
ATOM   1956  C   LEU   208     -32.347  -2.675  14.827  1.00 10.00      A   
ATOM   1957  O   LEU   208     -33.455  -2.347  14.405  1.00 10.00      A   
ATOM   1958  N   ASP   209     -32.014  -2.597  16.107  1.00 10.00      A   
ATOM   1959  HN  ASP   209     -31.106  -2.849  16.381  1.00 10.00      A   
ATOM   1960  CA  ASP   209     -32.969  -2.155  17.122  1.00 10.00      A   
ATOM   1961  CB  ASP   209     -32.492  -2.539  18.521  1.00 10.00      A   
ATOM   1962  CG  ASP   209     -33.545  -3.307  19.293  1.00 10.00      A   
ATOM   1963  OD1 ASP   209     -33.236  -4.409  19.798  1.00 10.00      A   
ATOM   1964  OD2 ASP   209     -34.693  -2.826  19.389  1.00 10.00      A   
ATOM   1965  C   ASP   209     -33.235  -0.654  17.056  1.00 10.00      A   
ATOM   1966  O   ASP   209     -34.174  -0.152  17.676  1.00 10.00      A   
ATOM   1967  N   TYR   210     -32.413   0.061  16.298  1.00 10.00      A   
ATOM   1968  HN  TYR   210     -31.689  -0.392  15.817  1.00 10.00      A   
ATOM   1969  CA  TYR   210     -32.565   1.504  16.163  1.00 10.00      A   
ATOM   1970  CB  TYR   210     -31.207   2.204  16.245  1.00 10.00      A   
ATOM   1971  CG  TYR   210     -30.524   2.060  17.589  1.00 10.00      A   
ATOM   1972  CD1 TYR   210     -29.432   1.217  17.746  1.00 10.00      A   
ATOM   1973  CD2 TYR   210     -30.974   2.765  18.699  1.00 10.00      A   
ATOM   1974  CE1 TYR   210     -28.807   1.080  18.971  1.00 10.00      A   
ATOM   1975  CE2 TYR   210     -30.355   2.635  19.926  1.00 10.00      A   
ATOM   1976  CZ  TYR   210     -29.270   1.790  20.057  1.00 10.00      A   
ATOM   1977  OH  TYR   210     -28.649   1.657  21.279  1.00 10.00      A   
ATOM   1978  HH  TYR   210     -27.691   1.742  21.164  1.00 10.00      A   
ATOM   1979  C   TYR   210     -33.281   1.879  14.869  1.00 10.00      A   
ATOM   1980  O   TYR   210     -33.685   3.028  14.687  1.00 10.00      A   
ATOM   1981  N   ILE   211     -33.443   0.912  13.976  1.00 10.00      A   
ATOM   1982  HN  ILE   211     -33.107   0.015  14.175  1.00 10.00      A   
ATOM   1983  CA  ILE   211     -34.111   1.165  12.703  1.00 10.00      A   
ATOM   1984  CB  ILE   211     -33.191   0.895  11.496  1.00 10.00      A   
ATOM   1985  CG1 ILE   211     -32.487  -0.455  11.639  1.00 10.00      A   
ATOM   1986  CG2 ILE   211     -32.189   2.023  11.326  1.00 10.00      A   
ATOM   1987  CD1 ILE   211     -31.553  -0.790  10.498  1.00 10.00      A   
ATOM   1988  C   ILE   211     -35.390   0.351  12.549  1.00 10.00      A   
ATOM   1989  O   ILE   211     -36.317   0.779  11.864  1.00 10.00      A   
ATOM   1990  N   LYS   212     -35.425  -0.822  13.184  1.00 10.00      A   
ATOM   1991  HN  LYS   212     -34.643  -1.100  13.708  1.00 10.00      A   
ATOM   1992  CA  LYS   212     -36.583  -1.716  13.123  1.00 10.00      A   
ATOM   1993  CB  LYS   212     -37.830  -1.056  13.724  1.00 10.00      A   
ATOM   1994  CG  LYS   212     -39.036  -1.974  13.836  1.00 10.00      A   
ATOM   1995  CD  LYS   212     -40.236  -1.234  14.401  1.00 10.00      A   
ATOM   1996  CE  LYS   212     -41.508  -2.049  14.256  1.00 10.00      A   
ATOM   1997  NZ  LYS   212     -42.669  -1.386  14.900  1.00 10.00      A   
ATOM   1998  HZ1 LYS   212     -42.791  -0.423  14.526  1.00 10.00      A   
ATOM   1999  HZ2 LYS   212     -42.523  -1.330  15.929  1.00 10.00      A   
ATOM   2000  HZ3 LYS   212     -43.538  -1.930  14.718  1.00 10.00      A   
ATOM   2001  C   LYS   212     -36.840  -2.202  11.692  1.00 10.00      A   
ATOM   2002  O   LYS   212     -37.669  -1.641  10.969  1.00 10.00      A   
ATOM   2003  N   PRO   213     -36.122  -3.256  11.270  1.00 10.00      A   
ATOM   2004  CA  PRO   213     -36.255  -3.821   9.922  1.00 10.00      A   
ATOM   2005  CB  PRO   213     -35.072  -4.785   9.824  1.00 10.00      A   
ATOM   2006  CG  PRO   213     -34.794  -5.180  11.232  1.00 10.00      A   
ATOM   2007  CD  PRO   213     -35.127  -3.985  12.079  1.00 10.00      A   
ATOM   2008  C   PRO   213     -37.569  -4.576   9.732  1.00 10.00      A   
ATOM   2009  O   PRO   213     -38.266  -4.887  10.701  1.00 10.00      A   
ATOM   2010  N   ASP   214     -37.894  -4.876   8.479  1.00 10.00      A   
ATOM   2011  HN  ASP   214     -37.289  -4.616   7.753  1.00 10.00      A   
ATOM   2012  CA  ASP   214     -39.126  -5.587   8.155  1.00 10.00      A   
ATOM   2013  CB  ASP   214     -39.704  -5.111   6.813  1.00 10.00      A   
ATOM   2014  CG  ASP   214     -39.971  -3.619   6.758  1.00 10.00      A   
ATOM   2015  OD1 ASP   214     -40.776  -3.116   7.575  1.00 10.00      A   
ATOM   2016  OD2 ASP   214     -39.377  -2.938   5.894  1.00 10.00      A   
ATOM   2017  C   ASP   214     -38.890  -7.090   8.102  1.00 10.00      A   
ATOM   2018  O   ASP   214     -39.677  -7.870   8.641  1.00 10.00      A   
ATOM   2019  N   TYR   215     -37.807  -7.494   7.445  1.00 10.00      A   
ATOM   2020  HN  TYR   215     -37.208  -6.823   7.044  1.00 10.00      A   
ATOM   2021  CA  TYR   215     -37.478  -8.908   7.315  1.00 10.00      A   
ATOM   2022  CB  TYR   215     -37.716  -9.394   5.880  1.00 10.00      A   
ATOM   2023  CG  TYR   215     -39.052  -9.017   5.289  1.00 10.00      A   
ATOM   2024  CD1 TYR   215     -39.212  -7.823   4.602  1.00 10.00      A   
ATOM   2025  CD2 TYR   215     -40.153  -9.857   5.404  1.00 10.00      A   
ATOM   2026  CE1 TYR   215     -40.426  -7.471   4.054  1.00 10.00      A   
ATOM   2027  CE2 TYR   215     -41.374  -9.513   4.858  1.00 10.00      A   
ATOM   2028  CZ  TYR   215     -41.503  -8.318   4.181  1.00 10.00      A   
ATOM   2029  OH  TYR   215     -42.715  -7.966   3.627  1.00 10.00      A   
ATOM   2030  HH  TYR   215     -42.562  -7.479   2.801  1.00 10.00      A   
ATOM   2031  C   TYR   215     -36.022  -9.156   7.671  1.00 10.00      A   
ATOM   2032  O   TYR   215     -35.121  -8.578   7.063  1.00 10.00      A   
ATOM   2033  N   VAL   216     -35.796 -10.019   8.643  1.00 10.00      A   
ATOM   2034  HN  VAL   216     -36.562 -10.451   9.091  1.00 10.00      A   
ATOM   2035  CA  VAL   216     -34.447 -10.363   9.066  1.00 10.00      A   
ATOM   2036  CB  VAL   216     -34.269 -10.217  10.592  1.00 10.00      A   
ATOM   2037  CG1 VAL   216     -32.824 -10.479  10.990  1.00 10.00      A   
ATOM   2038  CG2 VAL   216     -34.702  -8.834  11.050  1.00 10.00      A   
ATOM   2039  C   VAL   216     -34.142 -11.796   8.652  1.00 10.00      A   
ATOM   2040  O   VAL   216     -34.946 -12.700   8.882  1.00 10.00      A   
ATOM   2041  N   HIS   217     -33.004 -11.994   8.004  1.00 10.00      A   
ATOM   2042  HN  HIS   217     -32.412 -11.224   7.827  1.00 10.00      A   
ATOM   2043  CA  HIS   217     -32.598 -13.318   7.552  1.00 10.00      A   
ATOM   2044  CB  HIS   217     -32.572 -13.386   6.017  1.00 10.00      A   
ATOM   2045  CG  HIS   217     -33.924 -13.472   5.370  1.00 10.00      A   
ATOM   2046  ND1 HIS   217     -34.339 -14.556   4.621  1.00 10.00      A   
ATOM   2047  HD1 HIS   217     -33.821 -15.373   4.453  1.00 10.00      A   
ATOM   2048  CD2 HIS   217     -34.955 -12.593   5.349  1.00 10.00      A   
ATOM   2049  CE1 HIS   217     -35.561 -14.337   4.169  1.00 10.00      A   
ATOM   2050  NE2 HIS   217     -35.956 -13.153   4.598  1.00 10.00      A   
ATOM   2051  HE2 HIS   217     -36.830 -12.740   4.400  1.00 10.00      A   
ATOM   2052  C   HIS   217     -31.224 -13.679   8.109  1.00 10.00      A   
ATOM   2053  O   HIS   217     -30.275 -12.901   7.997  1.00 10.00      A   
ATOM   2054  N   VAL   218     -31.128 -14.849   8.722  1.00 10.00      A   
ATOM   2055  HN  VAL   218     -31.925 -15.421   8.794  1.00 10.00      A   
ATOM   2056  CA  VAL   218     -29.869 -15.309   9.292  1.00 10.00      A   
ATOM   2057  CB  VAL   218     -30.090 -16.198  10.534  1.00 10.00      A   
ATOM   2058  CG1 VAL   218     -28.757 -16.561  11.176  1.00 10.00      A   
ATOM   2059  CG2 VAL   218     -30.990 -15.496  11.538  1.00 10.00      A   
ATOM   2060  C   VAL   218     -29.066 -16.081   8.249  1.00 10.00      A   
ATOM   2061  O   VAL   218     -29.499 -17.128   7.765  1.00 10.00      A   
ATOM   2062  N   LEU   219     -27.905 -15.552   7.906  1.00 10.00      A   
ATOM   2063  HN  LEU   219     -27.608 -14.726   8.348  1.00 10.00      A   
ATOM   2064  CA  LEU   219     -27.041 -16.175   6.919  1.00 10.00      A   
ATOM   2065  CB  LEU   219     -26.366 -15.097   6.063  1.00 10.00      A   
ATOM   2066  CG  LEU   219     -25.860 -15.530   4.683  1.00 10.00      A   
ATOM   2067  CD1 LEU   219     -25.727 -14.323   3.770  1.00 10.00      A   
ATOM   2068  CD2 LEU   219     -24.529 -16.260   4.794  1.00 10.00      A   
ATOM   2069  C   LEU   219     -25.992 -17.032   7.616  1.00 10.00      A   
ATOM   2070  O   LEU   219     -25.234 -16.538   8.451  1.00 10.00      A   
ATOM   2071  N   TYR   220     -25.952 -18.308   7.267  1.00 10.00      A   
ATOM   2072  HN  TYR   220     -26.582 -18.636   6.583  1.00 10.00      A   
ATOM   2073  CA  TYR   220     -25.002 -19.238   7.856  1.00 10.00      A   
ATOM   2074  CB  TYR   220     -25.622 -19.908   9.091  1.00 10.00      A   
ATOM   2075  CG  TYR   220     -24.863 -21.112   9.608  1.00 10.00      A   
ATOM   2076  CD1 TYR   220     -23.588 -20.983  10.147  1.00 10.00      A   
ATOM   2077  CD2 TYR   220     -25.428 -22.380   9.563  1.00 10.00      A   
ATOM   2078  CE1 TYR   220     -22.898 -22.082  10.624  1.00 10.00      A   
ATOM   2079  CE2 TYR   220     -24.746 -23.484  10.037  1.00 10.00      A   
ATOM   2080  CZ  TYR   220     -23.483 -23.330  10.566  1.00 10.00      A   
ATOM   2081  OH  TYR   220     -22.803 -24.428  11.043  1.00 10.00      A   
ATOM   2082  HH  TYR   220     -23.103 -25.217  10.575  1.00 10.00      A   
ATOM   2083  C   TYR   220     -24.572 -20.287   6.835  1.00 10.00      A   
ATOM   2084  O   TYR   220     -25.406 -20.844   6.120  1.00 10.00      A   
ATOM   2085  N   GLN   221     -23.264 -20.521   6.763  1.00 10.00      A   
ATOM   2086  HN  GLN   221     -22.664 -20.009   7.348  1.00 10.00      A   
ATOM   2087  CA  GLN   221     -22.679 -21.506   5.853  1.00 10.00      A   
ATOM   2088  CB  GLN   221     -23.193 -22.914   6.150  1.00 10.00      A   
ATOM   2089  CG  GLN   221     -22.219 -23.779   6.926  1.00 10.00      A   
ATOM   2090  CD  GLN   221     -22.536 -25.252   6.791  1.00 10.00      A   
ATOM   2091  OE1 GLN   221     -23.098 -25.686   5.784  1.00 10.00      A   
ATOM   2092  NE2 GLN   221     -22.164 -26.031   7.790  1.00 10.00      A   
ATOM   2093 HE21 GLN   221     -21.704 -25.621   8.552  1.00 10.00      A   
ATOM   2094 HE22 GLN   221     -22.362 -26.990   7.729  1.00 10.00      A   
ATOM   2095  C   GLN   221     -22.884 -21.156   4.380  1.00 10.00      A   
ATOM   2096  O   GLN   221     -22.821 -22.028   3.512  1.00 10.00      A   
ATOM   2097  N   GLY   222     -23.128 -19.883   4.102  1.00 10.00      A   
ATOM   2098  HN  GLY   222     -23.171 -19.232   4.832  1.00 10.00      A   
ATOM   2099  CA  GLY   222     -23.322 -19.450   2.731  1.00 10.00      A   
ATOM   2100  C   GLY   222     -24.776 -19.438   2.305  1.00 10.00      A   
ATOM   2101  O   GLY   222     -25.091 -19.049   1.180  1.00 10.00      A   
ATOM   2102  N   ARG   223     -25.662 -19.857   3.194  1.00 10.00      A   
ATOM   2103  HN  ARG   223     -25.353 -20.154   4.078  1.00 10.00      A   
ATOM   2104  CA  ARG   223     -27.087 -19.884   2.895  1.00 10.00      A   
ATOM   2105  CB  ARG   223     -27.562 -21.317   2.638  1.00 10.00      A   
ATOM   2106  CG  ARG   223     -27.397 -21.770   1.199  1.00 10.00      A   
ATOM   2107  CD  ARG   223     -27.988 -23.151   0.978  1.00 10.00      A   
ATOM   2108  NE  ARG   223     -28.307 -23.392  -0.428  1.00 10.00      A   
ATOM   2109  HE  ARG   223     -27.850 -22.829  -1.097  1.00 10.00      A   
ATOM   2110  CZ  ARG   223     -29.183 -24.311  -0.844  1.00 10.00      A   
ATOM   2111  NH1 ARG   223     -29.805 -25.081   0.044  1.00 10.00      A   
ATOM   2112 HH11 ARG   223     -29.617 -24.963   1.064  1.00 10.00      A   
ATOM   2113 HH12 ARG   223     -30.492 -25.800  -0.273  1.00 10.00      A   
ATOM   2114  NH2 ARG   223     -29.432 -24.463  -2.141  1.00 10.00      A   
ATOM   2115 HH21 ARG   223     -28.954 -23.852  -2.849  1.00 10.00      A   
ATOM   2116 HH22 ARG   223     -30.111 -25.187  -2.465  1.00 10.00      A   
ATOM   2117  C   ARG   223     -27.888 -19.258   4.027  1.00 10.00      A   
ATOM   2118  O   ARG   223     -27.350 -18.979   5.096  1.00 10.00      A   
ATOM   2119  N   ILE   224     -29.169 -19.038   3.787  1.00 10.00      A   
ATOM   2120  HN  ILE   224     -29.545 -19.290   2.919  1.00 10.00      A   
ATOM   2121  CA  ILE   224     -30.041 -18.451   4.792  1.00 10.00      A   
ATOM   2122  CB  ILE   224     -31.088 -17.515   4.152  1.00 10.00      A   
ATOM   2123  CG1 ILE   224     -30.390 -16.389   3.382  1.00 10.00      A   
ATOM   2124  CG2 ILE   224     -32.013 -16.944   5.218  1.00 10.00      A   
ATOM   2125  CD1 ILE   224     -31.316 -15.562   2.517  1.00 10.00      A   
ATOM   2126  C   ILE   224     -30.753 -19.559   5.555  1.00 10.00      A   
ATOM   2127  O   ILE   224     -31.389 -20.422   4.952  1.00 10.00      A   
ATOM   2128  N   VAL   225     -30.635 -19.540   6.873  1.00 10.00      A   
ATOM   2129  HN  VAL   225     -30.111 -18.823   7.301  1.00 10.00      A   
ATOM   2130  CA  VAL   225     -31.268 -20.554   7.705  1.00 10.00      A   
ATOM   2131  CB  VAL   225     -30.365 -20.970   8.884  1.00 10.00      A   
ATOM   2132  CG1 VAL   225     -30.976 -22.140   9.643  1.00 10.00      A   
ATOM   2133  CG2 VAL   225     -28.971 -21.321   8.384  1.00 10.00      A   
ATOM   2134  C   VAL   225     -32.619 -20.075   8.228  1.00 10.00      A   
ATOM   2135  O   VAL   225     -33.664 -20.412   7.668  1.00 10.00      A   
ATOM   2136  N   LYS   226     -32.597 -19.274   9.286  1.00 10.00      A   
ATOM   2137  HN  LYS   226     -31.734 -19.021   9.678  1.00 10.00      A   
ATOM   2138  CA  LYS   226     -33.827 -18.764   9.875  1.00 10.00      A   
ATOM   2139  CB  LYS   226     -33.750 -18.754  11.404  1.00 10.00      A   
ATOM   2140  CG  LYS   226     -33.711 -20.136  12.033  1.00 10.00      A   
ATOM   2141  CD  LYS   226     -34.370 -20.138  13.402  1.00 10.00      A   
ATOM   2142  CE  LYS   226     -34.328 -21.522  14.028  1.00 10.00      A   
ATOM   2143  NZ  LYS   226     -35.276 -21.652  15.167  1.00 10.00      A   
ATOM   2144  HZ1 LYS   226     -36.254 -21.564  14.827  1.00 10.00      A   
ATOM   2145  HZ2 LYS   226     -35.100 -20.908  15.869  1.00 10.00      A   
ATOM   2146  HZ3 LYS   226     -35.162 -22.579  15.625  1.00 10.00      A   
ATOM   2147  C   LYS   226     -34.172 -17.375   9.352  1.00 10.00      A   
ATOM   2148  O   LYS   226     -33.287 -16.563   9.072  1.00 10.00      A   
ATOM   2149  N   SER   227     -35.464 -17.115   9.225  1.00 10.00      A   
ATOM   2150  HN  SER   227     -36.114 -17.808   9.469  1.00 10.00      A   
ATOM   2151  CA  SER   227     -35.956 -15.834   8.744  1.00 10.00      A   
ATOM   2152  CB  SER   227     -36.381 -15.955   7.279  1.00 10.00      A   
ATOM   2153  OG  SER   227     -35.409 -16.659   6.520  1.00 10.00      A   
ATOM   2154  HG  SER   227     -35.701 -17.571   6.396  1.00 10.00      A   
ATOM   2155  C   SER   227     -37.144 -15.384   9.593  1.00 10.00      A   
ATOM   2156  O   SER   227     -37.949 -16.210  10.029  1.00 10.00      A   
ATOM   2157  N   GLY   228     -37.247 -14.087   9.835  1.00 10.00      A   
ATOM   2158  HN  GLY   228     -36.575 -13.469   9.469  1.00 10.00      A   
ATOM   2159  CA  GLY   228     -38.340 -13.570  10.633  1.00 10.00      A   
ATOM   2160  C   GLY   228     -38.442 -12.064  10.548  1.00 10.00      A   
ATOM   2161  O   GLY   228     -37.927 -11.455   9.611  1.00 10.00      A   
ATOM   2162  N   ASP   229     -39.107 -11.470  11.527  1.00 10.00      A   
ATOM   2163  HN  ASP   229     -39.489 -12.022  12.243  1.00 10.00      A   
ATOM   2164  CA  ASP   229     -39.286 -10.025  11.579  1.00 10.00      A   
ATOM   2165  CB  ASP   229     -40.700  -9.670  12.061  1.00 10.00      A   
ATOM   2166  CG  ASP   229     -40.940 -10.025  13.515  1.00 10.00      A   
ATOM   2167  OD1 ASP   229     -40.762  -9.148  14.384  1.00 10.00      A   
ATOM   2168  OD2 ASP   229     -41.303 -11.186  13.793  1.00 10.00      A   
ATOM   2169  C   ASP   229     -38.239  -9.374  12.480  1.00 10.00      A   
ATOM   2170  O   ASP   229     -37.214  -9.978  12.793  1.00 10.00      A   
ATOM   2171  N   PHE   230     -38.513  -8.150  12.905  1.00 10.00      A   
ATOM   2172  HN  PHE   230     -39.363  -7.740  12.642  1.00 10.00      A   
ATOM   2173  CA  PHE   230     -37.605  -7.396  13.759  1.00 10.00      A   
ATOM   2174  CB  PHE   230     -38.121  -5.965  13.957  1.00 10.00      A   
ATOM   2175  CG  PHE   230     -39.608  -5.866  14.179  1.00 10.00      A   
ATOM   2176  CD1 PHE   230     -40.136  -5.920  15.458  1.00 10.00      A   
ATOM   2177  CD2 PHE   230     -40.477  -5.715  13.109  1.00 10.00      A   
ATOM   2178  CE1 PHE   230     -41.500  -5.828  15.666  1.00 10.00      A   
ATOM   2179  CE2 PHE   230     -41.841  -5.623  13.310  1.00 10.00      A   
ATOM   2180  CZ  PHE   230     -42.354  -5.678  14.591  1.00 10.00      A   
ATOM   2181  C   PHE   230     -37.364  -8.073  15.110  1.00 10.00      A   
ATOM   2182  O   PHE   230     -36.324  -7.866  15.734  1.00 10.00      A   
ATOM   2183  N   THR   231     -38.313  -8.883  15.561  1.00 10.00      A   
ATOM   2184  HN  THR   231     -39.132  -9.017  15.026  1.00 10.00      A   
ATOM   2185  CA  THR   231     -38.177  -9.566  16.842  1.00 10.00      A   
ATOM   2186  CB  THR   231     -39.533  -9.753  17.555  1.00 10.00      A   
ATOM   2187  OG1 THR   231     -40.486 -10.364  16.672  1.00 10.00      A   
ATOM   2188  HG1 THR   231     -40.609  -9.807  15.880  1.00 10.00      A   
ATOM   2189  CG2 THR   231     -40.073  -8.420  18.049  1.00 10.00      A   
ATOM   2190  C   THR   231     -37.475 -10.917  16.714  1.00 10.00      A   
ATOM   2191  O   THR   231     -37.295 -11.618  17.711  1.00 10.00      A   
ATOM   2192  N   LEU   232     -37.066 -11.274  15.494  1.00 10.00      A   
ATOM   2193  HN  LEU   232     -37.222 -10.663  14.739  1.00 10.00      A   
ATOM   2194  CA  LEU   232     -36.391 -12.549  15.249  1.00 10.00      A   
ATOM   2195  CB  LEU   232     -35.990 -12.685  13.779  1.00 10.00      A   
ATOM   2196  CG  LEU   232     -35.237 -13.964  13.402  1.00 10.00      A   
ATOM   2197  CD1 LEU   232     -36.172 -15.163  13.407  1.00 10.00      A   
ATOM   2198  CD2 LEU   232     -34.557 -13.813  12.052  1.00 10.00      A   
ATOM   2199  C   LEU   232     -35.160 -12.715  16.138  1.00 10.00      A   
ATOM   2200  O   LEU   232     -34.933 -13.787  16.700  1.00 10.00      A   
ATOM   2201  N   VAL   233     -34.383 -11.645  16.272  1.00 10.00      A   
ATOM   2202  HN  VAL   233     -34.632 -10.817  15.813  1.00 10.00      A   
ATOM   2203  CA  VAL   233     -33.174 -11.670  17.089  1.00 10.00      A   
ATOM   2204  CB  VAL   233     -32.441 -10.314  17.072  1.00 10.00      A   
ATOM   2205  CG1 VAL   233     -31.026 -10.472  17.601  1.00 10.00      A   
ATOM   2206  CG2 VAL   233     -32.430  -9.723  15.667  1.00 10.00      A   
ATOM   2207  C   VAL   233     -33.505 -12.048  18.530  1.00 10.00      A   
ATOM   2208  O   VAL   233     -32.862 -12.921  19.115  1.00 10.00      A   
ATOM   2209  N   LYS   234     -34.521 -11.401  19.092  1.00 10.00      A   
ATOM   2210  HN  LYS   234     -34.995 -10.712  18.575  1.00 10.00      A   
ATOM   2211  CA  LYS   234     -34.941 -11.681  20.461  1.00 10.00      A   
ATOM   2212  CB  LYS   234     -35.998 -10.686  20.939  1.00 10.00      A   
ATOM   2213  CG  LYS   234     -35.435  -9.330  21.326  1.00 10.00      A   
ATOM   2214  CD  LYS   234     -36.491  -8.454  21.978  1.00 10.00      A   
ATOM   2215  CE  LYS   234     -35.862  -7.216  22.591  1.00 10.00      A   
ATOM   2216  NZ  LYS   234     -36.850  -6.384  23.329  1.00 10.00      A   
ATOM   2217  HZ1 LYS   234     -37.497  -5.917  22.661  1.00 10.00      A   
ATOM   2218  HZ2 LYS   234     -36.359  -5.655  23.886  1.00 10.00      A   
ATOM   2219  HZ3 LYS   234     -37.407  -6.978  23.974  1.00 10.00      A   
ATOM   2220  C   LYS   234     -35.440 -13.114  20.603  1.00 10.00      A   
ATOM   2221  O   LYS   234     -35.191 -13.764  21.617  1.00 10.00      A   
ATOM   2222  N   GLN   235     -36.139 -13.601  19.579  1.00 10.00      A   
ATOM   2223  HN  GLN   235     -36.317 -13.025  18.800  1.00 10.00      A   
ATOM   2224  CA  GLN   235     -36.652 -14.967  19.589  1.00 10.00      A   
ATOM   2225  CB  GLN   235     -37.479 -15.247  18.334  1.00 10.00      A   
ATOM   2226  CG  GLN   235     -38.719 -14.382  18.194  1.00 10.00      A   
ATOM   2227  CD  GLN   235     -39.456 -14.635  16.893  1.00 10.00      A   
ATOM   2228  OE1 GLN   235     -38.861 -15.036  15.893  1.00 10.00      A   
ATOM   2229  NE2 GLN   235     -40.752 -14.382  16.889  1.00 10.00      A   
ATOM   2230 HE21 GLN   235     -41.163 -14.045  17.715  1.00 10.00      A   
ATOM   2231 HE22 GLN   235     -41.256 -14.546  16.062  1.00 10.00      A   
ATOM   2232  C   GLN   235     -35.494 -15.954  19.675  1.00 10.00      A   
ATOM   2233  O   GLN   235     -35.542 -16.920  20.438  1.00 10.00      A   
ATOM   2234  N   LEU   236     -34.449 -15.690  18.897  1.00 10.00      A   
ATOM   2235  HN  LEU   236     -34.476 -14.901  18.309  1.00 10.00      A   
ATOM   2236  CA  LEU   236     -33.266 -16.541  18.889  1.00 10.00      A   
ATOM   2237  CB  LEU   236     -32.269 -16.067  17.828  1.00 10.00      A   
ATOM   2238  CG  LEU   236     -32.750 -16.111  16.376  1.00 10.00      A   
ATOM   2239  CD1 LEU   236     -31.726 -15.471  15.452  1.00 10.00      A   
ATOM   2240  CD2 LEU   236     -33.039 -17.542  15.952  1.00 10.00      A   
ATOM   2241  C   LEU   236     -32.610 -16.541  20.264  1.00 10.00      A   
ATOM   2242  O   LEU   236     -32.278 -17.597  20.801  1.00 10.00      A   
ATOM   2243  N   GLU   237     -32.447 -15.346  20.832  1.00 10.00      A   
ATOM   2244  HN  GLU   237     -32.737 -14.543  20.343  1.00 10.00      A   
ATOM   2245  CA  GLU   237     -31.843 -15.194  22.154  1.00 10.00      A   
ATOM   2246  CB  GLU   237     -31.682 -13.714  22.512  1.00 10.00      A   
ATOM   2247  CG  GLU   237     -30.721 -12.959  21.607  1.00 10.00      A   
ATOM   2248  CD  GLU   237     -30.531 -11.507  22.007  1.00 10.00      A   
ATOM   2249  OE1 GLU   237     -29.909 -10.748  21.228  1.00 10.00      A   
ATOM   2250  OE2 GLU   237     -30.987 -11.117  23.108  1.00 10.00      A   
ATOM   2251  C   GLU   237     -32.677 -15.905  23.217  1.00 10.00      A   
ATOM   2252  O   GLU   237     -32.136 -16.527  24.131  1.00 10.00      A   
ATOM   2253  N   GLU   238     -33.996 -15.814  23.080  1.00 10.00      A   
ATOM   2254  HN  GLU   238     -34.362 -15.291  22.328  1.00 10.00      A   
ATOM   2255  CA  GLU   238     -34.917 -16.447  24.014  1.00 10.00      A   
ATOM   2256  CB  GLU   238     -36.355 -16.008  23.724  1.00 10.00      A   
ATOM   2257  CG  GLU   238     -37.380 -16.515  24.727  1.00 10.00      A   
ATOM   2258  CD  GLU   238     -38.767 -15.965  24.470  1.00 10.00      A   
ATOM   2259  OE1 GLU   238     -39.515 -16.578  23.677  1.00 10.00      A   
ATOM   2260  OE2 GLU   238     -39.120 -14.927  25.064  1.00 10.00      A   
ATOM   2261  C   GLU   238     -34.804 -17.967  23.941  1.00 10.00      A   
ATOM   2262  O   GLU   238     -34.845 -18.651  24.963  1.00 10.00      A   
ATOM   2263  N   GLN   239     -34.651 -18.490  22.730  1.00 10.00      A   
ATOM   2264  HN  GLN   239     -34.639 -17.894  21.948  1.00 10.00      A   
ATOM   2265  CA  GLN   239     -34.526 -19.930  22.531  1.00 10.00      A   
ATOM   2266  CB  GLN   239     -34.832 -20.317  21.082  1.00 10.00      A   
ATOM   2267  CG  GLN   239     -36.312 -20.295  20.737  1.00 10.00      A   
ATOM   2268  CD  GLN   239     -37.146 -21.193  21.635  1.00 10.00      A   
ATOM   2269  OE1 GLN   239     -36.673 -22.216  22.137  1.00 10.00      A   
ATOM   2270  NE2 GLN   239     -38.396 -20.817  21.839  1.00 10.00      A   
ATOM   2271 HE21 GLN   239     -38.711 -19.992  21.405  1.00 10.00      A   
ATOM   2272 HE22 GLN   239     -38.958 -21.372  22.418  1.00 10.00      A   
ATOM   2273  C   GLN   239     -33.147 -20.443  22.931  1.00 10.00      A   
ATOM   2274  O   GLN   239     -32.919 -21.651  22.990  1.00 10.00      A   
ATOM   2275  N   GLY   240     -32.229 -19.525  23.198  1.00 10.00      A   
ATOM   2276  HN  GLY   240     -32.460 -18.576  23.123  1.00 10.00      A   
ATOM   2277  CA  GLY   240     -30.890 -19.913  23.599  1.00 10.00      A   
ATOM   2278  C   GLY   240     -29.935 -20.006  22.428  1.00 10.00      A   
ATOM   2279  O   GLY   240     -28.794 -20.440  22.580  1.00 10.00      A   
ATOM   2280  N   TYR   241     -30.391 -19.582  21.260  1.00 10.00      A   
ATOM   2281  HN  TYR   241     -31.301 -19.211  21.206  1.00 10.00      A   
ATOM   2282  CA  TYR   241     -29.572 -19.626  20.059  1.00 10.00      A   
ATOM   2283  CB  TYR   241     -30.335 -20.279  18.903  1.00 10.00      A   
ATOM   2284  CG  TYR   241     -30.222 -21.786  18.868  1.00 10.00      A   
ATOM   2285  CD1 TYR   241     -31.351 -22.587  18.772  1.00 10.00      A   
ATOM   2286  CD2 TYR   241     -28.981 -22.409  18.925  1.00 10.00      A   
ATOM   2287  CE1 TYR   241     -31.251 -23.965  18.736  1.00 10.00      A   
ATOM   2288  CE2 TYR   241     -28.869 -23.785  18.892  1.00 10.00      A   
ATOM   2289  CZ  TYR   241     -30.008 -24.559  18.793  1.00 10.00      A   
ATOM   2290  OH  TYR   241     -29.902 -25.933  18.752  1.00 10.00      A   
ATOM   2291  HH  TYR   241     -29.551 -26.255  19.593  1.00 10.00      A   
ATOM   2292  C   TYR   241     -29.098 -18.233  19.668  1.00 10.00      A   
ATOM   2293  O   TYR   241     -28.982 -17.909  18.487  1.00 10.00      A   
ATOM   2294  N   GLY   242     -28.799 -17.415  20.668  1.00 10.00      A   
ATOM   2295  HN  GLY   242     -28.903 -17.728  21.594  1.00 10.00      A   
ATOM   2296  CA  GLY   242     -28.336 -16.062  20.415  1.00 10.00      A   
ATOM   2297  C   GLY   242     -26.869 -16.008  20.033  1.00 10.00      A   
ATOM   2298  O   GLY   242     -26.248 -14.951  20.084  1.00 10.00      A   
ATOM   2299  N   TRP   243     -26.313 -17.150  19.653  1.00 10.00      A   
ATOM   2300  HN  TRP   243     -26.859 -17.960  19.632  1.00 10.00      A   
ATOM   2301  CA  TRP   243     -24.914 -17.223  19.256  1.00 10.00      A   
ATOM   2302  CB  TRP   243     -24.269 -18.508  19.782  1.00 10.00      A   
ATOM   2303  CG  TRP   243     -24.308 -18.638  21.275  1.00 10.00      A   
ATOM   2304  CD1 TRP   243     -25.093 -19.482  22.004  1.00 10.00      A   
ATOM   2305  CD2 TRP   243     -23.528 -17.896  22.221  1.00 10.00      A   
ATOM   2306  NE1 TRP   243     -24.849 -19.316  23.346  1.00 10.00      A   
ATOM   2307  HE1 TRP   243     -25.291 -19.813  24.071  1.00 10.00      A   
ATOM   2308  CE2 TRP   243     -23.893 -18.346  23.506  1.00 10.00      A   
ATOM   2309  CE3 TRP   243     -22.557 -16.896  22.106  1.00 10.00      A   
ATOM   2310  CZ2 TRP   243     -23.322 -17.831  24.666  1.00 10.00      A   
ATOM   2311  CZ3 TRP   243     -21.993 -16.385  23.259  1.00 10.00      A   
ATOM   2312  CH2 TRP   243     -22.376 -16.854  24.521  1.00 10.00      A   
ATOM   2313  C   TRP   243     -24.791 -17.164  17.740  1.00 10.00      A   
ATOM   2314  O   TRP   243     -23.688 -17.060  17.198  1.00 10.00      A   
ATOM   2315  N   LEU   244     -25.936 -17.222  17.066  1.00 10.00      A   
ATOM   2316  HN  LEU   244     -26.779 -17.276  17.562  1.00 10.00      A   
ATOM   2317  CB  LEU   244     -27.406 -17.436  15.114  1.00 10.00      A   
ATOM   2318  CG  LEU   244     -28.072 -18.728  15.596  1.00 10.00      A   
ATOM   2319  CD1 LEU   244     -29.494 -18.827  15.067  1.00 10.00      A   
ATOM   2320  CD2 LEU   244     -27.260 -19.946  15.183  1.00 10.00      A   
ATOM   2321  CA  LEU   244     -25.980 -17.182  15.613  1.00 10.00      A   
ATOM   2322  C   LEU   244     -25.477 -15.842  15.106  1.00 10.00      A   
ATOM   2323  O   LEU   244     -25.944 -14.800  15.614  1.00 10.00      A   
ATOM   2324  OXT LEU   244     -24.605 -15.834  14.216  1.00 10.00      A   
ATOM   2325  CB  LEU    34      27.127 -17.559  -8.685  1.00 10.00      B   
ATOM   2326  CG  LEU    34      27.517 -16.100  -8.948  1.00 10.00      B   
ATOM   2327  CD1 LEU    34      26.929 -15.186  -7.883  1.00 10.00      B   
ATOM   2328  CD2 LEU    34      29.030 -15.945  -9.014  1.00 10.00      B   
ATOM   2329  C   LEU    34      27.407 -20.007  -9.215  1.00 10.00      B   
ATOM   2330  O   LEU    34      27.831 -20.334  -8.103  1.00 10.00      B   
ATOM   2331  N   LEU    34      26.918 -18.373 -11.022  1.00 10.00      B   
ATOM   2332  HT1 LEU    34      25.898 -18.567 -10.929  1.00 10.00      B   
ATOM   2333  HT2 LEU    34      27.317 -19.007 -11.739  1.00 10.00      B   
ATOM   2334  HT3 LEU    34      27.045 -17.393 -11.342  1.00 10.00      B   
ATOM   2335  CA  LEU    34      27.599 -18.580  -9.725  1.00 10.00      B   
ATOM   2336  N   ALA    35      26.779 -20.853 -10.041  1.00 10.00      B   
ATOM   2337  HN  ALA    35      26.477 -20.529 -10.916  1.00 10.00      B   
ATOM   2338  CA  ALA    35      26.529 -22.253  -9.694  1.00 10.00      B   
ATOM   2339  CB  ALA    35      25.529 -22.360  -8.547  1.00 10.00      B   
ATOM   2340  C   ALA    35      27.831 -22.988  -9.370  1.00 10.00      B   
ATOM   2341  O   ALA    35      28.906 -22.608  -9.848  1.00 10.00      B   
ATOM   2342  N   LYS    36      27.735 -24.049  -8.579  1.00 10.00      B   
ATOM   2343  HN  LYS    36      26.851 -24.329  -8.258  1.00 10.00      B   
ATOM   2344  CA  LYS    36      28.911 -24.817  -8.190  1.00 10.00      B   
ATOM   2345  CB  LYS    36      28.963 -26.156  -8.934  1.00 10.00      B   
ATOM   2346  CG  LYS    36      27.940 -27.174  -8.458  1.00 10.00      B   
ATOM   2347  CD  LYS    36      28.409 -28.593  -8.729  1.00 10.00      B   
ATOM   2348  CE  LYS    36      27.634 -29.598  -7.894  1.00 10.00      B   
ATOM   2349  NZ  LYS    36      28.129 -30.982  -8.104  1.00 10.00      B   
ATOM   2350  HZ1 LYS    36      28.064 -31.240  -9.110  1.00 10.00      B   
ATOM   2351  HZ2 LYS    36      27.561 -31.654  -7.550  1.00 10.00      B   
ATOM   2352  HZ3 LYS    36      29.120 -31.058  -7.802  1.00 10.00      B   
ATOM   2353  C   LYS    36      28.922 -25.048  -6.681  1.00 10.00      B   
ATOM   2354  O   LYS    36      29.789 -25.744  -6.149  1.00 10.00      B   
ATOM   2355  N   GLY    37      27.956 -24.454  -5.997  1.00 10.00      B   
ATOM   2356  HN  GLY    37      27.302 -23.901  -6.469  1.00 10.00      B   
ATOM   2357  CA  GLY    37      27.864 -24.606  -4.563  1.00 10.00      B   
ATOM   2358  C   GLY    37      28.656 -23.554  -3.819  1.00 10.00      B   
ATOM   2359  O   GLY    37      29.415 -22.790  -4.422  1.00 10.00      B   
ATOM   2360  N   ILE    38      28.468 -23.506  -2.512  1.00 10.00      B   
ATOM   2361  HN  ILE    38      27.844 -24.137  -2.097  1.00 10.00      B   
ATOM   2362  CA  ILE    38      29.170 -22.554  -1.668  1.00 10.00      B   
ATOM   2363  CB  ILE    38      28.183 -21.708  -0.830  1.00 10.00      B   
ATOM   2364  CG1 ILE    38      27.124 -21.075  -1.741  1.00 10.00      B   
ATOM   2365  CG2 ILE    38      28.925 -20.631  -0.050  1.00 10.00      B   
ATOM   2366  CD1 ILE    38      25.970 -20.433  -1.001  1.00 10.00      B   
ATOM   2367  C   ILE    38      30.111 -23.319  -0.744  1.00 10.00      B   
ATOM   2368  O   ILE    38      29.666 -24.084   0.111  1.00 10.00      B   
ATOM   2369  N   ASN    39      31.407 -23.127  -0.934  1.00 10.00      B   
ATOM   2370  HN  ASN    39      31.702 -22.494  -1.622  1.00 10.00      B   
ATOM   2371  CA  ASN    39      32.404 -23.816  -0.130  1.00 10.00      B   
ATOM   2372  CB  ASN    39      32.953 -25.037  -0.876  1.00 10.00      B   
ATOM   2373  CG  ASN    39      32.317 -26.336  -0.418  1.00 10.00      B   
ATOM   2374  OD1 ASN    39      31.974 -26.490   0.752  1.00 10.00      B   
ATOM   2375  ND2 ASN    39      32.155 -27.279  -1.338  1.00 10.00      B   
ATOM   2376 HD21 ASN    39      32.451 -27.088  -2.255  1.00 10.00      B   
ATOM   2377 HD22 ASN    39      31.744 -28.128  -1.067  1.00 10.00      B   
ATOM   2378  C   ASN    39      33.541 -22.887   0.256  1.00 10.00      B   
ATOM   2379  O   ASN    39      33.755 -21.856  -0.385  1.00 10.00      B   
ATOM   2380  N   GLU    40      34.270 -23.274   1.292  1.00 10.00      B   
ATOM   2381  HN  GLU    40      34.036 -24.114   1.745  1.00 10.00      B   
ATOM   2382  CA  GLU    40      35.396 -22.500   1.796  1.00 10.00      B   
ATOM   2383  CB  GLU    40      36.020 -23.220   2.991  1.00 10.00      B   
ATOM   2384  CG  GLU    40      37.012 -22.385   3.776  1.00 10.00      B   
ATOM   2385  CD  GLU    40      37.558 -23.129   4.971  1.00 10.00      B   
ATOM   2386  OE1 GLU    40      37.006 -22.970   6.080  1.00 10.00      B   
ATOM   2387  OE2 GLU    40      38.537 -23.888   4.808  1.00 10.00      B   
ATOM   2388  C   GLU    40      36.447 -22.281   0.710  1.00 10.00      B   
ATOM   2389  O   GLU    40      37.009 -21.189   0.585  1.00 10.00      B   
ATOM   2390  N   GLU    41      36.699 -23.319  -0.079  1.00 10.00      B   
ATOM   2391  HN  GLU    41      36.221 -24.165   0.075  1.00 10.00      B   
ATOM   2392  CA  GLU    41      37.676 -23.244  -1.155  1.00 10.00      B   
ATOM   2393  CB  GLU    41      37.874 -24.623  -1.782  1.00 10.00      B   
ATOM   2394  CG  GLU    41      39.019 -24.690  -2.778  1.00 10.00      B   
ATOM   2395  CD  GLU    41      39.136 -26.044  -3.441  1.00 10.00      B   
ATOM   2396  OE1 GLU    41      38.809 -26.153  -4.640  1.00 10.00      B   
ATOM   2397  OE2 GLU    41      39.563 -27.006  -2.771  1.00 10.00      B   
ATOM   2398  C   GLU    41      37.224 -22.249  -2.217  1.00 10.00      B   
ATOM   2399  O   GLU    41      38.039 -21.533  -2.801  1.00 10.00      B   
ATOM   2400  N   VAL    42      35.917 -22.191  -2.444  1.00 10.00      B   
ATOM   2401  HN  VAL    42      35.318 -22.768  -1.925  1.00 10.00      B   
ATOM   2402  CA  VAL    42      35.349 -21.289  -3.436  1.00 10.00      B   
ATOM   2403  CB  VAL    42      33.863 -21.602  -3.720  1.00 10.00      B   
ATOM   2404  CG1 VAL    42      33.351 -20.772  -4.889  1.00 10.00      B   
ATOM   2405  CG2 VAL    42      33.671 -23.084  -4.000  1.00 10.00      B   
ATOM   2406  C   VAL    42      35.494 -19.838  -2.989  1.00 10.00      B   
ATOM   2407  O   VAL    42      35.701 -18.947  -3.810  1.00 10.00      B   
ATOM   2408  N   VAL    43      35.403 -19.614  -1.681  1.00 10.00      B   
ATOM   2409  HN  VAL    43      35.232 -20.368  -1.076  1.00 10.00      B   
ATOM   2410  CA  VAL    43      35.540 -18.271  -1.122  1.00 10.00      B   
ATOM   2411  CB  VAL    43      35.389 -18.274   0.418  1.00 10.00      B   
ATOM   2412  CG1 VAL    43      35.506 -16.863   0.981  1.00 10.00      B   
ATOM   2413  CG2 VAL    43      34.058 -18.891   0.816  1.00 10.00      B   
ATOM   2414  C   VAL    43      36.893 -17.675  -1.507  1.00 10.00      B   
ATOM   2415  O   VAL    43      36.988 -16.498  -1.861  1.00 10.00      B   
ATOM   2416  N   ARG    44      37.927 -18.512  -1.465  1.00 10.00      B   
ATOM   2417  HN  ARG    44      37.774 -19.441  -1.185  1.00 10.00      B   
ATOM   2418  CA  ARG    44      39.280 -18.090  -1.812  1.00 10.00      B   
ATOM   2419  CB  ARG    44      40.313 -18.922  -1.046  1.00 10.00      B   
ATOM   2420  CG  ARG    44      41.675 -18.261  -0.907  1.00 10.00      B   
ATOM   2421  CD  ARG    44      42.628 -19.117  -0.085  1.00 10.00      B   
ATOM   2422  NE  ARG    44      42.218 -19.212   1.318  1.00 10.00      B   
ATOM   2423  HE  ARG    44      42.086 -18.368   1.807  1.00 10.00      B   
ATOM   2424  CZ  ARG    44      42.023 -20.359   1.963  1.00 10.00      B   
ATOM   2425  NH1 ARG    44      42.183 -21.514   1.336  1.00 10.00      B   
ATOM   2426 HH11 ARG    44      42.474 -21.533   0.334  1.00 10.00      B   
ATOM   2427 HH12 ARG    44      42.026 -22.414   1.842  1.00 10.00      B   
ATOM   2428  NH2 ARG    44      41.676 -20.350   3.245  1.00 10.00      B   
ATOM   2429 HH21 ARG    44      41.563 -19.443   3.754  1.00 10.00      B   
ATOM   2430 HH22 ARG    44      41.522 -21.250   3.754  1.00 10.00      B   
ATOM   2431  C   ARG    44      39.520 -18.202  -3.319  1.00 10.00      B   
ATOM   2432  O   ARG    44      40.515 -17.700  -3.841  1.00 10.00      B   
ATOM   2433  N   ALA    45      38.604 -18.870  -4.011  1.00 10.00      B   
ATOM   2434  HN  ALA    45      37.839 -19.258  -3.537  1.00 10.00      B   
ATOM   2435  CA  ALA    45      38.707 -19.040  -5.459  1.00 10.00      B   
ATOM   2436  CB  ALA    45      37.910 -20.250  -5.923  1.00 10.00      B   
ATOM   2437  C   ALA    45      38.233 -17.776  -6.169  1.00 10.00      B   
ATOM   2438  O   ALA    45      38.649 -17.483  -7.294  1.00 10.00      B   
ATOM   2439  N   ILE    46      37.349 -17.042  -5.506  1.00 10.00      B   
ATOM   2440  HN  ILE    46      37.033 -17.355  -4.630  1.00 10.00      B   
ATOM   2441  CA  ILE    46      36.833 -15.792  -6.043  1.00 10.00      B   
ATOM   2442  CB  ILE    46      35.556 -15.344  -5.300  1.00 10.00      B   
ATOM   2443  CG1 ILE    46      34.481 -16.424  -5.434  1.00 10.00      B   
ATOM   2444  CG2 ILE    46      35.045 -14.017  -5.842  1.00 10.00      B   
ATOM   2445  CD1 ILE    46      33.412 -16.363  -4.367  1.00 10.00      B   
ATOM   2446  C   ILE    46      37.920 -14.731  -5.924  1.00 10.00      B   
ATOM   2447  O   ILE    46      38.066 -13.864  -6.785  1.00 10.00      B   
ATOM   2448  N   SER    47      38.694 -14.828  -4.853  1.00 10.00      B   
ATOM   2449  HN  SER    47      38.521 -15.538  -4.198  1.00 10.00      B   
ATOM   2450  CA  SER    47      39.799 -13.919  -4.620  1.00 10.00      B   
ATOM   2451  CB  SER    47      40.074 -13.828  -3.118  1.00 10.00      B   
ATOM   2452  OG  SER    47      39.414 -14.876  -2.427  1.00 10.00      B   
ATOM   2453  HG  SER    47      38.820 -14.501  -1.767  1.00 10.00      B   
ATOM   2454  C   SER    47      41.026 -14.446  -5.362  1.00 10.00      B   
ATOM   2455  O   SER    47      40.909 -15.385  -6.156  1.00 10.00      B   
ATOM   2456  N   ALA    48      42.187 -13.842  -5.122  1.00 10.00      B   
ATOM   2457  HN  ALA    48      42.209 -13.095  -4.485  1.00 10.00      B   
ATOM   2458  CA  ALA    48      43.443 -14.250  -5.767  1.00 10.00      B   
ATOM   2459  CB  ALA    48      43.755 -15.725  -5.540  1.00 10.00      B   
ATOM   2460  C   ALA    48      43.487 -13.878  -7.250  1.00 10.00      B   
ATOM   2461  O   ALA    48      44.463 -13.294  -7.716  1.00 10.00      B   
ATOM   2462  N   LYS    49      42.429 -14.217  -7.990  1.00 10.00      B   
ATOM   2463  HN  LYS    49      41.689 -14.704  -7.562  1.00 10.00      B   
ATOM   2464  CA  LYS    49      42.346 -13.896  -9.416  1.00 10.00      B   
ATOM   2465  CB  LYS    49      41.138 -14.586 -10.069  1.00 10.00      B   
ATOM   2466  CG  LYS    49      39.784 -14.140  -9.533  1.00 10.00      B   
ATOM   2467  CD  LYS    49      38.647 -14.583 -10.444  1.00 10.00      B   
ATOM   2468  CE  LYS    49      37.325 -13.960 -10.020  1.00 10.00      B   
ATOM   2469  NZ  LYS    49      36.294 -14.047 -11.087  1.00 10.00      B   
ATOM   2470  HZ1 LYS    49      35.528 -13.369 -10.902  1.00 10.00      B   
ATOM   2471  HZ2 LYS    49      35.891 -15.006 -11.122  1.00 10.00      B   
ATOM   2472  HZ3 LYS    49      36.716 -13.831 -12.011  1.00 10.00      B   
ATOM   2473  C   LYS    49      42.264 -12.383  -9.604  1.00 10.00      B   
ATOM   2474  O   LYS    49      42.519 -11.853 -10.685  1.00 10.00      B   
ATOM   2475  N   ARG    50      41.894 -11.709  -8.527  1.00 10.00      B   
ATOM   2476  HN  ARG    50      41.698 -12.211  -7.708  1.00 10.00      B   
ATOM   2477  CA  ARG    50      41.786 -10.261  -8.496  1.00 10.00      B   
ATOM   2478  CB  ARG    50      40.329  -9.831  -8.286  1.00 10.00      B   
ATOM   2479  CG  ARG    50      39.525 -10.744  -7.369  1.00 10.00      B   
ATOM   2480  CD  ARG    50      38.753  -9.954  -6.326  1.00 10.00      B   
ATOM   2481  NE  ARG    50      37.857  -8.967  -6.925  1.00 10.00      B   
ATOM   2482  HE  ARG    50      37.786  -8.958  -7.907  1.00 10.00      B   
ATOM   2483  CZ  ARG    50      37.138  -8.099  -6.218  1.00 10.00      B   
ATOM   2484  NH1 ARG    50      37.215  -8.094  -4.888  1.00 10.00      B   
ATOM   2485 HH11 ARG    50      37.835  -8.788  -4.387  1.00 10.00      B   
ATOM   2486 HH12 ARG    50      36.665  -7.411  -4.334  1.00 10.00      B   
ATOM   2487  NH2 ARG    50      36.337  -7.238  -6.840  1.00 10.00      B   
ATOM   2488 HH21 ARG    50      35.775  -6.556  -6.291  1.00 10.00      B   
ATOM   2489 HH22 ARG    50      36.263  -7.244  -7.882  1.00 10.00      B   
ATOM   2490  C   ARG    50      42.654  -9.747  -7.355  1.00 10.00      B   
ATOM   2491  O   ARG    50      42.981 -10.506  -6.442  1.00 10.00      B   
ATOM   2492  N   ASN    51      43.036  -8.482  -7.407  1.00 10.00      B   
ATOM   2493  HN  ASN    51      42.753  -7.923  -8.163  1.00 10.00      B   
ATOM   2494  CA  ASN    51      43.873  -7.902  -6.364  1.00 10.00      B   
ATOM   2495  CB  ASN    51      44.542  -6.614  -6.846  1.00 10.00      B   
ATOM   2496  CG  ASN    51      45.807  -6.292  -6.073  1.00 10.00      B   
ATOM   2497  OD1 ASN    51      45.850  -6.401  -4.844  1.00 10.00      B   
ATOM   2498  ND2 ASN    51      46.853  -5.907  -6.792  1.00 10.00      B   
ATOM   2499 HD21 ASN    51      46.749  -5.852  -7.768  1.00 10.00      B   
ATOM   2500 HD22 ASN    51      47.688  -5.693  -6.322  1.00 10.00      B   
ATOM   2501  C   ASN    51      43.073  -7.660  -5.088  1.00 10.00      B   
ATOM   2502  O   ASN    51      42.413  -6.631  -4.933  1.00 10.00      B   
ATOM   2503  N   GLU    52      43.130  -8.624  -4.185  1.00 10.00      B   
ATOM   2504  HN  GLU    52      43.678  -9.417  -4.369  1.00 10.00      B   
ATOM   2505  CA  GLU    52      42.411  -8.542  -2.926  1.00 10.00      B   
ATOM   2506  CB  GLU    52      41.277  -9.572  -2.913  1.00 10.00      B   
ATOM   2507  CG  GLU    52      40.194  -9.309  -1.879  1.00 10.00      B   
ATOM   2508  CD  GLU    52      38.928 -10.093  -2.158  1.00 10.00      B   
ATOM   2509  OE1 GLU    52      38.345  -9.910  -3.252  1.00 10.00      B   
ATOM   2510  OE2 GLU    52      38.504 -10.887  -1.286  1.00 10.00      B   
ATOM   2511  C   GLU    52      43.365  -8.787  -1.759  1.00 10.00      B   
ATOM   2512  O   GLU    52      43.898  -9.889  -1.607  1.00 10.00      B   
ATOM   2513  N   PRO    53      43.605  -7.756  -0.931  1.00 10.00      B   
ATOM   2514  CA  PRO    53      44.501  -7.851   0.230  1.00 10.00      B   
ATOM   2515  CB  PRO    53      44.390  -6.471   0.887  1.00 10.00      B   
ATOM   2516  CG  PRO    53      43.914  -5.571  -0.198  1.00 10.00      B   
ATOM   2517  CD  PRO    53      43.024  -6.412  -1.066  1.00 10.00      B   
ATOM   2518  C   PRO    53      44.057  -8.932   1.211  1.00 10.00      B   
ATOM   2519  O   PRO    53      42.879  -9.292   1.270  1.00 10.00      B   
ATOM   2520  N   GLU    54      45.004  -9.430   1.995  1.00 10.00      B   
ATOM   2521  HN  GLU    54      45.919  -9.079   1.917  1.00 10.00      B   
ATOM   2522  CA  GLU    54      44.729 -10.479   2.971  1.00 10.00      B   
ATOM   2523  CB  GLU    54      46.010 -10.897   3.687  1.00 10.00      B   
ATOM   2524  CG  GLU    54      47.058 -11.482   2.761  1.00 10.00      B   
ATOM   2525  CD  GLU    54      48.049 -12.356   3.494  1.00 10.00      B   
ATOM   2526  OE1 GLU    54      49.187 -11.904   3.732  1.00 10.00      B   
ATOM   2527  OE2 GLU    54      47.693 -13.501   3.838  1.00 10.00      B   
ATOM   2528  C   GLU    54      43.673 -10.045   3.979  1.00 10.00      B   
ATOM   2529  O   GLU    54      42.850 -10.848   4.415  1.00 10.00      B   
ATOM   2530  N   TRP    55      43.686  -8.765   4.327  1.00 10.00      B   
ATOM   2531  HN  TRP    55      44.364  -8.173   3.941  1.00 10.00      B   
ATOM   2532  CA  TRP    55      42.725  -8.223   5.280  1.00 10.00      B   
ATOM   2533  CB  TRP    55      43.059  -6.770   5.608  1.00 10.00      B   
ATOM   2534  CG  TRP    55      44.379  -6.612   6.300  1.00 10.00      B   
ATOM   2535  CD1 TRP    55      45.544  -6.165   5.750  1.00 10.00      B   
ATOM   2536  CD2 TRP    55      44.670  -6.908   7.671  1.00 10.00      B   
ATOM   2537  NE1 TRP    55      46.541  -6.158   6.693  1.00 10.00      B   
ATOM   2538  HE1 TRP    55      47.470  -5.875   6.541  1.00 10.00      B   
ATOM   2539  CE2 TRP    55      46.030  -6.607   7.881  1.00 10.00      B   
ATOM   2540  CE3 TRP    55      43.914  -7.390   8.742  1.00 10.00      B   
ATOM   2541  CZ2 TRP    55      46.651  -6.778   9.118  1.00 10.00      B   
ATOM   2542  CZ3 TRP    55      44.530  -7.559   9.966  1.00 10.00      B   
ATOM   2543  CH2 TRP    55      45.884  -7.252  10.146  1.00 10.00      B   
ATOM   2544  C   TRP    55      41.293  -8.354   4.762  1.00 10.00      B   
ATOM   2545  O   TRP    55      40.356  -8.561   5.535  1.00 10.00      B   
ATOM   2546  N   MET    56      41.133  -8.245   3.448  1.00 10.00      B   
ATOM   2547  HN  MET    56      41.917  -8.089   2.882  1.00 10.00      B   
ATOM   2548  CA  MET    56      39.820  -8.366   2.827  1.00 10.00      B   
ATOM   2549  CB  MET    56      39.821  -7.768   1.417  1.00 10.00      B   
ATOM   2550  CG  MET    56      40.032  -6.262   1.373  1.00 10.00      B   
ATOM   2551  SD  MET    56      38.907  -5.364   2.461  1.00 10.00      B   
ATOM   2552  CE  MET    56      39.255  -3.676   1.981  1.00 10.00      B   
ATOM   2553  C   MET    56      39.405  -9.831   2.781  1.00 10.00      B   
ATOM   2554  O   MET    56      38.241 -10.172   2.995  1.00 10.00      B   
ATOM   2555  N   LEU    57      40.379 -10.697   2.521  1.00 10.00      B   
ATOM   2556  HN  LEU    57      41.287 -10.360   2.361  1.00 10.00      B   
ATOM   2557  CA  LEU    57      40.132 -12.130   2.459  1.00 10.00      B   
ATOM   2558  CB  LEU    57      41.380 -12.864   1.964  1.00 10.00      B   
ATOM   2559  CG  LEU    57      41.251 -14.377   1.769  1.00 10.00      B   
ATOM   2560  CD1 LEU    57      40.102 -14.707   0.828  1.00 10.00      B   
ATOM   2561  CD2 LEU    57      42.555 -14.956   1.244  1.00 10.00      B   
ATOM   2562  C   LEU    57      39.714 -12.642   3.833  1.00 10.00      B   
ATOM   2563  O   LEU    57      38.849 -13.512   3.950  1.00 10.00      B   
ATOM   2564  N   GLU    58      40.328 -12.080   4.871  1.00 10.00      B   
ATOM   2565  HN  GLU    58      41.026 -11.409   4.707  1.00 10.00      B   
ATOM   2566  CA  GLU    58      40.014 -12.447   6.246  1.00 10.00      B   
ATOM   2567  CB  GLU    58      40.906 -11.671   7.215  1.00 10.00      B   
ATOM   2568  CG  GLU    58      42.264 -12.307   7.454  1.00 10.00      B   
ATOM   2569  CD  GLU    58      42.189 -13.492   8.393  1.00 10.00      B   
ATOM   2570  OE1 GLU    58      42.023 -13.276   9.615  1.00 10.00      B   
ATOM   2571  OE2 GLU    58      42.303 -14.641   7.922  1.00 10.00      B   
ATOM   2572  C   GLU    58      38.549 -12.146   6.541  1.00 10.00      B   
ATOM   2573  O   GLU    58      37.846 -12.955   7.144  1.00 10.00      B   
ATOM   2574  N   PHE    59      38.099 -10.978   6.093  1.00 10.00      B   
ATOM   2575  HN  PHE    59      38.716 -10.382   5.621  1.00 10.00      B   
ATOM   2576  CA  PHE    59      36.716 -10.558   6.286  1.00 10.00      B   
ATOM   2577  CB  PHE    59      36.538  -9.105   5.825  1.00 10.00      B   
ATOM   2578  CG  PHE    59      35.115  -8.613   5.840  1.00 10.00      B   
ATOM   2579  CD1 PHE    59      34.466  -8.355   7.037  1.00 10.00      B   
ATOM   2580  CD2 PHE    59      34.427  -8.407   4.654  1.00 10.00      B   
ATOM   2581  CE1 PHE    59      33.161  -7.901   7.051  1.00 10.00      B   
ATOM   2582  CE2 PHE    59      33.122  -7.953   4.661  1.00 10.00      B   
ATOM   2583  CZ  PHE    59      32.487  -7.701   5.863  1.00 10.00      B   
ATOM   2584  C   PHE    59      35.778 -11.480   5.510  1.00 10.00      B   
ATOM   2585  O   PHE    59      34.712 -11.861   5.997  1.00 10.00      B   
ATOM   2586  N   ARG    60      36.203 -11.842   4.305  1.00 10.00      B   
ATOM   2587  HN  ARG    60      37.068 -11.501   3.988  1.00 10.00      B   
ATOM   2588  CA  ARG    60      35.432 -12.724   3.440  1.00 10.00      B   
ATOM   2589  CB  ARG    60      36.157 -12.910   2.103  1.00 10.00      B   
ATOM   2590  CG  ARG    60      35.327 -12.546   0.887  1.00 10.00      B   
ATOM   2591  CD  ARG    60      35.307 -11.046   0.654  1.00 10.00      B   
ATOM   2592  NE  ARG    60      34.365 -10.680  -0.402  1.00 10.00      B   
ATOM   2593  HE  ARG    60      33.437 -10.486  -0.127  1.00 10.00      B   
ATOM   2594  CZ  ARG    60      34.690 -10.593  -1.693  1.00 10.00      B   
ATOM   2595  NH1 ARG    60      35.933 -10.819  -2.099  1.00 10.00      B   
ATOM   2596 HH11 ARG    60      36.685 -11.075  -1.413  1.00 10.00      B   
ATOM   2597 HH12 ARG    60      36.179 -10.737  -3.110  1.00 10.00      B   
ATOM   2598  NH2 ARG    60      33.773 -10.263  -2.585  1.00 10.00      B   
ATOM   2599 HH21 ARG    60      32.791 -10.072  -2.286  1.00 10.00      B   
ATOM   2600 HH22 ARG    60      34.025 -10.201  -3.599  1.00 10.00      B   
ATOM   2601  C   ARG    60      35.228 -14.084   4.100  1.00 10.00      B   
ATOM   2602  O   ARG    60      34.113 -14.604   4.145  1.00 10.00      B   
ATOM   2603  N   LEU    61      36.314 -14.646   4.620  1.00 10.00      B   
ATOM   2604  HN  LEU    61      37.175 -14.172   4.556  1.00 10.00      B   
ATOM   2605  CA  LEU    61      36.269 -15.947   5.274  1.00 10.00      B   
ATOM   2606  CB  LEU    61      37.681 -16.487   5.510  1.00 10.00      B   
ATOM   2607  CG  LEU    61      37.772 -17.960   5.914  1.00 10.00      B   
ATOM   2608  CD1 LEU    61      37.249 -18.853   4.801  1.00 10.00      B   
ATOM   2609  CD2 LEU    61      39.199 -18.330   6.277  1.00 10.00      B   
ATOM   2610  C   LEU    61      35.496 -15.891   6.588  1.00 10.00      B   
ATOM   2611  O   LEU    61      34.805 -16.844   6.950  1.00 10.00      B   
ATOM   2612  N   ASN    62      35.624 -14.779   7.301  1.00 10.00      B   
ATOM   2613  HN  ASN    62      36.205 -14.060   6.969  1.00 10.00      B   
ATOM   2614  CA  ASN    62      34.927 -14.600   8.572  1.00 10.00      B   
ATOM   2615  CB  ASN    62      35.363 -13.299   9.254  1.00 10.00      B   
ATOM   2616  CG  ASN    62      35.149 -13.319  10.757  1.00 10.00      B   
ATOM   2617  OD1 ASN    62      34.318 -14.065  11.271  1.00 10.00      B   
ATOM   2618  ND2 ASN    62      35.895 -12.490  11.472  1.00 10.00      B   
ATOM   2619 HD21 ASN    62      36.537 -11.913  11.001  1.00 10.00      B   
ATOM   2620 HD22 ASN    62      35.775 -12.486  12.444  1.00 10.00      B   
ATOM   2621  C   ASN    62      33.423 -14.593   8.343  1.00 10.00      B   
ATOM   2622  O   ASN    62      32.668 -15.229   9.078  1.00 10.00      B   
ATOM   2623  N   ALA    63      32.997 -13.881   7.305  1.00 10.00      B   
ATOM   2624  HN  ALA    63      33.653 -13.395   6.757  1.00 10.00      B   
ATOM   2625  CA  ALA    63      31.584 -13.795   6.962  1.00 10.00      B   
ATOM   2626  CB  ALA    63      31.379 -12.831   5.808  1.00 10.00      B   
ATOM   2627  C   ALA    63      31.032 -15.172   6.613  1.00 10.00      B   
ATOM   2628  O   ALA    63      29.957 -15.554   7.076  1.00 10.00      B   
ATOM   2629  N   TYR    64      31.786 -15.912   5.802  1.00 10.00      B   
ATOM   2630  HN  TYR    64      32.628 -15.537   5.461  1.00 10.00      B   
ATOM   2631  CA  TYR    64      31.397 -17.256   5.390  1.00 10.00      B   
ATOM   2632  CB  TYR    64      32.411 -17.816   4.386  1.00 10.00      B   
ATOM   2633  CG  TYR    64      32.235 -19.284   4.077  1.00 10.00      B   
ATOM   2634  CD1 TYR    64      31.143 -19.734   3.346  1.00 10.00      B   
ATOM   2635  CD2 TYR    64      33.157 -20.222   4.522  1.00 10.00      B   
ATOM   2636  CE1 TYR    64      30.972 -21.077   3.066  1.00 10.00      B   
ATOM   2637  CE2 TYR    64      32.996 -21.566   4.244  1.00 10.00      B   
ATOM   2638  CZ  TYR    64      31.901 -21.989   3.519  1.00 10.00      B   
ATOM   2639  OH  TYR    64      31.735 -23.331   3.250  1.00 10.00      B   
ATOM   2640  HH  TYR    64      32.075 -23.850   3.989  1.00 10.00      B   
ATOM   2641  C   TYR    64      31.278 -18.171   6.603  1.00 10.00      B   
ATOM   2642  O   TYR    64      30.365 -18.993   6.690  1.00 10.00      B   
ATOM   2643  N   ARG    65      32.202 -18.006   7.543  1.00 10.00      B   
ATOM   2644  HN  ARG    65      32.903 -17.332   7.409  1.00 10.00      B   
ATOM   2645  CA  ARG    65      32.208 -18.801   8.763  1.00 10.00      B   
ATOM   2646  CB  ARG    65      33.422 -18.450   9.630  1.00 10.00      B   
ATOM   2647  CG  ARG    65      33.562 -19.314  10.871  1.00 10.00      B   
ATOM   2648  CD  ARG    65      33.766 -20.773  10.500  1.00 10.00      B   
ATOM   2649  NE  ARG    65      33.278 -21.667  11.542  1.00 10.00      B   
ATOM   2650  HE  ARG    65      33.369 -21.361  12.474  1.00 10.00      B   
ATOM   2651  CZ  ARG    65      32.732 -22.858  11.314  1.00 10.00      B   
ATOM   2652  NH1 ARG    65      32.602 -23.309  10.071  1.00 10.00      B   
ATOM   2653 HH11 ARG    65      32.937 -22.737   9.267  1.00 10.00      B   
ATOM   2654 HH12 ARG    65      32.170 -24.244   9.896  1.00 10.00      B   
ATOM   2655  NH2 ARG    65      32.305 -23.589  12.333  1.00 10.00      B   
ATOM   2656 HH21 ARG    65      32.403 -23.232  13.309  1.00 10.00      B   
ATOM   2657 HH22 ARG    65      31.871 -24.524  12.165  1.00 10.00      B   
ATOM   2658  C   ARG    65      30.927 -18.569   9.555  1.00 10.00      B   
ATOM   2659  O   ARG    65      30.258 -19.517   9.973  1.00 10.00      B   
ATOM   2660  N   ALA    66      30.589 -17.301   9.744  1.00 10.00      B   
ATOM   2661  HN  ALA    66      31.170 -16.594   9.382  1.00 10.00      B   
ATOM   2662  CA  ALA    66      29.392 -16.921  10.480  1.00 10.00      B   
ATOM   2663  CB  ALA    66      29.361 -15.415  10.678  1.00 10.00      B   
ATOM   2664  C   ALA    66      28.134 -17.381   9.756  1.00 10.00      B   
ATOM   2665  O   ALA    66      27.126 -17.702  10.386  1.00 10.00      B   
ATOM   2666  N   TRP    67      28.200 -17.403   8.433  1.00 10.00      B   
ATOM   2667  HN  TRP    67      29.030 -17.111   7.990  1.00 10.00      B   
ATOM   2668  CA  TRP    67      27.076 -17.827   7.611  1.00 10.00      B   
ATOM   2669  CB  TRP    67      27.379 -17.566   6.135  1.00 10.00      B   
ATOM   2670  CG  TRP    67      26.201 -17.748   5.234  1.00 10.00      B   
ATOM   2671  CD1 TRP    67      25.140 -16.904   5.097  1.00 10.00      B   
ATOM   2672  CD2 TRP    67      25.963 -18.842   4.344  1.00 10.00      B   
ATOM   2673  NE1 TRP    67      24.257 -17.402   4.173  1.00 10.00      B   
ATOM   2674  HE1 TRP    67      23.418 -16.973   3.900  1.00 10.00      B   
ATOM   2675  CE2 TRP    67      24.738 -18.595   3.698  1.00 10.00      B   
ATOM   2676  CE3 TRP    67      26.666 -20.008   4.033  1.00 10.00      B   
ATOM   2677  CZ2 TRP    67      24.202 -19.470   2.753  1.00 10.00      B   
ATOM   2678  CZ3 TRP    67      26.134 -20.874   3.097  1.00 10.00      B   
ATOM   2679  CH2 TRP    67      24.913 -20.602   2.469  1.00 10.00      B   
ATOM   2680  C   TRP    67      26.775 -19.304   7.838  1.00 10.00      B   
ATOM   2681  O   TRP    67      25.615 -19.710   7.895  1.00 10.00      B   
ATOM   2682  N   LEU    68      27.827 -20.098   7.991  1.00 10.00      B   
ATOM   2683  HN  LEU    68      28.728 -19.709   7.941  1.00 10.00      B   
ATOM   2684  CA  LEU    68      27.685 -21.532   8.219  1.00 10.00      B   
ATOM   2685  CB  LEU    68      29.045 -22.223   8.138  1.00 10.00      B   
ATOM   2686  CG  LEU    68      29.776 -22.144   6.803  1.00 10.00      B   
ATOM   2687  CD1 LEU    68      31.083 -22.914   6.874  1.00 10.00      B   
ATOM   2688  CD2 LEU    68      28.899 -22.673   5.680  1.00 10.00      B   
ATOM   2689  C   LEU    68      27.069 -21.812   9.582  1.00 10.00      B   
ATOM   2690  O   LEU    68      26.494 -22.875   9.809  1.00 10.00      B   
ATOM   2691  N   GLU    69      27.197 -20.856  10.486  1.00 10.00      B   
ATOM   2692  HN  GLU    69      27.663 -20.026  10.244  1.00 10.00      B   
ATOM   2693  CA  GLU    69      26.663 -21.001  11.829  1.00 10.00      B   
ATOM   2694  CB  GLU    69      27.597 -20.345  12.845  1.00 10.00      B   
ATOM   2695  CG  GLU    69      28.950 -21.028  12.959  1.00 10.00      B   
ATOM   2696  CD  GLU    69      28.842 -22.423  13.537  1.00 10.00      B   
ATOM   2697  OE1 GLU    69      29.061 -22.581  14.754  1.00 10.00      B   
ATOM   2698  OE2 GLU    69      28.529 -23.370  12.779  1.00 10.00      B   
ATOM   2699  C   GLU    69      25.255 -20.427  11.932  1.00 10.00      B   
ATOM   2700  O   GLU    69      24.664 -20.392  13.012  1.00 10.00      B   
ATOM   2701  N   MET    70      24.714 -19.996  10.801  1.00 10.00      B   
ATOM   2702  HN  MET    70      25.224 -20.075   9.965  1.00 10.00      B   
ATOM   2703  CA  MET    70      23.376 -19.423  10.759  1.00 10.00      B   
ATOM   2704  CB  MET    70      23.409 -18.026  10.141  1.00 10.00      B   
ATOM   2705  CG  MET    70      23.889 -16.943  11.091  1.00 10.00      B   
ATOM   2706  SD  MET    70      22.664 -16.533  12.349  1.00 10.00      B   
ATOM   2707  CE  MET    70      21.486 -15.594  11.378  1.00 10.00      B   
ATOM   2708  C   MET    70      22.433 -20.322   9.973  1.00 10.00      B   
ATOM   2709  O   MET    70      22.868 -21.266   9.314  1.00 10.00      B   
ATOM   2710  N   GLU    71      21.144 -20.033  10.053  1.00 10.00      B   
ATOM   2711  HN  GLU    71      20.855 -19.270  10.601  1.00 10.00      B   
ATOM   2712  CA  GLU    71      20.141 -20.814   9.341  1.00 10.00      B   
ATOM   2713  CB  GLU    71      19.265 -21.598  10.317  1.00 10.00      B   
ATOM   2714  CG  GLU    71      19.997 -22.682  11.089  1.00 10.00      B   
ATOM   2715  CD  GLU    71      19.092 -23.395  12.068  1.00 10.00      B   
ATOM   2716  OE1 GLU    71      18.613 -24.503  11.742  1.00 10.00      B   
ATOM   2717  OE2 GLU    71      18.848 -22.848  13.164  1.00 10.00      B   
ATOM   2718  C   GLU    71      19.277 -19.904   8.480  1.00 10.00      B   
ATOM   2719  O   GLU    71      19.285 -18.685   8.654  1.00 10.00      B   
ATOM   2720  N   GLU    72      18.531 -20.500   7.562  1.00 10.00      B   
ATOM   2721  HN  GLU    72      18.555 -21.478   7.487  1.00 10.00      B   
ATOM   2722  CA  GLU    72      17.666 -19.741   6.670  1.00 10.00      B   
ATOM   2723  CB  GLU    72      17.186 -20.622   5.514  1.00 10.00      B   
ATOM   2724  CG  GLU    72      16.448 -19.869   4.418  1.00 10.00      B   
ATOM   2725  CD  GLU    72      15.746 -20.793   3.445  1.00 10.00      B   
ATOM   2726  OE1 GLU    72      14.519 -20.983   3.583  1.00 10.00      B   
ATOM   2727  OE2 GLU    72      16.416 -21.332   2.539  1.00 10.00      B   
ATOM   2728  C   GLU    72      16.468 -19.181   7.432  1.00 10.00      B   
ATOM   2729  O   GLU    72      15.717 -19.930   8.055  1.00 10.00      B   
ATOM   2730  N   PRO    73      16.286 -17.854   7.405  1.00 10.00      B   
ATOM   2731  CA  PRO    73      15.172 -17.199   8.091  1.00 10.00      B   
ATOM   2732  CB  PRO    73      15.503 -15.708   7.969  1.00 10.00      B   
ATOM   2733  CG  PRO    73      16.368 -15.613   6.760  1.00 10.00      B   
ATOM   2734  CD  PRO    73      17.158 -16.889   6.712  1.00 10.00      B   
ATOM   2735  C   PRO    73      13.837 -17.510   7.416  1.00 10.00      B   
ATOM   2736  O   PRO    73      13.728 -17.487   6.189  1.00 10.00      B   
ATOM   2737  N   HIS    74      12.830 -17.823   8.221  1.00 10.00      B   
ATOM   2738  HN  HIS    74      12.981 -17.836   9.192  1.00 10.00      B   
ATOM   2739  CA  HIS    74      11.504 -18.141   7.706  1.00 10.00      B   
ATOM   2740  CB  HIS    74      11.134 -19.594   8.029  1.00 10.00      B   
ATOM   2741  CG  HIS    74      11.780 -20.608   7.137  1.00 10.00      B   
ATOM   2742  ND1 HIS    74      11.133 -21.183   6.062  1.00 10.00      B   
ATOM   2743  HD1 HIS    74      10.210 -20.996   5.780  1.00 10.00      B   
ATOM   2744  CD2 HIS    74      13.014 -21.161   7.170  1.00 10.00      B   
ATOM   2745  CE1 HIS    74      11.943 -22.045   5.473  1.00 10.00      B   
ATOM   2746  NE2 HIS    74      13.091 -22.047   6.127  1.00 10.00      B   
ATOM   2747  HE2 HIS    74      13.876 -22.594   5.894  1.00 10.00      B   
ATOM   2748  C   HIS    74      10.473 -17.197   8.308  1.00 10.00      B   
ATOM   2749  O   HIS    74       9.335 -17.581   8.568  1.00 10.00      B   
ATOM   2750  N   TRP    75      10.879 -15.951   8.507  1.00 10.00      B   
ATOM   2751  HN  TRP    75      11.791 -15.694   8.241  1.00 10.00      B   
ATOM   2752  CA  TRP    75      10.005 -14.948   9.099  1.00 10.00      B   
ATOM   2753  CB  TRP    75      10.751 -14.178  10.191  1.00 10.00      B   
ATOM   2754  CG  TRP    75      11.508 -15.075  11.128  1.00 10.00      B   
ATOM   2755  CD1 TRP    75      12.835 -15.004  11.437  1.00 10.00      B   
ATOM   2756  CD2 TRP    75      10.984 -16.187  11.869  1.00 10.00      B   
ATOM   2757  NE1 TRP    75      13.168 -16.000  12.323  1.00 10.00      B   
ATOM   2758  HE1 TRP    75      14.063 -16.155  12.699  1.00 10.00      B   
ATOM   2759  CE2 TRP    75      12.051 -16.740  12.602  1.00 10.00      B   
ATOM   2760  CE3 TRP    75       9.718 -16.771  11.979  1.00 10.00      B   
ATOM   2761  CZ2 TRP    75      11.889 -17.841  13.440  1.00 10.00      B   
ATOM   2762  CZ3 TRP    75       9.559 -17.863  12.810  1.00 10.00      B   
ATOM   2763  CH2 TRP    75      10.639 -18.390  13.526  1.00 10.00      B   
ATOM   2764  C   TRP    75       9.454 -13.998   8.043  1.00 10.00      B   
ATOM   2765  O   TRP    75       8.899 -12.945   8.362  1.00 10.00      B   
ATOM   2766  N   LEU    76       9.608 -14.386   6.787  1.00 10.00      B   
ATOM   2767  HN  LEU    76      10.060 -15.235   6.604  1.00 10.00      B   
ATOM   2768  CA  LEU    76       9.125 -13.594   5.669  1.00 10.00      B   
ATOM   2769  CB  LEU    76      10.170 -13.537   4.545  1.00 10.00      B   
ATOM   2770  CG  LEU    76      10.380 -14.805   3.710  1.00 10.00      B   
ATOM   2771  CD1 LEU    76      11.082 -14.459   2.409  1.00 10.00      B   
ATOM   2772  CD2 LEU    76      11.182 -15.843   4.481  1.00 10.00      B   
ATOM   2773  C   LEU    76       7.793 -14.152   5.167  1.00 10.00      B   
ATOM   2774  O   LEU    76       7.193 -15.010   5.818  1.00 10.00      B   
ATOM   2775  N   LYS    77       7.338 -13.681   4.015  1.00 10.00      B   
ATOM   2776  HN  LYS    77       7.870 -13.016   3.522  1.00 10.00      B   
ATOM   2777  CA  LYS    77       6.068 -14.132   3.458  1.00 10.00      B   
ATOM   2778  CB  LYS    77       5.353 -12.979   2.754  1.00 10.00      B   
ATOM   2779  CG  LYS    77       5.320 -11.698   3.572  1.00 10.00      B   
ATOM   2780  CD  LYS    77       4.550 -10.602   2.859  1.00 10.00      B   
ATOM   2781  CE  LYS    77       3.055 -10.743   3.079  1.00 10.00      B   
ATOM   2782  NZ  LYS    77       2.348  -9.458   2.847  1.00 10.00      B   
ATOM   2783  HZ1 LYS    77       2.754  -8.713   3.457  1.00 10.00      B   
ATOM   2784  HZ2 LYS    77       1.333  -9.560   3.068  1.00 10.00      B   
ATOM   2785  HZ3 LYS    77       2.449  -9.170   1.852  1.00 10.00      B   
ATOM   2786  C   LYS    77       6.250 -15.307   2.503  1.00 10.00      B   
ATOM   2787  O   LYS    77       6.997 -15.207   1.532  1.00 10.00      B   
ATOM   2788  N   ALA    78       5.554 -16.405   2.824  1.00 10.00      B   
ATOM   2789  HN  ALA    78       4.997 -16.370   3.632  1.00 10.00      B   
ATOM   2790  CA  ALA    78       5.551 -17.661   2.048  1.00 10.00      B   
ATOM   2791  CB  ALA    78       4.222 -17.857   1.334  1.00 10.00      B   
ATOM   2792  C   ALA    78       6.729 -17.852   1.089  1.00 10.00      B   
ATOM   2793  O   ALA    78       6.633 -17.545  -0.101  1.00 10.00      B   
ATOM   2794  N   HIS    79       7.826 -18.381   1.607  1.00 10.00      B   
ATOM   2795  HN  HIS    79       7.833 -18.627   2.555  1.00 10.00      B   
ATOM   2796  CA  HIS    79       9.017 -18.624   0.802  1.00 10.00      B   
ATOM   2797  CB  HIS    79      10.149 -17.670   1.215  1.00 10.00      B   
ATOM   2798  CG  HIS    79      11.479 -17.957   0.576  1.00 10.00      B   
ATOM   2799  ND1 HIS    79      12.534 -18.519   1.265  1.00 10.00      B   
ATOM   2800  HD1 HIS    79      12.525 -18.784   2.211  1.00 10.00      B   
ATOM   2801  CD2 HIS    79      11.924 -17.755  -0.689  1.00 10.00      B   
ATOM   2802  CE1 HIS    79      13.567 -18.651   0.457  1.00 10.00      B   
ATOM   2803  NE2 HIS    79      13.224 -18.197  -0.734  1.00 10.00      B   
ATOM   2804  HE2 HIS    79      13.801 -18.203  -1.529  1.00 10.00      B   
ATOM   2805  C   HIS    79       9.462 -20.074   0.949  1.00 10.00      B   
ATOM   2806  O   HIS    79       9.457 -20.612   2.056  1.00 10.00      B   
ATOM   2807  N   GLU   157      31.298  11.890 -14.721  1.00 10.00      B   
ATOM   2808  HN  GLU   157      31.234  12.563 -14.006  1.00 10.00      B   
ATOM   2809  CA  GLU   157      30.857  12.240 -16.062  1.00 10.00      B   
ATOM   2810  CB  GLU   157      29.699  13.243 -15.991  1.00 10.00      B   
ATOM   2811  CG  GLU   157      28.905  13.391 -17.280  1.00 10.00      B   
ATOM   2812  CD  GLU   157      28.572  12.059 -17.922  1.00 10.00      B   
ATOM   2813  OE1 GLU   157      27.663  11.361 -17.427  1.00 10.00      B   
ATOM   2814  OE2 GLU   157      29.213  11.707 -18.935  1.00 10.00      B   
ATOM   2815  C   GLU   157      32.022  12.801 -16.881  1.00 10.00      B   
ATOM   2816  O   GLU   157      31.895  13.829 -17.549  1.00 10.00      B   
ATOM   2817  N   LYS   158      33.162  12.115 -16.808  1.00 10.00      B   
ATOM   2818  HN  LYS   158      33.201  11.323 -16.231  1.00 10.00      B   
ATOM   2819  CA  LYS   158      34.364  12.511 -17.541  1.00 10.00      B   
ATOM   2820  CB  LYS   158      34.117  12.492 -19.053  1.00 10.00      B   
ATOM   2821  CG  LYS   158      33.799  11.119 -19.622  1.00 10.00      B   
ATOM   2822  CD  LYS   158      33.456  11.207 -21.101  1.00 10.00      B   
ATOM   2823  CE  LYS   158      33.144   9.840 -21.684  1.00 10.00      B   
ATOM   2824  NZ  LYS   158      32.848   9.914 -23.138  1.00 10.00      B   
ATOM   2825  HZ1 LYS   158      33.615  10.412 -23.636  1.00 10.00      B   
ATOM   2826  HZ2 LYS   158      31.957  10.428 -23.296  1.00 10.00      B   
ATOM   2827  HZ3 LYS   158      32.756   8.960 -23.533  1.00 10.00      B   
ATOM   2828  C   LYS   158      34.848  13.888 -17.096  1.00 10.00      B   
ATOM   2829  O   LYS   158      35.329  14.690 -17.901  1.00 10.00      B   
ATOM   2830  N   LEU   159      34.706  14.157 -15.813  1.00 10.00      B   
ATOM   2831  HN  LEU   159      34.313  13.477 -15.223  1.00 10.00      B   
ATOM   2832  CA  LEU   159      35.121  15.429 -15.252  1.00 10.00      B   
ATOM   2833  CB  LEU   159      33.925  16.138 -14.610  1.00 10.00      B   
ATOM   2834  CG  LEU   159      32.747  16.459 -15.532  1.00 10.00      B   
ATOM   2835  CD1 LEU   159      31.585  17.027 -14.731  1.00 10.00      B   
ATOM   2836  CD2 LEU   159      33.168  17.429 -16.628  1.00 10.00      B   
ATOM   2837  C   LEU   159      36.214  15.217 -14.213  1.00 10.00      B   
ATOM   2838  O   LEU   159      36.369  14.114 -13.680  1.00 10.00      B   
ATOM   2839  N   ALA   160      36.975  16.271 -13.941  1.00 10.00      B   
ATOM   2840  HN  ALA   160      36.813  17.113 -14.415  1.00 10.00      B   
ATOM   2841  CA  ALA   160      38.043  16.211 -12.955  1.00 10.00      B   
ATOM   2842  CB  ALA   160      38.911  17.455 -13.040  1.00 10.00      B   
ATOM   2843  C   ALA   160      37.451  16.081 -11.562  1.00 10.00      B   
ATOM   2844  O   ALA   160      36.583  16.867 -11.166  1.00 10.00      B   
ATOM   2845  N   GLU   161      37.905  15.082 -10.826  1.00 10.00      B   
ATOM   2846  HN  GLU   161      38.593  14.486 -11.196  1.00 10.00      B   
ATOM   2847  CA  GLU   161      37.410  14.849  -9.483  1.00 10.00      B   
ATOM   2848  CB  GLU   161      37.469  13.359  -9.104  1.00 10.00      B   
ATOM   2849  CG  GLU   161      38.858  12.809  -8.798  1.00 10.00      B   
ATOM   2850  CD  GLU   161      39.762  12.776 -10.014  1.00 10.00      B   
ATOM   2851  OE1 GLU   161      39.303  12.332 -11.088  1.00 10.00      B   
ATOM   2852  OE2 GLU   161      40.934  13.192  -9.902  1.00 10.00      B   
ATOM   2853  C   GLU   161      38.138  15.710  -8.459  1.00 10.00      B   
ATOM   2854  O   GLU   161      39.367  15.740  -8.405  1.00 10.00      B   
ATOM   2855  N   GLN   162      37.371  16.424  -7.655  1.00 10.00      B   
ATOM   2856  HN  GLN   162      36.400  16.389  -7.770  1.00 10.00      B   
ATOM   2857  CA  GLN   162      37.932  17.271  -6.613  1.00 10.00      B   
ATOM   2858  CB  GLN   162      37.025  18.482  -6.372  1.00 10.00      B   
ATOM   2859  CG  GLN   162      36.950  19.449  -7.542  1.00 10.00      B   
ATOM   2860  CD  GLN   162      35.965  20.575  -7.300  1.00 10.00      B   
ATOM   2861  OE1 GLN   162      34.781  20.458  -7.623  1.00 10.00      B   
ATOM   2862  NE2 GLN   162      36.446  21.676  -6.742  1.00 10.00      B   
ATOM   2863 HE21 GLN   162      37.403  21.704  -6.522  1.00 10.00      B   
ATOM   2864 HE22 GLN   162      35.829  22.420  -6.566  1.00 10.00      B   
ATOM   2865  C   GLN   162      38.078  16.456  -5.330  1.00 10.00      B   
ATOM   2866  O   GLN   162      37.858  16.955  -4.227  1.00 10.00      B   
ATOM   2867  N   GLY   163      38.459  15.194  -5.494  1.00 10.00      B   
ATOM   2868  HN  GLY   163      38.656  14.869  -6.398  1.00 10.00      B   
ATOM   2869  CA  GLY   163      38.611  14.299  -4.363  1.00 10.00      B   
ATOM   2870  C   GLY   163      37.451  13.329  -4.280  1.00 10.00      B   
ATOM   2871  O   GLY   163      37.482  12.366  -3.511  1.00 10.00      B   
ATOM   2872  N   ILE   164      36.422  13.605  -5.073  1.00 10.00      B   
ATOM   2873  HN  ILE   164      36.468  14.395  -5.643  1.00 10.00      B   
ATOM   2874  CA  ILE   164      35.232  12.771  -5.122  1.00 10.00      B   
ATOM   2875  CB  ILE   164      34.025  13.516  -5.734  1.00 10.00      B   
ATOM   2876  CG1 ILE   164      34.456  14.376  -6.931  1.00 10.00      B   
ATOM   2877  CG2 ILE   164      33.335  14.367  -4.679  1.00 10.00      B   
ATOM   2878  CD1 ILE   164      33.306  15.030  -7.668  1.00 10.00      B   
ATOM   2879  C   ILE   164      35.499  11.483  -5.895  1.00 10.00      B   
ATOM   2880  O   ILE   164      35.722  11.497  -7.106  1.00 10.00      B   
ATOM   2881  N   ILE   165      35.479  10.376  -5.183  1.00 10.00      B   
ATOM   2882  HN  ILE   165      35.274  10.431  -4.222  1.00 10.00      B   
ATOM   2883  CA  ILE   165      35.734   9.078  -5.781  1.00 10.00      B   
ATOM   2884  CB  ILE   165      36.482   8.152  -4.799  1.00 10.00      B   
ATOM   2885  CG1 ILE   165      37.781   8.817  -4.327  1.00 10.00      B   
ATOM   2886  CG2 ILE   165      36.771   6.805  -5.445  1.00 10.00      B   
ATOM   2887  CD1 ILE   165      38.485   8.076  -3.210  1.00 10.00      B   
ATOM   2888  C   ILE   165      34.433   8.414  -6.218  1.00 10.00      B   
ATOM   2889  O   ILE   165      33.444   8.419  -5.481  1.00 10.00      B   
ATOM   2890  N   PHE   166      34.439   7.870  -7.426  1.00 10.00      B   
ATOM   2891  HN  PHE   166      35.255   7.928  -7.967  1.00 10.00      B   
ATOM   2892  CA  PHE   166      33.279   7.187  -7.982  1.00 10.00      B   
ATOM   2893  CB  PHE   166      32.421   8.154  -8.807  1.00 10.00      B   
ATOM   2894  CG  PHE   166      31.197   7.529  -9.421  1.00 10.00      B   
ATOM   2895  CD1 PHE   166      30.150   7.093  -8.626  1.00 10.00      B   
ATOM   2896  CD2 PHE   166      31.091   7.384 -10.794  1.00 10.00      B   
ATOM   2897  CE1 PHE   166      29.023   6.524  -9.188  1.00 10.00      B   
ATOM   2898  CE2 PHE   166      29.967   6.814 -11.363  1.00 10.00      B   
ATOM   2899  CZ  PHE   166      28.932   6.385 -10.557  1.00 10.00      B   
ATOM   2900  C   PHE   166      33.751   6.024  -8.848  1.00 10.00      B   
ATOM   2901  O   PHE   166      34.224   6.225  -9.968  1.00 10.00      B   
ATOM   2902  N   CYS   167      33.635   4.815  -8.324  1.00 10.00      B   
ATOM   2903  HN  CYS   167      33.233   4.713  -7.432  1.00 10.00      B   
ATOM   2904  CA  CYS   167      34.077   3.630  -9.043  1.00 10.00      B   
ATOM   2905  CB  CYS   167      35.593   3.476  -8.897  1.00 10.00      B   
ATOM   2906  SG  CYS   167      36.184   3.584  -7.189  1.00 10.00      B   
ATOM   2907  HG  CYS   167      35.127   3.552  -6.390  1.00 10.00      B   
ATOM   2908  C   CYS   167      33.378   2.388  -8.510  1.00 10.00      B   
ATOM   2909  O   CYS   167      32.628   2.465  -7.539  1.00 10.00      B   
ATOM   2910  N   SER   168      33.623   1.250  -9.143  1.00 10.00      B   
ATOM   2911  HN  SER   168      34.227   1.252  -9.922  1.00 10.00      B   
ATOM   2912  CA  SER   168      33.019  -0.003  -8.714  1.00 10.00      B   
ATOM   2913  CB  SER   168      33.096  -1.040  -9.838  1.00 10.00      B   
ATOM   2914  OG  SER   168      32.897  -0.436 -11.104  1.00 10.00      B   
ATOM   2915  HG  SER   168      33.727  -0.011 -11.388  1.00 10.00      B   
ATOM   2916  C   SER   168      33.709  -0.533  -7.458  1.00 10.00      B   
ATOM   2917  O   SER   168      34.792  -0.069  -7.095  1.00 10.00      B   
ATOM   2918  N   PHE   169      33.078  -1.503  -6.801  1.00 10.00      B   
ATOM   2919  HN  PHE   169      32.208  -1.815  -7.137  1.00 10.00      B   
ATOM   2920  CA  PHE   169      33.625  -2.109  -5.583  1.00 10.00      B   
ATOM   2921  CB  PHE   169      32.696  -3.219  -5.078  1.00 10.00      B   
ATOM   2922  CG  PHE   169      33.117  -3.838  -3.773  1.00 10.00      B   
ATOM   2923  CD1 PHE   169      33.161  -3.085  -2.610  1.00 10.00      B   
ATOM   2924  CD2 PHE   169      33.460  -5.177  -3.709  1.00 10.00      B   
ATOM   2925  CE1 PHE   169      33.539  -3.657  -1.409  1.00 10.00      B   
ATOM   2926  CE2 PHE   169      33.840  -5.755  -2.516  1.00 10.00      B   
ATOM   2927  CZ  PHE   169      33.879  -4.995  -1.364  1.00 10.00      B   
ATOM   2928  C   PHE   169      35.029  -2.661  -5.821  1.00 10.00      B   
ATOM   2929  O   PHE   169      35.929  -2.473  -4.998  1.00 10.00      B   
ATOM   2930  N   GLY   170      35.213  -3.330  -6.957  1.00 10.00      B   
ATOM   2931  HN  GLY   170      34.460  -3.450  -7.569  1.00 10.00      B   
ATOM   2932  CA  GLY   170      36.512  -3.889  -7.291  1.00 10.00      B   
ATOM   2933  C   GLY   170      37.564  -2.814  -7.469  1.00 10.00      B   
ATOM   2934  O   GLY   170      38.710  -2.975  -7.042  1.00 10.00      B   
ATOM   2935  N   GLU   171      37.165  -1.704  -8.079  1.00 10.00      B   
ATOM   2936  HN  GLU   171      36.237  -1.635  -8.381  1.00 10.00      B   
ATOM   2937  CA  GLU   171      38.070  -0.586  -8.311  1.00 10.00      B   
ATOM   2938  CB  GLU   171      37.434   0.423  -9.264  1.00 10.00      B   
ATOM   2939  CG  GLU   171      37.044  -0.131 -10.621  1.00 10.00      B   
ATOM   2940  CD  GLU   171      36.336   0.905 -11.467  1.00 10.00      B   
ATOM   2941  OE1 GLU   171      35.086   0.895 -11.500  1.00 10.00      B   
ATOM   2942  OE2 GLU   171      37.022   1.744 -12.086  1.00 10.00      B   
ATOM   2943  C   GLU   171      38.405   0.115  -7.004  1.00 10.00      B   
ATOM   2944  O   GLU   171      39.525   0.577  -6.812  1.00 10.00      B   
ATOM   2945  N   ALA   172      37.422   0.182  -6.113  1.00 10.00      B   
ATOM   2946  HN  ALA   172      36.554  -0.218  -6.335  1.00 10.00      B   
ATOM   2947  CA  ALA   172      37.587   0.835  -4.821  1.00 10.00      B   
ATOM   2948  CB  ALA   172      36.299   0.744  -4.018  1.00 10.00      B   
ATOM   2949  C   ALA   172      38.754   0.247  -4.034  1.00 10.00      B   
ATOM   2950  O   ALA   172      39.595   0.983  -3.517  1.00 10.00      B   
ATOM   2951  N   ILE   173      38.806  -1.077  -3.963  1.00 10.00      B   
ATOM   2952  HN  ILE   173      38.109  -1.608  -4.409  1.00 10.00      B   
ATOM   2953  CA  ILE   173      39.872  -1.765  -3.238  1.00 10.00      B   
ATOM   2954  CB  ILE   173      39.519  -3.249  -2.982  1.00 10.00      B   
ATOM   2955  CG1 ILE   173      38.110  -3.369  -2.391  1.00 10.00      B   
ATOM   2956  CG2 ILE   173      40.540  -3.893  -2.053  1.00 10.00      B   
ATOM   2957  CD1 ILE   173      37.606  -4.792  -2.281  1.00 10.00      B   
ATOM   2958  C   ILE   173      41.197  -1.680  -3.998  1.00 10.00      B   
ATOM   2959  O   ILE   173      42.264  -1.571  -3.398  1.00 10.00      B   
ATOM   2960  N   HIS   174      41.118  -1.717  -5.320  1.00 10.00      B   
ATOM   2961  HN  HIS   174      40.236  -1.794  -5.745  1.00 10.00      B   
ATOM   2962  CA  HIS   174      42.310  -1.653  -6.159  1.00 10.00      B   
ATOM   2963  CB  HIS   174      41.986  -2.146  -7.579  1.00 10.00      B   
ATOM   2964  CG  HIS   174      43.017  -1.818  -8.620  1.00 10.00      B   
ATOM   2965  ND1 HIS   174      44.256  -2.421  -8.678  1.00 10.00      B   
ATOM   2966  HD1 HIS   174      44.600  -3.093  -8.048  1.00 10.00      B   
ATOM   2967  CD2 HIS   174      42.985  -0.938  -9.650  1.00 10.00      B   
ATOM   2968  CE1 HIS   174      44.936  -1.928  -9.695  1.00 10.00      B   
ATOM   2969  NE2 HIS   174      44.188  -1.030 -10.299  1.00 10.00      B   
ATOM   2970  HE2 HIS   174      44.459  -0.501 -11.082  1.00 10.00      B   
ATOM   2971  C   HIS   174      42.907  -0.246  -6.192  1.00 10.00      B   
ATOM   2972  O   HIS   174      44.108  -0.078  -6.385  1.00 10.00      B   
ATOM   2973  N   ASP   175      42.072   0.757  -5.995  1.00 10.00      B   
ATOM   2974  HN  ASP   175      41.121   0.567  -5.835  1.00 10.00      B   
ATOM   2975  CA  ASP   175      42.530   2.138  -6.028  1.00 10.00      B   
ATOM   2976  CB  ASP   175      41.482   3.044  -6.672  1.00 10.00      B   
ATOM   2977  CG  ASP   175      42.099   4.194  -7.437  1.00 10.00      B   
ATOM   2978  OD1 ASP   175      42.984   3.942  -8.287  1.00 10.00      B   
ATOM   2979  OD2 ASP   175      41.694   5.353  -7.208  1.00 10.00      B   
ATOM   2980  C   ASP   175      42.907   2.647  -4.643  1.00 10.00      B   
ATOM   2981  O   ASP   175      44.015   3.136  -4.438  1.00 10.00      B   
ATOM   2982  N   HIS   176      41.990   2.525  -3.688  1.00 10.00      B   
ATOM   2983  HN  HIS   176      41.127   2.101  -3.898  1.00 10.00      B   
ATOM   2984  CA  HIS   176      42.249   2.987  -2.324  1.00 10.00      B   
ATOM   2985  CB  HIS   176      41.555   4.327  -2.038  1.00 10.00      B   
ATOM   2986  CG  HIS   176      41.906   5.448  -2.971  1.00 10.00      B   
ATOM   2987  ND1 HIS   176      42.985   6.283  -2.779  1.00 10.00      B   
ATOM   2988  HD1 HIS   176      43.627   6.231  -2.037  1.00 10.00      B   
ATOM   2989  CD2 HIS   176      41.301   5.876  -4.104  1.00 10.00      B   
ATOM   2990  CE1 HIS   176      43.028   7.176  -3.751  1.00 10.00      B   
ATOM   2991  NE2 HIS   176      42.018   6.947  -4.567  1.00 10.00      B   
ATOM   2992  HE2 HIS   176      41.819   7.459  -5.383  1.00 10.00      B   
ATOM   2993  C   HIS   176      41.792   1.951  -1.299  1.00 10.00      B   
ATOM   2994  O   HIS   176      40.730   2.094  -0.695  1.00 10.00      B   
ATOM   2995  N   PRO   177      42.593   0.898  -1.076  1.00 10.00      B   
ATOM   2996  CA  PRO   177      42.247  -0.163  -0.122  1.00 10.00      B   
ATOM   2997  CB  PRO   177      43.371  -1.190  -0.298  1.00 10.00      B   
ATOM   2998  CG  PRO   177      44.507  -0.422  -0.883  1.00 10.00      B   
ATOM   2999  CD  PRO   177      43.893   0.654  -1.730  1.00 10.00      B   
ATOM   3000  C   PRO   177      42.217   0.349   1.315  1.00 10.00      B   
ATOM   3001  O   PRO   177      41.456  -0.147   2.147  1.00 10.00      B   
ATOM   3002  N   GLU   178      43.040   1.354   1.585  1.00 10.00      B   
ATOM   3003  HN  GLU   178      43.609   1.700   0.869  1.00 10.00      B   
ATOM   3004  CA  GLU   178      43.136   1.944   2.911  1.00 10.00      B   
ATOM   3005  CB  GLU   178      44.295   2.940   2.958  1.00 10.00      B   
ATOM   3006  CG  GLU   178      44.772   3.265   4.361  1.00 10.00      B   
ATOM   3007  CD  GLU   178      44.921   2.029   5.224  1.00 10.00      B   
ATOM   3008  OE1 GLU   178      45.735   1.149   4.873  1.00 10.00      B   
ATOM   3009  OE2 GLU   178      44.225   1.935   6.255  1.00 10.00      B   
ATOM   3010  C   GLU   178      41.833   2.624   3.321  1.00 10.00      B   
ATOM   3011  O   GLU   178      41.453   2.607   4.491  1.00 10.00      B   
ATOM   3012  N   LEU   179      41.151   3.217   2.353  1.00 10.00      B   
ATOM   3013  HN  LEU   179      41.496   3.190   1.438  1.00 10.00      B   
ATOM   3014  CA  LEU   179      39.894   3.899   2.619  1.00 10.00      B   
ATOM   3015  CB  LEU   179      39.551   4.865   1.485  1.00 10.00      B   
ATOM   3016  CG  LEU   179      40.312   6.192   1.471  1.00 10.00      B   
ATOM   3017  CD1 LEU   179      40.005   6.971   0.201  1.00 10.00      B   
ATOM   3018  CD2 LEU   179      39.962   7.018   2.700  1.00 10.00      B   
ATOM   3019  C   LEU   179      38.767   2.894   2.810  1.00 10.00      B   
ATOM   3020  O   LEU   179      38.083   2.898   3.835  1.00 10.00      B   
ATOM   3021  N   VAL   180      38.602   2.011   1.830  1.00 10.00      B   
ATOM   3022  HN  VAL   180      39.203   2.041   1.054  1.00 10.00      B   
ATOM   3023  CA  VAL   180      37.551   0.998   1.869  1.00 10.00      B   
ATOM   3024  CB  VAL   180      37.595   0.088   0.623  1.00 10.00      B   
ATOM   3025  CG1 VAL   180      36.425  -0.885   0.613  1.00 10.00      B   
ATOM   3026  CG2 VAL   180      37.605   0.926  -0.643  1.00 10.00      B   
ATOM   3027  C   VAL   180      37.633   0.137   3.130  1.00 10.00      B   
ATOM   3028  O   VAL   180      36.616  -0.158   3.751  1.00 10.00      B   
ATOM   3029  N   ARG   181      38.846  -0.231   3.525  1.00 10.00      B   
ATOM   3030  HN  ARG   181      39.628   0.065   3.007  1.00 10.00      B   
ATOM   3031  CA  ARG   181      39.051  -1.069   4.708  1.00 10.00      B   
ATOM   3032  CB  ARG   181      40.533  -1.425   4.866  1.00 10.00      B   
ATOM   3033  CG  ARG   181      40.815  -2.437   5.964  1.00 10.00      B   
ATOM   3034  CD  ARG   181      42.304  -2.686   6.119  1.00 10.00      B   
ATOM   3035  NE  ARG   181      42.613  -3.282   7.415  1.00 10.00      B   
ATOM   3036  HE  ARG   181      41.870  -3.711   7.898  1.00 10.00      B   
ATOM   3037  CZ  ARG   181      43.823  -3.288   7.968  1.00 10.00      B   
ATOM   3038  NH1 ARG   181      44.850  -2.738   7.335  1.00 10.00      B   
ATOM   3039 HH11 ARG   181      45.799  -2.742   7.767  1.00 10.00      B   
ATOM   3040 HH12 ARG   181      44.714  -2.303   6.399  1.00 10.00      B   
ATOM   3041  NH2 ARG   181      44.000  -3.839   9.160  1.00 10.00      B   
ATOM   3042 HH21 ARG   181      43.193  -4.264   9.663  1.00 10.00      B   
ATOM   3043 HH22 ARG   181      44.946  -3.847   9.600  1.00 10.00      B   
ATOM   3044  C   ARG   181      38.522  -0.423   5.991  1.00 10.00      B   
ATOM   3045  O   ARG   181      38.150  -1.120   6.937  1.00 10.00      B   
ATOM   3046  N   LYS   182      38.485   0.901   6.025  1.00 10.00      B   
ATOM   3047  HN  LYS   182      38.780   1.413   5.241  1.00 10.00      B   
ATOM   3048  CA  LYS   182      38.011   1.609   7.209  1.00 10.00      B   
ATOM   3049  CB  LYS   182      38.728   2.952   7.374  1.00 10.00      B   
ATOM   3050  CG  LYS   182      40.211   2.843   7.681  1.00 10.00      B   
ATOM   3051  CD  LYS   182      40.756   4.163   8.201  1.00 10.00      B   
ATOM   3052  CE  LYS   182      42.256   4.101   8.426  1.00 10.00      B   
ATOM   3053  NZ  LYS   182      43.008   4.070   7.145  1.00 10.00      B   
ATOM   3054  HZ1 LYS   182      43.270   3.086   6.901  1.00 10.00      B   
ATOM   3055  HZ2 LYS   182      43.875   4.635   7.224  1.00 10.00      B   
ATOM   3056  HZ3 LYS   182      42.424   4.460   6.379  1.00 10.00      B   
ATOM   3057  C   LYS   182      36.500   1.827   7.186  1.00 10.00      B   
ATOM   3058  O   LYS   182      35.889   2.090   8.222  1.00 10.00      B   
ATOM   3059  N   TYR   183      35.899   1.714   6.011  1.00 10.00      B   
ATOM   3060  HN  TYR   183      36.430   1.488   5.219  1.00 10.00      B   
ATOM   3061  CA  TYR   183      34.463   1.930   5.877  1.00 10.00      B   
ATOM   3062  CB  TYR   183      34.169   2.889   4.722  1.00 10.00      B   
ATOM   3063  CG  TYR   183      34.851   4.233   4.878  1.00 10.00      B   
ATOM   3064  CD1 TYR   183      35.622   4.768   3.854  1.00 10.00      B   
ATOM   3065  CD2 TYR   183      34.734   4.960   6.056  1.00 10.00      B   
ATOM   3066  CE1 TYR   183      36.255   5.987   3.999  1.00 10.00      B   
ATOM   3067  CE2 TYR   183      35.361   6.181   6.211  1.00 10.00      B   
ATOM   3068  CZ  TYR   183      36.121   6.690   5.179  1.00 10.00      B   
ATOM   3069  OH  TYR   183      36.749   7.906   5.326  1.00 10.00      B   
ATOM   3070  HH  TYR   183      36.445   8.508   4.635  1.00 10.00      B   
ATOM   3071  C   TYR   183      33.684   0.625   5.734  1.00 10.00      B   
ATOM   3072  O   TYR   183      32.533   0.531   6.161  1.00 10.00      B   
ATOM   3073  N   LEU   184      34.315  -0.378   5.144  1.00 10.00      B   
ATOM   3074  HN  LEU   184      35.234  -0.243   4.826  1.00 10.00      B   
ATOM   3075  CA  LEU   184      33.687  -1.677   4.952  1.00 10.00      B   
ATOM   3076  CB  LEU   184      34.564  -2.547   4.049  1.00 10.00      B   
ATOM   3077  CG  LEU   184      34.003  -3.918   3.667  1.00 10.00      B   
ATOM   3078  CD1 LEU   184      32.916  -3.777   2.614  1.00 10.00      B   
ATOM   3079  CD2 LEU   184      35.115  -4.827   3.169  1.00 10.00      B   
ATOM   3080  C   LEU   184      33.482  -2.370   6.296  1.00 10.00      B   
ATOM   3081  O   LEU   184      34.447  -2.644   7.013  1.00 10.00      B   
ATOM   3082  N   GLY   185      32.231  -2.637   6.642  1.00 10.00      B   
ATOM   3083  HN  GLY   185      31.494  -2.382   6.036  1.00 10.00      B   
ATOM   3084  CA  GLY   185      31.935  -3.293   7.900  1.00 10.00      B   
ATOM   3085  C   GLY   185      31.793  -2.307   9.041  1.00 10.00      B   
ATOM   3086  O   GLY   185      32.385  -2.488  10.107  1.00 10.00      B   
ATOM   3087  N   THR   186      31.000  -1.268   8.822  1.00 10.00      B   
ATOM   3088  HN  THR   186      30.533  -1.194   7.954  1.00 10.00      B   
ATOM   3089  CA  THR   186      30.783  -0.247   9.837  1.00 10.00      B   
ATOM   3090  CB  THR   186      31.363   1.110   9.397  1.00 10.00      B   
ATOM   3091  OG1 THR   186      32.661   0.915   8.821  1.00 10.00      B   
ATOM   3092  HG1 THR   186      32.558   0.688   7.884  1.00 10.00      B   
ATOM   3093  CG2 THR   186      31.479   2.051  10.588  1.00 10.00      B   
ATOM   3094  C   THR   186      29.296  -0.086  10.130  1.00 10.00      B   
ATOM   3095  O   THR   186      28.883  -0.004  11.288  1.00 10.00      B   
ATOM   3096  N   VAL   187      28.494  -0.049   9.076  1.00 10.00      B   
ATOM   3097  HN  VAL   187      28.879  -0.153   8.175  1.00 10.00      B   
ATOM   3098  CA  VAL   187      27.056   0.104   9.217  1.00 10.00      B   
ATOM   3099  CB  VAL   187      26.467   1.010   8.117  1.00 10.00      B   
ATOM   3100  CG1 VAL   187      25.101   1.521   8.534  1.00 10.00      B   
ATOM   3101  CG2 VAL   187      27.401   2.170   7.808  1.00 10.00      B   
ATOM   3102  C   VAL   187      26.394  -1.266   9.147  1.00 10.00      B   
ATOM   3103  O   VAL   187      25.510  -1.589   9.941  1.00 10.00      B   
ATOM   3104  N   VAL   188      26.835  -2.067   8.187  1.00 10.00      B   
ATOM   3105  HN  VAL   188      27.544  -1.742   7.585  1.00 10.00      B   
ATOM   3106  CA  VAL   188      26.322  -3.418   8.002  1.00 10.00      B   
ATOM   3107  CB  VAL   188      25.408  -3.542   6.759  1.00 10.00      B   
ATOM   3108  CG1 VAL   188      24.594  -4.829   6.808  1.00 10.00      B   
ATOM   3109  CG2 VAL   188      24.503  -2.328   6.605  1.00 10.00      B   
ATOM   3110  C   VAL   188      27.501  -4.371   7.845  1.00 10.00      B   
ATOM   3111  O   VAL   188      27.862  -4.749   6.730  1.00 10.00      B   
ATOM   3112  N   PRO   189      28.142  -4.743   8.961  1.00 10.00      B   
ATOM   3113  CA  PRO   189      29.299  -5.641   8.955  1.00 10.00      B   
ATOM   3114  CB  PRO   189      29.866  -5.519  10.382  1.00 10.00      B   
ATOM   3115  CG  PRO   189      29.121  -4.393  11.020  1.00 10.00      B   
ATOM   3116  CD  PRO   189      27.797  -4.322  10.322  1.00 10.00      B   
ATOM   3117  C   PRO   189      28.912  -7.091   8.674  1.00 10.00      B   
ATOM   3118  O   PRO   189      27.771  -7.388   8.300  1.00 10.00      B   
ATOM   3119  N   GLY   190      29.869  -7.991   8.854  1.00 10.00      B   
ATOM   3120  HN  GLY   190      30.758  -7.699   9.164  1.00 10.00      B   
ATOM   3121  CA  GLY   190      29.611  -9.395   8.627  1.00 10.00      B   
ATOM   3122  C   GLY   190      28.819  -9.994   9.768  1.00 10.00      B   
ATOM   3123  O   GLY   190      28.904  -9.508  10.898  1.00 10.00      B   
ATOM   3124  N   ASN   191      28.032 -11.025   9.466  1.00 10.00      B   
ATOM   3125  HN  ASN   191      28.002 -11.335   8.540  1.00 10.00      B   
ATOM   3126  CA  ASN   191      27.208 -11.715  10.463  1.00 10.00      B   
ATOM   3127  CB  ASN   191      28.042 -12.205  11.658  1.00 10.00      B   
ATOM   3128  CG  ASN   191      27.359 -13.306  12.453  1.00 10.00      B   
ATOM   3129  OD1 ASN   191      26.460 -13.986  11.953  1.00 10.00      B   
ATOM   3130  ND2 ASN   191      27.799 -13.506  13.688  1.00 10.00      B   
ATOM   3131 HD21 ASN   191      28.530 -12.941  14.019  1.00 10.00      B   
ATOM   3132 HD22 ASN   191      27.381 -14.216  14.218  1.00 10.00      B   
ATOM   3133  C   ASN   191      26.014 -10.874  10.921  1.00 10.00      B   
ATOM   3134  O   ASN   191      25.390 -11.168  11.942  1.00 10.00      B   
ATOM   3135  N   ASP   192      25.701  -9.822  10.170  1.00 10.00      B   
ATOM   3136  HN  ASP   192      26.251  -9.612   9.389  1.00 10.00      B   
ATOM   3137  CA  ASP   192      24.561  -8.964  10.499  1.00 10.00      B   
ATOM   3138  CB  ASP   192      24.509  -7.747   9.571  1.00 10.00      B   
ATOM   3139  CG  ASP   192      23.249  -6.918   9.757  1.00 10.00      B   
ATOM   3140  OD1 ASP   192      23.211  -6.093  10.698  1.00 10.00      B   
ATOM   3141  OD2 ASP   192      22.294  -7.083   8.964  1.00 10.00      B   
ATOM   3142  C   ASP   192      23.275  -9.765  10.362  1.00 10.00      B   
ATOM   3143  O   ASP   192      22.443  -9.808  11.271  1.00 10.00      B   
ATOM   3144  N   ASN   193      23.140 -10.414   9.216  1.00 10.00      B   
ATOM   3145  HN  ASN   193      23.849 -10.342   8.544  1.00 10.00      B   
ATOM   3146  CA  ASN   193      21.983 -11.244   8.925  1.00 10.00      B   
ATOM   3147  CB  ASN   193      20.759 -10.407   8.511  1.00 10.00      B   
ATOM   3148  CG  ASN   193      20.826  -9.848   7.101  1.00 10.00      B   
ATOM   3149  OD1 ASN   193      20.406 -10.497   6.142  1.00 10.00      B   
ATOM   3150  ND2 ASN   193      21.327  -8.632   6.963  1.00 10.00      B   
ATOM   3151 HD21 ASN   193      21.631  -8.154   7.776  1.00 10.00      B   
ATOM   3152 HD22 ASN   193      21.379  -8.252   6.061  1.00 10.00      B   
ATOM   3153  C   ASN   193      22.352 -12.284   7.873  1.00 10.00      B   
ATOM   3154  O   ASN   193      23.411 -12.181   7.249  1.00 10.00      B   
ATOM   3155  N   PHE   194      21.485 -13.270   7.679  1.00 10.00      B   
ATOM   3156  HN  PHE   194      20.650 -13.273   8.195  1.00 10.00      B   
ATOM   3157  CA  PHE   194      21.727 -14.356   6.725  1.00 10.00      B   
ATOM   3158  CB  PHE   194      20.503 -15.277   6.652  1.00 10.00      B   
ATOM   3159  CG  PHE   194      20.709 -16.539   5.856  1.00 10.00      B   
ATOM   3160  CD1 PHE   194      21.375 -17.621   6.405  1.00 10.00      B   
ATOM   3161  CD2 PHE   194      20.225 -16.645   4.561  1.00 10.00      B   
ATOM   3162  CE1 PHE   194      21.557 -18.785   5.681  1.00 10.00      B   
ATOM   3163  CE2 PHE   194      20.405 -17.804   3.830  1.00 10.00      B   
ATOM   3164  CZ  PHE   194      21.072 -18.875   4.392  1.00 10.00      B   
ATOM   3165  C   PHE   194      22.103 -13.854   5.327  1.00 10.00      B   
ATOM   3166  O   PHE   194      23.065 -14.332   4.727  1.00 10.00      B   
ATOM   3167  N   PHE   195      21.358 -12.881   4.821  1.00 10.00      B   
ATOM   3168  HN  PHE   195      20.620 -12.516   5.355  1.00 10.00      B   
ATOM   3169  CA  PHE   195      21.611 -12.339   3.489  1.00 10.00      B   
ATOM   3170  CB  PHE   195      20.347 -11.704   2.900  1.00 10.00      B   
ATOM   3171  CG  PHE   195      19.260 -12.704   2.613  1.00 10.00      B   
ATOM   3172  CD1 PHE   195      18.174 -12.830   3.463  1.00 10.00      B   
ATOM   3173  CD2 PHE   195      19.332 -13.527   1.499  1.00 10.00      B   
ATOM   3174  CE1 PHE   195      17.181 -13.757   3.211  1.00 10.00      B   
ATOM   3175  CE2 PHE   195      18.341 -14.455   1.239  1.00 10.00      B   
ATOM   3176  CZ  PHE   195      17.264 -14.571   2.097  1.00 10.00      B   
ATOM   3177  C   PHE   195      22.788 -11.366   3.466  1.00 10.00      B   
ATOM   3178  O   PHE   195      23.280 -11.002   2.399  1.00 10.00      B   
ATOM   3179  N   ALA   196      23.240 -10.948   4.641  1.00 10.00      B   
ATOM   3180  HN  ALA   196      22.807 -11.265   5.461  1.00 10.00      B   
ATOM   3181  CA  ALA   196      24.367 -10.031   4.735  1.00 10.00      B   
ATOM   3182  CB  ALA   196      24.275  -9.177   5.986  1.00 10.00      B   
ATOM   3183  C   ALA   196      25.675 -10.807   4.715  1.00 10.00      B   
ATOM   3184  O   ALA   196      26.614 -10.439   4.012  1.00 10.00      B   
ATOM   3185  N   ALA   197      25.716 -11.901   5.470  1.00 10.00      B   
ATOM   3186  HN  ALA   197      24.922 -12.150   5.993  1.00 10.00      B   
ATOM   3187  CA  ALA   197      26.905 -12.741   5.542  1.00 10.00      B   
ATOM   3188  CB  ALA   197      26.732 -13.808   6.609  1.00 10.00      B   
ATOM   3189  C   ALA   197      27.186 -13.380   4.187  1.00 10.00      B   
ATOM   3190  O   ALA   197      28.338 -13.604   3.819  1.00 10.00      B   
ATOM   3191  N   LEU   198      26.120 -13.649   3.445  1.00 10.00      B   
ATOM   3192  HN  LEU   198      25.231 -13.435   3.795  1.00 10.00      B   
ATOM   3193  CA  LEU   198      26.231 -14.259   2.127  1.00 10.00      B   
ATOM   3194  CB  LEU   198      24.917 -14.954   1.752  1.00 10.00      B   
ATOM   3195  CG  LEU   198      24.923 -15.773   0.457  1.00 10.00      B   
ATOM   3196  CD1 LEU   198      25.959 -16.883   0.529  1.00 10.00      B   
ATOM   3197  CD2 LEU   198      23.542 -16.346   0.180  1.00 10.00      B   
ATOM   3198  C   LEU   198      26.596 -13.220   1.067  1.00 10.00      B   
ATOM   3199  O   LEU   198      27.084 -13.564  -0.006  1.00 10.00      B   
ATOM   3200  N   ASN   199      26.364 -11.950   1.373  1.00 10.00      B   
ATOM   3201  HN  ASN   199      25.978 -11.728   2.246  1.00 10.00      B   
ATOM   3202  CA  ASN   199      26.666 -10.877   0.432  1.00 10.00      B   
ATOM   3203  CB  ASN   199      25.572  -9.806   0.454  1.00 10.00      B   
ATOM   3204  CG  ASN   199      25.589  -8.925  -0.780  1.00 10.00      B   
ATOM   3205  OD1 ASN   199      25.031  -9.274  -1.812  1.00 10.00      B   
ATOM   3206  ND2 ASN   199      26.224  -7.770  -0.680  1.00 10.00      B   
ATOM   3207 HD21 ASN   199      26.645  -7.547   0.174  1.00 10.00      B   
ATOM   3208 HD22 ASN   199      26.245  -7.184  -1.471  1.00 10.00      B   
ATOM   3209  C   ASN   199      28.034 -10.258   0.711  1.00 10.00      B   
ATOM   3210  O   ASN   199      28.579  -9.523  -0.113  1.00 10.00      B   
ATOM   3211  N   ALA   200      28.580 -10.539   1.889  1.00 10.00      B   
ATOM   3212  HN  ALA   200      28.082 -11.089   2.530  1.00 10.00      B   
ATOM   3213  CA  ALA   200      29.896 -10.033   2.255  1.00 10.00      B   
ATOM   3214  CB  ALA   200      30.139 -10.206   3.745  1.00 10.00      B   
ATOM   3215  C   ALA   200      30.956 -10.765   1.441  1.00 10.00      B   
ATOM   3216  O   ALA   200      31.949 -10.180   1.004  1.00 10.00      B   
ATOM   3217  N   ALA   201      30.719 -12.049   1.239  1.00 10.00      B   
ATOM   3218  HN  ALA   201      29.900 -12.444   1.609  1.00 10.00      B   
ATOM   3219  CA  ALA   201      31.611 -12.887   0.459  1.00 10.00      B   
ATOM   3220  CB  ALA   201      31.819 -14.225   1.153  1.00 10.00      B   
ATOM   3221  C   ALA   201      30.990 -13.089  -0.915  1.00 10.00      B   
ATOM   3222  O   ALA   201      29.812 -12.789  -1.103  1.00 10.00      B   
ATOM   3223  N   VAL   202      31.776 -13.585  -1.868  1.00 10.00      B   
ATOM   3224  HN  VAL   202      32.709 -13.797  -1.650  1.00 10.00      B   
ATOM   3225  CA  VAL   202      31.294 -13.827  -3.232  1.00 10.00      B   
ATOM   3226  CB  VAL   202      30.020 -14.705  -3.273  1.00 10.00      B   
ATOM   3227  CG1 VAL   202      29.579 -14.960  -4.708  1.00 10.00      B   
ATOM   3228  CG2 VAL   202      30.242 -16.021  -2.537  1.00 10.00      B   
ATOM   3229  C   VAL   202      31.056 -12.518  -3.992  1.00 10.00      B   
ATOM   3230  O   VAL   202      31.737 -12.238  -4.983  1.00 10.00      B   
ATOM   3231  N   ALA   203      30.097 -11.720  -3.520  1.00 10.00      B   
ATOM   3232  HN  ALA   203      29.599 -12.003  -2.717  1.00 10.00      B   
ATOM   3233  CA  ALA   203      29.766 -10.441  -4.143  1.00 10.00      B   
ATOM   3234  CB  ALA   203      28.616  -9.769  -3.412  1.00 10.00      B   
ATOM   3235  C   ALA   203      30.979  -9.526  -4.155  1.00 10.00      B   
ATOM   3236  O   ALA   203      31.383  -8.993  -3.119  1.00 10.00      B   
ATOM   3237  N   SER   204      31.562  -9.360  -5.326  1.00 10.00      B   
ATOM   3238  HN  SER   204      31.193  -9.819  -6.114  1.00 10.00      B   
ATOM   3239  CA  SER   204      32.739  -8.529  -5.480  1.00 10.00      B   
ATOM   3240  CB  SER   204      33.868  -9.365  -6.074  1.00 10.00      B   
ATOM   3241  OG  SER   204      34.031 -10.560  -5.329  1.00 10.00      B   
ATOM   3242  HG  SER   204      33.246 -11.118  -5.444  1.00 10.00      B   
ATOM   3243  C   SER   204      32.453  -7.318  -6.356  1.00 10.00      B   
ATOM   3244  O   SER   204      33.345  -6.518  -6.638  1.00 10.00      B   
ATOM   3245  N   ASP   205      31.206  -7.190  -6.781  1.00 10.00      B   
ATOM   3246  HN  ASP   205      30.540  -7.856  -6.514  1.00 10.00      B   
ATOM   3247  CA  ASP   205      30.801  -6.076  -7.625  1.00 10.00      B   
ATOM   3248  CB  ASP   205      29.994  -6.561  -8.831  1.00 10.00      B   
ATOM   3249  CG  ASP   205      30.843  -7.311  -9.834  1.00 10.00      B   
ATOM   3250  OD1 ASP   205      31.944  -6.822 -10.173  1.00 10.00      B   
ATOM   3251  OD2 ASP   205      30.416  -8.397 -10.287  1.00 10.00      B   
ATOM   3252  C   ASP   205      29.993  -5.067  -6.829  1.00 10.00      B   
ATOM   3253  O   ASP   205      29.582  -5.339  -5.699  1.00 10.00      B   
ATOM   3254  N   GLY   206      29.762  -3.909  -7.421  1.00 10.00      B   
ATOM   3255  HN  GLY   206      30.103  -3.755  -8.332  1.00 10.00      B   
ATOM   3256  CA  GLY   206      29.014  -2.867  -6.752  1.00 10.00      B   
ATOM   3257  C   GLY   206      29.595  -1.506  -7.052  1.00 10.00      B   
ATOM   3258  O   GLY   206      30.440  -1.381  -7.936  1.00 10.00      B   
ATOM   3259  N   THR   207      29.164  -0.491  -6.323  1.00 10.00      B   
ATOM   3260  HN  THR   207      28.496  -0.652  -5.623  1.00 10.00      B   
ATOM   3261  CA  THR   207      29.655   0.861  -6.539  1.00 10.00      B   
ATOM   3262  CB  THR   207      28.563   1.741  -7.182  1.00 10.00      B   
ATOM   3263  OG1 THR   207      27.895   0.986  -8.206  1.00 10.00      B   
ATOM   3264  HG1 THR   207      27.104   0.582  -7.835  1.00 10.00      B   
ATOM   3265  CG2 THR   207      29.167   2.992  -7.803  1.00 10.00      B   
ATOM   3266  C   THR   207      30.125   1.488  -5.225  1.00 10.00      B   
ATOM   3267  O   THR   207      29.566   1.214  -4.160  1.00 10.00      B   
ATOM   3268  N   PHE   208      31.171   2.301  -5.305  1.00 10.00      B   
ATOM   3269  HN  PHE   208      31.590   2.452  -6.184  1.00 10.00      B   
ATOM   3270  CA  PHE   208      31.727   2.977  -4.141  1.00 10.00      B   
ATOM   3271  CB  PHE   208      33.075   2.354  -3.756  1.00 10.00      B   
ATOM   3272  CG  PHE   208      33.810   3.087  -2.666  1.00 10.00      B   
ATOM   3273  CD1 PHE   208      33.500   2.869  -1.336  1.00 10.00      B   
ATOM   3274  CD2 PHE   208      34.811   3.994  -2.975  1.00 10.00      B   
ATOM   3275  CE1 PHE   208      34.172   3.541  -0.332  1.00 10.00      B   
ATOM   3276  CE2 PHE   208      35.487   4.669  -1.978  1.00 10.00      B   
ATOM   3277  CZ  PHE   208      35.167   4.443  -0.654  1.00 10.00      B   
ATOM   3278  C   PHE   208      31.898   4.465  -4.427  1.00 10.00      B   
ATOM   3279  O   PHE   208      32.483   4.849  -5.444  1.00 10.00      B   
ATOM   3280  N   ILE   209      31.373   5.293  -3.534  1.00 10.00      B   
ATOM   3281  HN  ILE   209      30.911   4.919  -2.751  1.00 10.00      B   
ATOM   3282  CA  ILE   209      31.461   6.741  -3.680  1.00 10.00      B   
ATOM   3283  CB  ILE   209      30.074   7.373  -3.946  1.00 10.00      B   
ATOM   3284  CG1 ILE   209      29.401   6.696  -5.143  1.00 10.00      B   
ATOM   3285  CG2 ILE   209      30.193   8.874  -4.186  1.00 10.00      B   
ATOM   3286  CD1 ILE   209      27.985   7.161  -5.394  1.00 10.00      B   
ATOM   3287  C   ILE   209      32.079   7.362  -2.428  1.00 10.00      B   
ATOM   3288  O   ILE   209      31.749   6.980  -1.304  1.00 10.00      B   
ATOM   3289  N   TYR   210      32.982   8.307  -2.632  1.00 10.00      B   
ATOM   3290  HN  TYR   210      33.204   8.561  -3.556  1.00 10.00      B   
ATOM   3291  CA  TYR   210      33.653   8.984  -1.531  1.00 10.00      B   
ATOM   3292  CB  TYR   210      35.083   8.446  -1.401  1.00 10.00      B   
ATOM   3293  CG  TYR   210      35.917   9.074  -0.303  1.00 10.00      B   
ATOM   3294  CD1 TYR   210      35.999   8.485   0.951  1.00 10.00      B   
ATOM   3295  CD2 TYR   210      36.632  10.247  -0.525  1.00 10.00      B   
ATOM   3296  CE1 TYR   210      36.769   9.044   1.952  1.00 10.00      B   
ATOM   3297  CE2 TYR   210      37.400  10.812   0.474  1.00 10.00      B   
ATOM   3298  CZ  TYR   210      37.467  10.206   1.708  1.00 10.00      B   
ATOM   3299  OH  TYR   210      38.235  10.765   2.703  1.00 10.00      B   
ATOM   3300  HH  TYR   210      37.868  11.623   2.946  1.00 10.00      B   
ATOM   3301  C   TYR   210      33.685  10.487  -1.781  1.00 10.00      B   
ATOM   3302  O   TYR   210      34.127  10.932  -2.839  1.00 10.00      B   
ATOM   3303  N   VAL   211      33.209  11.261  -0.812  1.00 10.00      B   
ATOM   3304  HN  VAL   211      32.862  10.846   0.008  1.00 10.00      B   
ATOM   3305  CA  VAL   211      33.194  12.718  -0.931  1.00 10.00      B   
ATOM   3306  CB  VAL   211      31.753  13.284  -0.985  1.00 10.00      B   
ATOM   3307  CG1 VAL   211      31.775  14.794  -1.181  1.00 10.00      B   
ATOM   3308  CG2 VAL   211      30.953  12.622  -2.097  1.00 10.00      B   
ATOM   3309  C   VAL   211      33.954  13.358   0.237  1.00 10.00      B   
ATOM   3310  O   VAL   211      33.653  13.086   1.401  1.00 10.00      B   
ATOM   3311  N   PRO   212      34.965  14.195  -0.064  1.00 10.00      B   
ATOM   3312  CA  PRO   212      35.776  14.874   0.953  1.00 10.00      B   
ATOM   3313  CB  PRO   212      36.968  15.441   0.162  1.00 10.00      B   
ATOM   3314  CG  PRO   212      36.864  14.847  -1.202  1.00 10.00      B   
ATOM   3315  CD  PRO   212      35.414  14.532  -1.416  1.00 10.00      B   
ATOM   3316  C   PRO   212      35.029  16.011   1.655  1.00 10.00      B   
ATOM   3317  O   PRO   212      33.924  16.393   1.255  1.00 10.00      B   
ATOM   3318  N   LYS   213      35.659  16.556   2.687  1.00 10.00      B   
ATOM   3319  HN  LYS   213      36.550  16.224   2.925  1.00 10.00      B   
ATOM   3320  CA  LYS   213      35.084  17.638   3.471  1.00 10.00      B   
ATOM   3321  CB  LYS   213      35.909  17.865   4.747  1.00 10.00      B   
ATOM   3322  CG  LYS   213      35.487  19.075   5.569  1.00 10.00      B   
ATOM   3323  CD  LYS   213      36.378  19.257   6.787  1.00 10.00      B   
ATOM   3324  CE  LYS   213      36.086  20.568   7.503  1.00 10.00      B   
ATOM   3325  NZ  LYS   213      34.749  20.572   8.153  1.00 10.00      B   
ATOM   3326  HZ1 LYS   213      34.640  21.427   8.731  1.00 10.00      B   
ATOM   3327  HZ2 LYS   213      34.646  19.738   8.775  1.00 10.00      B   
ATOM   3328  HZ3 LYS   213      33.992  20.556   7.431  1.00 10.00      B   
ATOM   3329  C   LYS   213      34.981  18.931   2.671  1.00 10.00      B   
ATOM   3330  O   LYS   213      35.955  19.381   2.063  1.00 10.00      B   
ATOM   3331  N   GLY   214      33.793  19.522   2.685  1.00 10.00      B   
ATOM   3332  HN  GLY   214      33.060  19.104   3.192  1.00 10.00      B   
ATOM   3333  CA  GLY   214      33.560  20.769   1.980  1.00 10.00      B   
ATOM   3334  C   GLY   214      33.549  20.611   0.476  1.00 10.00      B   
ATOM   3335  O   GLY   214      34.087  21.451  -0.247  1.00 10.00      B   
ATOM   3336  N   VAL   215      32.945  19.533  -0.000  1.00 10.00      B   
ATOM   3337  HN  VAL   215      32.531  18.901   0.623  1.00 10.00      B   
ATOM   3338  CA  VAL   215      32.869  19.272  -1.430  1.00 10.00      B   
ATOM   3339  CB  VAL   215      33.846  18.151  -1.867  1.00 10.00      B   
ATOM   3340  CG1 VAL   215      33.750  17.898  -3.364  1.00 10.00      B   
ATOM   3341  CG2 VAL   215      35.278  18.490  -1.479  1.00 10.00      B   
ATOM   3342  C   VAL   215      31.448  18.897  -1.835  1.00 10.00      B   
ATOM   3343  O   VAL   215      30.803  18.067  -1.186  1.00 10.00      B   
ATOM   3344  N   ARG   216      30.957  19.527  -2.889  1.00 10.00      B   
ATOM   3345  HN  ARG   216      31.510  20.199  -3.347  1.00 10.00      B   
ATOM   3346  CA  ARG   216      29.623  19.252  -3.396  1.00 10.00      B   
ATOM   3347  CB  ARG   216      28.784  20.535  -3.434  1.00 10.00      B   
ATOM   3348  CG  ARG   216      27.497  20.406  -4.236  1.00 10.00      B   
ATOM   3349  CD  ARG   216      26.768  21.734  -4.356  1.00 10.00      B   
ATOM   3350  NE  ARG   216      26.120  22.119  -3.106  1.00 10.00      B   
ATOM   3351  HE  ARG   216      26.622  21.962  -2.275  1.00 10.00      B   
ATOM   3352  CZ  ARG   216      24.909  22.667  -3.027  1.00 10.00      B   
ATOM   3353  NH1 ARG   216      24.206  22.905  -4.128  1.00 10.00      B   
ATOM   3354 HH11 ARG   216      24.595  22.665  -5.068  1.00 10.00      B   
ATOM   3355 HH12 ARG   216      23.259  23.335  -4.059  1.00 10.00      B   
ATOM   3356  NH2 ARG   216      24.403  22.981  -1.842  1.00 10.00      B   
ATOM   3357 HH21 ARG   216      23.452  23.411  -1.772  1.00 10.00      B   
ATOM   3358 HH22 ARG   216      24.953  22.803  -0.971  1.00 10.00      B   
ATOM   3359  C   ARG   216      29.719  18.659  -4.793  1.00 10.00      B   
ATOM   3360  O   ARG   216      30.397  19.214  -5.659  1.00 10.00      B   
ATOM   3361  N   CYS   217      29.058  17.530  -5.005  1.00 10.00      B   
ATOM   3362  HN  CYS   217      28.544  17.126  -4.270  1.00 10.00      B   
ATOM   3363  CA  CYS   217      29.069  16.884  -6.307  1.00 10.00      B   
ATOM   3364  CB  CYS   217      28.519  15.460  -6.210  1.00 10.00      B   
ATOM   3365  SG  CYS   217      28.869  14.428  -7.653  1.00 10.00      B   
ATOM   3366  HG  CYS   217      27.880  14.591  -8.529  1.00 10.00      B   
ATOM   3367  C   CYS   217      28.249  17.706  -7.295  1.00 10.00      B   
ATOM   3368  O   CYS   217      27.063  17.950  -7.073  1.00 10.00      B   
ATOM   3369  N   PRO   218      28.877  18.160  -8.388  1.00 10.00      B   
ATOM   3370  CA  PRO   218      28.208  18.976  -9.406  1.00 10.00      B   
ATOM   3371  CB  PRO   218      29.296  19.213 -10.459  1.00 10.00      B   
ATOM   3372  CG  PRO   218      30.580  18.985  -9.739  1.00 10.00      B   
ATOM   3373  CD  PRO   218      30.293  17.925  -8.716  1.00 10.00      B   
ATOM   3374  C   PRO   218      26.999  18.284 -10.036  1.00 10.00      B   
ATOM   3375  O   PRO   218      25.924  18.877 -10.138  1.00 10.00      B   
ATOM   3376  N   MET   219      27.173  17.034 -10.454  1.00 10.00      B   
ATOM   3377  HN  MET   219      28.048  16.606 -10.336  1.00 10.00      B   
ATOM   3378  CA  MET   219      26.090  16.283 -11.084  1.00 10.00      B   
ATOM   3379  CB  MET   219      26.510  15.794 -12.477  1.00 10.00      B   
ATOM   3380  CG  MET   219      27.047  16.890 -13.390  1.00 10.00      B   
ATOM   3381  SD  MET   219      27.784  16.253 -14.909  1.00 10.00      B   
ATOM   3382  CE  MET   219      26.384  16.336 -16.025  1.00 10.00      B   
ATOM   3383  C   MET   219      25.660  15.103 -10.220  1.00 10.00      B   
ATOM   3384  O   MET   219      26.469  14.535  -9.482  1.00 10.00      B   
ATOM   3385  N   GLU   220      24.378  14.764 -10.292  1.00 10.00      B   
ATOM   3386  HN  GLU   220      23.780  15.296 -10.859  1.00 10.00      B   
ATOM   3387  CA  GLU   220      23.827  13.643  -9.539  1.00 10.00      B   
ATOM   3388  CB  GLU   220      22.298  13.677  -9.588  1.00 10.00      B   
ATOM   3389  CG  GLU   220      21.677  14.908  -8.952  1.00 10.00      B   
ATOM   3390  CD  GLU   220      20.290  15.209  -9.482  1.00 10.00      B   
ATOM   3391  OE1 GLU   220      19.988  14.822 -10.637  1.00 10.00      B   
ATOM   3392  OE2 GLU   220      19.502  15.857  -8.757  1.00 10.00      B   
ATOM   3393  C   GLU   220      24.320  12.325 -10.116  1.00 10.00      B   
ATOM   3394  O   GLU   220      24.072  12.022 -11.283  1.00 10.00      B   
ATOM   3395  N   LEU   221      25.008  11.541  -9.298  1.00 10.00      B   
ATOM   3396  HN  LEU   221      25.150  11.823  -8.370  1.00 10.00      B   
ATOM   3397  CA  LEU   221      25.541  10.258  -9.735  1.00 10.00      B   
ATOM   3398  CB  LEU   221      26.653   9.795  -8.792  1.00 10.00      B   
ATOM   3399  CG  LEU   221      27.835  10.756  -8.635  1.00 10.00      B   
ATOM   3400  CD1 LEU   221      28.725  10.339  -7.476  1.00 10.00      B   
ATOM   3401  CD2 LEU   221      28.633  10.841  -9.927  1.00 10.00      B   
ATOM   3402  C   LEU   221      24.434   9.215  -9.803  1.00 10.00      B   
ATOM   3403  O   LEU   221      23.669   9.043  -8.856  1.00 10.00      B   
ATOM   3404  N   SER   222      24.345   8.531 -10.928  1.00 10.00      B   
ATOM   3405  HN  SER   222      24.980   8.713 -11.653  1.00 10.00      B   
ATOM   3406  CA  SER   222      23.327   7.517 -11.119  1.00 10.00      B   
ATOM   3407  CB  SER   222      22.153   8.090 -11.921  1.00 10.00      B   
ATOM   3408  OG  SER   222      21.094   7.150 -12.026  1.00 10.00      B   
ATOM   3409  HG  SER   222      20.662   7.241 -12.885  1.00 10.00      B   
ATOM   3410  C   SER   222      23.898   6.299 -11.830  1.00 10.00      B   
ATOM   3411  O   SER   222      24.602   6.422 -12.837  1.00 10.00      B   
ATOM   3412  N   THR   223      23.599   5.126 -11.296  1.00 10.00      B   
ATOM   3413  HN  THR   223      23.053   5.098 -10.478  1.00 10.00      B   
ATOM   3414  CA  THR   223      24.058   3.879 -11.879  1.00 10.00      B   
ATOM   3415  CB  THR   223      24.597   2.931 -10.792  1.00 10.00      B   
ATOM   3416  OG1 THR   223      23.808   3.079  -9.602  1.00 10.00      B   
ATOM   3417  HG1 THR   223      24.362   2.913  -8.825  1.00 10.00      B   
ATOM   3418  CG2 THR   223      26.054   3.238 -10.481  1.00 10.00      B   
ATOM   3419  C   THR   223      22.911   3.197 -12.615  1.00 10.00      B   
ATOM   3420  O   THR   223      23.060   2.084 -13.128  1.00 10.00      B   
ATOM   3421  N   TYR   224      21.768   3.878 -12.662  1.00 10.00      B   
ATOM   3422  HN  TYR   224      21.723   4.763 -12.240  1.00 10.00      B   
ATOM   3423  CA  TYR   224      20.582   3.354 -13.323  1.00 10.00      B   
ATOM   3424  CB  TYR   224      19.345   4.195 -12.979  1.00 10.00      B   
ATOM   3425  CG  TYR   224      18.118   3.841 -13.791  1.00 10.00      B   
ATOM   3426  CD1 TYR   224      17.584   2.561 -13.748  1.00 10.00      B   
ATOM   3427  CD2 TYR   224      17.499   4.782 -14.606  1.00 10.00      B   
ATOM   3428  CE1 TYR   224      16.473   2.227 -14.494  1.00 10.00      B   
ATOM   3429  CE2 TYR   224      16.384   4.457 -15.353  1.00 10.00      B   
ATOM   3430  CZ  TYR   224      15.875   3.176 -15.296  1.00 10.00      B   
ATOM   3431  OH  TYR   224      14.769   2.839 -16.045  1.00 10.00      B   
ATOM   3432  HH  TYR   224      14.379   2.027 -15.689  1.00 10.00      B   
ATOM   3433  C   TYR   224      20.766   3.267 -14.837  1.00 10.00      B   
ATOM   3434  O   TYR   224      20.961   4.281 -15.515  1.00 10.00      B   
ATOM   3435  N   PHE   225      20.696   2.047 -15.349  1.00 10.00      B   
ATOM   3436  HN  PHE   225      20.547   1.286 -14.747  1.00 10.00      B   
ATOM   3437  CA  PHE   225      20.831   1.791 -16.770  1.00 10.00      B   
ATOM   3438  CB  PHE   225      22.196   1.152 -17.065  1.00 10.00      B   
ATOM   3439  CG  PHE   225      22.385   0.711 -18.491  1.00 10.00      B   
ATOM   3440  CD1 PHE   225      22.330   1.627 -19.528  1.00 10.00      B   
ATOM   3441  CD2 PHE   225      22.617  -0.623 -18.793  1.00 10.00      B   
ATOM   3442  CE1 PHE   225      22.500   1.224 -20.838  1.00 10.00      B   
ATOM   3443  CE2 PHE   225      22.789  -1.033 -20.101  1.00 10.00      B   
ATOM   3444  CZ  PHE   225      22.728  -0.108 -21.124  1.00 10.00      B   
ATOM   3445  C   PHE   225      19.701   0.875 -17.234  1.00 10.00      B   
ATOM   3446  O   PHE   225      19.313  -0.057 -16.521  1.00 10.00      B   
ATOM   3447  N   ARG   226      19.150   1.167 -18.402  1.00 10.00      B   
ATOM   3448  HN  ARG   226      19.469   1.951 -18.898  1.00 10.00      B   
ATOM   3449  CA  ARG   226      18.082   0.358 -18.966  1.00 10.00      B   
ATOM   3450  CB  ARG   226      17.297   1.161 -20.004  1.00 10.00      B   
ATOM   3451  CG  ARG   226      15.820   0.807 -20.085  1.00 10.00      B   
ATOM   3452  CD  ARG   226      14.984   1.709 -19.191  1.00 10.00      B   
ATOM   3453  NE  ARG   226      13.847   2.266 -19.916  1.00 10.00      B   
ATOM   3454  HE  ARG   226      13.655   1.882 -20.803  1.00 10.00      B   
ATOM   3455  CZ  ARG   226      13.069   3.250 -19.469  1.00 10.00      B   
ATOM   3456  NH1 ARG   226      13.286   3.810 -18.285  1.00 10.00      B   
ATOM   3457 HH11 ARG   226      12.664   4.589 -17.955  1.00 10.00      B   
ATOM   3458 HH12 ARG   226      14.075   3.484 -17.677  1.00 10.00      B   
ATOM   3459  NH2 ARG   226      12.061   3.676 -20.215  1.00 10.00      B   
ATOM   3460 HH21 ARG   226      11.445   4.446 -19.874  1.00 10.00      B   
ATOM   3461 HH22 ARG   226      11.880   3.245 -21.148  1.00 10.00      B   
ATOM   3462  C   ARG   226      18.679  -0.889 -19.609  1.00 10.00      B   
ATOM   3463  O   ARG   226      19.474  -0.797 -20.546  1.00 10.00      B   
ATOM   3464  N   ILE   227      18.306  -2.050 -19.097  1.00 10.00      B   
ATOM   3465  HN  ILE   227      17.657  -2.064 -18.359  1.00 10.00      B   
ATOM   3466  CA  ILE   227      18.823  -3.312 -19.607  1.00 10.00      B   
ATOM   3467  CB  ILE   227      19.431  -4.159 -18.471  1.00 10.00      B   
ATOM   3468  CG1 ILE   227      20.384  -3.307 -17.625  1.00 10.00      B   
ATOM   3469  CG2 ILE   227      20.162  -5.366 -19.041  1.00 10.00      B   
ATOM   3470  CD1 ILE   227      20.601  -3.834 -16.225  1.00 10.00      B   
ATOM   3471  C   ILE   227      17.727  -4.112 -20.302  1.00 10.00      B   
ATOM   3472  O   ILE   227      16.709  -4.437 -19.702  1.00 10.00      B   
ATOM   3473  N   ASN   228      17.938  -4.434 -21.568  1.00 10.00      B   
ATOM   3474  HN  ASN   228      18.773  -4.152 -22.006  1.00 10.00      B   
ATOM   3475  CA  ASN   228      16.950  -5.191 -22.326  1.00 10.00      B   
ATOM   3476  CB  ASN   228      16.666  -4.520 -23.670  1.00 10.00      B   
ATOM   3477  CG  ASN   228      15.211  -4.126 -23.819  1.00 10.00      B   
ATOM   3478  OD1 ASN   228      14.359  -4.960 -24.113  1.00 10.00      B   
ATOM   3479  ND2 ASN   228      14.917  -2.846 -23.635  1.00 10.00      B   
ATOM   3480 HD21 ASN   228      15.649  -2.228 -23.422  1.00 10.00      B   
ATOM   3481 HD22 ASN   228      13.978  -2.570 -23.713  1.00 10.00      B   
ATOM   3482  C   ASN   228      17.387  -6.637 -22.533  1.00 10.00      B   
ATOM   3483  O   ASN   228      16.917  -7.317 -23.448  1.00 10.00      B   
ATOM   3484  N   ALA   229      18.277  -7.107 -21.673  1.00 10.00      B   
ATOM   3485  HN  ALA   229      18.606  -6.526 -20.958  1.00 10.00      B   
ATOM   3486  CA  ALA   229      18.772  -8.472 -21.765  1.00 10.00      B   
ATOM   3487  CB  ALA   229      20.281  -8.485 -21.953  1.00 10.00      B   
ATOM   3488  C   ALA   229      18.356  -9.300 -20.552  1.00 10.00      B   
ATOM   3489  O   ALA   229      17.196  -9.697 -20.434  1.00 10.00      B   
ATOM   3490  N   GLU   230      19.300  -9.547 -19.650  1.00 10.00      B   
ATOM   3491  HN  GLU   230      20.201  -9.191 -19.790  1.00 10.00      B   
ATOM   3492  CA  GLU   230      19.037 -10.332 -18.450  1.00 10.00      B   
ATOM   3493  CB  GLU   230      19.558 -11.770 -18.624  1.00 10.00      B   
ATOM   3494  CG  GLU   230      19.122 -12.462 -19.910  1.00 10.00      B   
ATOM   3495  CD  GLU   230      19.596 -13.899 -19.998  1.00 10.00      B   
ATOM   3496  OE1 GLU   230      20.825 -14.130 -19.993  1.00 10.00      B   
ATOM   3497  OE2 GLU   230      18.743 -14.805 -20.085  1.00 10.00      B   
ATOM   3498  C   GLU   230      19.725  -9.697 -17.247  1.00 10.00      B   
ATOM   3499  O   GLU   230      20.430  -8.693 -17.385  1.00 10.00      B   
ATOM   3500  N   LYS   231      19.522 -10.273 -16.071  1.00 10.00      B   
ATOM   3501  HN  LYS   231      18.933 -11.058 -16.014  1.00 10.00      B   
ATOM   3502  CA  LYS   231      20.153  -9.764 -14.863  1.00 10.00      B   
ATOM   3503  CB  LYS   231      19.275  -9.988 -13.632  1.00 10.00      B   
ATOM   3504  CG  LYS   231      19.565  -9.018 -12.498  1.00 10.00      B   
ATOM   3505  CD  LYS   231      19.241  -7.587 -12.904  1.00 10.00      B   
ATOM   3506  CE  LYS   231      19.932  -6.576 -12.003  1.00 10.00      B   
ATOM   3507  NZ  LYS   231      21.387  -6.462 -12.290  1.00 10.00      B   
ATOM   3508  HZ1 LYS   231      21.540  -6.203 -13.285  1.00 10.00      B   
ATOM   3509  HZ2 LYS   231      21.867  -7.364 -12.103  1.00 10.00      B   
ATOM   3510  HZ3 LYS   231      21.816  -5.727 -11.687  1.00 10.00      B   
ATOM   3511  C   LYS   231      21.522 -10.411 -14.681  1.00 10.00      B   
ATOM   3512  O   LYS   231      21.624 -11.578 -14.297  1.00 10.00      B   
ATOM   3513  N   THR   232      22.560  -9.641 -14.977  1.00 10.00      B   
ATOM   3514  HN  THR   232      22.394  -8.724 -15.285  1.00 10.00      B   
ATOM   3515  CA  THR   232      23.940 -10.098 -14.886  1.00 10.00      B   
ATOM   3516  CB  THR   232      24.899  -8.952 -15.263  1.00 10.00      B   
ATOM   3517  OG1 THR   232      24.328  -8.207 -16.351  1.00 10.00      B   
ATOM   3518  HG1 THR   232      24.183  -8.801 -17.103  1.00 10.00      B   
ATOM   3519  CG2 THR   232      26.258  -9.494 -15.683  1.00 10.00      B   
ATOM   3520  C   THR   232      24.307 -10.641 -13.501  1.00 10.00      B   
ATOM   3521  O   THR   232      24.465 -11.851 -13.319  1.00 10.00      B   
ATOM   3522  N   GLY   233      24.432  -9.752 -12.527  1.00 10.00      B   
ATOM   3523  HN  GLY   233      24.258  -8.805 -12.710  1.00 10.00      B   
ATOM   3524  CA  GLY   233      24.814 -10.169 -11.193  1.00 10.00      B   
ATOM   3525  C   GLY   233      23.645 -10.562 -10.315  1.00 10.00      B   
ATOM   3526  O   GLY   233      22.487 -10.269 -10.624  1.00 10.00      B   
ATOM   3527  N   GLN   234      23.959 -11.242  -9.221  1.00 10.00      B   
ATOM   3528  HN  GLN   234      24.902 -11.450  -9.047  1.00 10.00      B   
ATOM   3529  CA  GLN   234      22.952 -11.685  -8.268  1.00 10.00      B   
ATOM   3530  CB  GLN   234      23.024 -13.202  -8.083  1.00 10.00      B   
ATOM   3531  CG  GLN   234      23.196 -13.980  -9.380  1.00 10.00      B   
ATOM   3532  CD  GLN   234      23.223 -15.484  -9.178  1.00 10.00      B   
ATOM   3533  OE1 GLN   234      23.586 -15.979  -8.112  1.00 10.00      B   
ATOM   3534  NE2 GLN   234      22.853 -16.225 -10.207  1.00 10.00      B   
ATOM   3535 HE21 GLN   234      22.584 -15.770 -11.035  1.00 10.00      B   
ATOM   3536 HE22 GLN   234      22.873 -17.200 -10.106  1.00 10.00      B   
ATOM   3537  C   GLN   234      23.171 -10.988  -6.931  1.00 10.00      B   
ATOM   3538  O   GLN   234      22.222 -10.638  -6.233  1.00 10.00      B   
ATOM   3539  N   PHE   235      24.433 -10.781  -6.589  1.00 10.00      B   
ATOM   3540  HN  PHE   235      25.146 -11.075  -7.192  1.00 10.00      B   
ATOM   3541  CA  PHE   235      24.794 -10.124  -5.343  1.00 10.00      B   
ATOM   3542  CB  PHE   235      25.556 -11.094  -4.433  1.00 10.00      B   
ATOM   3543  CG  PHE   235      24.880 -12.421  -4.227  1.00 10.00      B   
ATOM   3544  CD1 PHE   235      25.354 -13.560  -4.857  1.00 10.00      B   
ATOM   3545  CD2 PHE   235      23.774 -12.531  -3.403  1.00 10.00      B   
ATOM   3546  CE1 PHE   235      24.739 -14.783  -4.669  1.00 10.00      B   
ATOM   3547  CE2 PHE   235      23.152 -13.749  -3.210  1.00 10.00      B   
ATOM   3548  CZ  PHE   235      23.634 -14.878  -3.844  1.00 10.00      B   
ATOM   3549  C   PHE   235      25.668  -8.915  -5.649  1.00 10.00      B   
ATOM   3550  O   PHE   235      26.405  -8.919  -6.636  1.00 10.00      B   
ATOM   3551  N   GLU   236      25.581  -7.880  -4.825  1.00 10.00      B   
ATOM   3552  HN  GLU   236      24.967  -7.924  -4.058  1.00 10.00      B   
ATOM   3553  CA  GLU   236      26.384  -6.679  -5.036  1.00 10.00      B   
ATOM   3554  CB  GLU   236      25.801  -5.806  -6.150  1.00 10.00      B   
ATOM   3555  CG  GLU   236      24.383  -5.320  -5.899  1.00 10.00      B   
ATOM   3556  CD  GLU   236      23.705  -4.866  -7.171  1.00 10.00      B   
ATOM   3557  OE1 GLU   236      23.933  -3.716  -7.598  1.00 10.00      B   
ATOM   3558  OE2 GLU   236      22.939  -5.667  -7.754  1.00 10.00      B   
ATOM   3559  C   GLU   236      26.558  -5.882  -3.750  1.00 10.00      B   
ATOM   3560  O   GLU   236      25.791  -6.038  -2.795  1.00 10.00      B   
ATOM   3561  N   ARG   237      27.579  -5.041  -3.720  1.00 10.00      B   
ATOM   3562  HN  ARG   237      28.166  -4.966  -4.510  1.00 10.00      B   
ATOM   3563  CA  ARG   237      27.858  -4.223  -2.554  1.00 10.00      B   
ATOM   3564  CB  ARG   237      29.152  -4.685  -1.878  1.00 10.00      B   
ATOM   3565  CG  ARG   237      29.089  -6.090  -1.297  1.00 10.00      B   
ATOM   3566  CD  ARG   237      29.886  -6.186  -0.009  1.00 10.00      B   
ATOM   3567  NE  ARG   237      29.615  -5.051   0.870  1.00 10.00      B   
ATOM   3568  HE  ARG   237      29.353  -4.206   0.441  1.00 10.00      B   
ATOM   3569  CZ  ARG   237      29.707  -5.082   2.192  1.00 10.00      B   
ATOM   3570  NH1 ARG   237      30.052  -6.200   2.821  1.00 10.00      B   
ATOM   3571 HH11 ARG   237      30.260  -7.065   2.281  1.00 10.00      B   
ATOM   3572 HH12 ARG   237      30.122  -6.212   3.864  1.00 10.00      B   
ATOM   3573  NH2 ARG   237      29.444  -3.983   2.884  1.00 10.00      B   
ATOM   3574 HH21 ARG   237      29.173  -3.106   2.390  1.00 10.00      B   
ATOM   3575 HH22 ARG   237      29.518  -3.981   3.927  1.00 10.00      B   
ATOM   3576  C   ARG   237      27.967  -2.749  -2.926  1.00 10.00      B   
ATOM   3577  O   ARG   237      28.815  -2.368  -3.730  1.00 10.00      B   
ATOM   3578  N   THR   238      27.100  -1.929  -2.353  1.00 10.00      B   
ATOM   3579  HN  THR   238      26.428  -2.294  -1.739  1.00 10.00      B   
ATOM   3580  CA  THR   238      27.117  -0.495  -2.610  1.00 10.00      B   
ATOM   3581  CB  THR   238      25.713   0.026  -2.996  1.00 10.00      B   
ATOM   3582  OG1 THR   238      25.168  -0.766  -4.066  1.00 10.00      B   
ATOM   3583  HG1 THR   238      24.514  -0.234  -4.554  1.00 10.00      B   
ATOM   3584  CG2 THR   238      25.784   1.479  -3.437  1.00 10.00      B   
ATOM   3585  C   THR   238      27.616   0.243  -1.365  1.00 10.00      B   
ATOM   3586  O   THR   238      27.131   0.000  -0.258  1.00 10.00      B   
ATOM   3587  N   ILE   239      28.602   1.113  -1.536  1.00 10.00      B   
ATOM   3588  HN  ILE   239      28.966   1.258  -2.441  1.00 10.00      B   
ATOM   3589  CA  ILE   239      29.157   1.867  -0.420  1.00 10.00      B   
ATOM   3590  CB  ILE   239      30.567   1.360  -0.033  1.00 10.00      B   
ATOM   3591  CG1 ILE   239      30.544  -0.148   0.248  1.00 10.00      B   
ATOM   3592  CG2 ILE   239      31.094   2.118   1.179  1.00 10.00      B   
ATOM   3593  CD1 ILE   239      31.912  -0.761   0.460  1.00 10.00      B   
ATOM   3594  C   ILE   239      29.230   3.353  -0.761  1.00 10.00      B   
ATOM   3595  O   ILE   239      29.636   3.728  -1.862  1.00 10.00      B   
ATOM   3596  N   LEU   240      28.818   4.189   0.180  1.00 10.00      B   
ATOM   3597  HN  LEU   240      28.494   3.828   1.034  1.00 10.00      B   
ATOM   3598  CA  LEU   240      28.849   5.629  -0.006  1.00 10.00      B   
ATOM   3599  CB  LEU   240      27.471   6.160  -0.418  1.00 10.00      B   
ATOM   3600  CG  LEU   240      27.419   7.625  -0.868  1.00 10.00      B   
ATOM   3601  CD1 LEU   240      26.449   7.795  -2.026  1.00 10.00      B   
ATOM   3602  CD2 LEU   240      27.035   8.535   0.292  1.00 10.00      B   
ATOM   3603  C   LEU   240      29.323   6.298   1.277  1.00 10.00      B   
ATOM   3604  O   LEU   240      28.722   6.122   2.338  1.00 10.00      B   
ATOM   3605  N   VAL   241      30.412   7.044   1.183  1.00 10.00      B   
ATOM   3606  HN  VAL   241      30.858   7.141   0.310  1.00 10.00      B   
ATOM   3607  CA  VAL   241      30.964   7.724   2.343  1.00 10.00      B   
ATOM   3608  CB  VAL   241      32.397   7.244   2.660  1.00 10.00      B   
ATOM   3609  CG1 VAL   241      32.862   7.800   3.999  1.00 10.00      B   
ATOM   3610  CG2 VAL   241      32.463   5.724   2.658  1.00 10.00      B   
ATOM   3611  C   VAL   241      30.974   9.235   2.154  1.00 10.00      B   
ATOM   3612  O   VAL   241      31.610   9.756   1.235  1.00 10.00      B   
ATOM   3613  N   ALA   242      30.262   9.929   3.027  1.00 10.00      B   
ATOM   3614  HN  ALA   242      29.771   9.448   3.734  1.00 10.00      B   
ATOM   3615  CA  ALA   242      30.191  11.378   2.984  1.00 10.00      B   
ATOM   3616  CB  ALA   242      28.741  11.833   2.947  1.00 10.00      B   
ATOM   3617  C   ALA   242      30.900  11.954   4.201  1.00 10.00      B   
ATOM   3618  O   ALA   242      30.659  11.521   5.330  1.00 10.00      B   
ATOM   3619  N   ASP   243      31.782  12.912   3.974  1.00 10.00      B   
ATOM   3620  HN  ASP   243      31.930  13.227   3.056  1.00 10.00      B   
ATOM   3621  CA  ASP   243      32.524  13.526   5.064  1.00 10.00      B   
ATOM   3622  CB  ASP   243      33.963  13.834   4.645  1.00 10.00      B   
ATOM   3623  CG  ASP   243      34.946  13.635   5.778  1.00 10.00      B   
ATOM   3624  OD1 ASP   243      35.086  14.547   6.623  1.00 10.00      B   
ATOM   3625  OD2 ASP   243      35.584  12.562   5.829  1.00 10.00      B   
ATOM   3626  C   ASP   243      31.822  14.785   5.559  1.00 10.00      B   
ATOM   3627  O   ASP   243      30.621  14.963   5.350  1.00 10.00      B   
ATOM   3628  N   GLU   244      32.568  15.642   6.234  1.00 10.00      B   
ATOM   3629  HN  GLU   244      33.520  15.438   6.378  1.00 10.00      B   
ATOM   3630  CA  GLU   244      32.024  16.876   6.762  1.00 10.00      B   
ATOM   3631  CB  GLU   244      33.022  17.515   7.718  1.00 10.00      B   
ATOM   3632  CG  GLU   244      32.719  17.291   9.183  1.00 10.00      B   
ATOM   3633  CD  GLU   244      33.300  18.393  10.033  1.00 10.00      B   
ATOM   3634  OE1 GLU   244      34.531  18.595   9.981  1.00 10.00      B   
ATOM   3635  OE2 GLU   244      32.530  19.082  10.729  1.00 10.00      B   
ATOM   3636  C   GLU   244      31.702  17.860   5.646  1.00 10.00      B   
ATOM   3637  O   GLU   244      32.481  18.023   4.710  1.00 10.00      B   
ATOM   3638  N   ASP   245      30.548  18.505   5.756  1.00 10.00      B   
ATOM   3639  HN  ASP   245      29.968  18.303   6.524  1.00 10.00      B   
ATOM   3640  CA  ASP   245      30.105  19.507   4.780  1.00 10.00      B   
ATOM   3641  CB  ASP   245      31.010  20.751   4.799  1.00 10.00      B   
ATOM   3642  CG  ASP   245      31.551  21.101   6.176  1.00 10.00      B   
ATOM   3643  OD1 ASP   245      30.743  21.332   7.103  1.00 10.00      B   
ATOM   3644  OD2 ASP   245      32.793  21.154   6.336  1.00 10.00      B   
ATOM   3645  C   ASP   245      30.029  18.943   3.362  1.00 10.00      B   
ATOM   3646  O   ASP   245      30.122  19.686   2.383  1.00 10.00      B   
ATOM   3647  N   SER   246      29.862  17.635   3.248  1.00 10.00      B   
ATOM   3648  HN  SER   246      29.808  17.087   4.057  1.00 10.00      B   
ATOM   3649  CA  SER   246      29.777  16.991   1.945  1.00 10.00      B   
ATOM   3650  CB  SER   246      30.381  15.588   2.005  1.00 10.00      B   
ATOM   3651  OG  SER   246      31.678  15.612   2.574  1.00 10.00      B   
ATOM   3652  HG  SER   246      32.293  16.034   1.961  1.00 10.00      B   
ATOM   3653  C   SER   246      28.337  16.918   1.446  1.00 10.00      B   
ATOM   3654  O   SER   246      27.411  16.639   2.211  1.00 10.00      B   
ATOM   3655  N   TYR   247      28.155  17.166   0.156  1.00 10.00      B   
ATOM   3656  HN  TYR   247      28.933  17.385  -0.404  1.00 10.00      B   
ATOM   3657  CA  TYR   247      26.836  17.114  -0.458  1.00 10.00      B   
ATOM   3658  CB  TYR   247      26.338  18.524  -0.789  1.00 10.00      B   
ATOM   3659  CG  TYR   247      24.908  18.572  -1.286  1.00 10.00      B   
ATOM   3660  CD1 TYR   247      23.843  18.387  -0.415  1.00 10.00      B   
ATOM   3661  CD2 TYR   247      24.624  18.807  -2.626  1.00 10.00      B   
ATOM   3662  CE1 TYR   247      22.536  18.435  -0.863  1.00 10.00      B   
ATOM   3663  CE2 TYR   247      23.319  18.855  -3.082  1.00 10.00      B   
ATOM   3664  CZ  TYR   247      22.279  18.669  -2.196  1.00 10.00      B   
ATOM   3665  OH  TYR   247      20.978  18.721  -2.645  1.00 10.00      B   
ATOM   3666  HH  TYR   247      20.436  19.201  -2.002  1.00 10.00      B   
ATOM   3667  C   TYR   247      26.895  16.258  -1.717  1.00 10.00      B   
ATOM   3668  O   TYR   247      27.591  16.600  -2.676  1.00 10.00      B   
ATOM   3669  N   VAL   248      26.178  15.141  -1.709  1.00 10.00      B   
ATOM   3670  HN  VAL   248      25.636  14.922  -0.919  1.00 10.00      B   
ATOM   3671  CA  VAL   248      26.171  14.233  -2.850  1.00 10.00      B   
ATOM   3672  CB  VAL   248      27.334  13.209  -2.761  1.00 10.00      B   
ATOM   3673  CG1 VAL   248      27.131  12.229  -1.613  1.00 10.00      B   
ATOM   3674  CG2 VAL   248      27.534  12.474  -4.078  1.00 10.00      B   
ATOM   3675  C   VAL   248      24.834  13.498  -2.982  1.00 10.00      B   
ATOM   3676  O   VAL   248      24.151  13.232  -1.988  1.00 10.00      B   
ATOM   3677  N   SER   249      24.461  13.201  -4.220  1.00 10.00      B   
ATOM   3678  HN  SER   249      25.034  13.476  -4.967  1.00 10.00      B   
ATOM   3679  CA  SER   249      23.234  12.485  -4.517  1.00 10.00      B   
ATOM   3680  CB  SER   249      22.289  13.390  -5.315  1.00 10.00      B   
ATOM   3681  OG  SER   249      20.953  12.928  -5.248  1.00 10.00      B   
ATOM   3682  HG  SER   249      20.356  13.653  -5.460  1.00 10.00      B   
ATOM   3683  C   SER   249      23.585  11.243  -5.330  1.00 10.00      B   
ATOM   3684  O   SER   249      24.485  11.284  -6.173  1.00 10.00      B   
ATOM   3685  N   TYR   250      22.897  10.141  -5.074  1.00 10.00      B   
ATOM   3686  HN  TYR   250      22.183  10.164  -4.396  1.00 10.00      B   
ATOM   3687  CA  TYR   250      23.166   8.900  -5.787  1.00 10.00      B   
ATOM   3688  CB  TYR   250      24.147   8.026  -4.998  1.00 10.00      B   
ATOM   3689  CG  TYR   250      24.323   6.622  -5.539  1.00 10.00      B   
ATOM   3690  CD1 TYR   250      24.781   6.401  -6.833  1.00 10.00      B   
ATOM   3691  CD2 TYR   250      24.038   5.517  -4.749  1.00 10.00      B   
ATOM   3692  CE1 TYR   250      24.951   5.118  -7.321  1.00 10.00      B   
ATOM   3693  CE2 TYR   250      24.203   4.232  -5.229  1.00 10.00      B   
ATOM   3694  CZ  TYR   250      24.658   4.037  -6.515  1.00 10.00      B   
ATOM   3695  OH  TYR   250      24.830   2.756  -6.996  1.00 10.00      B   
ATOM   3696  HH  TYR   250      24.304   2.139  -6.468  1.00 10.00      B   
ATOM   3697  C   TYR   250      21.886   8.136  -6.086  1.00 10.00      B   
ATOM   3698  O   TYR   250      21.130   7.775  -5.179  1.00 10.00      B   
ATOM   3699  N   ILE   251      21.656   7.892  -7.362  1.00 10.00      B   
ATOM   3700  HN  ILE   251      22.303   8.210  -8.034  1.00 10.00      B   
ATOM   3701  CA  ILE   251      20.487   7.165  -7.806  1.00 10.00      B   
ATOM   3702  CB  ILE   251      19.764   7.893  -8.963  1.00 10.00      B   
ATOM   3703  CG1 ILE   251      19.323   9.297  -8.535  1.00 10.00      B   
ATOM   3704  CG2 ILE   251      18.566   7.088  -9.443  1.00 10.00      B   
ATOM   3705  CD1 ILE   251      20.331  10.382  -8.838  1.00 10.00      B   
ATOM   3706  C   ILE   251      20.900   5.770  -8.259  1.00 10.00      B   
ATOM   3707  O   ILE   251      21.728   5.613  -9.157  1.00 10.00      B   
ATOM   3708  N   GLU   252      20.341   4.765  -7.613  1.00 10.00      B   
ATOM   3709  HN  GLU   252      19.691   4.959  -6.898  1.00 10.00      B   
ATOM   3710  CA  GLU   252      20.636   3.383  -7.937  1.00 10.00      B   
ATOM   3711  CB  GLU   252      21.115   2.649  -6.682  1.00 10.00      B   
ATOM   3712  CG  GLU   252      21.610   1.233  -6.929  1.00 10.00      B   
ATOM   3713  CD  GLU   252      21.987   0.526  -5.645  1.00 10.00      B   
ATOM   3714  OE1 GLU   252      23.138   0.685  -5.190  1.00 10.00      B   
ATOM   3715  OE2 GLU   252      21.125  -0.185  -5.076  1.00 10.00      B   
ATOM   3716  C   GLU   252      19.381   2.713  -8.477  1.00 10.00      B   
ATOM   3717  O   GLU   252      18.267   3.067  -8.091  1.00 10.00      B   
ATOM   3718  N   GLY   253      19.549   1.762  -9.376  1.00 10.00      B   
ATOM   3719  HN  GLY   253      20.453   1.530  -9.677  1.00 10.00      B   
ATOM   3720  CA  GLY   253      18.404   1.074  -9.922  1.00 10.00      B   
ATOM   3721  C   GLY   253      18.728   0.320 -11.185  1.00 10.00      B   
ATOM   3722  O   GLY   253      19.881   0.291 -11.619  1.00 10.00      B   
ATOM   3723  N   CYS   254      17.705  -0.280 -11.775  1.00 10.00      B   
ATOM   3724  HN  CYS   254      16.810  -0.190 -11.381  1.00 10.00      B   
ATOM   3725  CA  CYS   254      17.854  -1.052 -12.997  1.00 10.00      B   
ATOM   3726  CB  CYS   254      18.692  -2.309 -12.730  1.00 10.00      B   
ATOM   3727  SG  CYS   254      18.036  -3.378 -11.426  1.00 10.00      B   
ATOM   3728  HG  CYS   254      16.719  -3.216 -11.395  1.00 10.00      B   
ATOM   3729  C   CYS   254      16.483  -1.455 -13.524  1.00 10.00      B   
ATOM   3730  O   CYS   254      15.531  -1.597 -12.754  1.00 10.00      B   
ATOM   3731  N   SER   255      16.381  -1.608 -14.829  1.00 10.00      B   
ATOM   3732  HN  SER   255      17.164  -1.433 -15.393  1.00 10.00      B   
ATOM   3733  CA  SER   255      15.141  -2.023 -15.463  1.00 10.00      B   
ATOM   3734  CB  SER   255      14.471  -0.841 -16.169  1.00 10.00      B   
ATOM   3735  OG  SER   255      14.201   0.210 -15.252  1.00 10.00      B   
ATOM   3736  HG  SER   255      14.131  -0.155 -14.364  1.00 10.00      B   
ATOM   3737  C   SER   255      15.447  -3.134 -16.453  1.00 10.00      B   
ATOM   3738  O   SER   255      16.145  -2.904 -17.440  1.00 10.00      B   
ATOM   3739  N   ALA   256      14.954  -4.334 -16.164  1.00 10.00      B   
ATOM   3740  HN  ALA   256      14.400  -4.443 -15.359  1.00 10.00      B   
ATOM   3741  CA  ALA   256      15.194  -5.494 -17.013  1.00 10.00      B   
ATOM   3742  CB  ALA   256      16.615  -6.005 -16.789  1.00 10.00      B   
ATOM   3743  C   ALA   256      14.193  -6.607 -16.703  1.00 10.00      B   
ATOM   3744  O   ALA   256      13.586  -6.622 -15.633  1.00 10.00      B   
ATOM   3745  N   PRO   257      13.982  -7.538 -17.647  1.00 10.00      B   
ATOM   3746  CA  PRO   257      13.070  -8.666 -17.450  1.00 10.00      B   
ATOM   3747  CB  PRO   257      12.853  -9.188 -18.870  1.00 10.00      B   
ATOM   3748  CG  PRO   257      14.104  -8.834 -19.593  1.00 10.00      B   
ATOM   3749  CD  PRO   257      14.593  -7.548 -18.990  1.00 10.00      B   
ATOM   3750  C   PRO   257      13.698  -9.754 -16.579  1.00 10.00      B   
ATOM   3751  O   PRO   257      14.918  -9.793 -16.392  1.00 10.00      B   
ATOM   3752  N   VAL   258      12.864 -10.633 -16.042  1.00 10.00      B   
ATOM   3753  HN  VAL   258      11.903 -10.557 -16.226  1.00 10.00      B   
ATOM   3754  CA  VAL   258      13.348 -11.714 -15.194  1.00 10.00      B   
ATOM   3755  CB  VAL   258      12.470 -11.930 -13.942  1.00 10.00      B   
ATOM   3756  CG1 VAL   258      12.404 -10.661 -13.105  1.00 10.00      B   
ATOM   3757  CG2 VAL   258      11.073 -12.398 -14.324  1.00 10.00      B   
ATOM   3758  C   VAL   258      13.461 -13.013 -15.979  1.00 10.00      B   
ATOM   3759  O   VAL   258      12.927 -13.131 -17.085  1.00 10.00      B   
ATOM   3760  N   ARG   259      14.161 -13.978 -15.402  1.00 10.00      B   
ATOM   3761  HN  ARG   259      14.558 -13.813 -14.521  1.00 10.00      B   
ATOM   3762  CA  ARG   259      14.362 -15.272 -16.039  1.00 10.00      B   
ATOM   3763  CB  ARG   259      15.776 -15.792 -15.760  1.00 10.00      B   
ATOM   3764  CG  ARG   259      16.883 -14.915 -16.317  1.00 10.00      B   
ATOM   3765  CD  ARG   259      18.082 -14.886 -15.385  1.00 10.00      B   
ATOM   3766  NE  ARG   259      19.230 -15.592 -15.943  1.00 10.00      B   
ATOM   3767  HE  ARG   259      19.089 -16.087 -16.780  1.00 10.00      B   
ATOM   3768  CZ  ARG   259      20.440 -15.593 -15.391  1.00 10.00      B   
ATOM   3769  NH1 ARG   259      20.656 -14.940 -14.255  1.00 10.00      B   
ATOM   3770 HH11 ARG   259      21.605 -14.944 -13.820  1.00 10.00      B   
ATOM   3771 HH12 ARG   259      19.879 -14.413 -13.793  1.00 10.00      B   
ATOM   3772  NH2 ARG   259      21.433 -16.256 -15.971  1.00 10.00      B   
ATOM   3773 HH21 ARG   259      21.270 -16.771 -16.864  1.00 10.00      B   
ATOM   3774 HH22 ARG   259      22.381 -16.259 -15.541  1.00 10.00      B   
ATOM   3775  C   ARG   259      13.326 -16.292 -15.578  1.00 10.00      B   
ATOM   3776  O   ARG   259      12.444 -15.991 -14.766  1.00 10.00      B   
ATOM   3777  N   ASP   260      13.447 -17.503 -16.104  1.00 10.00      B   
ATOM   3778  HN  ASP   260      14.175 -17.670 -16.741  1.00 10.00      B   
ATOM   3779  CA  ASP   260      12.533 -18.590 -15.773  1.00 10.00      B   
ATOM   3780  CB  ASP   260      12.594 -19.679 -16.846  1.00 10.00      B   
ATOM   3781  CG  ASP   260      13.909 -20.430 -16.833  1.00 10.00      B   
ATOM   3782  OD1 ASP   260      14.920 -19.877 -17.325  1.00 10.00      B   
ATOM   3783  OD2 ASP   260      13.946 -21.564 -16.314  1.00 10.00      B   
ATOM   3784  C   ASP   260      12.858 -19.193 -14.412  1.00 10.00      B   
ATOM   3785  O   ASP   260      11.995 -19.782 -13.764  1.00 10.00      B   
ATOM   3786  N   SER   261      14.102 -19.052 -13.987  1.00 10.00      B   
ATOM   3787  HN  SER   261      14.752 -18.579 -14.550  1.00 10.00      B   
ATOM   3788  CA  SER   261      14.526 -19.582 -12.703  1.00 10.00      B   
ATOM   3789  CB  SER   261      15.886 -20.265 -12.843  1.00 10.00      B   
ATOM   3790  OG  SER   261      15.966 -20.991 -14.064  1.00 10.00      B   
ATOM   3791  HG  SER   261      15.074 -21.140 -14.412  1.00 10.00      B   
ATOM   3792  C   SER   261      14.591 -18.472 -11.657  1.00 10.00      B   
ATOM   3793  O   SER   261      14.835 -17.309 -11.985  1.00 10.00      B   
ATOM   3794  N   TYR   262      14.351 -18.833 -10.404  1.00 10.00      B   
ATOM   3795  HN  TYR   262      14.136 -19.772 -10.212  1.00 10.00      B   
ATOM   3796  CA  TYR   262      14.384 -17.877  -9.306  1.00 10.00      B   
ATOM   3797  CB  TYR   262      13.813 -18.505  -8.033  1.00 10.00      B   
ATOM   3798  CG  TYR   262      12.330 -18.291  -7.843  1.00 10.00      B   
ATOM   3799  CD1 TYR   262      11.447 -19.364  -7.830  1.00 10.00      B   
ATOM   3800  CD2 TYR   262      11.812 -17.014  -7.672  1.00 10.00      B   
ATOM   3801  CE1 TYR   262      10.091 -19.169  -7.647  1.00 10.00      B   
ATOM   3802  CE2 TYR   262      10.458 -16.810  -7.491  1.00 10.00      B   
ATOM   3803  CZ  TYR   262       9.603 -17.891  -7.479  1.00 10.00      B   
ATOM   3804  OH  TYR   262       8.252 -17.693  -7.295  1.00 10.00      B   
ATOM   3805  HH  TYR   262       7.918 -17.109  -7.988  1.00 10.00      B   
ATOM   3806  C   TYR   262      15.802 -17.381  -9.042  1.00 10.00      B   
ATOM   3807  O   TYR   262      16.676 -18.149  -8.636  1.00 10.00      B   
ATOM   3808  N   GLN   263      16.026 -16.098  -9.279  1.00 10.00      B   
ATOM   3809  HN  GLN   263      15.295 -15.540  -9.620  1.00 10.00      B   
ATOM   3810  CA  GLN   263      17.328 -15.499  -9.049  1.00 10.00      B   
ATOM   3811  CB  GLN   263      17.678 -14.514 -10.165  1.00 10.00      B   
ATOM   3812  CG  GLN   263      19.145 -14.107 -10.200  1.00 10.00      B   
ATOM   3813  CD  GLN   263      19.517 -13.374 -11.475  1.00 10.00      B   
ATOM   3814  OE1 GLN   263      18.904 -13.581 -12.521  1.00 10.00      B   
ATOM   3815  NE2 GLN   263      20.529 -12.519 -11.399  1.00 10.00      B   
ATOM   3816 HE21 GLN   263      20.976 -12.407 -10.534  1.00 10.00      B   
ATOM   3817 HE22 GLN   263      20.796 -12.037 -12.213  1.00 10.00      B   
ATOM   3818  C   GLN   263      17.341 -14.802  -7.696  1.00 10.00      B   
ATOM   3819  O   GLN   263      16.460 -13.991  -7.394  1.00 10.00      B   
ATOM   3820  N   LEU   264      18.323 -15.135  -6.878  1.00 10.00      B   
ATOM   3821  HN  LEU   264      18.992 -15.787  -7.176  1.00 10.00      B   
ATOM   3822  CA  LEU   264      18.451 -14.545  -5.558  1.00 10.00      B   
ATOM   3823  CB  LEU   264      19.103 -15.545  -4.599  1.00 10.00      B   
ATOM   3824  CG  LEU   264      19.184 -15.124  -3.130  1.00 10.00      B   
ATOM   3825  CD1 LEU   264      17.792 -15.011  -2.530  1.00 10.00      B   
ATOM   3826  CD2 LEU   264      20.031 -16.109  -2.339  1.00 10.00      B   
ATOM   3827  C   LEU   264      19.282 -13.273  -5.635  1.00 10.00      B   
ATOM   3828  O   LEU   264      20.500 -13.331  -5.803  1.00 10.00      B   
ATOM   3829  N   HIS   265      18.621 -12.126  -5.544  1.00 10.00      B   
ATOM   3830  HN  HIS   265      17.645 -12.135  -5.425  1.00 10.00      B   
ATOM   3831  CA  HIS   265      19.313 -10.853  -5.601  1.00 10.00      B   
ATOM   3832  CB  HIS   265      18.624  -9.869  -6.555  1.00 10.00      B   
ATOM   3833  CG  HIS   265      19.341  -8.556  -6.678  1.00 10.00      B   
ATOM   3834  ND1 HIS   265      18.852  -7.376  -6.161  1.00 10.00      B   
ATOM   3835  HD1 HIS   265      17.996  -7.271  -5.676  1.00 10.00      B   
ATOM   3836  CD2 HIS   265      20.529  -8.245  -7.250  1.00 10.00      B   
ATOM   3837  CE1 HIS   265      19.706  -6.400  -6.407  1.00 10.00      B   
ATOM   3838  NE2 HIS   265      20.730  -6.901  -7.063  1.00 10.00      B   
ATOM   3839  HE2 HIS   265      21.530  -6.390  -7.357  1.00 10.00      B   
ATOM   3840  C   HIS   265      19.448 -10.244  -4.216  1.00 10.00      B   
ATOM   3841  O   HIS   265      18.483  -9.723  -3.650  1.00 10.00      B   
ATOM   3842  N   ALA   266      20.646 -10.324  -3.677  1.00 10.00      B   
ATOM   3843  HN  ALA   266      21.370 -10.758  -4.181  1.00 10.00      B   
ATOM   3844  CA  ALA   266      20.931  -9.772  -2.371  1.00 10.00      B   
ATOM   3845  CB  ALA   266      21.448 -10.848  -1.427  1.00 10.00      B   
ATOM   3846  C   ALA   266      21.940  -8.650  -2.518  1.00 10.00      B   
ATOM   3847  O   ALA   266      22.742  -8.648  -3.453  1.00 10.00      B   
ATOM   3848  N   ALA   267      21.881  -7.681  -1.625  1.00 10.00      B   
ATOM   3849  HN  ALA   267      21.203  -7.720  -0.916  1.00 10.00      B   
ATOM   3850  CA  ALA   267      22.799  -6.559  -1.676  1.00 10.00      B   
ATOM   3851  CB  ALA   267      22.336  -5.537  -2.705  1.00 10.00      B   
ATOM   3852  C   ALA   267      22.946  -5.913  -0.309  1.00 10.00      B   
ATOM   3853  O   ALA   267      22.008  -5.901   0.487  1.00 10.00      B   
ATOM   3854  N   VAL   268      24.135  -5.408  -0.038  1.00 10.00      B   
ATOM   3855  HN  VAL   268      24.842  -5.477  -0.712  1.00 10.00      B   
ATOM   3856  CA  VAL   268      24.427  -4.741   1.220  1.00 10.00      B   
ATOM   3857  CB  VAL   268      25.512  -5.495   2.031  1.00 10.00      B   
ATOM   3858  CG1 VAL   268      25.954  -4.681   3.238  1.00 10.00      B   
ATOM   3859  CG2 VAL   268      24.996  -6.851   2.483  1.00 10.00      B   
ATOM   3860  C   VAL   268      24.903  -3.325   0.925  1.00 10.00      B   
ATOM   3861  O   VAL   268      25.789  -3.125   0.092  1.00 10.00      B   
ATOM   3862  N   VAL   269      24.296  -2.347   1.574  1.00 10.00      B   
ATOM   3863  HN  VAL   269      23.580  -2.564   2.213  1.00 10.00      B   
ATOM   3864  CA  VAL   269      24.666  -0.958   1.368  1.00 10.00      B   
ATOM   3865  CB  VAL   269      23.543  -0.159   0.677  1.00 10.00      B   
ATOM   3866  CG1 VAL   269      23.952   1.293   0.481  1.00 10.00      B   
ATOM   3867  CG2 VAL   269      23.195  -0.793  -0.658  1.00 10.00      B   
ATOM   3868  C   VAL   269      25.034  -0.294   2.684  1.00 10.00      B   
ATOM   3869  O   VAL   269      24.230  -0.252   3.617  1.00 10.00      B   
ATOM   3870  N   GLU   270      26.258   0.206   2.750  1.00 10.00      B   
ATOM   3871  HN  GLU   270      26.845   0.128   1.968  1.00 10.00      B   
ATOM   3872  CA  GLU   270      26.754   0.878   3.939  1.00 10.00      B   
ATOM   3873  CB  GLU   270      28.064   0.241   4.410  1.00 10.00      B   
ATOM   3874  CG  GLU   270      27.951  -1.229   4.769  1.00 10.00      B   
ATOM   3875  CD  GLU   270      29.103  -1.700   5.629  1.00 10.00      B   
ATOM   3876  OE1 GLU   270      29.190  -1.265   6.795  1.00 10.00      B   
ATOM   3877  OE2 GLU   270      29.918  -2.517   5.148  1.00 10.00      B   
ATOM   3878  C   GLU   270      26.968   2.357   3.654  1.00 10.00      B   
ATOM   3879  O   GLU   270      27.946   2.741   3.006  1.00 10.00      B   
ATOM   3880  N   VAL   271      26.042   3.178   4.117  1.00 10.00      B   
ATOM   3881  HN  VAL   271      25.278   2.809   4.617  1.00 10.00      B   
ATOM   3882  CA  VAL   271      26.125   4.614   3.910  1.00 10.00      B   
ATOM   3883  CB  VAL   271      24.756   5.204   3.519  1.00 10.00      B   
ATOM   3884  CG1 VAL   271      24.871   6.698   3.245  1.00 10.00      B   
ATOM   3885  CG2 VAL   271      24.184   4.477   2.312  1.00 10.00      B   
ATOM   3886  C   VAL   271      26.617   5.308   5.172  1.00 10.00      B   
ATOM   3887  O   VAL   271      25.992   5.209   6.227  1.00 10.00      B   
ATOM   3888  N   ILE   272      27.741   5.997   5.066  1.00 10.00      B   
ATOM   3889  HN  ILE   272      28.206   6.029   4.197  1.00 10.00      B   
ATOM   3890  CA  ILE   272      28.304   6.713   6.200  1.00 10.00      B   
ATOM   3891  CB  ILE   272      29.786   6.348   6.439  1.00 10.00      B   
ATOM   3892  CG1 ILE   272      29.905   4.865   6.804  1.00 10.00      B   
ATOM   3893  CG2 ILE   272      30.387   7.222   7.535  1.00 10.00      B   
ATOM   3894  CD1 ILE   272      31.326   4.392   7.007  1.00 10.00      B   
ATOM   3895  C   ILE   272      28.160   8.215   6.000  1.00 10.00      B   
ATOM   3896  O   ILE   272      28.712   8.783   5.057  1.00 10.00      B   
ATOM   3897  N   ILE   273      27.406   8.846   6.885  1.00 10.00      B   
ATOM   3898  HN  ILE   273      26.995   8.331   7.614  1.00 10.00      B   
ATOM   3899  CA  ILE   273      27.179  10.282   6.818  1.00 10.00      B   
ATOM   3900  CB  ILE   273      25.676  10.612   6.959  1.00 10.00      B   
ATOM   3901  CG1 ILE   273      24.824   9.523   6.300  1.00 10.00      B   
ATOM   3902  CG2 ILE   273      25.367  11.967   6.341  1.00 10.00      B   
ATOM   3903  CD1 ILE   273      23.381   9.520   6.748  1.00 10.00      B   
ATOM   3904  C   ILE   273      27.944  10.970   7.941  1.00 10.00      B   
ATOM   3905  O   ILE   273      28.171  10.375   8.992  1.00 10.00      B   
ATOM   3906  N   HIS   274      28.353  12.212   7.718  1.00 10.00      B   
ATOM   3907  HN  HIS   274      28.154  12.637   6.857  1.00 10.00      B   
ATOM   3908  CA  HIS   274      29.095  12.958   8.726  1.00 10.00      B   
ATOM   3909  CB  HIS   274      30.546  13.171   8.294  1.00 10.00      B   
ATOM   3910  CG  HIS   274      31.472  12.075   8.718  1.00 10.00      B   
ATOM   3911  ND1 HIS   274      31.244  11.277   9.819  1.00 10.00      B   
ATOM   3912  HD1 HIS   274      30.469  11.342  10.429  1.00 10.00      B   
ATOM   3913  CD2 HIS   274      32.638  11.644   8.181  1.00 10.00      B   
ATOM   3914  CE1 HIS   274      32.230  10.410   9.945  1.00 10.00      B   
ATOM   3915  NE2 HIS   274      33.087  10.612   8.962  1.00 10.00      B   
ATOM   3916  HE2 HIS   274      33.922  10.105   8.822  1.00 10.00      B   
ATOM   3917  C   HIS   274      28.435  14.294   9.052  1.00 10.00      B   
ATOM   3918  O   HIS   274      27.283  14.542   8.688  1.00 10.00      B   
ATOM   3919  N   LYS   275      29.175  15.144   9.751  1.00 10.00      B   
ATOM   3920  HN  LYS   275      30.086  14.878  10.011  1.00 10.00      B   
ATOM   3921  CA  LYS   275      28.693  16.455  10.150  1.00 10.00      B   
ATOM   3922  CB  LYS   275      29.700  17.103  11.104  1.00 10.00      B   
ATOM   3923  CG  LYS   275      29.233  18.392  11.760  1.00 10.00      B   
ATOM   3924  CD  LYS   275      30.171  18.787  12.887  1.00 10.00      B   
ATOM   3925  CE  LYS   275      29.844  20.161  13.444  1.00 10.00      B   
ATOM   3926  NZ  LYS   275      30.705  20.494  14.607  1.00 10.00      B   
ATOM   3927  HZ1 LYS   275      30.457  21.430  14.985  1.00 10.00      B   
ATOM   3928  HZ2 LYS   275      31.703  20.503  14.320  1.00 10.00      B   
ATOM   3929  HZ3 LYS   275      30.582  19.784  15.359  1.00 10.00      B   
ATOM   3930  C   LYS   275      28.431  17.356   8.942  1.00 10.00      B   
ATOM   3931  O   LYS   275      29.286  17.507   8.069  1.00 10.00      B   
ATOM   3932  N   ASN   276      27.229  17.925   8.900  1.00 10.00      B   
ATOM   3933  HN  ASN   276      26.595  17.733   9.630  1.00 10.00      B   
ATOM   3934  CA  ASN   276      26.807  18.827   7.822  1.00 10.00      B   
ATOM   3935  CB  ASN   276      27.724  20.050   7.703  1.00 10.00      B   
ATOM   3936  CG  ASN   276      27.714  20.936   8.933  1.00 10.00      B   
ATOM   3937  OD1 ASN   276      26.714  21.027   9.652  1.00 10.00      B   
ATOM   3938  ND2 ASN   276      28.830  21.603   9.178  1.00 10.00      B   
ATOM   3939 HD21 ASN   276      29.587  21.480   8.556  1.00 10.00      B   
ATOM   3940 HD22 ASN   276      28.860  22.191   9.961  1.00 10.00      B   
ATOM   3941  C   ASN   276      26.705  18.116   6.476  1.00 10.00      B   
ATOM   3942  O   ASN   276      26.629  18.761   5.427  1.00 10.00      B   
ATOM   3943  N   ALA   277      26.692  16.794   6.507  1.00 10.00      B   
ATOM   3944  HN  ALA   277      26.741  16.332   7.370  1.00 10.00      B   
ATOM   3945  CA  ALA   277      26.601  16.016   5.287  1.00 10.00      B   
ATOM   3946  CB  ALA   277      27.430  14.748   5.387  1.00 10.00      B   
ATOM   3947  C   ALA   277      25.153  15.689   4.954  1.00 10.00      B   
ATOM   3948  O   ALA   277      24.395  15.224   5.809  1.00 10.00      B   
ATOM   3949  N   GLU   278      24.775  15.955   3.715  1.00 10.00      B   
ATOM   3950  HN  GLU   278      25.427  16.342   3.091  1.00 10.00      B   
ATOM   3951  CA  GLU   278      23.424  15.689   3.250  1.00 10.00      B   
ATOM   3952  CB  GLU   278      22.739  16.990   2.827  1.00 10.00      B   
ATOM   3953  CG  GLU   278      23.399  18.252   3.362  1.00 10.00      B   
ATOM   3954  CD  GLU   278      22.413  19.197   4.009  1.00 10.00      B   
ATOM   3955  OE1 GLU   278      21.298  19.356   3.475  1.00 10.00      B   
ATOM   3956  OE2 GLU   278      22.748  19.791   5.056  1.00 10.00      B   
ATOM   3957  C   GLU   278      23.477  14.722   2.075  1.00 10.00      B   
ATOM   3958  O   GLU   278      24.098  15.016   1.050  1.00 10.00      B   
ATOM   3959  N   VAL   279      22.852  13.565   2.228  1.00 10.00      B   
ATOM   3960  HN  VAL   279      22.373  13.380   3.069  1.00 10.00      B   
ATOM   3961  CA  VAL   279      22.861  12.558   1.175  1.00 10.00      B   
ATOM   3962  CB  VAL   279      23.581  11.267   1.634  1.00 10.00      B   
ATOM   3963  CG1 VAL   279      23.884  10.363   0.448  1.00 10.00      B   
ATOM   3964  CG2 VAL   279      24.855  11.588   2.403  1.00 10.00      B   
ATOM   3965  C   VAL   279      21.447  12.199   0.721  1.00 10.00      B   
ATOM   3966  O   VAL   279      20.508  12.169   1.522  1.00 10.00      B   
ATOM   3967  N   LYS   280      21.303  11.949  -0.573  1.00 10.00      B   
ATOM   3968  HN  LYS   280      22.084  12.030  -1.163  1.00 10.00      B   
ATOM   3969  CA  LYS   280      20.024  11.556  -1.149  1.00 10.00      B   
ATOM   3970  CB  LYS   280      19.507  12.627  -2.115  1.00 10.00      B   
ATOM   3971  CG  LYS   280      18.036  12.480  -2.489  1.00 10.00      B   
ATOM   3972  CD  LYS   280      17.640  13.472  -3.574  1.00 10.00      B   
ATOM   3973  CE  LYS   280      16.168  13.350  -3.938  1.00 10.00      B   
ATOM   3974  NZ  LYS   280      15.310  14.234  -3.106  1.00 10.00      B   
ATOM   3975  HZ1 LYS   280      14.309  14.114  -3.371  1.00 10.00      B   
ATOM   3976  HZ2 LYS   280      15.574  15.228  -3.249  1.00 10.00      B   
ATOM   3977  HZ3 LYS   280      15.422  14.003  -2.095  1.00 10.00      B   
ATOM   3978  C   LYS   280      20.197  10.223  -1.874  1.00 10.00      B   
ATOM   3979  O   LYS   280      21.000  10.114  -2.803  1.00 10.00      B   
ATOM   3980  N   TYR   281      19.468   9.209  -1.430  1.00 10.00      B   
ATOM   3981  HN  TYR   281      18.847   9.356  -0.680  1.00 10.00      B   
ATOM   3982  CA  TYR   281      19.556   7.880  -2.019  1.00 10.00      B   
ATOM   3983  CB  TYR   281      19.892   6.853  -0.928  1.00 10.00      B   
ATOM   3984  CG  TYR   281      20.487   5.550  -1.421  1.00 10.00      B   
ATOM   3985  CD1 TYR   281      21.754   5.155  -1.015  1.00 10.00      B   
ATOM   3986  CD2 TYR   281      19.782   4.707  -2.268  1.00 10.00      B   
ATOM   3987  CE1 TYR   281      22.302   3.960  -1.432  1.00 10.00      B   
ATOM   3988  CE2 TYR   281      20.324   3.511  -2.699  1.00 10.00      B   
ATOM   3989  CZ  TYR   281      21.584   3.142  -2.275  1.00 10.00      B   
ATOM   3990  OH  TYR   281      22.122   1.941  -2.684  1.00 10.00      B   
ATOM   3991  HH  TYR   281      22.412   2.008  -3.607  1.00 10.00      B   
ATOM   3992  C   TYR   281      18.251   7.497  -2.703  1.00 10.00      B   
ATOM   3993  O   TYR   281      17.241   7.245  -2.048  1.00 10.00      B   
ATOM   3994  N   SER   282      18.278   7.452  -4.018  1.00 10.00      B   
ATOM   3995  HN  SER   282      19.110   7.677  -4.490  1.00 10.00      B   
ATOM   3996  CA  SER   282      17.108   7.079  -4.787  1.00 10.00      B   
ATOM   3997  CB  SER   282      16.852   8.114  -5.880  1.00 10.00      B   
ATOM   3998  OG  SER   282      16.688   9.404  -5.314  1.00 10.00      B   
ATOM   3999  HG  SER   282      16.085   9.344  -4.557  1.00 10.00      B   
ATOM   4000  C   SER   282      17.303   5.690  -5.382  1.00 10.00      B   
ATOM   4001  O   SER   282      18.402   5.347  -5.815  1.00 10.00      B   
ATOM   4002  N   THR   283      16.252   4.884  -5.370  1.00 10.00      B   
ATOM   4003  HN  THR   283      15.399   5.211  -4.999  1.00 10.00      B   
ATOM   4004  CA  THR   283      16.317   3.532  -5.907  1.00 10.00      B   
ATOM   4005  CB  THR   283      16.401   2.477  -4.785  1.00 10.00      B   
ATOM   4006  OG1 THR   283      16.439   3.135  -3.511  1.00 10.00      B   
ATOM   4007  HG1 THR   283      16.490   4.088  -3.651  1.00 10.00      B   
ATOM   4008  CG2 THR   283      17.652   1.624  -4.948  1.00 10.00      B   
ATOM   4009  C   THR   283      15.110   3.238  -6.793  1.00 10.00      B   
ATOM   4010  O   THR   283      13.981   3.157  -6.309  1.00 10.00      B   
ATOM   4011  N   VAL   284      15.352   3.100  -8.088  1.00 10.00      B   
ATOM   4012  HN  VAL   284      16.275   3.191  -8.413  1.00 10.00      B   
ATOM   4013  CA  VAL   284      14.290   2.812  -9.044  1.00 10.00      B   
ATOM   4014  CB  VAL   284      14.143   3.933 -10.095  1.00 10.00      B   
ATOM   4015  CG1 VAL   284      13.018   3.610 -11.069  1.00 10.00      B   
ATOM   4016  CG2 VAL   284      13.889   5.269  -9.413  1.00 10.00      B   
ATOM   4017  C   VAL   284      14.569   1.485  -9.745  1.00 10.00      B   
ATOM   4018  O   VAL   284      15.489   1.381 -10.560  1.00 10.00      B   
ATOM   4019  N   GLN   285      13.789   0.470  -9.415  1.00 10.00      B   
ATOM   4020  HN  GLN   285      13.062   0.609  -8.764  1.00 10.00      B   
ATOM   4021  CA  GLN   285      13.974  -0.844 -10.004  1.00 10.00      B   
ATOM   4022  CB  GLN   285      14.567  -1.819  -8.987  1.00 10.00      B   
ATOM   4023  CG  GLN   285      16.078  -1.712  -8.857  1.00 10.00      B   
ATOM   4024  CD  GLN   285      16.622  -2.402  -7.624  1.00 10.00      B   
ATOM   4025  OE1 GLN   285      15.960  -2.477  -6.590  1.00 10.00      B   
ATOM   4026  NE2 GLN   285      17.840  -2.908  -7.725  1.00 10.00      B   
ATOM   4027 HE21 GLN   285      18.311  -2.813  -8.580  1.00 10.00      B   
ATOM   4028 HE22 GLN   285      18.228  -3.342  -6.937  1.00 10.00      B   
ATOM   4029  C   GLN   285      12.685  -1.389 -10.602  1.00 10.00      B   
ATOM   4030  O   GLN   285      11.690  -1.581  -9.903  1.00 10.00      B   
ATOM   4031  N   ASN   286      12.723  -1.641 -11.902  1.00 10.00      B   
ATOM   4032  HN  ASN   286      13.562  -1.491 -12.389  1.00 10.00      B   
ATOM   4033  CA  ASN   286      11.574  -2.166 -12.625  1.00 10.00      B   
ATOM   4034  CB  ASN   286      11.046  -1.137 -13.635  1.00 10.00      B   
ATOM   4035  CG  ASN   286       9.946  -1.690 -14.529  1.00 10.00      B   
ATOM   4036  OD1 ASN   286      10.209  -2.173 -15.631  1.00 10.00      B   
ATOM   4037  ND2 ASN   286       8.706  -1.620 -14.063  1.00 10.00      B   
ATOM   4038 HD21 ASN   286       8.563  -1.219 -13.176  1.00 10.00      B   
ATOM   4039 HD22 ASN   286       7.978  -1.970 -14.622  1.00 10.00      B   
ATOM   4040  C   ASN   286      11.952  -3.457 -13.335  1.00 10.00      B   
ATOM   4041  O   ASN   286      12.853  -3.473 -14.174  1.00 10.00      B   
ATOM   4042  N   TRP   287      11.287  -4.536 -12.971  1.00 10.00      B   
ATOM   4043  HN  TRP   287      10.593  -4.460 -12.276  1.00 10.00      B   
ATOM   4044  CA  TRP   287      11.546  -5.829 -13.574  1.00 10.00      B   
ATOM   4045  CB  TRP   287      11.948  -6.852 -12.511  1.00 10.00      B   
ATOM   4046  CG  TRP   287      13.289  -6.597 -11.894  1.00 10.00      B   
ATOM   4047  CD1 TRP   287      14.503  -6.701 -12.507  1.00 10.00      B   
ATOM   4048  CD2 TRP   287      13.554  -6.211 -10.541  1.00 10.00      B   
ATOM   4049  NE1 TRP   287      15.507  -6.397 -11.623  1.00 10.00      B   
ATOM   4050  HE1 TRP   287      16.463  -6.399 -11.829  1.00 10.00      B   
ATOM   4051  CE2 TRP   287      14.950  -6.093 -10.407  1.00 10.00      B   
ATOM   4052  CE3 TRP   287      12.745  -5.950  -9.432  1.00 10.00      B   
ATOM   4053  CZ2 TRP   287      15.555  -5.728  -9.208  1.00 10.00      B   
ATOM   4054  CZ3 TRP   287      13.348  -5.589  -8.243  1.00 10.00      B   
ATOM   4055  CH2 TRP   287      14.737  -5.480  -8.141  1.00 10.00      B   
ATOM   4056  C   TRP   287      10.315  -6.317 -14.324  1.00 10.00      B   
ATOM   4057  O   TRP   287       9.186  -6.140 -13.867  1.00 10.00      B   
ATOM   4058  N   PHE   288      10.535  -6.925 -15.477  1.00 10.00      B   
ATOM   4059  HN  PHE   288      11.457  -7.030 -15.790  1.00 10.00      B   
ATOM   4060  CA  PHE   288       9.443  -7.442 -16.286  1.00 10.00      B   
ATOM   4061  CB  PHE   288       9.623  -7.042 -17.755  1.00 10.00      B   
ATOM   4062  CG  PHE   288       8.397  -7.251 -18.601  1.00 10.00      B   
ATOM   4063  CD1 PHE   288       7.263  -6.477 -18.409  1.00 10.00      B   
ATOM   4064  CD2 PHE   288       8.380  -8.219 -19.591  1.00 10.00      B   
ATOM   4065  CE1 PHE   288       6.136  -6.665 -19.187  1.00 10.00      B   
ATOM   4066  CE2 PHE   288       7.257  -8.413 -20.373  1.00 10.00      B   
ATOM   4067  CZ  PHE   288       6.133  -7.636 -20.170  1.00 10.00      B   
ATOM   4068  C   PHE   288       9.360  -8.959 -16.153  1.00 10.00      B   
ATOM   4069  O   PHE   288      10.213  -9.682 -16.666  1.00 10.00      B   
ATOM   4070  N   PRO   289       8.337  -9.460 -15.449  1.00 10.00      B   
ATOM   4071  CA  PRO   289       8.152 -10.896 -15.243  1.00 10.00      B   
ATOM   4072  CB  PRO   289       7.223 -10.946 -14.031  1.00 10.00      B   
ATOM   4073  CG  PRO   289       6.403  -9.707 -14.140  1.00 10.00      B   
ATOM   4074  CD  PRO   289       7.286  -8.667 -14.779  1.00 10.00      B   
ATOM   4075  C   PRO   289       7.496 -11.578 -16.441  1.00 10.00      B   
ATOM   4076  O   PRO   289       7.393 -12.803 -16.486  1.00 10.00      B   
ATOM   4077  N   GLY   290       7.049 -10.785 -17.405  1.00 10.00      B   
ATOM   4078  HN  GLY   290       7.147  -9.813 -17.313  1.00 10.00      B   
ATOM   4079  CA  GLY   290       6.408 -11.340 -18.578  1.00 10.00      B   
ATOM   4080  C   GLY   290       4.924 -11.537 -18.353  1.00 10.00      B   
ATOM   4081  O   GLY   290       4.133 -10.611 -18.554  1.00 10.00      B   
ATOM   4082  N   ASP   291       4.546 -12.731 -17.916  1.00 10.00      B   
ATOM   4083  HN  ASP   291       5.226 -13.422 -17.753  1.00 10.00      B   
ATOM   4084  CA  ASP   291       3.144 -13.036 -17.654  1.00 10.00      B   
ATOM   4085  CB  ASP   291       2.593 -14.055 -18.655  1.00 10.00      B   
ATOM   4086  CG  ASP   291       1.076 -14.046 -18.717  1.00 10.00      B   
ATOM   4087  OD1 ASP   291       0.514 -13.254 -19.506  1.00 10.00      B   
ATOM   4088  OD2 ASP   291       0.437 -14.828 -17.981  1.00 10.00      B   
ATOM   4089  C   ASP   291       2.951 -13.524 -16.221  1.00 10.00      B   
ATOM   4090  O   ASP   291       2.662 -12.728 -15.325  1.00 10.00      B   
ATOM   4091  N   ASN   292       3.133 -14.824 -15.998  1.00 10.00      B   
ATOM   4092  HN  ASN   292       3.379 -15.412 -16.746  1.00 10.00      B   
ATOM   4093  CA  ASN   292       2.978 -15.397 -14.664  1.00 10.00      B   
ATOM   4094  CB  ASN   292       1.500 -15.468 -14.251  1.00 10.00      B   
ATOM   4095  CG  ASN   292       1.309 -15.852 -12.793  1.00 10.00      B   
ATOM   4096  OD1 ASN   292       2.138 -15.540 -11.937  1.00 10.00      B   
ATOM   4097  ND2 ASN   292       0.217 -16.540 -12.500  1.00 10.00      B   
ATOM   4098 HD21 ASN   292      -0.401 -16.763 -13.232  1.00 10.00      B   
ATOM   4099 HD22 ASN   292       0.065 -16.796 -11.565  1.00 10.00      B   
ATOM   4100  C   ASN   292       3.624 -16.778 -14.560  1.00 10.00      B   
ATOM   4101  O   ASN   292       2.936 -17.794 -14.451  1.00 10.00      B   
ATOM   4102  N   ASN   293       4.948 -16.813 -14.625  1.00 10.00      B   
ATOM   4103  HN  ASN   293       5.438 -15.981 -14.773  1.00 10.00      B   
ATOM   4104  CA  ASN   293       5.688 -18.065 -14.510  1.00 10.00      B   
ATOM   4105  CB  ASN   293       6.643 -18.246 -15.697  1.00 10.00      B   
ATOM   4106  CG  ASN   293       7.353 -19.589 -15.687  1.00 10.00      B   
ATOM   4107  OD1 ASN   293       6.798 -20.599 -16.118  1.00 10.00      B   
ATOM   4108  ND2 ASN   293       8.593 -19.609 -15.210  1.00 10.00      B   
ATOM   4109 HD21 ASN   293       8.986 -18.767 -14.890  1.00 10.00      B   
ATOM   4110 HD22 ASN   293       9.068 -20.469 -15.198  1.00 10.00      B   
ATOM   4111  C   ASN   293       6.463 -18.098 -13.198  1.00 10.00      B   
ATOM   4112  O   ASN   293       6.121 -18.840 -12.277  1.00 10.00      B   
ATOM   4113  N   THR   294       7.497 -17.273 -13.114  1.00 10.00      B   
ATOM   4114  HN  THR   294       7.724 -16.715 -13.884  1.00 10.00      B   
ATOM   4115  CA  THR   294       8.323 -17.198 -11.920  1.00 10.00      B   
ATOM   4116  CB  THR   294       9.769 -16.832 -12.300  1.00 10.00      B   
ATOM   4117  OG1 THR   294       9.976 -17.106 -13.696  1.00 10.00      B   
ATOM   4118  HG1 THR   294      10.836 -16.755 -13.967  1.00 10.00      B   
ATOM   4119  CG2 THR   294      10.760 -17.639 -11.475  1.00 10.00      B   
ATOM   4120  C   THR   294       7.781 -16.151 -10.944  1.00 10.00      B   
ATOM   4121  O   THR   294       8.105 -16.163  -9.756  1.00 10.00      B   
ATOM   4122  N   GLY   295       6.955 -15.242 -11.456  1.00 10.00      B   
ATOM   4123  HN  GLY   295       6.728 -15.284 -12.405  1.00 10.00      B   
ATOM   4124  CA  GLY   295       6.384 -14.197 -10.624  1.00 10.00      B   
ATOM   4125  C   GLY   295       7.260 -12.959 -10.588  1.00 10.00      B   
ATOM   4126  O   GLY   295       6.767 -11.835 -10.488  1.00 10.00      B   
ATOM   4127  N   GLY   296       8.563 -13.174 -10.682  1.00 10.00      B   
ATOM   4128  HN  GLY   296       8.890 -14.095 -10.756  1.00 10.00      B   
ATOM   4129  CA  GLY   296       9.509 -12.084 -10.662  1.00 10.00      B   
ATOM   4130  C   GLY   296      10.861 -12.542 -10.160  1.00 10.00      B   
ATOM   4131  O   GLY   296      11.289 -13.664 -10.445  1.00 10.00      B   
ATOM   4132  N   ILE   297      11.526 -11.681  -9.410  1.00 10.00      B   
ATOM   4133  HN  ILE   297      11.125 -10.808  -9.219  1.00 10.00      B   
ATOM   4134  CA  ILE   297      12.836 -11.989  -8.857  1.00 10.00      B   
ATOM   4135  CB  ILE   297      13.906 -11.009  -9.411  1.00 10.00      B   
ATOM   4136  CG1 ILE   297      15.322 -11.576  -9.247  1.00 10.00      B   
ATOM   4137  CG2 ILE   297      13.785  -9.634  -8.763  1.00 10.00      B   
ATOM   4138  CD1 ILE   297      16.401 -10.739  -9.903  1.00 10.00      B   
ATOM   4139  C   ILE   297      12.777 -11.897  -7.331  1.00 10.00      B   
ATOM   4140  O   ILE   297      11.780 -11.437  -6.777  1.00 10.00      B   
ATOM   4141  N   LEU   298      13.818 -12.367  -6.659  1.00 10.00      B   
ATOM   4142  HN  LEU   298      14.571 -12.760  -7.150  1.00 10.00      B   
ATOM   4143  CA  LEU   298      13.880 -12.301  -5.206  1.00 10.00      B   
ATOM   4144  CB  LEU   298      14.446 -13.607  -4.635  1.00 10.00      B   
ATOM   4145  CG  LEU   298      13.681 -14.888  -4.973  1.00 10.00      B   
ATOM   4146  CD1 LEU   298      14.360 -16.094  -4.345  1.00 10.00      B   
ATOM   4147  CD2 LEU   298      12.238 -14.791  -4.508  1.00 10.00      B   
ATOM   4148  C   LEU   298      14.775 -11.133  -4.817  1.00 10.00      B   
ATOM   4149  O   LEU   298      15.954 -11.114  -5.172  1.00 10.00      B   
ATOM   4150  N   ASN   299      14.223 -10.157  -4.108  1.00 10.00      B   
ATOM   4151  HN  ASN   299      13.279 -10.226  -3.838  1.00 10.00      B   
ATOM   4152  CA  ASN   299      14.997  -8.985  -3.720  1.00 10.00      B   
ATOM   4153  CB  ASN   299      14.378  -7.708  -4.298  1.00 10.00      B   
ATOM   4154  CG  ASN   299      15.418  -6.657  -4.642  1.00 10.00      B   
ATOM   4155  OD1 ASN   299      16.592  -6.967  -4.841  1.00 10.00      B   
ATOM   4156  ND2 ASN   299      14.992  -5.406  -4.737  1.00 10.00      B   
ATOM   4157 HD21 ASN   299      14.030  -5.225  -4.580  1.00 10.00      B   
ATOM   4158 HD22 ASN   299      15.640  -4.713  -4.972  1.00 10.00      B   
ATOM   4159  C   ASN   299      15.183  -8.866  -2.210  1.00 10.00      B   
ATOM   4160  O   ASN   299      14.262  -8.487  -1.477  1.00 10.00      B   
ATOM   4161  N   PHE   300      16.387  -9.192  -1.757  1.00 10.00      B   
ATOM   4162  HN  PHE   300      17.071  -9.487  -2.400  1.00 10.00      B   
ATOM   4163  CA  PHE   300      16.741  -9.121  -0.347  1.00 10.00      B   
ATOM   4164  CB  PHE   300      17.096 -10.514   0.185  1.00 10.00      B   
ATOM   4165  CG  PHE   300      15.962 -11.502   0.136  1.00 10.00      B   
ATOM   4166  CD1 PHE   300      15.785 -12.327  -0.966  1.00 10.00      B   
ATOM   4167  CD2 PHE   300      15.077 -11.609   1.195  1.00 10.00      B   
ATOM   4168  CE1 PHE   300      14.743 -13.236  -1.009  1.00 10.00      B   
ATOM   4169  CE2 PHE   300      14.033 -12.516   1.158  1.00 10.00      B   
ATOM   4170  CZ  PHE   300      13.866 -13.331   0.055  1.00 10.00      B   
ATOM   4171  C   PHE   300      17.930  -8.180  -0.185  1.00 10.00      B   
ATOM   4172  O   PHE   300      19.085  -8.597  -0.246  1.00 10.00      B   
ATOM   4173  N   VAL   301      17.642  -6.901  -0.006  1.00 10.00      B   
ATOM   4174  HN  VAL   301      16.703  -6.623   0.045  1.00 10.00      B   
ATOM   4175  CA  VAL   301      18.692  -5.898   0.124  1.00 10.00      B   
ATOM   4176  CB  VAL   301      18.529  -4.787  -0.935  1.00 10.00      B   
ATOM   4177  CG1 VAL   301      19.707  -3.829  -0.906  1.00 10.00      B   
ATOM   4178  CG2 VAL   301      18.366  -5.390  -2.323  1.00 10.00      B   
ATOM   4179  C   VAL   301      18.728  -5.272   1.515  1.00 10.00      B   
ATOM   4180  O   VAL   301      17.698  -4.859   2.055  1.00 10.00      B   
ATOM   4181  N   THR   302      19.923  -5.198   2.082  1.00 10.00      B   
ATOM   4182  HN  THR   302      20.702  -5.549   1.596  1.00 10.00      B   
ATOM   4183  CA  THR   302      20.122  -4.610   3.392  1.00 10.00      B   
ATOM   4184  CB  THR   302      20.943  -5.540   4.308  1.00 10.00      B   
ATOM   4185  OG1 THR   302      20.457  -6.887   4.177  1.00 10.00      B   
ATOM   4186  HG1 THR   302      20.832  -7.288   3.380  1.00 10.00      B   
ATOM   4187  CG2 THR   302      20.823  -5.107   5.763  1.00 10.00      B   
ATOM   4188  C   THR   302      20.824  -3.258   3.255  1.00 10.00      B   
ATOM   4189  O   THR   302      22.053  -3.180   3.164  1.00 10.00      B   
ATOM   4190  N   LYS   303      20.027  -2.202   3.193  1.00 10.00      B   
ATOM   4191  HN  LYS   303      19.058  -2.335   3.245  1.00 10.00      B   
ATOM   4192  CA  LYS   303      20.544  -0.848   3.067  1.00 10.00      B   
ATOM   4193  CB  LYS   303      19.769  -0.072   1.993  1.00 10.00      B   
ATOM   4194  CG  LYS   303      19.887  -0.639   0.583  1.00 10.00      B   
ATOM   4195  CD  LYS   303      19.232   0.279  -0.439  1.00 10.00      B   
ATOM   4196  CE  LYS   303      19.226  -0.334  -1.835  1.00 10.00      B   
ATOM   4197  NZ  LYS   303      20.559  -0.269  -2.492  1.00 10.00      B   
ATOM   4198  HZ1 LYS   303      21.016   0.649  -2.301  1.00 10.00      B   
ATOM   4199  HZ2 LYS   303      20.461  -0.377  -3.529  1.00 10.00      B   
ATOM   4200  HZ3 LYS   303      21.174  -1.028  -2.141  1.00 10.00      B   
ATOM   4201  C   LYS   303      20.426  -0.129   4.404  1.00 10.00      B   
ATOM   4202  O   LYS   303      19.330   0.008   4.948  1.00 10.00      B   
ATOM   4203  N   ARG   304      21.547   0.321   4.940  1.00 10.00      B   
ATOM   4204  HN  ARG   304      22.400   0.189   4.467  1.00 10.00      B   
ATOM   4205  CA  ARG   304      21.539   1.016   6.217  1.00 10.00      B   
ATOM   4206  CB  ARG   304      21.947   0.062   7.340  1.00 10.00      B   
ATOM   4207  CG  ARG   304      21.509   0.502   8.727  1.00 10.00      B   
ATOM   4208  CD  ARG   304      21.206  -0.697   9.610  1.00 10.00      B   
ATOM   4209  NE  ARG   304      22.395  -1.491   9.906  1.00 10.00      B   
ATOM   4210  HE  ARG   304      23.238  -1.006  10.047  1.00 10.00      B   
ATOM   4211  CZ  ARG   304      22.398  -2.820   9.998  1.00 10.00      B   
ATOM   4212  NH1 ARG   304      21.278  -3.508   9.815  1.00 10.00      B   
ATOM   4213 HH11 ARG   304      21.283  -4.548   9.888  1.00 10.00      B   
ATOM   4214 HH12 ARG   304      20.386  -3.014   9.589  1.00 10.00      B   
ATOM   4215  NH2 ARG   304      23.521  -3.463  10.283  1.00 10.00      B   
ATOM   4216 HH21 ARG   304      23.522  -4.513  10.362  1.00 10.00      B   
ATOM   4217 HH22 ARG   304      24.411  -2.930  10.429  1.00 10.00      B   
ATOM   4218  C   ARG   304      22.451   2.235   6.180  1.00 10.00      B   
ATOM   4219  O   ARG   304      23.551   2.184   5.630  1.00 10.00      B   
ATOM   4220  N   ALA   305      21.977   3.333   6.745  1.00 10.00      B   
ATOM   4221  HN  ALA   305      21.081   3.314   7.148  1.00 10.00      B   
ATOM   4222  CA  ALA   305      22.742   4.570   6.786  1.00 10.00      B   
ATOM   4223  CB  ALA   305      21.943   5.705   6.164  1.00 10.00      B   
ATOM   4224  C   ALA   305      23.127   4.914   8.218  1.00 10.00      B   
ATOM   4225  O   ALA   305      22.317   4.787   9.137  1.00 10.00      B   
ATOM   4226  N   LEU   306      24.365   5.336   8.404  1.00 10.00      B   
ATOM   4227  HN  LEU   306      24.969   5.406   7.629  1.00 10.00      B   
ATOM   4228  CA  LEU   306      24.862   5.699   9.719  1.00 10.00      B   
ATOM   4229  CB  LEU   306      26.153   4.937  10.028  1.00 10.00      B   
ATOM   4230  CG  LEU   306      26.895   5.337  11.308  1.00 10.00      B   
ATOM   4231  CD1 LEU   306      26.066   5.013  12.544  1.00 10.00      B   
ATOM   4232  CD2 LEU   306      28.252   4.654  11.374  1.00 10.00      B   
ATOM   4233  C   LEU   306      25.106   7.198   9.808  1.00 10.00      B   
ATOM   4234  O   LEU   306      25.996   7.735   9.146  1.00 10.00      B   
ATOM   4235  N   CYS   307      24.301   7.871  10.611  1.00 10.00      B   
ATOM   4236  HN  CYS   307      23.589   7.392  11.090  1.00 10.00      B   
ATOM   4237  CA  CYS   307      24.441   9.304  10.797  1.00 10.00      B   
ATOM   4238  CB  CYS   307      23.087   9.934  11.128  1.00 10.00      B   
ATOM   4239  SG  CYS   307      21.724   9.352  10.089  1.00 10.00      B   
ATOM   4240  HG  CYS   307      21.401  10.327   9.251  1.00 10.00      B   
ATOM   4241  C   CYS   307      25.450   9.585  11.904  1.00 10.00      B   
ATOM   4242  O   CYS   307      25.081   9.798  13.062  1.00 10.00      B   
ATOM   4243  N   GLU   308      26.724   9.558  11.549  1.00 10.00      B   
ATOM   4244  HN  GLU   308      26.955   9.378  10.613  1.00 10.00      B   
ATOM   4245  CA  GLU   308      27.790   9.797  12.507  1.00 10.00      B   
ATOM   4246  CB  GLU   308      28.935   8.800  12.289  1.00 10.00      B   
ATOM   4247  CG  GLU   308      29.974   8.768  13.402  1.00 10.00      B   
ATOM   4248  CD  GLU   308      29.361   8.650  14.787  1.00 10.00      B   
ATOM   4249  OE1 GLU   308      28.316   7.979  14.938  1.00 10.00      B   
ATOM   4250  OE2 GLU   308      29.920   9.235  15.740  1.00 10.00      B   
ATOM   4251  C   GLU   308      28.288  11.234  12.407  1.00 10.00      B   
ATOM   4252  O   GLU   308      29.102  11.563  11.545  1.00 10.00      B   
ATOM   4253  N   GLY   309      27.781  12.086  13.286  1.00 10.00      B   
ATOM   4254  HN  GLY   309      27.136  11.763  13.950  1.00 10.00      B   
ATOM   4255  CA  GLY   309      28.170  13.479  13.286  1.00 10.00      B   
ATOM   4256  C   GLY   309      27.054  14.375  13.777  1.00 10.00      B   
ATOM   4257  O   GLY   309      26.339  14.025  14.717  1.00 10.00      B   
ATOM   4258  N   GLU   310      26.897  15.521  13.137  1.00 10.00      B   
ATOM   4259  HN  GLU   310      27.491  15.734  12.390  1.00 10.00      B   
ATOM   4260  CA  GLU   310      25.866  16.476  13.504  1.00 10.00      B   
ATOM   4261  CB  GLU   310      26.471  17.583  14.372  1.00 10.00      B   
ATOM   4262  CG  GLU   310      25.470  18.602  14.894  1.00 10.00      B   
ATOM   4263  CD  GLU   310      26.128  19.889  15.345  1.00 10.00      B   
ATOM   4264  OE1 GLU   310      27.364  19.900  15.516  1.00 10.00      B   
ATOM   4265  OE2 GLU   310      25.410  20.897  15.533  1.00 10.00      B   
ATOM   4266  C   GLU   310      25.276  17.083  12.241  1.00 10.00      B   
ATOM   4267  O   GLU   310      25.995  17.298  11.267  1.00 10.00      B   
ATOM   4268  N   ASN   311      23.965  17.326  12.251  1.00 10.00      B   
ATOM   4269  HN  ASN   311      23.447  17.099  13.057  1.00 10.00      B   
ATOM   4270  CA  ASN   311      23.265  17.922  11.105  1.00 10.00      B   
ATOM   4271  CB  ASN   311      23.875  19.276  10.713  1.00 10.00      B   
ATOM   4272  CG  ASN   311      23.743  20.330  11.793  1.00 10.00      B   
ATOM   4273  OD1 ASN   311      22.753  20.374  12.520  1.00 10.00      B   
ATOM   4274  ND2 ASN   311      24.743  21.188  11.903  1.00 10.00      B   
ATOM   4275 HD21 ASN   311      25.504  21.097  11.286  1.00 10.00      B   
ATOM   4276 HD22 ASN   311      24.686  21.879  12.597  1.00 10.00      B   
ATOM   4277  C   ASN   311      23.245  16.989   9.898  1.00 10.00      B   
ATOM   4278  O   ASN   311      22.972  17.420   8.778  1.00 10.00      B   
ATOM   4279  N   SER   312      23.537  15.719  10.131  1.00 10.00      B   
ATOM   4280  HN  SER   312      23.755  15.439  11.042  1.00 10.00      B   
ATOM   4281  CA  SER   312      23.552  14.726   9.067  1.00 10.00      B   
ATOM   4282  CB  SER   312      24.179  13.436   9.590  1.00 10.00      B   
ATOM   4283  OG  SER   312      25.306  13.727  10.403  1.00 10.00      B   
ATOM   4284  HG  SER   312      25.999  14.117   9.853  1.00 10.00      B   
ATOM   4285  C   SER   312      22.141  14.464   8.542  1.00 10.00      B   
ATOM   4286  O   SER   312      21.224  14.173   9.313  1.00 10.00      B   
ATOM   4287  N   LYS   313      21.972  14.567   7.231  1.00 10.00      B   
ATOM   4288  HN  LYS   313      22.742  14.786   6.661  1.00 10.00      B   
ATOM   4289  CA  LYS   313      20.674  14.349   6.615  1.00 10.00      B   
ATOM   4290  CB  LYS   313      20.193  15.616   5.910  1.00 10.00      B   
ATOM   4291  CG  LYS   313      19.991  16.809   6.828  1.00 10.00      B   
ATOM   4292  CD  LYS   313      19.528  18.021   6.042  1.00 10.00      B   
ATOM   4293  CE  LYS   313      19.714  19.299   6.838  1.00 10.00      B   
ATOM   4294  NZ  LYS   313      20.250  20.393   5.989  1.00 10.00      B   
ATOM   4295  HZ1 LYS   313      21.111  20.073   5.490  1.00 10.00      B   
ATOM   4296  HZ2 LYS   313      20.493  21.217   6.576  1.00 10.00      B   
ATOM   4297  HZ3 LYS   313      19.545  20.681   5.285  1.00 10.00      B   
ATOM   4298  C   LYS   313      20.728  13.203   5.621  1.00 10.00      B   
ATOM   4299  O   LYS   313      21.669  13.099   4.832  1.00 10.00      B   
ATOM   4300  N   MET   314      19.718  12.348   5.665  1.00 10.00      B   
ATOM   4301  HN  MET   314      19.001  12.487   6.326  1.00 10.00      B   
ATOM   4302  CA  MET   314      19.636  11.212   4.763  1.00 10.00      B   
ATOM   4303  CB  MET   314      20.115   9.936   5.451  1.00 10.00      B   
ATOM   4304  CG  MET   314      20.235   8.747   4.514  1.00 10.00      B   
ATOM   4305  SD  MET   314      21.160   9.136   3.016  1.00 10.00      B   
ATOM   4306  CE  MET   314      21.270   7.518   2.265  1.00 10.00      B   
ATOM   4307  C   MET   314      18.209  11.034   4.263  1.00 10.00      B   
ATOM   4308  O   MET   314      17.260  11.054   5.047  1.00 10.00      B   
ATOM   4309  N   SER   315      18.062  10.871   2.958  1.00 10.00      B   
ATOM   4310  HN  SER   315      18.858  10.870   2.380  1.00 10.00      B   
ATOM   4311  CA  SER   315      16.753  10.692   2.358  1.00 10.00      B   
ATOM   4312  CB  SER   315      16.367  11.942   1.565  1.00 10.00      B   
ATOM   4313  OG  SER   315      14.960  12.110   1.512  1.00 10.00      B   
ATOM   4314  HG  SER   315      14.694  12.775   2.173  1.00 10.00      B   
ATOM   4315  C   SER   315      16.749   9.471   1.447  1.00 10.00      B   
ATOM   4316  O   SER   315      17.640   9.309   0.611  1.00 10.00      B   
ATOM   4317  N   TRP   316      15.754   8.613   1.621  1.00 10.00      B   
ATOM   4318  HN  TRP   316      15.081   8.795   2.314  1.00 10.00      B   
ATOM   4319  CA  TRP   316      15.635   7.406   0.814  1.00 10.00      B   
ATOM   4320  CB  TRP   316      15.542   6.167   1.710  1.00 10.00      B   
ATOM   4321  CG  TRP   316      16.743   5.913   2.566  1.00 10.00      B   
ATOM   4322  CD1 TRP   316      17.020   6.477   3.775  1.00 10.00      B   
ATOM   4323  CD2 TRP   316      17.822   5.014   2.286  1.00 10.00      B   
ATOM   4324  NE1 TRP   316      18.203   5.986   4.266  1.00 10.00      B   
ATOM   4325  HE1 TRP   316      18.612   6.239   5.122  1.00 10.00      B   
ATOM   4326  CE2 TRP   316      18.716   5.087   3.371  1.00 10.00      B   
ATOM   4327  CE3 TRP   316      18.118   4.157   1.225  1.00 10.00      B   
ATOM   4328  CZ2 TRP   316      19.885   4.334   3.425  1.00 10.00      B   
ATOM   4329  CZ3 TRP   316      19.278   3.410   1.281  1.00 10.00      B   
ATOM   4330  CH2 TRP   316      20.148   3.504   2.372  1.00 10.00      B   
ATOM   4331  C   TRP   316      14.390   7.453  -0.062  1.00 10.00      B   
ATOM   4332  O   TRP   316      13.272   7.530   0.444  1.00 10.00      B   
ATOM   4333  N   THR   317      14.587   7.413  -1.369  1.00 10.00      B   
ATOM   4334  HN  THR   317      15.510   7.383  -1.714  1.00 10.00      B   
ATOM   4335  CA  THR   317      13.480   7.410  -2.317  1.00 10.00      B   
ATOM   4336  CB  THR   317      13.626   8.541  -3.352  1.00 10.00      B   
ATOM   4337  OG1 THR   317      14.911   9.161  -3.196  1.00 10.00      B   
ATOM   4338  HG1 THR   317      14.948   9.592  -2.332  1.00 10.00      B   
ATOM   4339  CG2 THR   317      12.539   9.585  -3.149  1.00 10.00      B   
ATOM   4340  C   THR   317      13.446   6.058  -3.024  1.00 10.00      B   
ATOM   4341  O   THR   317      14.102   5.860  -4.050  1.00 10.00      B   
ATOM   4342  N   GLN   318      12.690   5.122  -2.463  1.00 10.00      B   
ATOM   4343  HN  GLN   318      12.155   5.349  -1.667  1.00 10.00      B   
ATOM   4344  CA  GLN   318      12.611   3.774  -3.008  1.00 10.00      B   
ATOM   4345  CB  GLN   318      12.681   2.738  -1.880  1.00 10.00      B   
ATOM   4346  CG  GLN   318      12.245   1.338  -2.287  1.00 10.00      B   
ATOM   4347  CD  GLN   318      12.469   0.312  -1.196  1.00 10.00      B   
ATOM   4348  OE1 GLN   318      13.512  -0.342  -1.152  1.00 10.00      B   
ATOM   4349  NE2 GLN   318      11.498   0.169  -0.307  1.00 10.00      B   
ATOM   4350 HE21 GLN   318      10.691   0.732  -0.401  1.00 10.00      B   
ATOM   4351 HE22 GLN   318      11.614  -0.493   0.407  1.00 10.00      B   
ATOM   4352  C   GLN   318      11.375   3.538  -3.873  1.00 10.00      B   
ATOM   4353  O   GLN   318      10.251   3.857  -3.486  1.00 10.00      B   
ATOM   4354  N   SER   319      11.615   2.978  -5.051  1.00 10.00      B   
ATOM   4355  HN  SER   319      12.549   2.797  -5.306  1.00 10.00      B   
ATOM   4356  CA  SER   319      10.570   2.630  -5.998  1.00 10.00      B   
ATOM   4357  CB  SER   319      10.512   3.672  -7.117  1.00 10.00      B   
ATOM   4358  OG  SER   319      10.586   4.986  -6.582  1.00 10.00      B   
ATOM   4359  HG  SER   319      11.503   5.193  -6.380  1.00 10.00      B   
ATOM   4360  C   SER   319      10.914   1.253  -6.564  1.00 10.00      B   
ATOM   4361  O   SER   319      12.022   1.048  -7.075  1.00 10.00      B   
ATOM   4362  N   GLU   320       9.998   0.302  -6.451  1.00 10.00      B   
ATOM   4363  HN  GLU   320       9.124   0.509  -6.048  1.00 10.00      B   
ATOM   4364  CA  GLU   320      10.267  -1.046  -6.928  1.00 10.00      B   
ATOM   4365  CB  GLU   320      10.855  -1.874  -5.785  1.00 10.00      B   
ATOM   4366  CG  GLU   320      11.446  -3.206  -6.211  1.00 10.00      B   
ATOM   4367  CD  GLU   320      11.646  -4.138  -5.039  1.00 10.00      B   
ATOM   4368  OE1 GLU   320      10.729  -4.935  -4.751  1.00 10.00      B   
ATOM   4369  OE2 GLU   320      12.713  -4.069  -4.393  1.00 10.00      B   
ATOM   4370  C   GLU   320       9.023  -1.730  -7.479  1.00 10.00      B   
ATOM   4371  O   GLU   320       7.927  -1.602  -6.928  1.00 10.00      B   
ATOM   4372  N   THR   321       9.207  -2.441  -8.585  1.00 10.00      B   
ATOM   4373  HN  THR   321      10.104  -2.458  -8.992  1.00 10.00      B   
ATOM   4374  CA  THR   321       8.133  -3.179  -9.235  1.00 10.00      B   
ATOM   4375  CB  THR   321       7.280  -2.252 -10.131  1.00 10.00      B   
ATOM   4376  OG1 THR   321       6.808  -1.137  -9.360  1.00 10.00      B   
ATOM   4377  HG1 THR   321       7.108  -1.236  -8.446  1.00 10.00      B   
ATOM   4378  CG2 THR   321       6.088  -3.003 -10.702  1.00 10.00      B   
ATOM   4379  C   THR   321       8.721  -4.301 -10.097  1.00 10.00      B   
ATOM   4380  O   THR   321       9.646  -4.067 -10.874  1.00 10.00      B   
ATOM   4381  N   GLY   322       8.206  -5.516  -9.941  1.00 10.00      B   
ATOM   4382  HN  GLY   322       7.488  -5.656  -9.285  1.00 10.00      B   
ATOM   4383  CA  GLY   322       8.693  -6.636 -10.730  1.00 10.00      B   
ATOM   4384  C   GLY   322       9.324  -7.729  -9.887  1.00 10.00      B   
ATOM   4385  O   GLY   322       9.857  -8.704 -10.420  1.00 10.00      B   
ATOM   4386  N   SER   323       9.264  -7.571  -8.574  1.00 10.00      B   
ATOM   4387  HN  SER   323       8.817  -6.782  -8.205  1.00 10.00      B   
ATOM   4388  CA  SER   323       9.834  -8.551  -7.664  1.00 10.00      B   
ATOM   4389  CB  SER   323      10.534  -7.845  -6.501  1.00 10.00      B   
ATOM   4390  OG  SER   323      10.995  -8.764  -5.529  1.00 10.00      B   
ATOM   4391  HG  SER   323      10.726  -8.456  -4.652  1.00 10.00      B   
ATOM   4392  C   SER   323       8.752  -9.497  -7.150  1.00 10.00      B   
ATOM   4393  O   SER   323       7.623  -9.080  -6.887  1.00 10.00      B   
ATOM   4394  N   ALA   324       9.105 -10.771  -7.015  1.00 10.00      B   
ATOM   4395  HN  ALA   324      10.030 -11.034  -7.217  1.00 10.00      B   
ATOM   4396  CA  ALA   324       8.167 -11.781  -6.541  1.00 10.00      B   
ATOM   4397  CB  ALA   324       8.568 -13.154  -7.051  1.00 10.00      B   
ATOM   4398  C   ALA   324       8.108 -11.775  -5.022  1.00 10.00      B   
ATOM   4399  O   ALA   324       7.031 -11.830  -4.429  1.00 10.00      B   
ATOM   4400  N   ILE   325       9.275 -11.711  -4.403  1.00 10.00      B   
ATOM   4401  HN  ILE   325      10.097 -11.671  -4.939  1.00 10.00      B   
ATOM   4402  CA  ILE   325       9.376 -11.683  -2.950  1.00 10.00      B   
ATOM   4403  CB  ILE   325       9.826 -13.041  -2.362  1.00 10.00      B   
ATOM   4404  CG1 ILE   325       8.809 -14.136  -2.702  1.00 10.00      B   
ATOM   4405  CG2 ILE   325      10.003 -12.937  -0.851  1.00 10.00      B   
ATOM   4406  CD1 ILE   325       9.216 -15.521  -2.247  1.00 10.00      B   
ATOM   4407  C   ILE   325      10.350 -10.588  -2.533  1.00 10.00      B   
ATOM   4408  O   ILE   325      11.566 -10.730  -2.683  1.00 10.00      B   
ATOM   4409  N   THR   326       9.808  -9.487  -2.045  1.00 10.00      B   
ATOM   4410  HN  THR   326       8.831  -9.427  -1.972  1.00 10.00      B   
ATOM   4411  CA  THR   326      10.617  -8.362  -1.621  1.00 10.00      B   
ATOM   4412  CB  THR   326      10.022  -7.040  -2.134  1.00 10.00      B   
ATOM   4413  OG1 THR   326       9.901  -7.094  -3.560  1.00 10.00      B   
ATOM   4414  HG1 THR   326      10.305  -6.294  -3.949  1.00 10.00      B   
ATOM   4415  CG2 THR   326      10.907  -5.866  -1.746  1.00 10.00      B   
ATOM   4416  C   THR   326      10.729  -8.299  -0.103  1.00 10.00      B   
ATOM   4417  O   THR   326       9.720  -8.283   0.606  1.00 10.00      B   
ATOM   4418  N   TRP   327      11.958  -8.276   0.385  1.00 10.00      B   
ATOM   4419  HN  TRP   327      12.722  -8.326  -0.237  1.00 10.00      B   
ATOM   4420  CA  TRP   327      12.217  -8.190   1.811  1.00 10.00      B   
ATOM   4421  CB  TRP   327      12.516  -9.568   2.402  1.00 10.00      B   
ATOM   4422  CG  TRP   327      11.987  -9.748   3.792  1.00 10.00      B   
ATOM   4423  CD1 TRP   327      10.695  -9.609   4.194  1.00 10.00      B   
ATOM   4424  CD2 TRP   327      12.735 -10.104   4.962  1.00 10.00      B   
ATOM   4425  NE1 TRP   327      10.584  -9.852   5.539  1.00 10.00      B   
ATOM   4426  HE1 TRP   327       9.749  -9.805   6.060  1.00 10.00      B   
ATOM   4427  CE2 TRP   327      11.824 -10.157   6.037  1.00 10.00      B   
ATOM   4428  CE3 TRP   327      14.085 -10.379   5.207  1.00 10.00      B   
ATOM   4429  CZ2 TRP   327      12.219 -10.477   7.335  1.00 10.00      B   
ATOM   4430  CZ3 TRP   327      14.474 -10.695   6.495  1.00 10.00      B   
ATOM   4431  CH2 TRP   327      13.546 -10.743   7.543  1.00 10.00      B   
ATOM   4432  C   TRP   327      13.372  -7.229   2.062  1.00 10.00      B   
ATOM   4433  O   TRP   327      14.519  -7.643   2.225  1.00 10.00      B   
ATOM   4434  N   LYS   328      13.060  -5.944   2.061  1.00 10.00      B   
ATOM   4435  HN  LYS   328      12.124  -5.680   1.931  1.00 10.00      B   
ATOM   4436  CA  LYS   328      14.061  -4.911   2.274  1.00 10.00      B   
ATOM   4437  CB  LYS   328      14.287  -4.126   0.980  1.00 10.00      B   
ATOM   4438  CG  LYS   328      14.762  -4.976  -0.188  1.00 10.00      B   
ATOM   4439  CD  LYS   328      14.228  -4.447  -1.509  1.00 10.00      B   
ATOM   4440  CE  LYS   328      14.959  -3.189  -1.951  1.00 10.00      B   
ATOM   4441  NZ  LYS   328      14.166  -2.415  -2.941  1.00 10.00      B   
ATOM   4442  HZ1 LYS   328      13.523  -1.764  -2.449  1.00 10.00      B   
ATOM   4443  HZ2 LYS   328      13.596  -3.065  -3.536  1.00 10.00      B   
ATOM   4444  HZ3 LYS   328      14.796  -1.862  -3.555  1.00 10.00      B   
ATOM   4445  C   LYS   328      13.610  -3.962   3.371  1.00 10.00      B   
ATOM   4446  O   LYS   328      12.457  -3.529   3.387  1.00 10.00      B   
ATOM   4447  N   TYR   329      14.513  -3.648   4.287  1.00 10.00      B   
ATOM   4448  HN  TYR   329      15.415  -4.031   4.224  1.00 10.00      B   
ATOM   4449  CA  TYR   329      14.203  -2.749   5.386  1.00 10.00      B   
ATOM   4450  CB  TYR   329      14.021  -3.523   6.698  1.00 10.00      B   
ATOM   4451  CG  TYR   329      12.874  -4.506   6.693  1.00 10.00      B   
ATOM   4452  CD1 TYR   329      13.108  -5.873   6.695  1.00 10.00      B   
ATOM   4453  CD2 TYR   329      11.559  -4.063   6.684  1.00 10.00      B   
ATOM   4454  CE1 TYR   329      12.063  -6.773   6.691  1.00 10.00      B   
ATOM   4455  CE2 TYR   329      10.509  -4.958   6.682  1.00 10.00      B   
ATOM   4456  CZ  TYR   329      10.766  -6.311   6.682  1.00 10.00      B   
ATOM   4457  OH  TYR   329       9.724  -7.207   6.677  1.00 10.00      B   
ATOM   4458  HH  TYR   329       9.235  -7.129   5.850  1.00 10.00      B   
ATOM   4459  C   TYR   329      15.291  -1.697   5.560  1.00 10.00      B   
ATOM   4460  O   TYR   329      16.166  -1.840   6.416  1.00 10.00      B   
ATOM   4461  N   PRO   330      15.270  -0.634   4.736  1.00 10.00      B   
ATOM   4462  CA  PRO   330      16.249   0.451   4.833  1.00 10.00      B   
ATOM   4463  CB  PRO   330      15.792   1.450   3.764  1.00 10.00      B   
ATOM   4464  CG  PRO   330      14.978   0.638   2.817  1.00 10.00      B   
ATOM   4465  CD  PRO   330      14.296  -0.403   3.656  1.00 10.00      B   
ATOM   4466  C   PRO   330      16.169   1.083   6.216  1.00 10.00      B   
ATOM   4467  O   PRO   330      15.085   1.431   6.687  1.00 10.00      B   
ATOM   4468  N   SER   331      17.301   1.202   6.881  1.00 10.00      B   
ATOM   4469  HN  SER   331      18.144   0.921   6.460  1.00 10.00      B   
ATOM   4470  CA  SER   331      17.318   1.757   8.220  1.00 10.00      B   
ATOM   4471  CB  SER   331      17.666   0.657   9.220  1.00 10.00      B   
ATOM   4472  OG  SER   331      17.072  -0.572   8.833  1.00 10.00      B   
ATOM   4473  HG  SER   331      16.810  -0.523   7.902  1.00 10.00      B   
ATOM   4474  C   SER   331      18.295   2.917   8.352  1.00 10.00      B   
ATOM   4475  O   SER   331      19.322   2.965   7.671  1.00 10.00      B   
ATOM   4476  N   CYS   332      17.963   3.844   9.235  1.00 10.00      B   
ATOM   4477  HN  CYS   332      17.123   3.743   9.739  1.00 10.00      B   
ATOM   4478  CA  CYS   332      18.800   5.005   9.489  1.00 10.00      B   
ATOM   4479  CB  CYS   332      18.083   6.297   9.091  1.00 10.00      B   
ATOM   4480  SG  CYS   332      17.782   6.466   7.317  1.00 10.00      B   
ATOM   4481  HG  CYS   332      16.916   5.524   6.961  1.00 10.00      B   
ATOM   4482  C   CYS   332      19.196   5.058  10.956  1.00 10.00      B   
ATOM   4483  O   CYS   332      18.336   5.075  11.843  1.00 10.00      B   
ATOM   4484  N   ILE   333      20.493   5.049  11.211  1.00 10.00      B   
ATOM   4485  HN  ILE   333      21.133   5.003  10.462  1.00 10.00      B   
ATOM   4486  CA  ILE   333      20.995   5.107  12.569  1.00 10.00      B   
ATOM   4487  CB  ILE   333      22.292   4.286  12.740  1.00 10.00      B   
ATOM   4488  CG1 ILE   333      22.161   2.927  12.044  1.00 10.00      B   
ATOM   4489  CG2 ILE   333      22.609   4.104  14.220  1.00 10.00      B   
ATOM   4490  CD1 ILE   333      23.457   2.149  11.966  1.00 10.00      B   
ATOM   4491  C   ILE   333      21.262   6.555  12.951  1.00 10.00      B   
ATOM   4492  O   ILE   333      22.373   7.064  12.772  1.00 10.00      B   
ATOM   4493  N   LEU   334      20.230   7.221  13.455  1.00 10.00      B   
ATOM   4494  HN  LEU   334      19.370   6.758  13.566  1.00 10.00      B   
ATOM   4495  CA  LEU   334      20.341   8.617  13.860  1.00 10.00      B   
ATOM   4496  CB  LEU   334      18.965   9.290  13.918  1.00 10.00      B   
ATOM   4497  CG  LEU   334      18.197   9.385  12.598  1.00 10.00      B   
ATOM   4498  CD1 LEU   334      17.288   8.179  12.414  1.00 10.00      B   
ATOM   4499  CD2 LEU   334      17.396  10.676  12.540  1.00 10.00      B   
ATOM   4500  C   LEU   334      21.046   8.726  15.207  1.00 10.00      B   
ATOM   4501  O   LEU   334      20.441   9.095  16.219  1.00 10.00      B   
ATOM   4502  N   ARG   335      22.328   8.374  15.211  1.00 10.00      B   
ATOM   4503  HN  ARG   335      22.735   8.058  14.372  1.00 10.00      B   
ATOM   4504  CA  ARG   335      23.142   8.426  16.418  1.00 10.00      B   
ATOM   4505  CB  ARG   335      24.300   7.430  16.304  1.00 10.00      B   
ATOM   4506  CG  ARG   335      24.873   6.975  17.637  1.00 10.00      B   
ATOM   4507  CD  ARG   335      26.164   6.190  17.447  1.00 10.00      B   
ATOM   4508  NE  ARG   335      27.321   7.071  17.290  1.00 10.00      B   
ATOM   4509  HE  ARG   335      27.587   7.320  16.364  1.00 10.00      B   
ATOM   4510  CZ  ARG   335      28.038   7.546  18.307  1.00 10.00      B   
ATOM   4511  NH1 ARG   335      27.729   7.228  19.559  1.00 10.00      B   
ATOM   4512 HH11 ARG   335      26.925   6.597  19.759  1.00 10.00      B   
ATOM   4513 HH12 ARG   335      28.296   7.609  20.350  1.00 10.00      B   
ATOM   4514  NH2 ARG   335      29.073   8.338  18.071  1.00 10.00      B   
ATOM   4515 HH21 ARG   335      29.329   8.590  17.081  1.00 10.00      B   
ATOM   4516 HH22 ARG   335      29.639   8.717  18.862  1.00 10.00      B   
ATOM   4517  C   ARG   335      23.691   9.834  16.610  1.00 10.00      B   
ATOM   4518  O   ARG   335      24.081  10.221  17.713  1.00 10.00      B   
ATOM   4519  N   GLY   336      23.717  10.590  15.520  1.00 10.00      B   
ATOM   4520  HN  GLY   336      23.389  10.222  14.674  1.00 10.00      B   
ATOM   4521  CA  GLY   336      24.220  11.946  15.565  1.00 10.00      B   
ATOM   4522  C   GLY   336      23.172  12.928  16.032  1.00 10.00      B   
ATOM   4523  O   GLY   336      21.975  12.701  15.850  1.00 10.00      B   
ATOM   4524  N   ASP   337      23.617  14.021  16.622  1.00 10.00      B   
ATOM   4525  HN  ASP   337      24.580  14.153  16.718  1.00 10.00      B   
ATOM   4526  CA  ASP   337      22.707  15.038  17.122  1.00 10.00      B   
ATOM   4527  CB  ASP   337      23.395  15.909  18.176  1.00 10.00      B   
ATOM   4528  CG  ASP   337      22.786  15.761  19.559  1.00 10.00      B   
ATOM   4529  OD1 ASP   337      22.641  14.612  20.038  1.00 10.00      B   
ATOM   4530  OD2 ASP   337      22.470  16.792  20.187  1.00 10.00      B   
ATOM   4531  C   ASP   337      22.172  15.896  15.983  1.00 10.00      B   
ATOM   4532  O   ASP   337      22.907  16.245  15.053  1.00 10.00      B   
ATOM   4533  N   ASN   338      20.884  16.210  16.059  1.00 10.00      B   
ATOM   4534  HN  ASN   338      20.362  15.882  16.828  1.00 10.00      B   
ATOM   4535  CA  ASN   338      20.207  17.030  15.056  1.00 10.00      B   
ATOM   4536  CB  ASN   338      20.741  18.468  15.060  1.00 10.00      B   
ATOM   4537  CG  ASN   338      19.739  19.467  14.514  1.00 10.00      B   
ATOM   4538  OD1 ASN   338      18.735  19.768  15.156  1.00 10.00      B   
ATOM   4539  ND2 ASN   338      20.011  20.002  13.336  1.00 10.00      B   
ATOM   4540 HD21 ASN   338      20.836  19.728  12.882  1.00 10.00      B   
ATOM   4541 HD22 ASN   338      19.374  20.649  12.967  1.00 10.00      B   
ATOM   4542  C   ASN   338      20.286  16.413  13.661  1.00 10.00      B   
ATOM   4543  O   ASN   338      20.590  17.094  12.679  1.00 10.00      B   
ATOM   4544  N   SER   339      20.026  15.114  13.579  1.00 10.00      B   
ATOM   4545  HN  SER   339      19.802  14.617  14.390  1.00 10.00      B   
ATOM   4546  CA  SER   339      20.055  14.416  12.305  1.00 10.00      B   
ATOM   4547  CB  SER   339      20.757  13.060  12.442  1.00 10.00      B   
ATOM   4548  OG  SER   339      20.444  12.437  13.676  1.00 10.00      B   
ATOM   4549  HG  SER   339      21.090  12.700  14.347  1.00 10.00      B   
ATOM   4550  C   SER   339      18.641  14.256  11.750  1.00 10.00      B   
ATOM   4551  O   SER   339      17.673  14.148  12.512  1.00 10.00      B   
ATOM   4552  N   ILE   340      18.521  14.259  10.428  1.00 10.00      B   
ATOM   4553  HN  ILE   340      19.329  14.343   9.872  1.00 10.00      B   
ATOM   4554  CA  ILE   340      17.225  14.129   9.782  1.00 10.00      B   
ATOM   4555  CB  ILE   340      16.856  15.401   8.987  1.00 10.00      B   
ATOM   4556  CG1 ILE   340      16.886  16.631   9.901  1.00 10.00      B   
ATOM   4557  CG2 ILE   340      15.484  15.251   8.344  1.00 10.00      B   
ATOM   4558  CD1 ILE   340      16.684  17.942   9.173  1.00 10.00      B   
ATOM   4559  C   ILE   340      17.195  12.918   8.853  1.00 10.00      B   
ATOM   4560  O   ILE   340      18.047  12.773   7.974  1.00 10.00      B   
ATOM   4561  N   GLY   341      16.221  12.047   9.070  1.00 10.00      B   
ATOM   4562  HN  GLY   341      15.588  12.212   9.803  1.00 10.00      B   
ATOM   4563  CA  GLY   341      16.079  10.864   8.249  1.00 10.00      B   
ATOM   4564  C   GLY   341      14.732  10.819   7.554  1.00 10.00      B   
ATOM   4565  O   GLY   341      13.689  10.757   8.208  1.00 10.00      B   
ATOM   4566  N   GLU   342      14.749  10.866   6.231  1.00 10.00      B   
ATOM   4567  HN  GLU   342      15.613  10.923   5.763  1.00 10.00      B   
ATOM   4568  CA  GLU   342      13.523  10.827   5.449  1.00 10.00      B   
ATOM   4569  CB  GLU   342      13.472  12.008   4.481  1.00 10.00      B   
ATOM   4570  CG  GLU   342      13.658  13.369   5.131  1.00 10.00      B   
ATOM   4571  CD  GLU   342      13.882  14.460   4.107  1.00 10.00      B   
ATOM   4572  OE1 GLU   342      14.521  14.180   3.070  1.00 10.00      B   
ATOM   4573  OE2 GLU   342      13.426  15.602   4.327  1.00 10.00      B   
ATOM   4574  C   GLU   342      13.442   9.521   4.669  1.00 10.00      B   
ATOM   4575  O   GLU   342      14.450   9.034   4.155  1.00 10.00      B   
ATOM   4576  N   PHE   343      12.248   8.955   4.580  1.00 10.00      B   
ATOM   4577  HN  PHE   343      11.474   9.395   5.002  1.00 10.00      B   
ATOM   4578  CA  PHE   343      12.054   7.704   3.864  1.00 10.00      B   
ATOM   4579  CB  PHE   343      12.078   6.514   4.834  1.00 10.00      B   
ATOM   4580  CG  PHE   343      11.887   5.179   4.165  1.00 10.00      B   
ATOM   4581  CD1 PHE   343      12.915   4.595   3.445  1.00 10.00      B   
ATOM   4582  CD2 PHE   343      10.676   4.513   4.253  1.00 10.00      B   
ATOM   4583  CE1 PHE   343      12.740   3.374   2.824  1.00 10.00      B   
ATOM   4584  CE2 PHE   343      10.493   3.290   3.636  1.00 10.00      B   
ATOM   4585  CZ  PHE   343      11.528   2.720   2.921  1.00 10.00      B   
ATOM   4586  C   PHE   343      10.755   7.713   3.061  1.00 10.00      B   
ATOM   4587  O   PHE   343       9.669   7.909   3.611  1.00 10.00      B   
ATOM   4588  N   TYR   344      10.881   7.521   1.758  1.00 10.00      B   
ATOM   4589  HN  TYR   344      11.783   7.406   1.376  1.00 10.00      B   
ATOM   4590  CA  TYR   344       9.737   7.477   0.859  1.00 10.00      B   
ATOM   4591  CB  TYR   344       9.753   8.683  -0.088  1.00 10.00      B   
ATOM   4592  CG  TYR   344       9.923  10.014   0.615  1.00 10.00      B   
ATOM   4593  CD1 TYR   344      11.175  10.606   0.728  1.00 10.00      B   
ATOM   4594  CD2 TYR   344       8.834  10.674   1.169  1.00 10.00      B   
ATOM   4595  CE1 TYR   344      11.337  11.818   1.368  1.00 10.00      B   
ATOM   4596  CE2 TYR   344       8.988  11.885   1.813  1.00 10.00      B   
ATOM   4597  CZ  TYR   344      10.241  12.451   1.910  1.00 10.00      B   
ATOM   4598  OH  TYR   344      10.398  13.662   2.535  1.00 10.00      B   
ATOM   4599  HH  TYR   344      11.005  14.208   2.013  1.00 10.00      B   
ATOM   4600  C   TYR   344       9.808   6.183   0.065  1.00 10.00      B   
ATOM   4601  O   TYR   344      10.824   5.895  -0.566  1.00 10.00      B   
ATOM   4602  N   SER   345       8.751   5.394   0.100  1.00 10.00      B   
ATOM   4603  HN  SER   345       7.955   5.671   0.600  1.00 10.00      B   
ATOM   4604  CA  SER   345       8.750   4.126  -0.605  1.00 10.00      B   
ATOM   4605  CB  SER   345       9.008   2.984   0.383  1.00 10.00      B   
ATOM   4606  OG  SER   345       9.141   1.735  -0.273  1.00 10.00      B   
ATOM   4607  HG  SER   345       8.543   1.097   0.138  1.00 10.00      B   
ATOM   4608  C   SER   345       7.452   3.892  -1.362  1.00 10.00      B   
ATOM   4609  O   SER   345       6.361   4.090  -0.827  1.00 10.00      B   
ATOM   4610  N   VAL   346       7.587   3.494  -2.618  1.00 10.00      B   
ATOM   4611  HN  VAL   346       8.495   3.394  -2.990  1.00 10.00      B   
ATOM   4612  CA  VAL   346       6.442   3.193  -3.465  1.00 10.00      B   
ATOM   4613  CB  VAL   346       6.435   4.036  -4.761  1.00 10.00      B   
ATOM   4614  CG1 VAL   346       5.170   3.774  -5.565  1.00 10.00      B   
ATOM   4615  CG2 VAL   346       6.567   5.518  -4.447  1.00 10.00      B   
ATOM   4616  C   VAL   346       6.495   1.715  -3.832  1.00 10.00      B   
ATOM   4617  O   VAL   346       7.252   1.313  -4.720  1.00 10.00      B   
ATOM   4618  N   ALA   347       5.705   0.911  -3.135  1.00 10.00      B   
ATOM   4619  HN  ALA   347       5.104   1.299  -2.461  1.00 10.00      B   
ATOM   4620  CA  ALA   347       5.681  -0.524  -3.365  1.00 10.00      B   
ATOM   4621  CB  ALA   347       5.701  -1.269  -2.039  1.00 10.00      B   
ATOM   4622  C   ALA   347       4.473  -0.941  -4.192  1.00 10.00      B   
ATOM   4623  O   ALA   347       3.327  -0.730  -3.789  1.00 10.00      B   
ATOM   4624  N   LEU   348       4.738  -1.536  -5.346  1.00 10.00      B   
ATOM   4625  HN  LEU   348       5.675  -1.682  -5.603  1.00 10.00      B   
ATOM   4626  CA  LEU   348       3.680  -1.995  -6.231  1.00 10.00      B   
ATOM   4627  CB  LEU   348       3.881  -1.448  -7.648  1.00 10.00      B   
ATOM   4628  CG  LEU   348       2.661  -1.508  -8.572  1.00 10.00      B   
ATOM   4629  CD1 LEU   348       1.574  -0.563  -8.086  1.00 10.00      B   
ATOM   4630  CD2 LEU   348       3.051  -1.182 -10.005  1.00 10.00      B   
ATOM   4631  C   LEU   348       3.648  -3.519  -6.252  1.00 10.00      B   
ATOM   4632  O   LEU   348       4.659  -4.168  -6.530  1.00 10.00      B   
ATOM   4633  N   THR   349       2.498  -4.084  -5.935  1.00 10.00      B   
ATOM   4634  HN  THR   349       1.731  -3.515  -5.700  1.00 10.00      B   
ATOM   4635  CA  THR   349       2.337  -5.529  -5.916  1.00 10.00      B   
ATOM   4636  CB  THR   349       2.019  -6.028  -4.492  1.00 10.00      B   
ATOM   4637  OG1 THR   349       2.085  -4.926  -3.571  1.00 10.00      B   
ATOM   4638  HG1 THR   349       1.375  -4.297  -3.770  1.00 10.00      B   
ATOM   4639  CG2 THR   349       3.013  -7.099  -4.069  1.00 10.00      B   
ATOM   4640  C   THR   349       1.215  -5.950  -6.859  1.00 10.00      B   
ATOM   4641  O   THR   349       0.171  -5.300  -6.921  1.00 10.00      B   
ATOM   4642  N   SER   350       1.437  -7.022  -7.607  1.00 10.00      B   
ATOM   4643  HN  SER   350       2.296  -7.495  -7.529  1.00 10.00      B   
ATOM   4644  CA  SER   350       0.441  -7.524  -8.542  1.00 10.00      B   
ATOM   4645  CB  SER   350       0.657  -6.902  -9.923  1.00 10.00      B   
ATOM   4646  OG  SER   350       0.909  -5.511  -9.824  1.00 10.00      B   
ATOM   4647  HG  SER   350       0.606  -5.193  -8.963  1.00 10.00      B   
ATOM   4648  C   SER   350       0.532  -9.043  -8.642  1.00 10.00      B   
ATOM   4649  O   SER   350       1.455  -9.649  -8.094  1.00 10.00      B   
ATOM   4650  N   GLY   351      -0.438  -9.647  -9.330  1.00 10.00      B   
ATOM   4651  HN  GLY   351      -1.160  -9.107  -9.713  1.00 10.00      B   
ATOM   4652  CA  GLY   351      -0.451 -11.088  -9.509  1.00 10.00      B   
ATOM   4653  C   GLY   351      -0.446 -11.837  -8.196  1.00 10.00      B   
ATOM   4654  O   GLY   351      -1.373 -11.707  -7.397  1.00 10.00      B   
ATOM   4655  N   HIS   352       0.602 -12.613  -7.970  1.00 10.00      B   
ATOM   4656  HN  HIS   352       1.312 -12.669  -8.652  1.00 10.00      B   
ATOM   4657  CA  HIS   352       0.735 -13.384  -6.742  1.00 10.00      B   
ATOM   4658  CB  HIS   352       0.670 -14.886  -7.030  1.00 10.00      B   
ATOM   4659  CG  HIS   352      -0.719 -15.446  -7.026  1.00 10.00      B   
ATOM   4660  ND1 HIS   352      -1.371 -15.835  -5.873  1.00 10.00      B   
ATOM   4661  HD1 HIS   352      -1.002 -15.794  -4.961  1.00 10.00      B   
ATOM   4662  CD2 HIS   352      -1.580 -15.685  -8.043  1.00 10.00      B   
ATOM   4663  CE1 HIS   352      -2.570 -16.289  -6.182  1.00 10.00      B   
ATOM   4664  NE2 HIS   352      -2.721 -16.209  -7.489  1.00 10.00      B   
ATOM   4665  HE2 HIS   352      -3.519 -16.488  -7.989  1.00 10.00      B   
ATOM   4666  C   HIS   352       2.036 -13.041  -6.029  1.00 10.00      B   
ATOM   4667  O   HIS   352       2.579 -13.853  -5.276  1.00 10.00      B   
ATOM   4668  N   GLN   353       2.528 -11.834  -6.274  1.00 10.00      B   
ATOM   4669  HN  GLN   353       2.042 -11.236  -6.882  1.00 10.00      B   
ATOM   4670  CA  GLN   353       3.768 -11.366  -5.663  1.00 10.00      B   
ATOM   4671  CB  GLN   353       4.316 -10.160  -6.431  1.00 10.00      B   
ATOM   4672  CG  GLN   353       4.632 -10.449  -7.892  1.00 10.00      B   
ATOM   4673  CD  GLN   353       4.782  -9.190  -8.725  1.00 10.00      B   
ATOM   4674  OE1 GLN   353       4.176  -8.156  -8.430  1.00 10.00      B   
ATOM   4675  NE2 GLN   353       5.581  -9.269  -9.778  1.00 10.00      B   
ATOM   4676 HE21 GLN   353       6.028 -10.128  -9.958  1.00 10.00      B   
ATOM   4677 HE22 GLN   353       5.693  -8.472 -10.338  1.00 10.00      B   
ATOM   4678  C   GLN   353       3.557 -11.011  -4.190  1.00 10.00      B   
ATOM   4679  O   GLN   353       2.447 -10.666  -3.772  1.00 10.00      B   
ATOM   4680  N   GLN   354       4.623 -11.101  -3.409  1.00 10.00      B   
ATOM   4681  HN  GLN   354       5.487 -11.371  -3.802  1.00 10.00      B   
ATOM   4682  CA  GLN   354       4.560 -10.801  -1.990  1.00 10.00      B   
ATOM   4683  CB  GLN   354       4.826 -12.060  -1.166  1.00 10.00      B   
ATOM   4684  CG  GLN   354       4.155 -13.312  -1.704  1.00 10.00      B   
ATOM   4685  CD  GLN   354       4.471 -14.533  -0.873  1.00 10.00      B   
ATOM   4686  OE1 GLN   354       3.727 -14.881   0.044  1.00 10.00      B   
ATOM   4687  NE2 GLN   354       5.578 -15.188  -1.186  1.00 10.00      B   
ATOM   4688 HE21 GLN   354       6.121 -14.850  -1.929  1.00 10.00      B   
ATOM   4689 HE22 GLN   354       5.816 -15.983  -0.658  1.00 10.00      B   
ATOM   4690  C   GLN   354       5.578  -9.728  -1.628  1.00 10.00      B   
ATOM   4691  O   GLN   354       6.778  -9.898  -1.837  1.00 10.00      B   
ATOM   4692  N   ALA   355       5.095  -8.622  -1.089  1.00 10.00      B   
ATOM   4693  HN  ALA   355       4.126  -8.541  -0.942  1.00 10.00      B   
ATOM   4694  CA  ALA   355       5.969  -7.528  -0.704  1.00 10.00      B   
ATOM   4695  CB  ALA   355       5.602  -6.259  -1.456  1.00 10.00      B   
ATOM   4696  C   ALA   355       5.911  -7.297   0.798  1.00 10.00      B   
ATOM   4697  O   ALA   355       4.836  -7.101   1.363  1.00 10.00      B   
ATOM   4698  N   ASP   356       7.069  -7.350   1.434  1.00 10.00      B   
ATOM   4699  HN  ASP   356       7.884  -7.538   0.923  1.00 10.00      B   
ATOM   4700  CA  ASP   356       7.186  -7.138   2.870  1.00 10.00      B   
ATOM   4701  CB  ASP   356       7.460  -8.474   3.566  1.00 10.00      B   
ATOM   4702  CG  ASP   356       7.085  -8.484   5.033  1.00 10.00      B   
ATOM   4703  OD1 ASP   356       6.253  -7.653   5.450  1.00 10.00      B   
ATOM   4704  OD2 ASP   356       7.608  -9.348   5.770  1.00 10.00      B   
ATOM   4705  C   ASP   356       8.331  -6.164   3.118  1.00 10.00      B   
ATOM   4706  O   ASP   356       9.452  -6.563   3.435  1.00 10.00      B   
ATOM   4707  N   THR   357       8.038  -4.885   2.947  1.00 10.00      B   
ATOM   4708  HN  THR   357       7.115  -4.633   2.732  1.00 10.00      B   
ATOM   4709  CA  THR   357       9.036  -3.838   3.099  1.00 10.00      B   
ATOM   4710  CB  THR   357       9.209  -3.067   1.764  1.00 10.00      B   
ATOM   4711  OG1 THR   357      10.052  -1.916   1.923  1.00 10.00      B   
ATOM   4712  HG1 THR   357       9.505  -1.145   2.121  1.00 10.00      B   
ATOM   4713  CG2 THR   357       7.862  -2.653   1.190  1.00 10.00      B   
ATOM   4714  C   THR   357       8.685  -2.879   4.238  1.00 10.00      B   
ATOM   4715  O   THR   357       7.569  -2.890   4.757  1.00 10.00      B   
ATOM   4716  N   GLY   358       9.655  -2.069   4.639  1.00 10.00      B   
ATOM   4717  HN  GLY   358      10.535  -2.120   4.200  1.00 10.00      B   
ATOM   4718  CA  GLY   358       9.443  -1.115   5.703  1.00 10.00      B   
ATOM   4719  C   GLY   358      10.674  -0.270   5.937  1.00 10.00      B   
ATOM   4720  O   GLY   358      11.466  -0.061   5.021  1.00 10.00      B   
ATOM   4721  N   THR   359      10.846   0.202   7.160  1.00 10.00      B   
ATOM   4722  HN  THR   359      10.191  -0.019   7.857  1.00 10.00      B   
ATOM   4723  CA  THR   359      11.989   1.029   7.499  1.00 10.00      B   
ATOM   4724  CB  THR   359      11.822   2.477   6.971  1.00 10.00      B   
ATOM   4725  OG1 THR   359      13.083   3.162   6.984  1.00 10.00      B   
ATOM   4726  HG1 THR   359      13.787   2.540   6.753  1.00 10.00      B   
ATOM   4727  CG2 THR   359      10.807   3.258   7.795  1.00 10.00      B   
ATOM   4728  C   THR   359      12.216   1.035   9.010  1.00 10.00      B   
ATOM   4729  O   THR   359      11.282   0.824   9.790  1.00 10.00      B   
ATOM   4730  N   LYS   360      13.456   1.258   9.420  1.00 10.00      B   
ATOM   4731  HN  LYS   360      14.158   1.423   8.756  1.00 10.00      B   
ATOM   4732  CA  LYS   360      13.799   1.283  10.835  1.00 10.00      B   
ATOM   4733  CB  LYS   360      14.661   0.073  11.205  1.00 10.00      B   
ATOM   4734  CG  LYS   360      14.052  -1.268  10.828  1.00 10.00      B   
ATOM   4735  CD  LYS   360      15.022  -2.408  11.084  1.00 10.00      B   
ATOM   4736  CE  LYS   360      14.506  -3.706  10.489  1.00 10.00      B   
ATOM   4737  NZ  LYS   360      15.410  -4.846  10.772  1.00 10.00      B   
ATOM   4738  HZ1 LYS   360      15.520  -4.968  11.797  1.00 10.00      B   
ATOM   4739  HZ2 LYS   360      16.348  -4.677  10.354  1.00 10.00      B   
ATOM   4740  HZ3 LYS   360      15.015  -5.717  10.370  1.00 10.00      B   
ATOM   4741  C   LYS   360      14.526   2.574  11.192  1.00 10.00      B   
ATOM   4742  O   LYS   360      15.660   2.799  10.767  1.00 10.00      B   
ATOM   4743  N   MET   361      13.863   3.424  11.958  1.00 10.00      B   
ATOM   4744  HN  MET   361      12.950   3.198  12.245  1.00 10.00      B   
ATOM   4745  CA  MET   361      14.446   4.688  12.375  1.00 10.00      B   
ATOM   4746  CB  MET   361      13.427   5.822  12.230  1.00 10.00      B   
ATOM   4747  CG  MET   361      13.123   6.196  10.789  1.00 10.00      B   
ATOM   4748  SD  MET   361      14.501   7.042   9.986  1.00 10.00      B   
ATOM   4749  CE  MET   361      13.920   7.109   8.293  1.00 10.00      B   
ATOM   4750  C   MET   361      14.942   4.600  13.811  1.00 10.00      B   
ATOM   4751  O   MET   361      14.147   4.579  14.753  1.00 10.00      B   
ATOM   4752  N   ILE   362      16.254   4.525  13.975  1.00 10.00      B   
ATOM   4753  HN  ILE   362      16.839   4.533  13.182  1.00 10.00      B   
ATOM   4754  CA  ILE   362      16.853   4.441  15.296  1.00 10.00      B   
ATOM   4755  CB  ILE   362      18.091   3.521  15.298  1.00 10.00      B   
ATOM   4756  CG1 ILE   362      17.782   2.207  14.573  1.00 10.00      B   
ATOM   4757  CG2 ILE   362      18.547   3.247  16.727  1.00 10.00      B   
ATOM   4758  CD1 ILE   362      19.005   1.362  14.284  1.00 10.00      B   
ATOM   4759  C   ILE   362      17.268   5.830  15.761  1.00 10.00      B   
ATOM   4760  O   ILE   362      18.170   6.437  15.190  1.00 10.00      B   
ATOM   4761  N   HIS   363      16.599   6.335  16.784  1.00 10.00      B   
ATOM   4762  HN  HIS   363      15.887   5.797  17.206  1.00 10.00      B   
ATOM   4763  CA  HIS   363      16.898   7.659  17.312  1.00 10.00      B   
ATOM   4764  CB  HIS   363      15.612   8.418  17.642  1.00 10.00      B   
ATOM   4765  CG  HIS   363      14.944   9.012  16.446  1.00 10.00      B   
ATOM   4766  ND1 HIS   363      14.735  10.364  16.292  1.00 10.00      B   
ATOM   4767  HD1 HIS   363      15.001  11.067  16.935  1.00 10.00      B   
ATOM   4768  CD2 HIS   363      14.454   8.432  15.325  1.00 10.00      B   
ATOM   4769  CE1 HIS   363      14.147  10.590  15.135  1.00 10.00      B   
ATOM   4770  NE2 HIS   363      13.971   9.433  14.529  1.00 10.00      B   
ATOM   4771  HE2 HIS   363      13.582   9.322  13.627  1.00 10.00      B   
ATOM   4772  C   HIS   363      17.777   7.578  18.546  1.00 10.00      B   
ATOM   4773  O   HIS   363      17.357   7.063  19.581  1.00 10.00      B   
ATOM   4774  N   ILE   364      19.000   8.077  18.425  1.00 10.00      B   
ATOM   4775  HN  ILE   364      19.280   8.458  17.563  1.00 10.00      B   
ATOM   4776  CA  ILE   364      19.945   8.075  19.536  1.00 10.00      B   
ATOM   4777  CB  ILE   364      21.189   7.207  19.227  1.00 10.00      B   
ATOM   4778  CG1 ILE   364      20.756   5.798  18.798  1.00 10.00      B   
ATOM   4779  CG2 ILE   364      22.112   7.136  20.436  1.00 10.00      B   
ATOM   4780  CD1 ILE   364      21.883   4.928  18.283  1.00 10.00      B   
ATOM   4781  C   ILE   364      20.382   9.506  19.857  1.00 10.00      B   
ATOM   4782  O   ILE   364      20.599   9.856  21.019  1.00 10.00      B   
ATOM   4783  N   GLY   365      20.498  10.329  18.820  1.00 10.00      B   
ATOM   4784  HN  GLY   365      20.319   9.992  17.917  1.00 10.00      B   
ATOM   4785  CA  GLY   365      20.892  11.709  19.007  1.00 10.00      B   
ATOM   4786  C   GLY   365      19.709  12.591  19.353  1.00 10.00      B   
ATOM   4787  O   GLY   365      18.558  12.213  19.119  1.00 10.00      B   
ATOM   4788  N   LYS   366      19.984  13.768  19.895  1.00 10.00      B   
ATOM   4789  HN  LYS   366      20.928  14.031  20.028  1.00 10.00      B   
ATOM   4790  CA  LYS   366      18.927  14.697  20.275  1.00 10.00      B   
ATOM   4791  CB  LYS   366      19.389  15.606  21.415  1.00 10.00      B   
ATOM   4792  CG  LYS   366      19.503  14.908  22.759  1.00 10.00      B   
ATOM   4793  CD  LYS   366      20.011  15.854  23.834  1.00 10.00      B   
ATOM   4794  CE  LYS   366      21.528  15.964  23.811  1.00 10.00      B   
ATOM   4795  NZ  LYS   366      22.183  14.678  24.176  1.00 10.00      B   
ATOM   4796  HZ1 LYS   366      21.747  14.282  25.032  1.00 10.00      B   
ATOM   4797  HZ2 LYS   366      23.194  14.834  24.359  1.00 10.00      B   
ATOM   4798  HZ3 LYS   366      22.088  13.991  23.400  1.00 10.00      B   
ATOM   4799  C   LYS   366      18.492  15.538  19.083  1.00 10.00      B   
ATOM   4800  O   LYS   366      19.237  15.672  18.113  1.00 10.00      B   
ATOM   4801  N   ASN   367      17.281  16.091  19.161  1.00 10.00      B   
ATOM   4802  HN  ASN   367      16.742  15.936  19.968  1.00 10.00      B   
ATOM   4803  CA  ASN   367      16.723  16.931  18.089  1.00 10.00      B   
ATOM   4804  CB  ASN   367      17.525  18.227  17.919  1.00 10.00      B   
ATOM   4805  CG  ASN   367      17.557  19.092  19.165  1.00 10.00      B   
ATOM   4806  OD1 ASN   367      16.652  19.045  20.002  1.00 10.00      B   
ATOM   4807  ND2 ASN   367      18.599  19.901  19.292  1.00 10.00      B   
ATOM   4808 HD21 ASN   367      19.281  19.895  18.582  1.00 10.00      B   
ATOM   4809 HD22 ASN   367      18.648  20.472  20.087  1.00 10.00      B   
ATOM   4810  C   ASN   367      16.665  16.179  16.761  1.00 10.00      B   
ATOM   4811  O   ASN   367      16.777  16.770  15.688  1.00 10.00      B   
ATOM   4812  N   THR   368      16.479  14.874  16.840  1.00 10.00      B   
ATOM   4813  HN  THR   368      16.378  14.459  17.718  1.00 10.00      B   
ATOM   4814  CA  THR   368      16.421  14.038  15.657  1.00 10.00      B   
ATOM   4815  CB  THR   368      16.832  12.600  16.003  1.00 10.00      B   
ATOM   4816  OG1 THR   368      16.402  12.293  17.340  1.00 10.00      B   
ATOM   4817  HG1 THR   368      17.175  12.279  17.929  1.00 10.00      B   
ATOM   4818  CG2 THR   368      18.340  12.452  15.925  1.00 10.00      B   
ATOM   4819  C   THR   368      15.028  14.046  15.025  1.00 10.00      B   
ATOM   4820  O   THR   368      14.014  13.911  15.718  1.00 10.00      B   
ATOM   4821  N   LYS   369      14.990  14.189  13.706  1.00 10.00      B   
ATOM   4822  HN  LYS   369      15.838  14.269  13.210  1.00 10.00      B   
ATOM   4823  CA  LYS   369      13.732  14.224  12.968  1.00 10.00      B   
ATOM   4824  CB  LYS   369      13.599  15.548  12.209  1.00 10.00      B   
ATOM   4825  CG  LYS   369      13.593  16.787  13.089  1.00 10.00      B   
ATOM   4826  CD  LYS   369      13.400  18.043  12.254  1.00 10.00      B   
ATOM   4827  CE  LYS   369      13.385  19.297  13.117  1.00 10.00      B   
ATOM   4828  NZ  LYS   369      13.030  20.505  12.324  1.00 10.00      B   
ATOM   4829  HZ1 LYS   369      13.047  21.350  12.927  1.00 10.00      B   
ATOM   4830  HZ2 LYS   369      12.078  20.403  11.918  1.00 10.00      B   
ATOM   4831  HZ3 LYS   369      13.711  20.634  11.549  1.00 10.00      B   
ATOM   4832  C   LYS   369      13.640  13.064  11.979  1.00 10.00      B   
ATOM   4833  O   LYS   369      14.659  12.557  11.501  1.00 10.00      B   
ATOM   4834  N   SER   370      12.418  12.640  11.681  1.00 10.00      B   
ATOM   4835  HN  SER   370      11.646  13.073  12.102  1.00 10.00      B   
ATOM   4836  CA  SER   370      12.191  11.547  10.745  1.00 10.00      B   
ATOM   4837  CB  SER   370      12.257  10.195  11.459  1.00 10.00      B   
ATOM   4838  OG  SER   370      13.551   9.955  11.980  1.00 10.00      B   
ATOM   4839  HG  SER   370      14.196  10.487  11.491  1.00 10.00      B   
ATOM   4840  C   SER   370      10.850  11.688  10.036  1.00 10.00      B   
ATOM   4841  O   SER   370       9.811  11.871  10.675  1.00 10.00      B   
ATOM   4842  N   THR   371      10.883  11.602   8.717  1.00 10.00      B   
ATOM   4843  HN  THR   371      11.748  11.464   8.270  1.00 10.00      B   
ATOM   4844  CA  THR   371       9.682  11.699   7.905  1.00 10.00      B   
ATOM   4845  CB  THR   371       9.696  12.969   7.035  1.00 10.00      B   
ATOM   4846  OG1 THR   371       9.934  14.108   7.873  1.00 10.00      B   
ATOM   4847  HG1 THR   371       9.623  13.914   8.762  1.00 10.00      B   
ATOM   4848  CG2 THR   371       8.364  13.143   6.321  1.00 10.00      B   
ATOM   4849  C   THR   371       9.566  10.467   7.017  1.00 10.00      B   
ATOM   4850  O   THR   371      10.355  10.279   6.093  1.00 10.00      B   
ATOM   4851  N   ILE   372       8.594   9.621   7.319  1.00 10.00      B   
ATOM   4852  HN  ILE   372       7.989   9.830   8.067  1.00 10.00      B   
ATOM   4853  CA  ILE   372       8.390   8.398   6.563  1.00 10.00      B   
ATOM   4854  CB  ILE   372       8.513   7.144   7.460  1.00 10.00      B   
ATOM   4855  CG1 ILE   372       9.868   7.105   8.175  1.00 10.00      B   
ATOM   4856  CG2 ILE   372       8.307   5.876   6.648  1.00 10.00      B   
ATOM   4857  CD1 ILE   372       9.822   7.631   9.592  1.00 10.00      B   
ATOM   4858  C   ILE   372       7.027   8.388   5.881  1.00 10.00      B   
ATOM   4859  O   ILE   372       5.987   8.435   6.540  1.00 10.00      B   
ATOM   4860  N   ILE   373       7.045   8.345   4.559  1.00 10.00      B   
ATOM   4861  HN  ILE   373       7.914   8.332   4.095  1.00 10.00      B   
ATOM   4862  CA  ILE   373       5.822   8.304   3.768  1.00 10.00      B   
ATOM   4863  CB  ILE   373       5.596   9.611   2.978  1.00 10.00      B   
ATOM   4864  CG1 ILE   373       5.605  10.815   3.926  1.00 10.00      B   
ATOM   4865  CG2 ILE   373       4.280   9.549   2.212  1.00 10.00      B   
ATOM   4866  CD1 ILE   373       5.510  12.152   3.225  1.00 10.00      B   
ATOM   4867  C   ILE   373       5.895   7.127   2.802  1.00 10.00      B   
ATOM   4868  O   ILE   373       6.563   7.195   1.769  1.00 10.00      B   
ATOM   4869  N   SER   374       5.222   6.045   3.151  1.00 10.00      B   
ATOM   4870  HN  SER   374       4.689   6.055   3.973  1.00 10.00      B   
ATOM   4871  CA  SER   374       5.241   4.848   2.332  1.00 10.00      B   
ATOM   4872  CB  SER   374       5.654   3.641   3.176  1.00 10.00      B   
ATOM   4873  OG  SER   374       6.278   2.641   2.385  1.00 10.00      B   
ATOM   4874  HG  SER   374       5.615   2.002   2.095  1.00 10.00      B   
ATOM   4875  C   SER   374       3.891   4.601   1.671  1.00 10.00      B   
ATOM   4876  O   SER   374       2.855   4.550   2.340  1.00 10.00      B   
ATOM   4877  N   LYS   375       3.920   4.448   0.356  1.00 10.00      B   
ATOM   4878  HN  LYS   375       4.789   4.490  -0.107  1.00 10.00      B   
ATOM   4879  CA  LYS   375       2.724   4.193  -0.426  1.00 10.00      B   
ATOM   4880  CB  LYS   375       2.651   5.165  -1.612  1.00 10.00      B   
ATOM   4881  CG  LYS   375       2.323   6.606  -1.240  1.00 10.00      B   
ATOM   4882  CD  LYS   375       0.864   6.756  -0.836  1.00 10.00      B   
ATOM   4883  CE  LYS   375       0.407   8.208  -0.891  1.00 10.00      B   
ATOM   4884  NZ  LYS   375       0.918   9.011   0.253  1.00 10.00      B   
ATOM   4885  HZ1 LYS   375       1.941   9.151   0.164  1.00 10.00      B   
ATOM   4886  HZ2 LYS   375       0.724   8.514   1.155  1.00 10.00      B   
ATOM   4887  HZ3 LYS   375       0.449   9.939   0.278  1.00 10.00      B   
ATOM   4888  C   LYS   375       2.744   2.756  -0.935  1.00 10.00      B   
ATOM   4889  O   LYS   375       3.640   2.369  -1.689  1.00 10.00      B   
ATOM   4890  N   GLY   376       1.773   1.965  -0.509  1.00 10.00      B   
ATOM   4891  HN  GLY   376       1.088   2.326   0.097  1.00 10.00      B   
ATOM   4892  CA  GLY   376       1.703   0.582  -0.933  1.00 10.00      B   
ATOM   4893  C   GLY   376       0.467   0.308  -1.763  1.00 10.00      B   
ATOM   4894  O   GLY   376      -0.653   0.592  -1.330  1.00 10.00      B   
ATOM   4895  N   ILE   377       0.662  -0.229  -2.959  1.00 10.00      B   
ATOM   4896  HN  ILE   377       1.580  -0.425  -3.255  1.00 10.00      B   
ATOM   4897  CA  ILE   377      -0.448  -0.538  -3.849  1.00 10.00      B   
ATOM   4898  CB  ILE   377      -0.374   0.281  -5.162  1.00 10.00      B   
ATOM   4899  CG1 ILE   377      -0.262   1.781  -4.872  1.00 10.00      B   
ATOM   4900  CG2 ILE   377      -1.586   0.003  -6.039  1.00 10.00      B   
ATOM   4901  CD1 ILE   377       1.146   2.325  -4.992  1.00 10.00      B   
ATOM   4902  C   ILE   377      -0.470  -2.030  -4.181  1.00 10.00      B   
ATOM   4903  O   ILE   377       0.529  -2.590  -4.639  1.00 10.00      B   
ATOM   4904  N   SER   378      -1.605  -2.670  -3.942  1.00 10.00      B   
ATOM   4905  HN  SER   378      -2.367  -2.172  -3.570  1.00 10.00      B   
ATOM   4906  CA  SER   378      -1.753  -4.094  -4.213  1.00 10.00      B   
ATOM   4907  CB  SER   378      -2.024  -4.849  -2.912  1.00 10.00      B   
ATOM   4908  OG  SER   378      -1.129  -4.430  -1.896  1.00 10.00      B   
ATOM   4909  HG  SER   378      -1.510  -3.684  -1.419  1.00 10.00      B   
ATOM   4910  C   SER   378      -2.879  -4.347  -5.214  1.00 10.00      B   
ATOM   4911  O   SER   378      -3.943  -3.727  -5.133  1.00 10.00      B   
ATOM   4912  N   ALA   379      -2.639  -5.252  -6.156  1.00 10.00      B   
ATOM   4913  HN  ALA   379      -1.770  -5.714  -6.169  1.00 10.00      B   
ATOM   4914  CA  ALA   379      -3.628  -5.587  -7.172  1.00 10.00      B   
ATOM   4915  CB  ALA   379      -3.385  -4.776  -8.435  1.00 10.00      B   
ATOM   4916  C   ALA   379      -3.592  -7.079  -7.490  1.00 10.00      B   
ATOM   4917  O   ALA   379      -2.560  -7.732  -7.324  1.00 10.00      B   
ATOM   4918  N   GLY   380      -4.719  -7.610  -7.942  1.00 10.00      B   
ATOM   4919  HN  GLY   380      -5.513  -7.044  -8.039  1.00 10.00      B   
ATOM   4920  CA  GLY   380      -4.798  -9.016  -8.276  1.00 10.00      B   
ATOM   4921  C   GLY   380      -5.050  -9.870  -7.054  1.00 10.00      B   
ATOM   4922  O   GLY   380      -6.145  -9.855  -6.492  1.00 10.00      B   
ATOM   4923  N   HIS   381      -4.038 -10.620  -6.643  1.00 10.00      B   
ATOM   4924  HN  HIS   381      -3.192 -10.601  -7.144  1.00 10.00      B   
ATOM   4925  CA  HIS   381      -4.147 -11.482  -5.472  1.00 10.00      B   
ATOM   4926  CB  HIS   381      -4.446 -12.930  -5.893  1.00 10.00      B   
ATOM   4927  CG  HIS   381      -5.820 -13.139  -6.452  1.00 10.00      B   
ATOM   4928  ND1 HIS   381      -6.898 -13.508  -5.680  1.00 10.00      B   
ATOM   4929  HD1 HIS   381      -6.875 -13.688  -4.705  1.00 10.00      B   
ATOM   4930  CD2 HIS   381      -6.288 -13.030  -7.719  1.00 10.00      B   
ATOM   4931  CE1 HIS   381      -7.969 -13.616  -6.441  1.00 10.00      B   
ATOM   4932  NE2 HIS   381      -7.627 -13.332  -7.681  1.00 10.00      B   
ATOM   4933  HE2 HIS   381      -8.231 -13.352  -8.458  1.00 10.00      B   
ATOM   4934  C   HIS   381      -2.855 -11.436  -4.663  1.00 10.00      B   
ATOM   4935  O   HIS   381      -2.515 -12.387  -3.956  1.00 10.00      B   
ATOM   4936  N   SER   382      -2.145 -10.318  -4.772  1.00 10.00      B   
ATOM   4937  HN  SER   382      -2.481  -9.595  -5.343  1.00 10.00      B   
ATOM   4938  CA  SER   382      -0.877 -10.136  -4.077  1.00 10.00      B   
ATOM   4939  CB  SER   382      -0.065  -9.041  -4.766  1.00 10.00      B   
ATOM   4940  OG  SER   382      -0.825  -7.852  -4.893  1.00 10.00      B   
ATOM   4941  HG  SER   382      -1.562  -7.879  -4.273  1.00 10.00      B   
ATOM   4942  C   SER   382      -1.068  -9.802  -2.596  1.00 10.00      B   
ATOM   4943  O   SER   382      -2.153  -9.392  -2.170  1.00 10.00      B   
ATOM   4944  N   GLN   383       0.002  -9.968  -1.825  1.00 10.00      B   
ATOM   4945  HN  GLN   383       0.840 -10.283  -2.234  1.00 10.00      B   
ATOM   4946  CA  GLN   383      -0.019  -9.689  -0.398  1.00 10.00      B   
ATOM   4947  CB  GLN   383       0.187 -10.984   0.392  1.00 10.00      B   
ATOM   4948  CG  GLN   383      -1.001 -11.403   1.243  1.00 10.00      B   
ATOM   4949  CD  GLN   383      -1.289 -10.436   2.375  1.00 10.00      B   
ATOM   4950  OE1 GLN   383      -0.390  -9.758   2.879  1.00 10.00      B   
ATOM   4951  NE2 GLN   383      -2.543 -10.371   2.786  1.00 10.00      B   
ATOM   4952 HE21 GLN   383      -3.206 -10.941   2.343  1.00 10.00      B   
ATOM   4953 HE22 GLN   383      -2.758  -9.764   3.523  1.00 10.00      B   
ATOM   4954  C   GLN   383       1.076  -8.688  -0.038  1.00 10.00      B   
ATOM   4955  O   GLN   383       2.260  -9.032  -0.022  1.00 10.00      B   
ATOM   4956  N   ASN   384       0.681  -7.460   0.265  1.00 10.00      B   
ATOM   4957  HN  ASN   384      -0.282  -7.252   0.265  1.00 10.00      B   
ATOM   4958  CA  ASN   384       1.636  -6.408   0.617  1.00 10.00      B   
ATOM   4959  CB  ASN   384       1.373  -5.143  -0.212  1.00 10.00      B   
ATOM   4960  CG  ASN   384       2.499  -4.120  -0.136  1.00 10.00      B   
ATOM   4961  OD1 ASN   384       2.742  -3.517   0.908  1.00 10.00      B   
ATOM   4962  ND2 ASN   384       3.179  -3.900  -1.255  1.00 10.00      B   
ATOM   4963 HD21 ASN   384       2.919  -4.403  -2.065  1.00 10.00      B   
ATOM   4964 HD22 ASN   384       3.912  -3.251  -1.233  1.00 10.00      B   
ATOM   4965  C   ASN   384       1.556  -6.075   2.102  1.00 10.00      B   
ATOM   4966  O   ASN   384       0.467  -5.974   2.667  1.00 10.00      B   
ATOM   4967  N   SER   385       2.708  -5.934   2.740  1.00 10.00      B   
ATOM   4968  HN  SER   385       3.552  -6.060   2.248  1.00 10.00      B   
ATOM   4969  CA  SER   385       2.761  -5.592   4.151  1.00 10.00      B   
ATOM   4970  CB  SER   385       2.967  -6.840   5.013  1.00 10.00      B   
ATOM   4971  OG  SER   385       3.817  -7.771   4.371  1.00 10.00      B   
ATOM   4972  HG  SER   385       4.720  -7.684   4.739  1.00 10.00      B   
ATOM   4973  C   SER   385       3.857  -4.565   4.415  1.00 10.00      B   
ATOM   4974  O   SER   385       4.875  -4.535   3.720  1.00 10.00      B   
ATOM   4975  N   TYR   386       3.633  -3.719   5.410  1.00 10.00      B   
ATOM   4976  HN  TYR   386       2.799  -3.792   5.917  1.00 10.00      B   
ATOM   4977  CA  TYR   386       4.592  -2.689   5.772  1.00 10.00      B   
ATOM   4978  CB  TYR   386       3.985  -1.298   5.537  1.00 10.00      B   
ATOM   4979  CG  TYR   386       4.779  -0.155   6.139  1.00 10.00      B   
ATOM   4980  CD1 TYR   386       5.903   0.355   5.499  1.00 10.00      B   
ATOM   4981  CD2 TYR   386       4.399   0.418   7.347  1.00 10.00      B   
ATOM   4982  CE1 TYR   386       6.624   1.403   6.047  1.00 10.00      B   
ATOM   4983  CE2 TYR   386       5.114   1.462   7.901  1.00 10.00      B   
ATOM   4984  CZ  TYR   386       6.225   1.950   7.247  1.00 10.00      B   
ATOM   4985  OH  TYR   386       6.934   2.994   7.796  1.00 10.00      B   
ATOM   4986  HH  TYR   386       6.804   3.787   7.258  1.00 10.00      B   
ATOM   4987  C   TYR   386       5.014  -2.841   7.226  1.00 10.00      B   
ATOM   4988  O   TYR   386       4.177  -2.816   8.130  1.00 10.00      B   
ATOM   4989  N   ARG   387       6.310  -3.010   7.444  1.00 10.00      B   
ATOM   4990  HN  ARG   387       6.924  -3.045   6.676  1.00 10.00      B   
ATOM   4991  CA  ARG   387       6.848  -3.147   8.788  1.00 10.00      B   
ATOM   4992  CB  ARG   387       7.673  -4.430   8.929  1.00 10.00      B   
ATOM   4993  CG  ARG   387       6.877  -5.715   8.763  1.00 10.00      B   
ATOM   4994  CD  ARG   387       7.562  -6.879   9.460  1.00 10.00      B   
ATOM   4995  NE  ARG   387       7.643  -8.065   8.608  1.00 10.00      B   
ATOM   4996  HE  ARG   387       7.336  -7.972   7.672  1.00 10.00      B   
ATOM   4997  CZ  ARG   387       8.104  -9.249   9.009  1.00 10.00      B   
ATOM   4998  NH1 ARG   387       8.538  -9.418  10.255  1.00 10.00      B   
ATOM   4999 HH11 ARG   387       8.514  -8.622  10.932  1.00 10.00      B   
ATOM   5000 HH12 ARG   387       8.901 -10.345  10.565  1.00 10.00      B   
ATOM   5001  NH2 ARG   387       8.147 -10.257   8.148  1.00 10.00      B   
ATOM   5002 HH21 ARG   387       7.815 -10.110   7.157  1.00 10.00      B   
ATOM   5003 HH22 ARG   387       8.506 -11.195   8.440  1.00 10.00      B   
ATOM   5004  C   ARG   387       7.694  -1.929   9.142  1.00 10.00      B   
ATOM   5005  O   ARG   387       8.812  -1.770   8.652  1.00 10.00      B   
ATOM   5006  N   GLY   388       7.147  -1.064   9.979  1.00 10.00      B   
ATOM   5007  HN  GLY   388       6.256  -1.249  10.344  1.00 10.00      B   
ATOM   5008  CA  GLY   388       7.859   0.135  10.380  1.00 10.00      B   
ATOM   5009  C   GLY   388       8.258   0.088  11.837  1.00 10.00      B   
ATOM   5010  O   GLY   388       7.400  -0.018  12.710  1.00 10.00      B   
ATOM   5011  N   LEU   389       9.554   0.167  12.102  1.00 10.00      B   
ATOM   5012  HN  LEU   389      10.191   0.272  11.361  1.00 10.00      B   
ATOM   5013  CA  LEU   389      10.054   0.117  13.469  1.00 10.00      B   
ATOM   5014  CB  LEU   389      11.015  -1.065  13.645  1.00 10.00      B   
ATOM   5015  CG  LEU   389      11.774  -1.140  14.973  1.00 10.00      B   
ATOM   5016  CD1 LEU   389      10.825  -1.394  16.133  1.00 10.00      B   
ATOM   5017  CD2 LEU   389      12.848  -2.213  14.911  1.00 10.00      B   
ATOM   5018  C   LEU   389      10.733   1.423  13.871  1.00 10.00      B   
ATOM   5019  O   LEU   389      11.857   1.710  13.449  1.00 10.00      B   
ATOM   5020  N   VAL   390      10.049   2.208  14.689  1.00 10.00      B   
ATOM   5021  HN  VAL   390       9.159   1.919  14.999  1.00 10.00      B   
ATOM   5022  CA  VAL   390      10.588   3.475  15.160  1.00 10.00      B   
ATOM   5023  CB  VAL   390       9.550   4.612  15.081  1.00 10.00      B   
ATOM   5024  CG1 VAL   390      10.200   5.949  15.408  1.00 10.00      B   
ATOM   5025  CG2 VAL   390       8.893   4.653  13.708  1.00 10.00      B   
ATOM   5026  C   VAL   390      11.054   3.321  16.601  1.00 10.00      B   
ATOM   5027  O   VAL   390      10.251   3.041  17.493  1.00 10.00      B   
ATOM   5028  N   LYS   391      12.342   3.514  16.827  1.00 10.00      B   
ATOM   5029  HN  LYS   391      12.927   3.776  16.082  1.00 10.00      B   
ATOM   5030  CA  LYS   391      12.912   3.367  18.156  1.00 10.00      B   
ATOM   5031  CB  LYS   391      13.974   2.266  18.139  1.00 10.00      B   
ATOM   5032  CG  LYS   391      14.542   1.901  19.501  1.00 10.00      B   
ATOM   5033  CD  LYS   391      15.553   0.775  19.370  1.00 10.00      B   
ATOM   5034  CE  LYS   391      16.021   0.274  20.723  1.00 10.00      B   
ATOM   5035  NZ  LYS   391      16.861  -0.944  20.593  1.00 10.00      B   
ATOM   5036  HZ1 LYS   391      16.268  -1.768  20.372  1.00 10.00      B   
ATOM   5037  HZ2 LYS   391      17.374  -1.128  21.480  1.00 10.00      B   
ATOM   5038  HZ3 LYS   391      17.556  -0.819  19.830  1.00 10.00      B   
ATOM   5039  C   LYS   391      13.519   4.676  18.644  1.00 10.00      B   
ATOM   5040  O   LYS   391      14.416   5.228  18.008  1.00 10.00      B   
ATOM   5041  N   ILE   392      13.020   5.172  19.765  1.00 10.00      B   
ATOM   5042  HN  ILE   392      12.291   4.691  20.219  1.00 10.00      B   
ATOM   5043  CA  ILE   392      13.525   6.408  20.347  1.00 10.00      B   
ATOM   5044  CB  ILE   392      12.399   7.440  20.580  1.00 10.00      B   
ATOM   5045  CG1 ILE   392      11.628   7.698  19.282  1.00 10.00      B   
ATOM   5046  CG2 ILE   392      12.974   8.742  21.123  1.00 10.00      B   
ATOM   5047  CD1 ILE   392      10.371   8.521  19.470  1.00 10.00      B   
ATOM   5048  C   ILE   392      14.204   6.099  21.674  1.00 10.00      B   
ATOM   5049  O   ILE   392      13.536   5.775  22.655  1.00 10.00      B   
ATOM   5050  N   MET   393      15.527   6.179  21.690  1.00 10.00      B   
ATOM   5051  HN  MET   393      16.002   6.442  20.870  1.00 10.00      B   
ATOM   5052  CA  MET   393      16.300   5.898  22.895  1.00 10.00      B   
ATOM   5053  CB  MET   393      17.790   5.769  22.559  1.00 10.00      B   
ATOM   5054  CG  MET   393      18.123   4.589  21.655  1.00 10.00      B   
ATOM   5055  SD  MET   393      17.693   2.999  22.392  1.00 10.00      B   
ATOM   5056  CE  MET   393      18.989   2.837  23.620  1.00 10.00      B   
ATOM   5057  C   MET   393      16.078   6.978  23.954  1.00 10.00      B   
ATOM   5058  O   MET   393      15.734   8.113  23.623  1.00 10.00      B   
ATOM   5059  N   PRO   394      16.283   6.648  25.242  1.00 10.00      B   
ATOM   5060  CA  PRO   394      16.092   7.601  26.348  1.00 10.00      B   
ATOM   5061  CB  PRO   394      16.421   6.780  27.601  1.00 10.00      B   
ATOM   5062  CG  PRO   394      17.227   5.628  27.108  1.00 10.00      B   
ATOM   5063  CD  PRO   394      16.711   5.326  25.732  1.00 10.00      B   
ATOM   5064  C   PRO   394      17.018   8.814  26.250  1.00 10.00      B   
ATOM   5065  O   PRO   394      16.730   9.868  26.812  1.00 10.00      B   
ATOM   5066  N   THR   395      18.118   8.660  25.526  1.00 10.00      B   
ATOM   5067  HN  THR   395      18.291   7.798  25.097  1.00 10.00      B   
ATOM   5068  CA  THR   395      19.082   9.735  25.359  1.00 10.00      B   
ATOM   5069  CB  THR   395      20.486   9.165  25.088  1.00 10.00      B   
ATOM   5070  OG1 THR   395      20.359   7.850  24.526  1.00 10.00      B   
ATOM   5071  HG1 THR   395      21.177   7.621  24.071  1.00 10.00      B   
ATOM   5072  CG2 THR   395      21.290   9.084  26.376  1.00 10.00      B   
ATOM   5073  C   THR   395      18.688  10.673  24.219  1.00 10.00      B   
ATOM   5074  O   THR   395      19.208  11.788  24.112  1.00 10.00      B   
ATOM   5075  N   ALA   396      17.760  10.228  23.379  1.00 10.00      B   
ATOM   5076  HN  ALA   396      17.359   9.344  23.528  1.00 10.00      B   
ATOM   5077  CA  ALA   396      17.306  11.027  22.248  1.00 10.00      B   
ATOM   5078  CB  ALA   396      16.855  10.132  21.103  1.00 10.00      B   
ATOM   5079  C   ALA   396      16.186  11.976  22.660  1.00 10.00      B   
ATOM   5080  O   ALA   396      15.031  11.805  22.272  1.00 10.00      B   
ATOM   5081  N   THR   397      16.537  12.970  23.458  1.00 10.00      B   
ATOM   5082  HN  THR   397      17.472  13.043  23.748  1.00 10.00      B   
ATOM   5083  CA  THR   397      15.576  13.949  23.927  1.00 10.00      B   
ATOM   5084  CB  THR   397      16.184  14.800  25.059  1.00 10.00      B   
ATOM   5085  OG1 THR   397      17.092  13.987  25.818  1.00 10.00      B   
ATOM   5086  HG1 THR   397      16.633  13.626  26.587  1.00 10.00      B   
ATOM   5087  CG2 THR   397      15.091  15.319  25.980  1.00 10.00      B   
ATOM   5088  C   THR   397      15.122  14.868  22.792  1.00 10.00      B   
ATOM   5089  O   THR   397      15.918  15.242  21.925  1.00 10.00      B   
ATOM   5090  N   ASN   398      13.830  15.204  22.803  1.00 10.00      B   
ATOM   5091  HN  ASN   398      13.256  14.833  23.505  1.00 10.00      B   
ATOM   5092  CA  ASN   398      13.231  16.093  21.803  1.00 10.00      B   
ATOM   5093  CB  ASN   398      13.929  17.458  21.771  1.00 10.00      B   
ATOM   5094  CG  ASN   398      13.481  18.370  22.896  1.00 10.00      B   
ATOM   5095  OD1 ASN   398      12.302  18.410  23.258  1.00 10.00      B   
ATOM   5096  ND2 ASN   398      14.423  19.098  23.469  1.00 10.00      B   
ATOM   5097 HD21 ASN   398      15.344  19.006  23.140  1.00 10.00      B   
ATOM   5098 HD22 ASN   398      14.164  19.702  24.197  1.00 10.00      B   
ATOM   5099  C   ASN   398      13.188  15.467  20.413  1.00 10.00      B   
ATOM   5100  O   ASN   398      13.274  16.166  19.401  1.00 10.00      B   
ATOM   5101  N   ALA   399      13.041  14.151  20.363  1.00 10.00      B   
ATOM   5102  HN  ALA   399      12.984  13.641  21.198  1.00 10.00      B   
ATOM   5103  CA  ALA   399      12.971  13.444  19.093  1.00 10.00      B   
ATOM   5104  CB  ALA   399      13.360  11.985  19.272  1.00 10.00      B   
ATOM   5105  C   ALA   399      11.570  13.556  18.498  1.00 10.00      B   
ATOM   5106  O   ALA   399      10.572  13.494  19.220  1.00 10.00      B   
ATOM   5107  N   ARG   400      11.500  13.751  17.188  1.00 10.00      B   
ATOM   5108  HN  ARG   400      12.334  13.820  16.668  1.00 10.00      B   
ATOM   5109  CA  ARG   400      10.220  13.868  16.492  1.00 10.00      B   
ATOM   5110  CB  ARG   400      10.083  15.253  15.850  1.00 10.00      B   
ATOM   5111  CG  ARG   400      10.173  16.419  16.826  1.00 10.00      B   
ATOM   5112  CD  ARG   400       9.012  16.417  17.810  1.00 10.00      B   
ATOM   5113  NE  ARG   400       9.443  16.109  19.175  1.00 10.00      B   
ATOM   5114  HE  ARG   400      10.071  15.361  19.289  1.00 10.00      B   
ATOM   5115  CZ  ARG   400       9.031  16.777  20.254  1.00 10.00      B   
ATOM   5116  NH1 ARG   400       8.181  17.786  20.122  1.00 10.00      B   
ATOM   5117 HH11 ARG   400       7.829  18.056  19.178  1.00 10.00      B   
ATOM   5118 HH12 ARG   400       7.856  18.315  20.961  1.00 10.00      B   
ATOM   5119  NH2 ARG   400       9.467  16.436  21.462  1.00 10.00      B   
ATOM   5120 HH21 ARG   400      10.134  15.644  21.580  1.00 10.00      B   
ATOM   5121 HH22 ARG   400       9.141  16.963  22.306  1.00 10.00      B   
ATOM   5122  C   ARG   400      10.106  12.785  15.421  1.00 10.00      B   
ATOM   5123  O   ARG   400      11.118  12.321  14.891  1.00 10.00      B   
ATOM   5124  N   ASN   401       8.887  12.364  15.120  1.00 10.00      B   
ATOM   5125  HN  ASN   401       8.113  12.752  15.586  1.00 10.00      B   
ATOM   5126  CA  ASN   401       8.668  11.334  14.109  1.00 10.00      B   
ATOM   5127  CB  ASN   401       8.757   9.933  14.723  1.00 10.00      B   
ATOM   5128  CG  ASN   401       8.267   8.847  13.777  1.00 10.00      B   
ATOM   5129  OD1 ASN   401       7.082   8.521  13.744  1.00 10.00      B   
ATOM   5130  ND2 ASN   401       9.177   8.278  13.001  1.00 10.00      B   
ATOM   5131 HD21 ASN   401      10.104   8.581  13.074  1.00 10.00      B   
ATOM   5132 HD22 ASN   401       8.881   7.573  12.381  1.00 10.00      B   
ATOM   5133  C   ASN   401       7.325  11.495  13.414  1.00 10.00      B   
ATOM   5134  O   ASN   401       6.302  11.709  14.062  1.00 10.00      B   
ATOM   5135  N   PHE   402       7.348  11.403  12.094  1.00 10.00      B   
ATOM   5136  HN  PHE   402       8.209  11.267  11.641  1.00 10.00      B   
ATOM   5137  CA  PHE   402       6.142  11.498  11.284  1.00 10.00      B   
ATOM   5138  CB  PHE   402       6.127  12.801  10.481  1.00 10.00      B   
ATOM   5139  CG  PHE   402       5.917  14.035  11.311  1.00 10.00      B   
ATOM   5140  CD1 PHE   402       6.998  14.777  11.759  1.00 10.00      B   
ATOM   5141  CD2 PHE   402       4.639  14.454  11.641  1.00 10.00      B   
ATOM   5142  CE1 PHE   402       6.808  15.912  12.524  1.00 10.00      B   
ATOM   5143  CE2 PHE   402       4.441  15.587  12.404  1.00 10.00      B   
ATOM   5144  CZ  PHE   402       5.527  16.317  12.846  1.00 10.00      B   
ATOM   5145  C   PHE   402       6.095  10.302  10.341  1.00 10.00      B   
ATOM   5146  O   PHE   402       6.822  10.261   9.345  1.00 10.00      B   
ATOM   5147  N   THR   403       5.271   9.316  10.671  1.00 10.00      B   
ATOM   5148  HN  THR   403       4.712   9.403  11.477  1.00 10.00      B   
ATOM   5149  CA  THR   403       5.167   8.112   9.860  1.00 10.00      B   
ATOM   5150  CB  THR   403       5.605   6.869  10.659  1.00 10.00      B   
ATOM   5151  OG1 THR   403       6.836   7.141  11.346  1.00 10.00      B   
ATOM   5152  HG1 THR   403       6.661   7.727  12.098  1.00 10.00      B   
ATOM   5153  CG2 THR   403       5.805   5.685   9.727  1.00 10.00      B   
ATOM   5154  C   THR   403       3.751   7.900   9.324  1.00 10.00      B   
ATOM   5155  O   THR   403       2.864   7.421  10.040  1.00 10.00      B   
ATOM   5156  N   GLN   404       3.555   8.240   8.057  1.00 10.00      B   
ATOM   5157  HN  GLN   404       4.311   8.592   7.535  1.00 10.00      B   
ATOM   5158  CA  GLN   404       2.262   8.085   7.405  1.00 10.00      B   
ATOM   5159  CB  GLN   404       1.930   9.325   6.569  1.00 10.00      B   
ATOM   5160  CG  GLN   404       0.637   9.218   5.775  1.00 10.00      B   
ATOM   5161  CD  GLN   404       0.308  10.485   5.009  1.00 10.00      B   
ATOM   5162  OE1 GLN   404       0.608  11.594   5.455  1.00 10.00      B   
ATOM   5163  NE2 GLN   404      -0.308  10.328   3.849  1.00 10.00      B   
ATOM   5164 HE21 GLN   404      -0.514   9.406   3.551  1.00 10.00      B   
ATOM   5165 HE22 GLN   404      -0.538  11.126   3.333  1.00 10.00      B   
ATOM   5166  C   GLN   404       2.279   6.839   6.525  1.00 10.00      B   
ATOM   5167  O   GLN   404       3.201   6.641   5.728  1.00 10.00      B
[truncated: 65,378 more chars]
