# Supplementary material for: Large-scale discovery of protein interactions at residue resolution using co-evolution calculated from genomic sequences
Source: Nat Commun. 2021 Mar 2;12:1396. doi: 10.1038/s41467-021-21636-z (PMC7925567; doi:10.1038/s41467-021-21636-z)
Supplement: Supplementary file 13 — Supplementary Data 11 [file 41467_2021_21636_MOESM13_ESM.zip › supplementary_prediction/cep_exp06715_SUFC_SUFB/models/haddock_top_3_haddock_10w.pdb]

REMARK FILENAME="haddock_10w.pdb0"
REMARK ===============================================================
REMARK HADDOCK run for haddock
REMARK initial structure: haddock_10.pdb
REMARK final NOE weights: unambig 50 amb: 50
REMARK ===============================================================
REMARK            total,bonds,angles,improper,dihe,vdw,elec,air,cdih,coup,rdcs,vean,dani,xpcs,rg
REMARK energies: 321.593, 0, 0, 0, 0, -63.889, -142.291, 527.773, 0, 0, 0, 0, 0, 0, 0
REMARK ===============================================================
REMARK            bonds,angles,impropers,dihe,air,cdih,coup,rdcs,vean,dani,xpcs
REMARK rms-dev.: 0,0,0,0,23.1906,0,0, 0, 0, 0, 0
REMARK ===============================================================
REMARK               air,cdih,coup,rdcs,vean,dani,xpcs
REMARK               >0.3,>5,>1,>0,>5,>0.2,>0.2
REMARK violations.: 4, 0, 0, 0, 0, 0, 0
REMARK ===============================================================
REMARK                        CVpartition#,violations,rms
REMARK AIRs cross-validation: 1, 0, NaN
REMARK ===============================================================
REMARK NCS energy: 0
REMARK ===============================================================
REMARK Symmetry energy: 0
REMARK ===============================================================
REMARK Desolvation energy: 6.70612
REMARK Internal energy free molecules: 125591
REMARK Internal energy complex: -24731.3
REMARK Binding energy: -150522
REMARK ===============================================================
REMARK buried surface area: 2051.07
REMARK ===============================================================
REMARK water - chain1: 0 0 0
REMARK water - chain2: 0 0 0
REMARK water - chain3: 0 0 0
REMARK water - chain4: 0 0 0
REMARK water - chain5: 0 0 0
REMARK water - chain6: 0 0 0
REMARK ===============================================================
REMARK water - water: 0 0 0
REMARK ===============================================================
REMARK DATE:05-Aug-2020  11:29:48       created by user: he47
REMARK VERSION:1.3
ATOM      1  CB  MET     1     -37.727  -5.883  -6.129  1.00 10.00      A   
ATOM      2  CG  MET     1     -36.802  -4.684  -6.016  1.00 10.00      A   
ATOM      3  SD  MET     1     -36.589  -4.132  -4.314  1.00 10.00      A   
ATOM      4  CE  MET     1     -35.772  -2.564  -4.575  1.00 10.00      A   
ATOM      5  C   MET     1     -36.206  -7.294  -7.525  1.00 10.00      A   
ATOM      6  O   MET     1     -35.585  -7.323  -8.588  1.00 10.00      A   
ATOM      7  N   MET     1     -38.644  -7.680  -7.568  1.00 10.00      A   
ATOM      8  HT1 MET     1     -38.526  -8.410  -6.839  1.00 10.00      A   
ATOM      9  HT2 MET     1     -38.590  -8.132  -8.502  1.00 10.00      A   
ATOM     10  HT3 MET     1     -39.580  -7.246  -7.463  1.00 10.00      A   
ATOM     11  CA  MET     1     -37.585  -6.652  -7.443  1.00 10.00      A   
ATOM     12  N   LEU     2     -35.737  -7.818  -6.399  1.00 10.00      A   
ATOM     13  HN  LEU     2     -36.286  -7.778  -5.584  1.00 10.00      A   
ATOM     14  CA  LEU     2     -34.438  -8.465  -6.340  1.00 10.00      A   
ATOM     15  CB  LEU     2     -33.582  -7.844  -5.232  1.00 10.00      A   
ATOM     16  CG  LEU     2     -32.249  -8.537  -4.936  1.00 10.00      A   
ATOM     17  CD1 LEU     2     -31.348  -8.525  -6.160  1.00 10.00      A   
ATOM     18  CD2 LEU     2     -31.553  -7.881  -3.754  1.00 10.00      A   
ATOM     19  C   LEU     2     -34.620  -9.953  -6.091  1.00 10.00      A   
ATOM     20  O   LEU     2     -35.180 -10.354  -5.070  1.00 10.00      A   
ATOM     21  N   SER     3     -34.169 -10.767  -7.027  1.00 10.00      A   
ATOM     22  HN  SER     3     -33.738 -10.392  -7.829  1.00 10.00      A   
ATOM     23  CA  SER     3     -34.298 -12.205  -6.897  1.00 10.00      A   
ATOM     24  CB  SER     3     -35.403 -12.712  -7.821  1.00 10.00      A   
ATOM     25  OG  SER     3     -36.633 -12.056  -7.541  1.00 10.00      A   
ATOM     26  HG  SER     3     -36.516 -11.467  -6.783  1.00 10.00      A   
ATOM     27  C   SER     3     -32.982 -12.916  -7.188  1.00 10.00      A   
ATOM     28  O   SER     3     -32.468 -12.867  -8.309  1.00 10.00      A   
ATOM     29  N   ILE     4     -32.445 -13.565  -6.163  1.00 10.00      A   
ATOM     30  HN  ILE     4     -32.912 -13.554  -5.295  1.00 10.00      A   
ATOM     31  CA  ILE     4     -31.196 -14.305  -6.275  1.00 10.00      A   
ATOM     32  CB  ILE     4     -30.210 -13.903  -5.159  1.00 10.00      A   
ATOM     33  CG1 ILE     4     -30.071 -12.380  -5.082  1.00 10.00      A   
ATOM     34  CG2 ILE     4     -28.853 -14.551  -5.389  1.00 10.00      A   
ATOM     35  CD1 ILE     4     -29.364 -11.895  -3.834  1.00 10.00      A   
ATOM     36  C   ILE     4     -31.490 -15.794  -6.149  1.00 10.00      A   
ATOM     37  O   ILE     4     -31.886 -16.263  -5.080  1.00 10.00      A   
ATOM     38  N   LYS     5     -31.304 -16.529  -7.233  1.00 10.00      A   
ATOM     39  HN  LYS     5     -30.981 -16.098  -8.058  1.00 10.00      A   
ATOM     40  CA  LYS     5     -31.570 -17.957  -7.235  1.00 10.00      A   
ATOM     41  CB  LYS     5     -32.582 -18.307  -8.330  1.00 10.00      A   
ATOM     42  CG  LYS     5     -33.051 -19.754  -8.313  1.00 10.00      A   
ATOM     43  CD  LYS     5     -33.761 -20.110  -9.606  1.00 10.00      A   
ATOM     44  CE  LYS     5     -34.271 -21.542  -9.586  1.00 10.00      A   
ATOM     45  NZ  LYS     5     -34.796 -21.959 -10.913  1.00 10.00      A   
ATOM     46  HZ1 LYS     5     -34.015 -22.047 -11.595  1.00 10.00      A   
ATOM     47  HZ2 LYS     5     -35.472 -21.253 -11.270  1.00 10.00      A   
ATOM     48  HZ3 LYS     5     -35.279 -22.875 -10.836  1.00 10.00      A   
ATOM     49  C   LYS     5     -30.297 -18.779  -7.412  1.00 10.00      A   
ATOM     50  O   LYS     5     -29.678 -18.762  -8.481  1.00 10.00      A   
ATOM     51  N   ASP     6     -29.919 -19.482  -6.342  1.00 10.00      A   
ATOM     52  HN  ASP     6     -30.454 -19.408  -5.523  1.00 10.00      A   
ATOM     53  CA  ASP     6     -28.741 -20.356  -6.332  1.00 10.00      A   
ATOM     54  CB  ASP     6     -29.041 -21.652  -7.094  1.00 10.00      A   
ATOM     55  CG  ASP     6     -27.927 -22.681  -7.009  1.00 10.00      A   
ATOM     56  OD1 ASP     6     -27.432 -22.951  -5.895  1.00 10.00      A   
ATOM     57  OD2 ASP     6     -27.551 -23.246  -8.058  1.00 10.00      A   
ATOM     58  C   ASP     6     -27.490 -19.675  -6.886  1.00 10.00      A   
ATOM     59  O   ASP     6     -26.908 -20.123  -7.871  1.00 10.00      A   
ATOM     60  N   LEU     7     -27.078 -18.591  -6.249  1.00 10.00      A   
ATOM     61  HN  LEU     7     -27.579 -18.272  -5.465  1.00 10.00      A   
ATOM     62  CA  LEU     7     -25.897 -17.860  -6.689  1.00 10.00      A   
ATOM     63  CB  LEU     7     -25.930 -16.418  -6.177  1.00 10.00      A   
ATOM     64  CG  LEU     7     -24.835 -15.488  -6.708  1.00 10.00      A   
ATOM     65  CD1 LEU     7     -24.952 -15.326  -8.216  1.00 10.00      A   
ATOM     66  CD2 LEU     7     -24.895 -14.134  -6.016  1.00 10.00      A   
ATOM     67  C   LEU     7     -24.613 -18.551  -6.236  1.00 10.00      A   
ATOM     68  O   LEU     7     -24.469 -18.909  -5.065  1.00 10.00      A   
ATOM     69  N   HIS     8     -23.694 -18.751  -7.175  1.00 10.00      A   
ATOM     70  HN  HIS     8     -23.888 -18.465  -8.098  1.00 10.00      A   
ATOM     71  CA  HIS     8     -22.408 -19.385  -6.887  1.00 10.00      A   
ATOM     72  CB  HIS     8     -22.244 -20.681  -7.686  1.00 10.00      A   
ATOM     73  CG  HIS     8     -23.085 -21.816  -7.199  1.00 10.00      A   
ATOM     74  ND1 HIS     8     -22.559 -22.987  -6.700  1.00 10.00      A   
ATOM     75  HD1 HIS     8     -21.599 -23.198  -6.619  1.00 10.00      A   
ATOM     76  CD2 HIS     8     -24.427 -21.958  -7.142  1.00 10.00      A   
ATOM     77  CE1 HIS     8     -23.544 -23.798  -6.355  1.00 10.00      A   
ATOM     78  NE2 HIS     8     -24.685 -23.194  -6.614  1.00 10.00      A   
ATOM     79  HE2 HIS     8     -25.581 -23.569  -6.447  1.00 10.00      A   
ATOM     80  C   HIS     8     -21.270 -18.432  -7.223  1.00 10.00      A   
ATOM     81  O   HIS     8     -21.050 -18.111  -8.390  1.00 10.00      A   
ATOM     82  N   VAL     9     -20.548 -17.984  -6.205  1.00 10.00      A   
ATOM     83  HN  VAL     9     -20.749 -18.301  -5.298  1.00 10.00      A   
ATOM     84  CA  VAL     9     -19.450 -17.046  -6.406  1.00 10.00      A   
ATOM     85  CB  VAL     9     -19.791 -15.643  -5.848  1.00 10.00      A   
ATOM     86  CG1 VAL     9     -18.631 -14.676  -6.042  1.00 10.00      A   
ATOM     87  CG2 VAL     9     -21.049 -15.094  -6.500  1.00 10.00      A   
ATOM     88  C   VAL     9     -18.152 -17.541  -5.770  1.00 10.00      A   
ATOM     89  O   VAL     9     -18.112 -17.873  -4.579  1.00 10.00      A   
ATOM     90  N   SER    10     -17.099 -17.592  -6.576  1.00 10.00      A   
ATOM     91  HN  SER    10     -17.208 -17.336  -7.519  1.00 10.00      A   
ATOM     92  CA  SER    10     -15.791 -18.022  -6.114  1.00 10.00      A   
ATOM     93  CB  SER    10     -15.206 -19.063  -7.073  1.00 10.00      A   
ATOM     94  OG  SER    10     -16.098 -19.323  -8.148  1.00 10.00      A   
ATOM     95  HG  SER    10     -15.607 -19.298  -8.987  1.00 10.00      A   
ATOM     96  C   SER    10     -14.851 -16.822  -6.002  1.00 10.00      A   
ATOM     97  O   SER    10     -14.699 -16.049  -6.950  1.00 10.00      A   
ATOM     98  N   VAL    11     -14.231 -16.667  -4.841  1.00 10.00      A   
ATOM     99  HN  VAL    11     -14.382 -17.327  -4.128  1.00 10.00      A   
ATOM    100  CA  VAL    11     -13.311 -15.564  -4.600  1.00 10.00      A   
ATOM    101  CB  VAL    11     -13.744 -14.729  -3.376  1.00 10.00      A   
ATOM    102  CG1 VAL    11     -12.857 -13.504  -3.209  1.00 10.00      A   
ATOM    103  CG2 VAL    11     -15.203 -14.322  -3.495  1.00 10.00      A   
ATOM    104  C   VAL    11     -11.913 -16.111  -4.357  1.00 10.00      A   
ATOM    105  O   VAL    11     -11.717 -16.943  -3.468  1.00 10.00      A   
ATOM    106  N   GLU    12     -10.952 -15.650  -5.155  1.00 10.00      A   
ATOM    107  HN  GLU    12     -11.184 -14.992  -5.845  1.00 10.00      A   
ATOM    108  CA  GLU    12      -9.563 -16.090  -5.039  1.00 10.00      A   
ATOM    109  CB  GLU    12      -8.973 -15.720  -3.673  1.00 10.00      A   
ATOM    110  CG  GLU    12      -8.933 -14.226  -3.397  1.00 10.00      A   
ATOM    111  CD  GLU    12      -7.628 -13.792  -2.771  1.00 10.00      A   
ATOM    112  OE1 GLU    12      -6.566 -14.016  -3.393  1.00 10.00      A   
ATOM    113  OE2 GLU    12      -7.653 -13.232  -1.655  1.00 10.00      A   
ATOM    114  C   GLU    12      -9.448 -17.590  -5.292  1.00 10.00      A   
ATOM    115  O   GLU    12      -8.663 -18.285  -4.638  1.00 10.00      A   
ATOM    116  N   ASP    13     -10.249 -18.070  -6.248  1.00 10.00      A   
ATOM    117  HN  ASP    13     -10.837 -17.444  -6.722  1.00 10.00      A   
ATOM    118  CA  ASP    13     -10.288 -19.487  -6.632  1.00 10.00      A   
ATOM    119  CB  ASP    13      -8.905 -20.018  -7.044  1.00 10.00      A   
ATOM    120  CG  ASP    13      -8.302 -19.282  -8.229  1.00 10.00      A   
ATOM    121  OD1 ASP    13      -8.880 -19.340  -9.338  1.00 10.00      A   
ATOM    122  OD2 ASP    13      -7.238 -18.645  -8.060  1.00 10.00      A   
ATOM    123  C   ASP    13     -10.905 -20.352  -5.532  1.00 10.00      A   
ATOM    124  O   ASP    13     -10.863 -21.581  -5.587  1.00 10.00      A   
ATOM    125  N   LYS    14     -11.487 -19.705  -4.534  1.00 10.00      A   
ATOM    126  HN  LYS    14     -11.496 -18.724  -4.543  1.00 10.00      A   
ATOM    127  CA  LYS    14     -12.112 -20.411  -3.424  1.00 10.00      A   
ATOM    128  CB  LYS    14     -11.572 -19.889  -2.088  1.00 10.00      A   
ATOM    129  CG  LYS    14     -10.055 -19.831  -2.002  1.00 10.00      A   
ATOM    130  CD  LYS    14      -9.606 -18.903  -0.885  1.00 10.00      A   
ATOM    131  CE  LYS    14      -8.122 -18.593  -0.985  1.00 10.00      A   
ATOM    132  NZ  LYS    14      -7.724 -17.493  -0.069  1.00 10.00      A   
ATOM    133  HZ1 LYS    14      -6.709 -17.285  -0.176  1.00 10.00      A   
ATOM    134  HZ2 LYS    14      -7.904 -17.767   0.917  1.00 10.00      A   
ATOM    135  HZ3 LYS    14      -8.268 -16.633  -0.280  1.00 10.00      A   
ATOM    136  C   LYS    14     -13.621 -20.221  -3.468  1.00 10.00      A   
ATOM    137  O   LYS    14     -14.106 -19.092  -3.540  1.00 10.00      A   
ATOM    138  N   ALA    15     -14.359 -21.319  -3.441  1.00 10.00      A   
ATOM    139  HN  ALA    15     -13.918 -22.195  -3.405  1.00 10.00      A   
ATOM    140  CA  ALA    15     -15.813 -21.256  -3.469  1.00 10.00      A   
ATOM    141  CB  ALA    15     -16.401 -22.628  -3.752  1.00 10.00      A   
ATOM    142  C   ALA    15     -16.343 -20.705  -2.151  1.00 10.00      A   
ATOM    143  O   ALA    15     -16.165 -21.317  -1.094  1.00 10.00      A   
ATOM    144  N   ILE    16     -16.977 -19.542  -2.213  1.00 10.00      A   
ATOM    145  HN  ILE    16     -17.087 -19.102  -3.085  1.00 10.00      A   
ATOM    146  CA  ILE    16     -17.524 -18.908  -1.023  1.00 10.00      A   
ATOM    147  CB  ILE    16     -17.174 -17.404  -0.964  1.00 10.00      A   
ATOM    148  CG1 ILE    16     -15.669 -17.188  -1.176  1.00 10.00      A   
ATOM    149  CG2 ILE    16     -17.616 -16.804   0.363  1.00 10.00      A   
ATOM    150  CD1 ILE    16     -14.791 -17.812  -0.110  1.00 10.00      A   
ATOM    151  C   ILE    16     -19.039 -19.086  -0.975  1.00 10.00      A   
ATOM    152  O   ILE    16     -19.571 -19.746  -0.081  1.00 10.00      A   
ATOM    153  N   LEU    17     -19.727 -18.507  -1.949  1.00 10.00      A   
ATOM    154  HN  LEU    17     -19.246 -18.005  -2.640  1.00 10.00      A   
ATOM    155  CA  LEU    17     -21.177 -18.615  -2.029  1.00 10.00      A   
ATOM    156  CB  LEU    17     -21.778 -17.366  -2.682  1.00 10.00      A   
ATOM    157  CG  LEU    17     -21.567 -16.041  -1.941  1.00 10.00      A   
ATOM    158  CD1 LEU    17     -22.070 -14.872  -2.773  1.00 10.00      A   
ATOM    159  CD2 LEU    17     -22.256 -16.068  -0.587  1.00 10.00      A   
ATOM    160  C   LEU    17     -21.544 -19.856  -2.824  1.00 10.00      A   
ATOM    161  O   LEU    17     -21.552 -19.837  -4.052  1.00 10.00      A   
ATOM    162  N   ARG    18     -21.836 -20.938  -2.121  1.00 10.00      A   
ATOM    163  HN  ARG    18     -21.825 -20.891  -1.140  1.00 10.00      A   
ATOM    164  CA  ARG    18     -22.170 -22.196  -2.770  1.00 10.00      A   
ATOM    165  CB  ARG    18     -21.516 -23.366  -2.032  1.00 10.00      A   
ATOM    166  CG  ARG    18     -19.996 -23.336  -2.038  1.00 10.00      A   
ATOM    167  CD  ARG    18     -19.439 -23.324  -0.625  1.00 10.00      A   
ATOM    168  NE  ARG    18     -20.009 -24.391   0.195  1.00 10.00      A   
ATOM    169  HE  ARG    18     -20.585 -25.044  -0.259  1.00 10.00      A   
ATOM    170  CZ  ARG    18     -19.798 -24.530   1.501  1.00 10.00      A   
ATOM    171  NH1 ARG    18     -19.023 -23.671   2.153  1.00 10.00      A   
ATOM    172 HH11 ARG    18     -18.570 -22.880   1.647  1.00 10.00      A   
ATOM    173 HH12 ARG    18     -18.862 -23.785   3.180  1.00 10.00      A   
ATOM    174  NH2 ARG    18     -20.365 -25.534   2.156  1.00 10.00      A   
ATOM    175 HH21 ARG    18     -20.203 -25.644   3.183  1.00 10.00      A   
ATOM    176 HH22 ARG    18     -20.972 -26.216   1.652  1.00 10.00      A   
ATOM    177  C   ARG    18     -23.676 -22.412  -2.875  1.00 10.00      A   
ATOM    178  O   ARG    18     -24.201 -23.420  -2.404  1.00 10.00      A   
ATOM    179  N   GLY    19     -24.371 -21.467  -3.488  1.00 10.00      A   
ATOM    180  HN  GLY    19     -23.912 -20.668  -3.827  1.00 10.00      A   
ATOM    181  CA  GLY    19     -25.803 -21.606  -3.651  1.00 10.00      A   
ATOM    182  C   GLY    19     -26.601 -20.719  -2.725  1.00 10.00      A   
ATOM    183  O   GLY    19     -27.303 -21.206  -1.838  1.00 10.00      A   
ATOM    184  N   LEU    20     -26.501 -19.416  -2.923  1.00 10.00      A   
ATOM    185  HN  LEU    20     -25.915 -19.082  -3.637  1.00 10.00      A   
ATOM    186  CA  LEU    20     -27.240 -18.469  -2.101  1.00 10.00      A   
ATOM    187  CB  LEU    20     -26.412 -17.203  -1.859  1.00 10.00      A   
ATOM    188  CG  LEU    20     -27.029 -16.155  -0.926  1.00 10.00      A   
ATOM    189  CD1 LEU    20     -25.964 -15.575  -0.013  1.00 10.00      A   
ATOM    190  CD2 LEU    20     -27.699 -15.048  -1.727  1.00 10.00      A   
ATOM    191  C   LEU    20     -28.566 -18.119  -2.762  1.00 10.00      A   
ATOM    192  O   LEU    20     -28.628 -17.909  -3.974  1.00 10.00      A   
ATOM    193  N   SER    21     -29.626 -18.084  -1.971  1.00 10.00      A   
ATOM    194  HN  SER    21     -29.520 -18.288  -1.014  1.00 10.00      A   
ATOM    195  CA  SER    21     -30.948 -17.751  -2.477  1.00 10.00      A   
ATOM    196  CB  SER    21     -31.820 -19.004  -2.495  1.00 10.00      A   
ATOM    197  OG  SER    21     -31.055 -20.129  -2.903  1.00 10.00      A   
ATOM    198  HG  SER    21     -30.120 -19.903  -2.870  1.00 10.00      A   
ATOM    199  C   SER    21     -31.577 -16.663  -1.611  1.00 10.00      A   
ATOM    200  O   SER    21     -31.614 -16.783  -0.385  1.00 10.00      A   
ATOM    201  N   LEU    22     -32.063 -15.604  -2.245  1.00 10.00      A   
ATOM    202  HN  LEU    22     -32.034 -15.576  -3.227  1.00 10.00      A   
ATOM    203  CA  LEU    22     -32.659 -14.490  -1.523  1.00 10.00      A   
ATOM    204  CB  LEU    22     -31.559 -13.513  -1.089  1.00 10.00      A   
ATOM    205  CG  LEU    22     -32.011 -12.221  -0.401  1.00 10.00      A   
ATOM    206  CD1 LEU    22     -32.559 -12.511   0.987  1.00 10.00      A   
ATOM    207  CD2 LEU    22     -30.867 -11.220  -0.334  1.00 10.00      A   
ATOM    208  C   LEU    22     -33.685 -13.763  -2.388  1.00 10.00      A   
ATOM    209  O   LEU    22     -33.530 -13.669  -3.607  1.00 10.00      A   
ATOM    210  N   ASP    23     -34.733 -13.260  -1.750  1.00 10.00      A   
ATOM    211  HN  ASP    23     -34.804 -13.387  -0.778  1.00 10.00      A   
ATOM    212  CA  ASP    23     -35.788 -12.526  -2.441  1.00 10.00      A   
ATOM    213  CB  ASP    23     -37.061 -13.373  -2.525  1.00 10.00      A   
ATOM    214  CG  ASP    23     -38.024 -12.889  -3.592  1.00 10.00      A   
ATOM    215  OD1 ASP    23     -38.525 -11.747  -3.484  1.00 10.00      A   
ATOM    216  OD2 ASP    23     -38.294 -13.659  -4.543  1.00 10.00      A   
ATOM    217  C   ASP    23     -36.081 -11.230  -1.693  1.00 10.00      A   
ATOM    218  O   ASP    23     -36.499 -11.253  -0.533  1.00 10.00      A   
ATOM    219  N   VAL    24     -35.858 -10.103  -2.349  1.00 10.00      A   
ATOM    220  HN  VAL    24     -35.546 -10.144  -3.282  1.00 10.00      A   
ATOM    221  CA  VAL    24     -36.087  -8.802  -1.728  1.00 10.00      A   
ATOM    222  CB  VAL    24     -34.792  -7.958  -1.676  1.00 10.00      A   
ATOM    223  CG1 VAL    24     -35.048  -6.596  -1.041  1.00 10.00      A   
ATOM    224  CG2 VAL    24     -33.699  -8.701  -0.920  1.00 10.00      A   
ATOM    225  C   VAL    24     -37.172  -8.025  -2.462  1.00 10.00      A   
ATOM    226  O   VAL    24     -37.111  -7.858  -3.684  1.00 10.00      A   
ATOM    227  N   HIS    25     -38.164  -7.560  -1.712  1.00 10.00      A   
ATOM    228  HN  HIS    25     -38.157  -7.735  -0.743  1.00 10.00      A   
ATOM    229  CA  HIS    25     -39.261  -6.790  -2.278  1.00 10.00      A   
ATOM    230  CB  HIS    25     -40.603  -7.307  -1.755  1.00 10.00      A   
ATOM    231  CG  HIS    25     -41.087  -8.547  -2.440  1.00 10.00      A   
ATOM    232  ND1 HIS    25     -42.241  -9.207  -2.078  1.00 10.00      A   
ATOM    233  HD1 HIS    25     -42.845  -8.947  -1.350  1.00 10.00      A   
ATOM    234  CD2 HIS    25     -40.566  -9.250  -3.473  1.00 10.00      A   
ATOM    235  CE1 HIS    25     -42.407 -10.259  -2.855  1.00 10.00      A   
ATOM    236  NE2 HIS    25     -41.406 -10.307  -3.708  1.00 10.00      A   
ATOM    237  HE2 HIS    25     -41.280 -10.997  -4.399  1.00 10.00      A   
ATOM    238  C   HIS    25     -39.092  -5.315  -1.937  1.00 10.00      A   
ATOM    239  O   HIS    25     -38.357  -4.976  -1.009  1.00 10.00      A   
ATOM    240  N   PRO    26     -39.747  -4.419  -2.694  1.00 10.00      A   
ATOM    241  CA  PRO    26     -39.662  -2.970  -2.464  1.00 10.00      A   
ATOM    242  CB  PRO    26     -40.508  -2.370  -3.594  1.00 10.00      A   
ATOM    243  CG  PRO    26     -40.612  -3.449  -4.614  1.00 10.00      A   
ATOM    244  CD  PRO    26     -40.601  -4.737  -3.849  1.00 10.00      A   
ATOM    245  C   PRO    26     -40.235  -2.549  -1.110  1.00 10.00      A   
ATOM    246  O   PRO    26     -41.402  -2.807  -0.806  1.00 10.00      A   
ATOM    247  N   GLY    27     -39.405  -1.894  -0.308  1.00 10.00      A   
ATOM    248  HN  GLY    27     -38.481  -1.733  -0.603  1.00 10.00      A   
ATOM    249  CA  GLY    27     -39.835  -1.427   0.996  1.00 10.00      A   
ATOM    250  C   GLY    27     -39.520  -2.411   2.102  1.00 10.00      A   
ATOM    251  O   GLY    27     -40.284  -2.544   3.059  1.00 10.00      A   
ATOM    252  N   GLU    28     -38.394  -3.102   1.983  1.00 10.00      A   
ATOM    253  HN  GLU    28     -37.818  -2.952   1.205  1.00 10.00      A   
ATOM    254  CA  GLU    28     -38.002  -4.084   2.985  1.00 10.00      A   
ATOM    255  CB  GLU    28     -38.158  -5.506   2.434  1.00 10.00      A   
ATOM    256  CG  GLU    28     -39.544  -5.846   1.921  1.00 10.00      A   
ATOM    257  CD  GLU    28     -39.688  -7.316   1.585  1.00 10.00      A   
ATOM    258  OE1 GLU    28     -38.667  -7.954   1.225  1.00 10.00      A   
ATOM    259  OE2 GLU    28     -40.819  -7.843   1.687  1.00 10.00      A   
ATOM    260  C   GLU    28     -36.562  -3.894   3.446  1.00 10.00      A   
ATOM    261  O   GLU    28     -35.647  -3.746   2.632  1.00 10.00      A   
ATOM    262  N   VAL    29     -36.367  -3.893   4.756  1.00 10.00      A   
ATOM    263  HN  VAL    29     -37.148  -3.964   5.360  1.00 10.00      A   
ATOM    264  CA  VAL    29     -35.040  -3.773   5.337  1.00 10.00      A   
ATOM    265  CB  VAL    29     -35.051  -2.911   6.617  1.00 10.00      A   
ATOM    266  CG1 VAL    29     -33.659  -2.840   7.233  1.00 10.00      A   
ATOM    267  CG2 VAL    29     -35.565  -1.515   6.306  1.00 10.00      A   
ATOM    268  C   VAL    29     -34.522  -5.172   5.657  1.00 10.00      A   
ATOM    269  O   VAL    29     -34.987  -5.823   6.597  1.00 10.00      A   
ATOM    270  N   HIS    30     -33.579  -5.641   4.854  1.00 10.00      A   
ATOM    271  HN  HIS    30     -33.233  -5.063   4.134  1.00 10.00      A   
ATOM    272  CA  HIS    30     -33.015  -6.971   5.026  1.00 10.00      A   
ATOM    273  CB  HIS    30     -32.870  -7.663   3.667  1.00 10.00      A   
ATOM    274  CG  HIS    30     -34.148  -8.216   3.113  1.00 10.00      A   
ATOM    275  ND1 HIS    30     -34.369  -9.564   2.940  1.00 10.00      A   
ATOM    276  HD1 HIS    30     -33.738 -10.281   3.173  1.00 10.00      A   
ATOM    277  CD2 HIS    30     -35.269  -7.593   2.668  1.00 10.00      A   
ATOM    278  CE1 HIS    30     -35.567  -9.750   2.410  1.00 10.00      A   
ATOM    279  NE2 HIS    30     -36.132  -8.571   2.238  1.00 10.00      A   
ATOM    280  HE2 HIS    30     -37.038  -8.418   1.862  1.00 10.00      A   
ATOM    281  C   HIS    30     -31.658  -6.905   5.713  1.00 10.00      A   
ATOM    282  O   HIS    30     -30.801  -6.115   5.328  1.00 10.00      A   
ATOM    283  N   ALA    31     -31.476  -7.733   6.732  1.00 10.00      A   
ATOM    284  HN  ALA    31     -32.211  -8.331   7.002  1.00 10.00      A   
ATOM    285  CA  ALA    31     -30.221  -7.784   7.467  1.00 10.00      A   
ATOM    286  CB  ALA    31     -30.458  -7.518   8.946  1.00 10.00      A   
ATOM    287  C   ALA    31     -29.563  -9.146   7.273  1.00 10.00      A   
ATOM    288  O   ALA    31     -30.253 -10.168   7.190  1.00 10.00      A   
ATOM    289  N   ILE    32     -28.240  -9.160   7.188  1.00 10.00      A   
ATOM    290  HN  ILE    32     -27.747  -8.310   7.251  1.00 10.00      A   
ATOM    291  CA  ILE    32     -27.496 -10.400   6.998  1.00 10.00      A   
ATOM    292  CB  ILE    32     -26.662 -10.367   5.699  1.00 10.00      A   
ATOM    293  CG1 ILE    32     -27.546  -9.995   4.510  1.00 10.00      A   
ATOM    294  CG2 ILE    32     -25.982 -11.709   5.462  1.00 10.00      A   
ATOM    295  CD1 ILE    32     -26.799  -9.880   3.203  1.00 10.00      A   
ATOM    296  C   ILE    32     -26.563 -10.666   8.173  1.00 10.00      A   
ATOM    297  O   ILE    32     -25.717  -9.835   8.510  1.00 10.00      A   
ATOM    298  N   MET    33     -26.725 -11.828   8.789  1.00 10.00      A   
ATOM    299  HN  MET    33     -27.422 -12.440   8.466  1.00 10.00      A   
ATOM    300  CA  MET    33     -25.901 -12.228   9.922  1.00 10.00      A   
ATOM    301  CB  MET    33     -26.778 -12.715  11.077  1.00 10.00      A   
ATOM    302  CG  MET    33     -27.201 -11.621  12.042  1.00 10.00      A   
ATOM    303  SD  MET    33     -28.131 -12.260  13.449  1.00 10.00      A   
ATOM    304  CE  MET    33     -27.012 -13.528  14.047  1.00 10.00      A   
ATOM    305  C   MET    33     -24.920 -13.322   9.515  1.00 10.00      A   
ATOM    306  O   MET    33     -24.846 -13.691   8.342  1.00 10.00      A   
ATOM    307  N   GLY    34     -24.178 -13.842  10.482  1.00 10.00      A   
ATOM    308  HN  GLY    34     -24.290 -13.522  11.401  1.00 10.00      A   
ATOM    309  CA  GLY    34     -23.212 -14.884  10.200  1.00 10.00      A   
ATOM    310  C   GLY    34     -21.837 -14.560  10.757  1.00 10.00      A   
ATOM    311  O   GLY    34     -21.544 -13.397  11.045  1.00 10.00      A   
ATOM    312  N   PRO    35     -20.967 -15.571  10.903  1.00 10.00      A   
ATOM    313  CA  PRO    35     -19.607 -15.398  11.438  1.00 10.00      A   
ATOM    314  CB  PRO    35     -19.093 -16.839  11.596  1.00 10.00      A   
ATOM    315  CG  PRO    35     -20.300 -17.704  11.476  1.00 10.00      A   
ATOM    316  CD  PRO    35     -21.239 -16.973  10.566  1.00 10.00      A   
ATOM    317  C   PRO    35     -18.694 -14.624  10.486  1.00 10.00      A   
ATOM    318  O   PRO    35     -19.097 -14.246   9.383  1.00 10.00      A   
ATOM    319  N   ASN    36     -17.464 -14.386  10.915  1.00 10.00      A   
ATOM    320  HN  ASN    36     -17.191 -14.719  11.797  1.00 10.00      A   
ATOM    321  CA  ASN    36     -16.499 -13.659  10.098  1.00 10.00      A   
ATOM    322  CB  ASN    36     -15.381 -13.039  10.950  1.00 10.00      A   
ATOM    323  CG  ASN    36     -14.633 -14.039  11.820  1.00 10.00      A   
ATOM    324  OD1 ASN    36     -14.433 -15.192  11.444  1.00 10.00      A   
ATOM    325  ND2 ASN    36     -14.213 -13.600  12.996  1.00 10.00      A   
ATOM    326 HD21 ASN    36     -14.402 -12.669  13.240  1.00 10.00      A   
ATOM    327 HD22 ASN    36     -13.724 -14.223  13.577  1.00 10.00      A   
ATOM    328  C   ASN    36     -15.936 -14.545   8.991  1.00 10.00      A   
ATOM    329  O   ASN    36     -15.932 -15.771   9.108  1.00 10.00      A   
ATOM    330  N   GLY    37     -15.482 -13.920   7.913  1.00 10.00      A   
ATOM    331  HN  GLY    37     -15.525 -12.944   7.869  1.00 10.00      A   
ATOM    332  CA  GLY    37     -14.932 -14.670   6.799  1.00 10.00      A   
ATOM    333  C   GLY    37     -16.005 -15.442   6.061  1.00 10.00      A   
ATOM    334  O   GLY    37     -15.773 -16.556   5.594  1.00 10.00      A   
ATOM    335  N   SER    38     -17.183 -14.847   5.966  1.00 10.00      A   
ATOM    336  HN  SER    38     -17.300 -13.955   6.352  1.00 10.00      A   
ATOM    337  CA  SER    38     -18.304 -15.474   5.289  1.00 10.00      A   
ATOM    338  CB  SER    38     -19.524 -15.519   6.212  1.00 10.00      A   
ATOM    339  OG  SER    38     -19.274 -16.334   7.347  1.00 10.00      A   
ATOM    340  HG  SER    38     -18.846 -15.807   8.031  1.00 10.00      A   
ATOM    341  C   SER    38     -18.635 -14.739   3.992  1.00 10.00      A   
ATOM    342  O   SER    38     -18.158 -13.623   3.758  1.00 10.00      A   
ATOM    343  N   GLY    39     -19.479 -15.356   3.170  1.00 10.00      A   
ATOM    344  HN  GLY    39     -19.846 -16.229   3.433  1.00 10.00      A   
ATOM    345  CA  GLY    39     -19.858 -14.772   1.891  1.00 10.00      A   
ATOM    346  C   GLY    39     -20.820 -13.603   2.000  1.00 10.00      A   
ATOM    347  O   GLY    39     -21.300 -13.097   0.987  1.00 10.00      A   
ATOM    348  N   LYS    40     -21.092 -13.167   3.220  1.00 10.00      A   
ATOM    349  HN  LYS    40     -20.670 -13.607   3.985  1.00 10.00      A   
ATOM    350  CA  LYS    40     -21.996 -12.049   3.455  1.00 10.00      A   
ATOM    351  CB  LYS    40     -22.183 -11.828   4.957  1.00 10.00      A   
ATOM    352  CG  LYS    40     -20.883 -11.691   5.735  1.00 10.00      A   
ATOM    353  CD  LYS    40     -21.135 -11.683   7.228  1.00 10.00      A   
ATOM    354  CE  LYS    40     -19.859 -11.421   8.004  1.00 10.00      A   
ATOM    355  NZ  LYS    40     -20.049 -11.638   9.459  1.00 10.00      A   
ATOM    356  HZ1 LYS    40     -20.043 -12.658   9.671  1.00 10.00      A   
ATOM    357  HZ2 LYS    40     -20.961 -11.240   9.765  1.00 10.00      A   
ATOM    358  HZ3 LYS    40     -19.284 -11.179   9.994  1.00 10.00      A   
ATOM    359  C   LYS    40     -21.479 -10.778   2.785  1.00 10.00      A   
ATOM    360  O   LYS    40     -22.219 -10.098   2.075  1.00 10.00      A   
ATOM    361  N   SER    41     -20.201 -10.483   2.998  1.00 10.00      A   
ATOM    362  HN  SER    41     -19.666 -11.068   3.570  1.00 10.00      A   
ATOM    363  CA  SER    41     -19.573  -9.306   2.422  1.00 10.00      A   
ATOM    364  CB  SER    41     -18.264  -9.011   3.160  1.00 10.00      A   
ATOM    365  OG  SER    41     -18.388  -9.305   4.546  1.00 10.00      A   
ATOM    366  HG  SER    41     -18.557  -8.483   5.034  1.00 10.00      A   
ATOM    367  C   SER    41     -19.311  -9.519   0.934  1.00 10.00      A   
ATOM    368  O   SER    41     -19.259  -8.567   0.154  1.00 10.00      A   
ATOM    369  N   THR    42     -19.152 -10.782   0.555  1.00 10.00      A   
ATOM    370  HN  THR    42     -19.197 -11.489   1.229  1.00 10.00      A   
ATOM    371  CA  THR    42     -18.913 -11.147  -0.830  1.00 10.00      A   
ATOM    372  CB  THR    42     -18.599 -12.652  -0.925  1.00 10.00      A   
ATOM    373  OG1 THR    42     -17.507 -12.963  -0.048  1.00 10.00      A   
ATOM    374  HG1 THR    42     -16.833 -12.275  -0.121  1.00 10.00      A   
ATOM    375  CG2 THR    42     -18.243 -13.051  -2.346  1.00 10.00      A   
ATOM    376  C   THR    42     -20.150 -10.835  -1.668  1.00 10.00      A   
ATOM    377  O   THR    42     -20.054 -10.282  -2.767  1.00 10.00      A   
ATOM    378  N   LEU    43     -21.312 -11.171  -1.115  1.00 10.00      A   
ATOM    379  HN  LEU    43     -21.310 -11.592  -0.226  1.00 10.00      A   
ATOM    380  CA  LEU    43     -22.586 -10.944  -1.780  1.00 10.00      A   
ATOM    381  CB  LEU    43     -23.728 -11.501  -0.925  1.00 10.00      A   
ATOM    382  CG  LEU    43     -25.136 -11.408  -1.517  1.00 10.00      A   
ATOM    383  CD1 LEU    43     -25.264 -12.278  -2.758  1.00 10.00      A   
ATOM    384  CD2 LEU    43     -26.179 -11.785  -0.477  1.00 10.00      A   
ATOM    385  C   LEU    43     -22.809  -9.459  -2.059  1.00 10.00      A   
ATOM    386  O   LEU    43     -23.341  -9.094  -3.105  1.00 10.00      A   
ATOM    387  N   SER    44     -22.381  -8.612  -1.125  1.00 10.00      A   
ATOM    388  HN  SER    44     -21.958  -8.966  -0.314  1.00 10.00      A   
ATOM    389  CA  SER    44     -22.534  -7.169  -1.264  1.00 10.00      A   
ATOM    390  CB  SER    44     -21.964  -6.465  -0.033  1.00 10.00      A   
ATOM    391  OG  SER    44     -22.202  -7.222   1.141  1.00 10.00      A   
ATOM    392  HG  SER    44     -21.517  -7.011   1.801  1.00 10.00      A   
ATOM    393  C   SER    44     -21.845  -6.651  -2.521  1.00 10.00      A   
ATOM    394  O   SER    44     -22.419  -5.862  -3.273  1.00 10.00      A   
ATOM    395  N   ALA    45     -20.622  -7.115  -2.754  1.00 10.00      A   
ATOM    396  HN  ALA    45     -20.231  -7.765  -2.132  1.00 10.00      A   
ATOM    397  CA  ALA    45     -19.849  -6.689  -3.914  1.00 10.00      A   
ATOM    398  CB  ALA    45     -18.407  -7.158  -3.794  1.00 10.00      A   
ATOM    399  C   ALA    45     -20.472  -7.184  -5.215  1.00 10.00      A   
ATOM    400  O   ALA    45     -20.631  -6.418  -6.169  1.00 10.00      A   
ATOM    401  N   THR    46     -20.838  -8.461  -5.244  1.00 10.00      A   
ATOM    402  HN  THR    46     -20.693  -9.022  -4.448  1.00 10.00      A   
ATOM    403  CA  THR    46     -21.437  -9.057  -6.431  1.00 10.00      A   
ATOM    404  CB  THR    46     -21.606 -10.576  -6.258  1.00 10.00      A   
ATOM    405  OG1 THR    46     -20.439 -11.108  -5.615  1.00 10.00      A   
ATOM    406  HG1 THR    46     -19.674 -10.559  -5.832  1.00 10.00      A   
ATOM    407  CG2 THR    46     -21.786 -11.255  -7.610  1.00 10.00      A   
ATOM    408  C   THR    46     -22.786  -8.416  -6.768  1.00 10.00      A   
ATOM    409  O   THR    46     -23.069  -8.126  -7.931  1.00 10.00      A   
ATOM    410  N   LEU    47     -23.603  -8.174  -5.745  1.00 10.00      A   
ATOM    411  HN  LEU    47     -23.317  -8.411  -4.835  1.00 10.00      A   
ATOM    412  CA  LEU    47     -24.916  -7.569  -5.942  1.00 10.00      A   
ATOM    413  CB  LEU    47     -25.730  -7.581  -4.648  1.00 10.00      A   
ATOM    414  CG  LEU    47     -26.442  -8.890  -4.309  1.00 10.00      A   
ATOM    415  CD1 LEU    47     -27.276  -8.729  -3.049  1.00 10.00      A   
ATOM    416  CD2 LEU    47     -27.308  -9.348  -5.472  1.00 10.00      A   
ATOM    417  C   LEU    47     -24.807  -6.150  -6.483  1.00 10.00      A   
ATOM    418  O   LEU    47     -25.693  -5.680  -7.198  1.00 10.00      A   
ATOM    419  N   ALA    48     -23.729  -5.469  -6.136  1.00 10.00      A   
ATOM    420  HN  ALA    48     -23.060  -5.891  -5.553  1.00 10.00      A   
ATOM    421  CA  ALA    48     -23.513  -4.108  -6.597  1.00 10.00      A   
ATOM    422  CB  ALA    48     -22.607  -3.357  -5.637  1.00 10.00      A   
ATOM    423  C   ALA    48     -22.930  -4.105  -8.003  1.00 10.00      A   
ATOM    424  O   ALA    48     -23.579  -3.670  -8.954  1.00 10.00      A   
ATOM    425  N   GLY    49     -21.721  -4.620  -8.138  1.00 10.00      A   
ATOM    426  HN  GLY    49     -21.258  -4.985  -7.349  1.00 10.00      A   
ATOM    427  CA  GLY    49     -21.075  -4.656  -9.430  1.00 10.00      A   
ATOM    428  C   GLY    49     -19.604  -4.348  -9.316  1.00 10.00      A   
ATOM    429  O   GLY    49     -18.770  -5.009  -9.936  1.00 10.00      A   
ATOM    430  N   ARG    50     -19.290  -3.329  -8.529  1.00 10.00      A   
ATOM    431  HN  ARG    50     -20.010  -2.829  -8.084  1.00 10.00      A   
ATOM    432  CA  ARG    50     -17.913  -2.929  -8.306  1.00 10.00      A   
ATOM    433  CB  ARG    50     -17.869  -1.657  -7.457  1.00 10.00      A   
ATOM    434  CG  ARG    50     -16.491  -1.035  -7.338  1.00 10.00      A   
ATOM    435  CD  ARG    50     -16.463   0.034  -6.260  1.00 10.00      A   
ATOM    436  NE  ARG    50     -16.383  -0.535  -4.917  1.00 10.00      A   
ATOM    437  HE  ARG    50     -15.766  -1.300  -4.789  1.00 10.00      A   
ATOM    438  CZ  ARG    50     -17.076  -0.082  -3.871  1.00 10.00      A   
ATOM    439  NH1 ARG    50     -17.908   0.947  -4.017  1.00 10.00      A   
ATOM    440 HH11 ARG    50     -18.450   1.307  -3.196  1.00 10.00      A   
ATOM    441 HH12 ARG    50     -18.028   1.399  -4.952  1.00 10.00      A   
ATOM    442  NH2 ARG    50     -16.937  -0.657  -2.681  1.00 10.00      A   
ATOM    443 HH21 ARG    50     -16.285  -1.467  -2.560  1.00 10.00      A   
ATOM    444 HH22 ARG    50     -17.479  -0.312  -1.864  1.00 10.00      A   
ATOM    445  C   ARG    50     -17.172  -4.061  -7.602  1.00 10.00      A   
ATOM    446  O   ARG    50     -17.680  -4.628  -6.633  1.00 10.00      A   
ATOM    447  N   GLU    51     -15.990  -4.394  -8.112  1.00 10.00      A   
ATOM    448  HN  GLU    51     -15.657  -3.906  -8.889  1.00 10.00      A   
ATOM    449  CA  GLU    51     -15.174  -5.466  -7.550  1.00 10.00      A   
ATOM    450  CB  GLU    51     -14.864  -5.229  -6.065  1.00 10.00      A   
ATOM    451  CG  GLU    51     -13.618  -4.402  -5.804  1.00 10.00      A   
ATOM    452  CD  GLU    51     -13.870  -2.912  -5.833  1.00 10.00      A   
ATOM    453  OE1 GLU    51     -13.593  -2.281  -6.874  1.00 10.00      A   
ATOM    454  OE2 GLU    51     -14.326  -2.360  -4.805  1.00 10.00      A   
ATOM    455  C   GLU    51     -15.827  -6.832  -7.755  1.00 10.00      A   
ATOM    456  O   GLU    51     -15.930  -7.629  -6.820  1.00 10.00      A   
ATOM    457  N   ASP    52     -16.281  -7.091  -8.980  1.00 10.00      A   
ATOM    458  HN  ASP    52     -16.192  -6.411  -9.678  1.00 10.00      A   
ATOM    459  CA  ASP    52     -16.913  -8.368  -9.299  1.00 10.00      A   
ATOM    460  CB  ASP    52     -17.566  -8.346 -10.683  1.00 10.00      A   
ATOM    461  CG  ASP    52     -18.777  -9.262 -10.769  1.00 10.00      A   
ATOM    462  OD1 ASP    52     -19.906  -8.749 -10.969  1.00 10.00      A   
ATOM    463  OD2 ASP    52     -18.608 -10.494 -10.639  1.00 10.00      A   
ATOM    464  C   ASP    52     -15.890  -9.495  -9.203  1.00 10.00      A   
ATOM    465  O   ASP    52     -14.746  -9.353  -9.651  1.00 10.00      A   
ATOM    466  N   TYR    53     -16.296 -10.604  -8.609  1.00 10.00      A   
ATOM    467  HN  TYR    53     -17.224 -10.666  -8.297  1.00 10.00      A   
ATOM    468  CA  TYR    53     -15.398 -11.733  -8.430  1.00 10.00      A   
ATOM    469  CB  TYR    53     -15.606 -12.400  -7.068  1.00 10.00      A   
ATOM    470  CG  TYR    53     -15.499 -11.451  -5.898  1.00 10.00      A   
ATOM    471  CD1 TYR    53     -16.582 -11.234  -5.058  1.00 10.00      A   
ATOM    472  CD2 TYR    53     -14.317 -10.771  -5.632  1.00 10.00      A   
ATOM    473  CE1 TYR    53     -16.491 -10.369  -3.987  1.00 10.00      A   
ATOM    474  CE2 TYR    53     -14.218  -9.904  -4.562  1.00 10.00      A   
ATOM    475  CZ  TYR    53     -15.310  -9.708  -3.743  1.00 10.00      A   
ATOM    476  OH  TYR    53     -15.218  -8.847  -2.674  1.00 10.00      A   
ATOM    477  HH  TYR    53     -15.442  -9.323  -1.866  1.00 10.00      A   
ATOM    478  C   TYR    53     -15.507 -12.755  -9.556  1.00 10.00      A   
ATOM    479  O   TYR    53     -14.891 -12.594 -10.610  1.00 10.00      A   
ATOM    480  N   GLU    54     -16.296 -13.798  -9.333  1.00 10.00      A   
ATOM    481  HN  GLU    54     -16.783 -13.857  -8.485  1.00 10.00      A   
ATOM    482  CA  GLU    54     -16.465 -14.860 -10.314  1.00 10.00      A   
ATOM    483  CB  GLU    54     -15.250 -15.790 -10.248  1.00 10.00      A   
ATOM    484  CG  GLU    54     -15.272 -16.967 -11.205  1.00 10.00      A   
ATOM    485  CD  GLU    54     -14.222 -17.996 -10.841  1.00 10.00      A   
ATOM    486  OE1 GLU    54     -13.015 -17.699 -10.984  1.00 10.00      A   
ATOM    487  OE2 GLU    54     -14.596 -19.100 -10.390  1.00 10.00      A   
ATOM    488  C   GLU    54     -17.738 -15.644 -10.019  1.00 10.00      A   
ATOM    489  O   GLU    54     -17.883 -16.215  -8.940  1.00 10.00      A   
ATOM    490  N   VAL    55     -18.658 -15.659 -10.971  1.00 10.00      A   
ATOM    491  HN  VAL    55     -18.486 -15.182 -11.810  1.00 10.00      A   
ATOM    492  CA  VAL    55     -19.920 -16.368 -10.804  1.00 10.00      A   
ATOM    493  CB  VAL    55     -21.123 -15.492 -11.215  1.00 10.00      A   
ATOM    494  CG1 VAL    55     -22.434 -16.214 -10.942  1.00 10.00      A   
ATOM    495  CG2 VAL    55     -21.088 -14.159 -10.484  1.00 10.00      A   
ATOM    496  C   VAL    55     -19.930 -17.661 -11.617  1.00 10.00      A   
ATOM    497  O   VAL    55     -19.930 -17.632 -12.848  1.00 10.00      A   
ATOM    498  N   THR    56     -19.933 -18.790 -10.921  1.00 10.00      A   
ATOM    499  HN  THR    56     -19.921 -18.745  -9.940  1.00 10.00      A   
ATOM    500  CA  THR    56     -19.948 -20.096 -11.567  1.00 10.00      A   
ATOM    501  CB  THR    56     -19.559 -21.200 -10.567  1.00 10.00      A   
ATOM    502  OG1 THR    56     -18.514 -20.716  -9.716  1.00 10.00      A   
ATOM    503  HG1 THR    56     -17.696 -20.635 -10.227  1.00 10.00      A   
ATOM    504  CG2 THR    56     -19.082 -22.446 -11.298  1.00 10.00      A   
ATOM    505  C   THR    56     -21.334 -20.406 -12.129  1.00 10.00      A   
ATOM    506  O   THR    56     -21.467 -20.966 -13.218  1.00 10.00      A   
ATOM    507  N   GLY    57     -22.364 -20.024 -11.391  1.00 10.00      A   
ATOM    508  HN  GLY    57     -22.206 -19.558 -10.542  1.00 10.00      A   
ATOM    509  CA  GLY    57     -23.718 -20.279 -11.834  1.00 10.00      A   
ATOM    510  C   GLY    57     -24.743 -19.566 -10.983  1.00 10.00      A   
ATOM    511  O   GLY    57     -24.391 -18.905 -10.001  1.00 10.00      A   
ATOM    512  N   GLY    58     -26.005 -19.711 -11.358  1.00 10.00      A   
ATOM    513  HN  GLY    58     -26.209 -20.255 -12.146  1.00 10.00      A   
ATOM    514  CA  GLY    58     -27.083 -19.078 -10.632  1.00 10.00      A   
ATOM    515  C   GLY    58     -27.826 -18.079 -11.492  1.00 10.00      A   
ATOM    516  O   GLY    58     -27.435 -17.823 -12.632  1.00 10.00      A   
ATOM    517  N   THR    59     -28.895 -17.518 -10.954  1.00 10.00      A   
ATOM    518  HN  THR    59     -29.158 -17.766 -10.039  1.00 10.00      A   
ATOM    519  CA  THR    59     -29.687 -16.538 -11.676  1.00 10.00      A   
ATOM    520  CB  THR    59     -31.007 -17.149 -12.188  1.00 10.00      A   
ATOM    521  OG1 THR    59     -30.720 -18.364 -12.900  1.00 10.00      A   
ATOM    522  HG1 THR    59     -29.797 -18.354 -13.188  1.00 10.00      A   
ATOM    523  CG2 THR    59     -31.720 -16.177 -13.118  1.00 10.00      A   
ATOM    524  C   THR    59     -29.981 -15.330 -10.791  1.00 10.00      A   
ATOM    525  O   THR    59     -30.576 -15.460  -9.719  1.00 10.00      A   
ATOM    526  N   VAL    60     -29.535 -14.166 -11.235  1.00 10.00      A   
ATOM    527  HN  VAL    60     -29.047 -14.135 -12.088  1.00 10.00      A   
ATOM    528  CA  VAL    60     -29.748 -12.928 -10.501  1.00 10.00      A   
ATOM    529  CB  VAL    60     -28.420 -12.271 -10.066  1.00 10.00      A   
ATOM    530  CG1 VAL    60     -27.998 -12.777  -8.695  1.00 10.00      A   
ATOM    531  CG2 VAL    60     -27.322 -12.531 -11.091  1.00 10.00      A   
ATOM    532  C   VAL    60     -30.558 -11.952 -11.343  1.00 10.00      A   
ATOM    533  O   VAL    60     -30.064 -11.408 -12.335  1.00 10.00      A   
ATOM    534  N   GLU    61     -31.806 -11.743 -10.954  1.00 10.00      A   
ATOM    535  HN  GLU    61     -32.139 -12.193 -10.146  1.00 10.00      A   
ATOM    536  CA  GLU    61     -32.689 -10.849 -11.685  1.00 10.00      A   
ATOM    537  CB  GLU    61     -33.987 -11.558 -12.074  1.00 10.00      A   
ATOM    538  CG  GLU    61     -33.798 -12.788 -12.941  1.00 10.00      A   
ATOM    539  CD  GLU    61     -35.061 -13.167 -13.680  1.00 10.00      A   
ATOM    540  OE1 GLU    61     -36.080 -13.470 -13.019  1.00 10.00      A   
ATOM    541  OE2 GLU    61     -35.042 -13.166 -14.930  1.00 10.00      A   
ATOM    542  C   GLU    61     -33.013  -9.594 -10.887  1.00 10.00      A   
ATOM    543  O   GLU    61     -33.451  -9.664  -9.733  1.00 10.00      A   
ATOM    544  N   PHE    62     -32.807  -8.452 -11.517  1.00 10.00      A   
ATOM    545  HN  PHE    62     -32.456  -8.470 -12.438  1.00 10.00      A   
ATOM    546  CA  PHE    62     -33.086  -7.173 -10.896  1.00 10.00      A   
ATOM    547  CB  PHE    62     -31.795  -6.376 -10.681  1.00 10.00      A   
ATOM    548  CG  PHE    62     -32.004  -5.081  -9.944  1.00 10.00      A   
ATOM    549  CD1 PHE    62     -32.398  -5.083  -8.616  1.00 10.00      A   
ATOM    550  CD2 PHE    62     -31.813  -3.863 -10.581  1.00 10.00      A   
ATOM    551  CE1 PHE    62     -32.598  -3.898  -7.935  1.00 10.00      A   
ATOM    552  CE2 PHE    62     -32.011  -2.674  -9.905  1.00 10.00      A   
ATOM    553  CZ  PHE    62     -32.405  -2.691  -8.581  1.00 10.00      A   
ATOM    554  C   PHE    62     -34.067  -6.385 -11.756  1.00 10.00      A   
ATOM    555  O   PHE    62     -33.715  -5.902 -12.836  1.00 10.00      A   
ATOM    556  N   LYS    63     -35.307  -6.297 -11.280  1.00 10.00      A   
ATOM    557  HN  LYS    63     -35.517  -6.748 -10.432  1.00 10.00      A   
ATOM    558  CA  LYS    63     -36.374  -5.573 -11.975  1.00 10.00      A   
ATOM    559  CB  LYS    63     -36.037  -4.084 -12.128  1.00 10.00      A   
ATOM    560  CG  LYS    63     -35.786  -3.362 -10.813  1.00 10.00      A   
ATOM    561  CD  LYS    63     -35.559  -1.874 -11.030  1.00 10.00      A   
ATOM    562  CE  LYS    63     -36.843  -1.178 -11.449  1.00 10.00      A   
ATOM    563  NZ  LYS    63     -36.664   0.290 -11.584  1.00 10.00      A   
ATOM    564  HZ1 LYS    63     -36.335   0.700 -10.680  1.00 10.00      A   
ATOM    565  HZ2 LYS    63     -37.564   0.735 -11.845  1.00 10.00      A   
ATOM    566  HZ3 LYS    63     -35.964   0.500 -12.322  1.00 10.00      A   
ATOM    567  C   LYS    63     -36.689  -6.198 -13.334  1.00 10.00      A   
ATOM    568  O   LYS    63     -37.189  -5.526 -14.239  1.00 10.00      A   
ATOM    569  N   GLY    64     -36.400  -7.487 -13.464  1.00 10.00      A   
ATOM    570  HN  GLY    64     -36.019  -7.971 -12.699  1.00 10.00      A   
ATOM    571  CA  GLY    64     -36.653  -8.190 -14.707  1.00 10.00      A   
ATOM    572  C   GLY    64     -35.418  -8.298 -15.584  1.00 10.00      A   
ATOM    573  O   GLY    64     -35.366  -9.123 -16.500  1.00 10.00      A   
ATOM    574  N   LYS    65     -34.423  -7.468 -15.305  1.00 10.00      A   
ATOM    575  HN  LYS    65     -34.514  -6.848 -14.550  1.00 10.00      A   
ATOM    576  CA  LYS    65     -33.186  -7.468 -16.074  1.00 10.00      A   
ATOM    577  CB  LYS    65     -32.629  -6.047 -16.194  1.00 10.00      A   
ATOM    578  CG  LYS    65     -33.571  -5.064 -16.870  1.00 10.00      A   
ATOM    579  CD  LYS    65     -32.907  -3.713 -17.075  1.00 10.00      A   
ATOM    580  CE  LYS    65     -33.851  -2.738 -17.757  1.00 10.00      A   
ATOM    581  NZ  LYS    65     -33.203  -1.428 -18.031  1.00 10.00      A   
ATOM    582  HZ1 LYS    65     -32.434  -1.545 -18.723  1.00 10.00      A   
ATOM    583  HZ2 LYS    65     -32.799  -1.032 -17.153  1.00 10.00      A   
ATOM    584  HZ3 LYS    65     -33.899  -0.758 -18.413  1.00 10.00      A   
ATOM    585  C   LYS    65     -32.156  -8.373 -15.418  1.00 10.00      A   
ATOM    586  O   LYS    65     -32.242  -8.653 -14.221  1.00 10.00      A   
ATOM    587  N   ASP    66     -31.188  -8.829 -16.200  1.00 10.00      A   
ATOM    588  HN  ASP    66     -31.170  -8.562 -17.146  1.00 10.00      A   
ATOM    589  CA  ASP    66     -30.140  -9.700 -15.688  1.00 10.00      A   
ATOM    590  CB  ASP    66     -29.547 -10.558 -16.809  1.00 10.00      A   
ATOM    591  CG  ASP    66     -28.530 -11.564 -16.304  1.00 10.00      A   
ATOM    592  OD1 ASP    66     -27.562 -11.858 -17.036  1.00 10.00      A   
ATOM    593  OD2 ASP    66     -28.699 -12.074 -15.181  1.00 10.00      A   
ATOM    594  C   ASP    66     -29.047  -8.873 -15.032  1.00 10.00      A   
ATOM    595  O   ASP    66     -28.598  -7.871 -15.592  1.00 10.00      A   
ATOM    596  N   LEU    67     -28.626  -9.290 -13.850  1.00 10.00      A   
ATOM    597  HN  LEU    67     -29.026 -10.100 -13.458  1.00 10.00      A   
ATOM    598  CA  LEU    67     -27.592  -8.579 -13.115  1.00 10.00      A   
ATOM    599  CB  LEU    67     -27.549  -9.051 -11.660  1.00 10.00      A   
ATOM    600  CG  LEU    67     -26.640  -8.258 -10.720  1.00 10.00      A   
ATOM    601  CD1 LEU    67     -27.243  -6.896 -10.425  1.00 10.00      A   
ATOM    602  CD2 LEU    67     -26.388  -9.027  -9.433  1.00 10.00      A   
ATOM    603  C   LEU    67     -26.221  -8.758 -13.759  1.00 10.00      A   
ATOM    604  O   LEU    67     -25.432  -7.817 -13.830  1.00 10.00      A   
ATOM    605  N   LEU    68     -25.954  -9.962 -14.248  1.00 10.00      A   
ATOM    606  HN  LEU    68     -26.640 -10.662 -14.196  1.00 10.00      A   
ATOM    607  CA  LEU    68     -24.667 -10.266 -14.864  1.00 10.00      A   
ATOM    608  CB  LEU    68     -24.415 -11.774 -14.898  1.00 10.00      A   
ATOM    609  CG  LEU    68     -24.301 -12.475 -13.541  1.00 10.00      A   
ATOM    610  CD1 LEU    68     -23.868 -13.920 -13.726  1.00 10.00      A   
ATOM    611  CD2 LEU    68     -23.335 -11.735 -12.626  1.00 10.00      A   
ATOM    612  C   LEU    68     -24.535  -9.673 -16.263  1.00 10.00      A   
ATOM    613  O   LEU    68     -23.425  -9.498 -16.769  1.00 10.00      A   
ATOM    614  N   ALA    69     -25.665  -9.367 -16.884  1.00 10.00      A   
ATOM    615  HN  ALA    69     -26.520  -9.541 -16.436  1.00 10.00      A   
ATOM    616  CA  ALA    69     -25.665  -8.789 -18.221  1.00 10.00      A   
ATOM    617  CB  ALA    69     -26.999  -9.034 -18.910  1.00 10.00      A   
ATOM    618  C   ALA    69     -25.356  -7.298 -18.171  1.00 10.00      A   
ATOM    619  O   ALA    69     -25.034  -6.686 -19.188  1.00 10.00      A   
ATOM    620  N   LEU    70     -25.450  -6.718 -16.984  1.00 10.00      A   
ATOM    621  HN  LEU    70     -25.697  -7.258 -16.204  1.00 10.00      A   
ATOM    622  CA  LEU    70     -25.184  -5.300 -16.808  1.00 10.00      A   
ATOM    623  CB  LEU    70     -26.345  -4.627 -16.069  1.00 10.00      A   
ATOM    624  CG  LEU    70     -27.699  -4.629 -16.786  1.00 10.00      A   
ATOM    625  CD1 LEU    70     -28.739  -3.883 -15.965  1.00 10.00      A   
ATOM    626  CD2 LEU    70     -27.579  -4.023 -18.176  1.00 10.00      A   
ATOM    627  C   LEU    70     -23.879  -5.079 -16.053  1.00 10.00      A   
ATOM    628  O   LEU    70     -23.510  -5.875 -15.190  1.00 10.00      A   
ATOM    629  N   SER    71     -23.186  -3.998 -16.379  1.00 10.00      A   
ATOM    630  HN  SER    71     -23.538  -3.392 -17.069  1.00 10.00      A   
ATOM    631  CA  SER    71     -21.922  -3.669 -15.730  1.00 10.00      A   
ATOM    632  CB  SER    71     -21.066  -2.837 -16.693  1.00 10.00      A   
ATOM    633  OG  SER    71     -21.654  -1.569 -16.924  1.00 10.00      A   
ATOM    634  HG  SER    71     -22.450  -1.674 -17.470  1.00 10.00      A   
ATOM    635  C   SER    71     -22.196  -2.875 -14.451  1.00 10.00      A   
ATOM    636  O   SER    71     -23.345  -2.502 -14.199  1.00 10.00      A   
ATOM    637  N   PRO    72     -21.170  -2.625 -13.609  1.00 10.00      A   
ATOM    638  CA  PRO    72     -21.333  -1.846 -12.374  1.00 10.00      A   
ATOM    639  CB  PRO    72     -19.897  -1.618 -11.907  1.00 10.00      A   
ATOM    640  CG  PRO    72     -19.136  -2.769 -12.463  1.00 10.00      A   
ATOM    641  CD  PRO    72     -19.782  -3.102 -13.779  1.00 10.00      A   
ATOM    642  C   PRO    72     -22.014  -0.507 -12.651  1.00 10.00      A   
ATOM    643  O   PRO    72     -22.916  -0.094 -11.919  1.00 10.00      A   
ATOM    644  N   GLU    73     -21.587   0.151 -13.730  1.00 10.00      A   
ATOM    645  HN  GLU    73     -20.859  -0.238 -14.262  1.00 10.00      A   
ATOM    646  CA  GLU    73     -22.154   1.432 -14.141  1.00 10.00      A   
ATOM    647  CB  GLU    73     -21.438   1.937 -15.405  1.00 10.00      A   
ATOM    648  CG  GLU    73     -22.269   2.863 -16.284  1.00 10.00      A   
ATOM    649  CD  GLU    73     -22.098   2.571 -17.762  1.00 10.00      A   
ATOM    650  OE1 GLU    73     -21.429   1.571 -18.107  1.00 10.00      A   
ATOM    651  OE2 GLU    73     -22.636   3.337 -18.592  1.00 10.00      A   
ATOM    652  C   GLU    73     -23.654   1.285 -14.398  1.00 10.00      A   
ATOM    653  O   GLU    73     -24.458   2.123 -13.981  1.00 10.00      A   
ATOM    654  N   ASP    74     -24.021   0.197 -15.067  1.00 10.00      A   
ATOM    655  HN  ASP    74     -23.329  -0.438 -15.354  1.00 10.00      A   
ATOM    656  CA  ASP    74     -25.418  -0.082 -15.384  1.00 10.00      A   
ATOM    657  CB  ASP    74     -25.531  -1.282 -16.328  1.00 10.00      A   
ATOM    658  CG  ASP    74     -24.927  -1.048 -17.694  1.00 10.00      A   
ATOM    659  OD1 ASP    74     -25.404  -0.152 -18.420  1.00 10.00      A   
ATOM    660  OD2 ASP    74     -23.981  -1.780 -18.060  1.00 10.00      A   
ATOM    661  C   ASP    74     -26.203  -0.383 -14.116  1.00 10.00      A   
ATOM    662  O   ASP    74     -27.301   0.134 -13.914  1.00 10.00      A   
ATOM    663  N   ARG    75     -25.625  -1.222 -13.262  1.00 10.00      A   
ATOM    664  HN  ARG    75     -24.738  -1.588 -13.483  1.00 10.00      A   
ATOM    665  CA  ARG    75     -26.259  -1.610 -12.010  1.00 10.00      A   
ATOM    666  CB  ARG    75     -25.412  -2.651 -11.271  1.00 10.00      A   
ATOM    667  CG  ARG    75     -25.695  -4.084 -11.698  1.00 10.00      A   
ATOM    668  CD  ARG    75     -24.456  -4.774 -12.249  1.00 10.00      A   
ATOM    669  NE  ARG    75     -23.780  -5.606 -11.250  1.00 10.00      A   
ATOM    670  HE  ARG    75     -23.962  -5.408 -10.303  1.00 10.00      A   
ATOM    671  CZ  ARG    75     -22.929  -6.595 -11.554  1.00 10.00      A   
ATOM    672  NH1 ARG    75     -22.657  -6.875 -12.820  1.00 10.00      A   
ATOM    673 HH11 ARG    75     -21.996  -7.646 -13.056  1.00 10.00      A   
ATOM    674 HH12 ARG    75     -23.102  -6.326 -13.591  1.00 10.00      A   
ATOM    675  NH2 ARG    75     -22.365  -7.318 -10.591  1.00 10.00      A   
ATOM    676 HH21 ARG    75     -21.691  -8.088 -10.832  1.00 10.00      A   
ATOM    677 HH22 ARG    75     -22.584  -7.126  -9.589  1.00 10.00      A   
ATOM    678  C   ARG    75     -26.536  -0.397 -11.126  1.00 10.00      A   
ATOM    679  O   ARG    75     -27.619  -0.268 -10.550  1.00 10.00      A   
ATOM    680  N   ALA    76     -25.560   0.498 -11.031  1.00 10.00      A   
ATOM    681  HN  ALA    76     -24.713   0.339 -11.506  1.00 10.00      A   
ATOM    682  CA  ALA    76     -25.710   1.706 -10.231  1.00 10.00      A   
ATOM    683  CB  ALA    76     -24.392   2.464 -10.167  1.00 10.00      A   
ATOM    684  C   ALA    76     -26.808   2.592 -10.808  1.00 10.00      A   
ATOM    685  O   ALA    76     -27.623   3.153 -10.074  1.00 10.00      A   
ATOM    686  N   GLY    77     -26.835   2.690 -12.134  1.00 10.00      A   
ATOM    687  HN  GLY    77     -26.160   2.208 -12.663  1.00 10.00      A   
ATOM    688  CA  GLY    77     -27.833   3.500 -12.808  1.00 10.00      A   
ATOM    689  C   GLY    77     -29.239   2.949 -12.651  1.00 10.00      A   
ATOM    690  O   GLY    77     -30.201   3.712 -12.575  1.00 10.00      A   
ATOM    691  N   GLU    78     -29.356   1.624 -12.606  1.00 10.00      A   
ATOM    692  HN  GLU    78     -28.549   1.072 -12.685  1.00 10.00      A   
ATOM    693  CA  GLU    78     -30.650   0.970 -12.453  1.00 10.00      A   
ATOM    694  CB  GLU    78     -30.534  -0.546 -12.618  1.00 10.00      A   
ATOM    695  CG  GLU    78     -30.581  -1.022 -14.061  1.00 10.00      A   
ATOM    696  CD  GLU    78     -31.864  -0.633 -14.776  1.00 10.00      A   
ATOM    697  OE1 GLU    78     -32.930  -0.579 -14.128  1.00 10.00      A   
ATOM    698  OE2 GLU    78     -31.815  -0.387 -16.000  1.00 10.00      A   
ATOM    699  C   GLU    78     -31.284   1.307 -11.109  1.00 10.00      A   
ATOM    700  O   GLU    78     -32.508   1.365 -10.990  1.00 10.00      A   
ATOM    701  N   GLY    79     -30.455   1.539 -10.097  1.00 10.00      A   
ATOM    702  HN  GLY    79     -29.486   1.498 -10.246  1.00 10.00      A   
ATOM    703  CA  GLY    79     -30.978   1.878  -8.788  1.00 10.00      A   
ATOM    704  C   GLY    79     -30.264   1.187  -7.644  1.00 10.00      A   
ATOM    705  O   GLY    79     -30.749   1.208  -6.511  1.00 10.00      A   
ATOM    706  N   ILE    80     -29.129   0.568  -7.933  1.00 10.00      A   
ATOM    707  HN  ILE    80     -28.804   0.571  -8.857  1.00 10.00      A   
ATOM    708  CA  ILE    80     -28.349  -0.120  -6.910  1.00 10.00      A   
ATOM    709  CB  ILE    80     -27.694  -1.402  -7.465  1.00 10.00      A   
ATOM    710  CG1 ILE    80     -28.772  -2.346  -8.005  1.00 10.00      A   
ATOM    711  CG2 ILE    80     -26.870  -2.093  -6.386  1.00 10.00      A   
ATOM    712  CD1 ILE    80     -28.230  -3.538  -8.764  1.00 10.00      A   
ATOM    713  C   ILE    80     -27.272   0.811  -6.367  1.00 10.00      A   
ATOM    714  O   ILE    80     -26.410   1.272  -7.114  1.00 10.00      A   
ATOM    715  N   PHE    81     -27.335   1.100  -5.076  1.00 10.00      A   
ATOM    716  HN  PHE    81     -28.051   0.704  -4.530  1.00 10.00      A   
ATOM    717  CA  PHE    81     -26.369   1.989  -4.449  1.00 10.00      A   
ATOM    718  CB  PHE    81     -27.080   3.121  -3.695  1.00 10.00      A   
ATOM    719  CG  PHE    81     -26.180   3.891  -2.766  1.00 10.00      A   
ATOM    720  CD1 PHE    81     -25.333   4.871  -3.254  1.00 10.00      A   
ATOM    721  CD2 PHE    81     -26.173   3.625  -1.403  1.00 10.00      A   
ATOM    722  CE1 PHE    81     -24.497   5.569  -2.407  1.00 10.00      A   
ATOM    723  CE2 PHE    81     -25.340   4.322  -0.550  1.00 10.00      A   
ATOM    724  CZ  PHE    81     -24.499   5.296  -1.052  1.00 10.00      A   
ATOM    725  C   PHE    81     -25.422   1.252  -3.510  1.00 10.00      A   
ATOM    726  O   PHE    81     -25.842   0.422  -2.699  1.00 10.00      A   
ATOM    727  N   MET    82     -24.144   1.569  -3.636  1.00 10.00      A   
ATOM    728  HN  MET    82     -23.884   2.211  -4.330  1.00 10.00      A   
ATOM    729  CA  MET    82     -23.106   1.001  -2.792  1.00 10.00      A   
ATOM    730  CB  MET    82     -22.330  -0.086  -3.540  1.00 10.00      A   
ATOM    731  CG  MET    82     -21.402  -0.903  -2.653  1.00 10.00      A   
ATOM    732  SD  MET    82     -20.243  -1.913  -3.595  1.00 10.00      A   
ATOM    733  CE  MET    82     -19.575  -2.964  -2.305  1.00 10.00      A   
ATOM    734  C   MET    82     -22.161   2.126  -2.390  1.00 10.00      A   
ATOM    735  O   MET    82     -21.909   3.028  -3.188  1.00 10.00      A   
ATOM    736  N   ALA    83     -21.657   2.088  -1.162  1.00 10.00      A   
ATOM    737  HN  ALA    83     -21.903   1.350  -0.562  1.00 10.00      A   
ATOM    738  CA  ALA    83     -20.747   3.124  -0.679  1.00 10.00      A   
ATOM    739  CB  ALA    83     -20.376   2.873   0.774  1.00 10.00      A   
ATOM    740  C   ALA    83     -19.492   3.212  -1.544  1.00 10.00      A   
ATOM    741  O   ALA    83     -18.790   2.215  -1.750  1.00 10.00      A   
ATOM    742  N   PHE    84     -19.217   4.406  -2.051  1.00 10.00      A   
ATOM    743  HN  PHE    84     -19.813   5.162  -1.850  1.00 10.00      A   
ATOM    744  CA  PHE    84     -18.050   4.631  -2.892  1.00 10.00      A   
ATOM    745  CB  PHE    84     -18.457   4.970  -4.331  1.00 10.00      A   
ATOM    746  CG  PHE    84     -19.426   6.115  -4.464  1.00 10.00      A   
ATOM    747  CD1 PHE    84     -18.976   7.424  -4.518  1.00 10.00      A   
ATOM    748  CD2 PHE    84     -20.788   5.879  -4.545  1.00 10.00      A   
ATOM    749  CE1 PHE    84     -19.863   8.474  -4.649  1.00 10.00      A   
ATOM    750  CE2 PHE    84     -21.681   6.924  -4.674  1.00 10.00      A   
ATOM    751  CZ  PHE    84     -21.219   8.224  -4.727  1.00 10.00      A   
ATOM    752  C   PHE    84     -17.153   5.716  -2.309  1.00 10.00      A   
ATOM    753  O   PHE    84     -17.516   6.381  -1.339  1.00 10.00      A   
ATOM    754  N   GLN    85     -15.986   5.895  -2.908  1.00 10.00      A   
ATOM    755  HN  GLN    85     -15.763   5.356  -3.694  1.00 10.00      A   
ATOM    756  CA  GLN    85     -15.038   6.891  -2.436  1.00 10.00      A   
ATOM    757  CB  GLN    85     -13.671   6.263  -2.149  1.00 10.00      A   
ATOM    758  CG  GLN    85     -13.557   5.665  -0.754  1.00 10.00      A   
ATOM    759  CD  GLN    85     -13.920   6.664   0.330  1.00 10.00      A   
ATOM    760  OE1 GLN    85     -13.700   7.868   0.182  1.00 10.00      A   
ATOM    761  NE2 GLN    85     -14.484   6.175   1.424  1.00 10.00      A   
ATOM    762 HE21 GLN    85     -14.633   5.204   1.476  1.00 10.00      A   
ATOM    763 HE22 GLN    85     -14.740   6.802   2.134  1.00 10.00      A   
ATOM    764  C   GLN    85     -14.912   8.058  -3.405  1.00 10.00      A   
ATOM    765  O   GLN    85     -15.277   7.949  -4.577  1.00 10.00      A   
ATOM    766  N   TYR    86     -14.394   9.169  -2.902  1.00 10.00      A   
ATOM    767  HN  TYR    86     -14.115   9.176  -1.962  1.00 10.00      A   
ATOM    768  CA  TYR    86     -14.219  10.374  -3.701  1.00 10.00      A   
ATOM    769  CB  TYR    86     -14.490  11.614  -2.841  1.00 10.00      A   
ATOM    770  CG  TYR    86     -15.904  11.715  -2.312  1.00 10.00      A   
ATOM    771  CD1 TYR    86     -16.260  11.111  -1.115  1.00 10.00      A   
ATOM    772  CD2 TYR    86     -16.878  12.420  -3.007  1.00 10.00      A   
ATOM    773  CE1 TYR    86     -17.545  11.206  -0.622  1.00 10.00      A   
ATOM    774  CE2 TYR    86     -18.169  12.520  -2.521  1.00 10.00      A   
ATOM    775  CZ  TYR    86     -18.495  11.910  -1.327  1.00 10.00      A   
ATOM    776  OH  TYR    86     -19.775  12.012  -0.832  1.00 10.00      A   
ATOM    777  HH  TYR    86     -19.734  12.268   0.104  1.00 10.00      A   
ATOM    778  C   TYR    86     -12.806  10.449  -4.277  1.00 10.00      A   
ATOM    779  O   TYR    86     -11.876   9.853  -3.725  1.00 10.00      A   
ATOM    780  N   PRO    87     -12.631  11.175  -5.399  1.00 10.00      A   
ATOM    781  CA  PRO    87     -11.323  11.343  -6.047  1.00 10.00      A   
ATOM    782  CB  PRO    87     -11.647  12.136  -7.323  1.00 10.00      A   
ATOM    783  CG  PRO    87     -13.116  11.984  -7.513  1.00 10.00      A   
ATOM    784  CD  PRO    87     -13.693  11.878  -6.135  1.00 10.00      A   
ATOM    785  C   PRO    87     -10.353  12.134  -5.174  1.00 10.00      A   
ATOM    786  O   PRO    87     -10.759  13.006  -4.403  1.00 10.00      A   
ATOM    787  N   VAL    88      -9.068  11.832  -5.306  1.00 10.00      A   
ATOM    788  HN  VAL    88      -8.801  11.152  -5.956  1.00 10.00      A   
ATOM    789  CA  VAL    88      -8.040  12.503  -4.521  1.00 10.00      A   
ATOM    790  CB  VAL    88      -7.222  11.500  -3.670  1.00 10.00      A   
ATOM    791  CG1 VAL    88      -6.332  12.235  -2.677  1.00 10.00      A   
ATOM    792  CG2 VAL    88      -8.134  10.517  -2.950  1.00 10.00      A   
ATOM    793  C   VAL    88      -7.085  13.278  -5.425  1.00 10.00      A   
ATOM    794  O   VAL    88      -6.574  12.732  -6.406  1.00 10.00      A   
ATOM    795  N   GLU    89      -6.872  14.549  -5.089  1.00 10.00      A   
ATOM    796  HN  GLU    89      -7.344  14.913  -4.310  1.00 10.00      A   
ATOM    797  CA  GLU    89      -5.969  15.430  -5.828  1.00 10.00      A   
ATOM    798  CB  GLU    89      -4.504  15.018  -5.641  1.00 10.00      A   
ATOM    799  CG  GLU    89      -4.014  15.057  -4.200  1.00 10.00      A   
ATOM    800  CD  GLU    89      -4.079  16.444  -3.590  1.00 10.00      A   
ATOM    801  OE1 GLU    89      -3.498  17.386  -4.169  1.00 10.00      A   
ATOM    802  OE2 GLU    89      -4.703  16.598  -2.519  1.00 10.00      A   
ATOM    803  C   GLU    89      -6.313  15.547  -7.315  1.00 10.00      A   
ATOM    804  O   GLU    89      -5.486  15.242  -8.179  1.00 10.00      A   
ATOM    805  N   ILE    90      -7.529  15.977  -7.616  1.00 10.00      A   
ATOM    806  HN  ILE    90      -8.162  16.181  -6.891  1.00 10.00      A   
ATOM    807  CA  ILE    90      -7.944  16.153  -9.000  1.00 10.00      A   
ATOM    808  CB  ILE    90      -9.044  15.157  -9.435  1.00 10.00      A   
ATOM    809  CG1 ILE    90      -8.515  13.719  -9.338  1.00 10.00      A   
ATOM    810  CG2 ILE    90      -9.502  15.461 -10.857  1.00 10.00      A   
ATOM    811  CD1 ILE    90      -9.423  12.670  -9.948  1.00 10.00      A   
ATOM    812  C   ILE    90      -8.390  17.593  -9.243  1.00 10.00      A   
ATOM    813  O   ILE    90      -9.419  18.033  -8.722  1.00 10.00      A   
ATOM    814  N   PRO    91      -7.598  18.346 -10.024  1.00 10.00      A   
ATOM    815  CA  PRO    91      -7.883  19.751 -10.341  1.00 10.00      A   
ATOM    816  CB  PRO    91      -6.757  20.143 -11.308  1.00 10.00      A   
ATOM    817  CG  PRO    91      -5.669  19.163 -11.040  1.00 10.00      A   
ATOM    818  CD  PRO    91      -6.352  17.882 -10.663  1.00 10.00      A   
ATOM    819  C   PRO    91      -9.238  19.930 -11.020  1.00 10.00      A   
ATOM    820  O   PRO    91      -9.509  19.328 -12.063  1.00 10.00      A   
ATOM    821  N   GLY    92     -10.091  20.745 -10.411  1.00 10.00      A   
ATOM    822  HN  GLY    92      -9.828  21.171  -9.566  1.00 10.00      A   
ATOM    823  CA  GLY    92     -11.403  21.005 -10.969  1.00 10.00      A   
ATOM    824  C   GLY    92     -12.484  20.108 -10.395  1.00 10.00      A   
ATOM    825  O   GLY    92     -13.556  20.583 -10.017  1.00 10.00      A   
ATOM    826  N   VAL    93     -12.198  18.819 -10.307  1.00 10.00      A   
ATOM    827  HN  VAL    93     -11.314  18.506 -10.589  1.00 10.00      A   
ATOM    828  CA  VAL    93     -13.163  17.856  -9.792  1.00 10.00      A   
ATOM    829  CB  VAL    93     -12.981  16.463 -10.432  1.00 10.00      A   
ATOM    830  CG1 VAL    93     -14.091  15.517  -9.995  1.00 10.00      A   
ATOM    831  CG2 VAL    93     -12.940  16.574 -11.950  1.00 10.00      A   
ATOM    832  C   VAL    93     -13.093  17.741  -8.270  1.00 10.00      A   
ATOM    833  O   VAL    93     -12.260  17.016  -7.723  1.00 10.00      A   
ATOM    834  N   SER    94     -13.961  18.478  -7.596  1.00 10.00      A   
ATOM    835  HN  SER    94     -14.576  19.061  -8.089  1.00 10.00      A   
ATOM    836  CA  SER    94     -14.025  18.462  -6.144  1.00 10.00      A   
ATOM    837  CB  SER    94     -14.387  19.861  -5.651  1.00 10.00      A   
ATOM    838  OG  SER    94     -15.408  20.420  -6.461  1.00 10.00      A   
ATOM    839  HG  SER    94     -15.299  21.376  -6.495  1.00 10.00      A   
ATOM    840  C   SER    94     -15.080  17.459  -5.681  1.00 10.00      A   
ATOM    841  O   SER    94     -15.659  16.745  -6.499  1.00 10.00      A   
ATOM    842  N   ASN    95     -15.337  17.418  -4.375  1.00 10.00      A   
ATOM    843  HN  ASN    95     -14.843  18.013  -3.775  1.00 10.00      A   
ATOM    844  CA  ASN    95     -16.331  16.503  -3.812  1.00 10.00      A   
ATOM    845  CB  ASN    95     -16.400  16.655  -2.286  1.00 10.00      A   
ATOM    846  CG  ASN    95     -15.226  16.032  -1.558  1.00 10.00      A   
ATOM    847  OD1 ASN    95     -14.677  15.016  -1.983  1.00 10.00      A   
ATOM    848  ND2 ASN    95     -14.840  16.630  -0.443  1.00 10.00      A   
ATOM    849 HD21 ASN    95     -15.332  17.431  -0.149  1.00 10.00      A   
ATOM    850 HD22 ASN    95     -14.076  16.256   0.044  1.00 10.00      A   
ATOM    851  C   ASN    95     -17.709  16.774  -4.405  1.00 10.00      A   
ATOM    852  O   ASN    95     -18.348  15.881  -4.965  1.00 10.00      A   
ATOM    853  N   GLN    96     -18.149  18.024  -4.293  1.00 10.00      A   
ATOM    854  HN  GLN    96     -17.580  18.690  -3.850  1.00 10.00      A   
ATOM    855  CA  GLN    96     -19.453  18.436  -4.800  1.00 10.00      A   
ATOM    856  CB  GLN    96     -19.746  19.879  -4.376  1.00 10.00      A   
ATOM    857  CG  GLN    96     -21.224  20.224  -4.277  1.00 10.00      A   
ATOM    858  CD  GLN    96     -21.459  21.571  -3.619  1.00 10.00      A   
ATOM    859  OE1 GLN    96     -20.672  22.015  -2.785  1.00 10.00      A   
ATOM    860  NE2 GLN    96     -22.546  22.234  -3.991  1.00 10.00      A   
ATOM    861 HE21 GLN    96     -23.134  21.823  -4.662  1.00 10.00      A   
ATOM    862 HE22 GLN    96     -22.722  23.105  -3.575  1.00 10.00      A   
ATOM    863  C   GLN    96     -19.524  18.303  -6.321  1.00 10.00      A   
ATOM    864  O   GLN    96     -20.535  17.863  -6.867  1.00 10.00      A   
ATOM    865  N   PHE    97     -18.436  18.667  -6.992  1.00 10.00      A   
ATOM    866  HN  PHE    97     -17.657  18.992  -6.495  1.00 10.00      A   
ATOM    867  CA  PHE    97     -18.365  18.598  -8.450  1.00 10.00      A   
ATOM    868  CB  PHE    97     -17.055  19.220  -8.941  1.00 10.00      A   
ATOM    869  CG  PHE    97     -17.049  19.599 -10.393  1.00 10.00      A   
ATOM    870  CD1 PHE    97     -17.789  20.677 -10.842  1.00 10.00      A   
ATOM    871  CD2 PHE    97     -16.297  18.882 -11.308  1.00 10.00      A   
ATOM    872  CE1 PHE    97     -17.782  21.036 -12.175  1.00 10.00      A   
ATOM    873  CE2 PHE    97     -16.285  19.232 -12.645  1.00 10.00      A   
ATOM    874  CZ  PHE    97     -17.029  20.312 -13.079  1.00 10.00      A   
ATOM    875  C   PHE    97     -18.479  17.154  -8.935  1.00 10.00      A   
ATOM    876  O   PHE    97     -19.239  16.857  -9.859  1.00 10.00      A   
ATOM    877  N   PHE    98     -17.722  16.263  -8.301  1.00 10.00      A   
ATOM    878  HN  PHE    98     -17.135  16.567  -7.573  1.00 10.00      A   
ATOM    879  CA  PHE    98     -17.733  14.849  -8.652  1.00 10.00      A   
ATOM    880  CB  PHE    98     -16.716  14.082  -7.793  1.00 10.00      A   
ATOM    881  CG  PHE    98     -16.863  12.585  -7.831  1.00 10.00      A   
ATOM    882  CD1 PHE    98     -16.441  11.860  -8.932  1.00 10.00      A   
ATOM    883  CD2 PHE    98     -17.417  11.903  -6.760  1.00 10.00      A   
ATOM    884  CE1 PHE    98     -16.568  10.485  -8.966  1.00 10.00      A   
ATOM    885  CE2 PHE    98     -17.549  10.528  -6.787  1.00 10.00      A   
ATOM    886  CZ  PHE    98     -17.123   9.817  -7.892  1.00 10.00      A   
ATOM    887  C   PHE    98     -19.127  14.257  -8.482  1.00 10.00      A   
ATOM    888  O   PHE    98     -19.634  13.573  -9.373  1.00 10.00      A   
ATOM    889  N   LEU    99     -19.753  14.548  -7.347  1.00 10.00      A   
ATOM    890  HN  LEU    99     -19.309  15.130  -6.689  1.00 10.00      A   
ATOM    891  CA  LEU    99     -21.081  14.027  -7.055  1.00 10.00      A   
ATOM    892  CB  LEU    99     -21.475  14.291  -5.601  1.00 10.00      A   
ATOM    893  CG  LEU    99     -22.549  13.364  -5.026  1.00 10.00      A   
ATOM    894  CD1 LEU    99     -22.031  11.937  -4.934  1.00 10.00      A   
ATOM    895  CD2 LEU    99     -23.010  13.856  -3.667  1.00 10.00      A   
ATOM    896  C   LEU    99     -22.137  14.581  -8.011  1.00 10.00      A   
ATOM    897  O   LEU    99     -23.016  13.845  -8.456  1.00 10.00      A   
ATOM    898  N   GLN   100     -22.047  15.873  -8.331  1.00 10.00      A   
ATOM    899  HN  GLN   100     -21.327  16.419  -7.941  1.00 10.00      A   
ATOM    900  CA  GLN   100     -23.007  16.500  -9.238  1.00 10.00      A   
ATOM    901  CB  GLN   100     -22.703  17.991  -9.414  1.00 10.00      A   
ATOM    902  CG  GLN   100     -23.849  18.784 -10.024  1.00 10.00      A   
ATOM    903  CD  GLN   100     -23.423  19.628 -11.207  1.00 10.00      A   
ATOM    904  OE1 GLN   100     -22.268  20.042 -11.308  1.00 10.00      A   
ATOM    905  NE2 GLN   100     -24.357  19.897 -12.105  1.00 10.00      A   
ATOM    906 HE21 GLN   100     -25.261  19.538 -11.956  1.00 10.00      A   
ATOM    907 HE22 GLN   100     -24.113  20.448 -12.879  1.00 10.00      A   
ATOM    908  C   GLN   100     -23.001  15.802 -10.594  1.00 10.00      A   
ATOM    909  O   GLN   100     -24.058  15.469 -11.143  1.00 10.00      A   
ATOM    910  N   THR   101     -21.803  15.565 -11.114  1.00 10.00      A   
ATOM    911  HN  THR   101     -21.005  15.852 -10.622  1.00 10.00      A   
ATOM    912  CA  THR   101     -21.635  14.905 -12.397  1.00 10.00      A   
ATOM    913  CB  THR   101     -20.166  14.977 -12.856  1.00 10.00      A   
ATOM    914  OG1 THR   101     -19.646  16.276 -12.536  1.00 10.00      A   
ATOM    915  HG1 THR   101     -18.923  16.185 -11.903  1.00 10.00      A   
ATOM    916  CG2 THR   101     -20.058  14.752 -14.359  1.00 10.00      A   
ATOM    917  C   THR   101     -22.094  13.448 -12.323  1.00 10.00      A   
ATOM    918  O   THR   101     -22.727  12.940 -13.253  1.00 10.00      A   
ATOM    919  N   ALA   102     -21.792  12.791 -11.205  1.00 10.00      A   
ATOM    920  HN  ALA   102     -21.293  13.253 -10.497  1.00 10.00      A   
ATOM    921  CA  ALA   102     -22.180  11.400 -11.005  1.00 10.00      A   
ATOM    922  CB  ALA   102     -21.554  10.846  -9.734  1.00 10.00      A   
ATOM    923  C   ALA   102     -23.699  11.265 -10.963  1.00 10.00      A   
ATOM    924  O   ALA   102     -24.270  10.377 -11.597  1.00 10.00      A   
ATOM    925  N   LEU   103     -24.351  12.160 -10.225  1.00 10.00      A   
ATOM    926  HN  LEU   103     -23.840  12.838  -9.728  1.00 10.00      A   
ATOM    927  CA  LEU   103     -25.802  12.148 -10.114  1.00 10.00      A   
ATOM    928  CB  LEU   103     -26.276  13.234  -9.147  1.00 10.00      A   
ATOM    929  CG  LEU   103     -27.788  13.322  -8.944  1.00 10.00      A   
ATOM    930  CD1 LEU   103     -28.304  12.082  -8.233  1.00 10.00      A   
ATOM    931  CD2 LEU   103     -28.161  14.581  -8.179  1.00 10.00      A   
ATOM    932  C   LEU   103     -26.447  12.355 -11.480  1.00 10.00      A   
ATOM    933  O   LEU   103     -27.444  11.709 -11.816  1.00 10.00      A   
ATOM    934  N   ASN   104     -25.861  13.250 -12.270  1.00 10.00      A   
ATOM    935  HN  ASN   104     -25.066  13.726 -11.946  1.00 10.00      A   
ATOM    936  CA  ASN   104     -26.371  13.538 -13.604  1.00 10.00      A   
ATOM    937  CB  ASN   104     -25.614  14.696 -14.262  1.00 10.00      A   
ATOM    938  CG  ASN   104     -26.218  16.045 -13.927  1.00 10.00      A   
ATOM    939  OD1 ASN   104     -27.387  16.139 -13.550  1.00 10.00      A   
ATOM    940  ND2 ASN   104     -25.437  17.102 -14.076  1.00 10.00      A   
ATOM    941 HD21 ASN   104     -24.518  16.959 -14.394  1.00 10.00      A   
ATOM    942 HD22 ASN   104     -25.807  17.985 -13.859  1.00 10.00      A   
ATOM    943  C   ASN   104     -26.325  12.301 -14.484  1.00 10.00      A   
ATOM    944  O   ASN   104     -27.250  12.048 -15.251  1.00 10.00      A   
ATOM    945  N   ALA   105     -25.255  11.523 -14.355  1.00 10.00      A   
ATOM    946  HN  ALA   105     -24.554  11.776 -13.715  1.00 10.00      A   
ATOM    947  CA  ALA   105     -25.097  10.304 -15.134  1.00 10.00      A   
ATOM    948  CB  ALA   105     -23.753   9.655 -14.841  1.00 10.00      A   
ATOM    949  C   ALA   105     -26.237   9.336 -14.839  1.00 10.00      A   
ATOM    950  O   ALA   105     -26.860   8.799 -15.754  1.00 10.00      A   
ATOM    951  N   VAL   106     -26.523   9.146 -13.554  1.00 10.00      A   
ATOM    952  HN  VAL   106     -25.993   9.615 -12.874  1.00 10.00      A   
ATOM    953  CA  VAL   106     -27.596   8.252 -13.128  1.00 10.00      A   
ATOM    954  CB  VAL   106     -27.655   8.120 -11.590  1.00 10.00      A   
ATOM    955  CG1 VAL   106     -28.699   7.090 -11.176  1.00 10.00      A   
ATOM    956  CG2 VAL   106     -26.291   7.747 -11.033  1.00 10.00      A   
ATOM    957  C   VAL   106     -28.944   8.745 -13.649  1.00 10.00      A   
ATOM    958  O   VAL   106     -29.764   7.958 -14.127  1.00 10.00      A   
ATOM    959  N   ARG   107     -29.163  10.053 -13.565  1.00 10.00      A   
ATOM    960  HN  ARG   107     -28.471  10.632 -13.175  1.00 10.00      A   
ATOM    961  CA  ARG   107     -30.408  10.647 -14.038  1.00 10.00      A   
ATOM    962  CB  ARG   107     -30.535  12.112 -13.610  1.00 10.00      A   
ATOM    963  CG  ARG   107     -30.758  12.296 -12.117  1.00 10.00      A   
ATOM    964  CD  ARG   107     -31.535  13.567 -11.813  1.00 10.00      A   
ATOM    965  NE  ARG   107     -32.139  13.525 -10.481  1.00 10.00      A   
ATOM    966  HE  ARG   107     -31.778  12.865  -9.843  1.00 10.00      A   
ATOM    967  CZ  ARG   107     -33.137  14.311 -10.083  1.00 10.00      A   
ATOM    968  NH1 ARG   107     -33.650  15.216 -10.911  1.00 10.00      A   
ATOM    969 HH11 ARG   107     -34.431  15.829 -10.593  1.00 10.00      A   
ATOM    970 HH12 ARG   107     -33.277  15.314 -11.881  1.00 10.00      A   
ATOM    971  NH2 ARG   107     -33.634  14.183  -8.858  1.00 10.00      A   
ATOM    972 HH21 ARG   107     -33.246  13.457  -8.196  1.00 10.00      A   
ATOM    973 HH22 ARG   107     -34.413  14.798  -8.540  1.00 10.00      A   
ATOM    974  C   ARG   107     -30.552  10.489 -15.550  1.00 10.00      A   
ATOM    975  O   ARG   107     -31.634  10.177 -16.046  1.00 10.00      A   
ATOM    976  N   SER   108     -29.458  10.691 -16.277  1.00 10.00      A   
ATOM    977  HN  SER   108     -28.620  10.955 -15.829  1.00 10.00      A   
ATOM    978  CA  SER   108     -29.472  10.542 -17.725  1.00 10.00      A   
ATOM    979  CB  SER   108     -28.173  11.074 -18.333  1.00 10.00      A   
ATOM    980  OG  SER   108     -27.975  12.435 -17.992  1.00 10.00      A   
ATOM    981  HG  SER   108     -28.790  12.923 -18.146  1.00 10.00      A   
ATOM    982  C   SER   108     -29.672   9.077 -18.105  1.00 10.00      A   
ATOM    983  O   SER   108     -30.295   8.768 -19.121  1.00 10.00      A   
ATOM    984  N   TYR   109     -29.142   8.181 -17.277  1.00 10.00      A   
ATOM    985  HN  TYR   109     -28.634   8.496 -16.494  1.00 10.00      A   
ATOM    986  CA  TYR   109     -29.270   6.747 -17.509  1.00 10.00      A   
ATOM    987  CB  TYR   109     -28.372   5.970 -16.544  1.00 10.00      A   
ATOM    988  CG  TYR   109     -28.246   4.501 -16.873  1.00 10.00      A   
ATOM    989  CD1 TYR   109     -27.345   4.064 -17.833  1.00 10.00      A   
ATOM    990  CD2 TYR   109     -29.030   3.553 -16.227  1.00 10.00      A   
ATOM    991  CE1 TYR   109     -27.228   2.726 -18.141  1.00 10.00      A   
ATOM    992  CE2 TYR   109     -28.918   2.210 -16.529  1.00 10.00      A   
ATOM    993  CZ  TYR   109     -28.015   1.803 -17.488  1.00 10.00      A   
ATOM    994  OH  TYR   109     -27.897   0.467 -17.797  1.00 10.00      A   
ATOM    995  HH  TYR   109     -26.959   0.256 -17.960  1.00 10.00      A   
ATOM    996  C   TYR   109     -30.721   6.312 -17.336  1.00 10.00      A   
ATOM    997  O   TYR   109     -31.232   5.484 -18.092  1.00 10.00      A   
ATOM    998  N   ARG   110     -31.379   6.886 -16.337  1.00 10.00      A   
ATOM    999  HN  ARG   110     -30.907   7.533 -15.765  1.00 10.00      A   
ATOM   1000  CA  ARG   110     -32.775   6.574 -16.054  1.00 10.00      A   
ATOM   1001  CB  ARG   110     -33.115   6.876 -14.591  1.00 10.00      A   
ATOM   1002  CG  ARG   110     -32.461   5.932 -13.596  1.00 10.00      A   
ATOM   1003  CD  ARG   110     -33.065   6.079 -12.208  1.00 10.00      A   
ATOM   1004  NE  ARG   110     -32.651   7.318 -11.546  1.00 10.00      A   
ATOM   1005  HE  ARG   110     -32.564   8.119 -12.107  1.00 10.00      A   
ATOM   1006  CZ  ARG   110     -32.397   7.418 -10.235  1.00 10.00      A   
ATOM   1007  NH1 ARG   110     -32.522   6.357  -9.448  1.00 10.00      A   
ATOM   1008 HH11 ARG   110     -32.327   6.440  -8.424  1.00 10.00      A   
ATOM   1009 HH12 ARG   110     -32.817   5.438  -9.846  1.00 10.00      A   
ATOM   1010  NH2 ARG   110     -32.024   8.582  -9.708  1.00 10.00      A   
ATOM   1011 HH21 ARG   110     -31.928   9.431 -10.311  1.00 10.00      A   
ATOM   1012 HH22 ARG   110     -31.818   8.657  -8.684  1.00 10.00      A   
ATOM   1013  C   ARG   110     -33.709   7.345 -16.984  1.00 10.00      A   
ATOM   1014  O   ARG   110     -34.930   7.227 -16.892  1.00 10.00      A   
ATOM   1015  N   GLY   111     -33.122   8.131 -17.877  1.00 10.00      A   
ATOM   1016  HN  GLY   111     -32.144   8.175 -17.904  1.00 10.00      A   
ATOM   1017  CA  GLY   111     -33.904   8.914 -18.812  1.00 10.00      A   
ATOM   1018  C   GLY   111     -34.706   9.998 -18.120  1.00 10.00      A   
ATOM   1019  O   GLY   111     -35.898  10.165 -18.383  1.00 10.00      A   
ATOM   1020  N   GLN   112     -34.058  10.717 -17.217  1.00 10.00      A   
ATOM   1021  HN  GLN   112     -33.110  10.522 -17.039  1.00 10.00      A   
ATOM   1022  CA  GLN   112     -34.707  11.786 -16.475  1.00 10.00      A   
ATOM   1023  CB  GLN   112     -34.673  11.486 -14.977  1.00 10.00      A   
ATOM   1024  CG  GLN   112     -35.482  10.264 -14.577  1.00 10.00      A   
ATOM   1025  CD  GLN   112     -36.972  10.462 -14.773  1.00 10.00      A   
ATOM   1026  OE1 GLN   112     -37.677  10.889 -13.859  1.00 10.00      A   
ATOM   1027  NE2 GLN   112     -37.458  10.166 -15.968  1.00 10.00      A   
ATOM   1028 HE21 GLN   112     -36.836   9.838 -16.656  1.00 10.00      A   
ATOM   1029 HE22 GLN   112     -38.419  10.287 -16.120  1.00 10.00      A   
ATOM   1030  C   GLN   112     -34.053  13.130 -16.763  1.00 10.00      A   
ATOM   1031  O   GLN   112     -33.141  13.224 -17.587  1.00 10.00      A   
ATOM   1032  N   GLU   113     -34.521  14.161 -16.078  1.00 10.00      A   
ATOM   1033  HN  GLU   113     -35.239  14.015 -15.424  1.00 10.00      A   
ATOM   1034  CA  GLU   113     -33.999  15.505 -16.261  1.00 10.00      A   
ATOM   1035  CB  GLU   113     -35.032  16.534 -15.795  1.00 10.00      A   
ATOM   1036  CG  GLU   113     -34.568  17.980 -15.881  1.00 10.00      A   
ATOM   1037  CD  GLU   113     -35.410  18.802 -16.829  1.00 10.00      A   
ATOM   1038  OE1 GLU   113     -36.534  19.194 -16.444  1.00 10.00      A   
ATOM   1039  OE2 GLU   113     -34.956  19.061 -17.961  1.00 10.00      A   
ATOM   1040  C   GLU   113     -32.686  15.700 -15.509  1.00 10.00      A   
ATOM   1041  O   GLU   113     -32.571  15.346 -14.330  1.00 10.00      A   
ATOM   1042  N   THR   114     -31.700  16.254 -16.203  1.00 10.00      A   
ATOM   1043  HN  THR   114     -31.850  16.489 -17.144  1.00 10.00      A   
ATOM   1044  CA  THR   114     -30.400  16.521 -15.615  1.00 10.00      A   
ATOM   1045  CB  THR   114     -29.353  16.743 -16.718  1.00 10.00      A   
ATOM   1046  OG1 THR   114     -30.023  16.978 -17.969  1.00 10.00      A   
ATOM   1047  HG1 THR   114     -30.031  17.926 -18.154  1.00 10.00      A   
ATOM   1048  CG2 THR   114     -28.461  15.519 -16.849  1.00 10.00      A   
ATOM   1049  C   THR   114     -30.468  17.765 -14.729  1.00 10.00      A   
ATOM   1050  O   THR   114     -31.216  18.700 -15.021  1.00 10.00      A   
ATOM   1051  N   LEU   115     -29.687  17.778 -13.656  1.00 10.00      A   
ATOM   1052  HN  LEU   115     -29.081  17.021 -13.486  1.00 10.00      A   
ATOM   1053  CA  LEU   115     -29.688  18.908 -12.738  1.00 10.00      A   
ATOM   1054  CB  LEU   115     -29.812  18.437 -11.286  1.00 10.00      A   
ATOM   1055  CG  LEU   115     -31.117  17.738 -10.902  1.00 10.00      A   
ATOM   1056  CD1 LEU   115     -31.103  17.365  -9.429  1.00 10.00      A   
ATOM   1057  CD2 LEU   115     -32.316  18.618 -11.224  1.00 10.00      A   
ATOM   1058  C   LEU   115     -28.439  19.760 -12.900  1.00 10.00      A   
ATOM   1059  O   LEU   115     -27.337  19.241 -13.105  1.00 10.00      A   
ATOM   1060  N   ASP   116     -28.621  21.068 -12.840  1.00 10.00      A   
ATOM   1061  HN  ASP   116     -29.529  21.421 -12.716  1.00 10.00      A   
ATOM   1062  CA  ASP   116     -27.509  21.998 -12.953  1.00 10.00      A   
ATOM   1063  CB  ASP   116     -27.949  23.284 -13.662  1.00 10.00      A   
ATOM   1064  CG  ASP   116     -28.315  24.394 -12.701  1.00 10.00      A   
ATOM   1065  OD1 ASP   116     -27.552  25.381 -12.612  1.00 10.00      A   
ATOM   1066  OD2 ASP   116     -29.353  24.277 -12.017  1.00 10.00      A   
ATOM   1067  C   ASP   116     -26.965  22.301 -11.559  1.00 10.00      A   
ATOM   1068  O   ASP   116     -27.537  21.860 -10.564  1.00 10.00      A   
ATOM   1069  N   ARG   117     -25.871  23.049 -11.485  1.00 10.00      A   
ATOM   1070  HN  ARG   117     -25.463  23.384 -12.315  1.00 10.00      A   
ATOM   1071  CA  ARG   117     -25.260  23.386 -10.202  1.00 10.00      A   
ATOM   1072  CB  ARG   117     -23.963  24.174 -10.392  1.00 10.00      A   
ATOM   1073  CG  ARG   117     -22.853  23.370 -11.051  1.00 10.00      A   
ATOM   1074  CD  ARG   117     -21.479  23.960 -10.769  1.00 10.00      A   
ATOM   1075  NE  ARG   117     -21.338  25.316 -11.300  1.00 10.00      A   
ATOM   1076  HE  ARG   117     -22.164  25.780 -11.572  1.00 10.00      A   
ATOM   1077  CZ  ARG   117     -20.171  25.953 -11.432  1.00 10.00      A   
ATOM   1078  NH1 ARG   117     -19.036  25.361 -11.073  1.00 10.00      A   
ATOM   1079 HH11 ARG   117     -19.044  24.393 -10.682  1.00 10.00      A   
ATOM   1080 HH12 ARG   117     -18.124  25.860 -11.184  1.00 10.00      A   
ATOM   1081  NH2 ARG   117     -20.146  27.187 -11.922  1.00 10.00      A   
ATOM   1082 HH21 ARG   117     -21.035  27.657 -12.207  1.00 10.00      A   
ATOM   1083 HH22 ARG   117     -19.238  27.695 -12.022  1.00 10.00      A   
ATOM   1084  C   ARG   117     -26.214  24.136  -9.272  1.00 10.00      A   
ATOM   1085  O   ARG   117     -26.167  23.950  -8.055  1.00 10.00      A   
ATOM   1086  N   PHE   118     -27.080  24.965  -9.842  1.00 10.00      A   
ATOM   1087  HN  PHE   118     -27.086  25.059 -10.825  1.00 10.00      A   
ATOM   1088  CA  PHE   118     -28.034  25.734  -9.052  1.00 10.00      A   
ATOM   1089  CB  PHE   118     -28.708  26.813  -9.911  1.00 10.00      A   
ATOM   1090  CG  PHE   118     -29.713  27.651  -9.168  1.00 10.00      A   
ATOM   1091  CD1 PHE   118     -29.296  28.617  -8.266  1.00 10.00      A   
ATOM   1092  CD2 PHE   118     -31.073  27.473  -9.372  1.00 10.00      A   
ATOM   1093  CE1 PHE   118     -30.214  29.388  -7.580  1.00 10.00      A   
ATOM   1094  CE2 PHE   118     -31.998  28.242  -8.688  1.00 10.00      A   
ATOM   1095  CZ  PHE   118     -31.567  29.200  -7.791  1.00 10.00      A   
ATOM   1096  C   PHE   118     -29.084  24.827  -8.416  1.00 10.00      A   
ATOM   1097  O   PHE   118     -29.286  24.857  -7.198  1.00 10.00      A   
ATOM   1098  N   ASP   119     -29.746  24.022  -9.242  1.00 10.00      A   
ATOM   1099  HN  ASP   119     -29.539  24.049 -10.207  1.00 10.00      A   
ATOM   1100  CA  ASP   119     -30.782  23.105  -8.761  1.00 10.00      A   
ATOM   1101  CB  ASP   119     -31.497  22.429  -9.936  1.00 10.00      A   
ATOM   1102  CG  ASP   119     -32.939  22.062  -9.627  1.00 10.00      A   
ATOM   1103  OD1 ASP   119     -33.808  22.254 -10.507  1.00 10.00      A   
ATOM   1104  OD2 ASP   119     -33.221  21.595  -8.503  1.00 10.00      A   
ATOM   1105  C   ASP   119     -30.180  22.051  -7.839  1.00 10.00      A   
ATOM   1106  O   ASP   119     -30.749  21.718  -6.797  1.00 10.00      A   
ATOM   1107  N   PHE   120     -29.011  21.548  -8.219  1.00 10.00      A   
ATOM   1108  HN  PHE   120     -28.606  21.865  -9.060  1.00 10.00      A   
ATOM   1109  CA  PHE   120     -28.312  20.533  -7.437  1.00 10.00      A   
ATOM   1110  CB  PHE   120     -27.010  20.133  -8.138  1.00 10.00      A   
ATOM   1111  CG  PHE   120     -26.153  19.164  -7.371  1.00 10.00      A   
ATOM   1112  CD1 PHE   120     -26.461  17.813  -7.345  1.00 10.00      A   
ATOM   1113  CD2 PHE   120     -25.032  19.606  -6.684  1.00 10.00      A   
ATOM   1114  CE1 PHE   120     -25.668  16.921  -6.649  1.00 10.00      A   
ATOM   1115  CE2 PHE   120     -24.236  18.720  -5.985  1.00 10.00      A   
ATOM   1116  CZ  PHE   120     -24.555  17.376  -5.968  1.00 10.00      A   
ATOM   1117  C   PHE   120     -28.013  21.044  -6.033  1.00 10.00      A   
ATOM   1118  O   PHE   120     -28.117  20.301  -5.057  1.00 10.00      A   
ATOM   1119  N   GLN   121     -27.645  22.317  -5.941  1.00 10.00      A   
ATOM   1120  HN  GLN   121     -27.583  22.855  -6.759  1.00 10.00      A   
ATOM   1121  CA  GLN   121     -27.336  22.934  -4.658  1.00 10.00      A   
ATOM   1122  CB  GLN   121     -26.851  24.375  -4.863  1.00 10.00      A   
ATOM   1123  CG  GLN   121     -26.172  24.996  -3.648  1.00 10.00      A   
ATOM   1124  CD  GLN   121     -27.160  25.496  -2.610  1.00 10.00      A   
ATOM   1125  OE1 GLN   121     -28.258  25.943  -2.946  1.00 10.00      A   
ATOM   1126  NE2 GLN   121     -26.778  25.413  -1.347  1.00 10.00      A   
ATOM   1127 HE21 GLN   121     -25.892  25.043  -1.155  1.00 10.00      A   
ATOM   1128 HE22 GLN   121     -27.405  25.718  -0.647  1.00 10.00      A   
ATOM   1129  C   GLN   121     -28.565  22.907  -3.759  1.00 10.00      A   
ATOM   1130  O   GLN   121     -28.480  22.546  -2.585  1.00 10.00      A   
ATOM   1131  N   ASP   122     -29.709  23.271  -4.329  1.00 10.00      A   
ATOM   1132  HN  ASP   122     -29.707  23.526  -5.277  1.00 10.00      A   
ATOM   1133  CA  ASP   122     -30.969  23.294  -3.590  1.00 10.00      A   
ATOM   1134  CB  ASP   122     -32.095  23.854  -4.461  1.00 10.00      A   
ATOM   1135  CG  ASP   122     -33.453  23.769  -3.791  1.00 10.00      A   
ATOM   1136  OD1 ASP   122     -33.675  24.488  -2.790  1.00 10.00      A   
ATOM   1137  OD2 ASP   122     -34.310  22.998  -4.273  1.00 10.00      A   
ATOM   1138  C   ASP   122     -31.332  21.900  -3.096  1.00 10.00      A   
ATOM   1139  O   ASP   122     -31.717  21.720  -1.937  1.00 10.00      A   
ATOM   1140  N   LEU   123     -31.201  20.917  -3.980  1.00 10.00      A   
ATOM   1141  HN  LEU   123     -30.902  21.132  -4.892  1.00 10.00      A   
ATOM   1142  CA  LEU   123     -31.501  19.533  -3.638  1.00 10.00      A   
ATOM   1143  CB  LEU   123     -31.390  18.635  -4.873  1.00 10.00      A   
ATOM   1144  CG  LEU   123     -31.844  17.184  -4.692  1.00 10.00      A   
ATOM   1145  CD1 LEU   123     -33.356  17.109  -4.561  1.00 10.00      A   
ATOM   1146  CD2 LEU   123     -31.359  16.317  -5.845  1.00 10.00      A   
ATOM   1147  C   LEU   123     -30.554  19.039  -2.546  1.00 10.00      A   
ATOM   1148  O   LEU   123     -30.985  18.423  -1.570  1.00 10.00      A   
ATOM   1149  N   MET   124     -29.267  19.337  -2.712  1.00 10.00      A   
ATOM   1150  HN  MET   124     -28.995  19.837  -3.514  1.00 10.00      A   
ATOM   1151  CA  MET   124     -28.245  18.935  -1.751  1.00 10.00      A   
ATOM   1152  CB  MET   124     -26.863  19.413  -2.208  1.00 10.00      A   
ATOM   1153  CG  MET   124     -25.725  19.000  -1.287  1.00 10.00      A   
ATOM   1154  SD  MET   124     -24.174  19.844  -1.665  1.00 10.00      A   
ATOM   1155  CE  MET   124     -24.532  21.498  -1.075  1.00 10.00      A   
ATOM   1156  C   MET   124     -28.551  19.507  -0.375  1.00 10.00      A   
ATOM   1157  O   MET   124     -28.468  18.807   0.633  1.00 10.00      A   
ATOM   1158  N   GLU   125     -28.920  20.783  -0.351  1.00 10.00      A   
ATOM   1159  HN  GLU   125     -28.970  21.281  -1.199  1.00 10.00      A   
ATOM   1160  CA  GLU   125     -29.243  21.473   0.889  1.00 10.00      A   
ATOM   1161  CB  GLU   125     -29.590  22.933   0.600  1.00 10.00      A   
ATOM   1162  CG  GLU   125     -29.278  23.879   1.743  1.00 10.00      A   
ATOM   1163  CD  GLU   125     -29.490  25.326   1.363  1.00 10.00      A   
ATOM   1164  OE1 GLU   125     -28.633  25.888   0.650  1.00 10.00      A   
ATOM   1165  OE2 GLU   125     -30.512  25.913   1.772  1.00 10.00      A   
ATOM   1166  C   GLU   125     -30.398  20.789   1.613  1.00 10.00      A   
ATOM   1167  O   GLU   125     -30.371  20.634   2.833  1.00 10.00      A   
ATOM   1168  N   GLU   126     -31.394  20.357   0.849  1.00 10.00      A   
ATOM   1169  HN  GLU   126     -31.345  20.495  -0.122  1.00 10.00      A   
ATOM   1170  CA  GLU   126     -32.559  19.689   1.411  1.00 10.00      A   
ATOM   1171  CB  GLU   126     -33.630  19.487   0.339  1.00 10.00      A   
ATOM   1172  CG  GLU   126     -35.020  19.235   0.898  1.00 10.00      A   
ATOM   1173  CD  GLU   126     -35.932  18.547  -0.096  1.00 10.00      A   
ATOM   1174  OE1 GLU   126     -36.216  17.344   0.090  1.00 10.00      A   
ATOM   1175  OE2 GLU   126     -36.370  19.203  -1.066  1.00 10.00      A   
ATOM   1176  C   GLU   126     -32.172  18.347   2.024  1.00 10.00      A   
ATOM   1177  O   GLU   126     -32.652  17.980   3.097  1.00 10.00      A   
ATOM   1178  N   LYS   127     -31.297  17.620   1.337  1.00 10.00      A   
ATOM   1179  HN  LYS   127     -30.951  17.968   0.486  1.00 10.00      A   
ATOM   1180  CA  LYS   127     -30.840  16.319   1.815  1.00 10.00      A   
ATOM   1181  CB  LYS   127     -29.990  15.616   0.751  1.00 10.00      A   
ATOM   1182  CG  LYS   127     -30.680  15.438  -0.593  1.00 10.00      A   
ATOM   1183  CD  LYS   127     -31.870  14.497  -0.489  1.00 10.00      A   
ATOM   1184  CE  LYS   127     -32.580  14.354  -1.828  1.00 10.00      A   
ATOM   1185  NZ  LYS   127     -33.631  13.301  -1.793  1.00 10.00      A   
ATOM   1186  HZ1 LYS   127     -33.196  12.359  -1.709  1.00 10.00      A   
ATOM   1187  HZ2 LYS   127     -34.197  13.331  -2.663  1.00 10.00      A   
ATOM   1188  HZ3 LYS   127     -34.264  13.453  -0.984  1.00 10.00      A   
ATOM   1189  C   LYS   127     -30.034  16.477   3.098  1.00 10.00      A   
ATOM   1190  O   LYS   127     -30.202  15.715   4.049  1.00 10.00      A   
ATOM   1191  N   ILE   128     -29.165  17.481   3.116  1.00 10.00      A   
ATOM   1192  HN  ILE   128     -29.081  18.053   2.319  1.00 10.00      A   
ATOM   1193  CA  ILE   128     -28.328  17.758   4.277  1.00 10.00      A   
ATOM   1194  CB  ILE   128     -27.278  18.852   3.962  1.00 10.00      A   
ATOM   1195  CG1 ILE   128     -26.295  18.359   2.894  1.00 10.00      A   
ATOM   1196  CG2 ILE   128     -26.531  19.270   5.219  1.00 10.00      A   
ATOM   1197  CD1 ILE   128     -25.302  19.407   2.433  1.00 10.00      A   
ATOM   1198  C   ILE   128     -29.182  18.184   5.473  1.00 10.00      A   
ATOM   1199  O   ILE   128     -28.975  17.721   6.597  1.00 10.00      A   
ATOM   1200  N   ALA   129     -30.148  19.060   5.218  1.00 10.00      A   
ATOM   1201  HN  ALA   129     -30.259  19.398   4.300  1.00 10.00      A   
ATOM   1202  CA  ALA   129     -31.039  19.549   6.263  1.00 10.00      A   
ATOM   1203  CB  ALA   129     -31.958  20.626   5.708  1.00 10.00      A   
ATOM   1204  C   ALA   129     -31.859  18.414   6.871  1.00 10.00      A   
ATOM   1205  O   ALA   129     -32.024  18.337   8.089  1.00 10.00      A   
ATOM   1206  N   LEU   130     -32.356  17.528   6.016  1.00 10.00      A   
ATOM   1207  HN  LEU   130     -32.181  17.643   5.056  1.00 10.00      A   
ATOM   1208  CA  LEU   130     -33.164  16.396   6.457  1.00 10.00      A   
ATOM   1209  CB  LEU   130     -33.712  15.633   5.250  1.00 10.00      A   
ATOM   1210  CG  LEU   130     -34.643  14.459   5.560  1.00 10.00      A   
ATOM   1211  CD1 LEU   130     -35.980  14.955   6.087  1.00 10.00      A   
ATOM   1212  CD2 LEU   130     -34.834  13.586   4.330  1.00 10.00      A   
ATOM   1213  C   LEU   130     -32.369  15.449   7.350  1.00 10.00      A   
ATOM   1214  O   LEU   130     -32.888  14.931   8.341  1.00 10.00      A   
ATOM   1215  N   LEU   131     -31.109  15.233   7.002  1.00 10.00      A   
ATOM   1216  HN  LEU   131     -30.747  15.678   6.205  1.00 10.00      A   
ATOM   1217  CA  LEU   131     -30.255  14.339   7.773  1.00 10.00      A   
ATOM   1218  CB  LEU   131     -29.118  13.791   6.910  1.00 10.00      A   
ATOM   1219  CG  LEU   131     -29.531  12.867   5.763  1.00 10.00      A   
ATOM   1220  CD1 LEU   131     -28.314  12.426   4.966  1.00 10.00      A   
ATOM   1221  CD2 LEU   131     -30.301  11.662   6.286  1.00 10.00      A   
ATOM   1222  C   LEU   131     -29.708  15.011   9.028  1.00 10.00      A   
ATOM   1223  O   LEU   131     -29.112  14.350   9.877  1.00 10.00      A   
ATOM   1224  N   LYS   132     -29.926  16.325   9.139  1.00 10.00      A   
ATOM   1225  HN  LYS   132     -30.413  16.783   8.422  1.00 10.00      A   
ATOM   1226  CA  LYS   132     -29.465  17.110  10.290  1.00 10.00      A   
ATOM   1227  CB  LYS   132     -30.100  16.609  11.591  1.00 10.00      A   
ATOM   1228  CG  LYS   132     -31.607  16.432  11.535  1.00 10.00      A   
ATOM   1229  CD  LYS   132     -32.104  15.673  12.751  1.00 10.00      A   
ATOM   1230  CE  LYS   132     -33.475  15.072  12.503  1.00 10.00      A   
ATOM   1231  NZ  LYS   132     -33.872  14.156  13.600  1.00 10.00      A   
ATOM   1232  HZ1 LYS   132     -33.952  14.683  14.491  1.00 10.00      A   
ATOM   1233  HZ2 LYS   132     -33.163  13.405  13.718  1.00 10.00      A   
ATOM   1234  HZ3 LYS   132     -34.789  13.717  13.389  1.00 10.00      A   
ATOM   1235  C   LYS   132     -27.946  17.065  10.406  1.00 10.00      A   
ATOM   1236  O   LYS   132     -27.393  17.062  11.507  1.00 10.00      A   
ATOM   1237  N   MET   133     -27.278  17.028   9.267  1.00 10.00      A   
ATOM   1238  HN  MET   133     -27.772  17.057   8.419  1.00 10.00      A   
ATOM   1239  CA  MET   133     -25.828  16.974   9.240  1.00 10.00      A   
ATOM   1240  CB  MET   133     -25.358  15.884   8.273  1.00 10.00      A   
ATOM   1241  CG  MET   133     -25.758  14.476   8.680  1.00 10.00      A   
ATOM   1242  SD  MET   133     -25.111  13.997  10.295  1.00 10.00      A   
ATOM   1243  CE  MET   133     -25.952  12.432  10.535  1.00 10.00      A   
ATOM   1244  C   MET   133     -25.264  18.326   8.833  1.00 10.00      A   
ATOM   1245  O   MET   133     -25.985  19.153   8.272  1.00 10.00      A   
ATOM   1246  N   PRO   134     -23.984  18.585   9.135  1.00 10.00      A   
ATOM   1247  CA  PRO   134     -23.331  19.849   8.782  1.00 10.00      A   
ATOM   1248  CB  PRO   134     -21.874  19.626   9.198  1.00 10.00      A   
ATOM   1249  CG  PRO   134     -21.947  18.593  10.265  1.00 10.00      A   
ATOM   1250  CD  PRO   134     -23.074  17.685   9.870  1.00 10.00      A   
ATOM   1251  C   PRO   134     -23.412  20.132   7.282  1.00 10.00      A   
ATOM   1252  O   PRO   134     -23.202  19.245   6.454  1.00 10.00      A   
ATOM   1253  N   GLU   135     -23.711  21.375   6.944  1.00 10.00      A   
ATOM   1254  HN  GLU   135     -23.857  22.036   7.655  1.00 10.00      A   
ATOM   1255  CA  GLU   135     -23.825  21.796   5.554  1.00 10.00      A   
ATOM   1256  CB  GLU   135     -24.334  23.237   5.496  1.00 10.00      A   
ATOM   1257  CG  GLU   135     -25.623  23.472   6.268  1.00 10.00      A   
ATOM   1258  CD  GLU   135     -25.855  24.938   6.569  1.00 10.00      A   
ATOM   1259  OE1 GLU   135     -25.689  25.347   7.742  1.00 10.00      A   
ATOM   1260  OE2 GLU   135     -26.196  25.692   5.633  1.00 10.00      A   
ATOM   1261  C   GLU   135     -22.472  21.697   4.855  1.00 10.00      A   
ATOM   1262  O   GLU   135     -22.387  21.415   3.660  1.00 10.00      A   
ATOM   1263  N   ASP   136     -21.417  21.904   5.627  1.00 10.00      A   
ATOM   1264  HN  ASP   136     -21.556  22.094   6.582  1.00 10.00      A   
ATOM   1265  CA  ASP   136     -20.053  21.858   5.117  1.00 10.00      A   
ATOM   1266  CB  ASP   136     -19.183  22.883   5.855  1.00 10.00      A   
ATOM   1267  CG  ASP   136     -19.115  22.651   7.359  1.00 10.00      A   
ATOM   1268  OD1 ASP   136     -20.176  22.415   7.987  1.00 10.00      A   
ATOM   1269  OD2 ASP   136     -18.002  22.719   7.923  1.00 10.00      A   
ATOM   1270  C   ASP   136     -19.449  20.464   5.258  1.00 10.00      A   
ATOM   1271  O   ASP   136     -18.231  20.306   5.257  1.00 10.00      A   
ATOM   1272  N   LEU   137     -20.305  19.453   5.347  1.00 10.00      A   
ATOM   1273  HN  LEU   137     -21.270  19.643   5.324  1.00 10.00      A   
ATOM   1274  CA  LEU   137     -19.857  18.066   5.496  1.00 10.00      A   
ATOM   1275  CB  LEU   137     -21.061  17.132   5.644  1.00 10.00      A   
ATOM   1276  CG  LEU   137     -20.759  15.673   6.000  1.00 10.00      A   
ATOM   1277  CD1 LEU   137     -20.229  15.563   7.421  1.00 10.00      A   
ATOM   1278  CD2 LEU   137     -21.999  14.811   5.821  1.00 10.00      A   
ATOM   1279  C   LEU   137     -18.981  17.605   4.327  1.00 10.00      A   
ATOM   1280  O   LEU   137     -18.119  16.745   4.491  1.00 10.00      A   
ATOM   1281  N   LEU   138     -19.198  18.187   3.153  1.00 10.00      A   
ATOM   1282  HN  LEU   138     -19.889  18.879   3.082  1.00 10.00      A   
ATOM   1283  CA  LEU   138     -18.434  17.816   1.966  1.00 10.00      A   
ATOM   1284  CB  LEU   138     -19.310  17.900   0.715  1.00 10.00      A   
ATOM   1285  CG  LEU   138     -20.526  16.974   0.674  1.00 10.00      A   
ATOM   1286  CD1 LEU   138     -21.809  17.786   0.602  1.00 10.00      A   
ATOM   1287  CD2 LEU   138     -20.425  16.017  -0.503  1.00 10.00      A   
ATOM   1288  C   LEU   138     -17.190  18.685   1.790  1.00 10.00      A   
ATOM   1289  O   LEU   138     -16.513  18.612   0.760  1.00 10.00      A   
ATOM   1290  N   THR   139     -16.890  19.504   2.787  1.00 10.00      A   
ATOM   1291  HN  THR   139     -17.465  19.528   3.581  1.00 10.00      A   
ATOM   1292  CA  THR   139     -15.728  20.381   2.719  1.00 10.00      A   
ATOM   1293  CB  THR   139     -16.152  21.846   2.489  1.00 10.00      A   
ATOM   1294  OG1 THR   139     -17.388  21.875   1.759  1.00 10.00      A   
ATOM   1295  HG1 THR   139     -18.031  22.415   2.232  1.00 10.00      A   
ATOM   1296  CG2 THR   139     -15.089  22.587   1.690  1.00 10.00      A   
ATOM   1297  C   THR   139     -14.881  20.300   3.991  1.00 10.00      A   
ATOM   1298  O   THR   139     -13.652  20.393   3.940  1.00 10.00      A   
ATOM   1299  N   ARG   140     -15.540  20.108   5.125  1.00 10.00      A   
ATOM   1300  HN  ARG   140     -16.517  20.007   5.099  1.00 10.00      A   
ATOM   1301  CA  ARG   140     -14.859  20.043   6.411  1.00 10.00      A   
ATOM   1302  CB  ARG   140     -15.854  20.233   7.561  1.00 10.00      A   
ATOM   1303  CG  ARG   140     -16.753  19.035   7.829  1.00 10.00      A   
ATOM   1304  CD  ARG   140     -17.691  19.302   8.994  1.00 10.00      A   
ATOM   1305  NE  ARG   140     -17.724  18.184   9.935  1.00 10.00      A   
ATOM   1306  HE  ARG   140     -17.369  17.314   9.618  1.00 10.00      A   
ATOM   1307  CZ  ARG   140     -18.197  18.260  11.179  1.00 10.00      A   
ATOM   1308  NH1 ARG   140     -18.686  19.398  11.646  1.00 10.00      A   
ATOM   1309 HH11 ARG   140     -18.706  20.248  11.043  1.00 10.00      A   
ATOM   1310 HH12 ARG   140     -19.059  19.451  12.623  1.00 10.00      A   
ATOM   1311  NH2 ARG   140     -18.174  17.182  11.944  1.00 10.00      A   
ATOM   1312 HH21 ARG   140     -17.786  16.283  11.562  1.00 10.00      A   
ATOM   1313 HH22 ARG   140     -18.535  17.220  12.925  1.00 10.00      A   
ATOM   1314  C   ARG   140     -14.080  18.745   6.601  1.00 10.00      A   
ATOM   1315  O   ARG   140     -14.361  17.732   5.961  1.00 10.00      A   
ATOM   1316  N   SER   141     -13.091  18.803   7.477  1.00 10.00      A   
ATOM   1317  HN  SER   141     -12.906  19.658   7.924  1.00 10.00      A   
ATOM   1318  CA  SER   141     -12.260  17.658   7.804  1.00 10.00      A   
ATOM   1319  CB  SER   141     -10.883  17.821   7.158  1.00 10.00      A   
ATOM   1320  OG  SER   141     -11.010  18.235   5.806  1.00 10.00      A   
ATOM   1321  HG  SER   141     -11.927  18.126   5.527  1.00 10.00      A   
ATOM   1322  C   SER   141     -12.126  17.576   9.321  1.00 10.00      A   
ATOM   1323  O   SER   141     -11.841  18.579   9.975  1.00 10.00      A   
ATOM   1324  N   VAL   142     -12.352  16.400   9.887  1.00 10.00      A   
ATOM   1325  HN  VAL   142     -12.572  15.626   9.326  1.00 10.00      A   
ATOM   1326  CA  VAL   142     -12.270  16.235  11.333  1.00 10.00      A   
ATOM   1327  CB  VAL   142     -13.586  15.694  11.929  1.00 10.00      A   
ATOM   1328  CG1 VAL   142     -14.679  16.749  11.859  1.00 10.00      A   
ATOM   1329  CG2 VAL   142     -14.019  14.420  11.217  1.00 10.00      A   
ATOM   1330  C   VAL   142     -11.117  15.331  11.750  1.00 10.00      A   
ATOM   1331  O   VAL   142     -10.497  14.666  10.916  1.00 10.00      A   
ATOM   1332  N   ASN   143     -10.841  15.320  13.051  1.00 10.00      A   
ATOM   1333  HN  ASN   143     -11.371  15.890  13.650  1.00 10.00      A   
ATOM   1334  CA  ASN   143      -9.777  14.504  13.620  1.00 10.00      A   
ATOM   1335  CB  ASN   143      -9.645  14.798  15.124  1.00 10.00      A   
ATOM   1336  CG  ASN   143      -8.489  14.067  15.788  1.00 10.00      A   
ATOM   1337  OD1 ASN   143      -8.638  12.933  16.252  1.00 10.00      A   
ATOM   1338  ND2 ASN   143      -7.337  14.716  15.853  1.00 10.00      A   
ATOM   1339 HD21 ASN   143      -7.293  15.621  15.475  1.00 10.00      A   
ATOM   1340 HD22 ASN   143      -6.571  14.267  16.269  1.00 10.00      A   
ATOM   1341  C   ASN   143     -10.056  13.021  13.391  1.00 10.00      A   
ATOM   1342  O   ASN   143     -11.213  12.615  13.242  1.00 10.00      A   
ATOM   1343  N   VAL   144      -8.994  12.220  13.376  1.00 10.00      A   
ATOM   1344  HN  VAL   144      -8.103  12.612  13.513  1.00 10.00      A   
ATOM   1345  CA  VAL   144      -9.105  10.778  13.157  1.00 10.00      A   
ATOM   1346  CB  VAL   144      -7.722  10.082  13.191  1.00 10.00      A   
ATOM   1347  CG1 VAL   144      -7.127  10.086  14.591  1.00 10.00      A   
ATOM   1348  CG2 VAL   144      -7.798   8.669  12.629  1.00 10.00      A   
ATOM   1349  C   VAL   144     -10.072  10.107  14.145  1.00 10.00      A   
ATOM   1350  O   VAL   144     -10.630   9.049  13.856  1.00 10.00      A   
ATOM   1351  N   GLY   145     -10.283  10.737  15.296  1.00 10.00      A   
ATOM   1352  HN  GLY   145      -9.813  11.581  15.475  1.00 10.00      A   
ATOM   1353  CA  GLY   145     -11.187  10.190  16.293  1.00 10.00      A   
ATOM   1354  C   GLY   145     -12.629  10.120  15.818  1.00 10.00      A   
ATOM   1355  O   GLY   145     -13.430   9.362  16.362  1.00 10.00      A   
ATOM   1356  N   PHE   146     -12.962  10.905  14.801  1.00 10.00      A   
ATOM   1357  HN  PHE   146     -12.278  11.487  14.399  1.00 10.00      A   
ATOM   1358  CA  PHE   146     -14.316  10.921  14.260  1.00 10.00      A   
ATOM   1359  CB  PHE   146     -14.914  12.329  14.344  1.00 10.00      A   
ATOM   1360  CG  PHE   146     -15.419  12.703  15.706  1.00 10.00      A   
ATOM   1361  CD1 PHE   146     -14.740  13.629  16.480  1.00 10.00      A   
ATOM   1362  CD2 PHE   146     -16.575  12.130  16.210  1.00 10.00      A   
ATOM   1363  CE1 PHE   146     -15.203  13.978  17.734  1.00 10.00      A   
ATOM   1364  CE2 PHE   146     -17.045  12.474  17.463  1.00 10.00      A   
ATOM   1365  CZ  PHE   146     -16.358  13.400  18.226  1.00 10.00      A   
ATOM   1366  C   PHE   146     -14.329  10.445  12.814  1.00 10.00      A   
ATOM   1367  O   PHE   146     -15.283  10.703  12.080  1.00 10.00      A   
ATOM   1368  N   SER   147     -13.277   9.733  12.420  1.00 10.00      A   
ATOM   1369  HN  SER   147     -12.569   9.535  13.067  1.00 10.00      A   
ATOM   1370  CA  SER   147     -13.149   9.231  11.057  1.00 10.00      A   
ATOM   1371  CB  SER   147     -11.835   8.462  10.894  1.00 10.00      A   
ATOM   1372  OG  SER   147     -11.636   7.557  11.971  1.00 10.00      A   
ATOM   1373  HG  SER   147     -11.179   8.015  12.695  1.00 10.00      A   
ATOM   1374  C   SER   147     -14.334   8.356  10.652  1.00 10.00      A   
ATOM   1375  O   SER   147     -15.016   8.642   9.668  1.00 10.00      A   
ATOM   1376  N   GLY   148     -14.583   7.304  11.427  1.00 10.00      A   
ATOM   1377  HN  GLY   148     -14.016   7.144  12.211  1.00 10.00      A   
ATOM   1378  CA  GLY   148     -15.675   6.394  11.133  1.00 10.00      A   
ATOM   1379  C   GLY   148     -17.011   7.101  11.045  1.00 10.00      A   
ATOM   1380  O   GLY   148     -17.809   6.827  10.150  1.00 10.00      A   
ATOM   1381  N   GLY   149     -17.241   8.023  11.968  1.00 10.00      A   
ATOM   1382  HN  GLY   149     -16.553   8.202  12.643  1.00 10.00      A   
ATOM   1383  CA  GLY   149     -18.484   8.766  11.985  1.00 10.00      A   
ATOM   1384  C   GLY   149     -18.667   9.614  10.741  1.00 10.00      A   
ATOM   1385  O   GLY   149     -19.702   9.537  10.080  1.00 10.00      A   
ATOM   1386  N   GLU   150     -17.649  10.398  10.408  1.00 10.00      A   
ATOM   1387  HN  GLU   150     -16.833  10.385  10.958  1.00 10.00      A   
ATOM   1388  CA  GLU   150     -17.703  11.275   9.244  1.00 10.00      A   
ATOM   1389  CB  GLU   150     -16.486  12.200   9.207  1.00 10.00      A   
ATOM   1390  CG  GLU   150     -16.794  13.608   8.722  1.00 10.00      A   
ATOM   1391  CD  GLU   150     -17.614  14.402   9.717  1.00 10.00      A   
ATOM   1392  OE1 GLU   150     -17.175  15.498  10.115  1.00 10.00      A   
ATOM   1393  OE2 GLU   150     -18.705  13.937  10.110  1.00 10.00      A   
ATOM   1394  C   GLU   150     -17.815  10.482   7.941  1.00 10.00      A   
ATOM   1395  O   GLU   150     -18.587  10.848   7.051  1.00 10.00      A   
ATOM   1396  N   LYS   151     -17.053   9.395   7.837  1.00 10.00      A   
ATOM   1397  HN  LYS   151     -16.454   9.156   8.581  1.00 10.00      A   
ATOM   1398  CA  LYS   151     -17.080   8.556   6.639  1.00 10.00      A   
ATOM   1399  CB  LYS   151     -16.070   7.407   6.739  1.00 10.00      A   
ATOM   1400  CG  LYS   151     -14.616   7.857   6.724  1.00 10.00      A   
ATOM   1401  CD  LYS   151     -13.660   6.680   6.837  1.00 10.00      A   
ATOM   1402  CE  LYS   151     -12.236   7.158   7.071  1.00 10.00      A   
ATOM   1403  NZ  LYS   151     -11.237   6.118   6.718  1.00 10.00      A   
ATOM   1404  HZ1 LYS   151     -10.281   6.440   6.971  1.00 10.00      A   
ATOM   1405  HZ2 LYS   151     -11.265   5.926   5.697  1.00 10.00      A   
ATOM   1406  HZ3 LYS   151     -11.440   5.238   7.229  1.00 10.00      A   
ATOM   1407  C   LYS   151     -18.484   8.017   6.384  1.00 10.00      A   
ATOM   1408  O   LYS   151     -18.979   8.060   5.257  1.00 10.00      A   
ATOM   1409  N   LYS   152     -19.137   7.545   7.441  1.00 10.00      A   
ATOM   1410  HN  LYS   152     -18.702   7.559   8.324  1.00 10.00      A   
ATOM   1411  CA  LYS   152     -20.486   7.009   7.315  1.00 10.00      A   
ATOM   1412  CB  LYS   152     -20.910   6.240   8.566  1.00 10.00      A   
ATOM   1413  CG  LYS   152     -20.185   4.917   8.751  1.00 10.00      A   
ATOM   1414  CD  LYS   152     -20.240   4.077   7.485  1.00 10.00      A   
ATOM   1415  CE  LYS   152     -18.845   3.728   6.992  1.00 10.00      A   
ATOM   1416  NZ  LYS   152     -18.882   3.036   5.679  1.00 10.00      A   
ATOM   1417  HZ1 LYS   152     -17.925   2.736   5.405  1.00 10.00      A   
ATOM   1418  HZ2 LYS   152     -19.253   3.681   4.949  1.00 10.00      A   
ATOM   1419  HZ3 LYS   152     -19.499   2.195   5.732  1.00 10.00      A   
ATOM   1420  C   LYS   152     -21.487   8.107   6.984  1.00 10.00      A   
ATOM   1421  O   LYS   152     -22.432   7.882   6.229  1.00 10.00      A   
ATOM   1422  N   ARG   153     -21.269   9.296   7.544  1.00 10.00      A   
ATOM   1423  HN  ARG   153     -20.501   9.407   8.147  1.00 10.00      A   
ATOM   1424  CA  ARG   153     -22.144  10.436   7.290  1.00 10.00      A   
ATOM   1425  CB  ARG   153     -21.737  11.641   8.144  1.00 10.00      A   
ATOM   1426  CG  ARG   153     -22.099  11.515   9.614  1.00 10.00      A   
ATOM   1427  CD  ARG   153     -21.390  12.564  10.452  1.00 10.00      A   
ATOM   1428  NE  ARG   153     -21.638  12.392  11.885  1.00 10.00      A   
ATOM   1429  HE  ARG   153     -22.515  12.028  12.150  1.00 10.00      A   
ATOM   1430  CZ  ARG   153     -20.761  12.708  12.837  1.00 10.00      A   
ATOM   1431  NH1 ARG   153     -19.573  13.212  12.519  1.00 10.00      A   
ATOM   1432 HH11 ARG   153     -19.311  13.366  11.508  1.00 10.00      A   
ATOM   1433 HH12 ARG   153     -18.894  13.467  13.267  1.00 10.00      A   
ATOM   1434  NH2 ARG   153     -21.077  12.515  14.113  1.00 10.00      A   
ATOM   1435 HH21 ARG   153     -22.008  12.118  14.369  1.00 10.00      A   
ATOM   1436 HH22 ARG   153     -20.399  12.760  14.867  1.00 10.00      A   
ATOM   1437  C   ARG   153     -22.099  10.803   5.814  1.00 10.00      A   
ATOM   1438  O   ARG   153     -23.107  11.202   5.225  1.00 10.00      A   
ATOM   1439  N   ASN   154     -20.920  10.655   5.223  1.00 10.00      A   
ATOM   1440  HN  ASN   154     -20.152  10.346   5.757  1.00 10.00      A   
ATOM   1441  CA  ASN   154     -20.723  10.952   3.812  1.00 10.00      A   
ATOM   1442  CB  ASN   154     -19.228  10.952   3.487  1.00 10.00      A   
ATOM   1443  CG  ASN   154     -18.827  12.074   2.551  1.00 10.00      A   
ATOM   1444  OD1 ASN   154     -19.642  12.581   1.780  1.00 10.00      A   
ATOM   1445  ND2 ASN   154     -17.564  12.464   2.607  1.00 10.00      A   
ATOM   1446 HD21 ASN   154     -16.964  12.010   3.239  1.00 10.00      A   
ATOM   1447 HD22 ASN   154     -17.277  13.190   2.018  1.00 10.00      A   
ATOM   1448  C   ASN   154     -21.438   9.918   2.948  1.00 10.00      A   
ATOM   1449  O   ASN   154     -22.111  10.264   1.975  1.00 10.00      A   
ATOM   1450  N   ASP   155     -21.293   8.650   3.326  1.00 10.00      A   
ATOM   1451  HN  ASP   155     -20.742   8.450   4.115  1.00 10.00      A   
ATOM   1452  CA  ASP   155     -21.916   7.541   2.601  1.00 10.00      A   
ATOM   1453  CB  ASP   155     -21.566   6.199   3.257  1.00 10.00      A   
ATOM   1454  CG  ASP   155     -20.101   5.810   3.170  1.00 10.00      A   
ATOM   1455  OD1 ASP   155     -19.398   6.278   2.251  1.00 10.00      A   
ATOM   1456  OD2 ASP   155     -19.650   5.010   4.023  1.00 10.00      A   
ATOM   1457  C   ASP   155     -23.437   7.690   2.580  1.00 10.00      A   
ATOM   1458  O   ASP   155     -24.072   7.592   1.529  1.00 10.00      A   
ATOM   1459  N   ILE   156     -24.011   7.928   3.757  1.00 10.00      A   
ATOM   1460  HN  ILE   156     -23.444   7.989   4.558  1.00 10.00      A   
ATOM   1461  CA  ILE   156     -25.455   8.090   3.896  1.00 10.00      A   
ATOM   1462  CB  ILE   156     -25.861   8.324   5.372  1.00 10.00      A   
ATOM   1463  CG1 ILE   156     -25.490   7.111   6.235  1.00 10.00      A   
ATOM   1464  CG2 ILE   156     -27.349   8.630   5.495  1.00 10.00      A   
ATOM   1465  CD1 ILE   156     -26.133   5.812   5.795  1.00 10.00      A   
ATOM   1466  C   ILE   156     -25.965   9.241   3.029  1.00 10.00      A   
ATOM   1467  O   ILE   156     -27.026   9.144   2.406  1.00 10.00      A   
ATOM   1468  N   LEU   157     -25.189  10.316   2.972  1.00 10.00      A   
ATOM   1469  HN  LEU   157     -24.346  10.323   3.473  1.00 10.00      A   
ATOM   1470  CA  LEU   157     -25.555  11.483   2.181  1.00 10.00      A   
ATOM   1471  CB  LEU   157     -24.554  12.619   2.416  1.00 10.00      A   
ATOM   1472  CG  LEU   157     -24.964  14.008   1.920  1.00 10.00      A   
ATOM   1473  CD1 LEU   157     -26.340  14.389   2.442  1.00 10.00      A   
ATOM   1474  CD2 LEU   157     -23.935  15.045   2.339  1.00 10.00      A   
ATOM   1475  C   LEU   157     -25.641  11.128   0.697  1.00 10.00      A   
ATOM   1476  O   LEU   157     -26.540  11.587  -0.009  1.00 10.00      A   
ATOM   1477  N   GLN   158     -24.718  10.284   0.241  1.00 10.00      A   
ATOM   1478  HN  GLN   158     -24.041   9.939   0.861  1.00 10.00      A   
ATOM   1479  CA  GLN   158     -24.689   9.848  -1.153  1.00 10.00      A   
ATOM   1480  CB  GLN   158     -23.515   8.892  -1.383  1.00 10.00      A   
ATOM   1481  CG  GLN   158     -22.141   9.514  -1.212  1.00 10.00      A   
ATOM   1482  CD  GLN   158     -21.068   8.474  -0.948  1.00 10.00      A   
ATOM   1483  OE1 GLN   158     -21.181   7.323  -1.367  1.00 10.00      A   
ATOM   1484  NE2 GLN   158     -20.016   8.878  -0.257  1.00 10.00      A   
ATOM   1485 HE21 GLN   158     -19.990   9.810   0.036  1.00 10.00      A   
ATOM   1486 HE22 GLN   158     -19.311   8.225  -0.061  1.00 10.00      A   
ATOM   1487  C   GLN   158     -25.989   9.134  -1.503  1.00 10.00      A   
ATOM   1488  O   GLN   158     -26.575   9.362  -2.560  1.00 10.00      A   
ATOM   1489  N   MET   159     -26.433   8.275  -0.594  1.00 10.00      A   
ATOM   1490  HN  MET   159     -25.910   8.145   0.229  1.00 10.00      A   
ATOM   1491  CA  MET   159     -27.664   7.514  -0.779  1.00 10.00      A   
ATOM   1492  CB  MET   159     -27.869   6.560   0.402  1.00 10.00      A   
ATOM   1493  CG  MET   159     -29.217   5.856   0.424  1.00 10.00      A   
ATOM   1494  SD  MET   159     -29.362   4.686   1.788  1.00 10.00      A   
ATOM   1495  CE  MET   159     -29.090   5.761   3.194  1.00 10.00      A   
ATOM   1496  C   MET   159     -28.872   8.437  -0.925  1.00 10.00      A   
ATOM   1497  O   MET   159     -29.724   8.232  -1.792  1.00 10.00      A   
ATOM   1498  N   ALA   160     -28.930   9.461  -0.082  1.00 10.00      A   
ATOM   1499  HN  ALA   160     -28.210   9.577   0.577  1.00 10.00      A   
ATOM   1500  CA  ALA   160     -30.033  10.415  -0.103  1.00 10.00      A   
ATOM   1501  CB  ALA   160     -29.940  11.352   1.093  1.00 10.00      A   
ATOM   1502  C   ALA   160     -30.067  11.215  -1.402  1.00 10.00      A   
ATOM   1503  O   ALA   160     -31.138  11.575  -1.891  1.00 10.00      A   
ATOM   1504  N   VAL   161     -28.895  11.478  -1.961  1.00 10.00      A   
ATOM   1505  HN  VAL   161     -28.077  11.143  -1.535  1.00 10.00      A   
ATOM   1506  CA  VAL   161     -28.787  12.256  -3.189  1.00 10.00      A   
ATOM   1507  CB  VAL   161     -27.411  12.952  -3.285  1.00 10.00      A   
ATOM   1508  CG1 VAL   161     -27.258  13.689  -4.609  1.00 10.00      A   
ATOM   1509  CG2 VAL   161     -27.220  13.906  -2.116  1.00 10.00      A   
ATOM   1510  C   VAL   161     -29.025  11.410  -4.441  1.00 10.00      A   
ATOM   1511  O   VAL   161     -29.781  11.803  -5.328  1.00 10.00      A   
ATOM   1512  N   LEU   162     -28.387  10.246  -4.498  1.00 10.00      A   
ATOM   1513  HN  LEU   162     -27.816   9.980  -3.743  1.00 10.00      A   
ATOM   1514  CA  LEU   162     -28.497   9.352  -5.654  1.00 10.00      A   
ATOM   1515  CB  LEU   162     -27.601   8.123  -5.459  1.00 10.00      A   
ATOM   1516  CG  LEU   162     -27.169   7.377  -6.727  1.00 10.00      A   
ATOM   1517  CD1 LEU   162     -25.727   6.910  -6.603  1.00 10.00      A   
ATOM   1518  CD2 LEU   162     -28.087   6.194  -7.000  1.00 10.00      A   
ATOM   1519  C   LEU   162     -29.938   8.923  -5.931  1.00 10.00      A   
ATOM   1520  O   LEU   162     -30.317   8.715  -7.088  1.00 10.00      A   
ATOM   1521  N   GLU   163     -30.736   8.811  -4.870  1.00 10.00      A   
ATOM   1522  HN  GLU   163     -30.376   9.021  -3.984  1.00 10.00      A   
ATOM   1523  CA  GLU   163     -32.132   8.386  -4.984  1.00 10.00      A   
ATOM   1524  CB  GLU   163     -32.965   9.401  -5.780  1.00 10.00      A   
ATOM   1525  CG  GLU   163     -32.984  10.804  -5.189  1.00 10.00      A   
ATOM   1526  CD  GLU   163     -33.707  11.804  -6.074  1.00 10.00      A   
ATOM   1527  OE1 GLU   163     -33.106  12.282  -7.060  1.00 10.00      A   
ATOM   1528  OE2 GLU   163     -34.884  12.118  -5.788  1.00 10.00      A   
ATOM   1529  C   GLU   163     -32.223   6.991  -5.618  1.00 10.00      A   
ATOM   1530  O   GLU   163     -32.728   6.832  -6.733  1.00 10.00      A   
ATOM   1531  N   PRO   164     -31.711   5.962  -4.923  1.00 10.00      A   
ATOM   1532  CA  PRO   164     -31.719   4.588  -5.411  1.00 10.00      A   
ATOM   1533  CB  PRO   164     -30.418   4.052  -4.815  1.00 10.00      A   
ATOM   1534  CG  PRO   164     -30.277   4.765  -3.505  1.00 10.00      A   
ATOM   1535  CD  PRO   164     -31.065   6.051  -3.604  1.00 10.00      A   
ATOM   1536  C   PRO   164     -32.899   3.777  -4.878  1.00 10.00      A   
ATOM   1537  O   PRO   164     -33.514   4.134  -3.871  1.00 10.00      A   
ATOM   1538  N   GLU   165     -33.202   2.676  -5.553  1.00 10.00      A   
ATOM   1539  HN  GLU   165     -32.674   2.440  -6.344  1.00 10.00      A   
ATOM   1540  CA  GLU   165     -34.293   1.805  -5.144  1.00 10.00      A   
ATOM   1541  CB  GLU   165     -34.923   1.126  -6.364  1.00 10.00      A   
ATOM   1542  CG  GLU   165     -35.719   2.067  -7.257  1.00 10.00      A   
ATOM   1543  CD  GLU   165     -36.143   1.430  -8.566  1.00 10.00      A   
ATOM   1544  OE1 GLU   165     -36.856   0.408  -8.537  1.00 10.00      A   
ATOM   1545  OE2 GLU   165     -35.776   1.959  -9.638  1.00 10.00      A   
ATOM   1546  C   GLU   165     -33.783   0.758  -4.160  1.00 10.00      A   
ATOM   1547  O   GLU   165     -34.499   0.336  -3.250  1.00 10.00      A   
ATOM   1548  N   LEU   166     -32.531   0.358  -4.340  1.00 10.00      A   
ATOM   1549  HN  LEU   166     -32.002   0.747  -5.072  1.00 10.00      A   
ATOM   1550  CA  LEU   166     -31.915  -0.640  -3.478  1.00 10.00      A   
ATOM   1551  CB  LEU   166     -31.651  -1.923  -4.267  1.00 10.00      A   
ATOM   1552  CG  LEU   166     -31.226  -3.147  -3.454  1.00 10.00      A   
ATOM   1553  CD1 LEU   166     -32.315  -3.534  -2.463  1.00 10.00      A   
ATOM   1554  CD2 LEU   166     -30.903  -4.308  -4.378  1.00 10.00      A   
ATOM   1555  C   LEU   166     -30.615  -0.100  -2.896  1.00 10.00      A   
ATOM   1556  O   LEU   166     -29.671   0.205  -3.627  1.00 10.00      A   
ATOM   1557  N   CYS   167     -30.571   0.021  -1.582  1.00 10.00      A   
ATOM   1558  HN  CYS   167     -31.353  -0.245  -1.049  1.00 10.00      A   
ATOM   1559  CA  CYS   167     -29.393   0.537  -0.906  1.00 10.00      A   
ATOM   1560  CB  CYS   167     -29.805   1.663   0.044  1.00 10.00      A   
ATOM   1561  SG  CYS   167     -31.288   2.560  -0.481  1.00 10.00      A   
ATOM   1562  HG  CYS   167     -32.334   1.774  -0.255  1.00 10.00      A   
ATOM   1563  C   CYS   167     -28.671  -0.567  -0.138  1.00 10.00      A   
ATOM   1564  O   CYS   167     -29.223  -1.144   0.801  1.00 10.00      A   
ATOM   1565  N   ILE   168     -27.443  -0.866  -0.551  1.00 10.00      A   
ATOM   1566  HN  ILE   168     -27.057  -0.375  -1.312  1.00 10.00      A   
ATOM   1567  CA  ILE   168     -26.644  -1.896   0.099  1.00 10.00      A   
ATOM   1568  CB  ILE   168     -25.875  -2.745  -0.936  1.00 10.00      A   
ATOM   1569  CG1 ILE   168     -26.837  -3.288  -1.996  1.00 10.00      A   
ATOM   1570  CG2 ILE   168     -25.131  -3.887  -0.253  1.00 10.00      A   
ATOM   1571  CD1 ILE   168     -26.149  -3.990  -3.145  1.00 10.00      A   
ATOM   1572  C   ILE   168     -25.644  -1.256   1.054  1.00 10.00      A   
ATOM   1573  O   ILE   168     -24.809  -0.451   0.640  1.00 10.00      A   
ATOM   1574  N   LEU   169     -25.743  -1.606   2.326  1.00 10.00      A   
ATOM   1575  HN  LEU   169     -26.438  -2.252   2.595  1.00 10.00      A   
ATOM   1576  CA  LEU   169     -24.854  -1.068   3.342  1.00 10.00      A   
ATOM   1577  CB  LEU   169     -25.646  -0.240   4.359  1.00 10.00      A   
ATOM   1578  CG  LEU   169     -26.438   0.945   3.798  1.00 10.00      A   
ATOM   1579  CD1 LEU   169     -27.353   1.525   4.861  1.00 10.00      A   
ATOM   1580  CD2 LEU   169     -25.501   2.014   3.255  1.00 10.00      A   
ATOM   1581  C   LEU   169     -24.094  -2.188   4.045  1.00 10.00      A   
ATOM   1582  O   LEU   169     -24.613  -2.834   4.963  1.00 10.00      A   
ATOM   1583  N   ASP   170     -22.869  -2.423   3.603  1.00 10.00      A   
ATOM   1584  HN  ASP   170     -22.515  -1.878   2.871  1.00 10.00      A   
ATOM   1585  CA  ASP   170     -22.030  -3.461   4.182  1.00 10.00      A   
ATOM   1586  CB  ASP   170     -21.256  -4.196   3.083  1.00 10.00      A   
ATOM   1587  CG  ASP   170     -20.519  -5.431   3.578  1.00 10.00      A   
ATOM   1588  OD1 ASP   170     -20.292  -5.560   4.803  1.00 10.00      A   
ATOM   1589  OD2 ASP   170     -20.156  -6.278   2.734  1.00 10.00      A   
ATOM   1590  C   ASP   170     -21.067  -2.862   5.199  1.00 10.00      A   
ATOM   1591  O   ASP   170     -20.123  -2.157   4.841  1.00 10.00      A   
ATOM   1592  N   GLU   171     -21.317  -3.149   6.464  1.00 10.00      A   
ATOM   1593  HN  GLU   171     -22.078  -3.738   6.677  1.00 10.00      A   
ATOM   1594  CA  GLU   171     -20.488  -2.657   7.550  1.00 10.00      A   
ATOM   1595  CB  GLU   171     -21.255  -1.635   8.395  1.00 10.00      A   
ATOM   1596  CG  GLU   171     -21.544  -0.322   7.681  1.00 10.00      A   
ATOM   1597  CD  GLU   171     -20.294   0.322   7.110  1.00 10.00      A   
ATOM   1598  OE1 GLU   171     -19.275   0.404   7.828  1.00 10.00      A   
ATOM   1599  OE2 GLU   171     -20.325   0.758   5.938  1.00 10.00      A   
ATOM   1600  C   GLU   171     -20.037  -3.829   8.414  1.00 10.00      A   
ATOM   1601  O   GLU   171     -20.115  -3.788   9.642  1.00 10.00      A   
ATOM   1602  N   SER   172     -19.568  -4.880   7.757  1.00 10.00      A   
ATOM   1603  HN  SER   172     -19.539  -4.854   6.774  1.00 10.00      A   
ATOM   1604  CA  SER   172     -19.103  -6.078   8.447  1.00 10.00      A   
ATOM   1605  CB  SER   172     -19.215  -7.291   7.518  1.00 10.00      A   
ATOM   1606  OG  SER   172     -18.707  -7.000   6.222  1.00 10.00      A   
ATOM   1607  HG  SER   172     -19.383  -6.510   5.710  1.00 10.00      A   
ATOM   1608  C   SER   172     -17.665  -5.915   8.950  1.00 10.00      A   
ATOM   1609  O   SER   172     -16.974  -6.901   9.219  1.00 10.00      A   
ATOM   1610  N   ASP   173     -17.233  -4.667   9.096  1.00 10.00      A   
ATOM   1611  HN  ASP   173     -17.847  -3.930   8.902  1.00 10.00      A   
ATOM   1612  CA  ASP   173     -15.882  -4.358   9.557  1.00 10.00      A   
ATOM   1613  CB  ASP   173     -15.408  -3.013   8.990  1.00 10.00      A   
ATOM   1614  CG  ASP   173     -14.784  -3.143   7.617  1.00 10.00      A   
ATOM   1615  OD1 ASP   173     -13.539  -3.090   7.518  1.00 10.00      A   
ATOM   1616  OD2 ASP   173     -15.530  -3.306   6.630  1.00 10.00      A   
ATOM   1617  C   ASP   173     -15.803  -4.337  11.081  1.00 10.00      A   
ATOM   1618  O   ASP   173     -16.815  -4.178  11.768  1.00 10.00      A   
ATOM   1619  N   SER   174     -14.595  -4.493  11.605  1.00 10.00      A   
ATOM   1620  HN  SER   174     -13.827  -4.610  11.008  1.00 10.00      A   
ATOM   1621  CA  SER   174     -14.373  -4.492  13.043  1.00 10.00      A   
ATOM   1622  CB  SER   174     -13.528  -5.707  13.432  1.00 10.00      A   
ATOM   1623  OG  SER   174     -12.595  -6.027  12.409  1.00 10.00      A   
ATOM   1624  HG  SER   174     -11.992  -5.283  12.279  1.00 10.00      A   
ATOM   1625  C   SER   174     -13.670  -3.213  13.479  1.00 10.00      A   
ATOM   1626  O   SER   174     -12.841  -2.674  12.747  1.00 10.00      A   
ATOM   1627  N   GLY   175     -14.006  -2.732  14.667  1.00 10.00      A   
ATOM   1628  HN  GLY   175     -14.675  -3.205  15.209  1.00 10.00      A   
ATOM   1629  CA  GLY   175     -13.388  -1.524  15.178  1.00 10.00      A   
ATOM   1630  C   GLY   175     -14.219  -0.288  14.915  1.00 10.00      A   
ATOM   1631  O   GLY   175     -13.759   0.832  15.127  1.00 10.00      A   
ATOM   1632  N   LEU   176     -15.448  -0.487  14.457  1.00 10.00      A   
ATOM   1633  HN  LEU   176     -15.764  -1.403  14.320  1.00 10.00      A   
ATOM   1634  CA  LEU   176     -16.339   0.627  14.159  1.00 10.00      A   
ATOM   1635  CB  LEU   176     -17.498   0.172  13.268  1.00 10.00      A   
ATOM   1636  CG  LEU   176     -17.114  -0.572  11.983  1.00 10.00      A   
ATOM   1637  CD1 LEU   176     -18.357  -0.942  11.188  1.00 10.00      A   
ATOM   1638  CD2 LEU   176     -16.161   0.259  11.138  1.00 10.00      A   
ATOM   1639  C   LEU   176     -16.869   1.255  15.443  1.00 10.00      A   
ATOM   1640  O   LEU   176     -17.352   0.552  16.335  1.00 10.00      A   
ATOM   1641  N   ASP   177     -16.757   2.574  15.537  1.00 10.00      A   
ATOM   1642  HN  ASP   177     -16.356   3.072  14.791  1.00 10.00      A   
ATOM   1643  CA  ASP   177     -17.219   3.308  16.711  1.00 10.00      A   
ATOM   1644  CB  ASP   177     -16.585   4.700  16.772  1.00 10.00      A   
ATOM   1645  CG  ASP   177     -15.276   4.719  17.529  1.00 10.00      A   
ATOM   1646  OD1 ASP   177     -15.294   4.542  18.768  1.00 10.00      A   
ATOM   1647  OD2 ASP   177     -14.221   4.914  16.890  1.00 10.00      A   
ATOM   1648  C   ASP   177     -18.731   3.442  16.709  1.00 10.00      A   
ATOM   1649  O   ASP   177     -19.370   3.367  15.655  1.00 10.00      A   
ATOM   1650  N   ILE   178     -19.299   3.670  17.888  1.00 10.00      A   
ATOM   1651  HN  ILE   178     -18.727   3.748  18.686  1.00 10.00      A   
ATOM   1652  CA  ILE   178     -20.746   3.815  18.032  1.00 10.00      A   
ATOM   1653  CB  ILE   178     -21.185   3.931  19.507  1.00 10.00      A   
ATOM   1654  CG1 ILE   178     -20.461   5.090  20.201  1.00 10.00      A   
ATOM   1655  CG2 ILE   178     -20.941   2.621  20.243  1.00 10.00      A   
ATOM   1656  CD1 ILE   178     -21.034   5.452  21.553  1.00 10.00      A   
ATOM   1657  C   ILE   178     -21.264   5.016  17.248  1.00 10.00      A   
ATOM   1658  O   ILE   178     -22.418   5.032  16.813  1.00 10.00      A   
ATOM   1659  N   ASP   179     -20.405   6.018  17.071  1.00 10.00      A   
ATOM   1660  HN  ASP   179     -19.509   5.952  17.467  1.00 10.00      A   
ATOM   1661  CA  ASP   179     -20.767   7.222  16.327  1.00 10.00      A   
ATOM   1662  CB  ASP   179     -19.607   8.218  16.299  1.00 10.00      A   
ATOM   1663  CG  ASP   179     -19.783   9.349  17.290  1.00 10.00      A   
ATOM   1664  OD1 ASP   179     -20.524  10.305  16.981  1.00 10.00      A   
ATOM   1665  OD2 ASP   179     -19.172   9.287  18.383  1.00 10.00      A   
ATOM   1666  C   ASP   179     -21.165   6.875  14.904  1.00 10.00      A   
ATOM   1667  O   ASP   179     -22.181   7.354  14.403  1.00 10.00      A   
ATOM   1668  N   ALA   180     -20.362   6.028  14.266  1.00 10.00      A   
ATOM   1669  HN  ALA   180     -19.578   5.675  14.732  1.00 10.00      A   
ATOM   1670  CA  ALA   180     -20.619   5.602  12.897  1.00 10.00      A   
ATOM   1671  CB  ALA   180     -19.449   4.783  12.375  1.00 10.00      A   
ATOM   1672  C   ALA   180     -21.905   4.789  12.825  1.00 10.00      A   
ATOM   1673  O   ALA   180     -22.689   4.926  11.884  1.00 10.00      A   
ATOM   1674  N   LEU   181     -22.122   3.960  13.840  1.00 10.00      A   
ATOM   1675  HN  LEU   181     -21.464   3.914  14.567  1.00 10.00      A   
ATOM   1676  CA  LEU   181     -23.308   3.115  13.905  1.00 10.00      A   
ATOM   1677  CB  LEU   181     -23.237   2.183  15.116  1.00 10.00      A   
ATOM   1678  CG  LEU   181     -21.886   1.516  15.385  1.00 10.00      A   
ATOM   1679  CD1 LEU   181     -21.972   0.607  16.601  1.00 10.00      A   
ATOM   1680  CD2 LEU   181     -21.409   0.747  14.165  1.00 10.00      A   
ATOM   1681  C   LEU   181     -24.572   3.959  13.981  1.00 10.00      A   
ATOM   1682  O   LEU   181     -25.552   3.688  13.285  1.00 10.00      A   
ATOM   1683  N   LYS   182     -24.540   4.990  14.821  1.00 10.00      A   
ATOM   1684  HN  LYS   182     -23.723   5.159  15.343  1.00 10.00      A   
ATOM   1685  CA  LYS   182     -25.686   5.874  14.986  1.00 10.00      A   
ATOM   1686  CB  LYS   182     -25.453   6.890  16.106  1.00 10.00      A   
ATOM   1687  CG  LYS   182     -26.693   7.699  16.456  1.00 10.00      A   
ATOM   1688  CD  LYS   182     -26.423   8.692  17.572  1.00 10.00      A   
ATOM   1689  CE  LYS   182     -27.698   9.410  17.993  1.00 10.00      A   
ATOM   1690  NZ  LYS   182     -28.225  10.297  16.922  1.00 10.00      A   
ATOM   1691  HZ1 LYS   182     -28.475   9.741  16.072  1.00 10.00      A   
ATOM   1692  HZ2 LYS   182     -27.512  11.006  16.658  1.00 10.00      A   
ATOM   1693  HZ3 LYS   182     -29.075  10.790  17.254  1.00 10.00      A   
ATOM   1694  C   LYS   182     -26.011   6.584  13.679  1.00 10.00      A   
ATOM   1695  O   LYS   182     -27.177   6.785  13.349  1.00 10.00      A   
ATOM   1696  N   VAL   183     -24.974   6.941  12.929  1.00 10.00      A   
ATOM   1697  HN  VAL   183     -24.067   6.744  13.242  1.00 10.00      A   
ATOM   1698  CA  VAL   183     -25.152   7.615  11.650  1.00 10.00      A   
ATOM   1699  CB  VAL   183     -23.801   7.991  11.006  1.00 10.00      A   
ATOM   1700  CG1 VAL   183     -24.021   8.587   9.625  1.00 10.00      A   
ATOM   1701  CG2 VAL   183     -23.043   8.966  11.892  1.00 10.00      A   
ATOM   1702  C   VAL   183     -25.937   6.724  10.692  1.00 10.00      A   
ATOM   1703  O   VAL   183     -26.894   7.170  10.054  1.00 10.00      A   
ATOM   1704  N   VAL   184     -25.533   5.462  10.607  1.00 10.00      A   
ATOM   1705  HN  VAL   184     -24.764   5.169  11.142  1.00 10.00      A   
ATOM   1706  CA  VAL   184     -26.205   4.504   9.739  1.00 10.00      A   
ATOM   1707  CB  VAL   184     -25.487   3.136   9.729  1.00 10.00      A   
ATOM   1708  CG1 VAL   184     -26.173   2.174   8.767  1.00 10.00      A   
ATOM   1709  CG2 VAL   184     -24.020   3.301   9.358  1.00 10.00      A   
ATOM   1710  C   VAL   184     -27.653   4.318  10.188  1.00 10.00      A   
ATOM   1711  O   VAL   184     -28.578   4.366   9.377  1.00 10.00      A   
ATOM   1712  N   ALA   185     -27.837   4.136  11.492  1.00 10.00      A   
ATOM   1713  HN  ALA   185     -27.055   4.127  12.087  1.00 10.00      A   
ATOM   1714  CA  ALA   185     -29.163   3.945  12.065  1.00 10.00      A   
ATOM   1715  CB  ALA   185     -29.061   3.699  13.562  1.00 10.00      A   
ATOM   1716  C   ALA   185     -30.067   5.140  11.782  1.00 10.00      A   
ATOM   1717  O   ALA   185     -31.190   4.979  11.299  1.00 10.00      A   
ATOM   1718  N   ASP   186     -29.568   6.337  12.073  1.00 10.00      A   
ATOM   1719  HN  ASP   186     -28.659   6.400  12.448  1.00 10.00      A   
ATOM   1720  CA  ASP   186     -30.329   7.564  11.851  1.00 10.00      A   
ATOM   1721  CB  ASP   186     -29.548   8.788  12.342  1.00 10.00      A   
ATOM   1722  CG  ASP   186     -30.040   9.317  13.676  1.00 10.00      A   
ATOM   1723  OD1 ASP   186     -31.272   9.468  13.848  1.00 10.00      A   
ATOM   1724  OD2 ASP   186     -29.195   9.610  14.553  1.00 10.00      A   
ATOM   1725  C   ASP   186     -30.666   7.730  10.377  1.00 10.00      A   
ATOM   1726  O   ASP   186     -31.808   8.024  10.019  1.00 10.00      A   
ATOM   1727  N   GLY   187     -29.667   7.528   9.527  1.00 10.00      A   
ATOM   1728  HN  GLY   187     -28.776   7.297   9.878  1.00 10.00      A   
ATOM   1729  CA  GLY   187     -29.863   7.658   8.096  1.00 10.00      A   
ATOM   1730  C   GLY   187     -30.909   6.704   7.554  1.00 10.00      A   
ATOM   1731  O   GLY   187     -31.831   7.121   6.850  1.00 10.00      A   
ATOM   1732  N   VAL   188     -30.781   5.429   7.898  1.00 10.00      A   
ATOM   1733  HN  VAL   188     -30.030   5.160   8.476  1.00 10.00      A   
ATOM   1734  CA  VAL   188     -31.723   4.412   7.438  1.00 10.00      A   
ATOM   1735  CB  VAL   188     -31.271   2.986   7.832  1.00 10.00      A   
ATOM   1736  CG1 VAL   188     -32.330   1.950   7.472  1.00 10.00      A   
ATOM   1737  CG2 VAL   188     -29.953   2.645   7.156  1.00 10.00      A   
ATOM   1738  C   VAL   188     -33.127   4.683   7.973  1.00 10.00      A   
ATOM   1739  O   VAL   188     -34.112   4.517   7.260  1.00 10.00      A   
ATOM   1740  N   ASN   189     -33.210   5.118   9.224  1.00 10.00      A   
ATOM   1741  HN  ASN   189     -32.383   5.248   9.741  1.00 10.00      A   
ATOM   1742  CA  ASN   189     -34.496   5.406   9.854  1.00 10.00      A   
ATOM   1743  CB  ASN   189     -34.320   5.670  11.354  1.00 10.00      A   
ATOM   1744  CG  ASN   189     -34.412   4.403  12.187  1.00 10.00      A   
ATOM   1745  OD1 ASN   189     -35.288   3.563  11.972  1.00 10.00      A   
ATOM   1746  ND2 ASN   189     -33.493   4.243  13.128  1.00 10.00      A   
ATOM   1747 HD21 ASN   189     -32.813   4.942  13.235  1.00 10.00      A   
ATOM   1748 HD22 ASN   189     -33.521   3.422  13.670  1.00 10.00      A   
ATOM   1749  C   ASN   189     -35.201   6.583   9.185  1.00 10.00      A   
ATOM   1750  O   ASN   189     -36.400   6.527   8.907  1.00 10.00      A   
ATOM   1751  N   SER   190     -34.449   7.639   8.910  1.00 10.00      A   
ATOM   1752  HN  SER   190     -33.495   7.618   9.138  1.00 10.00      A   
ATOM   1753  CA  SER   190     -35.008   8.831   8.283  1.00 10.00      A   
ATOM   1754  CB  SER   190     -34.034  10.006   8.418  1.00 10.00      A   
ATOM   1755  OG  SER   190     -33.477  10.062   9.722  1.00 10.00      A   
ATOM   1756  HG  SER   190     -32.861   9.323   9.843  1.00 10.00      A   
ATOM   1757  C   SER   190     -35.342   8.595   6.809  1.00 10.00      A   
ATOM   1758  O   SER   190     -36.303   9.154   6.281  1.00 10.00      A   
ATOM   1759  N   LEU   191     -34.558   7.754   6.150  1.00 10.00      A   
ATOM   1760  HN  LEU   191     -33.818   7.311   6.624  1.00 10.00      A   
ATOM   1761  CA  LEU   191     -34.769   7.479   4.735  1.00 10.00      A   
ATOM   1762  CB  LEU   191     -33.436   7.462   3.980  1.00 10.00      A   
ATOM   1763  CG  LEU   191     -32.751   8.817   3.797  1.00 10.00      A   
ATOM   1764  CD1 LEU   191     -31.356   8.636   3.218  1.00 10.00      A   
ATOM   1765  CD2 LEU   191     -33.588   9.725   2.909  1.00 10.00      A   
ATOM   1766  C   LEU   191     -35.533   6.184   4.492  1.00 10.00      A   
ATOM   1767  O   LEU   191     -35.512   5.653   3.385  1.00 10.00      A   
ATOM   1768  N   ARG   192     -36.206   5.672   5.513  1.00 10.00      A   
ATOM   1769  HN  ARG   192     -36.190   6.125   6.381  1.00 10.00      A   
ATOM   1770  CA  ARG   192     -36.969   4.441   5.353  1.00 10.00      A   
ATOM   1771  CB  ARG   192     -37.002   3.601   6.634  1.00 10.00      A   
ATOM   1772  CG  ARG   192     -37.526   2.189   6.406  1.00 10.00      A   
ATOM   1773  CD  ARG   192     -38.410   1.713   7.548  1.00 10.00      A   
ATOM   1774  NE  ARG   192     -37.641   1.067   8.609  1.00 10.00      A   
ATOM   1775  HE  ARG   192     -37.021   1.636   9.123  1.00 10.00      A   
ATOM   1776  CZ  ARG   192     -37.725  -0.229   8.916  1.00 10.00      A   
ATOM   1777  NH1 ARG   192     -38.547  -1.026   8.239  1.00 10.00      A   
ATOM   1778 HH11 ARG   192     -39.131  -0.644   7.462  1.00 10.00      A   
ATOM   1779 HH12 ARG   192     -38.609  -2.053   8.473  1.00 10.00      A   
ATOM   1780  NH2 ARG   192     -36.977  -0.723   9.893  1.00 10.00      A   
ATOM   1781 HH21 ARG   192     -37.035  -1.738  10.146  1.00 10.00      A   
ATOM   1782 HH22 ARG   192     -36.318  -0.102  10.419  1.00 10.00      A   
ATOM   1783  C   ARG   192     -38.389   4.736   4.892  1.00 10.00      A   
ATOM   1784  O   ARG   192     -39.231   5.173   5.680  1.00 10.00      A   
ATOM   1785  N   ASP   193     -38.641   4.510   3.614  1.00 10.00      A   
ATOM   1786  HN  ASP   193     -37.921   4.179   3.035  1.00 10.00      A   
ATOM   1787  CA  ASP   193     -39.958   4.731   3.042  1.00 10.00      A   
ATOM   1788  CB  ASP   193     -39.877   5.598   1.777  1.00 10.00      A   
ATOM   1789  CG  ASP   193     -38.930   5.058   0.722  1.00 10.00      A   
ATOM   1790  OD1 ASP   193     -39.177   3.953   0.200  1.00 10.00      A   
ATOM   1791  OD2 ASP   193     -37.937   5.747   0.406  1.00 10.00      A   
ATOM   1792  C   ASP   193     -40.636   3.394   2.751  1.00 10.00      A   
ATOM   1793  O   ASP   193     -40.286   2.372   3.349  1.00 10.00      A   
ATOM   1794  N   GLY   194     -41.607   3.398   1.848  1.00 10.00      A   
ATOM   1795  HN  GLY   194     -41.846   4.238   1.401  1.00 10.00      A   
ATOM   1796  CA  GLY   194     -42.306   2.173   1.513  1.00 10.00      A   
ATOM   1797  C   GLY   194     -42.176   1.805   0.048  1.00 10.00      A   
ATOM   1798  O   GLY   194     -43.020   1.086  -0.492  1.00 10.00      A   
ATOM   1799  N   LYS   195     -41.128   2.301  -0.597  1.00 10.00      A   
ATOM   1800  HN  LYS   195     -40.487   2.875  -0.109  1.00 10.00      A   
ATOM   1801  CA  LYS   195     -40.892   2.024  -2.009  1.00 10.00      A   
ATOM   1802  CB  LYS   195     -41.072   3.299  -2.839  1.00 10.00      A   
ATOM   1803  CG  LYS   195     -42.485   3.858  -2.854  1.00 10.00      A   
ATOM   1804  CD  LYS   195     -42.558   5.133  -3.679  1.00 10.00      A   
ATOM   1805  CE  LYS   195     -43.976   5.675  -3.749  1.00 10.00      A   
ATOM   1806  NZ  LYS   195     -44.071   6.859  -4.647  1.00 10.00      A   
ATOM   1807  HZ1 LYS   195     -43.388   7.589  -4.352  1.00 10.00      A   
ATOM   1808  HZ2 LYS   195     -45.028   7.263  -4.605  1.00 10.00      A   
ATOM   1809  HZ3 LYS   195     -43.866   6.583  -5.629  1.00 10.00      A   
ATOM   1810  C   LYS   195     -39.486   1.479  -2.226  1.00 10.00      A   
ATOM   1811  O   LYS   195     -39.261   0.628  -3.090  1.00 10.00      A   
ATOM   1812  N   ARG   196     -38.543   1.975  -1.443  1.00 10.00      A   
ATOM   1813  HN  ARG   196     -38.787   2.648  -0.760  1.00 10.00      A   
ATOM   1814  CA  ARG   196     -37.157   1.555  -1.549  1.00 10.00      A   
ATOM   1815  CB  ARG   196     -36.236   2.765  -1.424  1.00 10.00      A   
ATOM   1816  CG  ARG   196     -36.474   3.838  -2.477  1.00 10.00      A   
ATOM   1817  CD  ARG   196     -35.990   5.199  -2.001  1.00 10.00      A   
ATOM   1818  NE  ARG   196     -34.638   5.134  -1.453  1.00 10.00      A   
ATOM   1819  HE  ARG   196     -33.906   4.968  -2.088  1.00 10.00      A   
ATOM   1820  CZ  ARG   196     -34.356   5.279  -0.160  1.00 10.00      A   
ATOM   1821  NH1 ARG   196     -35.333   5.500   0.712  1.00 10.00      A   
ATOM   1822 HH11 ARG   196     -35.123   5.612   1.729  1.00 10.00      A   
ATOM   1823 HH12 ARG   196     -36.334   5.562   0.384  1.00 10.00      A   
ATOM   1824  NH2 ARG   196     -33.103   5.183   0.265  1.00 10.00      A   
ATOM   1825 HH21 ARG   196     -32.335   4.993  -0.411  1.00 10.00      A   
ATOM   1826 HH22 ARG   196     -32.882   5.296   1.275  1.00 10.00      A   
ATOM   1827  C   ARG   196     -36.817   0.528  -0.478  1.00 10.00      A   
ATOM   1828  O   ARG   196     -37.468   0.465   0.564  1.00 10.00      A   
ATOM   1829  N   SER   197     -35.793  -0.269  -0.734  1.00 10.00      A   
ATOM   1830  HN  SER   197     -35.298  -0.158  -1.575  1.00 10.00      A   
ATOM   1831  CA  SER   197     -35.378  -1.302   0.201  1.00 10.00      A   
ATOM   1832  CB  SER   197     -35.518  -2.676  -0.452  1.00 10.00      A   
ATOM   1833  OG  SER   197     -36.824  -2.841  -0.972  1.00 10.00      A   
ATOM   1834  HG  SER   197     -37.027  -3.785  -1.049  1.00 10.00      A   
ATOM   1835  C   SER   197     -33.952  -1.074   0.692  1.00 10.00      A   
ATOM   1836  O   SER   197     -33.182  -0.327   0.081  1.00 10.00      A   
ATOM   1837  N   PHE   198     -33.605  -1.725   1.796  1.00 10.00      A   
ATOM   1838  HN  PHE   198     -34.255  -2.326   2.223  1.00 10.00      A   
ATOM   1839  CA  PHE   198     -32.282  -1.588   2.384  1.00 10.00      A   
ATOM   1840  CB  PHE   198     -32.355  -0.777   3.685  1.00 10.00      A   
ATOM   1841  CG  PHE   198     -32.771   0.655   3.510  1.00 10.00      A   
ATOM   1842  CD1 PHE   198     -34.106   1.017   3.586  1.00 10.00      A   
ATOM   1843  CD2 PHE   198     -31.826   1.638   3.273  1.00 10.00      A   
ATOM   1844  CE1 PHE   198     -34.491   2.334   3.427  1.00 10.00      A   
ATOM   1845  CE2 PHE   198     -32.202   2.957   3.113  1.00 10.00      A   
ATOM   1846  CZ  PHE   198     -33.536   3.305   3.190  1.00 10.00      A   
ATOM   1847  C   PHE   198     -31.669  -2.953   2.683  1.00 10.00      A   
ATOM   1848  O   PHE   198     -32.367  -3.886   3.087  1.00 10.00      A   
ATOM   1849  N   ILE   199     -30.366  -3.061   2.473  1.00 10.00      A   
ATOM   1850  HN  ILE   199     -29.872  -2.282   2.124  1.00 10.00      A   
ATOM   1851  CA  ILE   199     -29.634  -4.288   2.741  1.00 10.00      A   
ATOM   1852  CB  ILE   199     -29.025  -4.881   1.450  1.00 10.00      A   
ATOM   1853  CG1 ILE   199     -30.137  -5.280   0.475  1.00 10.00      A   
ATOM   1854  CG2 ILE   199     -28.143  -6.080   1.774  1.00 10.00      A   
ATOM   1855  CD1 ILE   199     -29.638  -5.781  -0.864  1.00 10.00      A   
ATOM   1856  C   ILE   199     -28.517  -3.983   3.733  1.00 10.00      A   
ATOM   1857  O   ILE   199     -27.534  -3.327   3.392  1.00 10.00      A   
ATOM   1858  N   ILE   200     -28.682  -4.439   4.961  1.00 10.00      A   
ATOM   1859  HN  ILE   200     -29.484  -4.966   5.174  1.00 10.00      A   
ATOM   1860  CA  ILE   200     -27.699  -4.192   6.003  1.00 10.00      A   
ATOM   1861  CB  ILE   200     -28.363  -3.680   7.306  1.00 10.00      A   
ATOM   1862  CG1 ILE   200     -28.700  -2.188   7.195  1.00 10.00      A   
ATOM   1863  CG2 ILE   200     -27.480  -3.934   8.521  1.00 10.00      A   
ATOM   1864  CD1 ILE   200     -29.995  -1.897   6.470  1.00 10.00      A   
ATOM   1865  C   ILE   200     -26.867  -5.438   6.287  1.00 10.00      A   
ATOM   1866  O   ILE   200     -27.397  -6.489   6.646  1.00 10.00      A   
ATOM   1867  N   VAL   201     -25.562  -5.311   6.110  1.00 10.00      A   
ATOM   1868  HN  VAL   201     -25.201  -4.449   5.801  1.00 10.00      A   
ATOM   1869  CA  VAL   201     -24.646  -6.413   6.357  1.00 10.00      A   
ATOM   1870  CB  VAL   201     -23.803  -6.742   5.105  1.00 10.00      A   
ATOM   1871  CG1 VAL   201     -22.984  -8.007   5.323  1.00 10.00      A   
ATOM   1872  CG2 VAL   201     -24.684  -6.875   3.871  1.00 10.00      A   
ATOM   1873  C   VAL   201     -23.704  -6.057   7.505  1.00 10.00      A   
ATOM   1874  O   VAL   201     -22.856  -5.181   7.367  1.00 10.00      A   
ATOM   1875  N   THR   202     -23.870  -6.722   8.643  1.00 10.00      A   
ATOM   1876  HN  THR   202     -24.578  -7.400   8.705  1.00 10.00      A   
ATOM   1877  CA  THR   202     -23.025  -6.474   9.805  1.00 10.00      A   
ATOM   1878  CB  THR   202     -23.339  -5.118  10.481  1.00 10.00      A   
ATOM   1879  OG1 THR   202     -22.356  -4.845  11.487  1.00 10.00      A   
ATOM   1880  HG1 THR   202     -21.820  -4.084  11.219  1.00 10.00      A   
ATOM   1881  CG2 THR   202     -24.724  -5.127  11.116  1.00 10.00      A   
ATOM   1882  C   THR   202     -23.154  -7.618  10.811  1.00 10.00      A   
ATOM   1883  O   THR   202     -23.974  -8.518  10.628  1.00 10.00      A   
ATOM   1884  N   HIS   203     -22.350  -7.584  11.870  1.00 10.00      A   
ATOM   1885  HN  HIS   203     -21.752  -6.813  11.988  1.00 10.00      A   
ATOM   1886  CA  HIS   203     -22.377  -8.635  12.882  1.00 10.00      A   
ATOM   1887  CB  HIS   203     -21.671  -9.894  12.371  1.00 10.00      A   
ATOM   1888  CG  HIS   203     -21.816 -11.080  13.275  1.00 10.00      A   
ATOM   1889  ND1 HIS   203     -20.804 -11.541  14.091  1.00 10.00      A   
ATOM   1890  HD1 HIS   203     -19.902 -11.151  14.174  1.00 10.00      A   
ATOM   1891  CD2 HIS   203     -22.868 -11.903  13.485  1.00 10.00      A   
ATOM   1892  CE1 HIS   203     -21.231 -12.597  14.758  1.00 10.00      A   
ATOM   1893  NE2 HIS   203     -22.476 -12.833  14.407  1.00 10.00      A   
ATOM   1894  HE2 HIS   203     -23.036 -13.579  14.750  1.00 10.00      A   
ATOM   1895  C   HIS   203     -21.724  -8.181  14.180  1.00 10.00      A   
ATOM   1896  O   HIS   203     -22.249  -8.426  15.267  1.00 10.00      A   
ATOM   1897  N   TYR   204     -20.571  -7.537  14.061  1.00 10.00      A   
ATOM   1898  HN  TYR   204     -20.205  -7.378  13.168  1.00 10.00      A   
ATOM   1899  CA  TYR   204     -19.830  -7.063  15.227  1.00 10.00      A   
ATOM   1900  CB  TYR   204     -18.529  -6.377  14.801  1.00 10.00      A   
ATOM   1901  CG  TYR   204     -17.533  -7.272  14.105  1.00 10.00      A   
ATOM   1902  CD1 TYR   204     -17.672  -7.581  12.760  1.00 10.00      A   
ATOM   1903  CD2 TYR   204     -16.446  -7.797  14.791  1.00 10.00      A   
ATOM   1904  CE1 TYR   204     -16.758  -8.390  12.117  1.00 10.00      A   
ATOM   1905  CE2 TYR   204     -15.528  -8.609  14.155  1.00 10.00      A   
ATOM   1906  CZ  TYR   204     -15.689  -8.902  12.819  1.00 10.00      A   
ATOM   1907  OH  TYR   204     -14.775  -9.707  12.177  1.00 10.00      A   
ATOM   1908  HH  TYR   204     -14.275 -10.211  12.834  1.00 10.00      A   
ATOM   1909  C   TYR   204     -20.659  -6.088  16.049  1.00 10.00      A   
ATOM   1910  O   TYR   204     -20.631  -6.112  17.278  1.00 10.00      A   
ATOM   1911  N   GLN   205     -21.406  -5.242  15.363  1.00 10.00      A   
ATOM   1912  HN  GLN   205     -21.416  -5.295  14.385  1.00 10.00      A   
ATOM   1913  CA  GLN   205     -22.224  -4.244  16.023  1.00 10.00      A   
ATOM   1914  CB  GLN   205     -22.037  -2.881  15.355  1.00 10.00      A   
ATOM   1915  CG  GLN   205     -20.582  -2.467  15.167  1.00 10.00      A   
ATOM   1916  CD  GLN   205     -19.980  -2.984  13.872  1.00 10.00      A   
ATOM   1917  OE1 GLN   205     -20.678  -3.174  12.881  1.00 10.00      A   
ATOM   1918  NE2 GLN   205     -18.677  -3.221  13.877  1.00 10.00      A   
ATOM   1919 HE21 GLN   205     -18.180  -3.050  14.706  1.00 10.00      A   
ATOM   1920 HE22 GLN   205     -18.259  -3.549  13.049  1.00 10.00      A   
ATOM   1921  C   GLN   205     -23.695  -4.645  16.024  1.00 10.00      A   
ATOM   1922  O   GLN   205     -24.190  -5.252  15.069  1.00 10.00      A   
ATOM   1923  N   ARG   206     -24.388  -4.304  17.101  1.00 10.00      A   
ATOM   1924  HN  ARG   206     -23.933  -3.823  17.825  1.00 10.00      A   
ATOM   1925  CA  ARG   206     -25.803  -4.617  17.250  1.00 10.00      A   
ATOM   1926  CB  ARG   206     -26.122  -4.923  18.722  1.00 10.00      A   
ATOM   1927  CG  ARG   206     -25.133  -5.861  19.404  1.00 10.00      A   
ATOM   1928  CD  ARG   206     -25.421  -7.320  19.086  1.00 10.00      A   
ATOM   1929  NE  ARG   206     -26.284  -7.939  20.094  1.00 10.00      A   
ATOM   1930  HE  ARG   206     -26.579  -7.372  20.843  1.00 10.00      A   
ATOM   1931  CZ  ARG   206     -26.680  -9.215  20.059  1.00 10.00      A   
ATOM   1932  NH1 ARG   206     -26.286 -10.012  19.068  1.00 10.00      A   
ATOM   1933 HH11 ARG   206     -26.597 -11.007  19.038  1.00 10.00      A   
ATOM   1934 HH12 ARG   206     -25.660  -9.644  18.317  1.00 10.00      A   
ATOM   1935  NH2 ARG   206     -27.462  -9.692  21.023  1.00 10.00      A   
ATOM   1936 HH21 ARG   206     -27.766  -9.074  21.807  1.00 10.00      A   
ATOM   1937 HH22 ARG   206     -27.782 -10.696  21.006  1.00 10.00      A   
ATOM   1938  C   ARG   206     -26.653  -3.445  16.759  1.00 10.00      A   
ATOM   1939  O   ARG   206     -27.528  -2.951  17.471  1.00 10.00      A   
ATOM   1940  N   ILE   207     -26.394  -3.011  15.527  1.00 10.00      A   
ATOM   1941  HN  ILE   207     -25.696  -3.457  15.003  1.00 10.00      A   
ATOM   1942  CA  ILE   207     -27.116  -1.888  14.929  1.00 10.00      A   
ATOM   1943  CB  ILE   207     -26.421  -1.388  13.638  1.00 10.00      A   
ATOM   1944  CG1 ILE   207     -24.898  -1.433  13.794  1.00 10.00      A   
ATOM   1945  CG2 ILE   207     -26.874   0.027  13.298  1.00 10.00      A   
ATOM   1946  CD1 ILE   207     -24.141  -1.221  12.499  1.00 10.00      A   
ATOM   1947  C   ILE   207     -28.556  -2.281  14.602  1.00 10.00      A   
ATOM   1948  O   ILE   207     -29.412  -1.424  14.386  1.00 10.00      A   
ATOM   1949  N   LEU   208     -28.818  -3.583  14.597  1.00 10.00      A   
ATOM   1950  HN  LEU   208     -28.100  -4.212  14.816  1.00 10.00      A   
ATOM   1951  CA  LEU   208     -30.146  -4.104  14.292  1.00 10.00      A   
ATOM   1952  CB  LEU   208     -30.159  -5.638  14.325  1.00 10.00      A   
ATOM   1953  CG  LEU   208     -29.478  -6.357  13.154  1.00 10.00      A   
ATOM   1954  CD1 LEU   208     -27.964  -6.331  13.294  1.00 10.00      A   
ATOM   1955  CD2 LEU   208     -29.982  -7.787  13.036  1.00 10.00      A   
ATOM   1956  C   LEU   208     -31.201  -3.544  15.242  1.00 10.00      A   
ATOM   1957  O   LEU   208     -32.331  -3.283  14.839  1.00 10.00      A   
ATOM   1958  N   ASP   209     -30.820  -3.331  16.494  1.00 10.00      A   
ATOM   1959  HN  ASP   209     -29.895  -3.538  16.757  1.00 10.00      A   
ATOM   1960  CA  ASP   209     -31.744  -2.808  17.500  1.00 10.00      A   
ATOM   1961  CB  ASP   209     -31.202  -3.037  18.913  1.00 10.00      A   
ATOM   1962  CG  ASP   209     -31.694  -4.334  19.518  1.00 10.00      A   
ATOM   1963  OD1 ASP   209     -31.088  -5.393  19.243  1.00 10.00      A   
ATOM   1964  OD2 ASP   209     -32.690  -4.306  20.272  1.00 10.00      A   
ATOM   1965  C   ASP   209     -32.052  -1.330  17.288  1.00 10.00      A   
ATOM   1966  O   ASP   209     -32.978  -0.790  17.888  1.00 10.00      A   
ATOM   1967  N   TYR   210     -31.279  -0.679  16.435  1.00 10.00      A   
ATOM   1968  HN  TYR   210     -30.555  -1.160  15.977  1.00 10.00      A   
ATOM   1969  CA  TYR   210     -31.480   0.738  16.165  1.00 10.00      A   
ATOM   1970  CB  TYR   210     -30.140   1.472  16.118  1.00 10.00      A   
ATOM   1971  CG  TYR   210     -29.702   2.065  17.440  1.00 10.00      A   
ATOM   1972  CD1 TYR   210     -29.136   1.273  18.434  1.00 10.00      A   
ATOM   1973  CD2 TYR   210     -29.849   3.422  17.691  1.00 10.00      A   
ATOM   1974  CE1 TYR   210     -28.731   1.820  19.637  1.00 10.00      A   
ATOM   1975  CE2 TYR   210     -29.447   3.977  18.891  1.00 10.00      A   
ATOM   1976  CZ  TYR   210     -28.889   3.174  19.860  1.00 10.00      A   
ATOM   1977  OH  TYR   210     -28.486   3.726  21.055  1.00 10.00      A   
ATOM   1978  HH  TYR   210     -27.706   3.260  21.374  1.00 10.00      A   
ATOM   1979  C   TYR   210     -32.256   0.968  14.871  1.00 10.00      A   
ATOM   1980  O   TYR   210     -32.952   1.974  14.725  1.00 10.00      A   
ATOM   1981  N   ILE   211     -32.133   0.041  13.931  1.00 10.00      A   
ATOM   1982  HN  ILE   211     -31.557  -0.737  14.096  1.00 10.00      A   
ATOM   1983  CA  ILE   211     -32.823   0.165  12.650  1.00 10.00      A   
ATOM   1984  CB  ILE   211     -31.916  -0.209  11.459  1.00 10.00      A   
ATOM   1985  CG1 ILE   211     -31.278  -1.586  11.675  1.00 10.00      A   
ATOM   1986  CG2 ILE   211     -30.851   0.855  11.242  1.00 10.00      A   
ATOM   1987  CD1 ILE   211     -30.562  -2.132  10.459  1.00 10.00      A   
ATOM   1988  C   ILE   211     -34.100  -0.671  12.598  1.00 10.00      A   
ATOM   1989  O   ILE   211     -35.049  -0.312  11.898  1.00 10.00      A   
ATOM   1990  N   LYS   212     -34.117  -1.769  13.352  1.00 10.00      A   
ATOM   1991  HN  LYS   212     -33.330  -1.977  13.902  1.00 10.00      A   
ATOM   1992  CA  LYS   212     -35.261  -2.682  13.393  1.00 10.00      A   
ATOM   1993  CB  LYS   212     -36.528  -1.991  13.922  1.00 10.00      A   
ATOM   1994  CG  LYS   212     -37.673  -2.945  14.244  1.00 10.00      A   
ATOM   1995  CD  LYS   212     -38.969  -2.502  13.581  1.00 10.00      A   
ATOM   1996  CE  LYS   212     -40.115  -3.445  13.921  1.00 10.00      A   
ATOM   1997  NZ  LYS   212     -41.352  -3.114  13.163  1.00 10.00      A   
ATOM   1998  HZ1 LYS   212     -41.176  -3.191  12.143  1.00 10.00      A   
ATOM   1999  HZ2 LYS   212     -41.662  -2.142  13.377  1.00 10.00      A   
ATOM   2000  HZ3 LYS   212     -42.113  -3.773  13.420  1.00 10.00      A   
ATOM   2001  C   LYS   212     -35.507  -3.309  12.018  1.00 10.00      A   
ATOM   2002  O   LYS   212     -36.436  -2.928  11.306  1.00 10.00      A   
ATOM   2003  N   PRO   213     -34.662  -4.275  11.622  1.00 10.00      A   
ATOM   2004  CA  PRO   213     -34.784  -4.948  10.325  1.00 10.00      A   
ATOM   2005  CB  PRO   213     -33.556  -5.868  10.269  1.00 10.00      A   
ATOM   2006  CG  PRO   213     -32.646  -5.370  11.341  1.00 10.00      A   
ATOM   2007  CD  PRO   213     -33.537  -4.799  12.401  1.00 10.00      A   
ATOM   2008  C   PRO   213     -36.059  -5.776  10.245  1.00 10.00      A   
ATOM   2009  O   PRO   213     -36.430  -6.461  11.203  1.00 10.00      A   
ATOM   2010  N   ASP   214     -36.726  -5.708   9.103  1.00 10.00      A   
ATOM   2011  HN  ASP   214     -36.380  -5.147   8.376  1.00 10.00      A   
ATOM   2012  CA  ASP   214     -37.961  -6.446   8.902  1.00 10.00      A   
ATOM   2013  CB  ASP   214     -38.772  -5.853   7.741  1.00 10.00      A   
ATOM   2014  CG  ASP   214     -38.720  -4.338   7.672  1.00 10.00      A   
ATOM   2015  OD1 ASP   214     -39.115  -3.672   8.653  1.00 10.00      A   
ATOM   2016  OD2 ASP   214     -38.278  -3.805   6.632  1.00 10.00      A   
ATOM   2017  C   ASP   214     -37.657  -7.912   8.627  1.00 10.00      A   
ATOM   2018  O   ASP   214     -38.442  -8.794   8.970  1.00 10.00      A   
ATOM   2019  N   TYR   215     -36.506  -8.166   8.012  1.00 10.00      A   
ATOM   2020  HN  TYR   215     -35.914  -7.419   7.777  1.00 10.00      A   
ATOM   2021  CA  TYR   215     -36.095  -9.527   7.684  1.00 10.00      A   
ATOM   2022  CB  TYR   215     -36.288  -9.808   6.190  1.00 10.00      A   
ATOM   2023  CG  TYR   215     -37.682  -9.556   5.668  1.00 10.00      A   
ATOM   2024  CD1 TYR   215     -38.052  -8.298   5.217  1.00 10.00      A   
ATOM   2025  CD2 TYR   215     -38.622 -10.575   5.615  1.00 10.00      A   
ATOM   2026  CE1 TYR   215     -39.317  -8.062   4.729  1.00 10.00      A   
ATOM   2027  CE2 TYR   215     -39.894 -10.347   5.128  1.00 10.00      A   
ATOM   2028  CZ  TYR   215     -40.234  -9.087   4.685  1.00 10.00      A   
ATOM   2029  OH  TYR   215     -41.490  -8.849   4.183  1.00 10.00      A   
ATOM   2030  HH  TYR   215     -41.404  -8.437   3.308  1.00 10.00      A   
ATOM   2031  C   TYR   215     -34.632  -9.761   8.041  1.00 10.00      A   
ATOM   2032  O   TYR   215     -33.739  -9.133   7.473  1.00 10.00      A   
ATOM   2033  N   VAL   216     -34.392 -10.664   8.976  1.00 10.00      A   
ATOM   2034  HN  VAL   216     -35.149 -11.132   9.396  1.00 10.00      A   
ATOM   2035  CA  VAL   216     -33.035 -10.998   9.392  1.00 10.00      A   
ATOM   2036  CB  VAL   216     -32.886 -10.971  10.931  1.00 10.00      A   
ATOM   2037  CG1 VAL   216     -31.462 -11.315  11.348  1.00 10.00      A   
ATOM   2038  CG2 VAL   216     -33.291  -9.612  11.484  1.00 10.00      A   
ATOM   2039  C   VAL   216     -32.683 -12.390   8.874  1.00 10.00      A   
ATOM   2040  O   VAL   216     -33.362 -13.365   9.189  1.00 10.00      A   
ATOM   2041  N   HIS   217     -31.646 -12.477   8.052  1.00 10.00      A   
ATOM   2042  HN  HIS   217     -31.140 -11.665   7.826  1.00 10.00      A   
ATOM   2043  CA  HIS   217     -31.227 -13.754   7.487  1.00 10.00      A   
ATOM   2044  CB  HIS   217     -31.297 -13.725   5.953  1.00 10.00      A   
ATOM   2045  CG  HIS   217     -32.690 -13.721   5.387  1.00 10.00      A   
ATOM   2046  ND1 HIS   217     -33.057 -14.458   4.280  1.00 10.00      A   
ATOM   2047  HD1 HIS   217     -32.472 -15.061   3.769  1.00 10.00      A   
ATOM   2048  CD2 HIS   217     -33.809 -13.055   5.772  1.00 10.00      A   
ATOM   2049  CE1 HIS   217     -34.331 -14.245   4.012  1.00 10.00      A   
ATOM   2050  NE2 HIS   217     -34.808 -13.401   4.901  1.00 10.00      A   
ATOM   2051  HE2 HIS   217     -35.742 -13.085   4.940  1.00 10.00      A   
ATOM   2052  C   HIS   217     -29.814 -14.103   7.939  1.00 10.00      A   
ATOM   2053  O   HIS   217     -28.897 -13.289   7.827  1.00 10.00      A   
ATOM   2054  N   VAL   218     -29.644 -15.309   8.460  1.00 10.00      A   
ATOM   2055  HN  VAL   218     -30.416 -15.919   8.526  1.00 10.00      A   
ATOM   2056  CA  VAL   218     -28.340 -15.760   8.932  1.00 10.00      A   
ATOM   2057  CB  VAL   218     -28.467 -16.680  10.165  1.00 10.00      A   
ATOM   2058  CG1 VAL   218     -27.094 -17.018  10.729  1.00 10.00      A   
ATOM   2059  CG2 VAL   218     -29.340 -16.037  11.232  1.00 10.00      A   
ATOM   2060  C   VAL   218     -27.598 -16.501   7.822  1.00 10.00      A   
ATOM   2061  O   VAL   218     -28.085 -17.509   7.304  1.00 10.00      A   
ATOM   2062  N   LEU   219     -26.427 -15.994   7.461  1.00 10.00      A   
ATOM   2063  HN  LEU   219     -26.090 -15.193   7.916  1.00 10.00      A   
ATOM   2064  CA  LEU   219     -25.620 -16.597   6.410  1.00 10.00      A   
ATOM   2065  CB  LEU   219     -25.012 -15.501   5.526  1.00 10.00      A   
ATOM   2066  CG  LEU   219     -24.546 -15.916   4.127  1.00 10.00      A   
ATOM   2067  CD1 LEU   219     -24.648 -14.738   3.173  1.00 10.00      A   
ATOM   2068  CD2 LEU   219     -23.118 -16.443   4.163  1.00 10.00      A   
ATOM   2069  C   LEU   219     -24.527 -17.481   7.003  1.00 10.00      A   
ATOM   2070  O   LEU   219     -23.720 -17.033   7.821  1.00 10.00      A   
ATOM   2071  N   TYR   220     -24.515 -18.735   6.578  1.00 10.00      A   
ATOM   2072  HN  TYR   220     -25.186 -19.015   5.912  1.00 10.00      A   
ATOM   2073  CA  TYR   220     -23.543 -19.714   7.043  1.00 10.00      A   
ATOM   2074  CB  TYR   220     -24.111 -20.465   8.254  1.00 10.00      A   
ATOM   2075  CG  TYR   220     -23.075 -21.070   9.175  1.00 10.00      A   
ATOM   2076  CD1 TYR   220     -22.597 -20.361  10.265  1.00 10.00      A   
ATOM   2077  CD2 TYR   220     -22.584 -22.352   8.963  1.00 10.00      A   
ATOM   2078  CE1 TYR   220     -21.658 -20.909  11.119  1.00 10.00      A   
ATOM   2079  CE2 TYR   220     -21.644 -22.909   9.810  1.00 10.00      A   
ATOM   2080  CZ  TYR   220     -21.185 -22.183  10.887  1.00 10.00      A   
ATOM   2081  OH  TYR   220     -20.251 -22.735  11.737  1.00 10.00      A   
ATOM   2082  HH  TYR   220     -19.536 -23.120  11.214  1.00 10.00      A   
ATOM   2083  C   TYR   220     -23.258 -20.695   5.911  1.00 10.00      A   
ATOM   2084  O   TYR   220     -24.181 -21.106   5.201  1.00 10.00      A   
ATOM   2085  N   GLN   221     -21.988 -21.053   5.735  1.00 10.00      A   
ATOM   2086  HN  GLN   221     -21.303 -20.685   6.336  1.00 10.00      A   
ATOM   2087  CA  GLN   221     -21.575 -21.983   4.678  1.00 10.00      A   
ATOM   2088  CB  GLN   221     -22.295 -23.335   4.799  1.00 10.00      A   
ATOM   2089  CG  GLN   221     -21.873 -24.165   6.003  1.00 10.00      A   
ATOM   2090  CD  GLN   221     -20.691 -25.067   5.707  1.00 10.00      A   
ATOM   2091  OE1 GLN   221     -19.891 -24.794   4.813  1.00 10.00      A   
ATOM   2092  NE2 GLN   221     -20.569 -26.149   6.459  1.00 10.00      A   
ATOM   2093 HE21 GLN   221     -21.237 -26.309   7.156  1.00 10.00      A   
ATOM   2094 HE22 GLN   221     -19.808 -26.748   6.286  1.00 10.00      A   
ATOM   2095  C   GLN   221     -21.789 -21.375   3.291  1.00 10.00      A   
ATOM   2096  O   GLN   221     -21.921 -22.089   2.299  1.00 10.00      A   
ATOM   2097  N   GLY   222     -21.826 -20.048   3.235  1.00 10.00      A   
ATOM   2098  HN  GLY   222     -21.719 -19.532   4.060  1.00 10.00      A   
ATOM   2099  CA  GLY   222     -22.014 -19.355   1.976  1.00 10.00      A   
ATOM   2100  C   GLY   222     -23.461 -19.330   1.531  1.00 10.00      A   
ATOM   2101  O   GLY   222     -23.768 -18.914   0.414  1.00 10.00      A   
ATOM   2102  N   ARG   223     -24.351 -19.785   2.399  1.00 10.00      A   
ATOM   2103  HN  ARG   223     -24.045 -20.103   3.276  1.00 10.00      A   
ATOM   2104  CA  ARG   223     -25.773 -19.819   2.092  1.00 10.00      A   
ATOM   2105  CB  ARG   223     -26.201 -21.248   1.740  1.00 10.00      A   
ATOM   2106  CG  ARG   223     -25.319 -21.931   0.707  1.00 10.00      A   
ATOM   2107  CD  ARG   223     -25.644 -23.408   0.592  1.00 10.00      A   
ATOM   2108  NE  ARG   223     -26.944 -23.640  -0.037  1.00 10.00      A   
ATOM   2109  HE  ARG   223     -27.237 -22.990  -0.717  1.00 10.00      A   
ATOM   2110  CZ  ARG   223     -27.737 -24.667   0.263  1.00 10.00      A   
ATOM   2111  NH1 ARG   223     -27.360 -25.556   1.178  1.00 10.00      A   
ATOM   2112 HH11 ARG   223     -26.446 -25.452   1.666  1.00 10.00      A   
ATOM   2113 HH12 ARG   223     -27.982 -26.365   1.415  1.00 10.00      A   
ATOM   2114  NH2 ARG   223     -28.899 -24.811  -0.361  1.00 10.00      A   
ATOM   2115 HH21 ARG   223     -29.197 -24.119  -1.080  1.00 10.00      A   
ATOM   2116 HH22 ARG   223     -29.521 -25.619  -0.135  1.00 10.00      A   
ATOM   2117  C   ARG   223     -26.569 -19.327   3.292  1.00 10.00      A   
ATOM   2118  O   ARG   223     -26.025 -19.175   4.383  1.00 10.00      A   
ATOM   2119  N   ILE   224     -27.851 -19.073   3.096  1.00 10.00      A   
ATOM   2120  HN  ILE   224     -28.239 -19.210   2.204  1.00 10.00      A   
ATOM   2121  CA  ILE   224     -28.700 -18.609   4.184  1.00 10.00      A   
ATOM   2122  CB  ILE   224     -29.749 -17.584   3.703  1.00 10.00      A   
ATOM   2123  CG1 ILE   224     -29.032 -16.335   3.173  1.00 10.00      A   
ATOM   2124  CG2 ILE   224     -30.699 -17.214   4.834  1.00 10.00      A   
ATOM   2125  CD1 ILE   224     -29.939 -15.323   2.507  1.00 10.00      A   
ATOM   2126  C   ILE   224     -29.368 -19.799   4.867  1.00 10.00      A   
ATOM   2127  O   ILE   224     -30.118 -20.552   4.240  1.00 10.00      A   
ATOM   2128  N   VAL   225     -29.084 -19.970   6.151  1.00 10.00      A   
ATOM   2129  HN  VAL   225     -28.508 -19.315   6.605  1.00 10.00      A   
ATOM   2130  CA  VAL   225     -29.626 -21.087   6.912  1.00 10.00      A   
ATOM   2131  CB  VAL   225     -28.672 -21.527   8.044  1.00 10.00      A   
ATOM   2132  CG1 VAL   225     -29.229 -22.735   8.785  1.00 10.00      A   
ATOM   2133  CG2 VAL   225     -27.290 -21.832   7.486  1.00 10.00      A   
ATOM   2134  C   VAL   225     -31.002 -20.773   7.487  1.00 10.00      A   
ATOM   2135  O   VAL   225     -31.992 -21.408   7.123  1.00 10.00      A   
ATOM   2136  N   LYS   226     -31.064 -19.789   8.373  1.00 10.00      A   
ATOM   2137  HN  LYS   226     -30.251 -19.292   8.597  1.00 10.00      A   
ATOM   2138  CA  LYS   226     -32.321 -19.420   9.005  1.00 10.00      A   
ATOM   2139  CB  LYS   226     -32.283 -19.725  10.507  1.00 10.00      A   
ATOM   2140  CG  LYS   226     -32.462 -21.198  10.845  1.00 10.00      A   
ATOM   2141  CD  LYS   226     -32.266 -21.461  12.329  1.00 10.00      A   
ATOM   2142  CE  LYS   226     -32.592 -22.903  12.674  1.00 10.00      A   
ATOM   2143  NZ  LYS   226     -32.168 -23.261  14.052  1.00 10.00      A   
ATOM   2144  HZ1 LYS   226     -32.404 -24.253  14.252  1.00 10.00      A   
ATOM   2145  HZ2 LYS   226     -32.655 -22.659  14.745  1.00 10.00      A   
ATOM   2146  HZ3 LYS   226     -31.142 -23.133  14.155  1.00 10.00      A   
ATOM   2147  C   LYS   226     -32.664 -17.958   8.768  1.00 10.00      A   
ATOM   2148  O   LYS   226     -31.779 -17.115   8.611  1.00 10.00      A   
ATOM   2149  N   SER   227     -33.956 -17.678   8.738  1.00 10.00      A   
ATOM   2150  HN  SER   227     -34.600 -18.406   8.862  1.00 10.00      A   
ATOM   2151  CA  SER   227     -34.461 -16.331   8.528  1.00 10.00      A   
ATOM   2152  CB  SER   227     -35.079 -16.228   7.133  1.00 10.00      A   
ATOM   2153  OG  SER   227     -34.243 -16.821   6.151  1.00 10.00      A   
ATOM   2154  HG  SER   227     -34.790 -17.187   5.445  1.00 10.00      A   
ATOM   2155  C   SER   227     -35.523 -16.018   9.578  1.00 10.00      A   
ATOM   2156  O   SER   227     -36.061 -16.927  10.211  1.00 10.00      A   
ATOM   2157  N   GLY   228     -35.813 -14.743   9.774  1.00 10.00      A   
ATOM   2158  HN  GLY   228     -35.334 -14.053   9.266  1.00 10.00      A   
ATOM   2159  CA  GLY   228     -36.812 -14.357  10.745  1.00 10.00      A   
ATOM   2160  C   GLY   228     -36.981 -12.858  10.817  1.00 10.00      A   
ATOM   2161  O   GLY   228     -36.543 -12.138   9.920  1.00 10.00      A   
ATOM   2162  N   ASP   229     -37.619 -12.389  11.875  1.00 10.00      A   
ATOM   2163  HN  ASP   229     -37.948 -13.019  12.552  1.00 10.00      A   
ATOM   2164  CA  ASP   229     -37.843 -10.962  12.070  1.00 10.00      A   
ATOM   2165  CB  ASP   229     -39.237 -10.706  12.650  1.00 10.00      A   
ATOM   2166  CG  ASP   229     -39.376 -11.166  14.087  1.00 10.00      A   
ATOM   2167  OD1 ASP   229     -39.418 -12.392  14.325  1.00 10.00      A   
ATOM   2168  OD2 ASP   229     -39.452 -10.301  14.985  1.00 10.00      A   
ATOM   2169  C   ASP   229     -36.768 -10.374  12.977  1.00 10.00      A   
ATOM   2170  O   ASP   229     -35.785 -11.041  13.293  1.00 10.00      A   
ATOM   2171  N   PHE   230     -36.964  -9.134  13.405  1.00 10.00      A   
ATOM   2172  HN  PHE   230     -37.776  -8.659  13.131  1.00 10.00      A   
ATOM   2173  CA  PHE   230     -36.000  -8.454  14.265  1.00 10.00      A   
ATOM   2174  CB  PHE   230     -36.361  -6.973  14.440  1.00 10.00      A   
ATOM   2175  CG  PHE   230     -37.577  -6.718  15.287  1.00 10.00      A   
ATOM   2176  CD1 PHE   230     -37.447  -6.248  16.585  1.00 10.00      A   
ATOM   2177  CD2 PHE   230     -38.848  -6.948  14.787  1.00 10.00      A   
ATOM   2178  CE1 PHE   230     -38.561  -6.012  17.368  1.00 10.00      A   
ATOM   2179  CE2 PHE   230     -39.966  -6.715  15.563  1.00 10.00      A   
ATOM   2180  CZ  PHE   230     -39.823  -6.246  16.857  1.00 10.00      A   
ATOM   2181  C   PHE   230     -35.839  -9.134  15.625  1.00 10.00      A   
ATOM   2182  O   PHE   230     -34.805  -8.991  16.274  1.00 10.00      A   
ATOM   2183  N   THR   231     -36.852  -9.881  16.048  1.00 10.00      A   
ATOM   2184  HN  THR   231     -37.652  -9.975  15.481  1.00 10.00      A   
ATOM   2185  CA  THR   231     -36.806 -10.565  17.335  1.00 10.00      A   
ATOM   2186  CB  THR   231     -38.215 -10.705  17.952  1.00 10.00      A   
ATOM   2187  OG1 THR   231     -39.066  -9.654  17.466  1.00 10.00      A   
ATOM   2188  HG1 THR   231     -39.177  -9.750  16.502  1.00 10.00      A   
ATOM   2189  CG2 THR   231     -38.147 -10.621  19.471  1.00 10.00      A   
ATOM   2190  C   THR   231     -36.158 -11.947  17.213  1.00 10.00      A   
ATOM   2191  O   THR   231     -35.994 -12.656  18.207  1.00 10.00      A   
ATOM   2192  N   LEU   232     -35.770 -12.317  15.996  1.00 10.00      A   
ATOM   2193  HN  LEU   232     -35.905 -11.700  15.243  1.00 10.00      A   
ATOM   2194  CA  LEU   232     -35.147 -13.616  15.747  1.00 10.00      A   
ATOM   2195  CB  LEU   232     -34.869 -13.806  14.255  1.00 10.00      A   
ATOM   2196  CG  LEU   232     -34.219 -15.132  13.852  1.00 10.00      A   
ATOM   2197  CD1 LEU   232     -35.257 -16.243  13.795  1.00 10.00      A   
ATOM   2198  CD2 LEU   232     -33.487 -14.998  12.526  1.00 10.00      A   
ATOM   2199  C   LEU   232     -33.849 -13.775  16.534  1.00 10.00      A   
ATOM   2200  O   LEU   232     -33.547 -14.859  17.035  1.00 10.00      A   
ATOM   2201  N   VAL   233     -33.096 -12.686  16.646  1.00 10.00      A   
ATOM   2202  HN  VAL   233     -33.410 -11.851  16.242  1.00 10.00      A   
ATOM   2203  CA  VAL   233     -31.825 -12.693  17.364  1.00 10.00      A   
ATOM   2204  CB  VAL   233     -31.163 -11.298  17.353  1.00 10.00      A   
ATOM   2205  CG1 VAL   233     -29.756 -11.362  17.926  1.00 10.00      A   
ATOM   2206  CG2 VAL   233     -31.145 -10.721  15.945  1.00 10.00      A   
ATOM   2207  C   VAL   233     -32.021 -13.146  18.809  1.00 10.00      A   
ATOM   2208  O   VAL   233     -31.347 -14.065  19.281  1.00 10.00      A   
ATOM   2209  N   LYS   234     -32.969 -12.517  19.494  1.00 10.00      A   
ATOM   2210  HN  LYS   234     -33.486 -11.807  19.053  1.00 10.00      A   
ATOM   2211  CA  LYS   234     -33.260 -12.846  20.883  1.00 10.00      A   
ATOM   2212  CB  LYS   234     -34.283 -11.874  21.476  1.00 10.00      A   
ATOM   2213  CG  LYS   234     -33.695 -10.529  21.868  1.00 10.00      A   
ATOM   2214  CD  LYS   234     -34.781  -9.531  22.224  1.00 10.00      A   
ATOM   2215  CE  LYS   234     -34.182  -8.245  22.767  1.00 10.00      A   
ATOM   2216  NZ  LYS   234     -35.191  -7.162  22.872  1.00 10.00      A   
ATOM   2217  HZ1 LYS   234     -34.806  -6.371  23.426  1.00 10.00      A   
ATOM   2218  HZ2 LYS   234     -36.050  -7.512  23.338  1.00 10.00      A   
ATOM   2219  HZ3 LYS   234     -35.443  -6.812  21.923  1.00 10.00      A   
ATOM   2220  C   LYS   234     -33.742 -14.284  21.029  1.00 10.00      A   
ATOM   2221  O   LYS   234     -33.380 -14.969  21.985  1.00 10.00      A   
ATOM   2222  N   GLN   235     -34.542 -14.737  20.066  1.00 10.00      A   
ATOM   2223  HN  GLN   235     -34.784 -14.136  19.326  1.00 10.00      A   
ATOM   2224  CA  GLN   235     -35.075 -16.098  20.084  1.00 10.00      A   
ATOM   2225  CB  GLN   235     -36.105 -16.303  18.972  1.00 10.00      A   
ATOM   2226  CG  GLN   235     -37.277 -15.339  19.035  1.00 10.00      A   
ATOM   2227  CD  GLN   235     -38.376 -15.690  18.057  1.00 10.00      A   
ATOM   2228  OE1 GLN   235     -38.139 -16.360  17.050  1.00 10.00      A   
ATOM   2229  NE2 GLN   235     -39.585 -15.234  18.341  1.00 10.00      A   
ATOM   2230 HE21 GLN   235     -39.698 -14.703  19.161  1.00 10.00      A   
ATOM   2231 HE22 GLN   235     -40.317 -15.437  17.723  1.00 10.00      A   
ATOM   2232  C   GLN   235     -33.957 -17.127  19.963  1.00 10.00      A   
ATOM   2233  O   GLN   235     -33.982 -18.165  20.627  1.00 10.00      A   
ATOM   2234  N   LEU   236     -32.976 -16.837  19.117  1.00 10.00      A   
ATOM   2235  HN  LEU   236     -33.013 -15.999  18.603  1.00 10.00      A   
ATOM   2236  CA  LEU   236     -31.849 -17.739  18.934  1.00 10.00      A   
ATOM   2237  CB  LEU   236     -30.999 -17.336  17.725  1.00 10.00      A   
ATOM   2238  CG  LEU   236     -31.597 -17.643  16.348  1.00 10.00      A   
ATOM   2239  CD1 LEU   236     -30.614 -17.278  15.247  1.00 10.00      A   
ATOM   2240  CD2 LEU   236     -31.993 -19.109  16.246  1.00 10.00      A   
ATOM   2241  C   LEU   236     -31.004 -17.784  20.199  1.00 10.00      A   
ATOM   2242  O   LEU   236     -30.576 -18.852  20.636  1.00 10.00      A   
ATOM   2243  N   GLU   237     -30.781 -16.617  20.797  1.00 10.00      A   
ATOM   2244  HN  GLU   237     -31.139 -15.794  20.393  1.00 10.00      A   
ATOM   2245  CA  GLU   237     -30.002 -16.528  22.026  1.00 10.00      A   
ATOM   2246  CB  GLU   237     -29.607 -15.077  22.318  1.00 10.00      A   
ATOM   2247  CG  GLU   237     -28.795 -14.437  21.200  1.00 10.00      A   
ATOM   2248  CD  GLU   237     -28.145 -13.126  21.596  1.00 10.00      A   
ATOM   2249  OE1 GLU   237     -28.713 -12.058  21.289  1.00 10.00      A   
ATOM   2250  OE2 GLU   237     -27.050 -13.158  22.198  1.00 10.00      A   
ATOM   2251  C   GLU   237     -30.770 -17.142  23.195  1.00 10.00      A   
ATOM   2252  O   GLU   237     -30.181 -17.554  24.193  1.00 10.00      A   
ATOM   2253  N   GLU   238     -32.091 -17.209  23.056  1.00 10.00      A   
ATOM   2254  HN  GLU   238     -32.502 -16.841  22.244  1.00 10.00      A   
ATOM   2255  CA  GLU   238     -32.951 -17.788  24.080  1.00 10.00      A   
ATOM   2256  CB  GLU   238     -34.423 -17.546  23.726  1.00 10.00      A   
ATOM   2257  CG  GLU   238     -35.424 -18.164  24.689  1.00 10.00      A   
ATOM   2258  CD  GLU   238     -36.845 -17.708  24.419  1.00 10.00      A   
ATOM   2259  OE1 GLU   238     -37.601 -18.445  23.749  1.00 10.00      A   
ATOM   2260  OE2 GLU   238     -37.214 -16.603  24.873  1.00 10.00      A   
ATOM   2261  C   GLU   238     -32.676 -19.281  24.218  1.00 10.00      A   
ATOM   2262  O   GLU   238     -32.660 -19.822  25.322  1.00 10.00      A   
ATOM   2263  N   GLN   239     -32.428 -19.935  23.091  1.00 10.00      A   
ATOM   2264  HN  GLN   239     -32.430 -19.442  22.243  1.00 10.00      A   
ATOM   2265  CA  GLN   239     -32.152 -21.366  23.082  1.00 10.00      A   
ATOM   2266  CB  GLN   239     -32.667 -22.010  21.794  1.00 10.00      A   
ATOM   2267  CG  GLN   239     -34.182 -22.084  21.706  1.00 10.00      A   
ATOM   2268  CD  GLN   239     -34.806 -22.824  22.877  1.00 10.00      A   
ATOM   2269  OE1 GLN   239     -34.203 -23.735  23.447  1.00 10.00      A   
ATOM   2270  NE2 GLN   239     -36.016 -22.437  23.244  1.00 10.00      A   
ATOM   2271 HE21 GLN   239     -36.438 -21.703  22.746  1.00 10.00      A   
ATOM   2272 HE22 GLN   239     -36.445 -22.902  23.995  1.00 10.00      A   
ATOM   2273  C   GLN   239     -30.664 -21.645  23.261  1.00 10.00      A   
ATOM   2274  O   GLN   239     -30.231 -22.799  23.227  1.00 10.00      A   
ATOM   2275  N   GLY   240     -29.889 -20.585  23.457  1.00 10.00      A   
ATOM   2276  HN  GLY   240     -30.294 -19.692  23.485  1.00 10.00      A   
ATOM   2277  CA  GLY   240     -28.458 -20.732  23.642  1.00 10.00      A   
ATOM   2278  C   GLY   240     -27.719 -20.912  22.333  1.00 10.00      A   
ATOM   2279  O   GLY   240     -26.649 -21.519  22.294  1.00 10.00      A   
ATOM   2280  N   TYR   241     -28.289 -20.381  21.259  1.00 10.00      A   
ATOM   2281  HN  TYR   241     -29.142 -19.901  21.356  1.00 10.00      A   
ATOM   2282  CA  TYR   241     -27.681 -20.490  19.940  1.00 10.00      A   
ATOM   2283  CB  TYR   241     -28.651 -21.133  18.950  1.00 10.00      A   
ATOM   2284  CG  TYR   241     -28.836 -22.620  19.142  1.00 10.00      A   
ATOM   2285  CD1 TYR   241     -30.071 -23.213  18.929  1.00 10.00      A   
ATOM   2286  CD2 TYR   241     -27.776 -23.433  19.529  1.00 10.00      A   
ATOM   2287  CE1 TYR   241     -30.248 -24.570  19.096  1.00 10.00      A   
ATOM   2288  CE2 TYR   241     -27.945 -24.793  19.700  1.00 10.00      A   
ATOM   2289  CZ  TYR   241     -29.184 -25.355  19.481  1.00 10.00      A   
ATOM   2290  OH  TYR   241     -29.361 -26.712  19.642  1.00 10.00      A   
ATOM   2291  HH  TYR   241     -29.214 -26.944  20.567  1.00 10.00      A   
ATOM   2292  C   TYR   241     -27.234 -19.130  19.425  1.00 10.00      A   
ATOM   2293  O   TYR   241     -27.072 -18.932  18.220  1.00 10.00      A   
ATOM   2294  N   GLY   242     -27.010 -18.203  20.344  1.00 10.00      A   
ATOM   2295  HN  GLY   242     -27.129 -18.430  21.292  1.00 10.00      A   
ATOM   2296  CA  GLY   242     -26.578 -16.869  19.973  1.00 10.00      A   
ATOM   2297  C   GLY   242     -25.089 -16.806  19.703  1.00 10.00      A   
ATOM   2298  O   GLY   242     -24.397 -15.910  20.185  1.00 10.00      A   
ATOM   2299  N   TRP   243     -24.602 -17.759  18.924  1.00 10.00      A   
ATOM   2300  HN  TRP   243     -25.216 -18.435  18.561  1.00 10.00      A   
ATOM   2301  CA  TRP   243     -23.189 -17.835  18.585  1.00 10.00      A   
ATOM   2302  CB  TRP   243     -22.601 -19.156  19.079  1.00 10.00      A   
ATOM   2303  CG  TRP   243     -22.799 -19.373  20.546  1.00 10.00      A   
ATOM   2304  CD1 TRP   243     -23.712 -20.196  21.139  1.00 10.00      A   
ATOM   2305  CD2 TRP   243     -22.074 -18.745  21.606  1.00 10.00      A   
ATOM   2306  NE1 TRP   243     -23.599 -20.118  22.505  1.00 10.00      A   
ATOM   2307  HE1 TRP   243     -24.145 -20.615  23.151  1.00 10.00      A   
ATOM   2308  CE2 TRP   243     -22.598 -19.235  22.817  1.00 10.00      A   
ATOM   2309  CE3 TRP   243     -21.031 -17.815  21.647  1.00 10.00      A   
ATOM   2310  CZ2 TRP   243     -22.112 -18.826  24.057  1.00 10.00      A   
ATOM   2311  CZ3 TRP   243     -20.551 -17.411  22.877  1.00 10.00      A   
ATOM   2312  CH2 TRP   243     -21.090 -17.917  24.064  1.00 10.00      A   
ATOM   2313  C   TRP   243     -23.006 -17.700  17.081  1.00 10.00      A   
ATOM   2314  O   TRP   243     -21.952 -18.029  16.531  1.00 10.00      A   
ATOM   2315  N   LEU   244     -24.048 -17.209  16.430  1.00 10.00      A   
ATOM   2316  HN  LEU   244     -24.842 -16.949  16.939  1.00 10.00      A   
ATOM   2317  CB  LEU   244     -25.316 -17.590  14.371  1.00 10.00      A   
ATOM   2318  CG  LEU   244     -25.575 -19.079  14.616  1.00 10.00      A   
ATOM   2319  CD1 LEU   244     -26.964 -19.464  14.131  1.00 10.00      A   
ATOM   2320  CD2 LEU   244     -24.512 -19.930  13.936  1.00 10.00      A   
ATOM   2321  CA  LEU   244     -24.041 -17.012  14.992  1.00 10.00      A   
ATOM   2322  C   LEU   244     -23.948 -15.523  14.691  1.00 10.00      A   
ATOM   2323  O   LEU   244     -23.812 -14.733  15.656  1.00 10.00      A   
ATOM   2324  OXT LEU   244     -24.009 -15.142  13.508  1.00 10.00      A   
ATOM   2325  CB  LEU    34      28.344 -16.803  -9.490  1.00 10.00      B   
ATOM   2326  CG  LEU    34      28.810 -15.435 -10.003  1.00 10.00      B   
ATOM   2327  CD1 LEU    34      29.728 -14.769  -8.990  1.00 10.00      B   
ATOM   2328  CD2 LEU    34      29.510 -15.572 -11.351  1.00 10.00      B   
ATOM   2329  C   LEU    34      27.200 -19.014  -9.919  1.00 10.00      B   
ATOM   2330  O   LEU    34      27.640 -19.379  -8.824  1.00 10.00      B   
ATOM   2331  N   LEU    34      26.057 -16.880 -10.468  1.00 10.00      B   
ATOM   2332  HT1 LEU    34      25.593 -16.891  -9.536  1.00 10.00      B   
ATOM   2333  HT2 LEU    34      25.443 -17.366 -11.150  1.00 10.00      B   
ATOM   2334  HT3 LEU    34      26.179 -15.895 -10.773  1.00 10.00      B   
ATOM   2335  CA  LEU    34      27.369 -17.569 -10.392  1.00 10.00      B   
ATOM   2336  N   ALA    35      26.543 -19.827 -10.753  1.00 10.00      B   
ATOM   2337  HN  ALA    35      26.219 -19.464 -11.603  1.00 10.00      B   
ATOM   2338  CA  ALA    35      26.291 -21.239 -10.452  1.00 10.00      B   
ATOM   2339  CB  ALA    35      25.369 -21.390  -9.244  1.00 10.00      B   
ATOM   2340  C   ALA    35      27.595 -22.016 -10.259  1.00 10.00      B   
ATOM   2341  O   ALA    35      28.680 -21.526 -10.589  1.00 10.00      B   
ATOM   2342  N   LYS    36      27.487 -23.237  -9.754  1.00 10.00      B   
ATOM   2343  HN  LYS    36      26.596 -23.595  -9.544  1.00 10.00      B   
ATOM   2344  CA  LYS    36      28.663 -24.065  -9.519  1.00 10.00      B   
ATOM   2345  CB  LYS    36      28.690 -25.268 -10.472  1.00 10.00      B   
ATOM   2346  CG  LYS    36      27.571 -26.276 -10.265  1.00 10.00      B   
ATOM   2347  CD  LYS    36      27.599 -27.347 -11.344  1.00 10.00      B   
ATOM   2348  CE  LYS    36      26.814 -28.582 -10.930  1.00 10.00      B   
ATOM   2349  NZ  LYS    36      27.536 -29.385  -9.907  1.00 10.00      B   
ATOM   2350  HZ1 LYS    36      27.037 -30.281  -9.739  1.00 10.00      B   
ATOM   2351  HZ2 LYS    36      27.589 -28.859  -9.010  1.00 10.00      B   
ATOM   2352  HZ3 LYS    36      28.505 -29.594 -10.226  1.00 10.00      B   
ATOM   2353  C   LYS    36      28.736 -24.509  -8.061  1.00 10.00      B   
ATOM   2354  O   LYS    36      29.480 -25.428  -7.709  1.00 10.00      B   
ATOM   2355  N   GLY    37      27.961 -23.844  -7.219  1.00 10.00      B   
ATOM   2356  HN  GLY    37      27.404 -23.116  -7.558  1.00 10.00      B   
ATOM   2357  CA  GLY    37      27.943 -24.168  -5.805  1.00 10.00      B   
ATOM   2358  C   GLY    37      28.756 -23.179  -4.997  1.00 10.00      B   
ATOM   2359  O   GLY    37      29.651 -22.526  -5.529  1.00 10.00      B   
ATOM   2360  N   ILE    38      28.452 -23.065  -3.715  1.00 10.00      B   
ATOM   2361  HN  ILE    38      27.734 -23.618  -3.337  1.00 10.00      B   
ATOM   2362  CA  ILE    38      29.166 -22.142  -2.852  1.00 10.00      B   
ATOM   2363  CB  ILE    38      28.200 -21.214  -2.087  1.00 10.00      B   
ATOM   2364  CG1 ILE    38      27.188 -20.594  -3.059  1.00 10.00      B   
ATOM   2365  CG2 ILE    38      28.976 -20.123  -1.365  1.00 10.00      B   
ATOM   2366  CD1 ILE    38      26.035 -19.880  -2.387  1.00 10.00      B   
ATOM   2367  C   ILE    38      30.042 -22.905  -1.868  1.00 10.00      B   
ATOM   2368  O   ILE    38      29.617 -23.240  -0.764  1.00 10.00      B   
ATOM   2369  N   ASN    39      31.261 -23.198  -2.292  1.00 10.00      B   
ATOM   2370  HN  ASN    39      31.529 -22.918  -3.191  1.00 10.00      B   
ATOM   2371  CA  ASN    39      32.214 -23.924  -1.460  1.00 10.00      B   
ATOM   2372  CB  ASN    39      32.640 -25.230  -2.136  1.00 10.00      B   
ATOM   2373  CG  ASN    39      31.759 -26.398  -1.748  1.00 10.00      B   
ATOM   2374  OD1 ASN    39      31.924 -26.984  -0.678  1.00 10.00      B   
ATOM   2375  ND2 ASN    39      30.835 -26.762  -2.624  1.00 10.00      B   
ATOM   2376 HD21 ASN    39      30.775 -26.267  -3.471  1.00 10.00      B   
ATOM   2377 HD22 ASN    39      30.242 -27.508  -2.390  1.00 10.00      B   
ATOM   2378  C   ASN    39      33.438 -23.068  -1.183  1.00 10.00      B   
ATOM   2379  O   ASN    39      33.608 -22.014  -1.795  1.00 10.00      B   
ATOM   2380  N   GLU    40      34.289 -23.524  -0.266  1.00 10.00      B   
ATOM   2381  HN  GLU    40      34.087 -24.369   0.195  1.00 10.00      B   
ATOM   2382  CA  GLU    40      35.505 -22.797   0.090  1.00 10.00      B   
ATOM   2383  CB  GLU    40      36.319 -23.573   1.126  1.00 10.00      B   
ATOM   2384  CG  GLU    40      37.639 -22.914   1.494  1.00 10.00      B   
ATOM   2385  CD  GLU    40      38.362 -23.649   2.599  1.00 10.00      B   
ATOM   2386  OE1 GLU    40      38.048 -23.403   3.781  1.00 10.00      B   
ATOM   2387  OE2 GLU    40      39.249 -24.473   2.291  1.00 10.00      B   
ATOM   2388  C   GLU    40      36.355 -22.513  -1.144  1.00 10.00      B   
ATOM   2389  O   GLU    40      36.842 -21.397  -1.333  1.00 10.00      B   
ATOM   2390  N   GLU    41      36.517 -23.529  -1.988  1.00 10.00      B   
ATOM   2391  HN  GLU    41      36.117 -24.400  -1.772  1.00 10.00      B   
ATOM   2392  CA  GLU    41      37.294 -23.385  -3.213  1.00 10.00      B   
ATOM   2393  CB  GLU    41      37.361 -24.709  -3.971  1.00 10.00      B   
ATOM   2394  CG  GLU    41      38.092 -25.815  -3.230  1.00 10.00      B   
ATOM   2395  CD  GLU    41      38.246 -27.063  -4.070  1.00 10.00      B   
ATOM   2396  OE1 GLU    41      37.362 -27.948  -4.000  1.00 10.00      B   
ATOM   2397  OE2 GLU    41      39.247 -27.168  -4.807  1.00 10.00      B   
ATOM   2398  C   GLU    41      36.683 -22.316  -4.107  1.00 10.00      B   
ATOM   2399  O   GLU    41      37.394 -21.567  -4.771  1.00 10.00      B   
ATOM   2400  N   VAL    42      35.357 -22.240  -4.102  1.00 10.00      B   
ATOM   2401  HN  VAL    42      34.847 -22.851  -3.533  1.00 10.00      B   
ATOM   2402  CA  VAL    42      34.643 -21.257  -4.907  1.00 10.00      B   
ATOM   2403  CB  VAL    42      33.130 -21.553  -4.962  1.00 10.00      B   
ATOM   2404  CG1 VAL    42      32.414 -20.541  -5.845  1.00 10.00      B   
ATOM   2405  CG2 VAL    42      32.892 -22.966  -5.472  1.00 10.00      B   
ATOM   2406  C   VAL    42      34.878 -19.855  -4.356  1.00 10.00      B   
ATOM   2407  O   VAL    42      34.987 -18.890  -5.113  1.00 10.00      B   
ATOM   2408  N   VAL    43      34.975 -19.754  -3.034  1.00 10.00      B   
ATOM   2409  HN  VAL    43      34.868 -20.562  -2.485  1.00 10.00      B   
ATOM   2410  CA  VAL    43      35.228 -18.475  -2.379  1.00 10.00      B   
ATOM   2411  CB  VAL    43      35.248 -18.618  -0.838  1.00 10.00      B   
ATOM   2412  CG1 VAL    43      35.531 -17.282  -0.169  1.00 10.00      B   
ATOM   2413  CG2 VAL    43      33.931 -19.189  -0.336  1.00 10.00      B   
ATOM   2414  C   VAL    43      36.565 -17.916  -2.856  1.00 10.00      B   
ATOM   2415  O   VAL    43      36.701 -16.720  -3.111  1.00 10.00      B   
ATOM   2416  N   ARG    44      37.542 -18.805  -3.002  1.00 10.00      B   
ATOM   2417  HN  ARG    44      37.362 -19.748  -2.791  1.00 10.00      B   
ATOM   2418  CA  ARG    44      38.871 -18.420  -3.464  1.00 10.00      B   
ATOM   2419  CB  ARG    44      39.935 -19.424  -3.014  1.00 10.00      B   
ATOM   2420  CG  ARG    44      40.507 -19.143  -1.635  1.00 10.00      B   
ATOM   2421  CD  ARG    44      39.533 -19.538  -0.539  1.00 10.00      B   
ATOM   2422  NE  ARG    44      39.887 -18.935   0.742  1.00 10.00      B   
ATOM   2423  HE  ARG    44      39.563 -18.021   0.914  1.00 10.00      B   
ATOM   2424  CZ  ARG    44      40.605 -19.545   1.680  1.00 10.00      B   
ATOM   2425  NH1 ARG    44      41.053 -20.776   1.485  1.00 10.00      B   
ATOM   2426 HH11 ARG    44      40.839 -21.277   0.597  1.00 10.00      B   
ATOM   2427 HH12 ARG    44      41.619 -21.253   2.221  1.00 10.00      B   
ATOM   2428  NH2 ARG    44      40.872 -18.924   2.818  1.00 10.00      B   
ATOM   2429 HH21 ARG    44      40.519 -17.955   2.983  1.00 10.00      B   
ATOM   2430 HH22 ARG    44      41.436 -19.401   3.557  1.00 10.00      B   
ATOM   2431  C   ARG    44      38.898 -18.263  -4.980  1.00 10.00      B   
ATOM   2432  O   ARG    44      39.803 -17.641  -5.531  1.00 10.00      B   
ATOM   2433  N   ALA    45      37.903 -18.836  -5.649  1.00 10.00      B   
ATOM   2434  HN  ALA    45      37.225 -19.340  -5.154  1.00 10.00      B   
ATOM   2435  CA  ALA    45      37.799 -18.746  -7.102  1.00 10.00      B   
ATOM   2436  CB  ALA    45      36.834 -19.793  -7.641  1.00 10.00      B   
ATOM   2437  C   ALA    45      37.349 -17.349  -7.507  1.00 10.00      B   
ATOM   2438  O   ALA    45      37.681 -16.862  -8.589  1.00 10.00      B   
ATOM   2439  N   ILE    46      36.579 -16.714  -6.634  1.00 10.00      B   
ATOM   2440  HN  ILE    46      36.315 -17.173  -5.808  1.00 10.00      B   
ATOM   2441  CA  ILE    46      36.104 -15.362  -6.882  1.00 10.00      B   
ATOM   2442  CB  ILE    46      34.954 -14.984  -5.930  1.00 10.00      B   
ATOM   2443  CG1 ILE    46      33.858 -16.050  -5.992  1.00 10.00      B   
ATOM   2444  CG2 ILE    46      34.383 -13.623  -6.300  1.00 10.00      B   
ATOM   2445  CD1 ILE    46      32.989 -16.111  -4.756  1.00 10.00      B   
ATOM   2446  C   ILE    46      37.261 -14.380  -6.719  1.00 10.00      B   
ATOM   2447  O   ILE    46      37.366 -13.394  -7.449  1.00 10.00      B   
ATOM   2448  N   SER    47      38.134 -14.671  -5.762  1.00 10.00      B   
ATOM   2449  HN  SER    47      37.993 -15.468  -5.212  1.00 10.00      B   
ATOM   2450  CA  SER    47      39.301 -13.847  -5.513  1.00 10.00      B   
ATOM   2451  CB  SER    47      39.628 -13.845  -4.020  1.00 10.00      B   
ATOM   2452  OG  SER    47      39.311 -15.095  -3.430  1.00 10.00      B   
ATOM   2453  HG  SER    47      40.129 -15.583  -3.261  1.00 10.00      B   
ATOM   2454  C   SER    47      40.473 -14.386  -6.327  1.00 10.00      B   
ATOM   2455  O   SER    47      40.268 -15.182  -7.246  1.00 10.00      B   
ATOM   2456  N   ALA    48      41.690 -13.946  -5.999  1.00 10.00      B   
ATOM   2457  HN  ALA    48      41.774 -13.309  -5.256  1.00 10.00      B   
ATOM   2458  CA  ALA    48      42.913 -14.376  -6.695  1.00 10.00      B   
ATOM   2459  CB  ALA    48      43.069 -15.892  -6.697  1.00 10.00      B   
ATOM   2460  C   ALA    48      43.015 -13.796  -8.110  1.00 10.00      B   
ATOM   2461  O   ALA    48      44.059 -13.285  -8.506  1.00 10.00      B   
ATOM   2462  N   LYS    49      41.922 -13.870  -8.860  1.00 10.00      B   
ATOM   2463  HN  LYS    49      41.120 -14.297  -8.487  1.00 10.00      B   
ATOM   2464  CA  LYS    49      41.879 -13.349 -10.222  1.00 10.00      B   
ATOM   2465  CB  LYS    49      40.666 -13.919 -10.974  1.00 10.00      B   
ATOM   2466  CG  LYS    49      39.325 -13.630 -10.312  1.00 10.00      B   
ATOM   2467  CD  LYS    49      38.168 -14.217 -11.106  1.00 10.00      B   
ATOM   2468  CE  LYS    49      36.825 -13.796 -10.524  1.00 10.00      B   
ATOM   2469  NZ  LYS    49      35.688 -14.217 -11.382  1.00 10.00      B   
ATOM   2470  HZ1 LYS    49      34.796 -13.822 -11.017  1.00 10.00      B   
ATOM   2471  HZ2 LYS    49      35.613 -15.256 -11.396  1.00 10.00      B   
ATOM   2472  HZ3 LYS    49      35.832 -13.877 -12.353  1.00 10.00      B   
ATOM   2473  C   LYS    49      41.825 -11.823 -10.212  1.00 10.00      B   
ATOM   2474  O   LYS    49      41.956 -11.178 -11.251  1.00 10.00      B   
ATOM   2475  N   ARG    50      41.636 -11.256  -9.027  1.00 10.00      B   
ATOM   2476  HN  ARG    50      41.561 -11.826  -8.234  1.00 10.00      B   
ATOM   2477  CA  ARG    50      41.558  -9.814  -8.861  1.00 10.00      B   
ATOM   2478  CB  ARG    50      40.141  -9.428  -8.437  1.00 10.00      B   
ATOM   2479  CG  ARG    50      39.677  -8.073  -8.941  1.00 10.00      B   
ATOM   2480  CD  ARG    50      38.595  -7.508  -8.038  1.00 10.00      B   
ATOM   2481  NE  ARG    50      37.440  -7.009  -8.783  1.00 10.00      B   
ATOM   2482  HE  ARG    50      37.526  -6.949  -9.764  1.00 10.00      B   
ATOM   2483  CZ  ARG    50      36.295  -6.641  -8.211  1.00 10.00      B   
ATOM   2484  NH1 ARG    50      36.145  -6.718  -6.894  1.00 10.00      B   
ATOM   2485 HH11 ARG    50      36.932  -7.068  -6.288  1.00 10.00      B   
ATOM   2486 HH12 ARG    50      35.243  -6.429  -6.453  1.00 10.00      B   
ATOM   2487  NH2 ARG    50      35.292  -6.193  -8.959  1.00 10.00      B   
ATOM   2488 HH21 ARG    50      34.390  -5.905  -8.512  1.00 10.00      B   
ATOM   2489 HH22 ARG    50      35.400  -6.124  -9.995  1.00 10.00      B   
ATOM   2490  C   ARG    50      42.546  -9.374  -7.789  1.00 10.00      B   
ATOM   2491  O   ARG    50      42.807 -10.118  -6.841  1.00 10.00      B   
ATOM   2492  N   ASN    51      43.090  -8.175  -7.933  1.00 10.00      B   
ATOM   2493  HN  ASN    51      42.839  -7.622  -8.705  1.00 10.00      B   
ATOM   2494  CA  ASN    51      44.049  -7.655  -6.966  1.00 10.00      B   
ATOM   2495  CB  ASN    51      44.912  -6.554  -7.595  1.00 10.00      B   
ATOM   2496  CG  ASN    51      46.021  -6.071  -6.681  1.00 10.00      B   
ATOM   2497  OD1 ASN    51      45.841  -5.131  -5.909  1.00 10.00      B   
ATOM   2498  ND2 ASN    51      47.180  -6.699  -6.770  1.00 10.00      B   
ATOM   2499 HD21 ASN    51      47.259  -7.439  -7.414  1.00 10.00      B   
ATOM   2500 HD22 ASN    51      47.915  -6.401  -6.195  1.00 10.00      B   
ATOM   2501  C   ASN    51      43.336  -7.134  -5.723  1.00 10.00      B   
ATOM   2502  O   ASN    51      42.874  -5.992  -5.689  1.00 10.00      B   
ATOM   2503  N   GLU    52      43.215  -7.992  -4.719  1.00 10.00      B   
ATOM   2504  HN  GLU    52      43.578  -8.897  -4.821  1.00 10.00      B   
ATOM   2505  CA  GLU    52      42.564  -7.628  -3.468  1.00 10.00      B   
ATOM   2506  CB  GLU    52      41.153  -8.228  -3.392  1.00 10.00      B   
ATOM   2507  CG  GLU    52      40.242  -7.830  -4.544  1.00 10.00      B   
ATOM   2508  CD  GLU    52      38.781  -8.163  -4.300  1.00 10.00      B   
ATOM   2509  OE1 GLU    52      37.911  -7.547  -4.961  1.00 10.00      B   
ATOM   2510  OE2 GLU    52      38.492  -9.043  -3.460  1.00 10.00      B   
ATOM   2511  C   GLU    52      43.411  -8.104  -2.289  1.00 10.00      B   
ATOM   2512  O   GLU    52      43.905  -9.235  -2.294  1.00 10.00      B   
ATOM   2513  N   PRO    53      43.615  -7.236  -1.281  1.00 10.00      B   
ATOM   2514  CA  PRO    53      44.410  -7.570  -0.090  1.00 10.00      B   
ATOM   2515  CB  PRO    53      44.305  -6.310   0.779  1.00 10.00      B   
ATOM   2516  CG  PRO    53      43.958  -5.220  -0.175  1.00 10.00      B   
ATOM   2517  CD  PRO    53      43.099  -5.859  -1.227  1.00 10.00      B   
ATOM   2518  C   PRO    53      43.843  -8.772   0.660  1.00 10.00      B   
ATOM   2519  O   PRO    53      42.638  -9.039   0.606  1.00 10.00      B   
ATOM   2520  N   GLU    54      44.718  -9.481   1.372  1.00 10.00      B   
ATOM   2521  HN  GLU    54      45.659  -9.201   1.380  1.00 10.00      B   
ATOM   2522  CA  GLU    54      44.329 -10.662   2.138  1.00 10.00      B   
ATOM   2523  CB  GLU    54      45.530 -11.263   2.867  1.00 10.00      B   
ATOM   2524  CG  GLU    54      46.710 -11.594   1.971  1.00 10.00      B   
ATOM   2525  CD  GLU    54      47.804 -12.335   2.713  1.00 10.00      B   
ATOM   2526  OE1 GLU    54      48.269 -11.830   3.758  1.00 10.00      B   
ATOM   2527  OE2 GLU    54      48.206 -13.426   2.254  1.00 10.00      B   
ATOM   2528  C   GLU    54      43.228 -10.337   3.143  1.00 10.00      B   
ATOM   2529  O   GLU    54      42.415 -11.196   3.475  1.00 10.00      B   
ATOM   2530  N   TRP    55      43.208  -9.097   3.621  1.00 10.00      B   
ATOM   2531  HN  TRP    55      43.900  -8.463   3.333  1.00 10.00      B   
ATOM   2532  CA  TRP    55      42.196  -8.662   4.579  1.00 10.00      B   
ATOM   2533  CB  TRP    55      42.429  -7.215   5.013  1.00 10.00      B   
ATOM   2534  CG  TRP    55      43.737  -7.003   5.716  1.00 10.00      B   
ATOM   2535  CD1 TRP    55      44.631  -5.997   5.493  1.00 10.00      B   
ATOM   2536  CD2 TRP    55      44.305  -7.820   6.749  1.00 10.00      B   
ATOM   2537  NE1 TRP    55      45.718  -6.134   6.319  1.00 10.00      B   
ATOM   2538  HE1 TRP    55      46.495  -5.533   6.345  1.00 10.00      B   
ATOM   2539  CE2 TRP    55      45.542  -7.243   7.102  1.00 10.00      B   
ATOM   2540  CE3 TRP    55      43.889  -8.978   7.413  1.00 10.00      B   
ATOM   2541  CZ2 TRP    55      46.366  -7.787   8.083  1.00 10.00      B   
ATOM   2542  CZ3 TRP    55      44.709  -9.516   8.386  1.00 10.00      B   
ATOM   2543  CH2 TRP    55      45.932  -8.921   8.713  1.00 10.00      B   
ATOM   2544  C   TRP    55      40.789  -8.840   4.013  1.00 10.00      B   
ATOM   2545  O   TRP    55      39.868  -9.234   4.729  1.00 10.00      B   
ATOM   2546  N   MET    56      40.635  -8.568   2.718  1.00 10.00      B   
ATOM   2547  HN  MET    56      41.409  -8.269   2.195  1.00 10.00      B   
ATOM   2548  CA  MET    56      39.343  -8.719   2.057  1.00 10.00      B   
ATOM   2549  CB  MET    56      39.375  -8.111   0.653  1.00 10.00      B   
ATOM   2550  CG  MET    56      39.605  -6.607   0.626  1.00 10.00      B   
ATOM   2551  SD  MET    56      38.329  -5.690   1.513  1.00 10.00      B   
ATOM   2552  CE  MET    56      36.886  -6.078   0.525  1.00 10.00      B   
ATOM   2553  C   MET    56      38.992 -10.196   1.978  1.00 10.00      B   
ATOM   2554  O   MET    56      37.848 -10.596   2.211  1.00 10.00      B   
ATOM   2555  N   LEU    57      40.005 -11.001   1.675  1.00 10.00      B   
ATOM   2556  HN  LEU    57      40.886 -10.605   1.504  1.00 10.00      B   
ATOM   2557  CA  LEU    57      39.849 -12.444   1.572  1.00 10.00      B   
ATOM   2558  CB  LEU    57      41.171 -13.071   1.118  1.00 10.00      B   
ATOM   2559  CG  LEU    57      41.204 -14.595   0.988  1.00 10.00      B   
ATOM   2560  CD1 LEU    57      40.342 -15.054  -0.176  1.00 10.00      B   
ATOM   2561  CD2 LEU    57      42.635 -15.085   0.822  1.00 10.00      B   
ATOM   2562  C   LEU    57      39.431 -13.021   2.921  1.00 10.00      B   
ATOM   2563  O   LEU    57      38.546 -13.874   3.000  1.00 10.00      B   
ATOM   2564  N   GLU    58      40.066 -12.531   3.982  1.00 10.00      B   
ATOM   2565  HN  GLU    58      40.768 -11.852   3.846  1.00 10.00      B   
ATOM   2566  CA  GLU    58      39.769 -12.979   5.336  1.00 10.00      B   
ATOM   2567  CB  GLU    58      40.808 -12.444   6.325  1.00 10.00      B   
ATOM   2568  CG  GLU    58      42.207 -13.006   6.120  1.00 10.00      B   
ATOM   2569  CD  GLU    58      42.702 -13.784   7.319  1.00 10.00      B   
ATOM   2570  OE1 GLU    58      43.499 -13.227   8.103  1.00 10.00      B   
ATOM   2571  OE2 GLU    58      42.292 -14.952   7.490  1.00 10.00      B   
ATOM   2572  C   GLU    58      38.362 -12.558   5.753  1.00 10.00      B   
ATOM   2573  O   GLU    58      37.668 -13.297   6.451  1.00 10.00      B   
ATOM   2574  N   PHE    59      37.944 -11.371   5.319  1.00 10.00      B   
ATOM   2575  HN  PHE    59      38.550 -10.818   4.781  1.00 10.00      B   
ATOM   2576  CA  PHE    59      36.612 -10.868   5.634  1.00 10.00      B   
ATOM   2577  CB  PHE    59      36.451  -9.421   5.150  1.00 10.00      B   
ATOM   2578  CG  PHE    59      35.135  -8.790   5.522  1.00 10.00      B   
ATOM   2579  CD1 PHE    59      34.882  -8.399   6.827  1.00 10.00      B   
ATOM   2580  CD2 PHE    59      34.155  -8.585   4.566  1.00 10.00      B   
ATOM   2581  CE1 PHE    59      33.676  -7.816   7.172  1.00 10.00      B   
ATOM   2582  CE2 PHE    59      32.946  -8.003   4.902  1.00 10.00      B   
ATOM   2583  CZ  PHE    59      32.706  -7.618   6.208  1.00 10.00      B   
ATOM   2584  C   PHE    59      35.559 -11.763   4.990  1.00 10.00      B   
ATOM   2585  O   PHE    59      34.550 -12.106   5.608  1.00 10.00      B   
ATOM   2586  N   ARG    60      35.811 -12.150   3.747  1.00 10.00      B   
ATOM   2587  HN  ARG    60      36.629 -11.831   3.302  1.00 10.00      B   
ATOM   2588  CA  ARG    60      34.900 -13.023   3.022  1.00 10.00      B   
ATOM   2589  CB  ARG    60      35.230 -13.018   1.528  1.00 10.00      B   
ATOM   2590  CG  ARG    60      34.695 -11.793   0.798  1.00 10.00      B   
ATOM   2591  CD  ARG    60      35.698 -11.236  -0.202  1.00 10.00      B   
ATOM   2592  NE  ARG    60      36.027 -12.195  -1.253  1.00 10.00      B   
ATOM   2593  HE  ARG    60      36.327 -13.088  -0.968  1.00 10.00      B   
ATOM   2594  CZ  ARG    60      35.962 -11.928  -2.558  1.00 10.00      B   
ATOM   2595  NH1 ARG    60      35.573 -10.734  -2.983  1.00 10.00      B   
ATOM   2596 HH11 ARG    60      35.319  -9.989  -2.300  1.00 10.00      B   
ATOM   2597 HH12 ARG    60      35.527 -10.531  -4.009  1.00 10.00      B   
ATOM   2598  NH2 ARG    60      36.295 -12.859  -3.441  1.00 10.00      B   
ATOM   2599 HH21 ARG    60      36.610 -13.798  -3.115  1.00 10.00      B   
ATOM   2600 HH22 ARG    60      36.252 -12.652  -4.464  1.00 10.00      B   
ATOM   2601  C   ARG    60      34.944 -14.437   3.600  1.00 10.00      B   
ATOM   2602  O   ARG    60      33.954 -15.165   3.567  1.00 10.00      B   
ATOM   2603  N   LEU    61      36.102 -14.804   4.142  1.00 10.00      B   
ATOM   2604  HN  LEU    61      36.854 -14.174   4.121  1.00 10.00      B   
ATOM   2605  CA  LEU    61      36.300 -16.111   4.756  1.00 10.00      B   
ATOM   2606  CB  LEU    61      37.778 -16.279   5.134  1.00 10.00      B   
ATOM   2607  CG  LEU    61      38.117 -17.346   6.178  1.00 10.00      B   
ATOM   2608  CD1 LEU    61      38.156 -18.729   5.552  1.00 10.00      B   
ATOM   2609  CD2 LEU    61      39.439 -17.025   6.857  1.00 10.00      B   
ATOM   2610  C   LEU    61      35.431 -16.246   6.002  1.00 10.00      B   
ATOM   2611  O   LEU    61      34.676 -17.211   6.151  1.00 10.00      B   
ATOM   2612  N   ASN    62      35.533 -15.259   6.887  1.00 10.00      B   
ATOM   2613  HN  ASN    62      36.145 -14.510   6.700  1.00 10.00      B   
ATOM   2614  CA  ASN    62      34.767 -15.257   8.128  1.00 10.00      B   
ATOM   2615  CB  ASN    62      35.205 -14.113   9.048  1.00 10.00      B   
ATOM   2616  CG  ASN    62      36.565 -14.360   9.678  1.00 10.00      B   
ATOM   2617  OD1 ASN    62      36.994 -15.505   9.836  1.00 10.00      B   
ATOM   2618  ND2 ASN    62      37.246 -13.290  10.054  1.00 10.00      B   
ATOM   2619 HD21 ASN    62      36.839 -12.406   9.911  1.00 10.00      B   
ATOM   2620 HD22 ASN    62      38.127 -13.422  10.461  1.00 10.00      B   
ATOM   2621  C   ASN    62      33.272 -15.178   7.854  1.00 10.00      B   
ATOM   2622  O   ASN    62      32.459 -15.711   8.615  1.00 10.00      B   
ATOM   2623  N   ALA    63      32.915 -14.509   6.767  1.00 10.00      B   
ATOM   2624  HN  ALA    63      33.608 -14.087   6.215  1.00 10.00      B   
ATOM   2625  CA  ALA    63      31.520 -14.378   6.381  1.00 10.00      B   
ATOM   2626  CB  ALA    63      31.367 -13.336   5.283  1.00 10.00      B   
ATOM   2627  C   ALA    63      30.972 -15.725   5.928  1.00 10.00      B   
ATOM   2628  O   ALA    63      29.882 -16.126   6.330  1.00 10.00      B   
ATOM   2629  N   TYR    64      31.749 -16.428   5.112  1.00 10.00      B   
ATOM   2630  HN  TYR    64      32.615 -16.054   4.837  1.00 10.00      B   
ATOM   2631  CA  TYR    64      31.352 -17.734   4.603  1.00 10.00      B   
ATOM   2632  CB  TYR    64      32.354 -18.227   3.555  1.00 10.00      B   
ATOM   2633  CG  TYR    64      32.042 -19.599   3.001  1.00 10.00      B   
ATOM   2634  CD1 TYR    64      30.834 -19.854   2.364  1.00 10.00      B   
ATOM   2635  CD2 TYR    64      32.954 -20.640   3.116  1.00 10.00      B   
ATOM   2636  CE1 TYR    64      30.546 -21.105   1.859  1.00 10.00      B   
ATOM   2637  CE2 TYR    64      32.674 -21.895   2.613  1.00 10.00      B   
ATOM   2638  CZ  TYR    64      31.467 -22.122   1.986  1.00 10.00      B   
ATOM   2639  OH  TYR    64      31.183 -23.370   1.484  1.00 10.00      B   
ATOM   2640  HH  TYR    64      30.555 -23.288   0.754  1.00 10.00      B   
ATOM   2641  C   TYR    64      31.227 -18.751   5.736  1.00 10.00      B   
ATOM   2642  O   TYR    64      30.251 -19.497   5.806  1.00 10.00      B   
ATOM   2643  N   ARG    65      32.218 -18.761   6.626  1.00 10.00      B   
ATOM   2644  HN  ARG    65      32.969 -18.136   6.510  1.00 10.00      B   
ATOM   2645  CA  ARG    65      32.230 -19.678   7.764  1.00 10.00      B   
ATOM   2646  CB  ARG    65      33.490 -19.460   8.615  1.00 10.00      B   
ATOM   2647  CG  ARG    65      33.535 -20.285   9.893  1.00 10.00      B   
ATOM   2648  CD  ARG    65      33.574 -21.773   9.589  1.00 10.00      B   
ATOM   2649  NE  ARG    65      32.937 -22.564  10.641  1.00 10.00      B   
ATOM   2650  HE  ARG    65      32.799 -22.127  11.511  1.00 10.00      B   
ATOM   2651  CZ  ARG    65      32.534 -23.821  10.483  1.00 10.00      B   
ATOM   2652  NH1 ARG    65      32.703 -24.436   9.317  1.00 10.00      B   
ATOM   2653 HH11 ARG    65      33.155 -23.934   8.520  1.00 10.00      B   
ATOM   2654 HH12 ARG    65      32.388 -25.423   9.189  1.00 10.00      B   
ATOM   2655  NH2 ARG    65      31.970 -24.468  11.499  1.00 10.00      B   
ATOM   2656 HH21 ARG    65      31.845 -23.991  12.421  1.00 10.00      B   
ATOM   2657 HH22 ARG    65      31.651 -25.454  11.383  1.00 10.00      B   
ATOM   2658  C   ARG    65      30.978 -19.505   8.617  1.00 10.00      B   
ATOM   2659  O   ARG    65      30.376 -20.481   9.065  1.00 10.00      B   
ATOM   2660  N   ALA    66      30.583 -18.258   8.818  1.00 10.00      B   
ATOM   2661  HN  ALA    66      31.098 -17.526   8.418  1.00 10.00      B   
ATOM   2662  CA  ALA    66      29.406 -17.949   9.615  1.00 10.00      B   
ATOM   2663  CB  ALA    66      29.433 -16.494  10.049  1.00 10.00      B   
ATOM   2664  C   ALA    66      28.122 -18.265   8.853  1.00 10.00      B   
ATOM   2665  O   ALA    66      27.137 -18.707   9.443  1.00 10.00      B   
ATOM   2666  N   TRP    67      28.145 -18.048   7.540  1.00 10.00      B   
ATOM   2667  HN  TRP    67      28.965 -17.690   7.131  1.00 10.00      B   
ATOM   2668  CA  TRP    67      26.985 -18.306   6.689  1.00 10.00      B   
ATOM   2669  CB  TRP    67      27.284 -17.901   5.242  1.00 10.00      B   
ATOM   2670  CG  TRP    67      26.089 -17.956   4.341  1.00 10.00      B   
ATOM   2671  CD1 TRP    67      25.002 -17.133   4.374  1.00 10.00      B   
ATOM   2672  CD2 TRP    67      25.857 -18.883   3.275  1.00 10.00      B   
ATOM   2673  NE1 TRP    67      24.109 -17.486   3.395  1.00 10.00      B   
ATOM   2674  HE1 TRP    67      23.253 -17.041   3.219  1.00 10.00      B   
ATOM   2675  CE2 TRP    67      24.609 -18.560   2.706  1.00 10.00      B   
ATOM   2676  CE3 TRP    67      26.584 -19.955   2.747  1.00 10.00      B   
ATOM   2677  CZ2 TRP    67      24.073 -19.268   1.636  1.00 10.00      B   
ATOM   2678  CZ3 TRP    67      26.050 -20.657   1.685  1.00 10.00      B   
ATOM   2679  CH2 TRP    67      24.808 -20.310   1.141  1.00 10.00      B   
ATOM   2680  C   TRP    67      26.568 -19.774   6.748  1.00 10.00      B   
ATOM   2681  O   TRP    67      25.382 -20.099   6.683  1.00 10.00      B   
ATOM   2682  N   LEU    68      27.548 -20.653   6.898  1.00 10.00      B   
ATOM   2683  HN  LEU    68      28.473 -20.329   6.952  1.00 10.00      B   
ATOM   2684  CA  LEU    68      27.290 -22.088   6.970  1.00 10.00      B   
ATOM   2685  CB  LEU    68      28.602 -22.874   6.914  1.00 10.00      B   
ATOM   2686  CG  LEU    68      29.425 -22.726   5.632  1.00 10.00      B   
ATOM   2687  CD1 LEU    68      30.755 -23.450   5.764  1.00 10.00      B   
ATOM   2688  CD2 LEU    68      28.650 -23.246   4.429  1.00 10.00      B   
ATOM   2689  C   LEU    68      26.508 -22.454   8.229  1.00 10.00      B   
ATOM   2690  O   LEU    68      25.927 -23.535   8.318  1.00 10.00      B   
ATOM   2691  N   GLU    69      26.497 -21.548   9.195  1.00 10.00      B   
ATOM   2692  HN  GLU    69      26.974 -20.701   9.057  1.00 10.00      B   
ATOM   2693  CA  GLU    69      25.792 -21.765  10.451  1.00 10.00      B   
ATOM   2694  CB  GLU    69      26.667 -21.302  11.619  1.00 10.00      B   
ATOM   2695  CG  GLU    69      27.925 -22.128  11.831  1.00 10.00      B   
ATOM   2696  CD  GLU    69      27.638 -23.465  12.481  1.00 10.00      B   
ATOM   2697  OE1 GLU    69      26.968 -23.488  13.535  1.00 10.00      B   
ATOM   2698  OE2 GLU    69      28.090 -24.504  11.951  1.00 10.00      B   
ATOM   2699  C   GLU    69      24.473 -20.998  10.470  1.00 10.00      B   
ATOM   2700  O   GLU    69      23.743 -21.020  11.461  1.00 10.00      B   
ATOM   2701  N   MET    70      24.170 -20.323   9.371  1.00 10.00      B   
ATOM   2702  HN  MET    70      24.775 -20.367   8.597  1.00 10.00      B   
ATOM   2703  CA  MET    70      22.952 -19.532   9.272  1.00 10.00      B   
ATOM   2704  CB  MET    70      23.220 -18.234   8.510  1.00 10.00      B   
ATOM   2705  CG  MET    70      24.171 -17.291   9.223  1.00 10.00      B   
ATOM   2706  SD  MET    70      23.471 -16.611  10.741  1.00 10.00      B   
ATOM   2707  CE  MET    70      22.205 -15.539  10.063  1.00 10.00      B   
ATOM   2708  C   MET    70      21.831 -20.311   8.603  1.00 10.00      B   
ATOM   2709  O   MET    70      22.068 -21.071   7.664  1.00 10.00      B   
ATOM   2710  N   GLU    71      20.613 -20.116   9.099  1.00 10.00      B   
ATOM   2711  HN  GLU    71      20.502 -19.503   9.855  1.00 10.00      B   
ATOM   2712  CA  GLU    71      19.439 -20.789   8.559  1.00 10.00      B   
ATOM   2713  CB  GLU    71      18.558 -21.323   9.691  1.00 10.00      B   
ATOM   2714  CG  GLU    71      18.917 -22.728  10.136  1.00 10.00      B   
ATOM   2715  CD  GLU    71      19.003 -23.693   8.973  1.00 10.00      B   
ATOM   2716  OE1 GLU    71      18.034 -23.779   8.189  1.00 10.00      B   
ATOM   2717  OE2 GLU    71      20.042 -24.368   8.831  1.00 10.00      B   
ATOM   2718  C   GLU    71      18.627 -19.864   7.659  1.00 10.00      B   
ATOM   2719  O   GLU    71      18.642 -18.643   7.827  1.00 10.00      B   
ATOM   2720  N   GLU    72      17.920 -20.461   6.705  1.00 10.00      B   
ATOM   2721  HN  GLU    72      17.958 -21.439   6.627  1.00 10.00      B   
ATOM   2722  CA  GLU    72      17.092 -19.712   5.769  1.00 10.00      B   
ATOM   2723  CB  GLU    72      16.702 -20.609   4.587  1.00 10.00      B   
ATOM   2724  CG  GLU    72      16.075 -19.876   3.410  1.00 10.00      B   
ATOM   2725  CD  GLU    72      15.485 -20.823   2.384  1.00 10.00      B   
ATOM   2726  OE1 GLU    72      16.192 -21.766   1.960  1.00 10.00      B   
ATOM   2727  OE2 GLU    72      14.313 -20.631   1.997  1.00 10.00      B   
ATOM   2728  C   GLU    72      15.836 -19.192   6.468  1.00 10.00      B   
ATOM   2729  O   GLU    72      15.158 -19.943   7.169  1.00 10.00      B   
ATOM   2730  N   PRO    73      15.531 -17.895   6.311  1.00 10.00      B   
ATOM   2731  CA  PRO    73      14.350 -17.280   6.923  1.00 10.00      B   
ATOM   2732  CB  PRO    73      14.637 -15.782   6.812  1.00 10.00      B   
ATOM   2733  CG  PRO    73      15.526 -15.653   5.621  1.00 10.00      B   
ATOM   2734  CD  PRO    73      16.330 -16.922   5.545  1.00 10.00      B   
ATOM   2735  C   PRO    73      13.063 -17.634   6.174  1.00 10.00      B   
ATOM   2736  O   PRO    73      12.957 -17.437   4.961  1.00 10.00      B   
ATOM   2737  N   HIS    74      12.090 -18.169   6.899  1.00 10.00      B   
ATOM   2738  HN  HIS    74      12.239 -18.328   7.859  1.00 10.00      B   
ATOM   2739  CA  HIS    74      10.808 -18.542   6.306  1.00 10.00      B   
ATOM   2740  CB  HIS    74      10.527 -20.040   6.495  1.00 10.00      B   
ATOM   2741  CG  HIS    74      11.619 -20.962   6.031  1.00 10.00      B   
ATOM   2742  ND1 HIS    74      11.788 -21.336   4.715  1.00 10.00      B   
ATOM   2743  HD1 HIS    74      11.230 -21.041   3.955  1.00 10.00      B   
ATOM   2744  CD2 HIS    74      12.595 -21.599   6.724  1.00 10.00      B   
ATOM   2745  CE1 HIS    74      12.812 -22.160   4.618  1.00 10.00      B   
ATOM   2746  NE2 HIS    74      13.318 -22.335   5.822  1.00 10.00      B   
ATOM   2747  HE2 HIS    74      14.091 -22.907   6.036  1.00 10.00      B   
ATOM   2748  C   HIS    74       9.684 -17.726   6.936  1.00 10.00      B   
ATOM   2749  O   HIS    74       8.505 -18.030   6.765  1.00 10.00      B   
ATOM   2750  N   TRP    75      10.064 -16.676   7.654  1.00 10.00      B   
ATOM   2751  HN  TRP    75      11.020 -16.479   7.733  1.00 10.00      B   
ATOM   2752  CA  TRP    75       9.104 -15.812   8.340  1.00 10.00      B   
ATOM   2753  CB  TRP    75       9.818 -14.912   9.346  1.00 10.00      B   
ATOM   2754  CG  TRP    75      10.463 -15.669  10.466  1.00 10.00      B   
ATOM   2755  CD1 TRP    75      11.781 -16.011  10.579  1.00 10.00      B   
ATOM   2756  CD2 TRP    75       9.814 -16.188  11.631  1.00 10.00      B   
ATOM   2757  NE1 TRP    75      11.990 -16.708  11.744  1.00 10.00      B   
ATOM   2758  HE1 TRP    75      12.854 -17.062  12.051  1.00 10.00      B   
ATOM   2759  CE2 TRP    75      10.798 -16.831  12.408  1.00 10.00      B   
ATOM   2760  CE3 TRP    75       8.495 -16.170  12.094  1.00 10.00      B   
ATOM   2761  CZ2 TRP    75      10.505 -17.451  13.618  1.00 10.00      B   
ATOM   2762  CZ3 TRP    75       8.207 -16.785  13.295  1.00 10.00      B   
ATOM   2763  CH2 TRP    75       9.207 -17.415  14.044  1.00 10.00      B   
ATOM   2764  C   TRP    75       8.266 -14.969   7.381  1.00 10.00      B   
ATOM   2765  O   TRP    75       7.220 -14.439   7.761  1.00 10.00      B   
ATOM   2766  N   LEU    76       8.719 -14.848   6.141  1.00 10.00      B   
ATOM   2767  HN  LEU    76       9.544 -15.307   5.888  1.00 10.00      B   
ATOM   2768  CA  LEU    76       7.998 -14.065   5.144  1.00 10.00      B   
ATOM   2769  CB  LEU    76       8.953 -13.357   4.173  1.00 10.00      B   
ATOM   2770  CG  LEU    76       9.931 -14.235   3.391  1.00 10.00      B   
ATOM   2771  CD1 LEU    76      10.352 -13.538   2.107  1.00 10.00      B   
ATOM   2772  CD2 LEU    76      11.150 -14.562   4.239  1.00 10.00      B   
ATOM   2773  C   LEU    76       6.988 -14.929   4.396  1.00 10.00      B   
ATOM   2774  O   LEU    76       6.979 -16.151   4.550  1.00 10.00      B   
ATOM   2775  N   LYS    77       6.148 -14.287   3.588  1.00 10.00      B   
ATOM   2776  HN  LYS    77       6.223 -13.310   3.506  1.00 10.00      B   
ATOM   2777  CA  LYS    77       5.113 -14.982   2.826  1.00 10.00      B   
ATOM   2778  CB  LYS    77       4.213 -13.989   2.085  1.00 10.00      B   
ATOM   2779  CG  LYS    77       3.640 -12.871   2.935  1.00 10.00      B   
ATOM   2780  CD  LYS    77       2.688 -12.013   2.117  1.00 10.00      B   
ATOM   2781  CE  LYS    77       2.634 -10.588   2.639  1.00 10.00      B   
ATOM   2782  NZ  LYS    77       3.831  -9.801   2.237  1.00 10.00      B   
ATOM   2783  HZ1 LYS    77       4.694 -10.368   2.361  1.00 10.00      B   
ATOM   2784  HZ2 LYS    77       3.908  -8.943   2.827  1.00 10.00      B   
ATOM   2785  HZ3 LYS    77       3.756  -9.514   1.242  1.00 10.00      B   
ATOM   2786  C   LYS    77       5.686 -15.970   1.816  1.00 10.00      B   
ATOM   2787  O   LYS    77       6.232 -15.564   0.788  1.00 10.00      B   
ATOM   2788  N   ALA    78       5.546 -17.258   2.123  1.00 10.00      B   
ATOM   2789  HN  ALA    78       5.120 -17.490   2.981  1.00 10.00      B   
ATOM   2790  CA  ALA    78       6.001 -18.347   1.254  1.00 10.00      B   
ATOM   2791  CB  ALA    78       5.009 -18.589   0.124  1.00 10.00      B   
ATOM   2792  C   ALA    78       7.419 -18.163   0.709  1.00 10.00      B   
ATOM   2793  O   ALA    78       7.614 -17.639  -0.392  1.00 10.00      B   
ATOM   2794  N   HIS    79       8.400 -18.607   1.478  1.00 10.00      B   
ATOM   2795  HN  HIS    79       8.179 -19.012   2.342  1.00 10.00      B   
ATOM   2796  CA  HIS    79       9.800 -18.523   1.074  1.00 10.00      B   
ATOM   2797  CB  HIS    79      10.451 -17.230   1.583  1.00 10.00      B   
ATOM   2798  CG  HIS    79      11.917 -17.124   1.278  1.00 10.00      B   
ATOM   2799  ND1 HIS    79      12.897 -17.182   2.250  1.00 10.00      B   
ATOM   2800  HD1 HIS    79      12.747 -17.279   3.219  1.00 10.00      B   
ATOM   2801  CD2 HIS    79      12.569 -16.983   0.100  1.00 10.00      B   
ATOM   2802  CE1 HIS    79      14.084 -17.083   1.680  1.00 10.00      B   
ATOM   2803  NE2 HIS    79      13.911 -16.963   0.380  1.00 10.00      B   
ATOM   2804  HE2 HIS    79      14.634 -16.896  -0.283  1.00 10.00      B   
ATOM   2805  C   HIS    79      10.567 -19.734   1.584  1.00 10.00      B   
ATOM   2806  O   HIS    79      10.627 -19.964   2.793  1.00 10.00      B   
ATOM   2807  N   GLU   157      30.662  12.897 -14.316  1.00 10.00      B   
ATOM   2808  HN  GLU   157      30.249  12.061 -14.007  1.00 10.00      B   
ATOM   2809  CA  GLU   157      30.340  13.389 -15.645  1.00 10.00      B   
ATOM   2810  CB  GLU   157      29.374  14.578 -15.553  1.00 10.00      B   
ATOM   2811  CG  GLU   157      28.608  14.868 -16.836  1.00 10.00      B   
ATOM   2812  CD  GLU   157      27.937  13.635 -17.404  1.00 10.00      B   
ATOM   2813  OE1 GLU   157      26.955  13.159 -16.802  1.00 10.00      B   
ATOM   2814  OE2 GLU   157      28.389  13.138 -18.459  1.00 10.00      B   
ATOM   2815  C   GLU   157      31.616  13.782 -16.382  1.00 10.00      B   
ATOM   2816  O   GLU   157      31.637  14.744 -17.151  1.00 10.00      B   
ATOM   2817  N   LYS   158      32.680  13.022 -16.129  1.00 10.00      B   
ATOM   2818  HN  LYS   158      32.589  12.285 -15.487  1.00 10.00      B   
ATOM   2819  CA  LYS   158      33.980  13.261 -16.751  1.00 10.00      B   
ATOM   2820  CB  LYS   158      33.882  13.200 -18.282  1.00 10.00      B   
ATOM   2821  CG  LYS   158      33.149  11.988 -18.833  1.00 10.00      B   
ATOM   2822  CD  LYS   158      32.915  12.141 -20.325  1.00 10.00      B   
ATOM   2823  CE  LYS   158      32.080  11.005 -20.890  1.00 10.00      B   
ATOM   2824  NZ  LYS   158      31.786  11.216 -22.331  1.00 10.00      B   
ATOM   2825  HZ1 LYS   158      32.672  11.355 -22.859  1.00 10.00      B   
ATOM   2826  HZ2 LYS   158      31.186  12.056 -22.459  1.00 10.00      B   
ATOM   2827  HZ3 LYS   158      31.291  10.394 -22.724  1.00 10.00      B   
ATOM   2828  C   LYS   158      34.525  14.619 -16.324  1.00 10.00      B   
ATOM   2829  O   LYS   158      35.134  15.336 -17.119  1.00 10.00      B   
ATOM   2830  N   LEU   159      34.310  14.962 -15.063  1.00 10.00      B   
ATOM   2831  HN  LEU   159      33.848  14.333 -14.467  1.00 10.00      B   
ATOM   2832  CA  LEU   159      34.755  16.243 -14.536  1.00 10.00      B   
ATOM   2833  CB  LEU   159      33.587  16.963 -13.852  1.00 10.00      B   
ATOM   2834  CG  LEU   159      32.266  17.019 -14.625  1.00 10.00      B   
ATOM   2835  CD1 LEU   159      31.159  17.584 -13.746  1.00 10.00      B   
ATOM   2836  CD2 LEU   159      32.417  17.839 -15.898  1.00 10.00      B   
ATOM   2837  C   LEU   159      35.889  16.067 -13.534  1.00 10.00      B   
ATOM   2838  O   LEU   159      36.110  14.970 -13.012  1.00 10.00      B   
ATOM   2839  N   ALA   160      36.607  17.150 -13.271  1.00 10.00      B   
ATOM   2840  HN  ALA   160      36.393  17.988 -13.733  1.00 10.00      B   
ATOM   2841  CA  ALA   160      37.695  17.130 -12.310  1.00 10.00      B   
ATOM   2842  CB  ALA   160      38.643  18.293 -12.552  1.00 10.00      B   
ATOM   2843  C   ALA   160      37.103  17.210 -10.913  1.00 10.00      B   
ATOM   2844  O   ALA   160      36.572  18.249 -10.511  1.00 10.00      B   
ATOM   2845  N   GLU   161      37.181  16.110 -10.187  1.00 10.00      B   
ATOM   2846  HN  GLU   161      37.637  15.323 -10.558  1.00 10.00      B   
ATOM   2847  CA  GLU   161      36.627  16.040  -8.846  1.00 10.00      B   
ATOM   2848  CB  GLU   161      36.331  14.589  -8.446  1.00 10.00      B   
ATOM   2849  CG  GLU   161      37.552  13.681  -8.380  1.00 10.00      B   
ATOM   2850  CD  GLU   161      38.006  13.209  -9.743  1.00 10.00      B   
ATOM   2851  OE1 GLU   161      37.427  12.238 -10.264  1.00 10.00      B   
ATOM   2852  OE2 GLU   161      38.940  13.815 -10.307  1.00 10.00      B   
ATOM   2853  C   GLU   161      37.536  16.691  -7.813  1.00 10.00      B   
ATOM   2854  O   GLU   161      38.761  16.661  -7.929  1.00 10.00      B   
ATOM   2855  N   GLN   162      36.921  17.287  -6.805  1.00 10.00      B   
ATOM   2856  HN  GLN   162      35.940  17.315  -6.798  1.00 10.00      B   
ATOM   2857  CA  GLN   162      37.654  17.927  -5.723  1.00 10.00      B   
ATOM   2858  CB  GLN   162      36.940  19.203  -5.276  1.00 10.00      B   
ATOM   2859  CG  GLN   162      36.879  20.275  -6.350  1.00 10.00      B   
ATOM   2860  CD  GLN   162      36.880  21.673  -5.771  1.00 10.00      B   
ATOM   2861  OE1 GLN   162      35.828  22.268  -5.548  1.00 10.00      B   
ATOM   2862  NE2 GLN   162      38.065  22.198  -5.511  1.00 10.00      B   
ATOM   2863 HE21 GLN   162      38.864  21.661  -5.706  1.00 10.00      B   
ATOM   2864 HE22 GLN   162      38.099  23.100  -5.129  1.00 10.00      B   
ATOM   2865  C   GLN   162      37.797  16.956  -4.557  1.00 10.00      B   
ATOM   2866  O   GLN   162      37.733  17.340  -3.389  1.00 10.00      B   
ATOM   2867  N   GLY   163      37.997  15.689  -4.893  1.00 10.00      B   
ATOM   2868  HN  GLY   163      38.064  15.453  -5.842  1.00 10.00      B   
ATOM   2869  CA  GLY   163      38.140  14.661  -3.885  1.00 10.00      B   
ATOM   2870  C   GLY   163      36.992  13.675  -3.918  1.00 10.00      B   
ATOM   2871  O   GLY   163      37.018  12.659  -3.228  1.00 10.00      B   
ATOM   2872  N   ILE   164      35.974  13.984  -4.718  1.00 10.00      B   
ATOM   2873  HN  ILE   164      36.013  14.810  -5.237  1.00 10.00      B   
ATOM   2874  CA  ILE   164      34.805  13.118  -4.845  1.00 10.00      B   
ATOM   2875  CB  ILE   164      33.623  13.845  -5.519  1.00 10.00      B   
ATOM   2876  CG1 ILE   164      33.318  15.153  -4.783  1.00 10.00      B   
ATOM   2877  CG2 ILE   164      32.391  12.948  -5.544  1.00 10.00      B   
ATOM   2878  CD1 ILE   164      32.272  16.010  -5.463  1.00 10.00      B   
ATOM   2879  C   ILE   164      35.157  11.866  -5.646  1.00 10.00      B   
ATOM   2880  O   ILE   164      35.231  11.897  -6.875  1.00 10.00      B   
ATOM   2881  N   ILE   165      35.380  10.772  -4.942  1.00 10.00      B   
ATOM   2882  HN  ILE   165      35.287  10.806  -3.964  1.00 10.00      B   
ATOM   2883  CA  ILE   165      35.742   9.518  -5.578  1.00 10.00      B   
ATOM   2884  CB  ILE   165      36.561   8.613  -4.632  1.00 10.00      B   
ATOM   2885  CG1 ILE   165      37.738   9.390  -4.034  1.00 10.00      B   
ATOM   2886  CG2 ILE   165      37.062   7.383  -5.376  1.00 10.00      B   
ATOM   2887  CD1 ILE   165      38.456   8.657  -2.923  1.00 10.00      B   
ATOM   2888  C   ILE   165      34.503   8.767  -6.047  1.00 10.00      B   
ATOM   2889  O   ILE   165      33.668   8.362  -5.240  1.00 10.00      B   
ATOM   2890  N   PHE   166      34.386   8.604  -7.355  1.00 10.00      B   
ATOM   2891  HN  PHE   166      35.079   8.972  -7.944  1.00 10.00      B   
ATOM   2892  CA  PHE   166      33.267   7.888  -7.949  1.00 10.00      B   
ATOM   2893  CB  PHE   166      32.442   8.823  -8.840  1.00 10.00      B   
ATOM   2894  CG  PHE   166      31.284   8.155  -9.530  1.00 10.00      B   
ATOM   2895  CD1 PHE   166      30.165   7.762  -8.814  1.00 10.00      B   
ATOM   2896  CD2 PHE   166      31.316   7.924 -10.897  1.00 10.00      B   
ATOM   2897  CE1 PHE   166      29.098   7.151  -9.446  1.00 10.00      B   
ATOM   2898  CE2 PHE   166      30.254   7.313 -11.537  1.00 10.00      B   
ATOM   2899  CZ  PHE   166      29.143   6.926 -10.810  1.00 10.00      B   
ATOM   2900  C   PHE   166      33.797   6.718  -8.765  1.00 10.00      B   
ATOM   2901  O   PHE   166      34.429   6.914  -9.806  1.00 10.00      B   
ATOM   2902  N   CYS   167      33.557   5.506  -8.284  1.00 10.00      B   
ATOM   2903  HN  CYS   167      33.045   5.409  -7.450  1.00 10.00      B   
ATOM   2904  CA  CYS   167      34.026   4.310  -8.966  1.00 10.00      B   
ATOM   2905  CB  CYS   167      35.528   4.131  -8.717  1.00 10.00      B   
ATOM   2906  SG  CYS   167      36.018   4.337  -6.987  1.00 10.00      B   
ATOM   2907  HG  CYS   167      34.912   4.432  -6.260  1.00 10.00      B   
ATOM   2908  C   CYS   167      33.275   3.078  -8.478  1.00 10.00      B   
ATOM   2909  O   CYS   167      32.399   3.174  -7.618  1.00 10.00      B   
ATOM   2910  N   SER   168      33.622   1.930  -9.033  1.00 10.00      B   
ATOM   2911  HN  SER   168      34.319   1.924  -9.730  1.00 10.00      B   
ATOM   2912  CA  SER   168      33.000   0.677  -8.649  1.00 10.00      B   
ATOM   2913  CB  SER   168      33.027  -0.298  -9.827  1.00 10.00      B   
ATOM   2914  OG  SER   168      32.894   0.396 -11.061  1.00 10.00      B   
ATOM   2915  HG  SER   168      33.703   0.908 -11.229  1.00 10.00      B   
ATOM   2916  C   SER   168      33.721   0.078  -7.437  1.00 10.00      B   
ATOM   2917  O   SER   168      34.807   0.534  -7.068  1.00 10.00      B   
ATOM   2918  N   PHE   169      33.119  -0.941  -6.834  1.00 10.00      B   
ATOM   2919  HN  PHE   169      32.263  -1.263  -7.194  1.00 10.00      B   
ATOM   2920  CA  PHE   169      33.681  -1.600  -5.655  1.00 10.00      B   
ATOM   2921  CB  PHE   169      32.788  -2.771  -5.225  1.00 10.00      B   
ATOM   2922  CG  PHE   169      33.182  -3.404  -3.919  1.00 10.00      B   
ATOM   2923  CD1 PHE   169      33.212  -2.659  -2.751  1.00 10.00      B   
ATOM   2924  CD2 PHE   169      33.518  -4.749  -3.860  1.00 10.00      B   
ATOM   2925  CE1 PHE   169      33.569  -3.241  -1.550  1.00 10.00      B   
ATOM   2926  CE2 PHE   169      33.877  -5.338  -2.663  1.00 10.00      B   
ATOM   2927  CZ  PHE   169      33.903  -4.582  -1.506  1.00 10.00      B   
ATOM   2928  C   PHE   169      35.114  -2.079  -5.896  1.00 10.00      B   
ATOM   2929  O   PHE   169      36.013  -1.802  -5.100  1.00 10.00      B   
ATOM   2930  N   GLY   170      35.321  -2.783  -7.003  1.00 10.00      B   
ATOM   2931  HN  GLY   170      34.565  -2.964  -7.605  1.00 10.00      B   
ATOM   2932  CA  GLY   170      36.642  -3.290  -7.331  1.00 10.00      B   
ATOM   2933  C   GLY   170      37.650  -2.187  -7.581  1.00 10.00      B   
ATOM   2934  O   GLY   170      38.774  -2.237  -7.076  1.00 10.00      B   
ATOM   2935  N   GLU   171      37.245  -1.185  -8.351  1.00 10.00      B   
ATOM   2936  HN  GLU   171      36.336  -1.207  -8.718  1.00 10.00      B   
ATOM   2937  CA  GLU   171      38.114  -0.059  -8.677  1.00 10.00      B   
ATOM   2938  CB  GLU   171      37.412   0.893  -9.646  1.00 10.00      B   
ATOM   2939  CG  GLU   171      36.941   0.231 -10.931  1.00 10.00      B   
ATOM   2940  CD  GLU   171      36.112   1.159 -11.795  1.00 10.00      B   
ATOM   2941  OE1 GLU   171      35.144   1.756 -11.277  1.00 10.00      B   
ATOM   2942  OE2 GLU   171      36.416   1.289 -13.001  1.00 10.00      B   
ATOM   2943  C   GLU   171      38.540   0.694  -7.419  1.00 10.00      B   
ATOM   2944  O   GLU   171      39.687   1.126  -7.300  1.00 10.00      B   
ATOM   2945  N   ALA   172      37.616   0.828  -6.481  1.00 10.00      B   
ATOM   2946  HN  ALA   172      36.721   0.452  -6.636  1.00 10.00      B   
ATOM   2947  CA  ALA   172      37.882   1.527  -5.231  1.00 10.00      B   
ATOM   2948  CB  ALA   172      36.601   1.670  -4.430  1.00 10.00      B   
ATOM   2949  C   ALA   172      38.956   0.819  -4.405  1.00 10.00      B   
ATOM   2950  O   ALA   172      39.869   1.458  -3.880  1.00 10.00      B   
ATOM   2951  N   ILE   173      38.847  -0.501  -4.302  1.00 10.00      B   
ATOM   2952  HN  ILE   173      38.100  -0.955  -4.751  1.00 10.00      B   
ATOM   2953  CA  ILE   173      39.809  -1.292  -3.538  1.00 10.00      B   
ATOM   2954  CB  ILE   173      39.373  -2.773  -3.434  1.00 10.00      B   
ATOM   2955  CG1 ILE   173      37.977  -2.880  -2.812  1.00 10.00      B   
ATOM   2956  CG2 ILE   173      40.378  -3.579  -2.621  1.00 10.00      B   
ATOM   2957  CD1 ILE   173      37.406  -4.284  -2.819  1.00 10.00      B   
ATOM   2958  C   ILE   173      41.196  -1.218  -4.171  1.00 10.00      B   
ATOM   2959  O   ILE   173      42.208  -1.137  -3.473  1.00 10.00      B   
ATOM   2960  N   HIS   174      41.233  -1.235  -5.496  1.00 10.00      B   
ATOM   2961  HN  HIS   174      40.387  -1.289  -5.996  1.00 10.00      B   
ATOM   2962  CA  HIS   174      42.493  -1.178  -6.230  1.00 10.00      B   
ATOM   2963  CB  HIS   174      42.268  -1.547  -7.701  1.00 10.00      B   
ATOM   2964  CG  HIS   174      43.499  -2.007  -8.429  1.00 10.00      B   
ATOM   2965  ND1 HIS   174      43.556  -2.117  -9.802  1.00 10.00      B   
ATOM   2966  HD1 HIS   174      42.821  -1.915 -10.428  1.00 10.00      B   
ATOM   2967  CD2 HIS   174      44.718  -2.394  -7.972  1.00 10.00      B   
ATOM   2968  CE1 HIS   174      44.750  -2.548 -10.159  1.00 10.00      B   
ATOM   2969  NE2 HIS   174      45.472  -2.723  -9.069  1.00 10.00      B   
ATOM   2970  HE2 HIS   174      46.406  -3.033  -9.054  1.00 10.00      B   
ATOM   2971  C   HIS   174      43.138   0.204  -6.121  1.00 10.00      B   
ATOM   2972  O   HIS   174      44.359   0.331  -6.188  1.00 10.00      B   
ATOM   2973  N   ASP   175      42.315   1.232  -5.938  1.00 10.00      B   
ATOM   2974  HN  ASP   175      41.351   1.065  -5.866  1.00 10.00      B   
ATOM   2975  CA  ASP   175      42.814   2.601  -5.834  1.00 10.00      B   
ATOM   2976  CB  ASP   175      41.781   3.602  -6.366  1.00 10.00      B   
ATOM   2977  CG  ASP   175      42.401   4.930  -6.765  1.00 10.00      B   
ATOM   2978  OD1 ASP   175      42.822   5.692  -5.873  1.00 10.00      B   
ATOM   2979  OD2 ASP   175      42.473   5.220  -7.981  1.00 10.00      B   
ATOM   2980  C   ASP   175      43.197   2.946  -4.397  1.00 10.00      B   
ATOM   2981  O   ASP   175      44.366   3.206  -4.096  1.00 10.00      B   
ATOM   2982  N   HIS   176      42.214   2.936  -3.503  1.00 10.00      B   
ATOM   2983  HN  HIS   176      41.303   2.702  -3.793  1.00 10.00      B   
ATOM   2984  CA  HIS   176      42.451   3.250  -2.098  1.00 10.00      B   
ATOM   2985  CB  HIS   176      41.832   4.601  -1.717  1.00 10.00      B   
ATOM   2986  CG  HIS   176      42.458   5.802  -2.360  1.00 10.00      B   
ATOM   2987  ND1 HIS   176      43.784   6.149  -2.194  1.00 10.00      B   
ATOM   2988  HD1 HIS   176      44.450   5.648  -1.676  1.00 10.00      B   
ATOM   2989  CD2 HIS   176      41.919   6.757  -3.153  1.00 10.00      B   
ATOM   2990  CE1 HIS   176      44.030   7.263  -2.855  1.00 10.00      B   
ATOM   2991  NE2 HIS   176      42.916   7.651  -3.445  1.00 10.00      B   
ATOM   2992  HE2 HIS   176      42.816   8.457  -3.998  1.00 10.00      B   
ATOM   2993  C   HIS   176      41.877   2.166  -1.192  1.00 10.00      B   
ATOM   2994  O   HIS   176      40.718   2.244  -0.780  1.00 10.00      B   
ATOM   2995  N   PRO   177      42.679   1.141  -0.863  1.00 10.00      B   
ATOM   2996  CA  PRO   177      42.240   0.047   0.009  1.00 10.00      B   
ATOM   2997  CB  PRO   177      43.424  -0.927   0.001  1.00 10.00      B   
ATOM   2998  CG  PRO   177      44.598  -0.099  -0.395  1.00 10.00      B   
ATOM   2999  CD  PRO   177      44.067   0.960  -1.320  1.00 10.00      B   
ATOM   3000  C   PRO   177      41.961   0.541   1.429  1.00 10.00      B   
ATOM   3001  O   PRO   177      41.109  -0.003   2.131  1.00 10.00      B   
ATOM   3002  N   GLU   178      42.670   1.596   1.827  1.00 10.00      B   
ATOM   3003  HN  GLU   178      43.324   1.984   1.207  1.00 10.00      B   
ATOM   3004  CA  GLU   178      42.519   2.190   3.151  1.00 10.00      B   
ATOM   3005  CB  GLU   178      43.496   3.358   3.308  1.00 10.00      B   
ATOM   3006  CG  GLU   178      43.365   4.115   4.619  1.00 10.00      B   
ATOM   3007  CD  GLU   178      44.054   3.421   5.773  1.00 10.00      B   
ATOM   3008  OE1 GLU   178      44.144   2.173   5.766  1.00 10.00      B   
ATOM   3009  OE2 GLU   178      44.507   4.126   6.701  1.00 10.00      B   
ATOM   3010  C   GLU   178      41.092   2.683   3.378  1.00 10.00      B   
ATOM   3011  O   GLU   178      40.486   2.413   4.414  1.00 10.00      B   
ATOM   3012  N   LEU   179      40.556   3.393   2.397  1.00 10.00      B   
ATOM   3013  HN  LEU   179      41.080   3.557   1.585  1.00 10.00      B   
ATOM   3014  CA  LEU   179      39.205   3.930   2.495  1.00 10.00      B   
ATOM   3015  CB  LEU   179      38.926   4.899   1.346  1.00 10.00      B   
ATOM   3016  CG  LEU   179      39.720   6.208   1.370  1.00 10.00      B   
ATOM   3017  CD1 LEU   179      39.401   7.048   0.146  1.00 10.00      B   
ATOM   3018  CD2 LEU   179      39.434   6.986   2.645  1.00 10.00      B   
ATOM   3019  C   LEU   179      38.165   2.819   2.531  1.00 10.00      B   
ATOM   3020  O   LEU   179      37.078   2.990   3.080  1.00 10.00      B   
ATOM   3021  N   VAL   180      38.508   1.677   1.956  1.00 10.00      B   
ATOM   3022  HN  VAL   180      39.391   1.597   1.539  1.00 10.00      B   
ATOM   3023  CA  VAL   180      37.603   0.539   1.933  1.00 10.00      B   
ATOM   3024  CB  VAL   180      37.961  -0.452   0.806  1.00 10.00      B   
ATOM   3025  CG1 VAL   180      36.942  -1.582   0.741  1.00 10.00      B   
ATOM   3026  CG2 VAL   180      38.047   0.269  -0.531  1.00 10.00      B   
ATOM   3027  C   VAL   180      37.617  -0.190   3.276  1.00 10.00      B   
ATOM   3028  O   VAL   180      36.575  -0.390   3.889  1.00 10.00      B   
ATOM   3029  N   ARG   181      38.811  -0.551   3.740  1.00 10.00      B   
ATOM   3030  HN  ARG   181      39.614  -0.332   3.212  1.00 10.00      B   
ATOM   3031  CA  ARG   181      38.968  -1.272   5.003  1.00 10.00      B   
ATOM   3032  CB  ARG   181      40.440  -1.632   5.244  1.00 10.00      B   
ATOM   3033  CG  ARG   181      41.368  -0.429   5.327  1.00 10.00      B   
ATOM   3034  CD  ARG   181      42.744  -0.806   5.845  1.00 10.00      B   
ATOM   3035  NE  ARG   181      42.717  -1.167   7.259  1.00 10.00      B   
ATOM   3036  HE  ARG   181      42.236  -1.994   7.503  1.00 10.00      B   
ATOM   3037  CZ  ARG   181      43.294  -0.452   8.227  1.00 10.00      B   
ATOM   3038  NH1 ARG   181      43.947   0.669   7.939  1.00 10.00      B   
ATOM   3039 HH11 ARG   181      44.399   1.223   8.697  1.00 10.00      B   
ATOM   3040 HH12 ARG   181      44.004   1.012   6.946  1.00 10.00      B   
ATOM   3041  NH2 ARG   181      43.216  -0.861   9.486  1.00 10.00      B   
ATOM   3042 HH21 ARG   181      42.699  -1.736   9.720  1.00 10.00      B   
ATOM   3043 HH22 ARG   181      43.668  -0.308  10.247  1.00 10.00      B   
ATOM   3044  C   ARG   181      38.422  -0.488   6.197  1.00 10.00      B   
ATOM   3045  O   ARG   181      37.914  -1.074   7.154  1.00 10.00      B   
ATOM   3046  N   LYS   182      38.512   0.833   6.129  1.00 10.00      B   
ATOM   3047  HN  LYS   182      38.905   1.244   5.330  1.00 10.00      B   
ATOM   3048  CA  LYS   182      38.055   1.687   7.218  1.00 10.00      B   
ATOM   3049  CB  LYS   182      38.811   3.018   7.212  1.00 10.00      B   
ATOM   3050  CG  LYS   182      40.207   2.940   7.805  1.00 10.00      B   
ATOM   3051  CD  LYS   182      40.927   4.274   7.705  1.00 10.00      B   
ATOM   3052  CE  LYS   182      41.988   4.410   8.785  1.00 10.00      B   
ATOM   3053  NZ  LYS   182      42.983   5.466   8.458  1.00 10.00      B   
ATOM   3054  HZ1 LYS   182      43.639   5.122   7.721  1.00 10.00      B   
ATOM   3055  HZ2 LYS   182      43.534   5.715   9.305  1.00 10.00      B   
ATOM   3056  HZ3 LYS   182      42.501   6.318   8.109  1.00 10.00      B   
ATOM   3057  C   LYS   182      36.550   1.941   7.204  1.00 10.00      B   
ATOM   3058  O   LYS   182      36.003   2.459   8.175  1.00 10.00      B   
ATOM   3059  N   TYR   183      35.872   1.577   6.125  1.00 10.00      B   
ATOM   3060  HN  TYR   183      36.336   1.145   5.379  1.00 10.00      B   
ATOM   3061  CA  TYR   183      34.439   1.821   6.045  1.00 10.00      B   
ATOM   3062  CB  TYR   183      34.127   2.945   5.058  1.00 10.00      B   
ATOM   3063  CG  TYR   183      34.498   4.315   5.586  1.00 10.00      B   
ATOM   3064  CD1 TYR   183      35.652   4.962   5.158  1.00 10.00      B   
ATOM   3065  CD2 TYR   183      33.699   4.956   6.522  1.00 10.00      B   
ATOM   3066  CE1 TYR   183      35.994   6.209   5.648  1.00 10.00      B   
ATOM   3067  CE2 TYR   183      34.031   6.200   7.016  1.00 10.00      B   
ATOM   3068  CZ  TYR   183      35.179   6.823   6.576  1.00 10.00      B   
ATOM   3069  OH  TYR   183      35.509   8.067   7.066  1.00 10.00      B   
ATOM   3070  HH  TYR   183      36.126   8.500   6.458  1.00 10.00      B   
ATOM   3071  C   TYR   183      33.608   0.571   5.765  1.00 10.00      B   
ATOM   3072  O   TYR   183      32.414   0.542   6.063  1.00 10.00      B   
ATOM   3073  N   LEU   184      34.226  -0.458   5.208  1.00 10.00      B   
ATOM   3074  HN  LEU   184      35.182  -0.388   4.987  1.00 10.00      B   
ATOM   3075  CA  LEU   184      33.512  -1.694   4.902  1.00 10.00      B   
ATOM   3076  CB  LEU   184      34.376  -2.619   4.045  1.00 10.00      B   
ATOM   3077  CG  LEU   184      33.724  -3.926   3.593  1.00 10.00      B   
ATOM   3078  CD1 LEU   184      32.781  -3.678   2.426  1.00 10.00      B   
ATOM   3079  CD2 LEU   184      34.780  -4.955   3.230  1.00 10.00      B   
ATOM   3080  C   LEU   184      33.091  -2.420   6.175  1.00 10.00      B   
ATOM   3081  O   LEU   184      33.921  -2.710   7.038  1.00 10.00      B   
ATOM   3082  N   GLY   185      31.796  -2.687   6.293  1.00 10.00      B   
ATOM   3083  HN  GLY   185      31.175  -2.396   5.588  1.00 10.00      B   
ATOM   3084  CA  GLY   185      31.284  -3.396   7.448  1.00 10.00      B   
ATOM   3085  C   GLY   185      31.061  -2.506   8.654  1.00 10.00      B   
ATOM   3086  O   GLY   185      31.009  -2.992   9.784  1.00 10.00      B   
ATOM   3087  N   THR   186      30.927  -1.206   8.427  1.00 10.00      B   
ATOM   3088  HN  THR   186      30.968  -0.872   7.505  1.00 10.00      B   
ATOM   3089  CA  THR   186      30.705  -0.270   9.523  1.00 10.00      B   
ATOM   3090  CB  THR   186      31.274   1.126   9.204  1.00 10.00      B   
ATOM   3091  OG1 THR   186      32.620   0.989   8.736  1.00 10.00      B   
ATOM   3092  HG1 THR   186      32.607   0.670   7.826  1.00 10.00      B   
ATOM   3093  CG2 THR   186      31.268   2.009  10.441  1.00 10.00      B   
ATOM   3094  C   THR   186      29.215  -0.168   9.836  1.00 10.00      B   
ATOM   3095  O   THR   186      28.816   0.005  10.990  1.00 10.00      B   
ATOM   3096  N   VAL   187      28.394  -0.300   8.805  1.00 10.00      B   
ATOM   3097  HN  VAL   187      28.769  -0.474   7.906  1.00 10.00      B   
ATOM   3098  CA  VAL   187      26.952  -0.231   8.965  1.00 10.00      B   
ATOM   3099  CB  VAL   187      26.291   0.645   7.881  1.00 10.00      B   
ATOM   3100  CG1 VAL   187      24.861   0.986   8.270  1.00 10.00      B   
ATOM   3101  CG2 VAL   187      27.095   1.911   7.645  1.00 10.00      B   
ATOM   3102  C   VAL   187      26.376  -1.636   8.896  1.00 10.00      B   
ATOM   3103  O   VAL   187      25.572  -2.034   9.741  1.00 10.00      B   
ATOM   3104  N   VAL   188      26.805  -2.382   7.889  1.00 10.00      B   
ATOM   3105  HN  VAL   188      27.457  -1.999   7.251  1.00 10.00      B   
ATOM   3106  CA  VAL   188      26.361  -3.754   7.699  1.00 10.00      B   
ATOM   3107  CB  VAL   188      25.622  -3.944   6.356  1.00 10.00      B   
ATOM   3108  CG1 VAL   188      25.035  -5.345   6.263  1.00 10.00      B   
ATOM   3109  CG2 VAL   188      24.531  -2.897   6.187  1.00 10.00      B   
ATOM   3110  C   VAL   188      27.568  -4.685   7.754  1.00 10.00      B   
ATOM   3111  O   VAL   188      28.267  -4.872   6.756  1.00 10.00      B   
ATOM   3112  N   PRO   189      27.837  -5.266   8.933  1.00 10.00      B   
ATOM   3113  CA  PRO   189      28.976  -6.163   9.128  1.00 10.00      B   
ATOM   3114  CB  PRO   189      29.072  -6.273  10.652  1.00 10.00      B   
ATOM   3115  CG  PRO   189      27.676  -6.070  11.128  1.00 10.00      B   
ATOM   3116  CD  PRO   189      27.043  -5.101  10.166  1.00 10.00      B   
ATOM   3117  C   PRO   189      28.751  -7.539   8.510  1.00 10.00      B   
ATOM   3118  O   PRO   189      27.666  -7.842   8.001  1.00 10.00      B   
ATOM   3119  N   GLY   190      29.784  -8.367   8.558  1.00 10.00      B   
ATOM   3120  HN  GLY   190      30.619  -8.070   8.979  1.00 10.00      B   
ATOM   3121  CA  GLY   190      29.690  -9.700   8.014  1.00 10.00      B   
ATOM   3122  C   GLY   190      28.734 -10.560   8.811  1.00 10.00      B   
ATOM   3123  O   GLY   190      28.787 -10.584  10.045  1.00 10.00      B   
ATOM   3124  N   ASN   191      27.849 -11.245   8.098  1.00 10.00      B   
ATOM   3125  HN  ASN   191      27.865 -11.160   7.123  1.00 10.00      B   
ATOM   3126  CA  ASN   191      26.854 -12.122   8.710  1.00 10.00      B   
ATOM   3127  CB  ASN   191      27.490 -13.226   9.564  1.00 10.00      B   
ATOM   3128  CG  ASN   191      26.510 -14.344   9.856  1.00 10.00      B   
ATOM   3129  OD1 ASN   191      25.637 -14.635   9.045  1.00 10.00      B   
ATOM   3130  ND2 ASN   191      26.636 -14.971  11.017  1.00 10.00      B   
ATOM   3131 HD21 ASN   191      27.350 -14.686  11.625  1.00 10.00      B   
ATOM   3132 HD22 ASN   191      26.006 -15.694  11.219  1.00 10.00      B   
ATOM   3133  C   ASN   191      25.807 -11.342   9.503  1.00 10.00      B   
ATOM   3134  O   ASN   191      25.347 -11.790  10.555  1.00 10.00      B   
ATOM   3135  N   ASP   192      25.455 -10.159   9.015  1.00 10.00      B   
ATOM   3136  HN  ASP   192      25.904  -9.816   8.214  1.00 10.00      B   
ATOM   3137  CA  ASP   192      24.429  -9.344   9.665  1.00 10.00      B   
ATOM   3138  CB  ASP   192      24.270  -8.010   8.931  1.00 10.00      B   
ATOM   3139  CG  ASP   192      23.094  -7.194   9.429  1.00 10.00      B   
ATOM   3140  OD1 ASP   192      23.263  -6.438  10.410  1.00 10.00      B   
ATOM   3141  OD2 ASP   192      21.998  -7.293   8.835  1.00 10.00      B   
ATOM   3142  C   ASP   192      23.114 -10.112   9.637  1.00 10.00      B   
ATOM   3143  O   ASP   192      22.353 -10.130  10.601  1.00 10.00      B   
ATOM   3144  N   ASN   193      22.882 -10.755   8.509  1.00 10.00      B   
ATOM   3145  HN  ASN   193      23.540 -10.685   7.786  1.00 10.00      B   
ATOM   3146  CA  ASN   193      21.704 -11.575   8.294  1.00 10.00      B   
ATOM   3147  CB  ASN   193      20.486 -10.740   7.860  1.00 10.00      B   
ATOM   3148  CG  ASN   193      20.674 -10.008   6.545  1.00 10.00      B   
ATOM   3149  OD1 ASN   193      20.482 -10.576   5.471  1.00 10.00      B   
ATOM   3150  ND2 ASN   193      21.044  -8.737   6.617  1.00 10.00      B   
ATOM   3151 HD21 ASN   193      21.178  -8.334   7.511  1.00 10.00      B   
ATOM   3152 HD22 ASN   193      21.165  -8.244   5.778  1.00 10.00      B   
ATOM   3153  C   ASN   193      22.050 -12.650   7.272  1.00 10.00      B   
ATOM   3154  O   ASN   193      23.134 -12.606   6.683  1.00 10.00      B   
ATOM   3155  N   PHE   194      21.149 -13.603   7.065  1.00 10.00      B   
ATOM   3156  HN  PHE   194      20.299 -13.567   7.556  1.00 10.00      B   
ATOM   3157  CA  PHE   194      21.377 -14.705   6.127  1.00 10.00      B   
ATOM   3158  CB  PHE   194      20.124 -15.581   6.006  1.00 10.00      B   
ATOM   3159  CG  PHE   194      20.308 -16.801   5.147  1.00 10.00      B   
ATOM   3160  CD1 PHE   194      21.032 -17.886   5.611  1.00 10.00      B   
ATOM   3161  CD2 PHE   194      19.753 -16.864   3.876  1.00 10.00      B   
ATOM   3162  CE1 PHE   194      21.202 -19.012   4.829  1.00 10.00      B   
ATOM   3163  CE2 PHE   194      19.919 -17.987   3.088  1.00 10.00      B   
ATOM   3164  CZ  PHE   194      20.644 -19.063   3.565  1.00 10.00      B   
ATOM   3165  C   PHE   194      21.824 -14.215   4.750  1.00 10.00      B   
ATOM   3166  O   PHE   194      22.766 -14.751   4.163  1.00 10.00      B   
ATOM   3167  N   PHE   195      21.163 -13.187   4.242  1.00 10.00      B   
ATOM   3168  HN  PHE   195      20.431 -12.781   4.760  1.00 10.00      B   
ATOM   3169  CA  PHE   195      21.503 -12.648   2.934  1.00 10.00      B   
ATOM   3170  CB  PHE   195      20.329 -11.893   2.322  1.00 10.00      B   
ATOM   3171  CG  PHE   195      19.195 -12.792   1.935  1.00 10.00      B   
ATOM   3172  CD1 PHE   195      18.026 -12.810   2.675  1.00 10.00      B   
ATOM   3173  CD2 PHE   195      19.302 -13.628   0.837  1.00 10.00      B   
ATOM   3174  CE1 PHE   195      16.985 -13.646   2.326  1.00 10.00      B   
ATOM   3175  CE2 PHE   195      18.264 -14.465   0.482  1.00 10.00      B   
ATOM   3176  CZ  PHE   195      17.103 -14.475   1.228  1.00 10.00      B   
ATOM   3177  C   PHE   195      22.753 -11.778   2.989  1.00 10.00      B   
ATOM   3178  O   PHE   195      23.564 -11.789   2.066  1.00 10.00      B   
ATOM   3179  N   ALA   196      22.917 -11.041   4.081  1.00 10.00      B   
ATOM   3180  HN  ALA   196      22.234 -11.074   4.787  1.00 10.00      B   
ATOM   3181  CA  ALA   196      24.081 -10.177   4.248  1.00 10.00      B   
ATOM   3182  CB  ALA   196      23.950  -9.305   5.483  1.00 10.00      B   
ATOM   3183  C   ALA   196      25.361 -10.998   4.316  1.00 10.00      B   
ATOM   3184  O   ALA   196      26.414 -10.548   3.884  1.00 10.00      B   
ATOM   3185  N   ALA   197      25.266 -12.203   4.867  1.00 10.00      B   
ATOM   3186  HN  ALA   197      24.398 -12.506   5.220  1.00 10.00      B   
ATOM   3187  CA  ALA   197      26.420 -13.083   4.967  1.00 10.00      B   
ATOM   3188  CB  ALA   197      26.130 -14.231   5.916  1.00 10.00      B   
ATOM   3189  C   ALA   197      26.798 -13.612   3.589  1.00 10.00      B   
ATOM   3190  O   ALA   197      27.972 -13.848   3.298  1.00 10.00      B   
ATOM   3191  N   LEU   198      25.794 -13.776   2.742  1.00 10.00      B   
ATOM   3192  HN  LEU   198      24.885 -13.559   3.033  1.00 10.00      B   
ATOM   3193  CA  LEU   198      26.005 -14.267   1.389  1.00 10.00      B   
ATOM   3194  CB  LEU   198      24.714 -14.885   0.841  1.00 10.00      B   
ATOM   3195  CG  LEU   198      24.810 -15.566  -0.527  1.00 10.00      B   
ATOM   3196  CD1 LEU   198      25.852 -16.674  -0.505  1.00 10.00      B   
ATOM   3197  CD2 LEU   198      23.455 -16.113  -0.947  1.00 10.00      B   
ATOM   3198  C   LEU   198      26.491 -13.141   0.481  1.00 10.00      B   
ATOM   3199  O   LEU   198      27.236 -13.373  -0.464  1.00 10.00      B   
ATOM   3200  N   ASN   199      26.062 -11.921   0.780  1.00 10.00      B   
ATOM   3201  HN  ASN   199      25.446 -11.803   1.534  1.00 10.00      B   
ATOM   3202  CA  ASN   199      26.458 -10.756  -0.005  1.00 10.00      B   
ATOM   3203  CB  ASN   199      25.352  -9.698  -0.003  1.00 10.00      B   
ATOM   3204  CG  ASN   199      25.375  -8.808  -1.235  1.00 10.00      B   
ATOM   3205  OD1 ASN   199      24.711  -9.089  -2.230  1.00 10.00      B   
ATOM   3206  ND2 ASN   199      26.144  -7.733  -1.184  1.00 10.00      B   
ATOM   3207 HD21 ASN   199      26.658  -7.568  -0.366  1.00 10.00      B   
ATOM   3208 HD22 ASN   199      26.162  -7.142  -1.968  1.00 10.00      B   
ATOM   3209  C   ASN   199      27.765 -10.160   0.519  1.00 10.00      B   
ATOM   3210  O   ASN   199      28.379  -9.311  -0.128  1.00 10.00      B   
ATOM   3211  N   ALA   200      28.180 -10.593   1.708  1.00 10.00      B   
ATOM   3212  HN  ALA   200      27.630 -11.238   2.199  1.00 10.00      B   
ATOM   3213  CA  ALA   200      29.430 -10.120   2.301  1.00 10.00      B   
ATOM   3214  CB  ALA   200      29.498 -10.468   3.780  1.00 10.00      B   
ATOM   3215  C   ALA   200      30.595 -10.748   1.553  1.00 10.00      B   
ATOM   3216  O   ALA   200      31.718 -10.235   1.554  1.00 10.00      B   
ATOM   3217  N   ALA   201      30.295 -11.861   0.913  1.00 10.00      B   
ATOM   3218  HN  ALA   201      29.373 -12.195   0.960  1.00 10.00      B   
ATOM   3219  CA  ALA   201      31.253 -12.596   0.119  1.00 10.00      B   
ATOM   3220  CB  ALA   201      31.495 -13.963   0.738  1.00 10.00      B   
ATOM   3221  C   ALA   201      30.676 -12.726  -1.282  1.00 10.00      B   
ATOM   3222  O   ALA   201      29.553 -12.277  -1.514  1.00 10.00      B   
ATOM   3223  N   VAL   202      31.429 -13.324  -2.204  1.00 10.00      B   
ATOM   3224  HN  VAL   202      32.309 -13.669  -1.946  1.00 10.00      B   
ATOM   3225  CA  VAL   202      30.979 -13.500  -3.590  1.00 10.00      B   
ATOM   3226  CB  VAL   202      29.634 -14.264  -3.688  1.00 10.00      B   
ATOM   3227  CG1 VAL   202      29.235 -14.470  -5.143  1.00 10.00      B   
ATOM   3228  CG2 VAL   202      29.711 -15.601  -2.963  1.00 10.00      B   
ATOM   3229  C   VAL   202      30.870 -12.162  -4.329  1.00 10.00      B   
ATOM   3230  O   VAL   202      31.626 -11.899  -5.266  1.00 10.00      B   
ATOM   3231  N   ALA   203      29.937 -11.323  -3.887  1.00 10.00      B   
ATOM   3232  HN  ALA   203      29.396 -11.593  -3.109  1.00 10.00      B   
ATOM   3233  CA  ALA   203      29.697 -10.018  -4.488  1.00 10.00      B   
ATOM   3234  CB  ALA   203      28.534  -9.324  -3.792  1.00 10.00      B   
ATOM   3235  C   ALA   203      30.943  -9.144  -4.441  1.00 10.00      B   
ATOM   3236  O   ALA   203      31.276  -8.562  -3.405  1.00 10.00      B   
ATOM   3237  N   SER   204      31.633  -9.070  -5.566  1.00 10.00      B   
ATOM   3238  HN  SER   204      31.321  -9.576  -6.349  1.00 10.00      B   
ATOM   3239  CA  SER   204      32.838  -8.272  -5.679  1.00 10.00      B   
ATOM   3240  CB  SER   204      33.969  -9.119  -6.270  1.00 10.00      B   
ATOM   3241  OG  SER   204      34.116 -10.333  -5.549  1.00 10.00      B   
ATOM   3242  HG  SER   204      33.251 -10.756  -5.458  1.00 10.00      B   
ATOM   3243  C   SER   204      32.566  -7.036  -6.534  1.00 10.00      B   
ATOM   3244  O   SER   204      33.442  -6.193  -6.733  1.00 10.00      B   
ATOM   3245  N   ASP   205      31.341  -6.936  -7.035  1.00 10.00      B   
ATOM   3246  HN  ASP   205      30.687  -7.644  -6.849  1.00 10.00      B   
ATOM   3247  CA  ASP   205      30.937  -5.803  -7.854  1.00 10.00      B   
ATOM   3248  CB  ASP   205      30.173  -6.266  -9.098  1.00 10.00      B   
ATOM   3249  CG  ASP   205      31.074  -6.537 -10.287  1.00 10.00      B   
ATOM   3250  OD1 ASP   205      32.011  -5.741 -10.529  1.00 10.00      B   
ATOM   3251  OD2 ASP   205      30.847  -7.548 -10.992  1.00 10.00      B   
ATOM   3252  C   ASP   205      30.064  -4.855  -7.045  1.00 10.00      B   
ATOM   3253  O   ASP   205      29.490  -5.244  -6.025  1.00 10.00      B   
ATOM   3254  N   GLY   206      29.974  -3.615  -7.494  1.00 10.00      B   
ATOM   3255  HN  GLY   206      30.473  -3.356  -8.297  1.00 10.00      B   
ATOM   3256  CA  GLY   206      29.163  -2.636  -6.807  1.00 10.00      B   
ATOM   3257  C   GLY   206      29.661  -1.230  -7.039  1.00 10.00      B   
ATOM   3258  O   GLY   206      30.491  -1.006  -7.919  1.00 10.00      B   
ATOM   3259  N   THR   207      29.177  -0.291  -6.239  1.00 10.00      B   
ATOM   3260  HN  THR   207      28.547  -0.546  -5.529  1.00 10.00      B   
ATOM   3261  CA  THR   207      29.564   1.105  -6.366  1.00 10.00      B   
ATOM   3262  CB  THR   207      28.351   1.981  -6.746  1.00 10.00      B   
ATOM   3263  OG1 THR   207      27.435   1.217  -7.546  1.00 10.00      B   
ATOM   3264  HG1 THR   207      26.541   1.547  -7.402  1.00 10.00      B   
ATOM   3265  CG2 THR   207      28.798   3.203  -7.533  1.00 10.00      B   
ATOM   3266  C   THR   207      30.173   1.628  -5.063  1.00 10.00      B   
ATOM   3267  O   THR   207      29.755   1.239  -3.967  1.00 10.00      B   
ATOM   3268  N   PHE   208      31.168   2.495  -5.192  1.00 10.00      B   
ATOM   3269  HN  PHE   208      31.461   2.756  -6.095  1.00 10.00      B   
ATOM   3270  CA  PHE   208      31.841   3.086  -4.044  1.00 10.00      B   
ATOM   3271  CB  PHE   208      33.195   2.403  -3.815  1.00 10.00      B   
ATOM   3272  CG  PHE   208      33.845   2.724  -2.494  1.00 10.00      B   
ATOM   3273  CD1 PHE   208      33.866   1.788  -1.475  1.00 10.00      B   
ATOM   3274  CD2 PHE   208      34.442   3.956  -2.273  1.00 10.00      B   
ATOM   3275  CE1 PHE   208      34.467   2.073  -0.263  1.00 10.00      B   
ATOM   3276  CE2 PHE   208      35.043   4.248  -1.064  1.00 10.00      B   
ATOM   3277  CZ  PHE   208      35.056   3.305  -0.057  1.00 10.00      B   
ATOM   3278  C   PHE   208      32.042   4.577  -4.297  1.00 10.00      B   
ATOM   3279  O   PHE   208      32.721   4.967  -5.253  1.00 10.00      B   
ATOM   3280  N   ILE   209      31.447   5.404  -3.449  1.00 10.00      B   
ATOM   3281  HN  ILE   209      30.929   5.034  -2.699  1.00 10.00      B   
ATOM   3282  CA  ILE   209      31.551   6.850  -3.597  1.00 10.00      B   
ATOM   3283  CB  ILE   209      30.221   7.466  -4.099  1.00 10.00      B   
ATOM   3284  CG1 ILE   209      29.719   6.740  -5.351  1.00 10.00      B   
ATOM   3285  CG2 ILE   209      30.384   8.956  -4.376  1.00 10.00      B   
ATOM   3286  CD1 ILE   209      28.279   7.048  -5.704  1.00 10.00      B   
ATOM   3287  C   ILE   209      31.936   7.516  -2.276  1.00 10.00      B   
ATOM   3288  O   ILE   209      31.398   7.179  -1.219  1.00 10.00      B   
ATOM   3289  N   TYR   210      32.869   8.456  -2.342  1.00 10.00      B   
ATOM   3290  HN  TYR   210      33.272   8.668  -3.214  1.00 10.00      B   
ATOM   3291  CA  TYR   210      33.310   9.186  -1.161  1.00 10.00      B   
ATOM   3292  CB  TYR   210      34.670   8.682  -0.657  1.00 10.00      B   
ATOM   3293  CG  TYR   210      35.337   9.625   0.331  1.00 10.00      B   
ATOM   3294  CD1 TYR   210      34.804   9.825   1.599  1.00 10.00      B   
ATOM   3295  CD2 TYR   210      36.489  10.327  -0.010  1.00 10.00      B   
ATOM   3296  CE1 TYR   210      35.393  10.695   2.496  1.00 10.00      B   
ATOM   3297  CE2 TYR   210      37.088  11.197   0.883  1.00 10.00      B   
ATOM   3298  CZ  TYR   210      36.534  11.378   2.134  1.00 10.00      B   
ATOM   3299  OH  TYR   210      37.122  12.248   3.024  1.00 10.00      B   
ATOM   3300  HH  TYR   210      36.584  12.295   3.831  1.00 10.00      B   
ATOM   3301  C   TYR   210      33.387  10.680  -1.452  1.00 10.00      B   
ATOM   3302  O   TYR   210      33.981  11.096  -2.447  1.00 10.00      B   
ATOM   3303  N   VAL   211      32.777  11.476  -0.585  1.00 10.00      B   
ATOM   3304  HN  VAL   211      32.316  11.076   0.186  1.00 10.00      B   
ATOM   3305  CA  VAL   211      32.788  12.927  -0.729  1.00 10.00      B   
ATOM   3306  CB  VAL   211      31.358  13.509  -0.817  1.00 10.00      B   
ATOM   3307  CG1 VAL   211      31.400  15.003  -1.096  1.00 10.00      B   
ATOM   3308  CG2 VAL   211      30.551  12.794  -1.891  1.00 10.00      B   
ATOM   3309  C   VAL   211      33.524  13.546   0.457  1.00 10.00      B   
ATOM   3310  O   VAL   211      33.142  13.329   1.605  1.00 10.00      B   
ATOM   3311  N   PRO   212      34.598  14.310   0.189  1.00 10.00      B   
ATOM   3312  CA  PRO   212      35.416  14.948   1.234  1.00 10.00      B   
ATOM   3313  CB  PRO   212      36.624  15.487   0.468  1.00 10.00      B   
ATOM   3314  CG  PRO   212      36.138  15.672  -0.926  1.00 10.00      B   
ATOM   3315  CD  PRO   212      35.102  14.611  -1.161  1.00 10.00      B   
ATOM   3316  C   PRO   212      34.694  16.076   1.976  1.00 10.00      B   
ATOM   3317  O   PRO   212      33.606  16.507   1.583  1.00 10.00      B   
ATOM   3318  N   LYS   213      35.325  16.558   3.044  1.00 10.00      B   
ATOM   3319  HN  LYS   213      36.208  16.197   3.273  1.00 10.00      B   
ATOM   3320  CA  LYS   213      34.763  17.612   3.878  1.00 10.00      B   
ATOM   3321  CB  LYS   213      35.576  17.760   5.172  1.00 10.00      B   
ATOM   3322  CG  LYS   213      35.135  18.903   6.079  1.00 10.00      B   
ATOM   3323  CD  LYS   213      35.887  18.881   7.401  1.00 10.00      B   
ATOM   3324  CE  LYS   213      35.611  20.126   8.233  1.00 10.00      B   
ATOM   3325  NZ  LYS   213      34.292  20.074   8.921  1.00 10.00      B   
ATOM   3326  HZ1 LYS   213      34.209  20.870   9.588  1.00 10.00      B   
ATOM   3327  HZ2 LYS   213      34.192  19.181   9.456  1.00 10.00      B   
ATOM   3328  HZ3 LYS   213      33.515  20.139   8.226  1.00 10.00      B   
ATOM   3329  C   LYS   213      34.669  18.951   3.152  1.00 10.00      B   
ATOM   3330  O   LYS   213      35.591  19.356   2.443  1.00 10.00      B   
ATOM   3331  N   GLY   214      33.541  19.626   3.338  1.00 10.00      B   
ATOM   3332  HN  GLY   214      32.836  19.228   3.901  1.00 10.00      B   
ATOM   3333  CA  GLY   214      33.324  20.924   2.725  1.00 10.00      B   
ATOM   3334  C   GLY   214      33.227  20.857   1.218  1.00 10.00      B   
ATOM   3335  O   GLY   214      33.618  21.795   0.520  1.00 10.00      B   
ATOM   3336  N   VAL   215      32.716  19.749   0.708  1.00 10.00      B   
ATOM   3337  HN  VAL   215      32.429  19.030   1.310  1.00 10.00      B   
ATOM   3338  CA  VAL   215      32.572  19.573  -0.726  1.00 10.00      B   
ATOM   3339  CB  VAL   215      33.565  18.526  -1.280  1.00 10.00      B   
ATOM   3340  CG1 VAL   215      33.371  18.329  -2.776  1.00 10.00      B   
ATOM   3341  CG2 VAL   215      34.998  18.939  -0.987  1.00 10.00      B   
ATOM   3342  C   VAL   215      31.150  19.165  -1.084  1.00 10.00      B   
ATOM   3343  O   VAL   215      30.609  18.202  -0.538  1.00 10.00      B   
ATOM   3344  N   ARG   216      30.544  19.918  -1.983  1.00 10.00      B   
ATOM   3345  HN  ARG   216      31.016  20.693  -2.353  1.00 10.00      B   
ATOM   3346  CA  ARG   216      29.199  19.636  -2.440  1.00 10.00      B   
ATOM   3347  CB  ARG   216      28.352  20.911  -2.409  1.00 10.00      B   
ATOM   3348  CG  ARG   216      26.999  20.774  -3.088  1.00 10.00      B   
ATOM   3349  CD  ARG   216      26.270  22.105  -3.158  1.00 10.00      B   
ATOM   3350  NE  ARG   216      25.419  22.329  -1.991  1.00 10.00      B   
ATOM   3351  HE  ARG   216      25.864  22.571  -1.146  1.00 10.00      B   
ATOM   3352  CZ  ARG   216      24.088  22.224  -2.011  1.00 10.00      B   
ATOM   3353  NH1 ARG   216      23.460  21.898  -3.135  1.00 10.00      B   
ATOM   3354 HH11 ARG   216      24.004  21.722  -4.010  1.00 10.00      B   
ATOM   3355 HH12 ARG   216      22.417  21.816  -3.151  1.00 10.00      B   
ATOM   3356  NH2 ARG   216      23.391  22.446  -0.903  1.00 10.00      B   
ATOM   3357 HH21 ARG   216      22.347  22.364  -0.912  1.00 10.00      B   
ATOM   3358 HH22 ARG   216      23.881  22.704  -0.017  1.00 10.00      B   
ATOM   3359  C   ARG   216      29.261  19.087  -3.857  1.00 10.00      B   
ATOM   3360  O   ARG   216      29.860  19.708  -4.732  1.00 10.00      B   
ATOM   3361  N   CYS   217      28.660  17.922  -4.073  1.00 10.00      B   
ATOM   3362  HN  CYS   217      28.200  17.473  -3.328  1.00 10.00      B   
ATOM   3363  CA  CYS   217      28.656  17.295  -5.387  1.00 10.00      B   
ATOM   3364  CB  CYS   217      28.006  15.911  -5.314  1.00 10.00      B   
ATOM   3365  SG  CYS   217      28.437  14.803  -6.676  1.00 10.00      B   
ATOM   3366  HG  CYS   217      27.412  14.789  -7.523  1.00 10.00      B   
ATOM   3367  C   CYS   217      27.933  18.182  -6.402  1.00 10.00      B   
ATOM   3368  O   CYS   217      26.736  18.454  -6.261  1.00 10.00      B   
ATOM   3369  N   PRO   218      28.666  18.653  -7.430  1.00 10.00      B   
ATOM   3370  CA  PRO   218      28.121  19.532  -8.477  1.00 10.00      B   
ATOM   3371  CB  PRO   218      29.303  19.712  -9.440  1.00 10.00      B   
ATOM   3372  CG  PRO   218      30.508  19.440  -8.612  1.00 10.00      B   
ATOM   3373  CD  PRO   218      30.096  18.370  -7.647  1.00 10.00      B   
ATOM   3374  C   PRO   218      26.939  18.905  -9.212  1.00 10.00      B   
ATOM   3375  O   PRO   218      25.940  19.574  -9.489  1.00 10.00      B   
ATOM   3376  N   MET   219      27.055  17.623  -9.525  1.00 10.00      B   
ATOM   3377  HN  MET   219      27.869  17.139  -9.265  1.00 10.00      B   
ATOM   3378  CA  MET   219      25.998  16.911 -10.231  1.00 10.00      B   
ATOM   3379  CB  MET   219      26.492  16.426 -11.596  1.00 10.00      B   
ATOM   3380  CG  MET   219      26.468  17.485 -12.684  1.00 10.00      B   
ATOM   3381  SD  MET   219      26.695  16.788 -14.330  1.00 10.00      B   
ATOM   3382  CE  MET   219      26.615  18.270 -15.331  1.00 10.00      B   
ATOM   3383  C   MET   219      25.499  15.730  -9.417  1.00 10.00      B   
ATOM   3384  O   MET   219      26.199  15.239  -8.532  1.00 10.00      B   
ATOM   3385  N   GLU   220      24.296  15.271  -9.729  1.00 10.00      B   
ATOM   3386  HN  GLU   220      23.798  15.693 -10.461  1.00 10.00      B   
ATOM   3387  CA  GLU   220      23.702  14.141  -9.031  1.00 10.00      B   
ATOM   3388  CB  GLU   220      22.172  14.217  -9.077  1.00 10.00      B   
ATOM   3389  CG  GLU   220      21.600  15.519  -8.534  1.00 10.00      B   
ATOM   3390  CD  GLU   220      20.093  15.489  -8.384  1.00 10.00      B   
ATOM   3391  OE1 GLU   220      19.386  15.598  -9.410  1.00 10.00      B   
ATOM   3392  OE2 GLU   220      19.611  15.371  -7.234  1.00 10.00      B   
ATOM   3393  C   GLU   220      24.187  12.838  -9.650  1.00 10.00      B   
ATOM   3394  O   GLU   220      23.974  12.587 -10.835  1.00 10.00      B   
ATOM   3395  N   LEU   221      24.842  12.017  -8.846  1.00 10.00      B   
ATOM   3396  HN  LEU   221      24.950  12.257  -7.898  1.00 10.00      B   
ATOM   3397  CA  LEU   221      25.370  10.748  -9.319  1.00 10.00      B   
ATOM   3398  CB  LEU   221      26.428  10.219  -8.349  1.00 10.00      B   
ATOM   3399  CG  LEU   221      27.604  11.160  -8.071  1.00 10.00      B   
ATOM   3400  CD1 LEU   221      28.449  10.634  -6.924  1.00 10.00      B   
ATOM   3401  CD2 LEU   221      28.454  11.352  -9.318  1.00 10.00      B   
ATOM   3402  C   LEU   221      24.242   9.740  -9.483  1.00 10.00      B   
ATOM   3403  O   LEU   221      23.333   9.674  -8.657  1.00 10.00      B   
ATOM   3404  N   SER   222      24.296   8.958 -10.546  1.00 10.00      B   
ATOM   3405  HN  SER   222      25.051   9.040 -11.171  1.00 10.00      B   
ATOM   3406  CA  SER   222      23.259   7.974 -10.801  1.00 10.00      B   
ATOM   3407  CB  SER   222      22.119   8.602 -11.617  1.00 10.00      B   
ATOM   3408  OG  SER   222      21.016   7.717 -11.726  1.00 10.00      B   
ATOM   3409  HG  SER   222      20.827   7.337 -10.856  1.00 10.00      B   
ATOM   3410  C   SER   222      23.811   6.752 -11.524  1.00 10.00      B   
ATOM   3411  O   SER   222      24.580   6.875 -12.476  1.00 10.00      B   
ATOM   3412  N   THR   223      23.425   5.578 -11.050  1.00 10.00      B   
ATOM   3413  HN  THR   223      22.851   5.548 -10.254  1.00 10.00      B   
ATOM   3414  CA  THR   223      23.844   4.329 -11.654  1.00 10.00      B   
ATOM   3415  CB  THR   223      24.359   3.363 -10.576  1.00 10.00      B   
ATOM   3416  OG1 THR   223      23.809   3.747  -9.306  1.00 10.00      B   
ATOM   3417  HG1 THR   223      24.501   3.696  -8.628  1.00 10.00      B   
ATOM   3418  CG2 THR   223      25.878   3.403 -10.505  1.00 10.00      B   
ATOM   3419  C   THR   223      22.658   3.693 -12.370  1.00 10.00      B   
ATOM   3420  O   THR   223      22.717   2.542 -12.803  1.00 10.00      B   
ATOM   3421  N   TYR   224      21.579   4.465 -12.481  1.00 10.00      B   
ATOM   3422  HN  TYR   224      21.609   5.373 -12.118  1.00 10.00      B   
ATOM   3423  CA  TYR   224      20.365   4.009 -13.134  1.00 10.00      B   
ATOM   3424  CB  TYR   224      19.245   5.039 -12.952  1.00 10.00      B   
ATOM   3425  CG  TYR   224      17.937   4.648 -13.599  1.00 10.00      B   
ATOM   3426  CD1 TYR   224      17.034   3.829 -12.937  1.00 10.00      B   
ATOM   3427  CD2 TYR   224      17.606   5.095 -14.872  1.00 10.00      B   
ATOM   3428  CE1 TYR   224      15.839   3.465 -13.524  1.00 10.00      B   
ATOM   3429  CE2 TYR   224      16.413   4.736 -15.468  1.00 10.00      B   
ATOM   3430  CZ  TYR   224      15.535   3.921 -14.789  1.00 10.00      B   
ATOM   3431  OH  TYR   224      14.344   3.560 -15.375  1.00 10.00      B   
ATOM   3432  HH  TYR   224      13.630   4.073 -14.970  1.00 10.00      B   
ATOM   3433  C   TYR   224      20.614   3.751 -14.612  1.00 10.00      B   
ATOM   3434  O   TYR   224      21.145   4.606 -15.322  1.00 10.00      B   
ATOM   3435  N   PHE   225      20.241   2.570 -15.066  1.00 10.00      B   
ATOM   3436  HN  PHE   225      19.849   1.920 -14.446  1.00 10.00      B   
ATOM   3437  CA  PHE   225      20.418   2.208 -16.458  1.00 10.00      B   
ATOM   3438  CB  PHE   225      21.660   1.328 -16.624  1.00 10.00      B   
ATOM   3439  CG  PHE   225      22.503   1.676 -17.819  1.00 10.00      B   
ATOM   3440  CD1 PHE   225      23.699   2.359 -17.662  1.00 10.00      B   
ATOM   3441  CD2 PHE   225      22.103   1.320 -19.096  1.00 10.00      B   
ATOM   3442  CE1 PHE   225      24.480   2.678 -18.757  1.00 10.00      B   
ATOM   3443  CE2 PHE   225      22.877   1.637 -20.194  1.00 10.00      B   
ATOM   3444  CZ  PHE   225      24.068   2.315 -20.025  1.00 10.00      B   
ATOM   3445  C   PHE   225      19.189   1.486 -17.002  1.00 10.00      B   
ATOM   3446  O   PHE   225      18.663   0.565 -16.370  1.00 10.00      B   
ATOM   3447  N   ARG   226      18.720   1.930 -18.160  1.00 10.00      B   
ATOM   3448  HN  ARG   226      19.159   2.698 -18.590  1.00 10.00      B   
ATOM   3449  CA  ARG   226      17.573   1.315 -18.810  1.00 10.00      B   
ATOM   3450  CB  ARG   226      16.698   2.374 -19.483  1.00 10.00      B   
ATOM   3451  CG  ARG   226      15.313   1.880 -19.874  1.00 10.00      B   
ATOM   3452  CD  ARG   226      14.451   3.020 -20.397  1.00 10.00      B   
ATOM   3453  NE  ARG   226      13.053   2.622 -20.562  1.00 10.00      B   
ATOM   3454  HE  ARG   226      12.880   1.688 -20.828  1.00 10.00      B   
ATOM   3455  CZ  ARG   226      12.014   3.446 -20.377  1.00 10.00      B   
ATOM   3456  NH1 ARG   226      12.216   4.708 -20.018  1.00 10.00      B   
ATOM   3457 HH11 ARG   226      11.404   5.350 -19.870  1.00 10.00      B   
ATOM   3458 HH12 ARG   226      13.186   5.067 -19.882  1.00 10.00      B   
ATOM   3459  NH2 ARG   226      10.774   3.004 -20.545  1.00 10.00      B   
ATOM   3460 HH21 ARG   226       9.965   3.647 -20.401  1.00 10.00      B   
ATOM   3461 HH22 ARG   226      10.602   2.014 -20.820  1.00 10.00      B   
ATOM   3462  C   ARG   226      18.074   0.306 -19.835  1.00 10.00      B   
ATOM   3463  O   ARG   226      18.656   0.679 -20.857  1.00 10.00      B   
ATOM   3464  N   ILE   227      17.870  -0.969 -19.547  1.00 10.00      B   
ATOM   3465  HN  ILE   227      17.382  -1.207 -18.727  1.00 10.00      B   
ATOM   3466  CA  ILE   227      18.328  -2.029 -20.428  1.00 10.00      B   
ATOM   3467  CB  ILE   227      19.321  -2.962 -19.693  1.00 10.00      B   
ATOM   3468  CG1 ILE   227      20.295  -2.137 -18.846  1.00 10.00      B   
ATOM   3469  CG2 ILE   227      20.085  -3.831 -20.683  1.00 10.00      B   
ATOM   3470  CD1 ILE   227      21.208  -2.967 -17.976  1.00 10.00      B   
ATOM   3471  C   ILE   227      17.152  -2.847 -20.944  1.00 10.00      B   
ATOM   3472  O   ILE   227      16.152  -3.023 -20.249  1.00 10.00      B   
ATOM   3473  N   ASN   228      17.276  -3.338 -22.166  1.00 10.00      B   
ATOM   3474  HN  ASN   228      18.095  -3.152 -22.676  1.00 10.00      B   
ATOM   3475  CA  ASN   228      16.230  -4.145 -22.781  1.00 10.00      B   
ATOM   3476  CB  ASN   228      15.963  -3.676 -24.215  1.00 10.00      B   
ATOM   3477  CG  ASN   228      15.189  -2.373 -24.277  1.00 10.00      B   
ATOM   3478  OD1 ASN   228      13.960  -2.367 -24.264  1.00 10.00      B   
ATOM   3479  ND2 ASN   228      15.900  -1.257 -24.361  1.00 10.00      B   
ATOM   3480 HD21 ASN   228      16.881  -1.329 -24.383  1.00 10.00      B   
ATOM   3481 HD22 ASN   228      15.419  -0.402 -24.397  1.00 10.00      B   
ATOM   3482  C   ASN   228      16.625  -5.618 -22.771  1.00 10.00      B   
ATOM   3483  O   ASN   228      16.026  -6.442 -23.462  1.00 10.00      B   
ATOM   3484  N   ALA   229      17.644  -5.934 -21.981  1.00 10.00      B   
ATOM   3485  HN  ALA   229      18.069  -5.228 -21.456  1.00 10.00      B   
ATOM   3486  CA  ALA   229      18.143  -7.297 -21.857  1.00 10.00      B   
ATOM   3487  CB  ALA   229      19.638  -7.340 -22.139  1.00 10.00      B   
ATOM   3488  C   ALA   229      17.856  -7.838 -20.463  1.00 10.00      B   
ATOM   3489  O   ALA   229      17.560  -7.074 -19.544  1.00 10.00      B   
ATOM   3490  N   GLU   230      17.941  -9.154 -20.314  1.00 10.00      B   
ATOM   3491  HN  GLU   230      18.182  -9.707 -21.085  1.00 10.00      B   
ATOM   3492  CA  GLU   230      17.690  -9.800 -19.033  1.00 10.00      B   
ATOM   3493  CB  GLU   230      17.488 -11.305 -19.227  1.00 10.00      B   
ATOM   3494  CG  GLU   230      16.259 -11.647 -20.058  1.00 10.00      B   
ATOM   3495  CD  GLU   230      16.295 -13.049 -20.632  1.00 10.00      B   
ATOM   3496  OE1 GLU   230      17.269 -13.379 -21.342  1.00 10.00      B   
ATOM   3497  OE2 GLU   230      15.336 -13.820 -20.396  1.00 10.00      B   
ATOM   3498  C   GLU   230      18.820  -9.515 -18.045  1.00 10.00      B   
ATOM   3499  O   GLU   230      20.000  -9.535 -18.410  1.00 10.00      B   
ATOM   3500  N   LYS   231      18.443  -9.237 -16.803  1.00 10.00      B   
ATOM   3501  HN  LYS   231      17.485  -9.245 -16.588  1.00 10.00      B   
ATOM   3502  CA  LYS   231      19.403  -8.922 -15.747  1.00 10.00      B   
ATOM   3503  CB  LYS   231      18.669  -8.540 -14.459  1.00 10.00      B   
ATOM   3504  CG  LYS   231      19.576  -8.005 -13.364  1.00 10.00      B   
ATOM   3505  CD  LYS   231      18.794  -7.200 -12.340  1.00 10.00      B   
ATOM   3506  CE  LYS   231      19.720  -6.541 -11.327  1.00 10.00      B   
ATOM   3507  NZ  LYS   231      20.717  -5.643 -11.968  1.00 10.00      B   
ATOM   3508  HZ1 LYS   231      21.423  -6.203 -12.487  1.00 10.00      B   
ATOM   3509  HZ2 LYS   231      21.210  -5.080 -11.242  1.00 10.00      B   
ATOM   3510  HZ3 LYS   231      20.248  -4.995 -12.633  1.00 10.00      B   
ATOM   3511  C   LYS   231      20.375 -10.074 -15.496  1.00 10.00      B   
ATOM   3512  O   LYS   231      19.969 -11.230 -15.388  1.00 10.00      B   
ATOM   3513  N   THR   232      21.660  -9.746 -15.403  1.00 10.00      B   
ATOM   3514  HN  THR   232      21.924  -8.806 -15.494  1.00 10.00      B   
ATOM   3515  CA  THR   232      22.691 -10.749 -15.176  1.00 10.00      B   
ATOM   3516  CB  THR   232      23.802 -10.614 -16.233  1.00 10.00      B   
ATOM   3517  OG1 THR   232      23.269  -9.957 -17.396  1.00 10.00      B   
ATOM   3518  HG1 THR   232      22.312 -10.082 -17.419  1.00 10.00      B   
ATOM   3519  CG2 THR   232      24.330 -11.983 -16.632  1.00 10.00      B   
ATOM   3520  C   THR   232      23.308 -10.610 -13.783  1.00 10.00      B   
ATOM   3521  O   THR   232      23.995 -11.513 -13.299  1.00 10.00      B   
ATOM   3522  N   GLY   233      23.054  -9.476 -13.143  1.00 10.00      B   
ATOM   3523  HN  GLY   233      22.491  -8.804 -13.570  1.00 10.00      B   
ATOM   3524  CA  GLY   233      23.593  -9.228 -11.820  1.00 10.00      B   
ATOM   3525  C   GLY   233      22.750  -9.844 -10.725  1.00 10.00      B   
ATOM   3526  O   GLY   233      21.528  -9.666 -10.698  1.00 10.00      B   
ATOM   3527  N   GLN   234      23.400 -10.564  -9.818  1.00 10.00      B   
ATOM   3528  HN  GLN   234      24.376 -10.655  -9.890  1.00 10.00      B   
ATOM   3529  CA  GLN   234      22.709 -11.218  -8.719  1.00 10.00      B   
ATOM   3530  CB  GLN   234      23.087 -12.700  -8.657  1.00 10.00      B   
ATOM   3531  CG  GLN   234      22.812 -13.472  -9.937  1.00 10.00      B   
ATOM   3532  CD  GLN   234      23.091 -14.952  -9.789  1.00 10.00      B   
ATOM   3533  OE1 GLN   234      23.972 -15.355  -9.030  1.00 10.00      B   
ATOM   3534  NE2 GLN   234      22.341 -15.772 -10.510  1.00 10.00      B   
ATOM   3535 HE21 GLN   234      21.658 -15.381 -11.093  1.00 10.00      B   
ATOM   3536 HE22 GLN   234      22.499 -16.740 -10.428  1.00 10.00      B   
ATOM   3537  C   GLN   234      23.021 -10.547  -7.385  1.00 10.00      B   
ATOM   3538  O   GLN   234      22.113 -10.232  -6.615  1.00 10.00      B   
ATOM   3539  N   PHE   235      24.303 -10.329  -7.118  1.00 10.00      B   
ATOM   3540  HN  PHE   235      24.980 -10.578  -7.782  1.00 10.00      B   
ATOM   3541  CA  PHE   235      24.729  -9.711  -5.871  1.00 10.00      B   
ATOM   3542  CB  PHE   235      25.567 -10.697  -5.048  1.00 10.00      B   
ATOM   3543  CG  PHE   235      24.922 -12.038  -4.837  1.00 10.00      B   
ATOM   3544  CD1 PHE   235      25.394 -13.160  -5.501  1.00 10.00      B   
ATOM   3545  CD2 PHE   235      23.847 -12.178  -3.976  1.00 10.00      B   
ATOM   3546  CE1 PHE   235      24.805 -14.396  -5.309  1.00 10.00      B   
ATOM   3547  CE2 PHE   235      23.253 -13.411  -3.778  1.00 10.00      B   
ATOM   3548  CZ  PHE   235      23.733 -14.521  -4.446  1.00 10.00      B   
ATOM   3549  C   PHE   235      25.550  -8.461  -6.160  1.00 10.00      B   
ATOM   3550  O   PHE   235      26.289  -8.413  -7.147  1.00 10.00      B   
ATOM   3551  N   GLU   236      25.416  -7.454  -5.306  1.00 10.00      B   
ATOM   3552  HN  GLU   236      24.804  -7.551  -4.543  1.00 10.00      B   
ATOM   3553  CA  GLU   236      26.151  -6.207  -5.467  1.00 10.00      B   
ATOM   3554  CB  GLU   236      25.495  -5.320  -6.529  1.00 10.00      B   
ATOM   3555  CG  GLU   236      24.047  -4.963  -6.239  1.00 10.00      B   
ATOM   3556  CD  GLU   236      23.312  -4.495  -7.473  1.00 10.00      B   
ATOM   3557  OE1 GLU   236      23.782  -3.540  -8.126  1.00 10.00      B   
ATOM   3558  OE2 GLU   236      22.261  -5.088  -7.804  1.00 10.00      B   
ATOM   3559  C   GLU   236      26.264  -5.465  -4.139  1.00 10.00      B   
ATOM   3560  O   GLU   236      25.560  -5.781  -3.175  1.00 10.00      B   
ATOM   3561  N   ARG   237      27.168  -4.497  -4.084  1.00 10.00      B   
ATOM   3562  HN  ARG   237      27.711  -4.302  -4.881  1.00 10.00      B   
ATOM   3563  CA  ARG   237      27.381  -3.715  -2.873  1.00 10.00      B   
ATOM   3564  CB  ARG   237      28.700  -4.119  -2.208  1.00 10.00      B   
ATOM   3565  CG  ARG   237      28.920  -5.620  -2.130  1.00 10.00      B   
ATOM   3566  CD  ARG   237      30.300  -5.953  -1.597  1.00 10.00      B   
ATOM   3567  NE  ARG   237      30.367  -5.820  -0.144  1.00 10.00      B   
ATOM   3568  HE  ARG   237      30.025  -4.984   0.251  1.00 10.00      B   
ATOM   3569  CZ  ARG   237      30.860  -6.758   0.662  1.00 10.00      B   
ATOM   3570  NH1 ARG   237      31.325  -7.892   0.147  1.00 10.00      B   
ATOM   3571 HH11 ARG   237      31.303  -8.044  -0.885  1.00 10.00      B   
ATOM   3572 HH12 ARG   237      31.712  -8.638   0.770  1.00 10.00      B   
ATOM   3573  NH2 ARG   237      30.874  -6.572   1.975  1.00 10.00      B   
ATOM   3574 HH21 ARG   237      30.501  -5.683   2.384  1.00 10.00      B   
ATOM   3575 HH22 ARG   237      31.256  -7.306   2.605  1.00 10.00      B   
ATOM   3576  C   ARG   237      27.403  -2.228  -3.197  1.00 10.00      B   
ATOM   3577  O   ARG   237      28.032  -1.812  -4.166  1.00 10.00      B   
ATOM   3578  N   THR   238      26.716  -1.437  -2.393  1.00 10.00      B   
ATOM   3579  HN  THR   238      26.224  -1.829  -1.636  1.00 10.00      B   
ATOM   3580  CA  THR   238      26.667   0.001  -2.599  1.00 10.00      B   
ATOM   3581  CB  THR   238      25.229   0.473  -2.898  1.00 10.00      B   
ATOM   3582  OG1 THR   238      24.654  -0.352  -3.922  1.00 10.00      B   
ATOM   3583  HG1 THR   238      23.779  -0.001  -4.167  1.00 10.00      B   
ATOM   3584  CG2 THR   238      25.227   1.920  -3.361  1.00 10.00      B   
ATOM   3585  C   THR   238      27.199   0.729  -1.365  1.00 10.00      B   
ATOM   3586  O   THR   238      26.535   0.786  -0.330  1.00 10.00      B   
ATOM   3587  N   ILE   239      28.404   1.270  -1.473  1.00 10.00      B   
ATOM   3588  HN  ILE   239      28.893   1.195  -2.326  1.00 10.00      B   
ATOM   3589  CA  ILE   239      29.019   1.983  -0.362  1.00 10.00      B   
ATOM   3590  CB  ILE   239      30.449   1.476  -0.074  1.00 10.00      B   
ATOM   3591  CG1 ILE   239      30.431  -0.035   0.194  1.00 10.00      B   
ATOM   3592  CG2 ILE   239      31.055   2.221   1.110  1.00 10.00      B   
ATOM   3593  CD1 ILE   239      31.805  -0.651   0.340  1.00 10.00      B   
ATOM   3594  C   ILE   239      29.049   3.484  -0.630  1.00 10.00      B   
ATOM   3595  O   ILE   239      29.563   3.934  -1.657  1.00 10.00      B   
ATOM   3596  N   LEU   240      28.486   4.251   0.290  1.00 10.00      B   
ATOM   3597  HN  LEU   240      28.097   3.830   1.093  1.00 10.00      B   
ATOM   3598  CA  LEU   240      28.443   5.702   0.162  1.00 10.00      B   
ATOM   3599  CB  LEU   240      26.998   6.168  -0.050  1.00 10.00      B   
ATOM   3600  CG  LEU   240      26.805   7.576  -0.618  1.00 10.00      B   
ATOM   3601  CD1 LEU   240      27.342   7.659  -2.038  1.00 10.00      B   
ATOM   3602  CD2 LEU   240      25.336   7.963  -0.582  1.00 10.00      B   
ATOM   3603  C   LEU   240      29.020   6.343   1.417  1.00 10.00      B   
ATOM   3604  O   LEU   240      28.452   6.218   2.502  1.00 10.00      B   
ATOM   3605  N   VAL   241      30.155   7.007   1.275  1.00 10.00      B   
ATOM   3606  HN  VAL   241      30.572   7.067   0.384  1.00 10.00      B   
ATOM   3607  CA  VAL   241      30.801   7.649   2.408  1.00 10.00      B   
ATOM   3608  CB  VAL   241      32.262   7.176   2.570  1.00 10.00      B   
ATOM   3609  CG1 VAL   241      32.869   7.735   3.848  1.00 10.00      B   
ATOM   3610  CG2 VAL   241      32.343   5.657   2.556  1.00 10.00      B   
ATOM   3611  C   VAL   241      30.775   9.169   2.273  1.00 10.00      B   
ATOM   3612  O   VAL   241      31.366   9.735   1.349  1.00 10.00      B   
ATOM   3613  N   ALA   242      30.080   9.820   3.191  1.00 10.00      B   
ATOM   3614  HN  ALA   242      29.619   9.310   3.896  1.00 10.00      B   
ATOM   3615  CA  ALA   242      29.985  11.271   3.194  1.00 10.00      B   
ATOM   3616  CB  ALA   242      28.530  11.711   3.248  1.00 10.00      B   
ATOM   3617  C   ALA   242      30.756  11.829   4.381  1.00 10.00      B   
ATOM   3618  O   ALA   242      30.536  11.417   5.523  1.00 10.00      B   
ATOM   3619  N   ASP   243      31.676  12.740   4.109  1.00 10.00      B   
ATOM   3620  HN  ASP   243      31.824  13.011   3.176  1.00 10.00      B   
ATOM   3621  CA  ASP   243      32.481  13.350   5.160  1.00 10.00      B   
ATOM   3622  CB  ASP   243      33.804  13.868   4.592  1.00 10.00      B   
ATOM   3623  CG  ASP   243      34.959  13.721   5.563  1.00 10.00      B   
ATOM   3624  OD1 ASP   243      35.041  14.514   6.526  1.00 10.00      B   
ATOM   3625  OD2 ASP   243      35.792  12.806   5.369  1.00 10.00      B   
ATOM   3626  C   ASP   243      31.715  14.474   5.855  1.00 10.00      B   
ATOM   3627  O   ASP   243      30.487  14.437   5.943  1.00 10.00      B   
ATOM   3628  N   GLU   244      32.433  15.458   6.366  1.00 10.00      B   
ATOM   3629  HN  GLU   244      33.416  15.431   6.285  1.00 10.00      B   
ATOM   3630  CA  GLU   244      31.807  16.575   7.054  1.00 10.00      B   
ATOM   3631  CB  GLU   244      32.721  17.104   8.151  1.00 10.00      B   
ATOM   3632  CG  GLU   244      32.949  16.145   9.303  1.00 10.00      B   
ATOM   3633  CD  GLU   244      33.752  16.782  10.412  1.00 10.00      B   
ATOM   3634  OE1 GLU   244      33.666  18.021  10.573  1.00 10.00      B   
ATOM   3635  OE2 GLU   244      34.473  16.054  11.125  1.00 10.00      B   
ATOM   3636  C   GLU   244      31.468  17.708   6.097  1.00 10.00      B   
ATOM   3637  O   GLU   244      32.246  18.028   5.204  1.00 10.00      B   
ATOM   3638  N   ASP   245      30.302  18.312   6.298  1.00 10.00      B   
ATOM   3639  HN  ASP   245      29.722  17.986   7.022  1.00 10.00      B   
ATOM   3640  CA  ASP   245      29.849  19.437   5.476  1.00 10.00      B   
ATOM   3641  CB  ASP   245      30.751  20.667   5.675  1.00 10.00      B   
ATOM   3642  CG  ASP   245      30.873  21.100   7.124  1.00 10.00      B   
ATOM   3643  OD1 ASP   245      29.987  21.846   7.602  1.00 10.00      B   
ATOM   3644  OD2 ASP   245      31.859  20.704   7.791  1.00 10.00      B   
ATOM   3645  C   ASP   245      29.782  19.065   3.998  1.00 10.00      B   
ATOM   3646  O   ASP   245      29.942  19.919   3.119  1.00 10.00      B   
ATOM   3647  N   SER   246      29.541  17.792   3.730  1.00 10.00      B   
ATOM   3648  HN  SER   246      29.426  17.162   4.471  1.00 10.00      B   
ATOM   3649  CA  SER   246      29.460  17.297   2.368  1.00 10.00      B   
ATOM   3650  CB  SER   246      30.244  15.989   2.251  1.00 10.00      B   
ATOM   3651  OG  SER   246      31.426  16.031   3.032  1.00 10.00      B   
ATOM   3652  HG  SER   246      32.193  16.146   2.452  1.00 10.00      B   
ATOM   3653  C   SER   246      28.014  17.069   1.941  1.00 10.00      B   
ATOM   3654  O   SER   246      27.168  16.679   2.747  1.00 10.00      B   
ATOM   3655  N   TYR   247      27.736  17.329   0.674  1.00 10.00      B   
ATOM   3656  HN  TYR   247      28.451  17.657   0.086  1.00 10.00      B   
ATOM   3657  CA  TYR   247      26.408  17.126   0.121  1.00 10.00      B   
ATOM   3658  CB  TYR   247      25.729  18.463  -0.197  1.00 10.00      B   
ATOM   3659  CG  TYR   247      24.336  18.314  -0.770  1.00 10.00      B   
ATOM   3660  CD1 TYR   247      23.276  17.921   0.033  1.00 10.00      B   
ATOM   3661  CD2 TYR   247      24.080  18.565  -2.114  1.00 10.00      B   
ATOM   3662  CE1 TYR   247      22.002  17.781  -0.481  1.00 10.00      B   
ATOM   3663  CE2 TYR   247      22.807  18.428  -2.638  1.00 10.00      B   
ATOM   3664  CZ  TYR   247      21.771  18.035  -1.817  1.00 10.00      B   
ATOM   3665  OH  TYR   247      20.498  17.903  -2.325  1.00 10.00      B   
ATOM   3666  HH  TYR   247      20.542  17.585  -3.237  1.00 10.00      B   
ATOM   3667  C   TYR   247      26.520  16.281  -1.136  1.00 10.00      B   
ATOM   3668  O   TYR   247      27.312  16.592  -2.027  1.00 10.00      B   
ATOM   3669  N   VAL   248      25.747  15.208  -1.203  1.00 10.00      B   
ATOM   3670  HN  VAL   248      25.134  15.003  -0.460  1.00 10.00      B   
ATOM   3671  CA  VAL   248      25.791  14.326  -2.360  1.00 10.00      B   
ATOM   3672  CB  VAL   248      26.874  13.230  -2.198  1.00 10.00      B   
ATOM   3673  CG1 VAL   248      26.598  12.353  -0.984  1.00 10.00      B   
ATOM   3674  CG2 VAL   248      27.008  12.390  -3.460  1.00 10.00      B   
ATOM   3675  C   VAL   248      24.436  13.687  -2.656  1.00 10.00      B   
ATOM   3676  O   VAL   248      23.712  13.269  -1.747  1.00 10.00      B   
ATOM   3677  N   SER   249      24.094  13.649  -3.934  1.00 10.00      B   
ATOM   3678  HN  SER   249      24.696  14.051  -4.600  1.00 10.00      B   
ATOM   3679  CA  SER   249      22.857  13.040  -4.390  1.00 10.00      B   
ATOM   3680  CB  SER   249      22.081  14.029  -5.266  1.00 10.00      B   
ATOM   3681  OG  SER   249      20.764  13.574  -5.533  1.00 10.00      B   
ATOM   3682  HG  SER   249      20.342  14.163  -6.182  1.00 10.00      B   
ATOM   3683  C   SER   249      23.209  11.790  -5.189  1.00 10.00      B   
ATOM   3684  O   SER   249      24.031  11.849  -6.108  1.00 10.00      B   
ATOM   3685  N   TYR   250      22.611  10.662  -4.834  1.00 10.00      B   
ATOM   3686  HN  TYR   250      21.951  10.676  -4.100  1.00 10.00      B   
ATOM   3687  CA  TYR   250      22.892   9.409  -5.514  1.00 10.00      B   
ATOM   3688  CB  TYR   250      23.820   8.538  -4.659  1.00 10.00      B   
ATOM   3689  CG  TYR   250      24.227   7.234  -5.309  1.00 10.00      B   
ATOM   3690  CD1 TYR   250      24.638   7.189  -6.636  1.00 10.00      B   
ATOM   3691  CD2 TYR   250      24.205   6.046  -4.591  1.00 10.00      B   
ATOM   3692  CE1 TYR   250      25.011   5.998  -7.228  1.00 10.00      B   
ATOM   3693  CE2 TYR   250      24.578   4.852  -5.174  1.00 10.00      B   
ATOM   3694  CZ  TYR   250      24.978   4.832  -6.491  1.00 10.00      B   
ATOM   3695  OH  TYR   250      25.351   3.644  -7.076  1.00 10.00      B   
ATOM   3696  HH  TYR   250      24.848   2.920  -6.679  1.00 10.00      B   
ATOM   3697  C   TYR   250      21.607   8.660  -5.850  1.00 10.00      B   
ATOM   3698  O   TYR   250      20.877   8.213  -4.961  1.00 10.00      B   
ATOM   3699  N   ILE   251      21.334   8.531  -7.140  1.00 10.00      B   
ATOM   3700  HN  ILE   251      21.953   8.922  -7.802  1.00 10.00      B   
ATOM   3701  CA  ILE   251      20.144   7.837  -7.603  1.00 10.00      B   
ATOM   3702  CB  ILE   251      19.365   8.648  -8.666  1.00 10.00      B   
ATOM   3703  CG1 ILE   251      19.033  10.053  -8.146  1.00 10.00      B   
ATOM   3704  CG2 ILE   251      18.089   7.918  -9.072  1.00 10.00      B   
ATOM   3705  CD1 ILE   251      20.034  11.115  -8.550  1.00 10.00      B   
ATOM   3706  C   ILE   251      20.504   6.464  -8.168  1.00 10.00      B   
ATOM   3707  O   ILE   251      21.013   6.350  -9.287  1.00 10.00      B   
ATOM   3708  N   GLU   252      20.253   5.433  -7.378  1.00 10.00      B   
ATOM   3709  HN  GLU   252      19.852   5.598  -6.495  1.00 10.00      B   
ATOM   3710  CA  GLU   252      20.526   4.060  -7.780  1.00 10.00      B   
ATOM   3711  CB  GLU   252      20.880   3.223  -6.543  1.00 10.00      B   
ATOM   3712  CG  GLU   252      21.244   1.773  -6.831  1.00 10.00      B   
ATOM   3713  CD  GLU   252      21.329   0.936  -5.569  1.00 10.00      B   
ATOM   3714  OE1 GLU   252      22.437   0.830  -4.996  1.00 10.00      B   
ATOM   3715  OE2 GLU   252      20.286   0.385  -5.141  1.00 10.00      B   
ATOM   3716  C   GLU   252      19.286   3.486  -8.457  1.00 10.00      B   
ATOM   3717  O   GLU   252      18.172   3.959  -8.220  1.00 10.00      B   
ATOM   3718  N   GLY   253      19.464   2.492  -9.310  1.00 10.00      B   
ATOM   3719  HN  GLY   253      20.370   2.163  -9.497  1.00 10.00      B   
ATOM   3720  CA  GLY   253      18.324   1.898  -9.969  1.00 10.00      B   
ATOM   3721  C   GLY   253      18.686   1.145 -11.226  1.00 10.00      B   
ATOM   3722  O   GLY   253      19.790   1.285 -11.746  1.00 10.00      B   
ATOM   3723  N   CYS   254      17.744   0.349 -11.712  1.00 10.00      B   
ATOM   3724  HN  CYS   254      16.880   0.301 -11.249  1.00 10.00      B   
ATOM   3725  CA  CYS   254      17.936  -0.444 -12.916  1.00 10.00      B   
ATOM   3726  CB  CYS   254      18.857  -1.639 -12.636  1.00 10.00      B   
ATOM   3727  SG  CYS   254      18.218  -2.797 -11.403  1.00 10.00      B   
ATOM   3728  HG  CYS   254      16.905  -2.618 -11.328  1.00 10.00      B   
ATOM   3729  C   CYS   254      16.587  -0.930 -13.425  1.00 10.00      B   
ATOM   3730  O   CYS   254      15.760  -1.411 -12.647  1.00 10.00      B   
ATOM   3731  N   SER   255      16.360  -0.786 -14.717  1.00 10.00      B   
ATOM   3732  HN  SER   255      17.052  -0.381 -15.285  1.00 10.00      B   
ATOM   3733  CA  SER   255      15.110  -1.217 -15.319  1.00 10.00      B   
ATOM   3734  CB  SER   255      14.290  -0.007 -15.770  1.00 10.00      B   
ATOM   3735  OG  SER   255      14.046   0.873 -14.682  1.00 10.00      B   
ATOM   3736  HG  SER   255      14.297   1.772 -14.930  1.00 10.00      B   
ATOM   3737  C   SER   255      15.378  -2.157 -16.484  1.00 10.00      B   
ATOM   3738  O   SER   255      15.957  -1.756 -17.497  1.00 10.00      B   
ATOM   3739  N   ALA   256      14.966  -3.407 -16.327  1.00 10.00      B   
ATOM   3740  HN  ALA   256      14.507  -3.657 -15.494  1.00 10.00      B   
ATOM   3741  CA  ALA   256      15.163  -4.425 -17.350  1.00 10.00      B   
ATOM   3742  CB  ALA   256      16.615  -4.890 -17.333  1.00 10.00      B   
ATOM   3743  C   ALA   256      14.231  -5.605 -17.092  1.00 10.00      B   
ATOM   3744  O   ALA   256      13.743  -5.774 -15.974  1.00 10.00      B   
ATOM   3745  N   PRO   257      13.943  -6.418 -18.125  1.00 10.00      B   
ATOM   3746  CA  PRO   257      13.078  -7.594 -17.981  1.00 10.00      B   
ATOM   3747  CB  PRO   257      12.903  -8.096 -19.419  1.00 10.00      B   
ATOM   3748  CG  PRO   257      14.086  -7.568 -20.152  1.00 10.00      B   
ATOM   3749  CD  PRO   257      14.419  -6.250 -19.510  1.00 10.00      B   
ATOM   3750  C   PRO   257      13.742  -8.668 -17.123  1.00 10.00      B   
ATOM   3751  O   PRO   257      14.972  -8.766 -17.072  1.00 10.00      B   
ATOM   3752  N   VAL   258      12.928  -9.467 -16.452  1.00 10.00      B   
ATOM   3753  HN  VAL   258      11.956  -9.347 -16.540  1.00 10.00      B   
ATOM   3754  CA  VAL   258      13.442 -10.527 -15.596  1.00 10.00      B   
ATOM   3755  CB  VAL   258      12.534 -10.776 -14.374  1.00 10.00      B   
ATOM   3756  CG1 VAL   258      12.435  -9.528 -13.513  1.00 10.00      B   
ATOM   3757  CG2 VAL   258      11.153 -11.244 -14.807  1.00 10.00      B   
ATOM   3758  C   VAL   258      13.611 -11.829 -16.371  1.00 10.00      B   
ATOM   3759  O   VAL   258      13.174 -11.943 -17.521  1.00 10.00      B   
ATOM   3760  N   ARG   259      14.247 -12.800 -15.735  1.00 10.00      B   
ATOM   3761  HN  ARG   259      14.572 -12.641 -14.825  1.00 10.00      B   
ATOM   3762  CA  ARG   259      14.470 -14.099 -16.345  1.00 10.00      B   
ATOM   3763  CB  ARG   259      15.738 -14.743 -15.775  1.00 10.00      B   
ATOM   3764  CG  ARG   259      17.028 -14.045 -16.180  1.00 10.00      B   
ATOM   3765  CD  ARG   259      18.189 -14.447 -15.281  1.00 10.00      B   
ATOM   3766  NE  ARG   259      18.398 -15.896 -15.250  1.00 10.00      B   
ATOM   3767  HE  ARG   259      17.829 -16.422 -14.642  1.00 10.00      B   
ATOM   3768  CZ  ARG   259      19.312 -16.531 -15.980  1.00 10.00      B   
ATOM   3769  NH1 ARG   259      20.108 -15.853 -16.798  1.00 10.00      B   
ATOM   3770 HH11 ARG   259      20.823 -16.358 -17.367  1.00 10.00      B   
ATOM   3771 HH12 ARG   259      20.021 -14.816 -16.883  1.00 10.00      B   
ATOM   3772  NH2 ARG   259      19.429 -17.848 -15.897  1.00 10.00      B   
ATOM   3773 HH21 ARG   259      18.806 -18.395 -15.261  1.00 10.00      B   
ATOM   3774 HH22 ARG   259      20.143 -18.345 -16.472  1.00 10.00      B   
ATOM   3775  C   ARG   259      13.270 -15.003 -16.102  1.00 10.00      B   
ATOM   3776  O   ARG   259      12.517 -14.809 -15.144  1.00 10.00      B   
ATOM   3777  N   ASP   260      13.100 -15.998 -16.964  1.00 10.00      B   
ATOM   3778  HN  ASP   260      13.745 -16.107 -17.697  1.00 10.00      B   
ATOM   3779  CA  ASP   260      11.988 -16.938 -16.850  1.00 10.00      B   
ATOM   3780  CB  ASP   260      11.758 -17.687 -18.166  1.00 10.00      B   
ATOM   3781  CG  ASP   260      12.981 -18.444 -18.644  1.00 10.00      B   
ATOM   3782  OD1 ASP   260      13.395 -19.414 -17.970  1.00 10.00      B   
ATOM   3783  OD2 ASP   260      13.532 -18.069 -19.701  1.00 10.00      B   
ATOM   3784  C   ASP   260      12.219 -17.927 -15.712  1.00 10.00      B   
ATOM   3785  O   ASP   260      11.355 -18.744 -15.400  1.00 10.00      B   
ATOM   3786  N   SER   261      13.396 -17.854 -15.111  1.00 10.00      B   
ATOM   3787  HN  SER   261      14.050 -17.196 -15.423  1.00 10.00      B   
ATOM   3788  CA  SER   261      13.743 -18.717 -13.998  1.00 10.00      B   
ATOM   3789  CB  SER   261      15.033 -19.473 -14.309  1.00 10.00      B   
ATOM   3790  OG  SER   261      15.061 -19.909 -15.660  1.00 10.00      B   
ATOM   3791  HG  SER   261      14.321 -19.510 -16.147  1.00 10.00      B   
ATOM   3792  C   SER   261      13.920 -17.873 -12.738  1.00 10.00      B   
ATOM   3793  O   SER   261      14.160 -16.666 -12.827  1.00 10.00      B   
ATOM   3794  N   TYR   262      13.792 -18.497 -11.573  1.00 10.00      B   
ATOM   3795  HN  TYR   262      13.600 -19.458 -11.559  1.00 10.00      B   
ATOM   3796  CA  TYR   262      13.941 -17.785 -10.312  1.00 10.00      B   
ATOM   3797  CB  TYR   262      13.391 -18.609  -9.141  1.00 10.00      B   
ATOM   3798  CG  TYR   262      11.886 -18.516  -8.980  1.00 10.00      B   
ATOM   3799  CD1 TYR   262      11.074 -19.630  -9.162  1.00 10.00      B   
ATOM   3800  CD2 TYR   262      11.276 -17.311  -8.651  1.00 10.00      B   
ATOM   3801  CE1 TYR   262       9.701 -19.544  -9.022  1.00 10.00      B   
ATOM   3802  CE2 TYR   262       9.903 -17.217  -8.507  1.00 10.00      B   
ATOM   3803  CZ  TYR   262       9.120 -18.336  -8.695  1.00 10.00      B   
ATOM   3804  OH  TYR   262       7.749 -18.246  -8.560  1.00 10.00      B   
ATOM   3805  HH  TYR   262       7.414 -17.552  -9.147  1.00 10.00      B   
ATOM   3806  C   TYR   262      15.396 -17.391 -10.068  1.00 10.00      B   
ATOM   3807  O   TYR   262      16.292 -18.237 -10.062  1.00 10.00      B   
ATOM   3808  N   GLN   263      15.623 -16.100  -9.897  1.00 10.00      B   
ATOM   3809  HN  GLN   263      14.871 -15.472  -9.942  1.00 10.00      B   
ATOM   3810  CA  GLN   263      16.956 -15.581  -9.650  1.00 10.00      B   
ATOM   3811  CB  GLN   263      17.395 -14.677 -10.802  1.00 10.00      B   
ATOM   3812  CG  GLN   263      18.808 -14.137 -10.661  1.00 10.00      B   
ATOM   3813  CD  GLN   263      18.985 -12.779 -11.308  1.00 10.00      B   
ATOM   3814  OE1 GLN   263      18.333 -12.456 -12.298  1.00 10.00      B   
ATOM   3815  NE2 GLN   263      19.860 -11.970 -10.738  1.00 10.00      B   
ATOM   3816 HE21 GLN   263      20.331 -12.287  -9.939  1.00 10.00      B   
ATOM   3817 HE22 GLN   263      20.016 -11.090 -11.145  1.00 10.00      B   
ATOM   3818  C   GLN   263      16.983 -14.806  -8.339  1.00 10.00      B   
ATOM   3819  O   GLN   263      16.117 -13.964  -8.085  1.00 10.00      B   
ATOM   3820  N   LEU   264      17.972 -15.099  -7.511  1.00 10.00      B   
ATOM   3821  HN  LEU   264      18.625 -15.788  -7.769  1.00 10.00      B   
ATOM   3822  CA  LEU   264      18.119 -14.433  -6.229  1.00 10.00      B   
ATOM   3823  CB  LEU   264      18.803 -15.372  -5.232  1.00 10.00      B   
ATOM   3824  CG  LEU   264      18.846 -14.900  -3.777  1.00 10.00      B   
ATOM   3825  CD1 LEU   264      17.477 -15.038  -3.131  1.00 10.00      B   
ATOM   3826  CD2 LEU   264      19.896 -15.671  -2.992  1.00 10.00      B   
ATOM   3827  C   LEU   264      18.939 -13.156  -6.374  1.00 10.00      B   
ATOM   3828  O   LEU   264      20.098 -13.198  -6.786  1.00 10.00      B   
ATOM   3829  N   HIS   265      18.326 -12.022  -6.067  1.00 10.00      B   
ATOM   3830  HN  HIS   265      17.385 -12.043  -5.785  1.00 10.00      B   
ATOM   3831  CA  HIS   265      19.017 -10.743  -6.142  1.00 10.00      B   
ATOM   3832  CB  HIS   265      18.290  -9.754  -7.062  1.00 10.00      B   
ATOM   3833  CG  HIS   265      18.917  -8.388  -7.088  1.00 10.00      B   
ATOM   3834  ND1 HIS   265      18.287  -7.257  -6.608  1.00 10.00      B   
ATOM   3835  HD1 HIS   265      17.383  -7.222  -6.210  1.00 10.00      B   
ATOM   3836  CD2 HIS   265      20.132  -7.980  -7.522  1.00 10.00      B   
ATOM   3837  CE1 HIS   265      19.088  -6.218  -6.748  1.00 10.00      B   
ATOM   3838  NE2 HIS   265      20.212  -6.631  -7.297  1.00 10.00      B   
ATOM   3839  HE2 HIS   265      20.995  -6.055  -7.502  1.00 10.00      B   
ATOM   3840  C   HIS   265      19.184 -10.142  -4.752  1.00 10.00      B   
ATOM   3841  O   HIS   265      18.209  -9.750  -4.108  1.00 10.00      B   
ATOM   3842  N   ALA   266      20.422 -10.072  -4.302  1.00 10.00      B   
ATOM   3843  HN  ALA   266      21.158 -10.393  -4.869  1.00 10.00      B   
ATOM   3844  CA  ALA   266      20.729  -9.514  -2.997  1.00 10.00      B   
ATOM   3845  CB  ALA   266      21.319 -10.578  -2.085  1.00 10.00      B   
ATOM   3846  C   ALA   266      21.689  -8.350  -3.153  1.00 10.00      B   
ATOM   3847  O   ALA   266      22.393  -8.251  -4.158  1.00 10.00      B   
ATOM   3848  N   ALA   267      21.706  -7.464  -2.175  1.00 10.00      B   
ATOM   3849  HN  ALA   267      21.113  -7.588  -1.403  1.00 10.00      B   
ATOM   3850  CA  ALA   267      22.585  -6.310  -2.220  1.00 10.00      B   
ATOM   3851  CB  ALA   267      22.051  -5.269  -3.194  1.00 10.00      B   
ATOM   3852  C   ALA   267      22.756  -5.702  -0.840  1.00 10.00      B   
ATOM   3853  O   ALA   267      21.837  -5.731  -0.022  1.00 10.00      B   
ATOM   3854  N   VAL   268      23.938  -5.170  -0.584  1.00 10.00      B   
ATOM   3855  HN  VAL   268      24.636  -5.203  -1.277  1.00 10.00      B   
ATOM   3856  CA  VAL   268      24.239  -4.533   0.689  1.00 10.00      B   
ATOM   3857  CB  VAL   268      25.408  -5.237   1.416  1.00 10.00      B   
ATOM   3858  CG1 VAL   268      25.897  -4.404   2.592  1.00 10.00      B   
ATOM   3859  CG2 VAL   268      24.981  -6.616   1.896  1.00 10.00      B   
ATOM   3860  C   VAL   268      24.580  -3.069   0.451  1.00 10.00      B   
ATOM   3861  O   VAL   268      25.528  -2.753  -0.272  1.00 10.00      B   
ATOM   3862  N   VAL   269      23.792  -2.180   1.035  1.00 10.00      B   
ATOM   3863  HN  VAL   269      23.049  -2.491   1.601  1.00 10.00      B   
ATOM   3864  CA  VAL   269      24.010  -0.751   0.874  1.00 10.00      B   
ATOM   3865  CB  VAL   269      22.767  -0.054   0.285  1.00 10.00      B   
ATOM   3866  CG1 VAL   269      22.984   1.448   0.168  1.00 10.00      B   
ATOM   3867  CG2 VAL   269      22.418  -0.653  -1.070  1.00 10.00      B   
ATOM   3868  C   VAL   269      24.379  -0.111   2.204  1.00 10.00      B   
ATOM   3869  O   VAL   269      23.567  -0.069   3.131  1.00 10.00      B   
ATOM   3870  N   GLU   270      25.606   0.377   2.285  1.00 10.00      B   
ATOM   3871  HN  GLU   270      26.193   0.320   1.498  1.00 10.00      B   
ATOM   3872  CA  GLU   270      26.104   1.016   3.490  1.00 10.00      B   
ATOM   3873  CB  GLU   270      27.449   0.411   3.912  1.00 10.00      B   
ATOM   3874  CG  GLU   270      27.381  -1.041   4.356  1.00 10.00      B   
ATOM   3875  CD  GLU   270      28.631  -1.482   5.093  1.00 10.00      B   
ATOM   3876  OE1 GLU   270      28.720  -1.242   6.316  1.00 10.00      B   
ATOM   3877  OE2 GLU   270      29.535  -2.070   4.455  1.00 10.00      B   
ATOM   3878  C   GLU   270      26.262   2.515   3.276  1.00 10.00      B   
ATOM   3879  O   GLU   270      27.130   2.958   2.517  1.00 10.00      B   
ATOM   3880  N   VAL   271      25.406   3.290   3.920  1.00 10.00      B   
ATOM   3881  HN  VAL   271      24.714   2.875   4.483  1.00 10.00      B   
ATOM   3882  CA  VAL   271      25.467   4.741   3.821  1.00 10.00      B   
ATOM   3883  CB  VAL   271      24.074   5.361   3.583  1.00 10.00      B   
ATOM   3884  CG1 VAL   271      24.191   6.856   3.323  1.00 10.00      B   
ATOM   3885  CG2 VAL   271      23.369   4.670   2.426  1.00 10.00      B   
ATOM   3886  C   VAL   271      26.055   5.304   5.107  1.00 10.00      B   
ATOM   3887  O   VAL   271      25.431   5.234   6.165  1.00 10.00      B   
ATOM   3888  N   ILE   272      27.256   5.843   5.017  1.00 10.00      B   
ATOM   3889  HN  ILE   272      27.703   5.881   4.140  1.00 10.00      B   
ATOM   3890  CA  ILE   272      27.930   6.394   6.180  1.00 10.00      B   
ATOM   3891  CB  ILE   272      29.348   5.808   6.331  1.00 10.00      B   
ATOM   3892  CG1 ILE   272      29.278   4.279   6.262  1.00 10.00      B   
ATOM   3893  CG2 ILE   272      29.972   6.252   7.648  1.00 10.00      B   
ATOM   3894  CD1 ILE   272      30.612   3.602   6.042  1.00 10.00      B   
ATOM   3895  C   ILE   272      28.000   7.914   6.113  1.00 10.00      B   
ATOM   3896  O   ILE   272      28.672   8.482   5.250  1.00 10.00      B   
ATOM   3897  N   ILE   273      27.291   8.563   7.024  1.00 10.00      B   
ATOM   3898  HN  ILE   273      26.773   8.049   7.684  1.00 10.00      B   
ATOM   3899  CA  ILE   273      27.265  10.013   7.090  1.00 10.00      B   
ATOM   3900  CB  ILE   273      25.817  10.542   7.211  1.00 10.00      B   
ATOM   3901  CG1 ILE   273      24.922   9.915   6.134  1.00 10.00      B   
ATOM   3902  CG2 ILE   273      25.789  12.062   7.116  1.00 10.00      B   
ATOM   3903  CD1 ILE   273      23.454  10.248   6.286  1.00 10.00      B   
ATOM   3904  C   ILE   273      28.070  10.483   8.296  1.00 10.00      B   
ATOM   3905  O   ILE   273      27.844  10.024   9.418  1.00 10.00      B   
ATOM   3906  N   HIS   274      29.026  11.373   8.060  1.00 10.00      B   
ATOM   3907  HN  HIS   274      29.183  11.678   7.139  1.00 10.00      B   
ATOM   3908  CA  HIS   274      29.855  11.896   9.139  1.00 10.00      B   
ATOM   3909  CB  HIS   274      31.206  12.400   8.626  1.00 10.00      B   
ATOM   3910  CG  HIS   274      32.276  11.351   8.609  1.00 10.00      B   
ATOM   3911  ND1 HIS   274      32.963  10.966   9.739  1.00 10.00      B   
ATOM   3912  HD1 HIS   274      32.818  11.319  10.648  1.00 10.00      B   
ATOM   3913  CD2 HIS   274      32.782  10.611   7.595  1.00 10.00      B   
ATOM   3914  CE1 HIS   274      33.846  10.037   9.424  1.00 10.00      B   
ATOM   3915  NE2 HIS   274      33.756   9.804   8.130  1.00 10.00      B   
ATOM   3916  HE2 HIS   274      34.312   9.158   7.628  1.00 10.00      B   
ATOM   3917  C   HIS   274      29.129  12.973   9.944  1.00 10.00      B   
ATOM   3918  O   HIS   274      28.291  12.661  10.782  1.00 10.00      B   
ATOM   3919  N   LYS   275      29.425  14.237   9.669  1.00 10.00      B   
ATOM   3920  HN  LYS   275      30.061  14.438   8.953  1.00 10.00      B   
ATOM   3921  CA  LYS   275      28.806  15.340  10.394  1.00 10.00      B   
ATOM   3922  CB  LYS   275      29.728  15.791  11.537  1.00 10.00      B   
ATOM   3923  CG  LYS   275      29.248  17.018  12.295  1.00 10.00      B   
ATOM   3924  CD  LYS   275      30.331  17.562  13.206  1.00 10.00      B   
ATOM   3925  CE  LYS   275      29.933  18.907  13.789  1.00 10.00      B   
ATOM   3926  NZ  LYS   275      31.015  19.490  14.626  1.00 10.00      B   
ATOM   3927  HZ1 LYS   275      30.735  20.432  14.966  1.00 10.00      B   
ATOM   3928  HZ2 LYS   275      31.889  19.582  14.071  1.00 10.00      B   
ATOM   3929  HZ3 LYS   275      31.202  18.880  15.448  1.00 10.00      B   
ATOM   3930  C   LYS   275      28.540  16.508   9.457  1.00 10.00      B   
ATOM   3931  O   LYS   275      29.326  16.767   8.549  1.00 10.00      B   
ATOM   3932  N   ASN   276      27.422  17.201   9.675  1.00 10.00      B   
ATOM   3933  HN  ASN   276      26.833  16.933  10.417  1.00 10.00      B   
ATOM   3934  CA  ASN   276      27.046  18.359   8.857  1.00 10.00      B   
ATOM   3935  CB  ASN   276      28.106  19.463   8.964  1.00 10.00      B   
ATOM   3936  CG  ASN   276      28.021  20.279  10.238  1.00 10.00      B   
ATOM   3937  OD1 ASN   276      27.507  19.823  11.257  1.00 10.00      B   
ATOM   3938  ND2 ASN   276      28.540  21.492  10.191  1.00 10.00      B   
ATOM   3939 HD21 ASN   276      28.950  21.790   9.346  1.00 10.00      B   
ATOM   3940 HD22 ASN   276      28.493  22.047  10.996  1.00 10.00      B   
ATOM   3941  C   ASN   276      26.872  17.970   7.394  1.00 10.00      B   
ATOM   3942  O   ASN   276      26.950  18.817   6.501  1.00 10.00      B   
ATOM   3943  N   ALA   277      26.635  16.691   7.153  1.00 10.00      B   
ATOM   3944  HN  ALA   277      26.556  16.069   7.906  1.00 10.00      B   
ATOM   3945  CA  ALA   277      26.475  16.190   5.802  1.00 10.00      B   
ATOM   3946  CB  ALA   277      27.368  14.980   5.579  1.00 10.00      B   
ATOM   3947  C   ALA   277      25.025  15.847   5.500  1.00 10.00      B   
ATOM   3948  O   ALA   277      24.275  15.410   6.378  1.00 10.00      B   
ATOM   3949  N   GLU   278      24.642  16.045   4.253  1.00 10.00      B   
ATOM   3950  HN  GLU   278      25.296  16.383   3.603  1.00 10.00      B   
ATOM   3951  CA  GLU   278      23.290  15.761   3.805  1.00 10.00      B   
ATOM   3952  CB  GLU   278      22.576  17.054   3.403  1.00 10.00      B   
ATOM   3953  CG  GLU   278      22.927  18.256   4.270  1.00 10.00      B   
ATOM   3954  CD  GLU   278      21.711  19.024   4.739  1.00 10.00      B   
ATOM   3955  OE1 GLU   278      20.838  19.342   3.901  1.00 10.00      B   
ATOM   3956  OE2 GLU   278      21.625  19.327   5.948  1.00 10.00      B   
ATOM   3957  C   GLU   278      23.353  14.801   2.625  1.00 10.00      B   
ATOM   3958  O   GLU   278      23.962  15.106   1.596  1.00 10.00      B   
ATOM   3959  N   VAL   279      22.746  13.635   2.782  1.00 10.00      B   
ATOM   3960  HN  VAL   279      22.270  13.448   3.624  1.00 10.00      B   
ATOM   3961  CA  VAL   279      22.764  12.629   1.734  1.00 10.00      B   
ATOM   3962  CB  VAL   279      23.331  11.290   2.251  1.00 10.00      B   
ATOM   3963  CG1 VAL   279      23.270  10.221   1.172  1.00 10.00      B   
ATOM   3964  CG2 VAL   279      24.759  11.470   2.740  1.00 10.00      B   
ATOM   3965  C   VAL   279      21.382  12.400   1.134  1.00 10.00      B   
ATOM   3966  O   VAL   279      20.417  12.132   1.848  1.00 10.00      B   
ATOM   3967  N   LYS   280      21.305  12.522  -0.183  1.00 10.00      B   
ATOM   3968  HN  LYS   280      22.116  12.762  -0.688  1.00 10.00      B   
ATOM   3969  CA  LYS   280      20.066  12.304  -0.912  1.00 10.00      B   
ATOM   3970  CB  LYS   280      19.820  13.462  -1.885  1.00 10.00      B   
ATOM   3971  CG  LYS   280      18.438  13.474  -2.522  1.00 10.00      B   
ATOM   3972  CD  LYS   280      18.327  14.590  -3.548  1.00 10.00      B   
ATOM   3973  CE  LYS   280      16.955  14.630  -4.202  1.00 10.00      B   
ATOM   3974  NZ  LYS   280      15.929  15.230  -3.308  1.00 10.00      B   
ATOM   3975  HZ1 LYS   280      15.049  15.395  -3.833  1.00 10.00      B   
ATOM   3976  HZ2 LYS   280      16.264  16.142  -2.935  1.00 10.00      B   
ATOM   3977  HZ3 LYS   280      15.729  14.593  -2.508  1.00 10.00      B   
ATOM   3978  C   LYS   280      20.192  10.987  -1.671  1.00 10.00      B   
ATOM   3979  O   LYS   280      20.894  10.906  -2.679  1.00 10.00      B   
ATOM   3980  N   TYR   281      19.531   9.955  -1.174  1.00 10.00      B   
ATOM   3981  HN  TYR   281      18.969  10.080  -0.376  1.00 10.00      B   
ATOM   3982  CA  TYR   281      19.610   8.638  -1.785  1.00 10.00      B   
ATOM   3983  CB  TYR   281      20.100   7.628  -0.744  1.00 10.00      B   
ATOM   3984  CG  TYR   281      20.395   6.249  -1.279  1.00 10.00      B   
ATOM   3985  CD1 TYR   281      21.307   6.055  -2.309  1.00 10.00      B   
ATOM   3986  CD2 TYR   281      19.768   5.136  -0.742  1.00 10.00      B   
ATOM   3987  CE1 TYR   281      21.581   4.789  -2.789  1.00 10.00      B   
ATOM   3988  CE2 TYR   281      20.037   3.869  -1.215  1.00 10.00      B   
ATOM   3989  CZ  TYR   281      20.942   3.701  -2.238  1.00 10.00      B   
ATOM   3990  OH  TYR   281      21.209   2.436  -2.707  1.00 10.00      B   
ATOM   3991  HH  TYR   281      22.095   2.412  -3.091  1.00 10.00      B   
ATOM   3992  C   TYR   281      18.275   8.199  -2.379  1.00 10.00      B   
ATOM   3993  O   TYR   281      17.261   8.115  -1.680  1.00 10.00      B   
ATOM   3994  N   SER   282      18.287   7.919  -3.671  1.00 10.00      B   
ATOM   3995  HN  SER   282      19.129   8.015  -4.173  1.00 10.00      B   
ATOM   3996  CA  SER   282      17.096   7.476  -4.375  1.00 10.00      B   
ATOM   3997  CB  SER   282      16.678   8.517  -5.416  1.00 10.00      B   
ATOM   3998  OG  SER   282      16.436   9.777  -4.808  1.00 10.00      B   
ATOM   3999  HG  SER   282      15.998   9.641  -3.956  1.00 10.00      B   
ATOM   4000  C   SER   282      17.337   6.119  -5.037  1.00 10.00      B   
ATOM   4001  O   SER   282      18.478   5.741  -5.298  1.00 10.00      B   
ATOM   4002  N   THR   283      16.266   5.373  -5.267  1.00 10.00      B   
ATOM   4003  HN  THR   283      15.385   5.703  -4.983  1.00 10.00      B   
ATOM   4004  CA  THR   283      16.356   4.066  -5.905  1.00 10.00      B   
ATOM   4005  CB  THR   283      16.505   2.938  -4.865  1.00 10.00      B   
ATOM   4006  OG1 THR   283      17.525   3.286  -3.916  1.00 10.00      B   
ATOM   4007  HG1 THR   283      18.016   4.050  -4.246  1.00 10.00      B   
ATOM   4008  CG2 THR   283      16.878   1.629  -5.545  1.00 10.00      B   
ATOM   4009  C   THR   283      15.125   3.801  -6.770  1.00 10.00      B   
ATOM   4010  O   THR   283      14.020   3.636  -6.259  1.00 10.00      B   
ATOM   4011  N   VAL   284      15.318   3.771  -8.082  1.00 10.00      B   
ATOM   4012  HN  VAL   284      16.229   3.901  -8.437  1.00 10.00      B   
ATOM   4013  CA  VAL   284      14.219   3.527  -9.012  1.00 10.00      B   
ATOM   4014  CB  VAL   284      14.084   4.665 -10.051  1.00 10.00      B   
ATOM   4015  CG1 VAL   284      12.802   4.508 -10.859  1.00 10.00      B   
ATOM   4016  CG2 VAL   284      14.132   6.030  -9.381  1.00 10.00      B   
ATOM   4017  C   VAL   284      14.443   2.210  -9.747  1.00 10.00      B   
ATOM   4018  O   VAL   284      15.378   2.086 -10.537  1.00 10.00      B   
ATOM   4019  N   GLN   285      13.595   1.225  -9.485  1.00 10.00      B   
ATOM   4020  HN  GLN   285      12.858   1.376  -8.849  1.00 10.00      B   
ATOM   4021  CA  GLN   285      13.727  -0.076 -10.127  1.00 10.00      B   
ATOM   4022  CB  GLN   285      14.365  -1.088  -9.173  1.00 10.00      B   
ATOM   4023  CG  GLN   285      15.849  -0.851  -8.945  1.00 10.00      B   
ATOM   4024  CD  GLN   285      16.396  -1.603  -7.750  1.00 10.00      B   
ATOM   4025  OE1 GLN   285      15.680  -1.875  -6.787  1.00 10.00      B   
ATOM   4026  NE2 GLN   285      17.676  -1.939  -7.803  1.00 10.00      B   
ATOM   4027 HE21 GLN   285      18.187  -1.693  -8.602  1.00 10.00      B   
ATOM   4028 HE22 GLN   285      18.067  -2.406  -7.033  1.00 10.00      B   
ATOM   4029  C   GLN   285      12.391  -0.588 -10.654  1.00 10.00      B   
ATOM   4030  O   GLN   285      11.417  -0.716  -9.908  1.00 10.00      B   
ATOM   4031  N   ASN   286      12.358  -0.867 -11.948  1.00 10.00      B   
ATOM   4032  HN  ASN   286      13.170  -0.735 -12.483  1.00 10.00      B   
ATOM   4033  CA  ASN   286      11.159  -1.372 -12.604  1.00 10.00      B   
ATOM   4034  CB  ASN   286      10.528  -0.282 -13.474  1.00 10.00      B   
ATOM   4035  CG  ASN   286       9.143  -0.650 -13.974  1.00 10.00      B   
ATOM   4036  OD1 ASN   286       8.993  -1.291 -15.014  1.00 10.00      B   
ATOM   4037  ND2 ASN   286       8.119  -0.237 -13.240  1.00 10.00      B   
ATOM   4038 HD21 ASN   286       8.310   0.279 -12.425  1.00 10.00      B   
ATOM   4039 HD22 ASN   286       7.209  -0.462 -13.542  1.00 10.00      B   
ATOM   4040  C   ASN   286      11.517  -2.579 -13.462  1.00 10.00      B   
ATOM   4041  O   ASN   286      12.217  -2.451 -14.470  1.00 10.00      B   
ATOM   4042  N   TRP   287      11.048  -3.745 -13.059  1.00 10.00      B   
ATOM   4043  HN  TRP   287      10.476  -3.784 -12.258  1.00 10.00      B   
ATOM   4044  CA  TRP   287      11.338  -4.971 -13.785  1.00 10.00      B   
ATOM   4045  CB  TRP   287      11.839  -6.055 -12.832  1.00 10.00      B   
ATOM   4046  CG  TRP   287      13.155  -5.738 -12.190  1.00 10.00      B   
ATOM   4047  CD1 TRP   287      14.367  -5.644 -12.809  1.00 10.00      B   
ATOM   4048  CD2 TRP   287      13.393  -5.477 -10.802  1.00 10.00      B   
ATOM   4049  NE1 TRP   287      15.346  -5.344 -11.894  1.00 10.00      B   
ATOM   4050  HE1 TRP   287      16.296  -5.226 -12.097  1.00 10.00      B   
ATOM   4051  CE2 TRP   287      14.773  -5.231 -10.654  1.00 10.00      B   
ATOM   4052  CE3 TRP   287      12.573  -5.422  -9.671  1.00 10.00      B   
ATOM   4053  CZ2 TRP   287      15.353  -4.939  -9.423  1.00 10.00      B   
ATOM   4054  CZ3 TRP   287      13.150  -5.132  -8.450  1.00 10.00      B   
ATOM   4055  CH2 TRP   287      14.526  -4.892  -8.336  1.00 10.00      B   
ATOM   4056  C   TRP   287      10.116  -5.471 -14.537  1.00 10.00      B   
ATOM   4057  O   TRP   287       8.999  -5.438 -14.020  1.00 10.00      B   
ATOM   4058  N   PHE   288      10.337  -5.937 -15.755  1.00 10.00      B   
ATOM   4059  HN  PHE   288      11.252  -5.937 -16.106  1.00 10.00      B   
ATOM   4060  CA  PHE   288       9.259  -6.455 -16.581  1.00 10.00      B   
ATOM   4061  CB  PHE   288       9.411  -5.972 -18.026  1.00 10.00      B   
ATOM   4062  CG  PHE   288       8.246  -6.312 -18.916  1.00 10.00      B   
ATOM   4063  CD1 PHE   288       6.955  -5.952 -18.563  1.00 10.00      B   
ATOM   4064  CD2 PHE   288       8.444  -6.988 -20.107  1.00 10.00      B   
ATOM   4065  CE1 PHE   288       5.886  -6.261 -19.382  1.00 10.00      B   
ATOM   4066  CE2 PHE   288       7.381  -7.301 -20.932  1.00 10.00      B   
ATOM   4067  CZ  PHE   288       6.098  -6.936 -20.569  1.00 10.00      B   
ATOM   4068  C   PHE   288       9.244  -7.980 -16.522  1.00 10.00      B   
ATOM   4069  O   PHE   288      10.190  -8.633 -16.959  1.00 10.00      B   
ATOM   4070  N   PRO   289       8.179  -8.566 -15.956  1.00 10.00      B   
ATOM   4071  CA  PRO   289       8.046 -10.018 -15.835  1.00 10.00      B   
ATOM   4072  CB  PRO   289       7.167 -10.151 -14.592  1.00 10.00      B   
ATOM   4073  CG  PRO   289       6.275  -8.953 -14.636  1.00 10.00      B   
ATOM   4074  CD  PRO   289       7.033  -7.861 -15.352  1.00 10.00      B   
ATOM   4075  C   PRO   289       7.346 -10.651 -17.038  1.00 10.00      B   
ATOM   4076  O   PRO   289       7.051 -11.850 -17.036  1.00 10.00      B   
ATOM   4077  N   GLY   290       7.086  -9.844 -18.059  1.00 10.00      B   
ATOM   4078  HN  GLY   290       7.353  -8.905 -18.004  1.00 10.00      B   
ATOM   4079  CA  GLY   290       6.418 -10.333 -19.251  1.00 10.00      B   
ATOM   4080  C   GLY   290       4.953 -10.616 -19.001  1.00 10.00      B   
ATOM   4081  O   GLY   290       4.103  -9.746 -19.184  1.00 10.00      B   
ATOM   4082  N   ASP   291       4.658 -11.831 -18.570  1.00 10.00      B   
ATOM   4083  HN  ASP   291       5.384 -12.478 -18.435  1.00 10.00      B   
ATOM   4084  CA  ASP   291       3.285 -12.227 -18.279  1.00 10.00      B   
ATOM   4085  CB  ASP   291       2.822 -13.337 -19.233  1.00 10.00      B   
ATOM   4086  CG  ASP   291       1.339 -13.634 -19.117  1.00 10.00      B   
ATOM   4087  OD1 ASP   291       0.542 -13.002 -19.850  1.00 10.00      B   
ATOM   4088  OD2 ASP   291       0.962 -14.503 -18.306  1.00 10.00      B   
ATOM   4089  C   ASP   291       3.179 -12.689 -16.833  1.00 10.00      B   
ATOM   4090  O   ASP   291       2.929 -11.891 -15.928  1.00 10.00      B   
ATOM   4091  N   ASN   292       3.393 -13.975 -16.622  1.00 10.00      B   
ATOM   4092  HN  ASN   292       3.573 -14.558 -17.389  1.00 10.00      B   
ATOM   4093  CA  ASN   292       3.339 -14.556 -15.287  1.00 10.00      B   
ATOM   4094  CB  ASN   292       1.890 -14.753 -14.825  1.00 10.00      B   
ATOM   4095  CG  ASN   292       1.787 -15.051 -13.341  1.00 10.00      B   
ATOM   4096  OD1 ASN   292       2.633 -14.624 -12.554  1.00 10.00      B   
ATOM   4097  ND2 ASN   292       0.755 -15.778 -12.949  1.00 10.00      B   
ATOM   4098 HD21 ASN   292       0.114 -16.082 -13.630  1.00 10.00      B   
ATOM   4099 HD22 ASN   292       0.677 -15.997 -11.996  1.00 10.00      B   
ATOM   4100  C   ASN   292       4.095 -15.877 -15.264  1.00 10.00      B   
ATOM   4101  O   ASN   292       3.559 -16.917 -14.884  1.00 10.00      B   
ATOM   4102  N   ASN   293       5.337 -15.836 -15.722  1.00 10.00      B   
ATOM   4103  HN  ASN   293       5.691 -14.990 -16.059  1.00 10.00      B   
ATOM   4104  CA  ASN   293       6.182 -17.025 -15.751  1.00 10.00      B   
ATOM   4105  CB  ASN   293       7.428 -16.796 -16.622  1.00 10.00      B   
ATOM   4106  CG  ASN   293       7.126 -16.117 -17.947  1.00 10.00      B   
ATOM   4107  OD1 ASN   293       6.040 -16.269 -18.509  1.00 10.00      B   
ATOM   4108  ND2 ASN   293       8.085 -15.356 -18.450  1.00 10.00      B   
ATOM   4109 HD21 ASN   293       8.925 -15.275 -17.951  1.00 10.00      B   
ATOM   4110 HD22 ASN   293       7.916 -14.895 -19.300  1.00 10.00      B   
ATOM   4111  C   ASN   293       6.600 -17.379 -14.329  1.00 10.00      B   
ATOM   4112  O   ASN   293       6.090 -18.328 -13.733  1.00 10.00      B   
ATOM   4113  N   THR   294       7.530 -16.606 -13.795  1.00 10.00      B   
ATOM   4114  HN  THR   294       7.929 -15.895 -14.336  1.00 10.00      B   
ATOM   4115  CA  THR   294       8.016 -16.799 -12.441  1.00 10.00      B   
ATOM   4116  CB  THR   294       9.527 -16.527 -12.395  1.00 10.00      B   
ATOM   4117  OG1 THR   294       9.864 -15.644 -13.478  1.00 10.00      B   
ATOM   4118  HG1 THR   294      10.819 -15.655 -13.621  1.00 10.00      B   
ATOM   4119  CG2 THR   294      10.308 -17.821 -12.540  1.00 10.00      B   
ATOM   4120  C   THR   294       7.323 -15.814 -11.509  1.00 10.00      B   
ATOM   4121  O   THR   294       7.278 -16.004 -10.293  1.00 10.00      B   
ATOM   4122  N   GLY   295       6.776 -14.758 -12.105  1.00 10.00      B   
ATOM   4123  HN  GLY   295       6.833 -14.681 -13.077  1.00 10.00      B   
ATOM   4124  CA  GLY   295       6.101 -13.726 -11.344  1.00 10.00      B   
ATOM   4125  C   GLY   295       6.975 -12.497 -11.195  1.00 10.00      B   
ATOM   4126  O   GLY   295       6.498 -11.412 -10.861  1.00 10.00      B   
ATOM   4127  N   GLY   296       8.263 -12.677 -11.455  1.00 10.00      B   
ATOM   4128  HN  GLY   296       8.580 -13.568 -11.707  1.00 10.00      B   
ATOM   4129  CA  GLY   296       9.208 -11.587 -11.352  1.00 10.00      B   
ATOM   4130  C   GLY   296      10.551 -12.072 -10.853  1.00 10.00      B   
ATOM   4131  O   GLY   296      10.997 -13.164 -11.218  1.00 10.00      B   
ATOM   4132  N   ILE   297      11.189 -11.274 -10.014  1.00 10.00      B   
ATOM   4133  HN  ILE   297      10.776 -10.421  -9.760  1.00 10.00      B   
ATOM   4134  CA  ILE   297      12.490 -11.626  -9.458  1.00 10.00      B   
ATOM   4135  CB  ILE   297      13.584 -10.651  -9.967  1.00 10.00      B   
ATOM   4136  CG1 ILE   297      14.987 -11.233  -9.767  1.00 10.00      B   
ATOM   4137  CG2 ILE   297      13.456  -9.283  -9.307  1.00 10.00      B   
ATOM   4138  CD1 ILE   297      16.097 -10.385 -10.350  1.00 10.00      B   
ATOM   4139  C   ILE   297      12.435 -11.595  -7.928  1.00 10.00      B   
ATOM   4140  O   ILE   297      11.463 -11.103  -7.349  1.00 10.00      B   
ATOM   4141  N   LEU   298      13.456 -12.146  -7.282  1.00 10.00      B   
ATOM   4142  HN  LEU   298      14.184 -12.557  -7.795  1.00 10.00      B   
ATOM   4143  CA  LEU   298      13.532 -12.151  -5.828  1.00 10.00      B   
ATOM   4144  CB  LEU   298      14.138 -13.471  -5.333  1.00 10.00      B   
ATOM   4145  CG  LEU   298      13.608 -14.751  -5.996  1.00 10.00      B   
ATOM   4146  CD1 LEU   298      14.358 -15.974  -5.487  1.00 10.00      B   
ATOM   4147  CD2 LEU   298      12.113 -14.902  -5.767  1.00 10.00      B   
ATOM   4148  C   LEU   298      14.402 -10.980  -5.395  1.00 10.00      B   
ATOM   4149  O   LEU   298      15.590 -10.936  -5.716  1.00 10.00      B   
ATOM   4150  N   ASN   299      13.819 -10.028  -4.686  1.00 10.00      B   
ATOM   4151  HN  ASN   299      12.873 -10.121  -4.434  1.00 10.00      B   
ATOM   4152  CA  ASN   299      14.561  -8.848  -4.265  1.00 10.00      B   
ATOM   4153  CB  ASN   299      13.872  -7.575  -4.765  1.00 10.00      B   
ATOM   4154  CG  ASN   299      14.840  -6.426  -4.970  1.00 10.00      B   
ATOM   4155  OD1 ASN   299      16.033  -6.635  -5.195  1.00 10.00      B   
ATOM   4156  ND2 ASN   299      14.335  -5.204  -4.917  1.00 10.00      B   
ATOM   4157 HD21 ASN   299      13.363  -5.103  -4.750  1.00 10.00      B   
ATOM   4158 HD22 ASN   299      14.941  -4.447  -5.052  1.00 10.00      B   
ATOM   4159  C   ASN   299      14.782  -8.790  -2.756  1.00 10.00      B   
ATOM   4160  O   ASN   299      13.872  -8.467  -1.987  1.00 10.00      B   
ATOM   4161  N   PHE   300      16.005  -9.101  -2.343  1.00 10.00      B   
ATOM   4162  HN  PHE   300      16.683  -9.357  -3.011  1.00 10.00      B   
ATOM   4163  CA  PHE   300      16.383  -9.075  -0.935  1.00 10.00      B   
ATOM   4164  CB  PHE   300      16.736 -10.485  -0.449  1.00 10.00      B   
ATOM   4165  CG  PHE   300      15.636 -11.494  -0.623  1.00 10.00      B   
ATOM   4166  CD1 PHE   300      15.626 -12.350  -1.712  1.00 10.00      B   
ATOM   4167  CD2 PHE   300      14.616 -11.589   0.306  1.00 10.00      B   
ATOM   4168  CE1 PHE   300      14.618 -13.282  -1.870  1.00 10.00      B   
ATOM   4169  CE2 PHE   300      13.604 -12.518   0.154  1.00 10.00      B   
ATOM   4170  CZ  PHE   300      13.605 -13.366  -0.936  1.00 10.00      B   
ATOM   4171  C   PHE   300      17.582  -8.149  -0.754  1.00 10.00      B   
ATOM   4172  O   PHE   300      18.731  -8.585  -0.797  1.00 10.00      B   
ATOM   4173  N   VAL   301      17.309  -6.871  -0.548  1.00 10.00      B   
ATOM   4174  HN  VAL   301      16.374  -6.590  -0.469  1.00 10.00      B   
ATOM   4175  CA  VAL   301      18.367  -5.878  -0.401  1.00 10.00      B   
ATOM   4176  CB  VAL   301      18.173  -4.699  -1.385  1.00 10.00      B   
ATOM   4177  CG1 VAL   301      19.361  -3.750  -1.337  1.00 10.00      B   
ATOM   4178  CG2 VAL   301      17.954  -5.207  -2.802  1.00 10.00      B   
ATOM   4179  C   VAL   301      18.437  -5.332   1.023  1.00 10.00      B   
ATOM   4180  O   VAL   301      17.418  -4.953   1.605  1.00 10.00      B   
ATOM   4181  N   THR   302      19.646  -5.289   1.571  1.00 10.00      B   
ATOM   4182  HN  THR   302      20.418  -5.605   1.050  1.00 10.00      B   
ATOM   4183  CA  THR   302      19.869  -4.777   2.912  1.00 10.00      B   
ATOM   4184  CB  THR   302      20.811  -5.698   3.716  1.00 10.00      B   
ATOM   4185  OG1 THR   302      20.404  -7.065   3.553  1.00 10.00      B   
ATOM   4186  HG1 THR   302      19.520  -7.179   3.921  1.00 10.00      B   
ATOM   4187  CG2 THR   302      20.783  -5.340   5.195  1.00 10.00      B   
ATOM   4188  C   THR   302      20.461  -3.368   2.841  1.00 10.00      B   
ATOM   4189  O   THR   302      21.665  -3.190   2.634  1.00 10.00      B   
ATOM   4190  N   LYS   303      19.601  -2.369   2.975  1.00 10.00      B   
ATOM   4191  HN  LYS   303      18.654  -2.572   3.120  1.00 10.00      B   
ATOM   4192  CA  LYS   303      20.028  -0.977   2.931  1.00 10.00      B   
ATOM   4193  CB  LYS   303      19.147  -0.173   1.963  1.00 10.00      B   
ATOM   4194  CG  LYS   303      19.144  -0.692   0.531  1.00 10.00      B   
ATOM   4195  CD  LYS   303      18.735   0.391  -0.459  1.00 10.00      B   
ATOM   4196  CE  LYS   303      18.794  -0.120  -1.892  1.00 10.00      B   
ATOM   4197  NZ  LYS   303      18.973   0.976  -2.881  1.00 10.00      B   
ATOM   4198  HZ1 LYS   303      18.110   1.552  -2.946  1.00 10.00      B   
ATOM   4199  HZ2 LYS   303      19.188   0.579  -3.824  1.00 10.00      B   
ATOM   4200  HZ3 LYS   303      19.768   1.593  -2.599  1.00 10.00      B   
ATOM   4201  C   LYS   303      19.973  -0.370   4.328  1.00 10.00      B   
ATOM   4202  O   LYS   303      18.927  -0.395   4.982  1.00 10.00      B   
ATOM   4203  N   ARG   304      21.095   0.164   4.791  1.00 10.00      B   
ATOM   4204  HN  ARG   304      21.902   0.162   4.228  1.00 10.00      B   
ATOM   4205  CA  ARG   304      21.155   0.759   6.116  1.00 10.00      B   
ATOM   4206  CB  ARG   304      21.668  -0.270   7.128  1.00 10.00      B   
ATOM   4207  CG  ARG   304      21.322   0.049   8.574  1.00 10.00      B   
ATOM   4208  CD  ARG   304      21.110  -1.219   9.391  1.00 10.00      B   
ATOM   4209  NE  ARG   304      22.356  -1.955   9.619  1.00 10.00      B   
ATOM   4210  HE  ARG   304      23.188  -1.434   9.646  1.00 10.00      B   
ATOM   4211  CZ  ARG   304      22.419  -3.278   9.800  1.00 10.00      B   
ATOM   4212  NH1 ARG   304      21.320  -4.017   9.768  1.00 10.00      B   
ATOM   4213 HH11 ARG   304      21.384  -5.053   9.908  1.00 10.00      B   
ATOM   4214 HH12 ARG   304      20.390  -3.575   9.610  1.00 10.00      B   
ATOM   4215  NH2 ARG   304      23.586  -3.863  10.015  1.00 10.00      B   
ATOM   4216 HH21 ARG   304      23.630  -4.908  10.161  1.00 10.00      B   
ATOM   4217 HH22 ARG   304      24.465  -3.297  10.047  1.00 10.00      B   
ATOM   4218  C   ARG   304      22.036   2.006   6.117  1.00 10.00      B   
ATOM   4219  O   ARG   304      23.122   2.010   5.537  1.00 10.00      B   
ATOM   4220  N   ALA   305      21.558   3.062   6.764  1.00 10.00      B   
ATOM   4221  HN  ALA   305      20.679   2.997   7.205  1.00 10.00      B   
ATOM   4222  CA  ALA   305      22.296   4.314   6.845  1.00 10.00      B   
ATOM   4223  CB  ALA   305      21.441   5.468   6.345  1.00 10.00      B   
ATOM   4224  C   ALA   305      22.747   4.575   8.276  1.00 10.00      B   
ATOM   4225  O   ALA   305      22.029   4.262   9.228  1.00 10.00      B   
ATOM   4226  N   LEU   306      23.934   5.140   8.421  1.00 10.00      B   
ATOM   4227  HN  LEU   306      24.464   5.356   7.618  1.00 10.00      B   
ATOM   4228  CA  LEU   306      24.487   5.440   9.733  1.00 10.00      B   
ATOM   4229  CB  LEU   306      25.752   4.607   9.974  1.00 10.00      B   
ATOM   4230  CG  LEU   306      26.580   4.956  11.215  1.00 10.00      B   
ATOM   4231  CD1 LEU   306      25.837   4.573  12.487  1.00 10.00      B   
ATOM   4232  CD2 LEU   306      27.941   4.278  11.156  1.00 10.00      B   
ATOM   4233  C   LEU   306      24.803   6.924   9.882  1.00 10.00      B   
ATOM   4234  O   LEU   306      25.610   7.479   9.137  1.00 10.00      B   
ATOM   4235  N   CYS   307      24.145   7.559  10.837  1.00 10.00      B   
ATOM   4236  HN  CYS   307      23.486   7.066  11.374  1.00 10.00      B   
ATOM   4237  CA  CYS   307      24.367   8.966  11.123  1.00 10.00      B   
ATOM   4238  CB  CYS   307      23.039   9.723  11.135  1.00 10.00      B   
ATOM   4239  SG  CYS   307      22.078   9.536   9.615  1.00 10.00      B   
ATOM   4240  HG  CYS   307      22.870   8.996   8.698  1.00 10.00      B   
ATOM   4241  C   CYS   307      25.057   9.077  12.473  1.00 10.00      B   
ATOM   4242  O   CYS   307      24.410   9.005  13.520  1.00 10.00      B   
ATOM   4243  N   GLU   308      26.370   9.227  12.441  1.00 10.00      B   
ATOM   4244  HN  GLU   308      26.821   9.292  11.571  1.00 10.00      B   
ATOM   4245  CA  GLU   308      27.164   9.297  13.659  1.00 10.00      B   
ATOM   4246  CB  GLU   308      28.536   8.667  13.412  1.00 10.00      B   
ATOM   4247  CG  GLU   308      29.464   8.698  14.614  1.00 10.00      B   
ATOM   4248  CD  GLU   308      29.237   7.544  15.565  1.00 10.00      B   
ATOM   4249  OE1 GLU   308      28.123   6.976  15.582  1.00 10.00      B   
ATOM   4250  OE2 GLU   308      30.178   7.196  16.308  1.00 10.00      B   
ATOM   4251  C   GLU   308      27.337  10.722  14.180  1.00 10.00      B   
ATOM   4252  O   GLU   308      27.255  10.962  15.388  1.00 10.00      B   
ATOM   4253  N   GLY   309      27.576  11.660  13.279  1.00 10.00      B   
ATOM   4254  HN  GLY   309      27.602  11.425  12.327  1.00 10.00      B   
ATOM   4255  CA  GLY   309      27.794  13.032  13.685  1.00 10.00      B   
ATOM   4256  C   GLY   309      26.532  13.859  13.785  1.00 10.00      B   
ATOM   4257  O   GLY   309      25.432  13.387  13.488  1.00 10.00      B   
ATOM   4258  N   GLU   310      26.706  15.108  14.193  1.00 10.00      B   
ATOM   4259  HN  GLU   310      27.619  15.418  14.379  1.00 10.00      B   
ATOM   4260  CA  GLU   310      25.602  16.041  14.360  1.00 10.00      B   
ATOM   4261  CB  GLU   310      26.014  17.135  15.361  1.00 10.00      B   
ATOM   4262  CG  GLU   310      24.896  18.079  15.781  1.00 10.00      B   
ATOM   4263  CD  GLU   310      25.362  19.163  16.730  1.00 10.00      B   
ATOM   4264  OE1 GLU   310      26.256  18.895  17.559  1.00 10.00      B   
ATOM   4265  OE2 GLU   310      24.833  20.288  16.660  1.00 10.00      B   
ATOM   4266  C   GLU   310      25.219  16.675  13.025  1.00 10.00      B   
ATOM   4267  O   GLU   310      26.050  16.781  12.121  1.00 10.00      B   
ATOM   4268  N   ASN   311      23.948  17.068  12.907  1.00 10.00      B   
ATOM   4269  HN  ASN   311      23.332  16.902  13.656  1.00 10.00      B   
ATOM   4270  CA  ASN   311      23.428  17.730  11.703  1.00 10.00      B   
ATOM   4271  CB  ASN   311      24.241  18.986  11.364  1.00 10.00      B   
ATOM   4272  CG  ASN   311      24.214  20.032  12.460  1.00 10.00      B   
ATOM   4273  OD1 ASN   311      23.172  20.296  13.065  1.00 10.00      B   
ATOM   4274  ND2 ASN   311      25.364  20.626  12.731  1.00 10.00      B   
ATOM   4275 HD21 ASN   311      26.160  20.356  12.212  1.00 10.00      B   
ATOM   4276 HD22 ASN   311      25.382  21.309  13.435  1.00 10.00      B   
ATOM   4277  C   ASN   311      23.373  16.800  10.495  1.00 10.00      B   
ATOM   4278  O   ASN   311      23.270  17.256   9.356  1.00 10.00      B   
ATOM   4279  N   SER   312      23.426  15.504  10.742  1.00 10.00      B   
ATOM   4280  HN  SER   312      23.493  15.195  11.667  1.00 10.00      B   
ATOM   4281  CA  SER   312      23.384  14.526   9.666  1.00 10.00      B   
ATOM   4282  CB  SER   312      23.954  13.196  10.151  1.00 10.00      B   
ATOM   4283  OG  SER   312      25.230  13.381  10.741  1.00 10.00      B   
ATOM   4284  HG  SER   312      25.168  13.245  11.694  1.00 10.00      B   
ATOM   4285  C   SER   312      21.956  14.341   9.154  1.00 10.00      B   
ATOM   4286  O   SER   312      21.036  14.079   9.932  1.00 10.00      B   
ATOM   4287  N   LYS   313      21.772  14.494   7.850  1.00 10.00      B   
ATOM   4288  HN  LYS   313      22.542  14.709   7.276  1.00 10.00      B   
ATOM   4289  CA  LYS   313      20.458  14.342   7.243  1.00 10.00      B   
ATOM   4290  CB  LYS   313      19.982  15.664   6.631  1.00 10.00      B   
ATOM   4291  CG  LYS   313      19.709  16.761   7.648  1.00 10.00      B   
ATOM   4292  CD  LYS   313      18.926  17.906   7.026  1.00 10.00      B   
ATOM   4293  CE  LYS   313      18.857  19.106   7.959  1.00 10.00      B   
ATOM   4294  NZ  LYS   313      20.200  19.705   8.191  1.00 10.00      B   
ATOM   4295  HZ1 LYS   313      20.768  19.665   7.312  1.00 10.00      B   
ATOM   4296  HZ2 LYS   313      20.699  19.188   8.940  1.00 10.00      B   
ATOM   4297  HZ3 LYS   313      20.103  20.700   8.479  1.00 10.00      B   
ATOM   4298  C   LYS   313      20.479  13.255   6.177  1.00 10.00      B   
ATOM   4299  O   LYS   313      21.273  13.312   5.234  1.00 10.00      B   
ATOM   4300  N   MET   314      19.610  12.269   6.332  1.00 10.00      B   
ATOM   4301  HN  MET   314      19.003  12.284   7.105  1.00 10.00      B   
ATOM   4302  CA  MET   314      19.525  11.166   5.385  1.00 10.00      B   
ATOM   4303  CB  MET   314      19.841   9.841   6.080  1.00 10.00      B   
ATOM   4304  CG  MET   314      19.788   8.634   5.159  1.00 10.00      B   
ATOM   4305  SD  MET   314      20.915   8.776   3.760  1.00 10.00      B   
ATOM   4306  CE  MET   314      20.426   7.356   2.785  1.00 10.00      B   
ATOM   4307  C   MET   314      18.143  11.107   4.750  1.00 10.00      B   
ATOM   4308  O   MET   314      17.132  11.033   5.450  1.00 10.00      B   
ATOM   4309  N   SER   315      18.104  11.148   3.427  1.00 10.00      B   
ATOM   4310  HN  SER   315      18.943  11.220   2.922  1.00 10.00      B   
ATOM   4311  CA  SER   315      16.845  11.103   2.703  1.00 10.00      B   
ATOM   4312  CB  SER   315      16.727  12.328   1.797  1.00 10.00      B   
ATOM   4313  OG  SER   315      17.042  13.515   2.509  1.00 10.00      B   
ATOM   4314  HG  SER   315      16.241  13.836   2.967  1.00 10.00      B   
ATOM   4315  C   SER   315      16.724   9.818   1.885  1.00 10.00      B   
ATOM   4316  O   SER   315      17.519   9.571   0.975  1.00 10.00      B   
ATOM   4317  N   TRP   316      15.741   8.997   2.228  1.00 10.00      B   
ATOM   4318  HN  TRP   316      15.159   9.239   2.986  1.00 10.00      B   
ATOM   4319  CA  TRP   316      15.501   7.743   1.526  1.00 10.00      B   
ATOM   4320  CB  TRP   316      15.166   6.631   2.522  1.00 10.00      B   
ATOM   4321  CG  TRP   316      16.319   6.150   3.344  1.00 10.00      B   
ATOM   4322  CD1 TRP   316      16.733   6.649   4.542  1.00 10.00      B   
ATOM   4323  CD2 TRP   316      17.195   5.062   3.037  1.00 10.00      B   
ATOM   4324  NE1 TRP   316      17.812   5.937   5.002  1.00 10.00      B   
ATOM   4325  HE1 TRP   316      18.282   6.102   5.846  1.00 10.00      B   
ATOM   4326  CE2 TRP   316      18.120   4.961   4.093  1.00 10.00      B   
ATOM   4327  CE3 TRP   316      17.293   4.167   1.968  1.00 10.00      B   
ATOM   4328  CZ2 TRP   316      19.122   3.995   4.119  1.00 10.00      B   
ATOM   4329  CZ3 TRP   316      18.290   3.211   1.994  1.00 10.00      B   
ATOM   4330  CH2 TRP   316      19.194   3.134   3.060  1.00 10.00      B   
ATOM   4331  C   TRP   316      14.331   7.886   0.562  1.00 10.00      B   
ATOM   4332  O   TRP   316      13.241   8.291   0.960  1.00 10.00      B   
ATOM   4333  N   THR   317      14.558   7.552  -0.696  1.00 10.00      B   
ATOM   4334  HN  THR   317      15.455   7.243  -0.955  1.00 10.00      B   
ATOM   4335  CA  THR   317      13.514   7.620  -1.710  1.00 10.00      B   
ATOM   4336  CB  THR   317      13.604   8.924  -2.529  1.00 10.00      B   
ATOM   4337  OG1 THR   317      14.949   9.432  -2.496  1.00 10.00      B   
ATOM   4338  HG1 THR   317      15.468   8.930  -1.852  1.00 10.00      B   
ATOM   4339  CG2 THR   317      12.661   9.976  -1.964  1.00 10.00      B   
ATOM   4340  C   THR   317      13.634   6.410  -2.631  1.00 10.00      B   
ATOM   4341  O   THR   317      14.707   6.153  -3.169  1.00 10.00      B   
ATOM   4342  N   GLN   318      12.553   5.661  -2.812  1.00 10.00      B   
ATOM   4343  HN  GLN   318      11.702   5.919  -2.391  1.00 10.00      B   
ATOM   4344  CA  GLN   318      12.612   4.468  -3.652  1.00 10.00      B   
ATOM   4345  CB  GLN   318      13.216   3.295  -2.867  1.00 10.00      B   
ATOM   4346  CG  GLN   318      13.253   1.973  -3.622  1.00 10.00      B   
ATOM   4347  CD  GLN   318      13.665   0.815  -2.744  1.00 10.00      B   
ATOM   4348  OE1 GLN   318      14.828   0.413  -2.723  1.00 10.00      B   
ATOM   4349  NE2 GLN   318      12.712   0.273  -2.009  1.00 10.00      B   
ATOM   4350 HE21 GLN   318      11.803   0.644  -2.086  1.00 10.00      B   
ATOM   4351 HE22 GLN   318      12.950  -0.453  -1.396  1.00 10.00      B   
ATOM   4352  C   GLN   318      11.259   4.066  -4.232  1.00 10.00      B   
ATOM   4353  O   GLN   318      10.209   4.290  -3.629  1.00 10.00      B   
ATOM   4354  N   SER   319      11.310   3.480  -5.420  1.00 10.00      B   
ATOM   4355  HN  SER   319      12.188   3.378  -5.856  1.00 10.00      B   
ATOM   4356  CA  SER   319      10.131   2.987  -6.113  1.00 10.00      B   
ATOM   4357  CB  SER   319       9.697   3.991  -7.182  1.00 10.00      B   
ATOM   4358  OG  SER   319       9.641   5.300  -6.637  1.00 10.00      B   
ATOM   4359  HG  SER   319       9.674   5.243  -5.675  1.00 10.00      B   
ATOM   4360  C   SER   319      10.473   1.639  -6.745  1.00 10.00      B   
ATOM   4361  O   SER   319      11.420   1.541  -7.531  1.00 10.00      B   
ATOM   4362  N   GLU   320       9.723   0.604  -6.392  1.00 10.00      B   
ATOM   4363  HN  GLU   320       8.964   0.744  -5.786  1.00 10.00      B   
ATOM   4364  CA  GLU   320       9.986  -0.732  -6.911  1.00 10.00      B   
ATOM   4365  CB  GLU   320      10.596  -1.619  -5.822  1.00 10.00      B   
ATOM   4366  CG  GLU   320      10.994  -3.008  -6.300  1.00 10.00      B   
ATOM   4367  CD  GLU   320      10.813  -4.066  -5.233  1.00 10.00      B   
ATOM   4368  OE1 GLU   320       9.680  -4.576  -5.083  1.00 10.00      B   
ATOM   4369  OE2 GLU   320      11.797  -4.386  -4.533  1.00 10.00      B   
ATOM   4370  C   GLU   320       8.728  -1.388  -7.471  1.00 10.00      B   
ATOM   4371  O   GLU   320       7.645  -1.285  -6.889  1.00 10.00      B   
ATOM   4372  N   THR   321       8.882  -2.043  -8.616  1.00 10.00      B   
ATOM   4373  HN  THR   321       9.767  -2.053  -9.042  1.00 10.00      B   
ATOM   4374  CA  THR   321       7.790  -2.749  -9.271  1.00 10.00      B   
ATOM   4375  CB  THR   321       6.922  -1.793 -10.123  1.00 10.00      B   
ATOM   4376  OG1 THR   321       6.537  -0.659  -9.336  1.00 10.00      B   
ATOM   4377  HG1 THR   321       6.849  -0.784  -8.428  1.00 10.00      B   
ATOM   4378  CG2 THR   321       5.670  -2.501 -10.614  1.00 10.00      B   
ATOM   4379  C   THR   321       8.358  -3.842 -10.175  1.00 10.00      B   
ATOM   4380  O   THR   321       9.258  -3.582 -10.972  1.00 10.00      B   
ATOM   4381  N   GLY   322       7.860  -5.062 -10.026  1.00 10.00      B   
ATOM   4382  HN  GLY   322       7.179  -5.223  -9.341  1.00 10.00      B   
ATOM   4383  CA  GLY   322       8.329  -6.158 -10.858  1.00 10.00      B   
ATOM   4384  C   GLY   322       8.950  -7.285 -10.057  1.00 10.00      B   
ATOM   4385  O   GLY   322       9.452  -8.260 -10.620  1.00 10.00      B   
ATOM   4386  N   SER   323       8.913  -7.159  -8.744  1.00 10.00      B   
ATOM   4387  HN  SER   323       8.492  -6.367  -8.348  1.00 10.00      B   
ATOM   4388  CA  SER   323       9.473  -8.171  -7.870  1.00 10.00      B   
ATOM   4389  CB  SER   323      10.118  -7.505  -6.651  1.00 10.00      B   
ATOM   4390  OG  SER   323      10.499  -8.449  -5.667  1.00 10.00      B   
ATOM   4391  HG  SER   323      10.077  -8.216  -4.828  1.00 10.00      B   
ATOM   4392  C   SER   323       8.399  -9.169  -7.450  1.00 10.00      B   
ATOM   4393  O   SER   323       7.268  -8.791  -7.145  1.00 10.00      B   
ATOM   4394  N   ALA   324       8.756 -10.447  -7.449  1.00 10.00      B   
ATOM   4395  HN  ALA   324       9.678 -10.684  -7.693  1.00 10.00      B   
ATOM   4396  CA  ALA   324       7.829 -11.502  -7.066  1.00 10.00      B   
ATOM   4397  CB  ALA   324       8.198 -12.809  -7.752  1.00 10.00      B   
ATOM   4398  C   ALA   324       7.845 -11.679  -5.556  1.00 10.00      B   
ATOM   4399  O   ALA   324       6.828 -12.009  -4.942  1.00 10.00      B   
ATOM   4400  N   ILE   325       9.017 -11.466  -4.971  1.00 10.00      B   
ATOM   4401  HN  ILE   325       9.785 -11.204  -5.525  1.00 10.00      B   
ATOM   4402  CA  ILE   325       9.198 -11.581  -3.532  1.00 10.00      B   
ATOM   4403  CB  ILE   325       9.845 -12.928  -3.120  1.00 10.00      B   
ATOM   4404  CG1 ILE   325       8.992 -14.113  -3.587  1.00 10.00      B   
ATOM   4405  CG2 ILE   325      10.043 -12.983  -1.609  1.00 10.00      B   
ATOM   4406  CD1 ILE   325       9.571 -15.468  -3.239  1.00 10.00      B   
ATOM   4407  C   ILE   325      10.069 -10.432  -3.041  1.00 10.00      B   
ATOM   4408  O   ILE   325      11.300 -10.480  -3.135  1.00 10.00      B   
ATOM   4409  N   THR   326       9.425  -9.386  -2.558  1.00 10.00      B   
ATOM   4410  HN  THR   326       8.444  -9.392  -2.545  1.00 10.00      B   
ATOM   4411  CA  THR   326      10.129  -8.225  -2.050  1.00 10.00      B   
ATOM   4412  CB  THR   326       9.356  -6.932  -2.377  1.00 10.00      B   
ATOM   4413  OG1 THR   326       9.060  -6.886  -3.779  1.00 10.00      B   
ATOM   4414  HG1 THR   326       9.428  -6.071  -4.164  1.00 10.00      B   
ATOM   4415  CG2 THR   326      10.159  -5.702  -1.985  1.00 10.00      B   
ATOM   4416  C   THR   326      10.291  -8.332  -0.540  1.00 10.00      B   
ATOM   4417  O   THR   326       9.308  -8.494   0.181  1.00 10.00      B   
ATOM   4418  N   TRP   327      11.530  -8.267  -0.072  1.00 10.00      B   
ATOM   4419  HN  TRP   327      12.278  -8.185  -0.707  1.00 10.00      B   
ATOM   4420  CA  TRP   327      11.818  -8.335   1.354  1.00 10.00      B   
ATOM   4421  CB  TRP   327      12.087  -9.780   1.782  1.00 10.00      B   
ATOM   4422  CG  TRP   327      11.999 -10.009   3.259  1.00 10.00      B   
ATOM   4423  CD1 TRP   327      10.874  -9.957   4.030  1.00 10.00      B   
ATOM   4424  CD2 TRP   327      13.077 -10.334   4.144  1.00 10.00      B   
ATOM   4425  NE1 TRP   327      11.183 -10.231   5.340  1.00 10.00      B   
ATOM   4426  HE1 TRP   327      10.541 -10.252   6.087  1.00 10.00      B   
ATOM   4427  CE2 TRP   327      12.530 -10.468   5.436  1.00 10.00      B   
ATOM   4428  CE3 TRP   327      14.451 -10.531   3.969  1.00 10.00      B   
ATOM   4429  CZ2 TRP   327      13.309 -10.782   6.547  1.00 10.00      B   
ATOM   4430  CZ3 TRP   327      15.221 -10.842   5.073  1.00 10.00      B   
ATOM   4431  CH2 TRP   327      14.648 -10.969   6.345  1.00 10.00      B   
ATOM   4432  C   TRP   327      13.008  -7.440   1.685  1.00 10.00      B   
ATOM   4433  O   TRP   327      14.159  -7.880   1.683  1.00 10.00      B   
ATOM   4434  N   LYS   328      12.725  -6.168   1.931  1.00 10.00      B   
ATOM   4435  HN  LYS   328      11.789  -5.876   1.915  1.00 10.00      B   
ATOM   4436  CA  LYS   328      13.768  -5.198   2.251  1.00 10.00      B   
ATOM   4437  CB  LYS   328      14.125  -4.355   1.020  1.00 10.00      B   
ATOM   4438  CG  LYS   328      14.435  -5.151  -0.238  1.00 10.00      B   
ATOM   4439  CD  LYS   328      13.526  -4.742  -1.385  1.00 10.00      B   
ATOM   4440  CE  LYS   328      13.792  -3.310  -1.817  1.00 10.00      B   
ATOM   4441  NZ  LYS   328      12.710  -2.779  -2.690  1.00 10.00      B   
ATOM   4442  HZ1 LYS   328      13.049  -1.941  -3.205  1.00 10.00      B   
ATOM   4443  HZ2 LYS   328      11.886  -2.509  -2.117  1.00 10.00      B   
ATOM   4444  HZ3 LYS   328      12.413  -3.503  -3.384  1.00 10.00      B   
ATOM   4445  C   LYS   328      13.306  -4.272   3.366  1.00 10.00      B   
ATOM   4446  O   LYS   328      12.145  -3.855   3.391  1.00 10.00      B   
ATOM   4447  N   TYR   329      14.212  -3.946   4.280  1.00 10.00      B   
ATOM   4448  HN  TYR   329      15.120  -4.315   4.209  1.00 10.00      B   
ATOM   4449  CA  TYR   329      13.893  -3.058   5.393  1.00 10.00      B   
ATOM   4450  CB  TYR   329      13.727  -3.847   6.698  1.00 10.00      B   
ATOM   4451  CG  TYR   329      12.590  -4.844   6.696  1.00 10.00      B   
ATOM   4452  CD1 TYR   329      12.839  -6.205   6.598  1.00 10.00      B   
ATOM   4453  CD2 TYR   329      11.268  -4.425   6.799  1.00 10.00      B   
ATOM   4454  CE1 TYR   329      11.806  -7.124   6.605  1.00 10.00      B   
ATOM   4455  CE2 TYR   329      10.228  -5.338   6.804  1.00 10.00      B   
ATOM   4456  CZ  TYR   329      10.503  -6.687   6.708  1.00 10.00      B   
ATOM   4457  OH  TYR   329       9.475  -7.605   6.727  1.00 10.00      B   
ATOM   4458  HH  TYR   329       8.793  -7.353   6.075  1.00 10.00      B   
ATOM   4459  C   TYR   329      14.976  -1.996   5.579  1.00 10.00      B   
ATOM   4460  O   TYR   329      15.916  -2.190   6.354  1.00 10.00      B   
ATOM   4461  N   PRO   330      14.871  -0.868   4.859  1.00 10.00      B   
ATOM   4462  CA  PRO   330      15.838   0.232   4.970  1.00 10.00      B   
ATOM   4463  CB  PRO   330      15.303   1.285   3.992  1.00 10.00      B   
ATOM   4464  CG  PRO   330      14.432   0.521   3.055  1.00 10.00      B   
ATOM   4465  CD  PRO   330      13.817  -0.573   3.877  1.00 10.00      B   
ATOM   4466  C   PRO   330      15.858   0.789   6.391  1.00 10.00      B   
ATOM   4467  O   PRO   330      14.854   1.311   6.881  1.00 10.00      B   
ATOM   4468  N   SER   331      16.996   0.668   7.054  1.00 10.00      B   
ATOM   4469  HN  SER   331      17.774   0.266   6.606  1.00 10.00      B   
ATOM   4470  CA  SER   331      17.127   1.134   8.426  1.00 10.00      B   
ATOM   4471  CB  SER   331      17.674   0.009   9.305  1.00 10.00      B   
ATOM   4472  OG  SER   331      17.354  -1.263   8.761  1.00 10.00      B   
ATOM   4473  HG  SER   331      16.821  -1.147   7.961  1.00 10.00      B   
ATOM   4474  C   SER   331      18.021   2.368   8.528  1.00 10.00      B   
ATOM   4475  O   SER   331      18.981   2.521   7.770  1.00 10.00      B   
ATOM   4476  N   CYS   332      17.696   3.243   9.466  1.00 10.00      B   
ATOM   4477  HN  CYS   332      16.911   3.067  10.032  1.00 10.00      B   
ATOM   4478  CA  CYS   332      18.459   4.459   9.687  1.00 10.00      B   
ATOM   4479  CB  CYS   332      17.607   5.686   9.354  1.00 10.00      B   
ATOM   4480  SG  CYS   332      16.565   5.491   7.890  1.00 10.00      B   
ATOM   4481  HG  CYS   332      15.300   5.590   8.276  1.00 10.00      B   
ATOM   4482  C   CYS   332      18.921   4.528  11.138  1.00 10.00      B   
ATOM   4483  O   CYS   332      18.102   4.528  12.060  1.00 10.00      B   
ATOM   4484  N   ILE   333      20.228   4.559  11.338  1.00 10.00      B   
ATOM   4485  HN  ILE   333      20.835   4.532  10.565  1.00 10.00      B   
ATOM   4486  CA  ILE   333      20.791   4.634  12.675  1.00 10.00      B   
ATOM   4487  CB  ILE   333      22.069   3.783  12.805  1.00 10.00      B   
ATOM   4488  CG1 ILE   333      21.853   2.396  12.190  1.00 10.00      B   
ATOM   4489  CG2 ILE   333      22.470   3.661  14.269  1.00 10.00      B   
ATOM   4490  CD1 ILE   333      23.119   1.578  12.045  1.00 10.00      B   
ATOM   4491  C   ILE   333      21.111   6.082  13.024  1.00 10.00      B   
ATOM   4492  O   ILE   333      22.163   6.607  12.652  1.00 10.00      B   
ATOM   4493  N   LEU   334      20.195   6.727  13.724  1.00 10.00      B   
ATOM   4494  HN  LEU   334      19.377   6.255  13.993  1.00 10.00      B   
ATOM   4495  CA  LEU   334      20.374   8.113  14.119  1.00 10.00      B   
ATOM   4496  CB  LEU   334      19.030   8.849  14.131  1.00 10.00      B   
ATOM   4497  CG  LEU   334      18.252   8.861  12.810  1.00 10.00      B   
ATOM   4498  CD1 LEU   334      16.915   9.563  12.982  1.00 10.00      B   
ATOM   4499  CD2 LEU   334      19.065   9.520  11.706  1.00 10.00      B   
ATOM   4500  C   LEU   334      21.036   8.189  15.490  1.00 10.00      B   
ATOM   4501  O   LEU   334      20.361   8.289  16.520  1.00 10.00      B   
ATOM   4502  N   ARG   335      22.360   8.112  15.500  1.00 10.00      B   
ATOM   4503  HN  ARG   335      22.844   8.015  14.649  1.00 10.00      B   
ATOM   4504  CA  ARG   335      23.114   8.167  16.741  1.00 10.00      B   
ATOM   4505  CB  ARG   335      24.258   7.155  16.710  1.00 10.00      B   
ATOM   4506  CG  ARG   335      24.634   6.621  18.077  1.00 10.00      B   
ATOM   4507  CD  ARG   335      25.673   5.520  17.977  1.00 10.00      B   
ATOM   4508  NE  ARG   335      27.031   6.049  17.876  1.00 10.00      B   
ATOM   4509  HE  ARG   335      27.351   6.316  16.973  1.00 10.00      B   
ATOM   4510  CZ  ARG   335      27.845   6.200  18.917  1.00 10.00      B   
ATOM   4511  NH1 ARG   335      27.436   5.876  20.137  1.00 10.00      B   
ATOM   4512 HH11 ARG   335      26.472   5.502  20.288  1.00 10.00      B   
ATOM   4513 HH12 ARG   335      28.076   5.997  20.951  1.00 10.00      B   
ATOM   4514  NH2 ARG   335      29.073   6.666  18.740  1.00 10.00      B   
ATOM   4515 HH21 ARG   335      29.408   6.921  17.777  1.00 10.00      B   
ATOM   4516 HH22 ARG   335      29.714   6.777  19.556  1.00 10.00      B   
ATOM   4517  C   ARG   335      23.663   9.566  16.970  1.00 10.00      B   
ATOM   4518  O   ARG   335      24.034   9.927  18.089  1.00 10.00      B   
ATOM   4519  N   GLY   336      23.717  10.346  15.901  1.00 10.00      B   
ATOM   4520  HN  GLY   336      23.415   9.994  15.036  1.00 10.00      B   
ATOM   4521  CA  GLY   336      24.220  11.701  15.989  1.00 10.00      B   
ATOM   4522  C   GLY   336      23.164  12.671  16.471  1.00 10.00      B   
ATOM   4523  O   GLY   336      21.969  12.425  16.315  1.00 10.00      B   
ATOM   4524  N   ASP   337      23.604  13.776  17.050  1.00 10.00      B   
ATOM   4525  HN  ASP   337      24.569  13.922  17.128  1.00 10.00      B   
ATOM   4526  CA  ASP   337      22.692  14.788  17.563  1.00 10.00      B   
ATOM   4527  CB  ASP   337      23.433  15.722  18.525  1.00 10.00      B   
ATOM   4528  CG  ASP   337      22.527  16.739  19.194  1.00 10.00      B   
ATOM   4529  OD1 ASP   337      22.022  16.456  20.304  1.00 10.00      B   
ATOM   4530  OD2 ASP   337      22.335  17.836  18.629  1.00 10.00      B   
ATOM   4531  C   ASP   337      22.090  15.592  16.417  1.00 10.00      B   
ATOM   4532  O   ASP   337      22.759  15.850  15.415  1.00 10.00      B   
ATOM   4533  N   ASN   338      20.819  15.950  16.556  1.00 10.00      B   
ATOM   4534  HN  ASN   338      20.334  15.671  17.366  1.00 10.00      B   
ATOM   4535  CA  ASN   338      20.113  16.746  15.550  1.00 10.00      B   
ATOM   4536  CB  ASN   338      20.700  18.162  15.466  1.00 10.00      B   
ATOM   4537  CG  ASN   338      19.784  19.151  14.765  1.00 10.00      B   
ATOM   4538  OD1 ASN   338      18.559  19.069  14.874  1.00 10.00      B   
ATOM   4539  ND2 ASN   338      20.371  20.088  14.035  1.00 10.00      B   
ATOM   4540 HD21 ASN   338      21.354  20.091  13.982  1.00 10.00      B   
ATOM   4541 HD22 ASN   338      19.803  20.753  13.588  1.00 10.00      B   
ATOM   4542  C   ASN   338      20.117  16.081  14.171  1.00 10.00      B   
ATOM   4543  O   ASN   338      20.288  16.748  13.146  1.00 10.00      B   
ATOM   4544  N   SER   339      19.937  14.768  14.141  1.00 10.00      B   
ATOM   4545  HN  SER   339      19.816  14.275  14.980  1.00 10.00      B   
ATOM   4546  CA  SER   339      19.911  14.045  12.877  1.00 10.00      B   
ATOM   4547  CB  SER   339      20.666  12.719  12.975  1.00 10.00      B   
ATOM   4548  OG  SER   339      20.392  12.054  14.195  1.00 10.00      B   
ATOM   4549  HG  SER   339      21.025  12.340  14.869  1.00 10.00      B   
ATOM   4550  C   SER   339      18.475  13.839  12.402  1.00 10.00      B   
ATOM   4551  O   SER   339      17.572  13.594  13.206  1.00 10.00      B   
ATOM   4552  N   ILE   340      18.265  13.958  11.099  1.00 10.00      B   
ATOM   4553  HN  ILE   340      19.026  14.149  10.505  1.00 10.00      B   
ATOM   4554  CA  ILE   340      16.937  13.798  10.523  1.00 10.00      B   
ATOM   4555  CB  ILE   340      16.447  15.107   9.861  1.00 10.00      B   
ATOM   4556  CG1 ILE   340      16.508  16.267  10.861  1.00 10.00      B   
ATOM   4557  CG2 ILE   340      15.030  14.941   9.319  1.00 10.00      B   
ATOM   4558  CD1 ILE   340      16.185  17.618  10.261  1.00 10.00      B   
ATOM   4559  C   ILE   340      16.921  12.674   9.496  1.00 10.00      B   
ATOM   4560  O   ILE   340      17.757  12.636   8.591  1.00 10.00      B   
ATOM   4561  N   GLY   341      15.977  11.760   9.650  1.00 10.00      B   
ATOM   4562  HN  GLY   341      15.346  11.843  10.398  1.00 10.00      B   
ATOM   4563  CA  GLY   341      15.857  10.650   8.731  1.00 10.00      B   
ATOM   4564  C   GLY   341      14.541  10.683   7.982  1.00 10.00      B   
ATOM   4565  O   GLY   341      13.474  10.534   8.581  1.00 10.00      B   
ATOM   4566  N   GLU   342      14.609  10.898   6.679  1.00 10.00      B   
ATOM   4567  HN  GLU   342      15.492  11.012   6.258  1.00 10.00      B   
ATOM   4568  CA  GLU   342      13.415  10.951   5.845  1.00 10.00      B   
ATOM   4569  CB  GLU   342      13.504  12.122   4.863  1.00 10.00      B   
ATOM   4570  CG  GLU   342      13.901  13.443   5.500  1.00 10.00      B   
ATOM   4571  CD  GLU   342      14.018  14.558   4.485  1.00 10.00      B   
ATOM   4572  OE1 GLU   342      14.917  14.491   3.624  1.00 10.00      B   
ATOM   4573  OE2 GLU   342      13.213  15.514   4.551  1.00 10.00      B   
ATOM   4574  C   GLU   342      13.278   9.648   5.075  1.00 10.00      B   
ATOM   4575  O   GLU   342      14.244   9.177   4.480  1.00 10.00      B   
ATOM   4576  N   PHE   343      12.092   9.067   5.083  1.00 10.00      B   
ATOM   4577  HN  PHE   343      11.349   9.486   5.574  1.00 10.00      B   
ATOM   4578  CA  PHE   343      11.865   7.814   4.385  1.00 10.00      B   
ATOM   4579  CB  PHE   343      11.777   6.651   5.375  1.00 10.00      B   
ATOM   4580  CG  PHE   343      11.531   5.317   4.729  1.00 10.00      B   
ATOM   4581  CD1 PHE   343      12.570   4.616   4.143  1.00 10.00      B   
ATOM   4582  CD2 PHE   343      10.260   4.763   4.708  1.00 10.00      B   
ATOM   4583  CE1 PHE   343      12.349   3.389   3.550  1.00 10.00      B   
ATOM   4584  CE2 PHE   343      10.031   3.538   4.116  1.00 10.00      B   
ATOM   4585  CZ  PHE   343      11.077   2.850   3.536  1.00 10.00      B   
ATOM   4586  C   PHE   343      10.615   7.862   3.519  1.00 10.00      B   
ATOM   4587  O   PHE   343       9.500   7.989   4.024  1.00 10.00      B   
ATOM   4588  N   TYR   344      10.818   7.773   2.216  1.00 10.00      B   
ATOM   4589  HN  TYR   344      11.743   7.709   1.881  1.00 10.00      B   
ATOM   4590  CA  TYR   344       9.725   7.769   1.256  1.00 10.00      B   
ATOM   4591  CB  TYR   344       9.739   9.044   0.406  1.00 10.00      B   
ATOM   4592  CG  TYR   344       9.789  10.335   1.192  1.00 10.00      B   
ATOM   4593  CD1 TYR   344      10.950  11.094   1.237  1.00 10.00      B   
ATOM   4594  CD2 TYR   344       8.676  10.798   1.880  1.00 10.00      B   
ATOM   4595  CE1 TYR   344      11.004  12.279   1.946  1.00 10.00      B   
ATOM   4596  CE2 TYR   344       8.719  11.980   2.593  1.00 10.00      B   
ATOM   4597  CZ  TYR   344       9.884  12.717   2.622  1.00 10.00      B   
ATOM   4598  OH  TYR   344       9.930  13.898   3.325  1.00 10.00      B   
ATOM   4599  HH  TYR   344      10.032  14.638   2.698  1.00 10.00      B   
ATOM   4600  C   TYR   344       9.888   6.562   0.345  1.00 10.00      B   
ATOM   4601  O   TYR   344      10.991   6.291  -0.137  1.00 10.00      B   
ATOM   4602  N   SER   345       8.819   5.814   0.131  1.00 10.00      B   
ATOM   4603  HN  SER   345       7.967   6.049   0.562  1.00 10.00      B   
ATOM   4604  CA  SER   345       8.890   4.640  -0.727  1.00 10.00      B   
ATOM   4605  CB  SER   345       9.435   3.434   0.042  1.00 10.00      B   
ATOM   4606  OG  SER   345      10.810   3.607   0.343  1.00 10.00      B   
ATOM   4607  HG  SER   345      11.043   4.539   0.221  1.00 10.00      B   
ATOM   4608  C   SER   345       7.550   4.296  -1.363  1.00 10.00      B   
ATOM   4609  O   SER   345       6.490   4.484  -0.761  1.00 10.00      B   
ATOM   4610  N   VAL   346       7.615   3.808  -2.591  1.00 10.00      B   
ATOM   4611  HN  VAL   346       8.496   3.716  -3.019  1.00 10.00      B   
ATOM   4612  CA  VAL   346       6.431   3.406  -3.330  1.00 10.00      B   
ATOM   4613  CB  VAL   346       6.300   4.176  -4.662  1.00 10.00      B   
ATOM   4614  CG1 VAL   346       5.001   3.816  -5.370  1.00 10.00      B   
ATOM   4615  CG2 VAL   346       6.383   5.678  -4.431  1.00 10.00      B   
ATOM   4616  C   VAL   346       6.511   1.911  -3.621  1.00 10.00      B   
ATOM   4617  O   VAL   346       7.459   1.442  -4.261  1.00 10.00      B   
ATOM   4618  N   ALA   347       5.544   1.164  -3.125  1.00 10.00      B   
ATOM   4619  HN  ALA   347       4.822   1.589  -2.606  1.00 10.00      B   
ATOM   4620  CA  ALA   347       5.514  -0.271  -3.331  1.00 10.00      B   
ATOM   4621  CB  ALA   347       5.527  -0.997  -1.995  1.00 10.00      B   
ATOM   4622  C   ALA   347       4.296  -0.669  -4.152  1.00 10.00      B   
ATOM   4623  O   ALA   347       3.157  -0.567  -3.687  1.00 10.00      B   
ATOM   4624  N   LEU   348       4.539  -1.108  -5.376  1.00 10.00      B   
ATOM   4625  HN  LEU   348       5.468  -1.161  -5.692  1.00 10.00      B   
ATOM   4626  CA  LEU   348       3.469  -1.524  -6.267  1.00 10.00      B   
ATOM   4627  CB  LEU   348       3.524  -0.728  -7.577  1.00 10.00      B   
ATOM   4628  CG  LEU   348       2.465  -1.066  -8.631  1.00 10.00      B   
ATOM   4629  CD1 LEU   348       1.061  -0.852  -8.081  1.00 10.00      B   
ATOM   4630  CD2 LEU   348       2.682  -0.233  -9.885  1.00 10.00      B   
ATOM   4631  C   LEU   348       3.573  -3.017  -6.544  1.00 10.00      B   
ATOM   4632  O   LEU   348       4.656  -3.526  -6.842  1.00 10.00      B   
ATOM   4633  N   THR   349       2.455  -3.716  -6.425  1.00 10.00      B   
ATOM   4634  HN  THR   349       1.622  -3.257  -6.177  1.00 10.00      B   
ATOM   4635  CA  THR   349       2.429  -5.150  -6.663  1.00 10.00      B   
ATOM   4636  CB  THR   349       2.639  -5.937  -5.351  1.00 10.00      B   
ATOM   4637  OG1 THR   349       2.492  -5.051  -4.228  1.00 10.00      B   
ATOM   4638  HG1 THR   349       2.085  -4.230  -4.529  1.00 10.00      B   
ATOM   4639  CG2 THR   349       4.022  -6.569  -5.322  1.00 10.00      B   
ATOM   4640  C   THR   349       1.112  -5.573  -7.308  1.00 10.00      B   
ATOM   4641  O   THR   349       0.074  -4.944  -7.088  1.00 10.00      B   
ATOM   4642  N   SER   350       1.162  -6.628  -8.109  1.00 10.00      B   
ATOM   4643  HN  SER   350       2.022  -7.080  -8.258  1.00 10.00      B   
ATOM   4644  CA  SER   350      -0.025  -7.142  -8.774  1.00 10.00      B   
ATOM   4645  CB  SER   350      -0.309  -6.389 -10.076  1.00 10.00      B   
ATOM   4646  OG  SER   350      -1.676  -6.514 -10.439  1.00 10.00      B   
ATOM   4647  HG  SER   350      -1.778  -6.361 -11.389  1.00 10.00      B   
ATOM   4648  C   SER   350       0.120  -8.639  -9.030  1.00 10.00      B   
ATOM   4649  O   SER   350       1.095  -9.254  -8.594  1.00 10.00      B   
ATOM   4650  N   GLY   351      -0.849  -9.222  -9.728  1.00 10.00      B   
ATOM   4651  HN  GLY   351      -1.600  -8.679 -10.052  1.00 10.00      B   
ATOM   4652  CA  GLY   351      -0.807 -10.645 -10.016  1.00 10.00      B   
ATOM   4653  C   GLY   351      -0.778 -11.465  -8.744  1.00 10.00      B   
ATOM   4654  O   GLY   351      -1.665 -11.338  -7.903  1.00 10.00      B   
ATOM   4655  N   HIS   352       0.253 -12.282  -8.589  1.00 10.00      B   
ATOM   4656  HN  HIS   352       0.940 -12.328  -9.291  1.00 10.00      B   
ATOM   4657  CA  HIS   352       0.400 -13.112  -7.401  1.00 10.00      B   
ATOM   4658  CB  HIS   352       0.401 -14.600  -7.765  1.00 10.00      B   
ATOM   4659  CG  HIS   352      -0.964 -15.184  -7.967  1.00 10.00      B   
ATOM   4660  ND1 HIS   352      -1.844 -15.426  -6.932  1.00 10.00      B   
ATOM   4661  HD1 HIS   352      -1.672 -15.254  -5.982  1.00 10.00      B   
ATOM   4662  CD2 HIS   352      -1.602 -15.576  -9.095  1.00 10.00      B   
ATOM   4663  CE1 HIS   352      -2.960 -15.939  -7.415  1.00 10.00      B   
ATOM   4664  NE2 HIS   352      -2.839 -16.039  -8.721  1.00 10.00      B   
ATOM   4665  HE2 HIS   352      -3.526 -16.390  -9.329  1.00 10.00      B   
ATOM   4666  C   HIS   352       1.675 -12.744  -6.652  1.00 10.00      B   
ATOM   4667  O   HIS   352       2.159 -13.507  -5.813  1.00 10.00      B   
ATOM   4668  N   GLN   353       2.204 -11.562  -6.958  1.00 10.00      B   
ATOM   4669  HN  GLN   353       1.750 -10.999  -7.619  1.00 10.00      B   
ATOM   4670  CA  GLN   353       3.427 -11.069  -6.334  1.00 10.00      B   
ATOM   4671  CB  GLN   353       3.962  -9.848  -7.093  1.00 10.00      B   
ATOM   4672  CG  GLN   353       4.267 -10.109  -8.560  1.00 10.00      B   
ATOM   4673  CD  GLN   353       4.348  -8.836  -9.386  1.00 10.00      B   
ATOM   4674  OE1 GLN   353       3.703  -7.829  -9.074  1.00 10.00      B   
ATOM   4675  NE2 GLN   353       5.133  -8.875 -10.451  1.00 10.00      B   
ATOM   4676 HE21 GLN   353       5.615  -9.713 -10.642  1.00 10.00      B   
ATOM   4677 HE22 GLN   353       5.197  -8.071 -11.013  1.00 10.00      B   
ATOM   4678  C   GLN   353       3.187 -10.707  -4.873  1.00 10.00      B   
ATOM   4679  O   GLN   353       2.101 -10.255  -4.500  1.00 10.00      B   
ATOM   4680  N   GLN   354       4.201 -10.911  -4.050  1.00 10.00      B   
ATOM   4681  HN  GLN   354       5.045 -11.270  -4.407  1.00 10.00      B   
ATOM   4682  CA  GLN   354       4.105 -10.606  -2.633  1.00 10.00      B   
ATOM   4683  CB  GLN   354       4.134 -11.892  -1.804  1.00 10.00      B   
ATOM   4684  CG  GLN   354       3.204 -12.977  -2.320  1.00 10.00      B   
ATOM   4685  CD  GLN   354       3.021 -14.112  -1.339  1.00 10.00      B   
ATOM   4686  OE1 GLN   354       2.096 -14.102  -0.529  1.00 10.00      B   
ATOM   4687  NE2 GLN   354       3.901 -15.098  -1.400  1.00 10.00      B   
ATOM   4688 HE21 GLN   354       4.613 -15.047  -2.074  1.00 10.00      B   
ATOM   4689 HE22 GLN   354       3.803 -15.842  -0.772  1.00 10.00      B   
ATOM   4690  C   GLN   354       5.235  -9.672  -2.217  1.00 10.00      B   
ATOM   4691  O   GLN   354       6.412 -10.025  -2.308  1.00 10.00      B   
ATOM   4692  N   ALA   355       4.877  -8.483  -1.763  1.00 10.00      B   
ATOM   4693  HN  ALA   355       3.924  -8.262  -1.690  1.00 10.00      B   
ATOM   4694  CA  ALA   355       5.868  -7.503  -1.352  1.00 10.00      B   
ATOM   4695  CB  ALA   355       5.712  -6.218  -2.148  1.00 10.00      B   
ATOM   4696  C   ALA   355       5.782  -7.215   0.136  1.00 10.00      B   
ATOM   4697  O   ALA   355       4.692  -7.081   0.696  1.00 10.00      B   
ATOM   4698  N   ASP   356       6.940  -7.147   0.769  1.00 10.00      B   
ATOM   4699  HN  ASP   356       7.768  -7.305   0.266  1.00 10.00      B   
ATOM   4700  CA  ASP   356       7.037  -6.856   2.187  1.00 10.00      B   
ATOM   4701  CB  ASP   356       7.385  -8.122   2.965  1.00 10.00      B   
ATOM   4702  CG  ASP   356       6.837  -8.103   4.372  1.00 10.00      B   
ATOM   4703  OD1 ASP   356       5.899  -8.882   4.650  1.00 10.00      B   
ATOM   4704  OD2 ASP   356       7.334  -7.321   5.207  1.00 10.00      B   
ATOM   4705  C   ASP   356       8.132  -5.829   2.388  1.00 10.00      B   
ATOM   4706  O   ASP   356       9.232  -5.978   1.850  1.00 10.00      B   
ATOM   4707  N   THR   357       7.842  -4.779   3.130  1.00 10.00      B   
ATOM   4708  HN  THR   357       6.950  -4.700   3.537  1.00 10.00      B   
ATOM   4709  CA  THR   357       8.829  -3.748   3.362  1.00 10.00      B   
ATOM   4710  CB  THR   357       9.089  -2.914   2.081  1.00 10.00      B   
ATOM   4711  OG1 THR   357      10.369  -2.270   2.165  1.00 10.00      B   
ATOM   4712  HG1 THR   357      10.999  -2.868   2.600  1.00 10.00      B   
ATOM   4713  CG2 THR   357       8.000  -1.873   1.855  1.00 10.00      B   
ATOM   4714  C   THR   357       8.445  -2.850   4.534  1.00 10.00      B   
ATOM   4715  O   THR   357       7.411  -3.043   5.174  1.00 10.00      B   
ATOM   4716  N   GLY   358       9.293  -1.879   4.808  1.00 10.00      B   
ATOM   4717  HN  GLY   358      10.096  -1.776   4.251  1.00 10.00      B   
ATOM   4718  CA  GLY   358       9.060  -0.960   5.892  1.00 10.00      B   
ATOM   4719  C   GLY   358      10.299  -0.152   6.160  1.00 10.00      B   
ATOM   4720  O   GLY   358      11.032   0.182   5.232  1.00 10.00      B   
ATOM   4721  N   THR   359      10.554   0.143   7.418  1.00 10.00      B   
ATOM   4722  HN  THR   359       9.947  -0.170   8.123  1.00 10.00      B   
ATOM   4723  CA  THR   359      11.726   0.914   7.785  1.00 10.00      B   
ATOM   4724  CB  THR   359      11.541   2.418   7.472  1.00 10.00      B   
ATOM   4725  OG1 THR   359      12.796   3.110   7.588  1.00 10.00      B   
ATOM   4726  HG1 THR   359      13.479   2.629   7.100  1.00 10.00      B   
ATOM   4727  CG2 THR   359      10.526   3.050   8.412  1.00 10.00      B   
ATOM   4728  C   THR   359      12.038   0.722   9.264  1.00 10.00      B   
ATOM   4729  O   THR   359      11.157   0.366  10.052  1.00 10.00      B   
ATOM   4730  N   LYS   360      13.292   0.939   9.625  1.00 10.00      B   
ATOM   4731  HN  LYS   360      13.945   1.210   8.944  1.00 10.00      B   
ATOM   4732  CA  LYS   360      13.730   0.802  11.001  1.00 10.00      B   
ATOM   4733  CB  LYS   360      14.644  -0.415  11.158  1.00 10.00      B   
ATOM   4734  CG  LYS   360      13.953  -1.747  10.917  1.00 10.00      B   
ATOM   4735  CD  LYS   360      14.938  -2.898  10.997  1.00 10.00      B   
ATOM   4736  CE  LYS   360      14.224  -4.237  11.017  1.00 10.00      B   
ATOM   4737  NZ  LYS   360      15.174  -5.368  11.167  1.00 10.00      B   
ATOM   4738  HZ1 LYS   360      15.848  -5.375  10.376  1.00 10.00      B   
ATOM   4739  HZ2 LYS   360      14.656  -6.269  11.174  1.00 10.00      B   
ATOM   4740  HZ3 LYS   360      15.704  -5.278  12.060  1.00 10.00      B   
ATOM   4741  C   LYS   360      14.446   2.070  11.442  1.00 10.00      B   
ATOM   4742  O   LYS   360      15.608   2.296  11.098  1.00 10.00      B   
ATOM   4743  N   MET   361      13.737   2.905  12.184  1.00 10.00      B   
ATOM   4744  HN  MET   361      12.814   2.665  12.423  1.00 10.00      B   
ATOM   4745  CA  MET   361      14.294   4.157  12.665  1.00 10.00      B   
ATOM   4746  CB  MET   361      13.240   5.264  12.632  1.00 10.00      B   
ATOM   4747  CG  MET   361      12.830   5.694  11.233  1.00 10.00      B   
ATOM   4748  SD  MET   361      14.117   6.624  10.377  1.00 10.00      B   
ATOM   4749  CE  MET   361      13.302   6.957   8.817  1.00 10.00      B   
ATOM   4750  C   MET   361      14.857   4.005  14.069  1.00 10.00      B   
ATOM   4751  O   MET   361      14.112   3.979  15.051  1.00 10.00      B   
ATOM   4752  N   ILE   362      16.172   3.896  14.155  1.00 10.00      B   
ATOM   4753  HN  ILE   362      16.710   3.925  13.331  1.00 10.00      B   
ATOM   4754  CA  ILE   362      16.846   3.750  15.434  1.00 10.00      B   
ATOM   4755  CB  ILE   362      18.111   2.873  15.314  1.00 10.00      B   
ATOM   4756  CG1 ILE   362      17.816   1.613  14.492  1.00 10.00      B   
ATOM   4757  CG2 ILE   362      18.617   2.495  16.699  1.00 10.00      B   
ATOM   4758  CD1 ILE   362      19.050   0.817  14.122  1.00 10.00      B   
ATOM   4759  C   ILE   362      17.233   5.126  15.963  1.00 10.00      B   
ATOM   4760  O   ILE   362      18.131   5.777  15.429  1.00 10.00      B   
ATOM   4761  N   HIS   363      16.543   5.574  16.998  1.00 10.00      B   
ATOM   4762  HN  HIS   363      15.843   5.004  17.393  1.00 10.00      B   
ATOM   4763  CA  HIS   363      16.808   6.881  17.580  1.00 10.00      B   
ATOM   4764  CB  HIS   363      15.496   7.600  17.900  1.00 10.00      B   
ATOM   4765  CG  HIS   363      14.851   8.219  16.703  1.00 10.00      B   
ATOM   4766  ND1 HIS   363      14.724   9.579  16.543  1.00 10.00      B   
ATOM   4767  HD1 HIS   363      15.043  10.268  17.178  1.00 10.00      B   
ATOM   4768  CD2 HIS   363      14.320   7.660  15.590  1.00 10.00      B   
ATOM   4769  CE1 HIS   363      14.143   9.832  15.390  1.00 10.00      B   
ATOM   4770  NE2 HIS   363      13.892   8.688  14.791  1.00 10.00      B   
ATOM   4771  HE2 HIS   363      13.492   8.596  13.894  1.00 10.00      B   
ATOM   4772  C   HIS   363      17.660   6.761  18.830  1.00 10.00      B   
ATOM   4773  O   HIS   363      17.175   6.332  19.875  1.00 10.00      B   
ATOM   4774  N   ILE   364      18.930   7.128  18.715  1.00 10.00      B   
ATOM   4775  HN  ILE   364      19.262   7.445  17.845  1.00 10.00      B   
ATOM   4776  CA  ILE   364      19.850   7.060  19.842  1.00 10.00      B   
ATOM   4777  CB  ILE   364      21.096   6.211  19.504  1.00 10.00      B   
ATOM   4778  CG1 ILE   364      20.689   4.912  18.796  1.00 10.00      B   
ATOM   4779  CG2 ILE   364      21.887   5.903  20.769  1.00 10.00      B   
ATOM   4780  CD1 ILE   364      21.859   4.082  18.305  1.00 10.00      B   
ATOM   4781  C   ILE   364      20.292   8.461  20.269  1.00 10.00      B   
ATOM   4782  O   ILE   364      20.489   8.726  21.455  1.00 10.00      B   
ATOM   4783  N   GLY   365      20.429   9.357  19.296  1.00 10.00      B   
ATOM   4784  HN  GLY   365      20.239   9.093  18.372  1.00 10.00      B   
ATOM   4785  CA  GLY   365      20.856  10.716  19.584  1.00 10.00      B   
ATOM   4786  C   GLY   365      19.710  11.621  19.997  1.00 10.00      B   
ATOM   4787  O   GLY   365      18.540  11.262  19.849  1.00 10.00      B   
ATOM   4788  N   LYS   366      20.045  12.796  20.513  1.00 10.00      B   
ATOM   4789  HN  LYS   366      20.994  13.031  20.594  1.00 10.00      B   
ATOM   4790  CA  LYS   366      19.040  13.753  20.944  1.00 10.00      B   
ATOM   4791  CB  LYS   366      19.551  14.591  22.118  1.00 10.00      B   
ATOM   4792  CG  LYS   366      19.860  13.783  23.368  1.00 10.00      B   
ATOM   4793  CD  LYS   366      20.192  14.688  24.545  1.00 10.00      B   
ATOM   4794  CE  LYS   366      21.636  14.518  24.987  1.00 10.00      B   
ATOM   4795  NZ  LYS   366      21.907  15.208  26.276  1.00 10.00      B   
ATOM   4796  HZ1 LYS   366      21.441  14.703  27.056  1.00 10.00      B   
ATOM   4797  HZ2 LYS   366      21.546  16.183  26.246  1.00 10.00      B   
ATOM   4798  HZ3 LYS   366      22.932  15.233  26.458  1.00 10.00      B   
ATOM   4799  C   LYS   366      18.618  14.654  19.786  1.00 10.00      B   
ATOM   4800  O   LYS   366      19.385  14.867  18.844  1.00 10.00      B   
ATOM   4801  N   ASN   367      17.388  15.164  19.865  1.00 10.00      B   
ATOM   4802  HN  ASN   367      16.832  14.939  20.643  1.00 10.00      B   
ATOM   4803  CA  ASN   367      16.831  16.042  18.836  1.00 10.00      B   
ATOM   4804  CB  ASN   367      17.574  17.383  18.783  1.00 10.00      B   
ATOM   4805  CG  ASN   367      16.860  18.472  19.559  1.00 10.00      B   
ATOM   4806  OD1 ASN   367      15.632  18.485  19.650  1.00 10.00      B   
ATOM   4807  ND2 ASN   367      17.619  19.392  20.128  1.00 10.00      B   
ATOM   4808 HD21 ASN   367      18.592  19.322  20.019  1.00 10.00      B   
ATOM   4809 HD22 ASN   367      17.179  20.106  20.638  1.00 10.00      B   
ATOM   4810  C   ASN   367      16.820  15.366  17.470  1.00 10.00      B   
ATOM   4811  O   ASN   367      17.213  15.959  16.466  1.00 10.00      B   
ATOM   4812  N   THR   368      16.359  14.126  17.435  1.00 10.00      B   
ATOM   4813  HN  THR   368      16.033  13.709  18.262  1.00 10.00      B   
ATOM   4814  CA  THR   368      16.312  13.372  16.192  1.00 10.00      B   
ATOM   4815  CB  THR   368      16.830  11.935  16.397  1.00 10.00      B   
ATOM   4816  OG1 THR   368      16.308  11.399  17.621  1.00 10.00      B   
ATOM   4817  HG1 THR   368      16.841  11.717  18.364  1.00 10.00      B   
ATOM   4818  CG2 THR   368      18.346  11.928  16.474  1.00 10.00      B   
ATOM   4819  C   THR   368      14.900  13.353  15.603  1.00 10.00      B   
ATOM   4820  O   THR   368      13.921  13.089  16.309  1.00 10.00      B   
ATOM   4821  N   LYS   369      14.794  13.642  14.311  1.00 10.00      B   
ATOM   4822  HN  LYS   369      15.609  13.841  13.794  1.00 10.00      B   
ATOM   4823  CA  LYS   369      13.500  13.666  13.636  1.00 10.00      B   
ATOM   4824  CB  LYS   369      13.261  15.027  12.979  1.00 10.00      B   
ATOM   4825  CG  LYS   369      13.155  16.188  13.953  1.00 10.00      B   
ATOM   4826  CD  LYS   369      12.888  17.491  13.216  1.00 10.00      B   
ATOM   4827  CE  LYS   369      12.832  18.672  14.169  1.00 10.00      B   
ATOM   4828  NZ  LYS   369      14.136  18.911  14.838  1.00 10.00      B   
ATOM   4829  HZ1 LYS   369      14.370  18.113  15.463  1.00 10.00      B   
ATOM   4830  HZ2 LYS   369      14.095  19.779  15.408  1.00 10.00      B   
ATOM   4831  HZ3 LYS   369      14.890  19.012  14.129  1.00 10.00      B   
ATOM   4832  C   LYS   369      13.403  12.565  12.586  1.00 10.00      B   
ATOM   4833  O   LYS   369      14.420  12.040  12.124  1.00 10.00      B   
ATOM   4834  N   SER   370      12.177  12.214  12.210  1.00 10.00      B   
ATOM   4835  HN  SER   370      11.403  12.669  12.610  1.00 10.00      B   
ATOM   4836  CA  SER   370      11.950  11.177  11.214  1.00 10.00      B   
ATOM   4837  CB  SER   370      12.045   9.784  11.845  1.00 10.00      B   
ATOM   4838  OG  SER   370      13.342   9.543  12.358  1.00 10.00      B   
ATOM   4839  HG  SER   370      13.934  10.257  12.076  1.00 10.00      B   
ATOM   4840  C   SER   370      10.595  11.336  10.532  1.00 10.00      B   
ATOM   4841  O   SER   370       9.555  11.427  11.194  1.00 10.00      B   
ATOM   4842  N   THR   371      10.624  11.368   9.209  1.00 10.00      B   
ATOM   4843  HN  THR   371      11.491  11.307   8.751  1.00 10.00      B   
ATOM   4844  CA  THR   371       9.418  11.487   8.406  1.00 10.00      B   
ATOM   4845  CB  THR   371       9.496  12.710   7.472  1.00 10.00      B   
ATOM   4846  OG1 THR   371      10.198  13.777   8.130  1.00 10.00      B   
ATOM   4847  HG1 THR   371      10.551  14.383   7.464  1.00 10.00      B   
ATOM   4848  CG2 THR   371       8.100  13.186   7.099  1.00 10.00      B   
ATOM   4849  C   THR   371       9.278  10.223   7.564  1.00 10.00      B   
ATOM   4850  O   THR   371      10.030  10.019   6.610  1.00 10.00      B   
ATOM   4851  N   ILE   372       8.331   9.368   7.927  1.00 10.00      B   
ATOM   4852  HN  ILE   372       7.739   9.594   8.680  1.00 10.00      B   
ATOM   4853  CA  ILE   372       8.136   8.109   7.222  1.00 10.00      B   
ATOM   4854  CB  ILE   372       8.180   6.911   8.194  1.00 10.00      B   
ATOM   4855  CG1 ILE   372       9.394   7.012   9.125  1.00 10.00      B   
ATOM   4856  CG2 ILE   372       8.210   5.603   7.419  1.00 10.00      B   
ATOM   4857  CD1 ILE   372       9.347   6.055  10.298  1.00 10.00      B   
ATOM   4858  C   ILE   372       6.817   8.080   6.457  1.00 10.00      B   
ATOM   4859  O   ILE   372       5.739   7.988   7.052  1.00 10.00      B   
ATOM   4860  N   ILE   373       6.909   8.145   5.135  1.00 10.00      B   
ATOM   4861  HN  ILE   373       7.803   8.211   4.719  1.00 10.00      B   
ATOM   4862  CA  ILE   373       5.731   8.112   4.275  1.00 10.00      B   
ATOM   4863  CB  ILE   373       5.476   9.472   3.585  1.00 10.00      B   
ATOM   4864  CG1 ILE   373       5.326  10.584   4.631  1.00 10.00      B   
ATOM   4865  CG2 ILE   373       4.241   9.404   2.690  1.00 10.00      B   
ATOM   4866  CD1 ILE   373       5.228  11.976   4.045  1.00 10.00      B   
ATOM   4867  C   ILE   373       5.894   7.021   3.218  1.00 10.00      B   
ATOM   4868  O   ILE   373       6.729   7.129   2.318  1.00 10.00      B   
ATOM   4869  N   SER   374       5.105   5.966   3.337  1.00 10.00      B   
ATOM   4870  HN  SER   374       4.452   5.936   4.068  1.00 10.00      B   
ATOM   4871  CA  SER   374       5.176   4.856   2.399  1.00 10.00      B   
ATOM   4872  CB  SER   374       5.617   3.578   3.122  1.00 10.00      B   
ATOM   4873  OG  SER   374       6.030   2.576   2.207  1.00 10.00      B   
ATOM   4874  HG  SER   374       5.330   1.918   2.115  1.00 10.00      B   
ATOM   4875  C   SER   374       3.837   4.641   1.702  1.00 10.00      B   
ATOM   4876  O   SER   374       2.776   4.767   2.320  1.00 10.00      B   
ATOM   4877  N   LYS   375       3.899   4.332   0.411  1.00 10.00      B   
ATOM   4878  HN  LYS   375       4.782   4.260  -0.019  1.00 10.00      B   
ATOM   4879  CA  LYS   375       2.707   4.092  -0.388  1.00 10.00      B   
ATOM   4880  CB  LYS   375       2.724   4.965  -1.647  1.00 10.00      B   
ATOM   4881  CG  LYS   375       2.294   6.407  -1.426  1.00 10.00      B   
ATOM   4882  CD  LYS   375       0.795   6.508  -1.190  1.00 10.00      B   
ATOM   4883  CE  LYS   375       0.299   7.942  -1.312  1.00 10.00      B   
ATOM   4884  NZ  LYS   375       0.832   8.824  -0.239  1.00 10.00      B   
ATOM   4885  HZ1 LYS   375       0.442   9.783  -0.337  1.00 10.00      B   
ATOM   4886  HZ2 LYS   375       1.865   8.880  -0.300  1.00 10.00      B   
ATOM   4887  HZ3 LYS   375       0.570   8.453   0.705  1.00 10.00      B   
ATOM   4888  C   LYS   375       2.620   2.623  -0.785  1.00 10.00      B   
ATOM   4889  O   LYS   375       3.438   2.136  -1.567  1.00 10.00      B   
ATOM   4890  N   GLY   376       1.638   1.924  -0.237  1.00 10.00      B   
ATOM   4891  HN  GLY   376       1.020   2.370   0.388  1.00 10.00      B   
ATOM   4892  CA  GLY   376       1.460   0.520  -0.547  1.00 10.00      B   
ATOM   4893  C   GLY   376       0.271   0.290  -1.456  1.00 10.00      B   
ATOM   4894  O   GLY   376      -0.880   0.441  -1.035  1.00 10.00      B   
ATOM   4895  N   ILE   377       0.542  -0.069  -2.703  1.00 10.00      B   
ATOM   4896  HN  ILE   377       1.481  -0.177  -2.980  1.00 10.00      B   
ATOM   4897  CA  ILE   377      -0.512  -0.315  -3.676  1.00 10.00      B   
ATOM   4898  CB  ILE   377      -0.293   0.510  -4.964  1.00 10.00      B   
ATOM   4899  CG1 ILE   377       0.212   1.918  -4.625  1.00 10.00      B   
ATOM   4900  CG2 ILE   377      -1.583   0.592  -5.767  1.00 10.00      B   
ATOM   4901  CD1 ILE   377       0.820   2.652  -5.800  1.00 10.00      B   
ATOM   4902  C   ILE   377      -0.583  -1.799  -4.035  1.00 10.00      B   
ATOM   4903  O   ILE   377       0.407  -2.394  -4.476  1.00 10.00      B   
ATOM   4904  N   SER   378      -1.753  -2.392  -3.844  1.00 10.00      B   
ATOM   4905  HN  SER   378      -2.505  -1.868  -3.482  1.00 10.00      B   
ATOM   4906  CA  SER   378      -1.953  -3.802  -4.143  1.00 10.00      B   
ATOM   4907  CB  SER   378      -2.345  -4.545  -2.864  1.00 10.00      B   
ATOM   4908  OG  SER   378      -1.869  -3.857  -1.715  1.00 10.00      B   
ATOM   4909  HG  SER   378      -1.215  -4.401  -1.269  1.00 10.00      B   
ATOM   4910  C   SER   378      -3.032  -3.982  -5.211  1.00 10.00      B   
ATOM   4911  O   SER   378      -4.120  -3.412  -5.108  1.00 10.00      B   
ATOM   4912  N   ALA   379      -2.721  -4.756  -6.245  1.00 10.00      B   
ATOM   4913  HN  ALA   379      -1.826  -5.164  -6.288  1.00 10.00      B   
ATOM   4914  CA  ALA   379      -3.668  -5.012  -7.321  1.00 10.00      B   
ATOM   4915  CB  ALA   379      -3.305  -4.205  -8.559  1.00 10.00      B   
ATOM   4916  C   ALA   379      -3.725  -6.502  -7.647  1.00 10.00      B   
ATOM   4917  O   ALA   379      -2.802  -7.256  -7.327  1.00 10.00      B   
ATOM   4918  N   GLY   380      -4.815  -6.926  -8.274  1.00 10.00      B   
ATOM   4919  HN  GLY   380      -5.525  -6.287  -8.489  1.00 10.00      B   
ATOM   4920  CA  GLY   380      -4.971  -8.324  -8.631  1.00 10.00      B   
ATOM   4921  C   GLY   380      -5.171  -9.200  -7.412  1.00 10.00      B   
ATOM   4922  O   GLY   380      -6.207  -9.130  -6.757  1.00 10.00      B   
ATOM   4923  N   HIS   381      -4.177 -10.027  -7.112  1.00 10.00      B   
ATOM   4924  HN  HIS   381      -3.380 -10.046  -7.689  1.00 10.00      B   
ATOM   4925  CA  HIS   381      -4.229 -10.920  -5.956  1.00 10.00      B   
ATOM   4926  CB  HIS   381      -4.450 -12.371  -6.398  1.00 10.00      B   
ATOM   4927  CG  HIS   381      -5.846 -12.681  -6.836  1.00 10.00      B   
ATOM   4928  ND1 HIS   381      -6.791 -13.230  -5.999  1.00 10.00      B   
ATOM   4929  HD1 HIS   381      -6.659 -13.457  -5.044  1.00 10.00      B   
ATOM   4930  CD2 HIS   381      -6.454 -12.524  -8.039  1.00 10.00      B   
ATOM   4931  CE1 HIS   381      -7.918 -13.400  -6.667  1.00 10.00      B   
ATOM   4932  NE2 HIS   381      -7.740 -12.978  -7.905  1.00 10.00      B   
ATOM   4933  HE2 HIS   381      -8.421 -12.993  -8.616  1.00 10.00      B   
ATOM   4934  C   HIS   381      -2.927 -10.821  -5.168  1.00 10.00      B   
ATOM   4935  O   HIS   381      -2.557 -11.736  -4.428  1.00 10.00      B   
ATOM   4936  N   SER   382      -2.234  -9.702  -5.338  1.00 10.00      B   
ATOM   4937  HN  SER   382      -2.590  -9.007  -5.928  1.00 10.00      B   
ATOM   4938  CA  SER   382      -0.965  -9.474  -4.663  1.00 10.00      B   
ATOM   4939  CB  SER   382      -0.246  -8.268  -5.266  1.00 10.00      B   
ATOM   4940  OG  SER   382      -1.107  -7.145  -5.347  1.00 10.00      B   
ATOM   4941  HG  SER   382      -1.669  -7.228  -6.130  1.00 10.00      B   
ATOM   4942  C   SER   382      -1.149  -9.282  -3.163  1.00 10.00      B   
ATOM   4943  O   SER   382      -2.212  -8.856  -2.703  1.00 10.00      B   
ATOM   4944  N   GLN   383      -0.106  -9.602  -2.410  1.00 10.00      B   
ATOM   4945  HN  GLN   383       0.711  -9.930  -2.844  1.00 10.00      B   
ATOM   4946  CA  GLN   383      -0.129  -9.470  -0.963  1.00 10.00      B   
ATOM   4947  CB  GLN   383       0.070 -10.834  -0.299  1.00 10.00      B   
ATOM   4948  CG  GLN   383      -0.915 -11.893  -0.772  1.00 10.00      B   
ATOM   4949  CD  GLN   383      -2.355 -11.538  -0.451  1.00 10.00      B   
ATOM   4950  OE1 GLN   383      -2.648 -10.949   0.589  1.00 10.00      B   
ATOM   4951  NE2 GLN   383      -3.265 -11.883  -1.348  1.00 10.00      B   
ATOM   4952 HE21 GLN   383      -2.965 -12.342  -2.160  1.00 10.00      B   
ATOM   4953 HE22 GLN   383      -4.200 -11.653  -1.167  1.00 10.00      B   
ATOM   4954  C   GLN   383       0.950  -8.492  -0.517  1.00 10.00      B   
ATOM   4955  O   GLN   383       2.141  -8.818  -0.527  1.00 10.00      B   
ATOM   4956  N   ASN   384       0.531  -7.296  -0.139  1.00 10.00      B   
ATOM   4957  HN  ASN   384      -0.436  -7.108  -0.136  1.00 10.00      B   
ATOM   4958  CA  ASN   384       1.460  -6.253   0.289  1.00 10.00      B   
ATOM   4959  CB  ASN   384       1.172  -4.956  -0.476  1.00 10.00      B   
ATOM   4960  CG  ASN   384       2.337  -3.989  -0.470  1.00 10.00      B   
ATOM   4961  OD1 ASN   384       2.557  -3.266   0.499  1.00 10.00      B   
ATOM   4962  ND2 ASN   384       3.079  -3.950  -1.565  1.00 10.00      B   
ATOM   4963 HD21 ASN   384       2.838  -4.543  -2.316  1.00 10.00      B   
ATOM   4964 HD22 ASN   384       3.836  -3.332  -1.585  1.00 10.00      B   
ATOM   4965  C   ASN   384       1.346  -6.005   1.790  1.00 10.00      B   
ATOM   4966  O   ASN   384       0.242  -5.938   2.333  1.00 10.00      B   
ATOM   4967  N   SER   385       2.482  -5.887   2.461  1.00 10.00      B   
ATOM   4968  HN  SER   385       3.336  -5.970   1.983  1.00 10.00      B   
ATOM   4969  CA  SER   385       2.496  -5.637   3.895  1.00 10.00      B   
ATOM   4970  CB  SER   385       2.690  -6.943   4.672  1.00 10.00      B   
ATOM   4971  OG  SER   385       3.574  -7.812   3.985  1.00 10.00      B   
ATOM   4972  HG  SER   385       4.388  -7.932   4.508  1.00 10.00      B   
ATOM   4973  C   SER   385       3.578  -4.630   4.272  1.00 10.00      B   
ATOM   4974  O   SER   385       4.701  -4.685   3.764  1.00 10.00      B   
ATOM   4975  N   TYR   386       3.227  -3.708   5.158  1.00 10.00      B   
ATOM   4976  HN  TYR   386       2.312  -3.706   5.507  1.00 10.00      B   
ATOM   4977  CA  TYR   386       4.159  -2.695   5.620  1.00 10.00      B   
ATOM   4978  CB  TYR   386       3.559  -1.297   5.422  1.00 10.00      B   
ATOM   4979  CG  TYR   386       4.317  -0.186   6.118  1.00 10.00      B   
ATOM   4980  CD1 TYR   386       5.480   0.339   5.569  1.00 10.00      B   
ATOM   4981  CD2 TYR   386       3.868   0.337   7.326  1.00 10.00      B   
ATOM   4982  CE1 TYR   386       6.174   1.353   6.203  1.00 10.00      B   
ATOM   4983  CE2 TYR   386       4.555   1.351   7.965  1.00 10.00      B   
ATOM   4984  CZ  TYR   386       5.706   1.855   7.399  1.00 10.00      B   
ATOM   4985  OH  TYR   386       6.394   2.864   8.035  1.00 10.00      B   
ATOM   4986  HH  TYR   386       6.345   3.668   7.498  1.00 10.00      B   
ATOM   4987  C   TYR   386       4.502  -2.918   7.089  1.00 10.00      B   
ATOM   4988  O   TYR   386       3.618  -2.920   7.947  1.00 10.00      B   
ATOM   4989  N   ARG   387       5.781  -3.118   7.371  1.00 10.00      B   
ATOM   4990  HN  ARG   387       6.437  -3.125   6.635  1.00 10.00      B   
ATOM   4991  CA  ARG   387       6.242  -3.334   8.736  1.00 10.00      B   
ATOM   4992  CB  ARG   387       6.922  -4.697   8.879  1.00 10.00      B   
ATOM   4993  CG  ARG   387       6.092  -5.859   8.365  1.00 10.00      B   
ATOM   4994  CD  ARG   387       6.753  -7.194   8.658  1.00 10.00      B   
ATOM   4995  NE  ARG   387       6.419  -8.188   7.641  1.00 10.00      B   
ATOM   4996  HE  ARG   387       6.519  -7.910   6.692  1.00 10.00      B   
ATOM   4997  CZ  ARG   387       6.023  -9.434   7.903  1.00 10.00      B   
ATOM   4998  NH1 ARG   387       5.915  -9.855   9.157  1.00 10.00      B   
ATOM   4999 HH11 ARG   387       6.142  -9.214   9.948  1.00 10.00      B   
ATOM   5000 HH12 ARG   387       5.607 -10.831   9.360  1.00 10.00      B   
ATOM   5001  NH2 ARG   387       5.707 -10.248   6.900  1.00 10.00      B   
ATOM   5002 HH21 ARG   387       5.769  -9.904   5.907  1.00 10.00      B   
ATOM   5003 HH22 ARG   387       5.397 -11.228   7.088  1.00 10.00      B   
ATOM   5004  C   ARG   387       7.194  -2.222   9.162  1.00 10.00      B   
ATOM   5005  O   ARG   387       8.385  -2.242   8.834  1.00 10.00      B   
ATOM   5006  N   GLY   388       6.667  -1.253   9.890  1.00 10.00      B   
ATOM   5007  HN  GLY   388       5.719  -1.301  10.144  1.00 10.00      B   
ATOM   5008  CA  GLY   388       7.478  -0.142  10.341  1.00 10.00      B   
ATOM   5009  C   GLY   388       7.927  -0.316  11.776  1.00 10.00      B   
ATOM   5010  O   GLY   388       7.106  -0.557  12.662  1.00 10.00      B   
ATOM   5011  N   LEU   389       9.226  -0.195  12.007  1.00 10.00      B   
ATOM   5012  HN  LEU   389       9.829   0.018  11.259  1.00 10.00      B   
ATOM   5013  CA  LEU   389       9.784  -0.349  13.342  1.00 10.00      B   
ATOM   5014  CB  LEU   389      10.743  -1.545  13.387  1.00 10.00      B   
ATOM   5015  CG  LEU   389      11.565  -1.721  14.670  1.00 10.00      B   
ATOM   5016  CD1 LEU   389      10.669  -2.047  15.855  1.00 10.00      B   
ATOM   5017  CD2 LEU   389      12.625  -2.796  14.488  1.00 10.00      B   
ATOM   5018  C   LEU   389      10.504   0.920  13.781  1.00 10.00      B   
ATOM   5019  O   LEU   389      11.527   1.300  13.208  1.00 10.00      B   
ATOM   5020  N   VAL   390       9.957   1.582  14.788  1.00 10.00      B   
ATOM   5021  HN  VAL   390       9.127   1.243  15.194  1.00 10.00      B   
ATOM   5022  CA  VAL   390      10.558   2.798  15.313  1.00 10.00      B   
ATOM   5023  CB  VAL   390       9.576   3.992  15.285  1.00 10.00      B   
ATOM   5024  CG1 VAL   390      10.296   5.280  15.661  1.00 10.00      B   
ATOM   5025  CG2 VAL   390       8.927   4.125  13.915  1.00 10.00      B   
ATOM   5026  C   VAL   390      11.030   2.563  16.743  1.00 10.00      B   
ATOM   5027  O   VAL   390      10.217   2.385  17.653  1.00 10.00      B   
ATOM   5028  N   LYS   391      12.341   2.551  16.933  1.00 10.00      B   
ATOM   5029  HN  LYS   391      12.939   2.716  16.170  1.00 10.00      B   
ATOM   5030  CA  LYS   391      12.919   2.324  18.251  1.00 10.00      B   
ATOM   5031  CB  LYS   391      14.000   1.243  18.190  1.00 10.00      B   
ATOM   5032  CG  LYS   391      13.490  -0.128  17.774  1.00 10.00      B   
ATOM   5033  CD  LYS   391      14.621  -1.143  17.698  1.00 10.00      B   
ATOM   5034  CE  LYS   391      15.109  -1.542  19.083  1.00 10.00      B   
ATOM   5035  NZ  LYS   391      16.350  -2.361  19.027  1.00 10.00      B   
ATOM   5036  HZ1 LYS   391      16.590  -2.707  19.978  1.00 10.00      B   
ATOM   5037  HZ2 LYS   391      17.142  -1.786  18.674  1.00 10.00      B   
ATOM   5038  HZ3 LYS   391      16.219  -3.177  18.393  1.00 10.00      B   
ATOM   5039  C   LYS   391      13.499   3.611  18.817  1.00 10.00      B   
ATOM   5040  O   LYS   391      14.454   4.170  18.272  1.00 10.00      B   
ATOM   5041  N   ILE   392      12.907   4.089  19.897  1.00 10.00      B   
ATOM   5042  HN  ILE   392      12.134   3.610  20.276  1.00 10.00      B   
ATOM   5043  CA  ILE   392      13.374   5.304  20.542  1.00 10.00      B   
ATOM   5044  CB  ILE   392      12.216   6.284  20.828  1.00 10.00      B   
ATOM   5045  CG1 ILE   392      11.498   6.646  19.522  1.00 10.00      B   
ATOM   5046  CG2 ILE   392      12.738   7.541  21.515  1.00 10.00      B   
ATOM   5047  CD1 ILE   392      10.245   7.475  19.712  1.00 10.00      B   
ATOM   5048  C   ILE   392      14.092   4.961  21.841  1.00 10.00      B   
ATOM   5049  O   ILE   392      13.470   4.502  22.804  1.00 10.00      B   
ATOM   5050  N   MET   393      15.404   5.165  21.853  1.00 10.00      B   
ATOM   5051  HN  MET   393      15.842   5.524  21.048  1.00 10.00      B   
ATOM   5052  CA  MET   393      16.210   4.880  23.028  1.00 10.00      B   
ATOM   5053  CB  MET   393      17.702   4.927  22.676  1.00 10.00      B   
ATOM   5054  CG  MET   393      18.138   3.918  21.623  1.00 10.00      B   
ATOM   5055  SD  MET   393      18.069   2.212  22.202  1.00 10.00      B   
ATOM   5056  CE  MET   393      19.394   2.202  23.409  1.00 10.00      B   
ATOM   5057  C   MET   393      15.905   5.887  24.134  1.00 10.00      B   
ATOM   5058  O   MET   393      15.515   7.021  23.859  1.00 10.00      B   
ATOM   5059  N   PRO   394      16.078   5.485  25.402  1.00 10.00      B   
ATOM   5060  CA  PRO   394      15.825   6.362  26.555  1.00 10.00      B   
ATOM   5061  CB  PRO   394      16.093   5.456  27.762  1.00 10.00      B   
ATOM   5062  CG  PRO   394      16.959   4.365  27.232  1.00 10.00      B   
ATOM   5063  CD  PRO   394      16.515   4.141  25.819  1.00 10.00      B   
ATOM   5064  C   PRO   394      16.766   7.567  26.581  1.00 10.00      B   
ATOM   5065  O   PRO   394      16.540   8.531  27.310  1.00 10.00      B   
ATOM   5066  N   THR   395      17.819   7.504  25.782  1.00 10.00      B   
ATOM   5067  HN  THR   395      17.959   6.702  25.235  1.00 10.00      B   
ATOM   5068  CA  THR   395      18.789   8.582  25.709  1.00 10.00      B   
ATOM   5069  CB  THR   395      20.201   8.006  25.509  1.00 10.00      B   
ATOM   5070  OG1 THR   395      20.103   6.771  24.785  1.00 10.00      B   
ATOM   5071  HG1 THR   395      20.931   6.612  24.322  1.00 10.00      B   
ATOM   5072  CG2 THR   395      20.865   7.745  26.852  1.00 10.00      B   
ATOM   5073  C   THR   395      18.464   9.541  24.561  1.00 10.00      B   
ATOM   5074  O   THR   395      19.109  10.581  24.401  1.00 10.00      B   
ATOM   5075  N   ALA   396      17.456   9.191  23.769  1.00 10.00      B   
ATOM   5076  HN  ALA   396      16.963   8.363  23.957  1.00 10.00      B   
ATOM   5077  CA  ALA   396      17.052  10.015  22.638  1.00 10.00      B   
ATOM   5078  CB  ALA   396      16.466   9.156  21.528  1.00 10.00      B   
ATOM   5079  C   ALA   396      16.061  11.090  23.074  1.00 10.00      B   
ATOM   5080  O   ALA   396      14.886  11.062  22.708  1.00 10.00      B   
ATOM   5081  N   THR   397      16.549  12.037  23.857  1.00 10.00      B   
ATOM   5082  HN  THR   397      17.497  12.000  24.114  1.00 10.00      B   
ATOM   5083  CA  THR   397      15.727  13.126  24.359  1.00 10.00      B   
ATOM   5084  CB  THR   397      16.543  14.002  25.328  1.00 10.00      B   
ATOM   5085  OG1 THR   397      17.346  13.150  26.159  1.00 10.00      B   
ATOM   5086  HG1 THR   397      16.787  12.459  26.545  1.00 10.00      B   
ATOM   5087  CG2 THR   397      15.625  14.831  26.210  1.00 10.00      B   
ATOM   5088  C   THR   397      15.174  13.994  23.224  1.00 10.00      B   
ATOM   5089  O   THR   397      15.901  14.361  22.296  1.00 10.00      B   
ATOM   5090  N   ASN   398      13.874  14.286  23.305  1.00 10.00      B   
ATOM   5091  HN  ASN   398      13.360  13.920  24.056  1.00 10.00      B   
ATOM   5092  CA  ASN   398      13.172  15.118  22.322  1.00 10.00      B   
ATOM   5093  CB  ASN   398      13.807  16.507  22.186  1.00 10.00      B   
ATOM   5094  CG  ASN   398      12.788  17.574  21.836  1.00 10.00      B   
ATOM   5095  OD1 ASN   398      11.664  17.561  22.338  1.00 10.00      B   
ATOM   5096  ND2 ASN   398      13.172  18.506  20.976  1.00 10.00      B   
ATOM   5097 HD21 ASN   398      14.087  18.459  20.614  1.00 10.00      B   
ATOM   5098 HD22 ASN   398      12.529  19.206  20.736  1.00 10.00      B   
ATOM   5099  C   ASN   398      13.043  14.440  20.962  1.00 10.00      B   
ATOM   5100  O   ASN   398      13.100  15.091  19.920  1.00 10.00      B   
ATOM   5101  N   ALA   399      12.852  13.128  20.974  1.00 10.00      B   
ATOM   5102  HN  ALA   399      12.816  12.655  21.831  1.00 10.00      B   
ATOM   5103  CA  ALA   399      12.703  12.375  19.736  1.00 10.00      B   
ATOM   5104  CB  ALA   399      12.875  10.886  19.994  1.00 10.00      B   
ATOM   5105  C   ALA   399      11.347  12.657  19.093  1.00 10.00      B   
ATOM   5106  O   ALA   399      10.309  12.599  19.758  1.00 10.00      B   
ATOM   5107  N   ARG   400      11.361  12.992  17.810  1.00 10.00      B   
ATOM   5108  HN  ARG   400      12.224  13.041  17.337  1.00 10.00      B   
ATOM   5109  CA  ARG   400      10.134  13.282  17.074  1.00 10.00      B   
ATOM   5110  CB  ARG   400      10.212  14.675  16.434  1.00 10.00      B   
ATOM   5111  CG  ARG   400      10.658  15.789  17.371  1.00 10.00      B   
ATOM   5112  CD  ARG   400       9.568  16.164  18.366  1.00 10.00      B   
ATOM   5113  NE  ARG   400       9.710  15.457  19.640  1.00 10.00      B   
ATOM   5114  HE  ARG   400      10.298  14.669  19.654  1.00 10.00      B   
ATOM   5115  CZ  ARG   400       9.098  15.821  20.767  1.00 10.00      B   
ATOM   5116  NH1 ARG   400       8.305  16.884  20.783  1.00 10.00      B   
ATOM   5117 HH11 ARG   400       8.154  17.443  19.915  1.00 10.00      B   
ATOM   5118 HH12 ARG   400       7.826  17.168  21.667  1.00 10.00      B   
ATOM   5119  NH2 ARG   400       9.293  15.125  21.881  1.00 10.00      B   
ATOM   5120 HH21 ARG   400       9.923  14.295  21.882  1.00 10.00      B   
ATOM   5121 HH22 ARG   400       8.813  15.408  22.766  1.00 10.00      B   
ATOM   5122  C   ARG   400       9.934  12.233  15.987  1.00 10.00      B   
ATOM   5123  O   ARG   400      10.906  11.753  15.401  1.00 10.00      B   
ATOM   5124  N   ASN   401       8.690  11.852  15.730  1.00 10.00      B   
ATOM   5125  HN  ASN   401       7.946  12.235  16.244  1.00 10.00      B   
ATOM   5126  CA  ASN   401       8.410  10.858  14.701  1.00 10.00      B   
ATOM   5127  CB  ASN   401       8.557   9.431  15.242  1.00 10.00      B   
ATOM   5128  CG  ASN   401       8.191   8.379  14.208  1.00 10.00      B   
ATOM   5129  OD1 ASN   401       7.032   7.981  14.089  1.00 10.00      B   
ATOM   5130  ND2 ASN   401       9.176   7.920  13.451  1.00 10.00      B   
ATOM   5131 HD21 ASN   401      10.076   8.274  13.597  1.00 10.00      B   
ATOM   5132 HD22 ASN   401       8.959   7.243  12.774  1.00 10.00      B   
ATOM   5133  C   ASN   401       7.029  11.034  14.087  1.00 10.00      B   
ATOM   5134  O   ASN   401       6.027  11.145  14.798  1.00 10.00      B   
ATOM   5135  N   PHE   402       6.994  11.062  12.765  1.00 10.00      B   
ATOM   5136  HN  PHE   402       7.837  10.996  12.265  1.00 10.00      B   
ATOM   5137  CA  PHE   402       5.753  11.183  12.020  1.00 10.00      B   
ATOM   5138  CB  PHE   402       5.640  12.564  11.367  1.00 10.00      B   
ATOM   5139  CG  PHE   402       5.057  13.610  12.274  1.00 10.00      B   
ATOM   5140  CD1 PHE   402       5.854  14.274  13.192  1.00 10.00      B   
ATOM   5141  CD2 PHE   402       3.709  13.925  12.211  1.00 10.00      B   
ATOM   5142  CE1 PHE   402       5.318  15.233  14.031  1.00 10.00      B   
ATOM   5143  CE2 PHE   402       3.166  14.883  13.046  1.00 10.00      B   
ATOM   5144  CZ  PHE   402       3.972  15.539  13.958  1.00 10.00      B   
ATOM   5145  C   PHE   402       5.710  10.082  10.968  1.00 10.00      B   
ATOM   5146  O   PHE   402       6.464  10.113   9.993  1.00 10.00      B   
ATOM   5147  N   THR   403       4.856   9.096  11.187  1.00 10.00      B   
ATOM   5148  HN  THR   403       4.279   9.125  11.985  1.00 10.00      B   
ATOM   5149  CA  THR   403       4.747   7.971  10.276  1.00 10.00      B   
ATOM   5150  CB  THR   403       5.124   6.662  10.995  1.00 10.00      B   
ATOM   5151  OG1 THR   403       6.394   6.819  11.646  1.00 10.00      B   
ATOM   5152  HG1 THR   403       6.295   7.402  12.412  1.00 10.00      B   
ATOM   5153  CG2 THR   403       5.203   5.510  10.005  1.00 10.00      B   
ATOM   5154  C   THR   403       3.342   7.841   9.693  1.00 10.00      B   
ATOM   5155  O   THR   403       2.367   7.641  10.421  1.00 10.00      B   
ATOM   5156  N   GLN   404       3.248   7.954   8.375  1.00 10.00      B   
ATOM   5157  HN  GLN   404       4.064   8.125   7.849  1.00 10.00      B   
ATOM   5158  CA  GLN   404       1.975   7.838   7.683  1.00 10.00      B   
ATOM   5159  CB  GLN   404       1.663   9.131   6.925  1.00 10.00      B   
ATOM   5160  CG  GLN   404       0.351   9.104   6.158  1.00 10.00      B   
ATOM   5161  CD  GLN   404       0.054  10.414   5.457  1.00 10.00      B   
ATOM   5162  OE1 GLN   404       0.424  11.489   5.930  1.00 10.00      B   
ATOM   5163  NE2 GLN   404      -0.607  10.336   4.317  1.00 10.00      B   
ATOM   5164 HE21 GLN   404      -0.864   9.441   3.984  1.00 10.00      B   
ATOM   5165 HE22 GLN   404      -0.820  11.167   3.848  1.00 10.00      B   
ATOM   5166  C   GLN   404       2.012   6.654   6.721  1.00 10.00      B   
ATOM   5167  O   GLN   404       2.867   6.586   5.836  1.00 10.00      B
[truncated: 65,378 more chars]
