# Supplementary material for: Large-scale discovery of protein interactions at residue resolution using co-evolution calculated from genomic sequences
Source: Nat Commun. 2021 Mar 2;12:1396. doi: 10.1038/s41467-021-21636-z (PMC7925567; doi:10.1038/s41467-021-21636-z)
Supplement: Supplementary file 13 — Supplementary Data 11 [file 41467_2021_21636_MOESM13_ESM.zip › supplementary_prediction/cep_exp06715_SUFC_SUFB/models/structures_haddock-sorted.stat]

#struc haddock-score rmsd_all Einter Enb Evdw+0.1Eelec Evdw Eelec Eair Ecdih Ecoup Esani Evean Edani #NOEviol #Dihedviol #Jviol #Saniviol #veanviol #Daniviol bsa dH Edesolv
haddock_2w.pdb -54.05794 0.000 208.404 -309.581 -83.5233 -58.4058 -251.175 517.985 0 0 0 0 0 3 0 0 0 0 0 1690.09 -156266 2.78436
haddock_9w.pdb -52.0874 0.727 314.235 -215.656 -65.7526 -49.0967 -166.559 529.89 0 0 0 0 0 3 0 0 0 0 0 1557.32 -156340 -22.6679
haddock_10w.pdb -32.86378 7.464 321.593 -206.18 -78.1181 -63.889 -142.291 527.773 0 0 0 0 0 4 0 0 0 0 0 2051.07 -150522 6.70612
haddock_86w.pdb -26.16854 8.287 386.547 -172.372 -68.2106 -56.6371 -115.735 558.919 0 0 0 0 0 4 0 0 0 0 0 1645.97 -156088 -2.27634
haddock_72w.pdb -21.44686 15.832 295.498 -123.942 -56.9978 -49.5595 -74.3829 419.441 0 0 0 0 0 3 0 0 0 0 0 1553.11 -146215 1.04512
haddock_33w.pdb -21.22304 15.774 292.409 -123.531 -62.0273 -55.1936 -68.337 415.939 0 0 0 0 0 3 0 0 0 0 0 1606.05 -146645 6.04406
haddock_71w.pdb -21.09432 15.914 277.841 -134.631 -61.0831 -52.9111 -81.7204 412.472 0 0 0 0 0 3 0 0 0 0 0 1506.17 -146391 6.91366
haddock_42w.pdb -17.44936 15.580 294.887 -121.02 -55.2852 -47.9813 -73.0385 415.907 0 0 0 0 0 3 0 0 0 0 0 1590.3 -146681 3.54894
haddock_81w.pdb -17.01602 15.084 289.141 -116.92 -59.2891 -52.8857 -64.0344 406.061 0 0 0 0 0 3 0 0 0 0 0 1551.86 -151274 8.07046
haddock_3w.pdb -16.07397 7.196 373.93 -153.748 -56.316 -45.4902 -108.258 527.678 0 0 0 0 0 4 0 0 0 0 0 1835.25 -155477 -1.69997
haddock_1w.pdb -15.8867 3.774 320.217 -222.997 -67.1078 -49.7868 -173.21 543.213 0 0 0 0 0 4 0 0 0 0 0 1601.55 -156322 14.2208
haddock_93w.pdb -15.5702 15.631 292.602 -117.429 -63.3616 -57.3542 -60.0745 410.031 0 0 0 0 0 3 0 0 0 0 0 1555.03 -146584 12.7958
haddock_14w.pdb -14.8585 3.583 390.375 -138.207 -46.1194 -35.8875 -102.319 528.581 0 0 0 0 0 3 0 0 0 0 0 1155.35 -151508 -11.3653
haddock_57w.pdb -14.0052 0.694 285.955 -243.236 -58.3439 -37.8003 -205.436 529.192 0 0 0 0 0 3 0 0 0 0 0 1476.8 -161340 11.9631
haddock_11w.pdb -13.0637 7.910 357.204 -201.561 -66.3204 -51.2937 -150.267 558.765 0 0 0 0 0 4 0 0 0 0 0 1485.9 -156368 12.4069
haddock_22w.pdb -13.05219 15.679 284.514 -132.856 -53.0185 -44.1477 -88.7084 417.371 0 0 0 0 0 3 0 0 0 0 0 1491.16 -146692 7.10009
haddock_30w.pdb -11.04212 15.688 285.393 -128.447 -63.2905 -56.0508 -72.3966 413.841 0 0 0 0 0 3 0 0 0 0 0 1554.2 -146715 18.1039
haddock_6w.pdb -10.744632 1.204 357.73 -177.153 -51.148 -37.1474 -140.006 534.884 0 0 0 0 0 3 0 0 0 0 0 1394.16 -156263 0.915568
haddock_18w.pdb -10.68722 15.398 327.135 -88.1349 -55.1666 -51.5034 -36.6315 415.27 0 0 0 0 0 3 0 0 0 0 0 1359.97 -151301 6.61548
haddock_46w.pdb -10.37831 15.902 315.175 -97.792 -55.9696 -51.3227 -46.4693 412.967 0 0 0 0 0 3 0 0 0 0 0 1550.29 -146407 8.94155
haddock_35w.pdb -9.04642 15.784 289.55 -136.472 -58.0853 -49.3756 -87.0966 426.022 0 0 0 0 0 3 0 0 0 0 0 1534.67 -146581 15.1463
haddock_5w.pdb -8.6063 8.250 396.284 -170.829 -56.7172 -44.0381 -126.791 567.114 0 0 0 0 0 4 0 0 0 0 0 1443.33 -156436 4.0786
haddock_19w.pdb -8.57854 15.475 290.617 -126.957 -54.0122 -45.9073 -81.0492 417.574 0 0 0 0 0 3 0 0 0 0 0 1376.54 -146547 11.7812
haddock_60w.pdb -8.42111 15.531 340.838 -74.899 -48.978 -46.0979 -28.8011 415.737 0 0 0 0 0 3 0 0 0 0 0 1453.42 -146503 1.86331
haddock_69w.pdb -8.14261 15.822 348.008 -77.9431 -45.9108 -42.3517 -35.5914 425.951 0 0 0 0 0 3 0 0 0 0 0 1402.82 -146597 -1.26773
haddock_38w.pdb -7.6627 15.515 314.756 -98.468 -56.1086 -51.402 -47.066 413.224 0 0 0 0 0 3 0 0 0 0 0 1407.32 -146796 11.8301
haddock_77w.pdb -6.87804 15.585 306.299 -107.783 -54.4291 -48.5009 -59.2822 414.082 0 0 0 0 0 3 0 0 0 0 0 1538.29 -146523 12.0711
haddock_25w.pdb -6.55487 15.497 325.586 -94.3021 -52.0869 -47.3963 -46.9058 419.888 0 0 0 0 0 3 0 0 0 0 0 1489.8 -146391 8.23379
haddock_99w.pdb -6.32533 15.474 332.191 -83.2673 -54.0528 -50.8067 -32.4606 415.458 0 0 0 0 0 3 0 0 0 0 0 1394.9 -151211 9.42769
haddock_64w.pdb -5.57978 15.547 345.485 -74.4268 -45.7759 -42.5925 -31.8343 419.912 0 0 0 0 0 3 0 0 0 0 0 1326.86 -146262 1.38838
haddock_51w.pdb -3.93464 15.042 330.623 -93.4988 -48.6108 -43.6233 -49.8755 424.122 0 0 0 0 0 3 0 0 0 0 0 1306.15 -151420 7.25156
haddock_48w.pdb -3.14636 15.970 310.207 -110.805 -53.1998 -46.7992 -64.0063 421.013 0 0 0 0 0 3 0 0 0 0 0 1410.06 -146565 14.3528
haddock_17w.pdb -2.570586 3.160 491.46 -44.4577 -39.5334 -38.9863 -5.47143 535.918 0 0 0 0 0 3 0 0 0 0 0 1199.32 -151346 -16.0818
haddock_44w.pdb -2.40815 15.433 366.912 -61.1083 -38.097 -35.5402 -25.5681 428.02 0 0 0 0 0 3 0 0 0 0 0 1255.24 -146447 -4.55633
haddock_70w.pdb -2.15584 15.184 299.899 -115.903 -46.6743 -38.9822 -76.9207 415.802 0 0 0 0 0 3 0 0 0 0 0 1300.73 -151085 10.6303
haddock_91w.pdb -1.9042 15.621 303.785 -109.694 -58.1977 -52.476 -57.2175 413.478 0 0 0 0 0 3 0 0 0 0 0 1451.92 -146797 20.6675
haddock_95w.pdb -1.87008 15.214 318.278 -97.4681 -59.7955 -55.6097 -41.8584 415.747 0 0 0 0 0 3 0 0 0 0 0 1515.7 -151384 20.5366
haddock_79w.pdb -1.83869 15.542 331.434 -85.1143 -48.7639 -44.725 -40.3893 416.548 0 0 0 0 0 3 0 0 0 0 0 1421.67 -146555 9.30937
haddock_26w.pdb -1.70772 16.054 346.354 -73.4119 -46.0563 -43.0168 -30.3951 419.766 0 0 0 0 0 3 0 0 0 0 0 1462.53 -146511 5.4115
haddock_75w.pdb -1.62892 15.402 313.811 -101.884 -57.463 -52.5273 -49.3571 415.695 0 0 0 0 0 3 0 0 0 0 0 1485.87 -146761 19.2003
haddock_20w.pdb -1.26657 15.318 334.985 -91.0312 -47.7056 -42.8917 -48.1395 426.017 0 0 0 0 0 3 0 0 0 0 0 1414.3 -146493 8.65133
haddock_50w.pdb -0.9654 15.241 323.657 -88.1516 -53.4944 -49.6436 -38.508 411.808 0 0 0 0 0 3 0 0 0 0 0 1349.87 -151528 15.199
haddock_89w.pdb -0.62434 15.473 324.586 -83.7513 -51.3966 -47.8016 -35.9497 408.338 0 0 0 0 0 3 0 0 0 0 0 1426.49 -146476 13.5334
haddock_27w.pdb 0.06048 15.269 345.854 -75.509 -49.5079 -46.6189 -28.8901 421.363 0 0 0 0 0 3 0 0 0 0 0 1315.75 -151263 10.3211
haddock_7w.pdb 0.47403 4.032 454.87 -74.8682 -44.486 -41.1102 -33.758 529.738 0 0 0 0 0 3 0 0 0 0 0 1182.12 -151710 -4.63797
haddock_13w.pdb 1.336051 15.363 384.644 -42.2431 -40.9122 -40.7643 -1.47876 426.887 0 0 0 0 0 3 0 0 0 0 0 1357.96 -151125 -0.292597
haddock_43w.pdb 1.3646 15.792 328.428 -86.9477 -52.4129 -48.5757 -38.372 415.376 0 0 0 0 0 3 0 0 0 0 0 1373.84 -146643 16.0771
haddock_28w.pdb 1.75816 15.638 291.576 -122.333 -50.5818 -42.6095 -79.7232 413.909 0 0 0 0 0 3 0 0 0 0 0 1449.23 -146700 18.9214
haddock_37w.pdb 2.24176 14.935 286.344 -130.44 -53.2039 -44.6221 -85.8177 416.784 0 0 0 0 0 3 0 0 0 0 0 1384.33 -141623 22.349
haddock_67w.pdb 2.68296 15.564 345.22 -73.7142 -50.0004 -47.3655 -26.3487 418.934 0 0 0 0 0 3 0 0 0 0 0 1473.67 -146689 13.4248
haddock_85w.pdb 2.97658 15.710 305.837 -112.04 -52.3754 -45.746 -66.2941 417.877 0 0 0 0 0 3 0 0 0 0 0 1377.1 -146654 20.1937
haddock_40w.pdb 3.02544 15.703 343.356 -77.3616 -49.7255 -46.6548 -30.7068 420.717 0 0 0 0 0 3 0 0 0 0 0 1440.54 -146570 13.7499
haddock_88w.pdb 3.28296 15.075 333.507 -77.5317 -51.846 -48.992 -28.5397 411.038 0 0 0 0 0 3 0 0 0 0 0 1439.88 -141658 16.8791
haddock_32w.pdb 3.54226 15.417 305.138 -115.941 -49.0222 -41.5868 -74.3542 421.079 0 0 0 0 0 3 0 0 0 0 0 1279.12 -146861 17.892
haddock_76w.pdb 3.58438 15.076 309.633 -106.622 -53.2388 -47.3073 -59.3151 416.256 0 0 0 0 0 3 0 0 0 0 0 1271.48 -151620 21.1291
haddock_98w.pdb 3.76834 15.900 405.968 -56.3763 -45.612 -44.416 -11.9603 462.345 0 0 0 0 0 4 0 0 0 0 0 1325.13 -146613 4.3419
haddock_29w.pdb 3.77118 15.360 333.682 -82.099 -49.8812 -46.3014 -35.7976 415.781 0 0 0 0 0 3 0 0 0 0 0 1451.39 -151267 15.654
haddock_78w.pdb 4.14476 15.347 363.14 -54.081 -39.9554 -38.3859 -15.6951 417.221 0 0 0 0 0 3 0 0 0 0 0 1223.6 -151263 3.94758
haddock_83w.pdb 4.18734 15.602 345.137 -69.6416 -45.506 -42.8243 -26.8173 414.778 0 0 0 0 0 3 0 0 0 0 0 1382.08 -146420 10.8973
haddock_21w.pdb 4.46824 15.347 307.08 -110.323 -51.2895 -44.7302 -65.5928 417.403 0 0 0 0 0 3 0 0 0 0 0 1371.56 -151356 20.5767
haddock_16w.pdb 5.77844 15.833 318.852 -134.621 -48.29 -38.6976 -95.9238 453.473 0 0 0 0 0 4 0 0 0 0 0 1359.5 -146896 18.3135
haddock_63w.pdb 6.25966 15.247 343.27 -71.8612 -45.8407 -42.9495 -28.9117 415.131 0 0 0 0 0 3 0 0 0 0 0 1357.44 -151199 13.4784
haddock_92w.pdb 6.76678 15.742 318.808 -137.979 -49.9019 -40.1155 -97.8636 456.788 0 0 0 0 0 4 0 0 0 0 0 1413.96 -146690 20.7762
haddock_100w.pdb 7.31596 15.775 312.418 -109.763 -50.0189 -43.3807 -66.3822 422.181 0 0 0 0 0 3 0 0 0 0 0 1530.08 -146728 21.755
haddock_90w.pdb 8.0442 15.803 369.452 -95.6612 -52.265 -47.4432 -48.218 465.113 0 0 0 0 0 4 0 0 0 0 0 1377.15 -146578 18.6197
haddock_47w.pdb 8.06729 15.118 373.797 -43.7145 -48.9881 -49.574 5.85945 417.512 0 0 0 0 0 3 0 0 0 0 0 1369.49 -151133 14.7182
haddock_36w.pdb 8.340196 15.597 381.354 -41.1883 -37.3015 -36.8696 -4.31872 422.543 0 0 0 0 0 3 0 0 0 0 0 1231.61 -146681 3.81924
haddock_66w.pdb 8.57718 15.949 357.362 -62.8722 -47.5865 -45.8881 -16.9841 420.234 0 0 0 0 0 3 0 0 0 0 0 1482.58 -146612 15.8387
haddock_73w.pdb 9.29108 15.056 329.362 -89.8874 -47.1774 -42.4318 -47.4556 419.25 0 0 0 0 0 3 0 0 0 0 0 1368.83 -151317 19.289
haddock_39w.pdb 9.80532 15.265 328.867 -83.1 -45.17 -40.9556 -42.1444 411.967 0 0 0 0 0 3 0 0 0 0 0 1447.25 -151415 17.9931
haddock_94w.pdb 10.06782 15.972 376.795 -74.3123 -49.1677 -46.3739 -27.9384 451.107 0 0 0 0 0 4 0 0 0 0 0 1415.39 -146570 16.9187
haddock_23w.pdb 10.41794 15.952 349.3 -95.3233 -48.7192 -43.541 -51.7823 444.623 0 0 0 0 0 4 0 0 0 0 0 1509.74 -146470 19.8531
haddock_56w.pdb 10.6677 15.709 348.916 -69.7763 -46.1788 -43.5568 -26.2195 418.692 0 0 0 0 0 3 0 0 0 0 0 1429.32 -146747 17.5992
haddock_87w.pdb 10.72938 15.768 369.206 -91.6071 -54.1027 -49.9355 -41.6716 460.813 0 0 0 0 0 4 0 0 0 0 0 1431.54 -146470 22.9179
haddock_54w.pdb 10.96038 15.560 351.563 -68.3245 -50.5553 -48.5809 -19.7436 419.887 0 0 0 0 0 3 0 0 0 0 0 1497.73 -146521 21.5013
haddock_62w.pdb 11.3918 15.332 343.232 -74.2564 -48.2648 -45.3769 -28.8795 417.488 0 0 0 0 0 3 0 0 0 0 0 1330.93 -151321 20.7958
haddock_8w.pdb 11.4358 8.002 414.175 -148.681 -55.0225 -44.616 -104.065 562.856 0 0 0 0 0 4 0 0 0 0 0 1405.97 -156501 20.5792
haddock_34w.pdb 11.51146 15.562 330.344 -83.3473 -50.9858 -47.3901 -35.9572 413.692 0 0 0 0 0 3 0 0 0 0 0 1451.4 -146691 24.7238
haddock_84w.pdb 11.59508 15.419 348.591 -70.9675 -36.632 -32.8169 -38.1506 419.559 0 0 0 0 0 3 0 0 0 0 0 1353.69 -146485 10.0862
haddock_61w.pdb 11.7332 15.370 342.101 -84.0739 -45.4891 -41.2019 -42.872 426.175 0 0 0 0 0 3 0 0 0 0 0 1462.64 -146678 18.892
haddock_24w.pdb 12.04148 15.342 329.203 -88.1854 -46.8047 -42.2068 -45.9786 417.388 0 0 0 0 0 3 0 0 0 0 0 1273.27 -151419 21.7052
haddock_82w.pdb 12.747062 15.766 408.637 -48.0332 -49.3124 -49.4545 1.42131 456.67 0 0 0 0 0 4 0 0 0 0 0 1368.45 -146660 16.2503
haddock_49w.pdb 13.2482 15.161 282.495 -141.613 -50.0417 -39.8671 -101.746 424.109 0 0 0 0 0 3 0 0 0 0 0 1367.24 -151416 31.0536
haddock_45w.pdb 13.56982 15.657 328.094 -86.4472 -49.0212 -44.8628 -41.5844 414.541 0 0 0 0 0 3 0 0 0 0 0 1351.61 -146448 25.2954
haddock_59w.pdb 14.05454 15.660 310.557 -104.523 -47.8776 -41.5837 -62.9393 415.08 0 0 0 0 0 3 0 0 0 0 0 1400.56 -146714 26.7181
haddock_97w.pdb 15.11562 15.374 324.381 -96.8923 -47.5098 -42.0229 -54.8694 421.273 0 0 0 0 0 3 0 0 0 0 0 1296.44 -151199 25.9851
haddock_53w.pdb 15.468 15.817 305.486 -114.248 -55.2056 -48.6453 -65.6025 419.734 0 0 0 0 0 3 0 0 0 0 0 1437.84 -146617 35.2604
haddock_58w.pdb 16.36422 15.370 380.847 -30.8752 -45.2676 -46.8668 15.9916 411.723 0 0 0 0 0 3 0 0 0 0 0 1346.12 -151317 18.8604
haddock_96w.pdb 16.88466 15.436 335.417 -81.1057 -46.5023 -42.6575 -38.4482 416.523 0 0 0 0 0 3 0 0 0 0 0 1439.73 -146486 25.5795
haddock_12w.pdb 17.472178 3.275 472.266 -58.3194 -33.7821 -31.0557 -27.2637 530.586 0 0 0 0 0 3 0 0 0 0 0 1036.08 -161205 0.922018
haddock_4w.pdb 17.95842 15.563 357.023 -59.6627 -42.4935 -40.5858 -19.0769 416.685 0 0 0 0 0 3 0 0 0 0 0 1347.96 -146476 20.6911
haddock_41w.pdb 19.1546 14.990 397.506 -18.7341 -40.4128 -42.8216 24.0875 416.24 0 0 0 0 0 3 0 0 0 0 0 1346.32 -151190 15.5347
haddock_80w.pdb 19.69988 15.120 349.392 -63.8092 -45.8501 -43.8546 -19.9546 413.201 0 0 0 0 0 3 0 0 0 0 0 1392.27 -151344 26.2253
haddock_52w.pdb 22.74622 15.728 351.094 -73.3109 -44.8597 -41.6985 -31.6124 424.405 0 0 0 0 0 3 0 0 0 0 0 1295.72 -146462 28.3267
haddock_68w.pdb 23.50324 15.564 413.346 -49.6043 -39.7868 -38.696 -10.9083 462.95 0 0 0 0 0 4 0 0 0 0 0 1291.23 -146455 18.0859
haddock_65w.pdb 23.82458 15.732 356.071 -59.7734 -48.4441 -47.1853 -12.5881 415.844 0 0 0 0 0 3 0 0 0 0 0 1373.74 -146555 31.9431
haddock_55w.pdb 24.5417 15.265 352.506 -68.2189 -42.6193 -39.7749 -28.444 420.725 0 0 0 0 0 3 0 0 0 0 0 1393.36 -151577 27.9329
haddock_74w.pdb 25.680262 15.522 373.766 -42.6909 -42.5746 -42.5617 -0.12919 416.457 0 0 0 0 0 3 0 0 0 0 0 1487.63 -146752 26.6221
haddock_15w.pdb 26.13082 15.487 406.204 -56.4909 -40.421 -38.6355 -17.8554 462.695 0 0 0 0 0 4 0 0 0 0 0 1266.19 -151507 22.0679
haddock_31w.pdb 30.68828 15.349 368.877 -92.5634 -34.8054 -28.3878 -64.1756 461.44 0 0 0 0 0 4 0 0 0 0 0 1199.08 -146923 25.7672
                      
