# Supplementary material for: Large-scale discovery of protein interactions at residue resolution using co-evolution calculated from genomic sequences
Source: Nat Commun. 2021 Mar 2;12:1396. doi: 10.1038/s41467-021-21636-z (PMC7925567; doi:10.1038/s41467-021-21636-z)
Supplement: Supplementary file 13 — Supplementary Data 11 [file 41467_2021_21636_MOESM13_ESM.zip › supplementary_prediction/cep_exp06715_SUFC_SUFB/models/rmsdclust1_top1_haddock_72w.pdb]

REMARK FILENAME="haddock_72w.pdb0"
REMARK ===============================================================
REMARK HADDOCK run for haddock
REMARK initial structure: haddock_72.pdb
REMARK final NOE weights: unambig 50 amb: 50
REMARK ===============================================================
REMARK            total,bonds,angles,improper,dihe,vdw,elec,air,cdih,coup,rdcs,vean,dani,xpcs,rg
REMARK energies: 295.498, 0, 0, 0, 0, -49.5595, -74.3829, 419.441, 0, 0, 0, 0, 0, 0, 0
REMARK ===============================================================
REMARK            bonds,angles,impropers,dihe,air,cdih,coup,rdcs,vean,dani,xpcs
REMARK rms-dev.: 0,0,0,0,19.6734,0,0, 0, 0, 0, 0
REMARK ===============================================================
REMARK               air,cdih,coup,rdcs,vean,dani,xpcs
REMARK               >0.3,>5,>1,>0,>5,>0.2,>0.2
REMARK violations.: 3, 0, 0, 0, 0, 0, 0
REMARK ===============================================================
REMARK                        CVpartition#,violations,rms
REMARK AIRs cross-validation: 1, 0, NaN
REMARK ===============================================================
REMARK NCS energy: 0
REMARK ===============================================================
REMARK Symmetry energy: 0
REMARK ===============================================================
REMARK Desolvation energy: 1.04512
REMARK Internal energy free molecules: 121869
REMARK Internal energy complex: -24222.9
REMARK Binding energy: -146215
REMARK ===============================================================
REMARK buried surface area: 1553.11
REMARK ===============================================================
REMARK water - chain1: 0 0 0
REMARK water - chain2: 0 0 0
REMARK water - chain3: 0 0 0
REMARK water - chain4: 0 0 0
REMARK water - chain5: 0 0 0
REMARK water - chain6: 0 0 0
REMARK ===============================================================
REMARK water - water: 0 0 0
REMARK ===============================================================
REMARK DATE:05-Aug-2020  12:52:56       created by user: he47
REMARK VERSION:1.3
ATOM      1  CB  MET     1     -28.544  -0.642 -13.528  1.00 10.00      A   
ATOM      2  CG  MET     1     -27.249  -0.802 -12.749  1.00 10.00      A   
ATOM      3  SD  MET     1     -26.904   0.597 -11.662  1.00 10.00      A   
ATOM      4  CE  MET     1     -26.721   1.921 -12.860  1.00 10.00      A   
ATOM      5  C   MET     1     -28.982  -3.113 -13.619  1.00 10.00      A   
ATOM      6  O   MET     1     -28.212  -4.053 -13.826  1.00 10.00      A   
ATOM      7  N   MET     1     -30.151  -1.577 -15.168  1.00 10.00      A   
ATOM      8  HT1 MET     1     -30.939  -1.453 -14.498  1.00 10.00      A   
ATOM      9  HT2 MET     1     -30.369  -2.383 -15.788  1.00 10.00      A   
ATOM     10  HT3 MET     1     -30.066  -0.719 -15.751  1.00 10.00      A   
ATOM     11  CA  MET     1     -28.885  -1.828 -14.432  1.00 10.00      A   
ATOM     12  N   LEU     2     -29.926  -3.150 -12.689  1.00 10.00      A   
ATOM     13  HN  LEU     2     -30.503  -2.364 -12.555  1.00 10.00      A   
ATOM     14  CA  LEU     2     -30.133  -4.327 -11.859  1.00 10.00      A   
ATOM     15  CB  LEU     2     -30.405  -3.922 -10.407  1.00 10.00      A   
ATOM     16  CG  LEU     2     -30.727  -5.063  -9.434  1.00 10.00      A   
ATOM     17  CD1 LEU     2     -29.513  -5.956  -9.221  1.00 10.00      A   
ATOM     18  CD2 LEU     2     -31.241  -4.517  -8.109  1.00 10.00      A   
ATOM     19  C   LEU     2     -31.298  -5.139 -12.408  1.00 10.00      A   
ATOM     20  O   LEU     2     -32.419  -4.640 -12.499  1.00 10.00      A   
ATOM     21  N   SER     3     -31.035  -6.378 -12.779  1.00 10.00      A   
ATOM     22  HN  SER     3     -30.124  -6.734 -12.672  1.00 10.00      A   
ATOM     23  CA  SER     3     -32.070  -7.231 -13.331  1.00 10.00      A   
ATOM     24  CB  SER     3     -31.770  -7.554 -14.795  1.00 10.00      A   
ATOM     25  OG  SER     3     -32.965  -7.712 -15.539  1.00 10.00      A   
ATOM     26  HG  SER     3     -33.364  -6.840 -15.692  1.00 10.00      A   
ATOM     27  C   SER     3     -32.217  -8.511 -12.518  1.00 10.00      A   
ATOM     28  O   SER     3     -31.319  -9.353 -12.490  1.00 10.00      A   
ATOM     29  N   ILE     4     -33.349  -8.635 -11.844  1.00 10.00      A   
ATOM     30  HN  ILE     4     -34.021  -7.918 -11.906  1.00 10.00      A   
ATOM     31  CA  ILE     4     -33.641  -9.805 -11.035  1.00 10.00      A   
ATOM     32  CB  ILE     4     -34.354  -9.420  -9.718  1.00 10.00      A   
ATOM     33  CG1 ILE     4     -33.641  -8.239  -9.048  1.00 10.00      A   
ATOM     34  CG2 ILE     4     -34.401 -10.612  -8.771  1.00 10.00      A   
ATOM     35  CD1 ILE     4     -34.403  -7.642  -7.882  1.00 10.00      A   
ATOM     36  C   ILE     4     -34.531 -10.741 -11.844  1.00 10.00      A   
ATOM     37  O   ILE     4     -35.623 -10.356 -12.266  1.00 10.00      A   
ATOM     38  N   LYS     5     -34.053 -11.951 -12.073  1.00 10.00      A   
ATOM     39  HN  LYS     5     -33.173 -12.196 -11.707  1.00 10.00      A   
ATOM     40  CA  LYS     5     -34.786 -12.929 -12.858  1.00 10.00      A   
ATOM     41  CB  LYS     5     -33.928 -13.357 -14.051  1.00 10.00      A   
ATOM     42  CG  LYS     5     -34.648 -14.180 -15.099  1.00 10.00      A   
ATOM     43  CD  LYS     5     -33.692 -14.585 -16.206  1.00 10.00      A   
ATOM     44  CE  LYS     5     -34.376 -15.459 -17.236  1.00 10.00      A   
ATOM     45  NZ  LYS     5     -33.395 -16.175 -18.091  1.00 10.00      A   
ATOM     46  HZ1 LYS     5     -32.702 -16.676 -17.500  1.00 10.00      A   
ATOM     47  HZ2 LYS     5     -32.893 -15.506 -18.701  1.00 10.00      A   
ATOM     48  HZ3 LYS     5     -33.886 -16.872 -18.689  1.00 10.00      A   
ATOM     49  C   LYS     5     -35.169 -14.147 -12.023  1.00 10.00      A   
ATOM     50  O   LYS     5     -34.341 -15.031 -11.789  1.00 10.00      A   
ATOM     51  N   ASP     6     -36.429 -14.168 -11.579  1.00 10.00      A   
ATOM     52  HN  ASP     6     -37.016 -13.412 -11.806  1.00 10.00      A   
ATOM     53  CA  ASP     6     -36.988 -15.263 -10.776  1.00 10.00      A   
ATOM     54  CB  ASP     6     -37.420 -16.432 -11.669  1.00 10.00      A   
ATOM     55  CG  ASP     6     -38.582 -17.221 -11.093  1.00 10.00      A   
ATOM     56  OD1 ASP     6     -39.667 -16.630 -10.887  1.00 10.00      A   
ATOM     57  OD2 ASP     6     -38.430 -18.444 -10.868  1.00 10.00      A   
ATOM     58  C   ASP     6     -36.034 -15.737  -9.681  1.00 10.00      A   
ATOM     59  O   ASP     6     -35.667 -16.909  -9.624  1.00 10.00      A   
ATOM     60  N   LEU     7     -35.641 -14.824  -8.808  1.00 10.00      A   
ATOM     61  HN  LEU     7     -35.973 -13.903  -8.895  1.00 10.00      A   
ATOM     62  CA  LEU     7     -34.723 -15.155  -7.726  1.00 10.00      A   
ATOM     63  CB  LEU     7     -33.994 -13.908  -7.223  1.00 10.00      A   
ATOM     64  CG  LEU     7     -33.048 -14.114  -6.037  1.00 10.00      A   
ATOM     65  CD1 LEU     7     -31.872 -14.995  -6.431  1.00 10.00      A   
ATOM     66  CD2 LEU     7     -32.567 -12.776  -5.495  1.00 10.00      A   
ATOM     67  C   LEU     7     -35.433 -15.856  -6.572  1.00 10.00      A   
ATOM     68  O   LEU     7     -36.369 -15.316  -5.980  1.00 10.00      A   
ATOM     69  N   HIS     8     -34.983 -17.068  -6.270  1.00 10.00      A   
ATOM     70  HN  HIS     8     -34.236 -17.443  -6.793  1.00 10.00      A   
ATOM     71  CA  HIS     8     -35.544 -17.856  -5.178  1.00 10.00      A   
ATOM     72  CB  HIS     8     -35.767 -19.313  -5.607  1.00 10.00      A   
ATOM     73  CG  HIS     8     -36.810 -19.494  -6.666  1.00 10.00      A   
ATOM     74  ND1 HIS     8     -38.013 -20.132  -6.448  1.00 10.00      A   
ATOM     75  HD1 HIS     8     -38.308 -20.531  -5.599  1.00 10.00      A   
ATOM     76  CD2 HIS     8     -36.819 -19.117  -7.964  1.00 10.00      A   
ATOM     77  CE1 HIS     8     -38.718 -20.130  -7.567  1.00 10.00      A   
ATOM     78  NE2 HIS     8     -38.015 -19.516  -8.498  1.00 10.00      A   
ATOM     79  HE2 HIS     8     -38.312 -19.346  -9.428  1.00 10.00      A   
ATOM     80  C   HIS     8     -34.582 -17.809  -4.001  1.00 10.00      A   
ATOM     81  O   HIS     8     -33.412 -18.166  -4.141  1.00 10.00      A   
ATOM     82  N   VAL     9     -35.064 -17.370  -2.849  1.00 10.00      A   
ATOM     83  HN  VAL     9     -36.016 -17.139  -2.782  1.00 10.00      A   
ATOM     84  CA  VAL     9     -34.215 -17.257  -1.670  1.00 10.00      A   
ATOM     85  CB  VAL     9     -33.855 -15.784  -1.352  1.00 10.00      A   
ATOM     86  CG1 VAL     9     -32.991 -15.695  -0.102  1.00 10.00      A   
ATOM     87  CG2 VAL     9     -33.143 -15.134  -2.528  1.00 10.00      A   
ATOM     88  C   VAL     9     -34.844 -17.899  -0.438  1.00 10.00      A   
ATOM     89  O   VAL     9     -35.965 -17.562  -0.040  1.00 10.00      A   
ATOM     90  N   SER    10     -34.108 -18.825   0.153  1.00 10.00      A   
ATOM     91  HN  SER    10     -33.232 -19.056  -0.232  1.00 10.00      A   
ATOM     92  CA  SER    10     -34.537 -19.514   1.350  1.00 10.00      A   
ATOM     93  CB  SER    10     -34.205 -21.002   1.234  1.00 10.00      A   
ATOM     94  OG  SER    10     -34.643 -21.525  -0.012  1.00 10.00      A   
ATOM     95  HG  SER    10     -35.288 -22.225   0.148  1.00 10.00      A   
ATOM     96  C   SER    10     -33.814 -18.909   2.548  1.00 10.00      A   
ATOM     97  O   SER    10     -32.586 -18.796   2.555  1.00 10.00      A   
ATOM     98  N   VAL    11     -34.572 -18.506   3.550  1.00 10.00      A   
ATOM     99  HN  VAL    11     -35.546 -18.639   3.500  1.00 10.00      A   
ATOM    100  CA  VAL    11     -34.003 -17.899   4.740  1.00 10.00      A   
ATOM    101  CB  VAL    11     -34.581 -16.489   4.982  1.00 10.00      A   
ATOM    102  CG1 VAL    11     -33.936 -15.837   6.196  1.00 10.00      A   
ATOM    103  CG2 VAL    11     -34.392 -15.620   3.747  1.00 10.00      A   
ATOM    104  C   VAL    11     -34.272 -18.774   5.955  1.00 10.00      A   
ATOM    105  O   VAL    11     -35.428 -19.047   6.280  1.00 10.00      A   
ATOM    106  N   GLU    12     -33.199 -19.231   6.595  1.00 10.00      A   
ATOM    107  HN  GLU    12     -32.309 -19.008   6.247  1.00 10.00      A   
ATOM    108  CA  GLU    12     -33.297 -20.072   7.782  1.00 10.00      A   
ATOM    109  CB  GLU    12     -33.935 -19.302   8.943  1.00 10.00      A   
ATOM    110  CG  GLU    12     -33.205 -18.001   9.259  1.00 10.00      A   
ATOM    111  CD  GLU    12     -33.886 -17.167  10.322  1.00 10.00      A   
ATOM    112  OE1 GLU    12     -34.552 -16.170   9.968  1.00 10.00      A   
ATOM    113  OE2 GLU    12     -33.742 -17.493  11.519  1.00 10.00      A   
ATOM    114  C   GLU    12     -34.034 -21.369   7.464  1.00 10.00      A   
ATOM    115  O   GLU    12     -34.836 -21.863   8.258  1.00 10.00      A   
ATOM    116  N   ASP    13     -33.729 -21.905   6.281  1.00 10.00      A   
ATOM    117  HN  ASP    13     -33.067 -21.444   5.722  1.00 10.00      A   
ATOM    118  CA  ASP    13     -34.318 -23.149   5.781  1.00 10.00      A   
ATOM    119  CB  ASP    13     -34.081 -24.317   6.743  1.00 10.00      A   
ATOM    120  CG  ASP    13     -33.574 -25.559   6.040  1.00 10.00      A   
ATOM    121  OD1 ASP    13     -34.374 -26.490   5.809  1.00 10.00      A   
ATOM    122  OD2 ASP    13     -32.364 -25.622   5.729  1.00 10.00      A   
ATOM    123  C   ASP    13     -35.802 -23.001   5.450  1.00 10.00      A   
ATOM    124  O   ASP    13     -36.531 -23.990   5.363  1.00 10.00      A   
ATOM    125  N   LYS    14     -36.244 -21.764   5.269  1.00 10.00      A   
ATOM    126  HN  LYS    14     -35.618 -21.015   5.374  1.00 10.00      A   
ATOM    127  CA  LYS    14     -37.633 -21.483   4.930  1.00 10.00      A   
ATOM    128  CB  LYS    14     -38.323 -20.695   6.049  1.00 10.00      A   
ATOM    129  CG  LYS    14     -38.330 -21.389   7.401  1.00 10.00      A   
ATOM    130  CD  LYS    14     -38.997 -20.521   8.458  1.00 10.00      A   
ATOM    131  CE  LYS    14     -38.893 -21.147   9.841  1.00 10.00      A   
ATOM    132  NZ  LYS    14     -39.534 -20.301  10.879  1.00 10.00      A   
ATOM    133  HZ1 LYS    14     -40.556 -20.226  10.697  1.00 10.00      A   
ATOM    134  HZ2 LYS    14     -39.122 -19.348  10.872  1.00 10.00      A   
ATOM    135  HZ3 LYS    14     -39.395 -20.717  11.821  1.00 10.00      A   
ATOM    136  C   LYS    14     -37.709 -20.696   3.627  1.00 10.00      A   
ATOM    137  O   LYS    14     -37.024 -19.685   3.464  1.00 10.00      A   
ATOM    138  N   ALA    15     -38.533 -21.167   2.702  1.00 10.00      A   
ATOM    139  HN  ALA    15     -39.042 -21.983   2.890  1.00 10.00      A   
ATOM    140  CA  ALA    15     -38.702 -20.510   1.413  1.00 10.00      A   
ATOM    141  CB  ALA    15     -39.454 -21.421   0.457  1.00 10.00      A   
ATOM    142  C   ALA    15     -39.436 -19.181   1.573  1.00 10.00      A   
ATOM    143  O   ALA    15     -40.642 -19.150   1.831  1.00 10.00      A   
ATOM    144  N   ILE    16     -38.703 -18.089   1.428  1.00 10.00      A   
ATOM    145  HN  ILE    16     -37.747 -18.179   1.217  1.00 10.00      A   
ATOM    146  CA  ILE    16     -39.280 -16.760   1.565  1.00 10.00      A   
ATOM    147  CB  ILE    16     -38.371 -15.826   2.395  1.00 10.00      A   
ATOM    148  CG1 ILE    16     -38.052 -16.452   3.762  1.00 10.00      A   
ATOM    149  CG2 ILE    16     -39.018 -14.459   2.575  1.00 10.00      A   
ATOM    150  CD1 ILE    16     -39.271 -16.743   4.615  1.00 10.00      A   
ATOM    151  C   ILE    16     -39.540 -16.146   0.192  1.00 10.00      A   
ATOM    152  O   ILE    16     -40.670 -15.778  -0.132  1.00 10.00      A   
ATOM    153  N   LEU    17     -38.491 -16.039  -0.610  1.00 10.00      A   
ATOM    154  HN  LEU    17     -37.613 -16.350  -0.298  1.00 10.00      A   
ATOM    155  CA  LEU    17     -38.614 -15.484  -1.952  1.00 10.00      A   
ATOM    156  CB  LEU    17     -37.379 -14.657  -2.322  1.00 10.00      A   
ATOM    157  CG  LEU    17     -37.253 -13.299  -1.629  1.00 10.00      A   
ATOM    158  CD1 LEU    17     -35.901 -12.674  -1.928  1.00 10.00      A   
ATOM    159  CD2 LEU    17     -38.379 -12.371  -2.063  1.00 10.00      A   
ATOM    160  C   LEU    17     -38.841 -16.604  -2.954  1.00 10.00      A   
ATOM    161  O   LEU    17     -37.902 -17.282  -3.367  1.00 10.00      A   
ATOM    162  N   ARG    18     -40.094 -16.784  -3.344  1.00 10.00      A   
ATOM    163  HN  ARG    18     -40.786 -16.182  -3.001  1.00 10.00      A   
ATOM    164  CA  ARG    18     -40.474 -17.844  -4.267  1.00 10.00      A   
ATOM    165  CB  ARG    18     -41.919 -18.269  -4.009  1.00 10.00      A   
ATOM    166  CG  ARG    18     -42.137 -18.871  -2.632  1.00 10.00      A   
ATOM    167  CD  ARG    18     -43.550 -18.632  -2.133  1.00 10.00      A   
ATOM    168  NE  ARG    18     -44.542 -19.390  -2.891  1.00 10.00      A   
ATOM    169  HE  ARG    18     -44.214 -19.934  -3.643  1.00 10.00      A   
ATOM    170  CZ  ARG    18     -45.847 -19.384  -2.622  1.00 10.00      A   
ATOM    171  NH1 ARG    18     -46.316 -18.655  -1.613  1.00 10.00      A   
ATOM    172 HH11 ARG    18     -45.665 -18.083  -1.032  1.00 10.00      A   
ATOM    173 HH12 ARG    18     -47.336 -18.652  -1.394  1.00 10.00      A   
ATOM    174  NH2 ARG    18     -46.687 -20.105  -3.360  1.00 10.00      A   
ATOM    175 HH21 ARG    18     -47.711 -20.098  -3.149  1.00 10.00      A   
ATOM    176 HH22 ARG    18     -46.332 -20.682  -4.156  1.00 10.00      A   
ATOM    177  C   ARG    18     -40.278 -17.458  -5.732  1.00 10.00      A   
ATOM    178  O   ARG    18     -41.088 -17.809  -6.585  1.00 10.00      A   
ATOM    179  N   GLY    19     -39.197 -16.754  -6.022  1.00 10.00      A   
ATOM    180  HN  GLY    19     -38.579 -16.496  -5.304  1.00 10.00      A   
ATOM    181  CA  GLY    19     -38.923 -16.362  -7.389  1.00 10.00      A   
ATOM    182  C   GLY    19     -39.490 -15.008  -7.744  1.00 10.00      A   
ATOM    183  O   GLY    19     -40.638 -14.899  -8.168  1.00 10.00      A   
ATOM    184  N   LEU    20     -38.687 -13.974  -7.584  1.00 10.00      A   
ATOM    185  HN  LEU    20     -37.778 -14.119  -7.240  1.00 10.00      A   
ATOM    186  CA  LEU    20     -39.116 -12.620  -7.898  1.00 10.00      A   
ATOM    187  CB  LEU    20     -38.929 -11.716  -6.676  1.00 10.00      A   
ATOM    188  CG  LEU    20     -39.487 -10.297  -6.779  1.00 10.00      A   
ATOM    189  CD1 LEU    20     -40.263  -9.947  -5.520  1.00 10.00      A   
ATOM    190  CD2 LEU    20     -38.366  -9.293  -7.008  1.00 10.00      A   
ATOM    191  C   LEU    20     -38.335 -12.078  -9.090  1.00 10.00      A   
ATOM    192  O   LEU    20     -37.134 -12.319  -9.211  1.00 10.00      A   
ATOM    193  N   SER    21     -39.025 -11.369  -9.972  1.00 10.00      A   
ATOM    194  HN  SER    21     -39.985 -11.227  -9.829  1.00 10.00      A   
ATOM    195  CA  SER    21     -38.396 -10.786 -11.146  1.00 10.00      A   
ATOM    196  CB  SER    21     -38.935 -11.433 -12.421  1.00 10.00      A   
ATOM    197  OG  SER    21     -38.719 -12.832 -12.406  1.00 10.00      A   
ATOM    198  HG  SER    21     -39.540 -13.280 -12.178  1.00 10.00      A   
ATOM    199  C   SER    21     -38.645  -9.284 -11.175  1.00 10.00      A   
ATOM    200  O   SER    21     -39.788  -8.838 -11.039  1.00 10.00      A   
ATOM    201  N   LEU    22     -37.583  -8.509 -11.347  1.00 10.00      A   
ATOM    202  HN  LEU    22     -36.700  -8.926 -11.473  1.00 10.00      A   
ATOM    203  CA  LEU    22     -37.693  -7.061 -11.373  1.00 10.00      A   
ATOM    204  CB  LEU    22     -37.730  -6.513  -9.942  1.00 10.00      A   
ATOM    205  CG  LEU    22     -37.849  -4.994  -9.798  1.00 10.00      A   
ATOM    206  CD1 LEU    22     -39.153  -4.498 -10.398  1.00 10.00      A   
ATOM    207  CD2 LEU    22     -37.744  -4.590  -8.338  1.00 10.00      A   
ATOM    208  C   LEU    22     -36.534  -6.428 -12.137  1.00 10.00      A   
ATOM    209  O   LEU    22     -35.375  -6.785 -11.932  1.00 10.00      A   
ATOM    210  N   ASP    23     -36.862  -5.493 -13.018  1.00 10.00      A   
ATOM    211  HN  ASP    23     -37.809  -5.274 -13.147  1.00 10.00      A   
ATOM    212  CA  ASP    23     -35.862  -4.782 -13.806  1.00 10.00      A   
ATOM    213  CB  ASP    23     -36.237  -4.793 -15.290  1.00 10.00      A   
ATOM    214  CG  ASP    23     -35.321  -5.668 -16.117  1.00 10.00      A   
ATOM    215  OD1 ASP    23     -34.110  -5.367 -16.192  1.00 10.00      A   
ATOM    216  OD2 ASP    23     -35.809  -6.662 -16.703  1.00 10.00      A   
ATOM    217  C   ASP    23     -35.747  -3.346 -13.313  1.00 10.00      A   
ATOM    218  O   ASP    23     -36.697  -2.569 -13.411  1.00 10.00      A   
ATOM    219  N   VAL    24     -34.590  -2.996 -12.777  1.00 10.00      A   
ATOM    220  HN  VAL    24     -33.856  -3.653 -12.744  1.00 10.00      A   
ATOM    221  CA  VAL    24     -34.369  -1.658 -12.248  1.00 10.00      A   
ATOM    222  CB  VAL    24     -33.763  -1.703 -10.828  1.00 10.00      A   
ATOM    223  CG1 VAL    24     -33.769  -0.322 -10.190  1.00 10.00      A   
ATOM    224  CG2 VAL    24     -34.504  -2.702  -9.952  1.00 10.00      A   
ATOM    225  C   VAL    24     -33.446  -0.852 -13.158  1.00 10.00      A   
ATOM    226  O   VAL    24     -32.334  -1.283 -13.473  1.00 10.00      A   
ATOM    227  N   HIS    25     -33.916   0.316 -13.575  1.00 10.00      A   
ATOM    228  HN  HIS    25     -34.809   0.609 -13.277  1.00 10.00      A   
ATOM    229  CA  HIS    25     -33.140   1.193 -14.440  1.00 10.00      A   
ATOM    230  CB  HIS    25     -34.005   1.718 -15.593  1.00 10.00      A   
ATOM    231  CG  HIS    25     -34.438   0.673 -16.578  1.00 10.00      A   
ATOM    232  ND1 HIS    25     -34.279   0.812 -17.939  1.00 10.00      A   
ATOM    233  HD1 HIS    25     -33.881   1.584 -18.393  1.00 10.00      A   
ATOM    234  CD2 HIS    25     -35.029  -0.534 -16.393  1.00 10.00      A   
ATOM    235  CE1 HIS    25     -34.759  -0.256 -18.547  1.00 10.00      A   
ATOM    236  NE2 HIS    25     -35.216  -1.087 -17.634  1.00 10.00      A   
ATOM    237  HE2 HIS    25     -35.631  -1.960 -17.815  1.00 10.00      A   
ATOM    238  C   HIS    25     -32.594   2.361 -13.621  1.00 10.00      A   
ATOM    239  O   HIS    25     -33.109   2.656 -12.544  1.00 10.00      A   
ATOM    240  N   PRO    26     -31.537   3.027 -14.099  1.00 10.00      A   
ATOM    241  CA  PRO    26     -30.948   4.160 -13.388  1.00 10.00      A   
ATOM    242  CB  PRO    26     -29.558   4.273 -14.012  1.00 10.00      A   
ATOM    243  CG  PRO    26     -29.703   3.724 -15.391  1.00 10.00      A   
ATOM    244  CD  PRO    26     -30.820   2.717 -15.350  1.00 10.00      A   
ATOM    245  C   PRO    26     -31.739   5.456 -13.589  1.00 10.00      A   
ATOM    246  O   PRO    26     -31.895   5.938 -14.714  1.00 10.00      A   
ATOM    247  N   GLY    27     -32.244   6.014 -12.494  1.00 10.00      A   
ATOM    248  HN  GLY    27     -32.090   5.589 -11.624  1.00 10.00      A   
ATOM    249  CA  GLY    27     -32.998   7.254 -12.571  1.00 10.00      A   
ATOM    250  C   GLY    27     -34.460   7.114 -12.180  1.00 10.00      A   
ATOM    251  O   GLY    27     -35.221   8.080 -12.269  1.00 10.00      A   
ATOM    252  N   GLU    28     -34.857   5.929 -11.736  1.00 10.00      A   
ATOM    253  HN  GLU    28     -34.207   5.198 -11.666  1.00 10.00      A   
ATOM    254  CA  GLU    28     -36.242   5.690 -11.345  1.00 10.00      A   
ATOM    255  CB  GLU    28     -36.899   4.677 -12.292  1.00 10.00      A   
ATOM    256  CG  GLU    28     -36.038   3.458 -12.580  1.00 10.00      A   
ATOM    257  CD  GLU    28     -36.665   2.494 -13.567  1.00 10.00      A   
ATOM    258  OE1 GLU    28     -36.733   1.283 -13.255  1.00 10.00      A   
ATOM    259  OE2 GLU    28     -37.080   2.933 -14.657  1.00 10.00      A   
ATOM    260  C   GLU    28     -36.344   5.207  -9.900  1.00 10.00      A   
ATOM    261  O   GLU    28     -35.586   4.333  -9.471  1.00 10.00      A   
ATOM    262  N   VAL    29     -37.267   5.796  -9.147  1.00 10.00      A   
ATOM    263  HN  VAL    29     -37.817   6.520  -9.533  1.00 10.00      A   
ATOM    264  CA  VAL    29     -37.482   5.406  -7.760  1.00 10.00      A   
ATOM    265  CB  VAL    29     -38.119   6.545  -6.929  1.00 10.00      A   
ATOM    266  CG1 VAL    29     -38.492   6.058  -5.534  1.00 10.00      A   
ATOM    267  CG2 VAL    29     -37.173   7.728  -6.834  1.00 10.00      A   
ATOM    268  C   VAL    29     -38.376   4.174  -7.699  1.00 10.00      A   
ATOM    269  O   VAL    29     -39.506   4.187  -8.193  1.00 10.00      A   
ATOM    270  N   HIS    30     -37.854   3.111  -7.107  1.00 10.00      A   
ATOM    271  HN  HIS    30     -36.939   3.170  -6.743  1.00 10.00      A   
ATOM    272  CA  HIS    30     -38.583   1.863  -6.972  1.00 10.00      A   
ATOM    273  CB  HIS    30     -37.690   0.688  -7.367  1.00 10.00      A   
ATOM    274  CG  HIS    30     -37.716   0.361  -8.823  1.00 10.00      A   
ATOM    275  ND1 HIS    30     -38.161  -0.848  -9.312  1.00 10.00      A   
ATOM    276  HD1 HIS    30     -38.509  -1.592  -8.772  1.00 10.00      A   
ATOM    277  CD2 HIS    30     -37.332   1.083  -9.899  1.00 10.00      A   
ATOM    278  CE1 HIS    30     -38.048  -0.855 -10.628  1.00 10.00      A   
ATOM    279  NE2 HIS    30     -37.548   0.305 -11.004  1.00 10.00      A   
ATOM    280  HE2 HIS    30     -37.351   0.569 -11.940  1.00 10.00      A   
ATOM    281  C   HIS    30     -39.066   1.669  -5.546  1.00 10.00      A   
ATOM    282  O   HIS    30     -38.264   1.498  -4.625  1.00 10.00      A   
ATOM    283  N   ALA    31     -40.372   1.711  -5.368  1.00 10.00      A   
ATOM    284  HN  ALA    31     -40.958   1.869  -6.144  1.00 10.00      A   
ATOM    285  CA  ALA    31     -40.969   1.527  -4.058  1.00 10.00      A   
ATOM    286  CB  ALA    31     -42.084   2.535  -3.838  1.00 10.00      A   
ATOM    287  C   ALA    31     -41.493   0.104  -3.921  1.00 10.00      A   
ATOM    288  O   ALA    31     -42.229  -0.381  -4.783  1.00 10.00      A   
ATOM    289  N   ILE    32     -41.092  -0.569  -2.856  1.00 10.00      A   
ATOM    290  HN  ILE    32     -40.492  -0.132  -2.212  1.00 10.00      A   
ATOM    291  CA  ILE    32     -41.523  -1.937  -2.610  1.00 10.00      A   
ATOM    292  CB  ILE    32     -40.335  -2.874  -2.297  1.00 10.00      A   
ATOM    293  CG1 ILE    32     -39.357  -2.908  -3.474  1.00 10.00      A   
ATOM    294  CG2 ILE    32     -40.832  -4.278  -1.982  1.00 10.00      A   
ATOM    295  CD1 ILE    32     -38.183  -3.838  -3.262  1.00 10.00      A   
ATOM    296  C   ILE    32     -42.519  -1.981  -1.458  1.00 10.00      A   
ATOM    297  O   ILE    32     -42.209  -1.566  -0.340  1.00 10.00      A   
ATOM    298  N   MET    33     -43.719  -2.465  -1.744  1.00 10.00      A   
ATOM    299  HN  MET    33     -43.905  -2.767  -2.664  1.00 10.00      A   
ATOM    300  CA  MET    33     -44.765  -2.575  -0.739  1.00 10.00      A   
ATOM    301  CB  MET    33     -46.082  -1.999  -1.270  1.00 10.00      A   
ATOM    302  CG  MET    33     -46.045  -0.508  -1.561  1.00 10.00      A   
ATOM    303  SD  MET    33     -47.647   0.142  -2.077  1.00 10.00      A   
ATOM    304  CE  MET    33     -48.524   0.174  -0.514  1.00 10.00      A   
ATOM    305  C   MET    33     -44.949  -4.034  -0.335  1.00 10.00      A   
ATOM    306  O   MET    33     -44.149  -4.892  -0.713  1.00 10.00      A   
ATOM    307  N   GLY    34     -46.007  -4.318   0.409  1.00 10.00      A   
ATOM    308  HN  GLY    34     -46.638  -3.604   0.642  1.00 10.00      A   
ATOM    309  CA  GLY    34     -46.261  -5.677   0.853  1.00 10.00      A   
ATOM    310  C   GLY    34     -46.369  -5.778   2.364  1.00 10.00      A   
ATOM    311  O   GLY    34     -45.727  -5.008   3.085  1.00 10.00      A   
ATOM    312  N   PRO    35     -47.173  -6.723   2.876  1.00 10.00      A   
ATOM    313  CA  PRO    35     -47.366  -6.918   4.319  1.00 10.00      A   
ATOM    314  CB  PRO    35     -48.574  -7.855   4.389  1.00 10.00      A   
ATOM    315  CG  PRO    35     -48.526  -8.619   3.113  1.00 10.00      A   
ATOM    316  CD  PRO    35     -47.970  -7.676   2.082  1.00 10.00      A   
ATOM    317  C   PRO    35     -46.154  -7.569   4.989  1.00 10.00      A   
ATOM    318  O   PRO    35     -45.162  -7.901   4.327  1.00 10.00      A   
ATOM    319  N   ASN    36     -46.231  -7.743   6.305  1.00 10.00      A   
ATOM    320  HN  ASN    36     -47.044  -7.465   6.779  1.00 10.00      A   
ATOM    321  CA  ASN    36     -45.142  -8.349   7.062  1.00 10.00      A   
ATOM    322  CB  ASN    36     -45.294  -8.075   8.566  1.00 10.00      A   
ATOM    323  CG  ASN    36     -46.133  -9.112   9.295  1.00 10.00      A   
ATOM    324  OD1 ASN    36     -47.361  -9.025   9.327  1.00 10.00      A   
ATOM    325  ND2 ASN    36     -45.475 -10.085   9.905  1.00 10.00      A   
ATOM    326 HD21 ASN    36     -44.493 -10.085   9.857  1.00 10.00      A   
ATOM    327 HD22 ASN    36     -45.992 -10.768  10.382  1.00 10.00      A   
ATOM    328  C   ASN    36     -45.061  -9.846   6.784  1.00 10.00      A   
ATOM    329  O   ASN    36     -46.067 -10.482   6.461  1.00 10.00      A   
ATOM    330  N   GLY    37     -43.862 -10.399   6.895  1.00 10.00      A   
ATOM    331  HN  GLY    37     -43.096  -9.845   7.157  1.00 10.00      A   
ATOM    332  CA  GLY    37     -43.673 -11.813   6.638  1.00 10.00      A   
ATOM    333  C   GLY    37     -43.245 -12.064   5.208  1.00 10.00      A   
ATOM    334  O   GLY    37     -42.774 -13.153   4.869  1.00 10.00      A   
ATOM    335  N   SER    38     -43.419 -11.053   4.370  1.00 10.00      A   
ATOM    336  HN  SER    38     -43.817 -10.227   4.704  1.00 10.00      A   
ATOM    337  CA  SER    38     -43.043 -11.140   2.970  1.00 10.00      A   
ATOM    338  CB  SER    38     -43.862 -10.142   2.146  1.00 10.00      A   
ATOM    339  OG  SER    38     -45.210 -10.117   2.586  1.00 10.00      A   
ATOM    340  HG  SER    38     -45.368  -9.314   3.098  1.00 10.00      A   
ATOM    341  C   SER    38     -41.549 -10.860   2.813  1.00 10.00      A   
ATOM    342  O   SER    38     -40.946 -10.183   3.651  1.00 10.00      A   
ATOM    343  N   GLY    39     -40.963 -11.356   1.731  1.00 10.00      A   
ATOM    344  HN  GLY    39     -41.497 -11.865   1.088  1.00 10.00      A   
ATOM    345  CA  GLY    39     -39.542 -11.165   1.495  1.00 10.00      A   
ATOM    346  C   GLY    39     -39.187  -9.807   0.918  1.00 10.00      A   
ATOM    347  O   GLY    39     -38.245  -9.691   0.136  1.00 10.00      A   
ATOM    348  N   LYS    40     -39.927  -8.777   1.308  1.00 10.00      A   
ATOM    349  HN  LYS    40     -40.652  -8.927   1.948  1.00 10.00      A   
ATOM    350  CA  LYS    40     -39.668  -7.430   0.814  1.00 10.00      A   
ATOM    351  CB  LYS    40     -40.877  -6.505   1.021  1.00 10.00      A   
ATOM    352  CG  LYS    40     -41.343  -6.359   2.462  1.00 10.00      A   
ATOM    353  CD  LYS    40     -42.151  -5.081   2.638  1.00 10.00      A   
ATOM    354  CE  LYS    40     -42.423  -4.784   4.105  1.00 10.00      A   
ATOM    355  NZ  LYS    40     -43.556  -5.583   4.639  1.00 10.00      A   
ATOM    356  HZ1 LYS    40     -44.438  -5.336   4.138  1.00 10.00      A   
ATOM    357  HZ2 LYS    40     -43.685  -5.392   5.655  1.00 10.00      A   
ATOM    358  HZ3 LYS    40     -43.374  -6.598   4.511  1.00 10.00      A   
ATOM    359  C   LYS    40     -38.408  -6.856   1.452  1.00 10.00      A   
ATOM    360  O   LYS    40     -37.552  -6.293   0.771  1.00 10.00      A   
ATOM    361  N   SER    41     -38.290  -7.031   2.760  1.00 10.00      A   
ATOM    362  HN  SER    41     -39.003  -7.487   3.248  1.00 10.00      A   
ATOM    363  CA  SER    41     -37.136  -6.545   3.497  1.00 10.00      A   
ATOM    364  CB  SER    41     -37.516  -6.373   4.967  1.00 10.00      A   
ATOM    365  OG  SER    41     -38.886  -6.024   5.086  1.00 10.00      A   
ATOM    366  HG  SER    41     -38.958  -5.214   5.610  1.00 10.00      A   
ATOM    367  C   SER    41     -35.980  -7.531   3.360  1.00 10.00      A   
ATOM    368  O   SER    41     -34.808  -7.166   3.487  1.00 10.00      A   
ATOM    369  N   THR    42     -36.324  -8.782   3.085  1.00 10.00      A   
ATOM    370  HN  THR    42     -37.273  -9.008   2.997  1.00 10.00      A   
ATOM    371  CA  THR    42     -35.340  -9.835   2.925  1.00 10.00      A   
ATOM    372  CB  THR    42     -36.026 -11.208   2.957  1.00 10.00      A   
ATOM    373  OG1 THR    42     -37.293 -11.077   3.617  1.00 10.00      A   
ATOM    374  HG1 THR    42     -37.144 -10.843   4.542  1.00 10.00      A   
ATOM    375  CG2 THR    42     -35.172 -12.205   3.720  1.00 10.00      A   
ATOM    376  C   THR    42     -34.574  -9.675   1.614  1.00 10.00      A   
ATOM    377  O   THR    42     -33.361  -9.884   1.569  1.00 10.00      A   
ATOM    378  N   LEU    43     -35.286  -9.284   0.559  1.00 10.00      A   
ATOM    379  HN  LEU    43     -36.249  -9.127   0.664  1.00 10.00      A   
ATOM    380  CA  LEU    43     -34.682  -9.088  -0.755  1.00 10.00      A   
ATOM    381  CB  LEU    43     -35.745  -8.648  -1.768  1.00 10.00      A   
ATOM    382  CG  LEU    43     -35.246  -8.287  -3.171  1.00 10.00      A   
ATOM    383  CD1 LEU    43     -34.680  -9.508  -3.884  1.00 10.00      A   
ATOM    384  CD2 LEU    43     -36.357  -7.646  -3.989  1.00 10.00      A   
ATOM    385  C   LEU    43     -33.563  -8.056  -0.683  1.00 10.00      A   
ATOM    386  O   LEU    43     -32.501  -8.234  -1.282  1.00 10.00      A   
ATOM    387  N   SER    44     -33.801  -6.994   0.078  1.00 10.00      A   
ATOM    388  HN  SER    44     -34.664  -6.923   0.539  1.00 10.00      A   
ATOM    389  CA  SER    44     -32.831  -5.924   0.243  1.00 10.00      A   
ATOM    390  CB  SER    44     -33.431  -4.816   1.108  1.00 10.00      A   
ATOM    391  OG  SER    44     -34.764  -4.537   0.703  1.00 10.00      A   
ATOM    392  HG  SER    44     -35.314  -4.397   1.483  1.00 10.00      A   
ATOM    393  C   SER    44     -31.525  -6.437   0.847  1.00 10.00      A   
ATOM    394  O   SER    44     -30.448  -5.927   0.538  1.00 10.00      A   
ATOM    395  N   ALA    45     -31.621  -7.457   1.694  1.00 10.00      A   
ATOM    396  HN  ALA    45     -32.504  -7.836   1.890  1.00 10.00      A   
ATOM    397  CA  ALA    45     -30.443  -8.034   2.328  1.00 10.00      A   
ATOM    398  CB  ALA    45     -30.842  -8.889   3.522  1.00 10.00      A   
ATOM    399  C   ALA    45     -29.644  -8.851   1.318  1.00 10.00      A   
ATOM    400  O   ALA    45     -28.418  -8.745   1.245  1.00 10.00      A   
ATOM    401  N   THR    46     -30.351  -9.648   0.524  1.00 10.00      A   
ATOM    402  HN  THR    46     -31.330  -9.681   0.622  1.00 10.00      A   
ATOM    403  CA  THR    46     -29.717 -10.478  -0.488  1.00 10.00      A   
ATOM    404  CB  THR    46     -30.740 -11.430  -1.131  1.00 10.00      A   
ATOM    405  OG1 THR    46     -31.759 -11.746  -0.169  1.00 10.00      A   
ATOM    406  HG1 THR    46     -31.355 -12.157   0.601  1.00 10.00      A   
ATOM    407  CG2 THR    46     -30.061 -12.714  -1.584  1.00 10.00      A   
ATOM    408  C   THR    46     -29.079  -9.612  -1.572  1.00 10.00      A   
ATOM    409  O   THR    46     -28.005  -9.924  -2.082  1.00 10.00      A   
ATOM    410  N   LEU    47     -29.739  -8.509  -1.904  1.00 10.00      A   
ATOM    411  HN  LEU    47     -30.592  -8.308  -1.456  1.00 10.00      A   
ATOM    412  CA  LEU    47     -29.238  -7.596  -2.921  1.00 10.00      A   
ATOM    413  CB  LEU    47     -30.304  -6.558  -3.282  1.00 10.00      A   
ATOM    414  CG  LEU    47     -31.509  -7.071  -4.077  1.00 10.00      A   
ATOM    415  CD1 LEU    47     -32.481  -5.937  -4.358  1.00 10.00      A   
ATOM    416  CD2 LEU    47     -31.057  -7.724  -5.375  1.00 10.00      A   
ATOM    417  C   LEU    47     -27.952  -6.908  -2.466  1.00 10.00      A   
ATOM    418  O   LEU    47     -27.127  -6.509  -3.291  1.00 10.00      A   
ATOM    419  N   ALA    48     -27.786  -6.784  -1.151  1.00 10.00      A   
ATOM    420  HN  ALA    48     -28.476  -7.134  -0.546  1.00 10.00      A   
ATOM    421  CA  ALA    48     -26.603  -6.147  -0.585  1.00 10.00      A   
ATOM    422  CB  ALA    48     -26.885  -5.657   0.826  1.00 10.00      A   
ATOM    423  C   ALA    48     -25.417  -7.102  -0.590  1.00 10.00      A   
ATOM    424  O   ALA    48     -24.396  -6.838  -1.226  1.00 10.00      A   
ATOM    425  N   GLY    49     -25.554  -8.215   0.119  1.00 10.00      A   
ATOM    426  HN  GLY    49     -26.392  -8.378   0.612  1.00 10.00      A   
ATOM    427  CA  GLY    49     -24.480  -9.188   0.169  1.00 10.00      A   
ATOM    428  C   GLY    49     -24.152  -9.634   1.577  1.00 10.00      A   
ATOM    429  O   GLY    49     -24.016 -10.831   1.835  1.00 10.00      A   
ATOM    430  N   ARG    50     -24.008  -8.676   2.486  1.00 10.00      A   
ATOM    431  HN  ARG    50     -24.115  -7.737   2.216  1.00 10.00      A   
ATOM    432  CA  ARG    50     -23.696  -8.983   3.876  1.00 10.00      A   
ATOM    433  CB  ARG    50     -23.483  -7.694   4.678  1.00 10.00      A   
ATOM    434  CG  ARG    50     -23.391  -7.892   6.181  1.00 10.00      A   
ATOM    435  CD  ARG    50     -23.315  -6.562   6.910  1.00 10.00      A   
ATOM    436  NE  ARG    50     -24.587  -5.841   6.885  1.00 10.00      A   
ATOM    437  HE  ARG    50     -25.392  -6.334   7.171  1.00 10.00      A   
ATOM    438  CZ  ARG    50     -24.717  -4.572   6.494  1.00 10.00      A   
ATOM    439  NH1 ARG    50     -23.653  -3.887   6.090  1.00 10.00      A   
ATOM    440 HH11 ARG    50     -23.752  -2.895   5.781  1.00 10.00      A   
ATOM    441 HH12 ARG    50     -22.713  -4.338   6.076  1.00 10.00      A   
ATOM    442  NH2 ARG    50     -25.908  -3.985   6.522  1.00 10.00      A   
ATOM    443 HH21 ARG    50     -26.748  -4.517   6.848  1.00 10.00      A   
ATOM    444 HH22 ARG    50     -26.015  -2.991   6.217  1.00 10.00      A   
ATOM    445  C   ARG    50     -24.794  -9.847   4.491  1.00 10.00      A   
ATOM    446  O   ARG    50     -25.973  -9.488   4.444  1.00 10.00      A   
ATOM    447  N   GLU    51     -24.392 -10.984   5.060  1.00 10.00      A   
ATOM    448  HN  GLU    51     -23.436 -11.197   5.065  1.00 10.00      A   
ATOM    449  CA  GLU    51     -25.323 -11.936   5.664  1.00 10.00      A   
ATOM    450  CB  GLU    51     -26.166 -11.299   6.776  1.00 10.00      A   
ATOM    451  CG  GLU    51     -25.358 -10.646   7.885  1.00 10.00      A   
ATOM    452  CD  GLU    51     -24.569 -11.645   8.700  1.00 10.00      A   
ATOM    453  OE1 GLU    51     -25.158 -12.290   9.593  1.00 10.00      A   
ATOM    454  OE2 GLU    51     -23.354 -11.786   8.457  1.00 10.00      A   
ATOM    455  C   GLU    51     -26.215 -12.536   4.583  1.00 10.00      A   
ATOM    456  O   GLU    51     -27.442 -12.412   4.623  1.00 10.00      A   
ATOM    457  N   ASP    52     -25.572 -13.162   3.603  1.00 10.00      A   
ATOM    458  HN  ASP    52     -24.592 -13.204   3.631  1.00 10.00      A   
ATOM    459  CA  ASP    52     -26.278 -13.783   2.485  1.00 10.00      A   
ATOM    460  CB  ASP    52     -25.297 -14.190   1.383  1.00 10.00      A   
ATOM    461  CG  ASP    52     -25.895 -14.077  -0.007  1.00 10.00      A   
ATOM    462  OD1 ASP    52     -26.826 -14.846  -0.324  1.00 10.00      A   
ATOM    463  OD2 ASP    52     -25.433 -13.217  -0.791  1.00 10.00      A   
ATOM    464  C   ASP    52     -27.092 -14.987   2.946  1.00 10.00      A   
ATOM    465  O   ASP    52     -26.824 -15.569   3.999  1.00 10.00      A   
ATOM    466  N   TYR    53     -28.067 -15.381   2.144  1.00 10.00      A   
ATOM    467  HN  TYR    53     -28.184 -14.935   1.276  1.00 10.00      A   
ATOM    468  CA  TYR    53     -28.931 -16.493   2.494  1.00 10.00      A   
ATOM    469  CB  TYR    53     -30.390 -16.034   2.562  1.00 10.00      A   
ATOM    470  CG  TYR    53     -30.627 -14.905   3.544  1.00 10.00      A   
ATOM    471  CD1 TYR    53     -31.004 -13.641   3.104  1.00 10.00      A   
ATOM    472  CD2 TYR    53     -30.472 -15.103   4.910  1.00 10.00      A   
ATOM    473  CE1 TYR    53     -31.218 -12.608   3.998  1.00 10.00      A   
ATOM    474  CE2 TYR    53     -30.686 -14.078   5.810  1.00 10.00      A   
ATOM    475  CZ  TYR    53     -31.058 -12.831   5.350  1.00 10.00      A   
ATOM    476  OH  TYR    53     -31.273 -11.805   6.244  1.00 10.00      A   
ATOM    477  HH  TYR    53     -31.981 -11.238   5.919  1.00 10.00      A   
ATOM    478  C   TYR    53     -28.770 -17.655   1.521  1.00 10.00      A   
ATOM    479  O   TYR    53     -27.785 -17.731   0.783  1.00 10.00      A   
ATOM    480  N   GLU    54     -29.736 -18.560   1.528  1.00 10.00      A   
ATOM    481  HN  GLU    54     -30.502 -18.440   2.132  1.00 10.00      A   
ATOM    482  CA  GLU    54     -29.700 -19.720   0.658  1.00 10.00      A   
ATOM    483  CB  GLU    54     -30.332 -20.919   1.370  1.00 10.00      A   
ATOM    484  CG  GLU    54     -30.025 -22.264   0.735  1.00 10.00      A   
ATOM    485  CD  GLU    54     -30.610 -23.418   1.523  1.00 10.00      A   
ATOM    486  OE1 GLU    54     -30.161 -23.652   2.667  1.00 10.00      A   
ATOM    487  OE2 GLU    54     -31.517 -24.103   1.002  1.00 10.00      A   
ATOM    488  C   GLU    54     -30.431 -19.435  -0.646  1.00 10.00      A   
ATOM    489  O   GLU    54     -31.656 -19.357  -0.675  1.00 10.00      A   
ATOM    490  N   VAL    55     -29.682 -19.262  -1.722  1.00 10.00      A   
ATOM    491  HN  VAL    55     -28.704 -19.319  -1.644  1.00 10.00      A   
ATOM    492  CA  VAL    55     -30.284 -18.995  -3.020  1.00 10.00      A   
ATOM    493  CB  VAL    55     -29.343 -18.195  -3.950  1.00 10.00      A   
ATOM    494  CG1 VAL    55     -29.954 -18.040  -5.338  1.00 10.00      A   
ATOM    495  CG2 VAL    55     -29.046 -16.829  -3.348  1.00 10.00      A   
ATOM    496  C   VAL    55     -30.699 -20.306  -3.683  1.00 10.00      A   
ATOM    497  O   VAL    55     -29.864 -21.042  -4.212  1.00 10.00      A   
ATOM    498  N   THR    56     -31.990 -20.595  -3.630  1.00 10.00      A   
ATOM    499  HN  THR    56     -32.602 -19.969  -3.186  1.00 10.00      A   
ATOM    500  CA  THR    56     -32.539 -21.811  -4.205  1.00 10.00      A   
ATOM    501  CB  THR    56     -34.035 -21.922  -3.879  1.00 10.00      A   
ATOM    502  OG1 THR    56     -34.357 -20.988  -2.832  1.00 10.00      A   
ATOM    503  HG1 THR    56     -34.203 -21.401  -1.968  1.00 10.00      A   
ATOM    504  CG2 THR    56     -34.375 -23.332  -3.426  1.00 10.00      A   
ATOM    505  C   THR    56     -32.342 -21.859  -5.721  1.00 10.00      A   
ATOM    506  O   THR    56     -32.098 -22.925  -6.293  1.00 10.00      A   
ATOM    507  N   GLY    57     -32.428 -20.701  -6.361  1.00 10.00      A   
ATOM    508  HN  GLY    57     -32.604 -19.880  -5.853  1.00 10.00      A   
ATOM    509  CA  GLY    57     -32.260 -20.636  -7.799  1.00 10.00      A   
ATOM    510  C   GLY    57     -32.587 -19.264  -8.343  1.00 10.00      A   
ATOM    511  O   GLY    57     -32.963 -18.369  -7.584  1.00 10.00      A   
ATOM    512  N   GLY    58     -32.452 -19.100  -9.653  1.00 10.00      A   
ATOM    513  HN  GLY    58     -32.149 -19.855 -10.203  1.00 10.00      A   
ATOM    514  CA  GLY    58     -32.736 -17.824 -10.282  1.00 10.00      A   
ATOM    515  C   GLY    58     -31.479 -17.165 -10.811  1.00 10.00      A   
ATOM    516  O   GLY    58     -30.403 -17.764 -10.783  1.00 10.00      A   
ATOM    517  N   THR    59     -31.608 -15.940 -11.302  1.00 10.00      A   
ATOM    518  HN  THR    59     -32.498 -15.515 -11.316  1.00 10.00      A   
ATOM    519  CA  THR    59     -30.464 -15.205 -11.829  1.00 10.00      A   
ATOM    520  CB  THR    59     -30.352 -15.372 -13.359  1.00 10.00      A   
ATOM    521  OG1 THR    59     -30.681 -16.721 -13.726  1.00 10.00      A   
ATOM    522  HG1 THR    59     -30.588 -17.295 -12.955  1.00 10.00      A   
ATOM    523  CG2 THR    59     -28.941 -15.052 -13.830  1.00 10.00      A   
ATOM    524  C   THR    59     -30.578 -13.717 -11.502  1.00 10.00      A   
ATOM    525  O   THR    59     -31.628 -13.108 -11.704  1.00 10.00      A   
ATOM    526  N   VAL    60     -29.506 -13.142 -10.981  1.00 10.00      A   
ATOM    527  HN  VAL    60     -28.697 -13.680 -10.829  1.00 10.00      A   
ATOM    528  CA  VAL    60     -29.488 -11.728 -10.645  1.00 10.00      A   
ATOM    529  CB  VAL    60     -29.332 -11.489  -9.129  1.00 10.00      A   
ATOM    530  CG1 VAL    60     -29.540 -10.019  -8.800  1.00 10.00      A   
ATOM    531  CG2 VAL    60     -30.300 -12.353  -8.338  1.00 10.00      A   
ATOM    532  C   VAL    60     -28.339 -11.050 -11.376  1.00 10.00      A   
ATOM    533  O   VAL    60     -27.170 -11.252 -11.039  1.00 10.00      A   
ATOM    534  N   GLU    61     -28.671 -10.260 -12.381  1.00 10.00      A   
ATOM    535  HN  GLU    61     -29.623 -10.128 -12.598  1.00 10.00      A   
ATOM    536  CA  GLU    61     -27.661  -9.570 -13.159  1.00 10.00      A   
ATOM    537  CB  GLU    61     -27.975  -9.647 -14.650  1.00 10.00      A   
ATOM    538  CG  GLU    61     -27.984 -11.057 -15.213  1.00 10.00      A   
ATOM    539  CD  GLU    61     -27.863 -11.070 -16.720  1.00 10.00      A   
ATOM    540  OE1 GLU    61     -28.674 -10.400 -17.395  1.00 10.00      A   
ATOM    541  OE2 GLU    61     -26.953 -11.748 -17.241  1.00 10.00      A   
ATOM    542  C   GLU    61     -27.527  -8.117 -12.733  1.00 10.00      A   
ATOM    543  O   GLU    61     -28.521  -7.415 -12.541  1.00 10.00      A   
ATOM    544  N   PHE    62     -26.294  -7.675 -12.585  1.00 10.00      A   
ATOM    545  HN  PHE    62     -25.542  -8.293 -12.739  1.00 10.00      A   
ATOM    546  CA  PHE    62     -26.012  -6.308 -12.201  1.00 10.00      A   
ATOM    547  CB  PHE    62     -25.526  -6.252 -10.752  1.00 10.00      A   
ATOM    548  CG  PHE    62     -25.380  -4.857 -10.211  1.00 10.00      A   
ATOM    549  CD1 PHE    62     -26.450  -3.979 -10.221  1.00 10.00      A   
ATOM    550  CD2 PHE    62     -24.172  -4.427  -9.687  1.00 10.00      A   
ATOM    551  CE1 PHE    62     -26.321  -2.699  -9.719  1.00 10.00      A   
ATOM    552  CE2 PHE    62     -24.035  -3.149  -9.184  1.00 10.00      A   
ATOM    553  CZ  PHE    62     -25.110  -2.284  -9.200  1.00 10.00      A   
ATOM    554  C   PHE    62     -24.962  -5.729 -13.136  1.00 10.00      A   
ATOM    555  O   PHE    62     -23.794  -6.120 -13.087  1.00 10.00      A   
ATOM    556  N   LYS    63     -25.397  -4.830 -14.012  1.00 10.00      A   
ATOM    557  HN  LYS    63     -26.353  -4.597 -14.013  1.00 10.00      A   
ATOM    558  CA  LYS    63     -24.510  -4.181 -14.979  1.00 10.00      A   
ATOM    559  CB  LYS    63     -23.356  -3.457 -14.277  1.00 10.00      A   
ATOM    560  CG  LYS    63     -23.809  -2.455 -13.227  1.00 10.00      A   
ATOM    561  CD  LYS    63     -22.691  -2.112 -12.259  1.00 10.00      A   
ATOM    562  CE  LYS    63     -21.830  -0.974 -12.781  1.00 10.00      A   
ATOM    563  NZ  LYS    63     -20.914  -0.454 -11.733  1.00 10.00      A   
ATOM    564  HZ1 LYS    63     -21.462  -0.101 -10.918  1.00 10.00      A   
ATOM    565  HZ2 LYS    63     -20.341   0.327 -12.113  1.00 10.00      A   
ATOM    566  HZ3 LYS    63     -20.273  -1.214 -11.405  1.00 10.00      A   
ATOM    567  C   LYS    63     -23.986  -5.188 -16.003  1.00 10.00      A   
ATOM    568  O   LYS    63     -22.874  -5.052 -16.521  1.00 10.00      A   
ATOM    569  N   GLY    64     -24.799  -6.201 -16.286  1.00 10.00      A   
ATOM    570  HN  GLY    64     -25.674  -6.252 -15.842  1.00 10.00      A   
ATOM    571  CA  GLY    64     -24.423  -7.219 -17.250  1.00 10.00      A   
ATOM    572  C   GLY    64     -23.535  -8.299 -16.664  1.00 10.00      A   
ATOM    573  O   GLY    64     -22.997  -9.128 -17.397  1.00 10.00      A   
ATOM    574  N   LYS    65     -23.379  -8.294 -15.347  1.00 10.00      A   
ATOM    575  HN  LYS    65     -23.832  -7.607 -14.813  1.00 10.00      A   
ATOM    576  CA  LYS    65     -22.549  -9.284 -14.673  1.00 10.00      A   
ATOM    577  CB  LYS    65     -21.303  -8.621 -14.081  1.00 10.00      A   
ATOM    578  CG  LYS    65     -20.345  -8.040 -15.107  1.00 10.00      A   
ATOM    579  CD  LYS    65     -19.258  -7.231 -14.426  1.00 10.00      A   
ATOM    580  CE  LYS    65     -18.225  -6.726 -15.415  1.00 10.00      A   
ATOM    581  NZ  LYS    65     -17.190  -5.905 -14.740  1.00 10.00      A   
ATOM    582  HZ1 LYS    65     -17.590  -4.986 -14.461  1.00 10.00      A   
ATOM    583  HZ2 LYS    65     -16.390  -5.738 -15.380  1.00 10.00      A   
ATOM    584  HZ3 LYS    65     -16.844  -6.392 -13.890  1.00 10.00      A   
ATOM    585  C   LYS    65     -23.330  -9.982 -13.566  1.00 10.00      A   
ATOM    586  O   LYS    65     -24.326  -9.452 -13.070  1.00 10.00      A   
ATOM    587  N   ASP    66     -22.861 -11.156 -13.171  1.00 10.00      A   
ATOM    588  HN  ASP    66     -22.050 -11.510 -13.595  1.00 10.00      A   
ATOM    589  CA  ASP    66     -23.510 -11.937 -12.121  1.00 10.00      A   
ATOM    590  CB  ASP    66     -22.919 -13.348 -12.074  1.00 10.00      A   
ATOM    591  CG  ASP    66     -23.770 -14.320 -11.282  1.00 10.00      A   
ATOM    592  OD1 ASP    66     -23.526 -14.484 -10.069  1.00 10.00      A   
ATOM    593  OD2 ASP    66     -24.685 -14.933 -11.872  1.00 10.00      A   
ATOM    594  C   ASP    66     -23.345 -11.260 -10.765  1.00 10.00      A   
ATOM    595  O   ASP    66     -22.238 -10.877 -10.381  1.00 10.00      A   
ATOM    596  N   LEU    67     -24.447 -11.098 -10.049  1.00 10.00      A   
ATOM    597  HN  LEU    67     -25.306 -11.413 -10.414  1.00 10.00      A   
ATOM    598  CA  LEU    67     -24.423 -10.460  -8.737  1.00 10.00      A   
ATOM    599  CB  LEU    67     -25.821  -9.962  -8.356  1.00 10.00      A   
ATOM    600  CG  LEU    67     -25.940  -9.231  -7.017  1.00 10.00      A   
ATOM    601  CD1 LEU    67     -26.577  -7.865  -7.212  1.00 10.00      A   
ATOM    602  CD2 LEU    67     -26.742 -10.060  -6.024  1.00 10.00      A   
ATOM    603  C   LEU    67     -23.891 -11.408  -7.667  1.00 10.00      A   
ATOM    604  O   LEU    67     -23.132 -11.001  -6.786  1.00 10.00      A   
ATOM    605  N   LEU    68     -24.269 -12.678  -7.767  1.00 10.00      A   
ATOM    606  HN  LEU    68     -24.838 -12.949  -8.517  1.00 10.00      A   
ATOM    607  CA  LEU    68     -23.849 -13.688  -6.800  1.00 10.00      A   
ATOM    608  CB  LEU    68     -24.640 -14.985  -6.983  1.00 10.00      A   
ATOM    609  CG  LEU    68     -26.050 -15.015  -6.387  1.00 10.00      A   
ATOM    610  CD1 LEU    68     -27.028 -14.234  -7.254  1.00 10.00      A   
ATOM    611  CD2 LEU    68     -26.515 -16.450  -6.207  1.00 10.00      A   
ATOM    612  C   LEU    68     -22.352 -13.961  -6.891  1.00 10.00      A   
ATOM    613  O   LEU    68     -21.745 -14.473  -5.947  1.00 10.00      A   
ATOM    614  N   ALA    69     -21.767 -13.625  -8.034  1.00 10.00      A   
ATOM    615  HN  ALA    69     -22.320 -13.259  -8.762  1.00 10.00      A   
ATOM    616  CA  ALA    69     -20.338 -13.812  -8.255  1.00 10.00      A   
ATOM    617  CB  ALA    69     -19.998 -13.616  -9.723  1.00 10.00      A   
ATOM    618  C   ALA    69     -19.529 -12.850  -7.394  1.00 10.00      A   
ATOM    619  O   ALA    69     -18.333 -13.047  -7.175  1.00 10.00      A   
ATOM    620  N   LEU    70     -20.185 -11.810  -6.903  1.00 10.00      A   
ATOM    621  HN  LEU    70     -21.142 -11.710  -7.098  1.00 10.00      A   
ATOM    622  CA  LEU    70     -19.527 -10.822  -6.068  1.00 10.00      A   
ATOM    623  CB  LEU    70     -19.890  -9.407  -6.525  1.00 10.00      A   
ATOM    624  CG  LEU    70     -19.546  -9.047  -7.974  1.00 10.00      A   
ATOM    625  CD1 LEU    70     -19.882  -7.592  -8.256  1.00 10.00      A   
ATOM    626  CD2 LEU    70     -18.078  -9.322  -8.267  1.00 10.00      A   
ATOM    627  C   LEU    70     -19.908 -11.016  -4.607  1.00 10.00      A   
ATOM    628  O   LEU    70     -20.965 -11.569  -4.296  1.00 10.00      A   
ATOM    629  N   SER    71     -19.040 -10.569  -3.721  1.00 10.00      A   
ATOM    630  HN  SER    71     -18.210 -10.153  -4.034  1.00 10.00      A   
ATOM    631  CA  SER    71     -19.267 -10.675  -2.289  1.00 10.00      A   
ATOM    632  CB  SER    71     -17.927 -10.964  -1.616  1.00 10.00      A   
ATOM    633  OG  SER    71     -16.940 -10.048  -2.047  1.00 10.00      A   
ATOM    634  HG  SER    71     -16.545  -9.619  -1.268  1.00 10.00      A   
ATOM    635  C   SER    71     -19.863  -9.365  -1.765  1.00 10.00      A   
ATOM    636  O   SER    71     -20.060  -8.436  -2.546  1.00 10.00      A   
ATOM    637  N   PRO    72     -20.186  -9.271  -0.453  1.00 10.00      A   
ATOM    638  CA  PRO    72     -20.751  -8.050   0.146  1.00 10.00      A   
ATOM    639  CB  PRO    72     -20.571  -8.291   1.643  1.00 10.00      A   
ATOM    640  CG  PRO    72     -20.668  -9.768   1.790  1.00 10.00      A   
ATOM    641  CD  PRO    72     -20.052 -10.351   0.551  1.00 10.00      A   
ATOM    642  C   PRO    72     -20.016  -6.768  -0.267  1.00 10.00      A   
ATOM    643  O   PRO    72     -20.635  -5.825  -0.766  1.00 10.00      A   
ATOM    644  N   GLU    73     -18.699  -6.741  -0.071  1.00 10.00      A   
ATOM    645  HN  GLU    73     -18.249  -7.540   0.302  1.00 10.00      A   
ATOM    646  CA  GLU    73     -17.897  -5.567  -0.416  1.00 10.00      A   
ATOM    647  CB  GLU    73     -16.494  -5.612   0.208  1.00 10.00      A   
ATOM    648  CG  GLU    73     -16.235  -6.772   1.160  1.00 10.00      A   
ATOM    649  CD  GLU    73     -16.108  -8.096   0.438  1.00 10.00      A   
ATOM    650  OE1 GLU    73     -15.044  -8.361  -0.149  1.00 10.00      A   
ATOM    651  OE2 GLU    73     -17.086  -8.868   0.446  1.00 10.00      A   
ATOM    652  C   GLU    73     -17.802  -5.387  -1.927  1.00 10.00      A   
ATOM    653  O   GLU    73     -17.867  -4.265  -2.432  1.00 10.00      A   
ATOM    654  N   ASP    74     -17.652  -6.500  -2.642  1.00 10.00      A   
ATOM    655  HN  ASP    74     -17.587  -7.361  -2.175  1.00 10.00      A   
ATOM    656  CA  ASP    74     -17.565  -6.475  -4.100  1.00 10.00      A   
ATOM    657  CB  ASP    74     -17.366  -7.891  -4.658  1.00 10.00      A   
ATOM    658  CG  ASP    74     -15.931  -8.206  -5.046  1.00 10.00      A   
ATOM    659  OD1 ASP    74     -15.549  -7.947  -6.210  1.00 10.00      A   
ATOM    660  OD2 ASP    74     -15.186  -8.740  -4.201  1.00 10.00      A   
ATOM    661  C   ASP    74     -18.836  -5.864  -4.687  1.00 10.00      A   
ATOM    662  O   ASP    74     -18.781  -5.005  -5.566  1.00 10.00      A   
ATOM    663  N   ARG    75     -19.983  -6.303  -4.171  1.00 10.00      A   
ATOM    664  HN  ARG    75     -19.954  -6.985  -3.461  1.00 10.00      A   
ATOM    665  CA  ARG    75     -21.277  -5.808  -4.621  1.00 10.00      A   
ATOM    666  CB  ARG    75     -22.408  -6.604  -3.954  1.00 10.00      A   
ATOM    667  CG  ARG    75     -23.007  -7.697  -4.826  1.00 10.00      A   
ATOM    668  CD  ARG    75     -22.910  -9.064  -4.165  1.00 10.00      A   
ATOM    669  NE  ARG    75     -24.146  -9.465  -3.490  1.00 10.00      A   
ATOM    670  HE  ARG    75     -24.851  -8.785  -3.400  1.00 10.00      A   
ATOM    671  CZ  ARG    75     -24.361 -10.691  -2.996  1.00 10.00      A   
ATOM    672  NH1 ARG    75     -23.429 -11.631  -3.103  1.00 10.00      A   
ATOM    673 HH11 ARG    75     -23.601 -12.584  -2.714  1.00 10.00      A   
ATOM    674 HH12 ARG    75     -22.519 -11.423  -3.576  1.00 10.00      A   
ATOM    675  NH2 ARG    75     -25.512 -10.985  -2.406  1.00 10.00      A   
ATOM    676 HH21 ARG    75     -25.674 -11.948  -2.017  1.00 10.00      A   
ATOM    677 HH22 ARG    75     -26.266 -10.266  -2.324  1.00 10.00      A   
ATOM    678  C   ARG    75     -21.428  -4.326  -4.292  1.00 10.00      A   
ATOM    679  O   ARG    75     -21.770  -3.514  -5.156  1.00 10.00      A   
ATOM    680  N   ALA    76     -21.149  -3.979  -3.040  1.00 10.00      A   
ATOM    681  HN  ALA    76     -20.862  -4.674  -2.403  1.00 10.00      A   
ATOM    682  CA  ALA    76     -21.257  -2.600  -2.579  1.00 10.00      A   
ATOM    683  CB  ALA    76     -20.992  -2.519  -1.084  1.00 10.00      A   
ATOM    684  C   ALA    76     -20.317  -1.668  -3.342  1.00 10.00      A   
ATOM    685  O   ALA    76     -20.690  -0.549  -3.699  1.00 10.00      A   
ATOM    686  N   GLY    77     -19.104  -2.139  -3.601  1.00 10.00      A   
ATOM    687  HN  GLY    77     -18.866  -3.048  -3.303  1.00 10.00      A   
ATOM    688  CA  GLY    77     -18.122  -1.338  -4.310  1.00 10.00      A   
ATOM    689  C   GLY    77     -18.558  -0.973  -5.715  1.00 10.00      A   
ATOM    690  O   GLY    77     -18.280   0.130  -6.191  1.00 10.00      A   
ATOM    691  N   GLU    78     -19.254  -1.889  -6.375  1.00 10.00      A   
ATOM    692  HN  GLU    78     -19.450  -2.747  -5.938  1.00 10.00      A   
ATOM    693  CA  GLU    78     -19.725  -1.664  -7.739  1.00 10.00      A   
ATOM    694  CB  GLU    78     -20.254  -2.954  -8.365  1.00 10.00      A   
ATOM    695  CG  GLU    78     -19.196  -3.767  -9.099  1.00 10.00      A   
ATOM    696  CD  GLU    78     -18.552  -3.005 -10.244  1.00 10.00      A   
ATOM    697  OE1 GLU    78     -19.287  -2.483 -11.111  1.00 10.00      A   
ATOM    698  OE2 GLU    78     -17.303  -2.936 -10.294  1.00 10.00      A   
ATOM    699  C   GLU    78     -20.778  -0.561  -7.813  1.00 10.00      A   
ATOM    700  O   GLU    78     -21.001   0.016  -8.879  1.00 10.00      A   
ATOM    701  N   GLY    79     -21.428  -0.271  -6.696  1.00 10.00      A   
ATOM    702  HN  GLY    79     -21.221  -0.763  -5.871  1.00 10.00      A   
ATOM    703  CA  GLY    79     -22.431   0.779  -6.695  1.00 10.00      A   
ATOM    704  C   GLY    79     -23.611   0.510  -5.783  1.00 10.00      A   
ATOM    705  O   GLY    79     -24.428   1.401  -5.550  1.00 10.00      A   
ATOM    706  N   ILE    80     -23.705  -0.710  -5.273  1.00 10.00      A   
ATOM    707  HN  ILE    80     -23.022  -1.376  -5.499  1.00 10.00      A   
ATOM    708  CA  ILE    80     -24.802  -1.087  -4.383  1.00 10.00      A   
ATOM    709  CB  ILE    80     -24.927  -2.622  -4.258  1.00 10.00      A   
ATOM    710  CG1 ILE    80     -25.053  -3.252  -5.649  1.00 10.00      A   
ATOM    711  CG2 ILE    80     -26.120  -3.000  -3.391  1.00 10.00      A   
ATOM    712  CD1 ILE    80     -25.048  -4.763  -5.647  1.00 10.00      A   
ATOM    713  C   ILE    80     -24.615  -0.473  -2.997  1.00 10.00      A   
ATOM    714  O   ILE    80     -23.540  -0.564  -2.407  1.00 10.00      A   
ATOM    715  N   PHE    81     -25.660   0.160  -2.485  1.00 10.00      A   
ATOM    716  HN  PHE    81     -26.494   0.210  -3.005  1.00 10.00      A   
ATOM    717  CA  PHE    81     -25.601   0.790  -1.175  1.00 10.00      A   
ATOM    718  CB  PHE    81     -25.745   2.312  -1.298  1.00 10.00      A   
ATOM    719  CG  PHE    81     -25.892   3.026   0.020  1.00 10.00      A   
ATOM    720  CD1 PHE    81     -24.808   3.168   0.871  1.00 10.00      A   
ATOM    721  CD2 PHE    81     -27.116   3.546   0.409  1.00 10.00      A   
ATOM    722  CE1 PHE    81     -24.943   3.815   2.086  1.00 10.00      A   
ATOM    723  CE2 PHE    81     -27.257   4.194   1.618  1.00 10.00      A   
ATOM    724  CZ  PHE    81     -26.169   4.329   2.459  1.00 10.00      A   
ATOM    725  C   PHE    81     -26.665   0.242  -0.232  1.00 10.00      A   
ATOM    726  O   PHE    81     -27.797  -0.025  -0.638  1.00 10.00      A   
ATOM    727  N   MET    82     -26.280   0.087   1.028  1.00 10.00      A   
ATOM    728  HN  MET    82     -25.359   0.317   1.271  1.00 10.00      A   
ATOM    729  CA  MET    82     -27.172  -0.393   2.069  1.00 10.00      A   
ATOM    730  CB  MET    82     -27.093  -1.918   2.198  1.00 10.00      A   
ATOM    731  CG  MET    82     -28.192  -2.519   3.060  1.00 10.00      A   
ATOM    732  SD  MET    82     -27.735  -4.109   3.770  1.00 10.00      A   
ATOM    733  CE  MET    82     -29.260  -4.560   4.597  1.00 10.00      A   
ATOM    734  C   MET    82     -26.765   0.258   3.386  1.00 10.00      A   
ATOM    735  O   MET    82     -25.595   0.591   3.578  1.00 10.00      A   
ATOM    736  N   ALA    83     -27.721   0.455   4.276  1.00 10.00      A   
ATOM    737  HN  ALA    83     -28.636   0.183   4.065  1.00 10.00      A   
ATOM    738  CA  ALA    83     -27.445   1.072   5.566  1.00 10.00      A   
ATOM    739  CB  ALA    83     -28.745   1.445   6.259  1.00 10.00      A   
ATOM    740  C   ALA    83     -26.605   0.156   6.455  1.00 10.00      A   
ATOM    741  O   ALA    83     -26.700  -1.072   6.371  1.00 10.00      A   
ATOM    742  N   PHE    84     -25.774   0.762   7.294  1.00 10.00      A   
ATOM    743  HN  PHE    84     -25.738   1.744   7.304  1.00 10.00      A   
ATOM    744  CA  PHE    84     -24.916   0.015   8.209  1.00 10.00      A   
ATOM    745  CB  PHE    84     -23.687  -0.558   7.489  1.00 10.00      A   
ATOM    746  CG  PHE    84     -22.746   0.464   6.909  1.00 10.00      A   
ATOM    747  CD1 PHE    84     -21.569   0.786   7.564  1.00 10.00      A   
ATOM    748  CD2 PHE    84     -23.028   1.092   5.706  1.00 10.00      A   
ATOM    749  CE1 PHE    84     -20.695   1.713   7.034  1.00 10.00      A   
ATOM    750  CE2 PHE    84     -22.159   2.023   5.171  1.00 10.00      A   
ATOM    751  CZ  PHE    84     -20.990   2.332   5.837  1.00 10.00      A   
ATOM    752  C   PHE    84     -24.509   0.876   9.404  1.00 10.00      A   
ATOM    753  O   PHE    84     -24.510   2.106   9.321  1.00 10.00      A   
ATOM    754  N   GLN    85     -24.183   0.227  10.514  1.00 10.00      A   
ATOM    755  HN  GLN    85     -24.212  -0.755  10.521  1.00 10.00      A   
ATOM    756  CA  GLN    85     -23.784   0.934  11.727  1.00 10.00      A   
ATOM    757  CB  GLN    85     -24.154   0.126  12.972  1.00 10.00      A   
ATOM    758  CG  GLN    85     -25.633  -0.202  13.095  1.00 10.00      A   
ATOM    759  CD  GLN    85     -26.525   1.019  12.984  1.00 10.00      A   
ATOM    760  OE1 GLN    85     -26.796   1.695  13.975  1.00 10.00      A   
ATOM    761  NE2 GLN    85     -27.003   1.300  11.781  1.00 10.00      A   
ATOM    762 HE21 GLN    85     -26.759   0.713  11.037  1.00 10.00      A   
ATOM    763 HE22 GLN    85     -27.588   2.085  11.684  1.00 10.00      A   
ATOM    764  C   GLN    85     -22.291   1.238  11.735  1.00 10.00      A   
ATOM    765  O   GLN    85     -21.533   0.707  10.923  1.00 10.00      A   
ATOM    766  N   TYR    86     -21.877   2.086  12.667  1.00 10.00      A   
ATOM    767  HN  TYR    86     -22.530   2.461  13.295  1.00 10.00      A   
ATOM    768  CA  TYR    86     -20.477   2.465  12.797  1.00 10.00      A   
ATOM    769  CB  TYR    86     -20.353   3.980  12.995  1.00 10.00      A   
ATOM    770  CG  TYR    86     -20.397   4.772  11.709  1.00 10.00      A   
ATOM    771  CD1 TYR    86     -21.588   5.313  11.242  1.00 10.00      A   
ATOM    772  CD2 TYR    86     -19.246   4.976  10.959  1.00 10.00      A   
ATOM    773  CE1 TYR    86     -21.630   6.032  10.066  1.00 10.00      A   
ATOM    774  CE2 TYR    86     -19.281   5.697   9.783  1.00 10.00      A   
ATOM    775  CZ  TYR    86     -20.475   6.221   9.341  1.00 10.00      A   
ATOM    776  OH  TYR    86     -20.513   6.929   8.165  1.00 10.00      A   
ATOM    777  HH  TYR    86     -20.981   7.763   8.307  1.00 10.00      A   
ATOM    778  C   TYR    86     -19.835   1.732  13.971  1.00 10.00      A   
ATOM    779  O   TYR    86     -20.531   1.349  14.914  1.00 10.00      A   
ATOM    780  N   PRO    87     -18.505   1.518  13.917  1.00 10.00      A   
ATOM    781  CA  PRO    87     -17.754   0.833  14.983  1.00 10.00      A   
ATOM    782  CB  PRO    87     -16.299   1.119  14.614  1.00 10.00      A   
ATOM    783  CG  PRO    87     -16.318   1.260  13.135  1.00 10.00      A   
ATOM    784  CD  PRO    87     -17.626   1.916  12.800  1.00 10.00      A   
ATOM    785  C   PRO    87     -18.058   1.416  16.360  1.00 10.00      A   
ATOM    786  O   PRO    87     -17.853   2.610  16.599  1.00 10.00      A   
ATOM    787  N   VAL    88     -18.539   0.567  17.258  1.00 10.00      A   
ATOM    788  HN  VAL    88     -18.657  -0.375  17.008  1.00 10.00      A   
ATOM    789  CA  VAL    88     -18.897   0.994  18.604  1.00 10.00      A   
ATOM    790  CB  VAL    88     -19.896   0.022  19.270  1.00 10.00      A   
ATOM    791  CG1 VAL    88     -20.323   0.540  20.637  1.00 10.00      A   
ATOM    792  CG2 VAL    88     -21.110  -0.193  18.380  1.00 10.00      A   
ATOM    793  C   VAL    88     -17.676   1.168  19.504  1.00 10.00      A   
ATOM    794  O   VAL    88     -17.103   0.188  19.991  1.00 10.00      A   
ATOM    795  N   GLU    89     -17.292   2.427  19.706  1.00 10.00      A   
ATOM    796  HN  GLU    89     -17.784   3.144  19.251  1.00 10.00      A   
ATOM    797  CA  GLU    89     -16.169   2.794  20.564  1.00 10.00      A   
ATOM    798  CB  GLU    89     -16.524   2.603  22.040  1.00 10.00      A   
ATOM    799  CG  GLU    89     -17.886   3.157  22.435  1.00 10.00      A   
ATOM    800  CD  GLU    89     -18.350   2.642  23.782  1.00 10.00      A   
ATOM    801  OE1 GLU    89     -18.971   3.420  24.541  1.00 10.00      A   
ATOM    802  OE2 GLU    89     -18.086   1.460  24.093  1.00 10.00      A   
ATOM    803  C   GLU    89     -14.885   2.045  20.217  1.00 10.00      A   
ATOM    804  O   GLU    89     -14.524   1.068  20.875  1.00 10.00      A   
ATOM    805  N   ILE    90     -14.203   2.499  19.177  1.00 10.00      A   
ATOM    806  HN  ILE    90     -14.545   3.273  18.682  1.00 10.00      A   
ATOM    807  CA  ILE    90     -12.949   1.885  18.756  1.00 10.00      A   
ATOM    808  CB  ILE    90     -13.090   1.092  17.434  1.00 10.00      A   
ATOM    809  CG1 ILE    90     -14.076  -0.071  17.609  1.00 10.00      A   
ATOM    810  CG2 ILE    90     -11.733   0.576  16.968  1.00 10.00      A   
ATOM    811  CD1 ILE    90     -14.194  -0.975  16.399  1.00 10.00      A   
ATOM    812  C   ILE    90     -11.872   2.955  18.610  1.00 10.00      A   
ATOM    813  O   ILE    90     -12.002   3.869  17.790  1.00 10.00      A   
ATOM    814  N   PRO    91     -10.810   2.871  19.429  1.00 10.00      A   
ATOM    815  CA  PRO    91      -9.698   3.828  19.398  1.00 10.00      A   
ATOM    816  CB  PRO    91      -8.706   3.268  20.421  1.00 10.00      A   
ATOM    817  CG  PRO    91      -9.535   2.423  21.322  1.00 10.00      A   
ATOM    818  CD  PRO    91     -10.613   1.837  20.457  1.00 10.00      A   
ATOM    819  C   PRO    91      -9.048   3.891  18.022  1.00 10.00      A   
ATOM    820  O   PRO    91      -8.638   2.869  17.467  1.00 10.00      A   
ATOM    821  N   GLY    92      -8.987   5.090  17.465  1.00 10.00      A   
ATOM    822  HN  GLY    92      -9.357   5.863  17.946  1.00 10.00      A   
ATOM    823  CA  GLY    92      -8.388   5.277  16.160  1.00 10.00      A   
ATOM    824  C   GLY    92      -9.417   5.306  15.049  1.00 10.00      A   
ATOM    825  O   GLY    92      -9.266   6.040  14.073  1.00 10.00      A   
ATOM    826  N   VAL    93     -10.473   4.521  15.199  1.00 10.00      A   
ATOM    827  HN  VAL    93     -10.555   3.982  16.013  1.00 10.00      A   
ATOM    828  CA  VAL    93     -11.521   4.454  14.190  1.00 10.00      A   
ATOM    829  CB  VAL    93     -11.994   3.005  13.934  1.00 10.00      A   
ATOM    830  CG1 VAL    93     -12.924   2.944  12.730  1.00 10.00      A   
ATOM    831  CG2 VAL    93     -10.805   2.082  13.730  1.00 10.00      A   
ATOM    832  C   VAL    93     -12.715   5.328  14.566  1.00 10.00      A   
ATOM    833  O   VAL    93     -13.667   4.866  15.205  1.00 10.00      A   
ATOM    834  N   SER    94     -12.653   6.593  14.181  1.00 10.00      A   
ATOM    835  HN  SER    94     -11.864   6.907  13.695  1.00 10.00      A   
ATOM    836  CA  SER    94     -13.728   7.529  14.456  1.00 10.00      A   
ATOM    837  CB  SER    94     -13.163   8.946  14.586  1.00 10.00      A   
ATOM    838  OG  SER    94     -12.267   9.235  13.523  1.00 10.00      A   
ATOM    839  HG  SER    94     -11.398   9.451  13.888  1.00 10.00      A   
ATOM    840  C   SER    94     -14.757   7.469  13.332  1.00 10.00      A   
ATOM    841  O   SER    94     -14.496   6.872  12.286  1.00 10.00      A   
ATOM    842  N   ASN    95     -15.920   8.071  13.550  1.00 10.00      A   
ATOM    843  HN  ASN    95     -16.077   8.510  14.413  1.00 10.00      A   
ATOM    844  CA  ASN    95     -16.980   8.082  12.541  1.00 10.00      A   
ATOM    845  CB  ASN    95     -18.196   8.872  13.035  1.00 10.00      A   
ATOM    846  CG  ASN    95     -18.963   8.159  14.132  1.00 10.00      A   
ATOM    847  OD1 ASN    95     -18.998   6.927  14.190  1.00 10.00      A   
ATOM    848  ND2 ASN    95     -19.577   8.929  15.018  1.00 10.00      A   
ATOM    849 HD21 ASN    95     -19.499   9.909  14.919  1.00 10.00      A   
ATOM    850 HD22 ASN    95     -20.089   8.496  15.733  1.00 10.00      A   
ATOM    851  C   ASN    95     -16.479   8.667  11.224  1.00 10.00      A   
ATOM    852  O   ASN    95     -16.723   8.111  10.152  1.00 10.00      A   
ATOM    853  N   GLN    96     -15.761   9.781  11.317  1.00 10.00      A   
ATOM    854  HN  GLN    96     -15.600  10.173  12.202  1.00 10.00      A   
ATOM    855  CA  GLN    96     -15.218  10.442  10.140  1.00 10.00      A   
ATOM    856  CB  GLN    96     -14.701  11.833  10.500  1.00 10.00      A   
ATOM    857  CG  GLN    96     -14.117  12.605   9.331  1.00 10.00      A   
ATOM    858  CD  GLN    96     -13.827  14.046   9.682  1.00 10.00      A   
ATOM    859  OE1 GLN    96     -14.529  14.651  10.493  1.00 10.00      A   
ATOM    860  NE2 GLN    96     -12.792  14.607   9.080  1.00 10.00      A   
ATOM    861 HE21 GLN    96     -12.274  14.068   8.443  1.00 10.00      A   
ATOM    862 HE22 GLN    96     -12.578  15.539   9.300  1.00 10.00      A   
ATOM    863  C   GLN    96     -14.113   9.609   9.492  1.00 10.00      A   
ATOM    864  O   GLN    96     -14.091   9.436   8.274  1.00 10.00      A   
ATOM    865  N   PHE    97     -13.210   9.080  10.314  1.00 10.00      A   
ATOM    866  HN  PHE    97     -13.290   9.241  11.280  1.00 10.00      A   
ATOM    867  CA  PHE    97     -12.102   8.267   9.814  1.00 10.00      A   
ATOM    868  CB  PHE    97     -11.163   7.873  10.955  1.00 10.00      A   
ATOM    869  CG  PHE    97      -9.959   7.091  10.516  1.00 10.00      A   
ATOM    870  CD1 PHE    97      -8.907   7.721   9.870  1.00 10.00      A   
ATOM    871  CD2 PHE    97      -9.879   5.728  10.749  1.00 10.00      A   
ATOM    872  CE1 PHE    97      -7.798   7.004   9.464  1.00 10.00      A   
ATOM    873  CE2 PHE    97      -8.773   5.006  10.347  1.00 10.00      A   
ATOM    874  CZ  PHE    97      -7.731   5.644   9.703  1.00 10.00      A   
ATOM    875  C   PHE    97     -12.615   7.023   9.098  1.00 10.00      A   
ATOM    876  O   PHE    97     -12.113   6.655   8.031  1.00 10.00      A   
ATOM    877  N   PHE    98     -13.618   6.380   9.686  1.00 10.00      A   
ATOM    878  HN  PHE    98     -13.973   6.719  10.541  1.00 10.00      A   
ATOM    879  CA  PHE    98     -14.203   5.182   9.100  1.00 10.00      A   
ATOM    880  CB  PHE    98     -15.193   4.523  10.061  1.00 10.00      A   
ATOM    881  CG  PHE    98     -15.675   3.173   9.601  1.00 10.00      A   
ATOM    882  CD1 PHE    98     -14.844   2.068   9.671  1.00 10.00      A   
ATOM    883  CD2 PHE    98     -16.957   3.009   9.100  1.00 10.00      A   
ATOM    884  CE1 PHE    98     -15.279   0.826   9.249  1.00 10.00      A   
ATOM    885  CE2 PHE    98     -17.399   1.770   8.677  1.00 10.00      A   
ATOM    886  CZ  PHE    98     -16.559   0.675   8.751  1.00 10.00      A   
ATOM    887  C   PHE    98     -14.879   5.514   7.778  1.00 10.00      A   
ATOM    888  O   PHE    98     -14.691   4.811   6.788  1.00 10.00      A   
ATOM    889  N   LEU    99     -15.650   6.600   7.767  1.00 10.00      A   
ATOM    890  HN  LEU    99     -15.763   7.114   8.596  1.00 10.00      A   
ATOM    891  CA  LEU    99     -16.340   7.039   6.558  1.00 10.00      A   
ATOM    892  CB  LEU    99     -17.191   8.284   6.843  1.00 10.00      A   
ATOM    893  CG  LEU    99     -17.924   8.911   5.649  1.00 10.00      A   
ATOM    894  CD1 LEU    99     -18.912   7.930   5.036  1.00 10.00      A   
ATOM    895  CD2 LEU    99     -18.630  10.193   6.064  1.00 10.00      A   
ATOM    896  C   LEU    99     -15.331   7.325   5.452  1.00 10.00      A   
ATOM    897  O   LEU    99     -15.547   6.971   4.292  1.00 10.00      A   
ATOM    898  N   GLN   100     -14.219   7.951   5.828  1.00 10.00      A   
ATOM    899  HN  GLN   100     -14.114   8.210   6.772  1.00 10.00      A   
ATOM    900  CA  GLN   100     -13.162   8.275   4.879  1.00 10.00      A   
ATOM    901  CB  GLN   100     -12.073   9.129   5.535  1.00 10.00      A   
ATOM    902  CG  GLN   100     -10.858   9.364   4.648  1.00 10.00      A   
ATOM    903  CD  GLN   100      -9.850  10.311   5.267  1.00 10.00      A   
ATOM    904  OE1 GLN   100      -9.754  10.437   6.488  1.00 10.00      A   
ATOM    905  NE2 GLN   100      -9.078  10.981   4.428  1.00 10.00      A   
ATOM    906 HE21 GLN   100      -9.199  10.829   3.467  1.00 10.00      A   
ATOM    907 HE22 GLN   100      -8.416  11.597   4.800  1.00 10.00      A   
ATOM    908  C   GLN   100     -12.550   7.011   4.286  1.00 10.00      A   
ATOM    909  O   GLN   100     -12.466   6.870   3.067  1.00 10.00      A   
ATOM    910  N   THR   101     -12.148   6.084   5.149  1.00 10.00      A   
ATOM    911  HN  THR   101     -12.271   6.238   6.110  1.00 10.00      A   
ATOM    912  CA  THR   101     -11.538   4.841   4.697  1.00 10.00      A   
ATOM    913  CB  THR   101     -10.929   4.028   5.857  1.00 10.00      A   
ATOM    914  OG1 THR   101     -11.761   4.132   7.021  1.00 10.00      A   
ATOM    915  HG1 THR   101     -11.671   5.016   7.406  1.00 10.00      A   
ATOM    916  CG2 THR   101      -9.532   4.530   6.184  1.00 10.00      A   
ATOM    917  C   THR   101     -12.530   3.988   3.908  1.00 10.00      A   
ATOM    918  O   THR   101     -12.153   3.322   2.948  1.00 10.00      A   
ATOM    919  N   ALA   102     -13.797   4.021   4.315  1.00 10.00      A   
ATOM    920  HN  ALA   102     -14.034   4.563   5.104  1.00 10.00      A   
ATOM    921  CA  ALA   102     -14.842   3.265   3.634  1.00 10.00      A   
ATOM    922  CB  ALA   102     -16.144   3.316   4.421  1.00 10.00      A   
ATOM    923  C   ALA   102     -15.052   3.808   2.224  1.00 10.00      A   
ATOM    924  O   ALA   102     -15.038   3.059   1.250  1.00 10.00      A   
ATOM    925  N   LEU   103     -15.234   5.122   2.124  1.00 10.00      A   
ATOM    926  HN  LEU   103     -15.240   5.670   2.943  1.00 10.00      A   
ATOM    927  CA  LEU   103     -15.433   5.772   0.835  1.00 10.00      A   
ATOM    928  CB  LEU   103     -15.777   7.253   1.021  1.00 10.00      A   
ATOM    929  CG  LEU   103     -15.877   8.089  -0.257  1.00 10.00      A   
ATOM    930  CD1 LEU   103     -17.010   7.600  -1.147  1.00 10.00      A   
ATOM    931  CD2 LEU   103     -16.033   9.564   0.069  1.00 10.00      A   
ATOM    932  C   LEU   103     -14.186   5.625  -0.032  1.00 10.00      A   
ATOM    933  O   LEU   103     -14.273   5.464  -1.250  1.00 10.00      A   
ATOM    934  N   ASN   104     -13.024   5.686   0.604  1.00 10.00      A   
ATOM    935  HN  ASN   104     -13.015   5.837   1.577  1.00 10.00      A   
ATOM    936  CA  ASN   104     -11.762   5.549  -0.105  1.00 10.00      A   
ATOM    937  CB  ASN   104     -10.572   5.926   0.785  1.00 10.00      A   
ATOM    938  CG  ASN   104     -10.172   7.384   0.615  1.00 10.00      A   
ATOM    939  OD1 ASN   104     -10.916   8.178   0.033  1.00 10.00      A   
ATOM    940  ND2 ASN   104      -8.997   7.749   1.118  1.00 10.00      A   
ATOM    941 HD21 ASN   104      -8.452   7.068   1.573  1.00 10.00      A   
ATOM    942 HD22 ASN   104      -8.718   8.688   1.016  1.00 10.00      A   
ATOM    943  C   ASN   104     -11.612   4.146  -0.673  1.00 10.00      A   
ATOM    944  O   ASN   104     -11.173   3.981  -1.806  1.00 10.00      A   
ATOM    945  N   ALA   105     -12.018   3.149   0.110  1.00 10.00      A   
ATOM    946  HN  ALA   105     -12.368   3.358   1.004  1.00 10.00      A   
ATOM    947  CA  ALA   105     -11.945   1.751  -0.310  1.00 10.00      A   
ATOM    948  CB  ALA   105     -12.403   0.836   0.812  1.00 10.00      A   
ATOM    949  C   ALA   105     -12.787   1.512  -1.556  1.00 10.00      A   
ATOM    950  O   ALA   105     -12.397   0.761  -2.455  1.00 10.00      A   
ATOM    951  N   VAL   106     -13.947   2.155  -1.603  1.00 10.00      A   
ATOM    952  HN  VAL   106     -14.208   2.723  -0.846  1.00 10.00      A   
ATOM    953  CA  VAL   106     -14.842   2.030  -2.744  1.00 10.00      A   
ATOM    954  CB  VAL   106     -16.203   2.712  -2.479  1.00 10.00      A   
ATOM    955  CG1 VAL   106     -17.137   2.545  -3.670  1.00 10.00      A   
ATOM    956  CG2 VAL   106     -16.843   2.149  -1.219  1.00 10.00      A   
ATOM    957  C   VAL   106     -14.187   2.659  -3.969  1.00 10.00      A   
ATOM    958  O   VAL   106     -14.317   2.161  -5.086  1.00 10.00      A   
ATOM    959  N   ARG   107     -13.448   3.734  -3.737  1.00 10.00      A   
ATOM    960  HN  ARG   107     -13.352   4.056  -2.816  1.00 10.00      A   
ATOM    961  CA  ARG   107     -12.766   4.439  -4.809  1.00 10.00      A   
ATOM    962  CB  ARG   107     -12.177   5.755  -4.300  1.00 10.00      A   
ATOM    963  CG  ARG   107     -12.217   6.872  -5.325  1.00 10.00      A   
ATOM    964  CD  ARG   107     -12.707   8.172  -4.714  1.00 10.00      A   
ATOM    965  NE  ARG   107     -13.680   8.838  -5.575  1.00 10.00      A   
ATOM    966  HE  ARG   107     -13.453   8.918  -6.530  1.00 10.00      A   
ATOM    967  CZ  ARG   107     -14.839   9.340  -5.145  1.00 10.00      A   
ATOM    968  NH1 ARG   107     -15.171   9.260  -3.863  1.00 10.00      A   
ATOM    969 HH11 ARG   107     -16.082   9.652  -3.533  1.00 10.00      A   
ATOM    970 HH12 ARG   107     -14.525   8.808  -3.182  1.00 10.00      A   
ATOM    971  NH2 ARG   107     -15.675   9.916  -5.997  1.00 10.00      A   
ATOM    972 HH21 ARG   107     -15.431   9.981  -7.009  1.00 10.00      A   
ATOM    973 HH22 ARG   107     -16.592  10.307  -5.655  1.00 10.00      A   
ATOM    974  C   ARG   107     -11.686   3.561  -5.438  1.00 10.00      A   
ATOM    975  O   ARG   107     -11.548   3.523  -6.661  1.00 10.00      A   
ATOM    976  N   SER   108     -10.933   2.852  -4.600  1.00 10.00      A   
ATOM    977  HN  SER   108     -11.070   2.944  -3.629  1.00 10.00      A   
ATOM    978  CA  SER   108      -9.882   1.958  -5.078  1.00 10.00      A   
ATOM    979  CB  SER   108      -9.099   1.389  -3.893  1.00 10.00      A   
ATOM    980  OG  SER   108      -9.593   1.911  -2.672  1.00 10.00      A   
ATOM    981  HG  SER   108      -9.267   1.372  -1.930  1.00 10.00      A   
ATOM    982  C   SER   108     -10.481   0.826  -5.913  1.00 10.00      A   
ATOM    983  O   SER   108      -9.910   0.408  -6.922  1.00 10.00      A   
ATOM    984  N   TYR   109     -11.649   0.349  -5.500  1.00 10.00      A   
ATOM    985  HN  TYR   109     -12.059   0.726  -4.689  1.00 10.00      A   
ATOM    986  CA  TYR   109     -12.331  -0.727  -6.208  1.00 10.00      A   
ATOM    987  CB  TYR   109     -13.422  -1.343  -5.326  1.00 10.00      A   
ATOM    988  CG  TYR   109     -14.096  -2.546  -5.944  1.00 10.00      A   
ATOM    989  CD1 TYR   109     -13.443  -3.770  -6.018  1.00 10.00      A   
ATOM    990  CD2 TYR   109     -15.380  -2.456  -6.463  1.00 10.00      A   
ATOM    991  CE1 TYR   109     -14.052  -4.867  -6.594  1.00 10.00      A   
ATOM    992  CE2 TYR   109     -15.996  -3.549  -7.037  1.00 10.00      A   
ATOM    993  CZ  TYR   109     -15.328  -4.752  -7.101  1.00 10.00      A   
ATOM    994  OH  TYR   109     -15.935  -5.841  -7.680  1.00 10.00      A   
ATOM    995  HH  TYR   109     -15.808  -6.622  -7.109  1.00 10.00      A   
ATOM    996  C   TYR   109     -12.929  -0.227  -7.524  1.00 10.00      A   
ATOM    997  O   TYR   109     -13.029  -0.974  -8.497  1.00 10.00      A   
ATOM    998  N   ARG   110     -13.312   1.044  -7.556  1.00 10.00      A   
ATOM    999  HN  ARG   110     -13.200   1.600  -6.754  1.00 10.00      A   
ATOM   1000  CA  ARG   110     -13.899   1.633  -8.757  1.00 10.00      A   
ATOM   1001  CB  ARG   110     -14.875   2.758  -8.403  1.00 10.00      A   
ATOM   1002  CG  ARG   110     -16.093   2.287  -7.622  1.00 10.00      A   
ATOM   1003  CD  ARG   110     -17.330   2.172  -8.501  1.00 10.00      A   
ATOM   1004  NE  ARG   110     -18.130   3.397  -8.475  1.00 10.00      A   
ATOM   1005  HE  ARG   110     -17.994   4.034  -9.213  1.00 10.00      A   
ATOM   1006  CZ  ARG   110     -19.028   3.685  -7.523  1.00 10.00      A   
ATOM   1007  NH1 ARG   110     -19.244   2.834  -6.524  1.00 10.00      A   
ATOM   1008 HH11 ARG   110     -19.942   3.062  -5.781  1.00 10.00      A   
ATOM   1009 HH12 ARG   110     -18.720   1.930  -6.479  1.00 10.00      A   
ATOM   1010  NH2 ARG   110     -19.711   4.823  -7.575  1.00 10.00      A   
ATOM   1011 HH21 ARG   110     -19.556   5.490  -8.358  1.00 10.00      A   
ATOM   1012 HH22 ARG   110     -20.409   5.057  -6.828  1.00 10.00      A   
ATOM   1013  C   ARG   110     -12.821   2.129  -9.716  1.00 10.00      A   
ATOM   1014  O   ARG   110     -13.123   2.655 -10.784  1.00 10.00      A   
ATOM   1015  N   GLY   111     -11.561   1.962  -9.325  1.00 10.00      A   
ATOM   1016  HN  GLY   111     -11.381   1.549  -8.454  1.00 10.00      A   
ATOM   1017  CA  GLY   111     -10.454   2.380 -10.165  1.00 10.00      A   
ATOM   1018  C   GLY   111     -10.266   3.883 -10.199  1.00 10.00      A   
ATOM   1019  O   GLY   111      -9.982   4.456 -11.251  1.00 10.00      A   
ATOM   1020  N   GLN   112     -10.422   4.522  -9.051  1.00 10.00      A   
ATOM   1021  HN  GLN   112     -10.642   4.008  -8.242  1.00 10.00      A   
ATOM   1022  CA  GLN   112     -10.263   5.968  -8.951  1.00 10.00      A   
ATOM   1023  CB  GLN   112     -11.601   6.637  -8.619  1.00 10.00      A   
ATOM   1024  CG  GLN   112     -12.680   6.441  -9.673  1.00 10.00      A   
ATOM   1025  CD  GLN   112     -12.334   7.106 -10.988  1.00 10.00      A   
ATOM   1026  OE1 GLN   112     -11.667   8.141 -11.016  1.00 10.00      A   
ATOM   1027  NE2 GLN   112     -12.781   6.514 -12.087  1.00 10.00      A   
ATOM   1028 HE21 GLN   112     -13.304   5.690 -11.989  1.00 10.00      A   
ATOM   1029 HE22 GLN   112     -12.563   6.918 -12.953  1.00 10.00      A   
ATOM   1030  C   GLN   112      -9.215   6.307  -7.895  1.00 10.00      A   
ATOM   1031  O   GLN   112      -8.729   5.419  -7.195  1.00 10.00      A   
ATOM   1032  N   GLU   113      -8.872   7.583  -7.776  1.00 10.00      A   
ATOM   1033  HN  GLU   113      -9.312   8.255  -8.337  1.00 10.00      A   
ATOM   1034  CA  GLU   113      -7.872   8.007  -6.807  1.00 10.00      A   
ATOM   1035  CB  GLU   113      -7.180   9.293  -7.260  1.00 10.00      A   
ATOM   1036  CG  GLU   113      -5.810   9.510  -6.632  1.00 10.00      A   
ATOM   1037  CD  GLU   113      -5.503  10.971  -6.369  1.00 10.00      A   
ATOM   1038  OE1 GLU   113      -6.136  11.846  -7.004  1.00 10.00      A   
ATOM   1039  OE2 GLU   113      -4.632  11.251  -5.519  1.00 10.00      A   
ATOM   1040  C   GLU   113      -8.497   8.214  -5.434  1.00 10.00      A   
ATOM   1041  O   GLU   113      -9.595   8.759  -5.316  1.00 10.00      A   
ATOM   1042  N   THR   114      -7.792   7.777  -4.404  1.00 10.00      A   
ATOM   1043  HN  THR   114      -6.924   7.354  -4.564  1.00 10.00      A   
ATOM   1044  CA  THR   114      -8.258   7.913  -3.037  1.00 10.00      A   
ATOM   1045  CB  THR   114      -7.381   7.070  -2.099  1.00 10.00      A   
ATOM   1046  OG1 THR   114      -6.136   6.785  -2.757  1.00 10.00      A   
ATOM   1047  HG1 THR   114      -6.023   5.826  -2.821  1.00 10.00      A   
ATOM   1048  CG2 THR   114      -8.079   5.760  -1.770  1.00 10.00      A   
ATOM   1049  C   THR   114      -8.220   9.376  -2.600  1.00 10.00      A   
ATOM   1050  O   THR   114      -7.308  10.118  -2.968  1.00 10.00      A   
ATOM   1051  N   LEU   115      -9.208   9.783  -1.814  1.00 10.00      A   
ATOM   1052  HN  LEU   115      -9.888   9.138  -1.526  1.00 10.00      A   
ATOM   1053  CA  LEU   115      -9.294  11.159  -1.347  1.00 10.00      A   
ATOM   1054  CB  LEU   115     -10.755  11.548  -1.091  1.00 10.00      A   
ATOM   1055  CG  LEU   115     -11.674  11.579  -2.314  1.00 10.00      A   
ATOM   1056  CD1 LEU   115     -13.109  11.847  -1.894  1.00 10.00      A   
ATOM   1057  CD2 LEU   115     -11.203  12.624  -3.312  1.00 10.00      A   
ATOM   1058  C   LEU   115      -8.472  11.370  -0.083  1.00 10.00      A   
ATOM   1059  O   LEU   115      -8.532  10.565   0.852  1.00 10.00      A   
ATOM   1060  N   ASP   116      -7.702  12.453  -0.064  1.00 10.00      A   
ATOM   1061  HN  ASP   116      -7.693  13.046  -0.846  1.00 10.00      A   
ATOM   1062  CA  ASP   116      -6.874  12.789   1.086  1.00 10.00      A   
ATOM   1063  CB  ASP   116      -5.714  13.712   0.671  1.00 10.00      A   
ATOM   1064  CG  ASP   116      -5.887  15.160   1.099  1.00 10.00      A   
ATOM   1065  OD1 ASP   116      -6.698  15.877   0.481  1.00 10.00      A   
ATOM   1066  OD2 ASP   116      -5.209  15.585   2.063  1.00 10.00      A   
ATOM   1067  C   ASP   116      -7.732  13.427   2.177  1.00 10.00      A   
ATOM   1068  O   ASP   116      -8.921  13.677   1.967  1.00 10.00      A   
ATOM   1069  N   ARG   117      -7.130  13.679   3.334  1.00 10.00      A   
ATOM   1070  HN  ARG   117      -6.178  13.463   3.426  1.00 10.00      A   
ATOM   1071  CA  ARG   117      -7.832  14.276   4.468  1.00 10.00      A   
ATOM   1072  CB  ARG   117      -6.877  14.498   5.641  1.00 10.00      A   
ATOM   1073  CG  ARG   117      -6.200  13.239   6.145  1.00 10.00      A   
ATOM   1074  CD  ARG   117      -5.718  13.415   7.573  1.00 10.00      A   
ATOM   1075  NE  ARG   117      -6.791  13.198   8.544  1.00 10.00      A   
ATOM   1076  HE  ARG   117      -7.578  13.785   8.489  1.00 10.00      A   
ATOM   1077  CZ  ARG   117      -6.752  12.262   9.489  1.00 10.00      A   
ATOM   1078  NH1 ARG   117      -5.697  11.462   9.589  1.00 10.00      A   
ATOM   1079 HH11 ARG   117      -4.894  11.562   8.930  1.00 10.00      A   
ATOM   1080 HH12 ARG   117      -5.665  10.729  10.331  1.00 10.00      A   
ATOM   1081  NH2 ARG   117      -7.774  12.114  10.325  1.00 10.00      A   
ATOM   1082 HH21 ARG   117      -8.613  12.733  10.248  1.00 10.00      A   
ATOM   1083 HH22 ARG   117      -7.746  11.376  11.063  1.00 10.00      A   
ATOM   1084  C   ARG   117      -8.505  15.597   4.101  1.00 10.00      A   
ATOM   1085  O   ARG   117      -9.651  15.843   4.489  1.00 10.00      A   
ATOM   1086  N   PHE   118      -7.803  16.434   3.344  1.00 10.00      A   
ATOM   1087  HN  PHE   118      -6.906  16.170   3.033  1.00 10.00      A   
ATOM   1088  CA  PHE   118      -8.338  17.730   2.948  1.00 10.00      A   
ATOM   1089  CB  PHE   118      -7.247  18.626   2.358  1.00 10.00      A   
ATOM   1090  CG  PHE   118      -7.749  19.980   1.945  1.00 10.00      A   
ATOM   1091  CD1 PHE   118      -8.224  20.874   2.891  1.00 10.00      A   
ATOM   1092  CD2 PHE   118      -7.752  20.354   0.610  1.00 10.00      A   
ATOM   1093  CE1 PHE   118      -8.692  22.116   2.514  1.00 10.00      A   
ATOM   1094  CE2 PHE   118      -8.217  21.595   0.227  1.00 10.00      A   
ATOM   1095  CZ  PHE   118      -8.689  22.478   1.180  1.00 10.00      A   
ATOM   1096  C   PHE   118      -9.497  17.585   1.967  1.00 10.00      A   
ATOM   1097  O   PHE   118     -10.570  18.155   2.177  1.00 10.00      A   
ATOM   1098  N   ASP   119      -9.276  16.820   0.899  1.00 10.00      A   
ATOM   1099  HN  ASP   119      -8.390  16.395   0.786  1.00 10.00      A   
ATOM   1100  CA  ASP   119     -10.308  16.602  -0.115  1.00 10.00      A   
ATOM   1101  CB  ASP   119      -9.805  15.686  -1.236  1.00 10.00      A   
ATOM   1102  CG  ASP   119      -9.353  16.448  -2.468  1.00 10.00      A   
ATOM   1103  OD1 ASP   119     -10.145  17.255  -3.008  1.00 10.00      A   
ATOM   1104  OD2 ASP   119      -8.205  16.235  -2.912  1.00 10.00      A   
ATOM   1105  C   ASP   119     -11.572  16.023   0.509  1.00 10.00      A   
ATOM   1106  O   ASP   119     -12.688  16.403   0.149  1.00 10.00      A   
ATOM   1107  N   PHE   120     -11.392  15.111   1.456  1.00 10.00      A   
ATOM   1108  HN  PHE   120     -10.476  14.844   1.699  1.00 10.00      A   
ATOM   1109  CA  PHE   120     -12.518  14.491   2.137  1.00 10.00      A   
ATOM   1110  CB  PHE   120     -12.055  13.309   2.993  1.00 10.00      A   
ATOM   1111  CG  PHE   120     -13.171  12.627   3.729  1.00 10.00      A   
ATOM   1112  CD1 PHE   120     -14.063  11.808   3.057  1.00 10.00      A   
ATOM   1113  CD2 PHE   120     -13.331  12.810   5.093  1.00 10.00      A   
ATOM   1114  CE1 PHE   120     -15.094  11.184   3.730  1.00 10.00      A   
ATOM   1115  CE2 PHE   120     -14.361  12.188   5.774  1.00 10.00      A   
ATOM   1116  CZ  PHE   120     -15.243  11.375   5.090  1.00 10.00      A   
ATOM   1117  C   PHE   120     -13.259  15.514   2.994  1.00 10.00      A   
ATOM   1118  O   PHE   120     -14.489  15.502   3.068  1.00 10.00      A   
ATOM   1119  N   GLN   121     -12.502  16.406   3.626  1.00 10.00      A   
ATOM   1120  HN  GLN   121     -11.526  16.372   3.513  1.00 10.00      A   
ATOM   1121  CA  GLN   121     -13.081  17.437   4.475  1.00 10.00      A   
ATOM   1122  CB  GLN   121     -11.985  18.213   5.208  1.00 10.00      A   
ATOM   1123  CG  GLN   121     -12.438  18.846   6.515  1.00 10.00      A   
ATOM   1124  CD  GLN   121     -12.391  20.360   6.477  1.00 10.00      A   
ATOM   1125  OE1 GLN   121     -11.376  20.970   6.810  1.00 10.00      A   
ATOM   1126  NE2 GLN   121     -13.491  20.976   6.078  1.00 10.00      A   
ATOM   1127 HE21 GLN   121     -14.269  20.429   5.837  1.00 10.00      A   
ATOM   1128 HE22 GLN   121     -13.483  21.956   6.031  1.00 10.00      A   
ATOM   1129  C   GLN   121     -13.953  18.383   3.652  1.00 10.00      A   
ATOM   1130  O   GLN   121     -15.024  18.803   4.100  1.00 10.00      A   
ATOM   1131  N   ASP   122     -13.491  18.708   2.446  1.00 10.00      A   
ATOM   1132  HN  ASP   122     -12.625  18.346   2.150  1.00 10.00      A   
ATOM   1133  CA  ASP   122     -14.235  19.589   1.553  1.00 10.00      A   
ATOM   1134  CB  ASP   122     -13.391  19.943   0.322  1.00 10.00      A   
ATOM   1135  CG  ASP   122     -14.047  20.974  -0.584  1.00 10.00      A   
ATOM   1136  OD1 ASP   122     -13.512  22.100  -0.699  1.00 10.00      A   
ATOM   1137  OD2 ASP   122     -15.094  20.667  -1.194  1.00 10.00      A   
ATOM   1138  C   ASP   122     -15.521  18.901   1.115  1.00 10.00      A   
ATOM   1139  O   ASP   122     -16.609  19.474   1.206  1.00 10.00      A   
ATOM   1140  N   LEU   123     -15.380  17.658   0.658  1.00 10.00      A   
ATOM   1141  HN  LEU   123     -14.479  17.266   0.615  1.00 10.00      A   
ATOM   1142  CA  LEU   123     -16.516  16.865   0.206  1.00 10.00      A   
ATOM   1143  CB  LEU   123     -16.043  15.484  -0.255  1.00 10.00      A   
ATOM   1144  CG  LEU   123     -17.109  14.572  -0.865  1.00 10.00      A   
ATOM   1145  CD1 LEU   123     -17.601  15.134  -2.188  1.00 10.00      A   
ATOM   1146  CD2 LEU   123     -16.565  13.164  -1.047  1.00 10.00      A   
ATOM   1147  C   LEU   123     -17.553  16.720   1.315  1.00 10.00      A   
ATOM   1148  O   LEU   123     -18.749  16.917   1.092  1.00 10.00      A   
ATOM   1149  N   MET   124     -17.080  16.386   2.510  1.00 10.00      A   
ATOM   1150  HN  MET   124     -16.113  16.239   2.614  1.00 10.00      A   
ATOM   1151  CA  MET   124     -17.945  16.218   3.670  1.00 10.00      A   
ATOM   1152  CB  MET   124     -17.106  15.834   4.891  1.00 10.00      A   
ATOM   1153  CG  MET   124     -17.892  15.700   6.185  1.00 10.00      A   
ATOM   1154  SD  MET   124     -16.846  15.234   7.580  1.00 10.00      A   
ATOM   1155  CE  MET   124     -15.635  16.554   7.546  1.00 10.00      A   
ATOM   1156  C   MET   124     -18.731  17.496   3.946  1.00 10.00      A   
ATOM   1157  O   MET   124     -19.943  17.458   4.153  1.00 10.00      A   
ATOM   1158  N   GLU   125     -18.034  18.627   3.918  1.00 10.00      A   
ATOM   1159  HN  GLU   125     -17.070  18.588   3.729  1.00 10.00      A   
ATOM   1160  CA  GLU   125     -18.656  19.925   4.157  1.00 10.00      A   
ATOM   1161  CB  GLU   125     -17.597  21.031   4.124  1.00 10.00      A   
ATOM   1162  CG  GLU   125     -18.115  22.409   4.510  1.00 10.00      A   
ATOM   1163  CD  GLU   125     -17.988  22.683   5.994  1.00 10.00      A   
ATOM   1164  OE1 GLU   125     -16.956  23.258   6.403  1.00 10.00      A   
ATOM   1165  OE2 GLU   125     -18.917  22.329   6.754  1.00 10.00      A   
ATOM   1166  C   GLU   125     -19.732  20.211   3.110  1.00 10.00      A   
ATOM   1167  O   GLU   125     -20.812  20.712   3.434  1.00 10.00      A   
ATOM   1168  N   GLU   126     -19.426  19.880   1.859  1.00 10.00      A   
ATOM   1169  HN  GLU   126     -18.545  19.483   1.675  1.00 10.00      A   
ATOM   1170  CA  GLU   126     -20.346  20.096   0.751  1.00 10.00      A   
ATOM   1171  CB  GLU   126     -19.662  19.751  -0.572  1.00 10.00      A   
ATOM   1172  CG  GLU   126     -20.465  20.115  -1.808  1.00 10.00      A   
ATOM   1173  CD  GLU   126     -19.813  19.637  -3.088  1.00 10.00      A   
ATOM   1174  OE1 GLU   126     -18.705  20.113  -3.411  1.00 10.00      A   
ATOM   1175  OE2 GLU   126     -20.405  18.788  -3.784  1.00 10.00      A   
ATOM   1176  C   GLU   126     -21.620  19.271   0.912  1.00 10.00      A   
ATOM   1177  O   GLU   126     -22.727  19.804   0.838  1.00 10.00      A   
ATOM   1178  N   LYS   127     -21.456  17.975   1.148  1.00 10.00      A   
ATOM   1179  HN  LYS   127     -20.545  17.613   1.217  1.00 10.00      A   
ATOM   1180  CA  LYS   127     -22.593  17.075   1.310  1.00 10.00      A   
ATOM   1181  CB  LYS   127     -22.123  15.627   1.479  1.00 10.00      A   
ATOM   1182  CG  LYS   127     -21.251  15.115   0.340  1.00 10.00      A   
ATOM   1183  CD  LYS   127     -22.054  14.875  -0.929  1.00 10.00      A   
ATOM   1184  CE  LYS   127     -21.143  14.505  -2.092  1.00 10.00      A   
ATOM   1185  NZ  LYS   127     -21.863  13.760  -3.159  1.00 10.00      A   
ATOM   1186  HZ1 LYS   127     -22.242  12.866  -2.780  1.00 10.00      A   
ATOM   1187  HZ2 LYS   127     -21.215  13.541  -3.944  1.00 10.00      A   
ATOM   1188  HZ3 LYS   127     -22.649  14.328  -3.527  1.00 10.00      A   
ATOM   1189  C   LYS   127     -23.469  17.492   2.488  1.00 10.00      A   
ATOM   1190  O   LYS   127     -24.698  17.478   2.393  1.00 10.00      A   
ATOM   1191  N   ILE   128     -22.832  17.876   3.588  1.00 10.00      A   
ATOM   1192  HN  ILE   128     -21.850  17.869   3.597  1.00 10.00      A   
ATOM   1193  CA  ILE   128     -23.549  18.301   4.784  1.00 10.00      A   
ATOM   1194  CB  ILE   128     -22.582  18.568   5.960  1.00 10.00      A   
ATOM   1195  CG1 ILE   128     -22.041  17.242   6.504  1.00 10.00      A   
ATOM   1196  CG2 ILE   128     -23.264  19.362   7.066  1.00 10.00      A   
ATOM   1197  CD1 ILE   128     -20.958  17.401   7.549  1.00 10.00      A   
ATOM   1198  C   ILE   128     -24.400  19.541   4.510  1.00 10.00      A   
ATOM   1199  O   ILE   128     -25.575  19.593   4.886  1.00 10.00      A   
ATOM   1200  N   ALA   129     -23.810  20.520   3.829  1.00 10.00      A   
ATOM   1201  HN  ALA   129     -22.880  20.404   3.532  1.00 10.00      A   
ATOM   1202  CA  ALA   129     -24.511  21.761   3.508  1.00 10.00      A   
ATOM   1203  CB  ALA   129     -23.540  22.805   2.973  1.00 10.00      A   
ATOM   1204  C   ALA   129     -25.634  21.513   2.509  1.00 10.00      A   
ATOM   1205  O   ALA   129     -26.705  22.120   2.598  1.00 10.00      A   
ATOM   1206  N   LEU   130     -25.386  20.605   1.572  1.00 10.00      A   
ATOM   1207  HN  LEU   130     -24.508  20.159   1.561  1.00 10.00      A   
ATOM   1208  CA  LEU   130     -26.363  20.262   0.548  1.00 10.00      A   
ATOM   1209  CB  LEU   130     -25.731  19.331  -0.488  1.00 10.00      A   
ATOM   1210  CG  LEU   130     -26.416  19.273  -1.853  1.00 10.00      A   
ATOM   1211  CD1 LEU   130     -26.156  20.551  -2.635  1.00 10.00      A   
ATOM   1212  CD2 LEU   130     -25.949  18.056  -2.637  1.00 10.00      A   
ATOM   1213  C   LEU   130     -27.597  19.602   1.161  1.00 10.00      A   
ATOM   1214  O   LEU   130     -28.727  19.861   0.745  1.00 10.00      A   
ATOM   1215  N   LEU   131     -27.375  18.752   2.152  1.00 10.00      A   
ATOM   1216  HN  LEU   131     -26.453  18.582   2.440  1.00 10.00      A   
ATOM   1217  CA  LEU   131     -28.467  18.057   2.819  1.00 10.00      A   
ATOM   1218  CB  LEU   131     -27.989  16.705   3.350  1.00 10.00      A   
ATOM   1219  CG  LEU   131     -27.511  15.695   2.308  1.00 10.00      A   
ATOM   1220  CD1 LEU   131     -26.948  14.460   2.992  1.00 10.00      A   
ATOM   1221  CD2 LEU   131     -28.647  15.317   1.372  1.00 10.00      A   
ATOM   1222  C   LEU   131     -29.039  18.891   3.959  1.00 10.00      A   
ATOM   1223  O   LEU   131     -30.053  18.527   4.553  1.00 10.00      A   
ATOM   1224  N   LYS   132     -28.374  20.009   4.259  1.00 10.00      A   
ATOM   1225  HN  LYS   132     -27.571  20.233   3.744  1.00 10.00      A   
ATOM   1226  CA  LYS   132     -28.798  20.911   5.331  1.00 10.00      A   
ATOM   1227  CB  LYS   132     -30.156  21.542   5.008  1.00 10.00      A   
ATOM   1228  CG  LYS   132     -30.182  22.323   3.702  1.00 10.00      A   
ATOM   1229  CD  LYS   132     -31.597  22.735   3.329  1.00 10.00      A   
ATOM   1230  CE  LYS   132     -31.642  23.382   1.954  1.00 10.00      A   
ATOM   1231  NZ  LYS   132     -33.016  23.811   1.590  1.00 10.00      A   
ATOM   1232  HZ1 LYS   132     -33.418  24.403   2.345  1.00 10.00      A   
ATOM   1233  HZ2 LYS   132     -33.628  22.980   1.455  1.00 10.00      A   
ATOM   1234  HZ3 LYS   132     -33.001  24.358   0.708  1.00 10.00      A   
ATOM   1235  C   LYS   132     -28.833  20.181   6.673  1.00 10.00      A   
ATOM   1236  O   LYS   132     -29.708  20.415   7.513  1.00 10.00      A   
ATOM   1237  N   MET   133     -27.858  19.307   6.866  1.00 10.00      A   
ATOM   1238  HN  MET   133     -27.170  19.204   6.170  1.00 10.00      A   
ATOM   1239  CA  MET   133     -27.754  18.514   8.083  1.00 10.00      A   
ATOM   1240  CB  MET   133     -27.294  17.092   7.734  1.00 10.00      A   
ATOM   1241  CG  MET   133     -28.246  16.329   6.827  1.00 10.00      A   
ATOM   1242  SD  MET   133     -29.881  16.109   7.552  1.00 10.00      A   
ATOM   1243  CE  MET   133     -30.762  15.385   6.171  1.00 10.00      A   
ATOM   1244  C   MET   133     -26.762  19.157   9.050  1.00 10.00      A   
ATOM   1245  O   MET   133     -26.031  20.070   8.663  1.00 10.00      A   
ATOM   1246  N   PRO   134     -26.748  18.720  10.327  1.00 10.00      A   
ATOM   1247  CA  PRO   134     -25.818  19.246  11.337  1.00 10.00      A   
ATOM   1248  CB  PRO   134     -26.039  18.324  12.538  1.00 10.00      A   
ATOM   1249  CG  PRO   134     -27.436  17.839  12.379  1.00 10.00      A   
ATOM   1250  CD  PRO   134     -27.657  17.707  10.899  1.00 10.00      A   
ATOM   1251  C   PRO   134     -24.366  19.159  10.869  1.00 10.00      A   
ATOM   1252  O   PRO   134     -23.926  18.122  10.367  1.00 10.00      A   
ATOM   1253  N   GLU   135     -23.635  20.251  11.048  1.00 10.00      A   
ATOM   1254  HN  GLU   135     -24.052  21.030  11.471  1.00 10.00      A   
ATOM   1255  CA  GLU   135     -22.236  20.333  10.638  1.00 10.00      A   
ATOM   1256  CB  GLU   135     -21.664  21.712  10.976  1.00 10.00      A   
ATOM   1257  CG  GLU   135     -22.258  22.849  10.156  1.00 10.00      A   
ATOM   1258  CD  GLU   135     -21.864  24.214  10.681  1.00 10.00      A   
ATOM   1259  OE1 GLU   135     -20.651  24.469  10.839  1.00 10.00      A   
ATOM   1260  OE2 GLU   135     -22.770  25.037  10.941  1.00 10.00      A   
ATOM   1261  C   GLU   135     -21.389  19.234  11.277  1.00 10.00      A   
ATOM   1262  O   GLU   135     -20.593  18.578  10.603  1.00 10.00      A   
ATOM   1263  N   ASP   136     -21.572  19.025  12.571  1.00 10.00      A   
ATOM   1264  HN  ASP   136     -22.230  19.567  13.059  1.00 10.00      A   
ATOM   1265  CA  ASP   136     -20.824  18.004  13.293  1.00 10.00      A   
ATOM   1266  CB  ASP   136     -20.193  18.568  14.579  1.00 10.00      A   
ATOM   1267  CG  ASP   136     -21.194  19.116  15.585  1.00 10.00      A   
ATOM   1268  OD1 ASP   136     -22.351  19.385  15.205  1.00 10.00      A   
ATOM   1269  OD2 ASP   136     -20.813  19.302  16.765  1.00 10.00      A   
ATOM   1270  C   ASP   136     -21.692  16.785  13.588  1.00 10.00      A   
ATOM   1271  O   ASP   136     -21.607  16.196  14.659  1.00 10.00      A   
ATOM   1272  N   LEU   137     -22.497  16.392  12.603  1.00 10.00      A   
ATOM   1273  HN  LEU   137     -22.482  16.891  11.758  1.00 10.00      A   
ATOM   1274  CA  LEU   137     -23.400  15.246  12.727  1.00 10.00      A   
ATOM   1275  CB  LEU   137     -24.188  15.059  11.423  1.00 10.00      A   
ATOM   1276  CG  LEU   137     -25.198  13.906  11.384  1.00 10.00      A   
ATOM   1277  CD1 LEU   137     -26.308  14.121  12.401  1.00 10.00      A   
ATOM   1278  CD2 LEU   137     -25.772  13.741   9.984  1.00 10.00      A   
ATOM   1279  C   LEU   137     -22.652  13.959  13.077  1.00 10.00      A   
ATOM   1280  O   LEU   137     -23.190  13.082  13.749  1.00 10.00      A   
ATOM   1281  N   LEU   138     -21.404  13.860  12.639  1.00 10.00      A   
ATOM   1282  HN  LEU   138     -21.015  14.603  12.124  1.00 10.00      A   
ATOM   1283  CA  LEU   138     -20.598  12.675  12.900  1.00 10.00      A   
ATOM   1284  CB  LEU   138     -19.443  12.575  11.899  1.00 10.00      A   
ATOM   1285  CG  LEU   138     -19.828  12.276  10.448  1.00 10.00      A   
ATOM   1286  CD1 LEU   138     -18.607  12.359   9.548  1.00 10.00      A   
ATOM   1287  CD2 LEU   138     -20.476  10.904  10.339  1.00 10.00      A   
ATOM   1288  C   LEU   138     -20.058  12.643  14.327  1.00 10.00      A   
ATOM   1289  O   LEU   138     -19.439  11.661  14.738  1.00 10.00      A   
ATOM   1290  N   THR   139     -20.283  13.713  15.076  1.00 10.00      A   
ATOM   1291  HN  THR   139     -20.773  14.473  14.694  1.00 10.00      A   
ATOM   1292  CA  THR   139     -19.805  13.789  16.452  1.00 10.00      A   
ATOM   1293  CB  THR   139     -18.628  14.780  16.567  1.00 10.00      A   
ATOM   1294  OG1 THR   139     -18.423  15.430  15.300  1.00 10.00      A   
ATOM   1295  HG1 THR   139     -19.039  16.166  15.218  1.00 10.00      A   
ATOM   1296  CG2 THR   139     -17.356  14.049  16.962  1.00 10.00      A   
ATOM   1297  C   THR   139     -20.923  14.196  17.416  1.00 10.00      A   
ATOM   1298  O   THR   139     -20.825  13.987  18.627  1.00 10.00      A   
ATOM   1299  N   ARG   140     -21.987  14.762  16.862  1.00 10.00      A   
ATOM   1300  HN  ARG   140     -22.000  14.893  15.890  1.00 10.00      A   
ATOM   1301  CA  ARG   140     -23.134  15.211  17.642  1.00 10.00      A   
ATOM   1302  CB  ARG   140     -24.122  15.952  16.730  1.00 10.00      A   
ATOM   1303  CG  ARG   140     -25.376  16.453  17.430  1.00 10.00      A   
ATOM   1304  CD  ARG   140     -25.268  17.924  17.795  1.00 10.00      A   
ATOM   1305  NE  ARG   140     -25.726  18.788  16.711  1.00 10.00      A   
ATOM   1306  HE  ARG   140     -25.061  19.053  16.037  1.00 10.00      A   
ATOM   1307  CZ  ARG   140     -26.979  19.227  16.587  1.00 10.00      A   
ATOM   1308  NH1 ARG   140     -27.901  18.891  17.489  1.00 10.00      A   
ATOM   1309 HH11 ARG   140     -27.647  18.280  18.297  1.00 10.00      A   
ATOM   1310 HH12 ARG   140     -28.884  19.234  17.392  1.00 10.00      A   
ATOM   1311  NH2 ARG   140     -27.307  20.017  15.569  1.00 10.00      A   
ATOM   1312 HH21 ARG   140     -26.586  20.294  14.866  1.00 10.00      A   
ATOM   1313 HH22 ARG   140     -28.287  20.361  15.464  1.00 10.00      A   
ATOM   1314  C   ARG   140     -23.836  14.040  18.327  1.00 10.00      A   
ATOM   1315  O   ARG   140     -23.779  12.906  17.856  1.00 10.00      A   
ATOM   1316  N   SER   141     -24.473  14.322  19.456  1.00 10.00      A   
ATOM   1317  HN  SER   141     -24.451  15.243  19.799  1.00 10.00      A   
ATOM   1318  CA  SER   141     -25.206  13.316  20.207  1.00 10.00      A   
ATOM   1319  CB  SER   141     -24.412  12.920  21.452  1.00 10.00      A   
ATOM   1320  OG  SER   141     -23.023  12.884  21.166  1.00 10.00      A   
ATOM   1321  HG  SER   141     -22.869  13.287  20.301  1.00 10.00      A   
ATOM   1322  C   SER   141     -26.571  13.874  20.605  1.00 10.00      A   
ATOM   1323  O   SER   141     -26.652  14.831  21.379  1.00 10.00      A   
ATOM   1324  N   VAL   142     -27.634  13.306  20.053  1.00 10.00      A   
ATOM   1325  HN  VAL   142     -27.511  12.561  19.424  1.00 10.00      A   
ATOM   1326  CA  VAL   142     -28.985  13.764  20.361  1.00 10.00      A   
ATOM   1327  CB  VAL   142     -29.898  13.769  19.116  1.00 10.00      A   
ATOM   1328  CG1 VAL   142     -29.426  14.800  18.104  1.00 10.00      A   
ATOM   1329  CG2 VAL   142     -29.977  12.384  18.489  1.00 10.00      A   
ATOM   1330  C   VAL   142     -29.626  12.913  21.451  1.00 10.00      A   
ATOM   1331  O   VAL   142     -29.053  11.913  21.885  1.00 10.00      A   
ATOM   1332  N   ASN   143     -30.810  13.320  21.891  1.00 10.00      A   
ATOM   1333  HN  ASN   143     -31.207  14.134  21.512  1.00 10.00      A   
ATOM   1334  CA  ASN   143     -31.538  12.598  22.926  1.00 10.00      A   
ATOM   1335  CB  ASN   143     -32.594  13.513  23.561  1.00 10.00      A   
ATOM   1336  CG  ASN   143     -33.287  12.877  24.749  1.00 10.00      A   
ATOM   1337  OD1 ASN   143     -34.344  12.259  24.612  1.00 10.00      A   
ATOM   1338  ND2 ASN   143     -32.692  13.013  25.920  1.00 10.00      A   
ATOM   1339 HD21 ASN   143     -31.847  13.512  25.957  1.00 10.00      A   
ATOM   1340 HD22 ASN   143     -33.113  12.604  26.705  1.00 10.00      A   
ATOM   1341  C   ASN   143     -32.194  11.343  22.351  1.00 10.00      A   
ATOM   1342  O   ASN   143     -32.453  11.268  21.148  1.00 10.00      A   
ATOM   1343  N   VAL   144     -32.460  10.368  23.216  1.00 10.00      A   
ATOM   1344  HN  VAL   144     -32.216  10.494  24.158  1.00 10.00      A   
ATOM   1345  CA  VAL   144     -33.081   9.107  22.815  1.00 10.00      A   
ATOM   1346  CB  VAL   144     -33.318   8.179  24.030  1.00 10.00      A   
ATOM   1347  CG1 VAL   144     -34.257   8.818  25.043  1.00 10.00      A   
ATOM   1348  CG2 VAL   144     -33.832   6.814  23.594  1.00 10.00      A   
ATOM   1349  C   VAL   144     -34.390   9.321  22.045  1.00 10.00      A   
ATOM   1350  O   VAL   144     -34.747   8.520  21.182  1.00 10.00      A   
ATOM   1351  N   GLY   145     -35.090  10.415  22.341  1.00 10.00      A   
ATOM   1352  HN  GLY   145     -34.754  11.030  23.031  1.00 10.00      A   
ATOM   1353  CA  GLY   145     -36.340  10.705  21.662  1.00 10.00      A   
ATOM   1354  C   GLY   145     -36.153  11.014  20.186  1.00 10.00      A   
ATOM   1355  O   GLY   145     -37.103  10.936  19.404  1.00 10.00      A   
ATOM   1356  N   PHE   146     -34.923  11.350  19.797  1.00 10.00      A   
ATOM   1357  HN  PHE   146     -34.196  11.367  20.462  1.00 10.00      A   
ATOM   1358  CA  PHE   146     -34.622  11.679  18.408  1.00 10.00      A   
ATOM   1359  CB  PHE   146     -33.950  13.056  18.312  1.00 10.00      A   
ATOM   1360  CG  PHE   146     -34.651  14.141  19.078  1.00 10.00      A   
ATOM   1361  CD1 PHE   146     -34.170  14.557  20.308  1.00 10.00      A   
ATOM   1362  CD2 PHE   146     -35.792  14.743  18.571  1.00 10.00      A   
ATOM   1363  CE1 PHE   146     -34.810  15.553  21.021  1.00 10.00      A   
ATOM   1364  CE2 PHE   146     -36.438  15.741  19.278  1.00 10.00      A   
ATOM   1365  CZ  PHE   146     -35.946  16.146  20.505  1.00 10.00      A   
ATOM   1366  C   PHE   146     -33.715  10.623  17.783  1.00 10.00      A   
ATOM   1367  O   PHE   146     -33.098  10.862  16.744  1.00 10.00      A   
ATOM   1368  N   SER   147     -33.648   9.453  18.411  1.00 10.00      A   
ATOM   1369  HN  SER   147     -34.182   9.317  19.225  1.00 10.00      A   
ATOM   1370  CA  SER   147     -32.806   8.363  17.918  1.00 10.00      A   
ATOM   1371  CB  SER   147     -32.905   7.150  18.844  1.00 10.00      A   
ATOM   1372  OG  SER   147     -34.258   6.870  19.157  1.00 10.00      A   
ATOM   1373  HG  SER   147     -34.477   7.279  20.005  1.00 10.00      A   
ATOM   1374  C   SER   147     -33.181   7.964  16.493  1.00 10.00      A   
ATOM   1375  O   SER   147     -32.309   7.722  15.658  1.00 10.00      A   
ATOM   1376  N   GLY   148     -34.481   7.910  16.222  1.00 10.00      A   
ATOM   1377  HN  GLY   148     -35.129   8.121  16.930  1.00 10.00      A   
ATOM   1378  CA  GLY   148     -34.951   7.545  14.902  1.00 10.00      A   
ATOM   1379  C   GLY   148     -34.522   8.544  13.851  1.00 10.00      A   
ATOM   1380  O   GLY   148     -34.133   8.167  12.745  1.00 10.00      A   
ATOM   1381  N   GLY   149     -34.584   9.823  14.201  1.00 10.00      A   
ATOM   1382  HN  GLY   149     -34.894  10.059  15.099  1.00 10.00      A   
ATOM   1383  CA  GLY   149     -34.193  10.865  13.276  1.00 10.00      A   
ATOM   1384  C   GLY   149     -32.709  10.822  12.982  1.00 10.00      A   
ATOM   1385  O   GLY   149     -32.295  10.925  11.826  1.00 10.00      A   
ATOM   1386  N   GLU   150     -31.913  10.646  14.031  1.00 10.00      A   
ATOM   1387  HN  GLU   150     -32.314  10.559  14.924  1.00 10.00      A   
ATOM   1388  CA  GLU   150     -30.463  10.587  13.897  1.00 10.00      A   
ATOM   1389  CB  GLU   150     -29.798  10.465  15.266  1.00 10.00      A   
ATOM   1390  CG  GLU   150     -28.348  10.919  15.285  1.00 10.00      A   
ATOM   1391  CD  GLU   150     -28.208  12.427  15.244  1.00 10.00      A   
ATOM   1392  OE1 GLU   150     -28.925  13.080  14.453  1.00 10.00      A   
ATOM   1393  OE2 GLU   150     -27.379  12.968  16.009  1.00 10.00      A   
ATOM   1394  C   GLU   150     -30.042   9.426  13.004  1.00 10.00      A   
ATOM   1395  O   GLU   150     -29.166   9.574  12.149  1.00 10.00      A   
ATOM   1396  N   LYS   151     -30.680   8.274  13.200  1.00 10.00      A   
ATOM   1397  HN  LYS   151     -31.366   8.220  13.901  1.00 10.00      A   
ATOM   1398  CA  LYS   151     -30.380   7.091  12.404  1.00 10.00      A   
ATOM   1399  CB  LYS   151     -31.258   5.913  12.831  1.00 10.00      A   
ATOM   1400  CG  LYS   151     -30.808   5.206  14.100  1.00 10.00      A   
ATOM   1401  CD  LYS   151     -31.719   4.029  14.413  1.00 10.00      A   
ATOM   1402  CE  LYS   151     -31.275   3.292  15.664  1.00 10.00      A   
ATOM   1403  NZ  LYS   151     -32.140   2.118  15.949  1.00 10.00      A   
ATOM   1404  HZ1 LYS   151     -32.126   1.460  15.144  1.00 10.00      A   
ATOM   1405  HZ2 LYS   151     -33.120   2.425  16.115  1.00 10.00      A   
ATOM   1406  HZ3 LYS   151     -31.797   1.621  16.795  1.00 10.00      A   
ATOM   1407  C   LYS   151     -30.602   7.376  10.923  1.00 10.00      A   
ATOM   1408  O   LYS   151     -29.787   7.011  10.076  1.00 10.00      A   
ATOM   1409  N   LYS   152     -31.702   8.053  10.619  1.00 10.00      A   
ATOM   1410  HN  LYS   152     -32.299   8.344  11.343  1.00 10.00      A   
ATOM   1411  CA  LYS   152     -32.037   8.384   9.243  1.00 10.00      A   
ATOM   1412  CB  LYS   152     -33.491   8.839   9.131  1.00 10.00      A   
ATOM   1413  CG  LYS   152     -34.496   7.745   9.459  1.00 10.00      A   
ATOM   1414  CD  LYS   152     -34.263   6.502   8.613  1.00 10.00      A   
ATOM   1415  CE  LYS   152     -33.856   5.312   9.469  1.00 10.00      A   
ATOM   1416  NZ  LYS   152     -33.407   4.166   8.636  1.00 10.00      A   
ATOM   1417  HZ1 LYS   152     -33.280   3.323   9.223  1.00 10.00      A   
ATOM   1418  HZ2 LYS   152     -32.496   4.392   8.170  1.00 10.00      A   
ATOM   1419  HZ3 LYS   152     -34.119   3.960   7.895  1.00 10.00      A   
ATOM   1420  C   LYS   152     -31.079   9.423   8.670  1.00 10.00      A   
ATOM   1421  O   LYS   152     -30.736   9.377   7.489  1.00 10.00      A   
ATOM   1422  N   ARG   153     -30.646  10.355   9.511  1.00 10.00      A   
ATOM   1423  HN  ARG   153     -30.971  10.355  10.438  1.00 10.00      A   
ATOM   1424  CA  ARG   153     -29.706  11.385   9.086  1.00 10.00      A   
ATOM   1425  CB  ARG   153     -29.435  12.372  10.220  1.00 10.00      A   
ATOM   1426  CG  ARG   153     -30.595  13.295  10.545  1.00 10.00      A   
ATOM   1427  CD  ARG   153     -30.326  14.064  11.827  1.00 10.00      A   
ATOM   1428  NE  ARG   153     -31.476  14.863  12.239  1.00 10.00      A   
ATOM   1429  HE  ARG   153     -32.023  15.257  11.523  1.00 10.00      A   
ATOM   1430  CZ  ARG   153     -31.817  15.086  13.509  1.00 10.00      A   
ATOM   1431  NH1 ARG   153     -31.095  14.571  14.503  1.00 10.00      A   
ATOM   1432 HH11 ARG   153     -30.245  13.975  14.297  1.00 10.00      A   
ATOM   1433 HH12 ARG   153     -31.360  14.752  15.491  1.00 10.00      A   
ATOM   1434  NH2 ARG   153     -32.887  15.822  13.786  1.00 10.00      A   
ATOM   1435 HH21 ARG   153     -33.459  16.226  13.013  1.00 10.00      A   
ATOM   1436 HH22 ARG   153     -33.163  16.000  14.776  1.00 10.00      A   
ATOM   1437  C   ARG   153     -28.401  10.734   8.662  1.00 10.00      A   
ATOM   1438  O   ARG   153     -27.773  11.146   7.687  1.00 10.00      A   
ATOM   1439  N   ASN   154     -28.009   9.707   9.407  1.00 10.00      A   
ATOM   1440  HN  ASN   154     -28.559   9.441  10.178  1.00 10.00      A   
ATOM   1441  CA  ASN   154     -26.786   8.969   9.126  1.00 10.00      A   
ATOM   1442  CB  ASN   154     -26.521   7.958  10.245  1.00 10.00      A   
ATOM   1443  CG  ASN   154     -25.056   7.835  10.605  1.00 10.00      A   
ATOM   1444  OD1 ASN   154     -24.175   8.110   9.793  1.00 10.00      A   
ATOM   1445  ND2 ASN   154     -24.784   7.423  11.833  1.00 10.00      A   
ATOM   1446 HD21 ASN   154     -25.535   7.225  12.433  1.00 10.00      A   
ATOM   1447 HD22 ASN   154     -23.846   7.330  12.091  1.00 10.00      A   
ATOM   1448  C   ASN   154     -26.904   8.245   7.789  1.00 10.00      A   
ATOM   1449  O   ASN   154     -25.999   8.309   6.954  1.00 10.00      A   
ATOM   1450  N   ASP   155     -28.038   7.575   7.595  1.00 10.00      A   
ATOM   1451  HN  ASP   155     -28.711   7.571   8.309  1.00 10.00      A   
ATOM   1452  CA  ASP   155     -28.309   6.833   6.362  1.00 10.00      A   
ATOM   1453  CB  ASP   155     -29.706   6.195   6.409  1.00 10.00      A   
ATOM   1454  CG  ASP   155     -29.807   5.004   7.347  1.00 10.00      A   
ATOM   1455  OD1 ASP   155     -28.758   4.499   7.801  1.00 10.00      A   
ATOM   1456  OD2 ASP   155     -30.946   4.564   7.631  1.00 10.00      A   
ATOM   1457  C   ASP   155     -28.216   7.747   5.144  1.00 10.00      A   
ATOM   1458  O   ASP   155     -27.526   7.440   4.169  1.00 10.00      A   
ATOM   1459  N   ILE   156     -28.914   8.875   5.214  1.00 10.00      A   
ATOM   1460  HN  ILE   156     -29.439   9.059   6.024  1.00 10.00      A   
ATOM   1461  CA  ILE   156     -28.927   9.844   4.124  1.00 10.00      A   
ATOM   1462  CB  ILE   156     -29.895  11.014   4.413  1.00 10.00      A   
ATOM   1463  CG1 ILE   156     -31.330  10.501   4.588  1.00 10.00      A   
ATOM   1464  CG2 ILE   156     -29.830  12.064   3.313  1.00 10.00      A   
ATOM   1465  CD1 ILE   156     -31.872   9.739   3.396  1.00 10.00      A   
ATOM   1466  C   ILE   156     -27.524  10.388   3.859  1.00 10.00      A   
ATOM   1467  O   ILE   156     -27.100  10.500   2.707  1.00 10.00      A   
ATOM   1468  N   LEU   157     -26.801  10.704   4.930  1.00 10.00      A   
ATOM   1469  HN  LEU   157     -27.188  10.581   5.825  1.00 10.00      A   
ATOM   1470  CA  LEU   157     -25.447  11.230   4.806  1.00 10.00      A   
ATOM   1471  CB  LEU   157     -24.878  11.604   6.178  1.00 10.00      A   
ATOM   1472  CG  LEU   157     -23.583  12.420   6.171  1.00 10.00      A   
ATOM   1473  CD1 LEU   157     -23.811  13.789   5.549  1.00 10.00      A   
ATOM   1474  CD2 LEU   157     -23.029  12.553   7.580  1.00 10.00      A   
ATOM   1475  C   LEU   157     -24.539  10.223   4.106  1.00 10.00      A   
ATOM   1476  O   LEU   157     -23.783  10.584   3.204  1.00 10.00      A   
ATOM   1477  N   GLN   158     -24.634   8.959   4.512  1.00 10.00      A   
ATOM   1478  HN  GLN   158     -25.268   8.731   5.231  1.00 10.00      A   
ATOM   1479  CA  GLN   158     -23.828   7.900   3.915  1.00 10.00      A   
ATOM   1480  CB  GLN   158     -24.112   6.555   4.588  1.00 10.00      A   
ATOM   1481  CG  GLN   158     -23.503   6.401   5.971  1.00 10.00      A   
ATOM   1482  CD  GLN   158     -23.839   5.066   6.607  1.00 10.00      A   
ATOM   1483  OE1 GLN   158     -24.889   4.481   6.343  1.00 10.00      A   
ATOM   1484  NE2 GLN   158     -22.946   4.573   7.451  1.00 10.00      A   
ATOM   1485 HE21 GLN   158     -22.128   5.090   7.612  1.00 10.00      A   
ATOM   1486 HE22 GLN   158     -23.142   3.716   7.886  1.00 10.00      A   
ATOM   1487  C   GLN   158     -24.109   7.793   2.422  1.00 10.00      A   
ATOM   1488  O   GLN   158     -23.190   7.717   1.610  1.00 10.00      A   
ATOM   1489  N   MET   159     -25.388   7.813   2.072  1.00 10.00      A   
ATOM   1490  HN  MET   159     -26.072   7.893   2.776  1.00 10.00      A   
ATOM   1491  CA  MET   159     -25.817   7.712   0.681  1.00 10.00      A   
ATOM   1492  CB  MET   159     -27.345   7.636   0.599  1.00 10.00      A   
ATOM   1493  CG  MET   159     -27.888   7.506  -0.817  1.00 10.00      A   
ATOM   1494  SD  MET   159     -29.673   7.254  -0.868  1.00 10.00      A   
ATOM   1495  CE  MET   159     -30.256   8.776  -0.123  1.00 10.00      A   
ATOM   1496  C   MET   159     -25.304   8.878  -0.166  1.00 10.00      A   
ATOM   1497  O   MET   159     -24.974   8.706  -1.335  1.00 10.00      A   
ATOM   1498  N   ALA   160     -25.235  10.060   0.425  1.00 10.00      A   
ATOM   1499  HN  ALA   160     -25.507  10.144   1.365  1.00 10.00      A   
ATOM   1500  CA  ALA   160     -24.779  11.242  -0.294  1.00 10.00      A   
ATOM   1501  CB  ALA   160     -25.215  12.499   0.437  1.00 10.00      A   
ATOM   1502  C   ALA   160     -23.268  11.253  -0.499  1.00 10.00      A   
ATOM   1503  O   ALA   160     -22.779  11.691  -1.542  1.00 10.00      A   
ATOM   1504  N   VAL   161     -22.533  10.761   0.485  1.00 10.00      A   
ATOM   1505  HN  VAL   161     -22.979  10.399   1.282  1.00 10.00      A   
ATOM   1506  CA  VAL   161     -21.077  10.761   0.421  1.00 10.00      A   
ATOM   1507  CB  VAL   161     -20.447  10.880   1.829  1.00 10.00      A   
ATOM   1508  CG1 VAL   161     -18.934  11.034   1.742  1.00 10.00      A   
ATOM   1509  CG2 VAL   161     -21.053  12.049   2.591  1.00 10.00      A   
ATOM   1510  C   VAL   161     -20.497   9.544  -0.303  1.00 10.00      A   
ATOM   1511  O   VAL   161     -19.526   9.674  -1.047  1.00 10.00      A   
ATOM   1512  N   LEU   162     -21.098   8.375  -0.110  1.00 10.00      A   
ATOM   1513  HN  LEU   162     -21.903   8.332   0.457  1.00 10.00      A   
ATOM   1514  CA  LEU   162     -20.587   7.143  -0.716  1.00 10.00      A   
ATOM   1515  CB  LEU   162     -21.182   5.904  -0.047  1.00 10.00      A   
ATOM   1516  CG  LEU   162     -20.711   5.626   1.384  1.00 10.00      A   
ATOM   1517  CD1 LEU   162     -21.410   4.402   1.951  1.00 10.00      A   
ATOM   1518  CD2 LEU   162     -19.201   5.455   1.436  1.00 10.00      A   
ATOM   1519  C   LEU   162     -20.733   7.071  -2.239  1.00 10.00      A   
ATOM   1520  O   LEU   162     -20.159   6.177  -2.867  1.00 10.00      A   
ATOM   1521  N   GLU   163     -21.491   8.000  -2.821  1.00 10.00      A   
ATOM   1522  HN  GLU   163     -21.912   8.681  -2.259  1.00 10.00      A   
ATOM   1523  CA  GLU   163     -21.708   8.037  -4.274  1.00 10.00      A   
ATOM   1524  CB  GLU   163     -20.451   8.530  -5.004  1.00 10.00      A   
ATOM   1525  CG  GLU   163     -20.150  10.004  -4.800  1.00 10.00      A   
ATOM   1526  CD  GLU   163     -18.851  10.433  -5.450  1.00 10.00      A   
ATOM   1527  OE1 GLU   163     -18.760  10.401  -6.697  1.00 10.00      A   
ATOM   1528  OE2 GLU   163     -17.912  10.821  -4.718  1.00 10.00      A   
ATOM   1529  C   GLU   163     -22.141   6.672  -4.824  1.00 10.00      A   
ATOM   1530  O   GLU   163     -21.424   6.056  -5.621  1.00 10.00      A   
ATOM   1531  N   PRO   164     -23.320   6.178  -4.410  1.00 10.00      A   
ATOM   1532  CA  PRO   164     -23.830   4.889  -4.847  1.00 10.00      A   
ATOM   1533  CB  PRO   164     -24.638   4.441  -3.633  1.00 10.00      A   
ATOM   1534  CG  PRO   164     -25.119   5.705  -2.985  1.00 10.00      A   
ATOM   1535  CD  PRO   164     -24.258   6.837  -3.492  1.00 10.00      A   
ATOM   1536  C   PRO   164     -24.737   5.006  -6.070  1.00 10.00      A   
ATOM   1537  O   PRO   164     -25.599   5.885  -6.140  1.00 10.00      A   
ATOM   1538  N   GLU   165     -24.540   4.113  -7.027  1.00 10.00      A   
ATOM   1539  HN  GLU   165     -23.838   3.441  -6.912  1.00 10.00      A   
ATOM   1540  CA  GLU   165     -25.338   4.103  -8.244  1.00 10.00      A   
ATOM   1541  CB  GLU   165     -24.545   3.462  -9.383  1.00 10.00      A   
ATOM   1542  CG  GLU   165     -23.129   4.000  -9.529  1.00 10.00      A   
ATOM   1543  CD  GLU   165     -23.030   5.153 -10.505  1.00 10.00      A   
ATOM   1544  OE1 GLU   165     -22.868   4.897 -11.720  1.00 10.00      A   
ATOM   1545  OE2 GLU   165     -23.091   6.322 -10.066  1.00 10.00      A   
ATOM   1546  C   GLU   165     -26.638   3.337  -8.009  1.00 10.00      A   
ATOM   1547  O   GLU   165     -27.627   3.532  -8.717  1.00 10.00      A   
ATOM   1548  N   LEU   166     -26.628   2.469  -7.005  1.00 10.00      A   
ATOM   1549  HN  LEU   166     -25.804   2.354  -6.478  1.00 10.00      A   
ATOM   1550  CA  LEU   166     -27.799   1.676  -6.655  1.00 10.00      A   
ATOM   1551  CB  LEU   166     -27.586   0.209  -7.039  1.00 10.00      A   
ATOM   1552  CG  LEU   166     -28.806  -0.708  -6.921  1.00 10.00      A   
ATOM   1553  CD1 LEU   166     -29.737  -0.519  -8.107  1.00 10.00      A   
ATOM   1554  CD2 LEU   166     -28.381  -2.161  -6.803  1.00 10.00      A   
ATOM   1555  C   LEU   166     -28.071   1.792  -5.157  1.00 10.00      A   
ATOM   1556  O   LEU   166     -27.501   1.053  -4.354  1.00 10.00      A   
ATOM   1557  N   CYS   167     -28.936   2.723  -4.787  1.00 10.00      A   
ATOM   1558  HN  CYS   167     -29.376   3.271  -5.473  1.00 10.00      A   
ATOM   1559  CA  CYS   167     -29.261   2.945  -3.386  1.00 10.00      A   
ATOM   1560  CB  CYS   167     -29.568   4.425  -3.158  1.00 10.00      A   
ATOM   1561  SG  CYS   167     -28.835   5.525  -4.394  1.00 10.00      A   
ATOM   1562  HG  CYS   167     -29.544   5.403  -5.513  1.00 10.00      A   
ATOM   1563  C   CYS   167     -30.449   2.094  -2.951  1.00 10.00      A   
ATOM   1564  O   CYS   167     -31.559   2.259  -3.457  1.00 10.00      A   
ATOM   1565  N   ILE   168     -30.208   1.176  -2.027  1.00 10.00      A   
ATOM   1566  HN  ILE   168     -29.295   1.075  -1.673  1.00 10.00      A   
ATOM   1567  CA  ILE   168     -31.261   0.308  -1.517  1.00 10.00      A   
ATOM   1568  CB  ILE   168     -30.931  -1.185  -1.741  1.00 10.00      A   
ATOM   1569  CG1 ILE   168     -30.581  -1.444  -3.211  1.00 10.00      A   
ATOM   1570  CG2 ILE   168     -32.102  -2.060  -1.311  1.00 10.00      A   
ATOM   1571  CD1 ILE   168     -30.048  -2.834  -3.473  1.00 10.00      A   
ATOM   1572  C   ILE   168     -31.457   0.559  -0.026  1.00 10.00      A   
ATOM   1573  O   ILE   168     -30.583   0.254   0.786  1.00 10.00      A   
ATOM   1574  N   LEU   169     -32.599   1.121   0.328  1.00 10.00      A   
ATOM   1575  HN  LEU   169     -33.263   1.344  -0.365  1.00 10.00      A   
ATOM   1576  CA  LEU   169     -32.899   1.420   1.719  1.00 10.00      A   
ATOM   1577  CB  LEU   169     -33.007   2.931   1.923  1.00 10.00      A   
ATOM   1578  CG  LEU   169     -31.728   3.736   1.667  1.00 10.00      A   
ATOM   1579  CD1 LEU   169     -32.031   5.225   1.626  1.00 10.00      A   
ATOM   1580  CD2 LEU   169     -30.678   3.427   2.723  1.00 10.00      A   
ATOM   1581  C   LEU   169     -34.175   0.723   2.172  1.00 10.00      A   
ATOM   1582  O   LEU   169     -35.184   0.724   1.465  1.00 10.00      A   
ATOM   1583  N   ASP   170     -34.117   0.117   3.350  1.00 10.00      A   
ATOM   1584  HN  ASP   170     -33.287   0.162   3.869  1.00 10.00      A   
ATOM   1585  CA  ASP   170     -35.260  -0.593   3.906  1.00 10.00      A   
ATOM   1586  CB  ASP   170     -34.890  -2.043   4.228  1.00 10.00      A   
ATOM   1587  CG  ASP   170     -35.923  -2.728   5.101  1.00 10.00      A   
ATOM   1588  OD1 ASP   170     -37.129  -2.626   4.798  1.00 10.00      A   
ATOM   1589  OD2 ASP   170     -35.530  -3.371   6.096  1.00 10.00      A   
ATOM   1590  C   ASP   170     -35.775   0.108   5.156  1.00 10.00      A   
ATOM   1591  O   ASP   170     -35.065   0.218   6.161  1.00 10.00      A   
ATOM   1592  N   GLU   171     -37.009   0.576   5.089  1.00 10.00      A   
ATOM   1593  HN  GLU   171     -37.531   0.436   4.266  1.00 10.00      A   
ATOM   1594  CA  GLU   171     -37.625   1.274   6.202  1.00 10.00      A   
ATOM   1595  CB  GLU   171     -37.943   2.722   5.820  1.00 10.00      A   
ATOM   1596  CG  GLU   171     -36.738   3.543   5.391  1.00 10.00      A   
ATOM   1597  CD  GLU   171     -35.679   3.672   6.470  1.00 10.00      A   
ATOM   1598  OE1 GLU   171     -36.005   3.534   7.667  1.00 10.00      A   
ATOM   1599  OE2 GLU   171     -34.504   3.924   6.125  1.00 10.00      A   
ATOM   1600  C   GLU   171     -38.899   0.571   6.642  1.00 10.00      A   
ATOM   1601  O   GLU   171     -39.879   1.216   7.013  1.00 10.00      A   
ATOM   1602  N   SER   172     -38.894  -0.756   6.602  1.00 10.00      A   
ATOM   1603  HN  SER   172     -38.093  -1.229   6.281  1.00 10.00      A   
ATOM   1604  CA  SER   172     -40.057  -1.524   7.019  1.00 10.00      A   
ATOM   1605  CB  SER   172     -40.130  -2.856   6.262  1.00 10.00      A   
ATOM   1606  OG  SER   172     -38.912  -3.576   6.349  1.00 10.00      A   
ATOM   1607  HG  SER   172     -38.256  -3.189   5.736  1.00 10.00      A   
ATOM   1608  C   SER   172     -40.037  -1.745   8.533  1.00 10.00      A   
ATOM   1609  O   SER   172     -40.400  -2.813   9.029  1.00 10.00      A   
ATOM   1610  N   ASP   173     -39.632  -0.714   9.260  1.00 10.00      A   
ATOM   1611  HN  ASP   173     -39.405   0.128   8.809  1.00 10.00      A   
ATOM   1612  CA  ASP   173     -39.549  -0.784  10.708  1.00 10.00      A   
ATOM   1613  CB  ASP   173     -38.235  -0.178  11.209  1.00 10.00      A   
ATOM   1614  CG  ASP   173     -37.946  -0.522  12.658  1.00 10.00      A   
ATOM   1615  OD1 ASP   173     -38.397  -1.595  13.121  1.00 10.00      A   
ATOM   1616  OD2 ASP   173     -37.259   0.270  13.335  1.00 10.00      A   
ATOM   1617  C   ASP   173     -40.739  -0.083  11.344  1.00 10.00      A   
ATOM   1618  O   ASP   173     -41.109   1.020  10.945  1.00 10.00      A   
ATOM   1619  N   SER   174     -41.352  -0.736  12.313  1.00 10.00      A   
ATOM   1620  HN  SER   174     -41.030  -1.629  12.574  1.00 10.00      A   
ATOM   1621  CA  SER   174     -42.501  -0.178  13.000  1.00 10.00      A   
ATOM   1622  CB  SER   174     -43.349  -1.319  13.554  1.00 10.00      A   
ATOM   1623  OG  SER   174     -42.627  -2.539  13.514  1.00 10.00      A   
ATOM   1624  HG  SER   174     -42.516  -2.876  14.410  1.00 10.00      A   
ATOM   1625  C   SER   174     -42.070   0.755  14.127  1.00 10.00      A   
ATOM   1626  O   SER   174     -41.075   0.501  14.811  1.00 10.00      A   
ATOM   1627  N   GLY   175     -42.811   1.843  14.307  1.00 10.00      A   
ATOM   1628  HN  GLY   175     -43.576   2.010  13.715  1.00 10.00      A   
ATOM   1629  CA  GLY   175     -42.499   2.787  15.360  1.00 10.00      A   
ATOM   1630  C   GLY   175     -41.563   3.884  14.900  1.00 10.00      A   
ATOM   1631  O   GLY   175     -40.753   4.387  15.681  1.00 10.00      A   
ATOM   1632  N   LEU   176     -41.669   4.259  13.634  1.00 10.00      A   
ATOM   1633  HN  LEU   176     -42.337   3.828  13.061  1.00 10.00      A   
ATOM   1634  CA  LEU   176     -40.823   5.307  13.081  1.00 10.00      A   
ATOM   1635  CB  LEU   176     -40.459   5.017  11.622  1.00 10.00      A   
ATOM   1636  CG  LEU   176     -39.469   3.873  11.388  1.00 10.00      A   
ATOM   1637  CD1 LEU   176     -39.141   3.737   9.909  1.00 10.00      A   
ATOM   1638  CD2 LEU   176     -38.204   4.086  12.203  1.00 10.00      A   
ATOM   1639  C   LEU   176     -41.496   6.666  13.201  1.00 10.00      A   
ATOM   1640  O   LEU   176     -42.614   6.859  12.733  1.00 10.00      A   
ATOM   1641  N   ASP   177     -40.810   7.601  13.837  1.00 10.00      A   
ATOM   1642  HN  ASP   177     -39.918   7.385  14.183  1.00 10.00      A   
ATOM   1643  CA  ASP   177     -41.336   8.947  14.032  1.00 10.00      A   
ATOM   1644  CB  ASP   177     -40.532   9.689  15.105  1.00 10.00      A   
ATOM   1645  CG  ASP   177     -40.634   9.038  16.470  1.00 10.00      A   
ATOM   1646  OD1 ASP   177     -41.712   9.120  17.096  1.00 10.00      A   
ATOM   1647  OD2 ASP   177     -39.636   8.433  16.925  1.00 10.00      A   
ATOM   1648  C   ASP   177     -41.308   9.727  12.726  1.00 10.00      A   
ATOM   1649  O   ASP   177     -40.432   9.509  11.885  1.00 10.00      A   
ATOM   1650  N   ILE   178     -42.263  10.639  12.558  1.00 10.00      A   
ATOM   1651  HN  ILE   178     -42.930  10.768  13.266  1.00 10.00      A   
ATOM   1652  CA  ILE   178     -42.344  11.451  11.344  1.00 10.00      A   
ATOM   1653  CB  ILE   178     -43.611  12.332  11.291  1.00 10.00      A   
ATOM   1654  CG1 ILE   178     -43.642  13.330  12.452  1.00 10.00      A   
ATOM   1655  CG2 ILE   178     -44.863  11.467  11.286  1.00 10.00      A   
ATOM   1656  CD1 ILE   178     -44.678  14.422  12.299  1.00 10.00      A   
ATOM   1657  C   ILE   178     -41.095  12.309  11.169  1.00 10.00      A   
ATOM   1658  O   ILE   178     -40.714  12.646  10.047  1.00 10.00      A   
ATOM   1659  N   ASP   179     -40.452  12.643  12.286  1.00 10.00      A   
ATOM   1660  HN  ASP   179     -40.815  12.350  13.150  1.00 10.00      A   
ATOM   1661  CA  ASP   179     -39.232  13.443  12.263  1.00 10.00      A   
ATOM   1662  CB  ASP   179     -38.764  13.756  13.688  1.00 10.00      A   
ATOM   1663  CG  ASP   179     -39.429  14.983  14.281  1.00 10.00      A   
ATOM   1664  OD1 ASP   179     -40.665  15.123  14.141  1.00 10.00      A   
ATOM   1665  OD2 ASP   179     -38.722  15.802  14.908  1.00 10.00      A   
ATOM   1666  C   ASP   179     -38.137  12.700  11.512  1.00 10.00      A   
ATOM   1667  O   ASP   179     -37.308  13.303  10.831  1.00 10.00      A   
ATOM   1668  N   ALA   180     -38.153  11.379  11.634  1.00 10.00      A   
ATOM   1669  HN  ALA   180     -38.850  10.960  12.183  1.00 10.00      A   
ATOM   1670  CA  ALA   180     -37.177  10.534  10.968  1.00 10.00      A   
ATOM   1671  CB  ALA   180     -37.112   9.180  11.657  1.00 10.00      A   
ATOM   1672  C   ALA   180     -37.566  10.355   9.509  1.00 10.00      A   
ATOM   1673  O   ALA   180     -36.720  10.372   8.616  1.00 10.00      A   
ATOM   1674  N   LEU   181     -38.864  10.207   9.282  1.00 10.00      A   
ATOM   1675  HN  LEU   181     -39.482  10.218  10.045  1.00 10.00      A   
ATOM   1676  CA  LEU   181     -39.404  10.022   7.943  1.00 10.00      A   
ATOM   1677  CB  LEU   181     -40.912   9.769   8.008  1.00 10.00      A   
ATOM   1678  CG  LEU   181     -41.358   8.627   8.923  1.00 10.00      A   
ATOM   1679  CD1 LEU   181     -42.875   8.515   8.945  1.00 10.00      A   
ATOM   1680  CD2 LEU   181     -40.724   7.312   8.494  1.00 10.00      A   
ATOM   1681  C   LEU   181     -39.107  11.221   7.053  1.00 10.00      A   
ATOM   1682  O   LEU   181     -38.819  11.063   5.865  1.00 10.00      A   
ATOM   1683  N   LYS   182     -39.179  12.418   7.625  1.00 10.00      A   
ATOM   1684  HN  LYS   182     -39.432  12.484   8.576  1.00 10.00      A   
ATOM   1685  CA  LYS   182     -38.907  13.632   6.867  1.00 10.00      A   
ATOM   1686  CB  LYS   182     -39.154  14.888   7.705  1.00 10.00      A   
ATOM   1687  CG  LYS   182     -39.117  16.175   6.895  1.00 10.00      A   
ATOM   1688  CD  LYS   182     -39.029  17.400   7.789  1.00 10.00      A   
ATOM   1689  CE  LYS   182     -38.994  18.679   6.966  1.00 10.00      A   
ATOM   1690  NZ  LYS   182     -37.794  18.750   6.095  1.00 10.00      A   
ATOM   1691  HZ1 LYS   182     -37.852  18.037   5.331  1.00 10.00      A   
ATOM   1692  HZ2 LYS   182     -36.938  18.573   6.653  1.00 10.00      A   
ATOM   1693  HZ3 LYS   182     -37.720  19.694   5.664  1.00 10.00      A   
ATOM   1694  C   LYS   182     -37.475  13.626   6.343  1.00 10.00      A   
ATOM   1695  O   LYS   182     -37.217  14.062   5.223  1.00 10.00      A   
ATOM   1696  N   VAL   183     -36.552  13.113   7.154  1.00 10.00      A   
ATOM   1697  HN  VAL   183     -36.823  12.763   8.029  1.00 10.00      A   
ATOM   1698  CA  VAL   183     -35.147  13.042   6.764  1.00 10.00      A   
ATOM   1699  CB  VAL   183     -34.254  12.520   7.913  1.00 10.00      A   
ATOM   1700  CG1 VAL   183     -32.789  12.527   7.501  1.00 10.00      A   
ATOM   1701  CG2 VAL   183     -34.457  13.351   9.172  1.00 10.00      A   
ATOM   1702  C   VAL   183     -34.993  12.126   5.554  1.00 10.00      A   
ATOM   1703  O   VAL   183     -34.254  12.432   4.616  1.00 10.00      A   
ATOM   1704  N   VAL   184     -35.712  11.008   5.582  1.00 10.00      A   
ATOM   1705  HN  VAL   184     -36.282  10.828   6.360  1.00 10.00      A   
ATOM   1706  CA  VAL   184     -35.678  10.044   4.494  1.00 10.00      A   
ATOM   1707  CB  VAL   184     -36.539   8.803   4.821  1.00 10.00      A   
ATOM   1708  CG1 VAL   184     -36.477   7.784   3.694  1.00 10.00      A   
ATOM   1709  CG2 VAL   184     -36.098   8.175   6.131  1.00 10.00      A   
ATOM   1710  C   VAL   184     -36.200  10.683   3.212  1.00 10.00      A   
ATOM   1711  O   VAL   184     -35.531  10.666   2.177  1.00 10.00      A   
ATOM   1712  N   ALA   185     -37.390  11.264   3.303  1.00 10.00      A   
ATOM   1713  HN  ALA   185     -37.856  11.256   4.170  1.00 10.00      A   
ATOM   1714  CA  ALA   185     -38.025  11.910   2.163  1.00 10.00      A   
ATOM   1715  CB  ALA   185     -39.400  12.435   2.547  1.00 10.00      A   
ATOM   1716  C   ALA   185     -37.159  13.036   1.609  1.00 10.00      A   
ATOM   1717  O   ALA   185     -36.867  13.075   0.413  1.00 10.00      A   
ATOM   1718  N   ASP   186     -36.726  13.929   2.492  1.00 10.00      A   
ATOM   1719  HN  ASP   186     -36.966  13.820   3.440  1.00 10.00      A   
ATOM   1720  CA  ASP   186     -35.899  15.063   2.098  1.00 10.00      A   
ATOM   1721  CB  ASP   186     -35.608  15.972   3.293  1.00 10.00      A   
ATOM   1722  CG  ASP   186     -36.385  17.269   3.238  1.00 10.00      A   
ATOM   1723  OD1 ASP   186     -35.901  18.228   2.596  1.00 10.00      A   
ATOM   1724  OD2 ASP   186     -37.482  17.344   3.836  1.00 10.00      A   
ATOM   1725  C   ASP   186     -34.595  14.608   1.459  1.00 10.00      A   
ATOM   1726  O   ASP   186     -34.168  15.163   0.449  1.00 10.00      A   
ATOM   1727  N   GLY   187     -33.974  13.590   2.044  1.00 10.00      A   
ATOM   1728  HN  GLY   187     -34.368  13.179   2.845  1.00 10.00      A   
ATOM   1729  CA  GLY   187     -32.720  13.083   1.520  1.00 10.00      A   
ATOM   1730  C   GLY   187     -32.865  12.496   0.131  1.00 10.00      A   
ATOM   1731  O   GLY   187     -32.092  12.822  -0.770  1.00 10.00      A   
ATOM   1732  N   VAL   188     -33.868  11.645  -0.048  1.00 10.00      A   
ATOM   1733  HN  VAL   188     -34.458  11.432   0.712  1.00 10.00      A   
ATOM   1734  CA  VAL   188     -34.113  11.004  -1.336  1.00 10.00      A   
ATOM   1735  CB  VAL   188     -35.181   9.889  -1.220  1.00 10.00      A   
ATOM   1736  CG1 VAL   188     -35.483   9.272  -2.579  1.00 10.00      A   
ATOM   1737  CG2 VAL   188     -34.714   8.812  -0.249  1.00 10.00      A   
ATOM   1738  C   VAL   188     -34.519  12.024  -2.404  1.00 10.00      A   
ATOM   1739  O   VAL   188     -34.157  11.892  -3.577  1.00 10.00      A   
ATOM   1740  N   ASN   189     -35.256  13.048  -1.989  1.00 10.00      A   
ATOM   1741  HN  ASN   189     -35.513  13.101  -1.041  1.00 10.00      A   
ATOM   1742  CA  ASN   189     -35.710  14.088  -2.909  1.00 10.00      A   
ATOM   1743  CB  ASN   189     -36.862  14.895  -2.312  1.00 10.00      A   
ATOM   1744  CG  ASN   189     -38.188  14.168  -2.380  1.00 10.00      A   
ATOM   1745  OD1 ASN   189     -38.399  13.315  -3.242  1.00 10.00      A   
ATOM   1746  ND2 ASN   189     -39.091  14.509  -1.475  1.00 10.00      A   
ATOM   1747 HD21 ASN   189     -38.850  15.205  -0.823  1.00 10.00      A   
ATOM   1748 HD22 ASN   189     -39.959  14.052  -1.489  1.00 10.00      A   
ATOM   1749  C   ASN   189     -34.579  15.023  -3.315  1.00 10.00      A   
ATOM   1750  O   ASN   189     -34.506  15.455  -4.466  1.00 10.00      A   
ATOM   1751  N   SER   190     -33.704  15.345  -2.367  1.00 10.00      A   
ATOM   1752  HN  SER   190     -33.823  14.985  -1.461  1.00 10.00      A   
ATOM   1753  CA  SER   190     -32.576  16.230  -2.644  1.00 10.00      A   
ATOM   1754  CB  SER   190     -31.911  16.690  -1.341  1.00 10.00      A   
ATOM   1755  OG  SER   190     -32.858  17.255  -0.447  1.00 10.00      A   
ATOM   1756  HG  SER   190     -33.316  16.540   0.021  1.00 10.00      A   
ATOM   1757  C   SER   190     -31.553  15.529  -3.533  1.00 10.00      A   
ATOM   1758  O   SER   190     -30.952  16.139  -4.414  1.00 10.00      A   
ATOM   1759  N   LEU   191     -31.372  14.238  -3.310  1.00 10.00      A   
ATOM   1760  HN  LEU   191     -31.886  13.797  -2.599  1.00 10.00      A   
ATOM   1761  CA  LEU   191     -30.425  13.457  -4.088  1.00 10.00      A   
ATOM   1762  CB  LEU   191     -29.682  12.474  -3.181  1.00 10.00      A   
ATOM   1763  CG  LEU   191     -28.929  13.082  -1.996  1.00 10.00      A   
ATOM   1764  CD1 LEU   191     -28.506  11.994  -1.024  1.00 10.00      A   
ATOM   1765  CD2 LEU   191     -27.719  13.867  -2.478  1.00 10.00      A   
ATOM   1766  C   LEU   191     -31.133  12.706  -5.211  1.00 10.00      A   
ATOM   1767  O   LEU   191     -30.935  11.502  -5.387  1.00 10.00      A   
ATOM   1768  N   ARG   192     -31.962  13.413  -5.966  1.00 10.00      A   
ATOM   1769  HN  ARG   192     -32.077  14.371  -5.786  1.00 10.00      A   
ATOM   1770  CA  ARG   192     -32.690  12.801  -7.068  1.00 10.00      A   
ATOM   1771  CB  ARG   192     -34.193  13.104  -7.001  1.00 10.00      A   
ATOM   1772  CG  ARG   192     -34.984  12.569  -8.190  1.00 10.00      A   
ATOM   1773  CD  ARG   192     -36.486  12.604  -7.944  1.00 10.00      A   
ATOM   1774  NE  ARG   192     -37.246  12.408  -9.181  1.00 10.00      A   
ATOM   1775  HE  ARG   192     -37.348  13.188  -9.771  1.00 10.00      A   
ATOM   1776  CZ  ARG   192     -37.809  11.256  -9.547  1.00 10.00      A   
ATOM   1777  NH1 ARG   192     -37.712  10.182  -8.775  1.00 10.00      A   
ATOM   1778 HH11 ARG   192     -37.194  10.228  -7.873  1.00 10.00      A   
ATOM   1779 HH12 ARG   192     -38.160   9.274  -9.076  1.00 10.00      A   
ATOM   1780  NH2 ARG   192     -38.462  11.172 -10.697  1.00 10.00      A   
ATOM   1781 HH21 ARG   192     -38.908  10.263 -10.983  1.00 10.00      A   
ATOM   1782 HH22 ARG   192     -38.537  12.004 -11.324  1.00 10.00      A   
ATOM   1783  C   ARG   192     -32.112  13.221  -8.412  1.00 10.00      A   
ATOM   1784  O   ARG   192     -32.381  14.318  -8.907  1.00 10.00      A   
ATOM   1785  N   ASP   193     -31.305  12.347  -8.986  1.00 10.00      A   
ATOM   1786  HN  ASP   193     -31.117  11.501  -8.529  1.00 10.00      A   
ATOM   1787  CA  ASP   193     -30.692  12.600 -10.281  1.00 10.00      A   
ATOM   1788  CB  ASP   193     -29.158  12.632 -10.190  1.00 10.00      A   
ATOM   1789  CG  ASP   193     -28.549  11.346  -9.666  1.00 10.00      A   
ATOM   1790  OD1 ASP   193     -28.482  10.360 -10.431  1.00 10.00      A   
ATOM   1791  OD2 ASP   193     -28.117  11.322  -8.491  1.00 10.00      A   
ATOM   1792  C   ASP   193     -31.166  11.568 -11.296  1.00 10.00      A   
ATOM   1793  O   ASP   193     -31.985  10.705 -10.972  1.00 10.00      A   
ATOM   1794  N   GLY   194     -30.666  11.656 -12.519  1.00 10.00      A   
ATOM   1795  HN  GLY   194     -30.017  12.363 -12.727  1.00 10.00      A   
ATOM   1796  CA  GLY   194     -31.078  10.721 -13.551  1.00 10.00      A   
ATOM   1797  C   GLY   194     -30.024   9.683 -13.883  1.00 10.00      A   
ATOM   1798  O   GLY   194     -30.033   9.111 -14.975  1.00 10.00      A   
ATOM   1799  N   LYS   195     -29.112   9.439 -12.956  1.00 10.00      A   
ATOM   1800  HN  LYS   195     -29.143   9.932 -12.101  1.00 10.00      A   
ATOM   1801  CA  LYS   195     -28.058   8.461 -13.173  1.00 10.00      A   
ATOM   1802  CB  LYS   195     -26.686   9.135 -13.205  1.00 10.00      A   
ATOM   1803  CG  LYS   195     -26.435   9.995 -14.433  1.00 10.00      A   
ATOM   1804  CD  LYS   195     -24.984  10.443 -14.502  1.00 10.00      A   
ATOM   1805  CE  LYS   195     -24.696  11.180 -15.798  1.00 10.00      A   
ATOM   1806  NZ  LYS   195     -23.248  11.470 -15.960  1.00 10.00      A   
ATOM   1807  HZ1 LYS   195     -22.695  10.590 -15.917  1.00 10.00      A   
ATOM   1808  HZ2 LYS   195     -22.922  12.105 -15.204  1.00 10.00      A   
ATOM   1809  HZ3 LYS   195     -23.074  11.930 -16.876  1.00 10.00      A   
ATOM   1810  C   LYS   195     -28.079   7.369 -12.110  1.00 10.00      A   
ATOM   1811  O   LYS   195     -27.736   6.221 -12.385  1.00 10.00      A   
ATOM   1812  N   ARG   196     -28.474   7.727 -10.901  1.00 10.00      A   
ATOM   1813  HN  ARG   196     -28.737   8.666 -10.735  1.00 10.00      A   
ATOM   1814  CA  ARG   196     -28.519   6.775  -9.805  1.00 10.00      A   
ATOM   1815  CB  ARG   196     -28.138   7.457  -8.493  1.00 10.00      A   
ATOM   1816  CG  ARG   196     -26.675   7.849  -8.395  1.00 10.00      A   
ATOM   1817  CD  ARG   196     -26.454   8.860  -7.282  1.00 10.00      A   
ATOM   1818  NE  ARG   196     -27.110   8.456  -6.042  1.00 10.00      A   
ATOM   1819  HE  ARG   196     -26.772   7.643  -5.603  1.00 10.00      A   
ATOM   1820  CZ  ARG   196     -28.132   9.111  -5.498  1.00 10.00      A   
ATOM   1821  NH1 ARG   196     -28.615  10.197  -6.087  1.00 10.00      A   
ATOM   1822 HH11 ARG   196     -29.419  10.712  -5.665  1.00 10.00      A   
ATOM   1823 HH12 ARG   196     -28.196  10.543  -6.990  1.00 10.00      A   
ATOM   1824  NH2 ARG   196     -28.681   8.667  -4.374  1.00 10.00      A   
ATOM   1825 HH21 ARG   196     -28.316   7.804  -3.916  1.00 10.00      A   
ATOM   1826 HH22 ARG   196     -29.484   9.176  -3.946  1.00 10.00      A   
ATOM   1827  C   ARG   196     -29.890   6.130  -9.667  1.00 10.00      A   
ATOM   1828  O   ARG   196     -30.909   6.715 -10.033  1.00 10.00      A   
ATOM   1829  N   SER   197     -29.901   4.914  -9.149  1.00 10.00      A   
ATOM   1830  HN  SER   197     -29.046   4.491  -8.904  1.00 10.00      A   
ATOM   1831  CA  SER   197     -31.135   4.182  -8.933  1.00 10.00      A   
ATOM   1832  CB  SER   197     -30.940   2.711  -9.303  1.00 10.00      A   
ATOM   1833  OG  SER   197     -30.086   2.577 -10.429  1.00 10.00      A   
ATOM   1834  HG  SER   197     -29.188   2.827 -10.180  1.00 10.00      A   
ATOM   1835  C   SER   197     -31.545   4.305  -7.468  1.00 10.00      A   
ATOM   1836  O   SER   197     -30.684   4.428  -6.586  1.00 10.00      A   
ATOM   1837  N   PHE   198     -32.847   4.286  -7.204  1.00 10.00      A   
ATOM   1838  HN  PHE   198     -33.489   4.177  -7.942  1.00 10.00      A   
ATOM   1839  CA  PHE   198     -33.346   4.413  -5.842  1.00 10.00      A   
ATOM   1840  CB  PHE   198     -33.994   5.787  -5.633  1.00 10.00      A   
ATOM   1841  CG  PHE   198     -33.309   6.910  -6.363  1.00 10.00      A   
ATOM   1842  CD1 PHE   198     -33.812   7.380  -7.566  1.00 10.00      A   
ATOM   1843  CD2 PHE   198     -32.161   7.492  -5.851  1.00 10.00      A   
ATOM   1844  CE1 PHE   198     -33.186   8.407  -8.244  1.00 10.00      A   
ATOM   1845  CE2 PHE   198     -31.531   8.520  -6.524  1.00 10.00      A   
ATOM   1846  CZ  PHE   198     -32.044   8.978  -7.721  1.00 10.00      A   
ATOM   1847  C   PHE   198     -34.358   3.319  -5.532  1.00 10.00      A   
ATOM   1848  O   PHE   198     -35.330   3.141  -6.262  1.00 10.00      A   
ATOM   1849  N   ILE   199     -34.120   2.580  -4.458  1.00 10.00      A   
ATOM   1850  HN  ILE   199     -33.310   2.751  -3.928  1.00 10.00      A   
ATOM   1851  CA  ILE   199     -35.023   1.513  -4.039  1.00 10.00      A   
ATOM   1852  CB  ILE   199     -34.406   0.108  -4.257  1.00 10.00      A   
ATOM   1853  CG1 ILE   199     -34.232  -0.178  -5.753  1.00 10.00      A   
ATOM   1854  CG2 ILE   199     -35.269  -0.969  -3.608  1.00 10.00      A   
ATOM   1855  CD1 ILE   199     -33.456  -1.443  -6.055  1.00 10.00      A   
ATOM   1856  C   ILE   199     -35.391   1.696  -2.569  1.00 10.00      A   
ATOM   1857  O   ILE   199     -34.526   1.647  -1.691  1.00 10.00      A   
ATOM   1858  N   ILE   200     -36.671   1.920  -2.309  1.00 10.00      A   
ATOM   1859  HN  ILE   200     -37.315   1.938  -3.054  1.00 10.00      A   
ATOM   1860  CA  ILE   200     -37.154   2.118  -0.950  1.00 10.00      A   
ATOM   1861  CB  ILE   200     -37.751   3.532  -0.741  1.00 10.00      A   
ATOM   1862  CG1 ILE   200     -36.681   4.613  -0.948  1.00 10.00      A   
ATOM   1863  CG2 ILE   200     -38.376   3.661   0.644  1.00 10.00      A   
ATOM   1864  CD1 ILE   200     -36.642   5.185  -2.350  1.00 10.00      A   
ATOM   1865  C   ILE   200     -38.190   1.058  -0.595  1.00 10.00      A   
ATOM   1866  O   ILE   200     -39.192   0.889  -1.297  1.00 10.00      A   
ATOM   1867  N   VAL   201     -37.928   0.329   0.478  1.00 10.00      A   
ATOM   1868  HN  VAL   201     -37.096   0.497   0.981  1.00 10.00      A   
ATOM   1869  CA  VAL   201     -38.831  -0.717   0.934  1.00 10.00      A   
ATOM   1870  CB  VAL   201     -38.070  -2.032   1.202  1.00 10.00      A   
ATOM   1871  CG1 VAL   201     -39.039  -3.158   1.529  1.00 10.00      A   
ATOM   1872  CG2 VAL   201     -37.202  -2.403   0.010  1.00 10.00      A   
ATOM   1873  C   VAL   201     -39.538  -0.288   2.215  1.00 10.00      A   
ATOM   1874  O   VAL   201     -38.892  -0.004   3.219  1.00 10.00      A   
ATOM   1875  N   THR   202     -40.862  -0.222   2.173  1.00 10.00      A   
ATOM   1876  HN  THR   202     -41.328  -0.431   1.333  1.00 10.00      A   
ATOM   1877  CA  THR   202     -41.641   0.160   3.340  1.00 10.00      A   
ATOM   1878  CB  THR   202     -41.455   1.651   3.723  1.00 10.00      A   
ATOM   1879  OG1 THR   202     -42.016   1.895   5.022  1.00 10.00      A   
ATOM   1880  HG1 THR   202     -41.314   2.170   5.630  1.00 10.00      A   
ATOM   1881  CG2 THR   202     -42.116   2.572   2.707  1.00 10.00      A   
ATOM   1882  C   THR   202     -43.121  -0.166   3.144  1.00 10.00      A   
ATOM   1883  O   THR   202     -43.545  -0.552   2.054  1.00 10.00      A   
ATOM   1884  N   HIS   203     -43.894  -0.001   4.210  1.00 10.00      A   
ATOM   1885  HN  HIS   203     -43.488   0.359   5.026  1.00 10.00      A   
ATOM   1886  CA  HIS   203     -45.327  -0.283   4.197  1.00 10.00      A   
ATOM   1887  CB  HIS   203     -45.573  -1.796   4.116  1.00 10.00      A   
ATOM   1888  CG  HIS   203     -47.010  -2.183   3.917  1.00 10.00      A   
ATOM   1889  ND1 HIS   203     -47.820  -2.644   4.938  1.00 10.00      A   
ATOM   1890  HD1 HIS   203     -47.559  -2.753   5.879  1.00 10.00      A   
ATOM   1891  CD2 HIS   203     -47.776  -2.190   2.802  1.00 10.00      A   
ATOM   1892  CE1 HIS   203     -49.016  -2.924   4.454  1.00 10.00      A   
ATOM   1893  NE2 HIS   203     -49.014  -2.657   3.164  1.00 10.00      A   
ATOM   1894  HE2 HIS   203     -49.781  -2.794   2.550  1.00 10.00      A   
ATOM   1895  C   HIS   203     -45.965   0.266   5.466  1.00 10.00      A   
ATOM   1896  O   HIS   203     -47.162   0.550   5.505  1.00 10.00      A   
ATOM   1897  N   TYR   204     -45.151   0.409   6.503  1.00 10.00      A   
ATOM   1898  HN  TYR   204     -44.211   0.164   6.411  1.00 10.00      A   
ATOM   1899  CA  TYR   204     -45.622   0.917   7.780  1.00 10.00      A   
ATOM   1900  CB  TYR   204     -44.646   0.537   8.901  1.00 10.00      A   
ATOM   1901  CG  TYR   204     -44.475  -0.953   9.102  1.00 10.00      A   
ATOM   1902  CD1 TYR   204     -43.736  -1.715   8.205  1.00 10.00      A   
ATOM   1903  CD2 TYR   204     -45.047  -1.599  10.190  1.00 10.00      A   
ATOM   1904  CE1 TYR   204     -43.575  -3.073   8.384  1.00 10.00      A   
ATOM   1905  CE2 TYR   204     -44.890  -2.959  10.378  1.00 10.00      A   
ATOM   1906  CZ  TYR   204     -44.153  -3.691   9.470  1.00 10.00      A   
ATOM   1907  OH  TYR   204     -43.993  -5.047   9.646  1.00 10.00      A   
ATOM   1908  HH  TYR   204     -44.692  -5.378  10.222  1.00 10.00      A   
ATOM   1909  C   TYR   204     -45.784   2.430   7.720  1.00 10.00      A   
ATOM   1910  O   TYR   204     -46.564   3.012   8.471  1.00 10.00      A   
ATOM   1911  N   GLN   205     -45.044   3.062   6.821  1.00 10.00      A   
ATOM   1912  HN  GLN   205     -44.442   2.545   6.244  1.00 10.00      A   
ATOM   1913  CA  GLN   205     -45.106   4.505   6.669  1.00 10.00      A   
ATOM   1914  CB  GLN   205     -43.763   5.149   7.022  1.00 10.00      A   
ATOM   1915  CG  GLN   205     -43.313   4.917   8.457  1.00 10.00      A   
ATOM   1916  CD  GLN   205     -42.602   3.591   8.647  1.00 10.00      A   
ATOM   1917  OE1 GLN   205     -42.003   3.056   7.719  1.00 10.00      A   
ATOM   1918  NE2 GLN   205     -42.673   3.048   9.853  1.00 10.00      A   
ATOM   1919 HE21 GLN   205     -43.179   3.522  10.545  1.00 10.00      A   
ATOM   1920 HE22 GLN   205     -42.201   2.200  10.007  1.00 10.00      A   
ATOM   1921  C   GLN   205     -45.517   4.886   5.252  1.00 10.00      A   
ATOM   1922  O   GLN   205     -45.039   4.308   4.276  1.00 10.00      A   
ATOM   1923  N   ARG   206     -46.399   5.865   5.147  1.00 10.00      A   
ATOM   1924  HN  ARG   206     -46.737   6.287   5.967  1.00 10.00      A   
ATOM   1925  CA  ARG   206     -46.890   6.334   3.859  1.00 10.00      A   
ATOM   1926  CB  ARG   206     -48.324   6.849   4.009  1.00 10.00      A   
ATOM   1927  CG  ARG   206     -49.310   5.810   4.520  1.00 10.00      A   
ATOM   1928  CD  ARG   206     -49.684   4.819   3.431  1.00 10.00      A   
ATOM   1929  NE  ARG   206     -50.429   5.460   2.347  1.00 10.00      A   
ATOM   1930  HE  ARG   206     -50.023   6.254   1.931  1.00 10.00      A   
ATOM   1931  CZ  ARG   206     -51.605   5.027   1.893  1.00 10.00      A   
ATOM   1932  NH1 ARG   206     -52.172   3.950   2.422  1.00 10.00      A   
ATOM   1933 HH11 ARG   206     -53.099   3.609   2.058  1.00 10.00      A   
ATOM   1934 HH12 ARG   206     -51.703   3.436   3.197  1.00 10.00      A   
ATOM   1935  NH2 ARG   206     -52.223   5.682   0.917  1.00 10.00      A   
ATOM   1936 HH21 ARG   206     -51.794   6.539   0.501  1.00 10.00      A   
ATOM   1937 HH22 ARG   206     -53.143   5.341   0.564  1.00 10.00      A   
ATOM   1938  C   ARG   206     -46.000   7.444   3.309  1.00 10.00      A   
ATOM   1939  O   ARG   206     -46.486   8.460   2.812  1.00 10.00      A   
ATOM   1940  N   ILE   207     -44.688   7.232   3.375  1.00 10.00      A   
ATOM   1941  HN  ILE   207     -44.361   6.388   3.755  1.00 10.00      A   
ATOM   1942  CA  ILE   207     -43.724   8.221   2.899  1.00 10.00      A   
ATOM   1943  CB  ILE   207     -42.300   7.930   3.411  1.00 10.00      A   
ATOM   1944  CG1 ILE   207     -41.857   6.515   3.020  1.00 10.00      A   
ATOM   1945  CG2 ILE   207     -42.233   8.128   4.919  1.00 10.00      A   
ATOM   1946  CD1 ILE   207     -40.402   6.224   3.319  1.00 10.00      A   
ATOM   1947  C   ILE   207     -43.705   8.323   1.378  1.00 10.00      A   
ATOM   1948  O   ILE   207     -43.035   9.189   0.814  1.00 10.00      A   
ATOM   1949  N   LEU   208     -44.453   7.449   0.722  1.00 10.00      A   
ATOM   1950  HN  LEU   208     -44.977   6.799   1.231  1.00 10.00      A   
ATOM   1951  CA  LEU   208     -44.520   7.432  -0.730  1.00 10.00      A   
ATOM   1952  CB  LEU   208     -45.391   6.271  -1.225  1.00 10.00      A   
ATOM   1953  CG  LEU   208     -44.862   4.856  -0.968  1.00 10.00      A   
ATOM   1954  CD1 LEU   208     -45.271   4.366   0.412  1.00 10.00      A   
ATOM   1955  CD2 LEU   208     -45.351   3.898  -2.041  1.00 10.00      A   
ATOM   1956  C   LEU   208     -45.052   8.755  -1.274  1.00 10.00      A   
ATOM   1957  O   LEU   208     -44.586   9.240  -2.300  1.00 10.00      A   
ATOM   1958  N   ASP   209     -46.004   9.352  -0.566  1.00 10.00      A   
ATOM   1959  HN  ASP   209     -46.321   8.930   0.263  1.00 10.00      A   
ATOM   1960  CA  ASP   209     -46.601  10.620  -0.994  1.00 10.00      A   
ATOM   1961  CB  ASP   209     -47.927  10.867  -0.264  1.00 10.00      A   
ATOM   1962  CG  ASP   209     -49.136  10.442  -1.072  1.00 10.00      A   
ATOM   1963  OD1 ASP   209     -48.959   9.928  -2.197  1.00 10.00      A   
ATOM   1964  OD2 ASP   209     -50.276  10.613  -0.583  1.00 10.00      A   
ATOM   1965  C   ASP   209     -45.659  11.801  -0.771  1.00 10.00      A   
ATOM   1966  O   ASP   209     -45.933  12.921  -1.206  1.00 10.00      A   
ATOM   1967  N   TYR   210     -44.548  11.551  -0.094  1.00 10.00      A   
ATOM   1968  HN  TYR   210     -44.372  10.639   0.222  1.00 10.00      A   
ATOM   1969  CA  TYR   210     -43.579  12.602   0.188  1.00 10.00      A   
ATOM   1970  CB  TYR   210     -43.070  12.500   1.628  1.00 10.00      A   
ATOM   1971  CG  TYR   210     -44.141  12.728   2.672  1.00 10.00      A   
ATOM   1972  CD1 TYR   210     -44.850  11.663   3.213  1.00 10.00      A   
ATOM   1973  CD2 TYR   210     -44.447  14.010   3.112  1.00 10.00      A   
ATOM   1974  CE1 TYR   210     -45.835  11.868   4.162  1.00 10.00      A   
ATOM   1975  CE2 TYR   210     -45.428  14.223   4.062  1.00 10.00      A   
ATOM   1976  CZ  TYR   210     -46.119  13.150   4.583  1.00 10.00      A   
ATOM   1977  OH  TYR   210     -47.101  13.359   5.526  1.00 10.00      A   
ATOM   1978  HH  TYR   210     -47.036  12.679   6.205  1.00 10.00      A   
ATOM   1979  C   TYR   210     -42.413  12.570  -0.792  1.00 10.00      A   
ATOM   1980  O   TYR   210     -41.747  13.586  -1.009  1.00 10.00      A   
ATOM   1981  N   ILE   211     -42.169  11.406  -1.382  1.00 10.00      A   
ATOM   1982  HN  ILE   211     -42.731  10.633  -1.168  1.00 10.00      A   
ATOM   1983  CA  ILE   211     -41.071  11.254  -2.335  1.00 10.00      A   
ATOM   1984  CB  ILE   211     -40.164  10.050  -1.995  1.00 10.00      A   
ATOM   1985  CG1 ILE   211     -40.991   8.768  -1.854  1.00 10.00      A   
ATOM   1986  CG2 ILE   211     -39.369  10.321  -0.728  1.00 10.00      A   
ATOM   1987  CD1 ILE   211     -40.166   7.500  -1.797  1.00 10.00      A   
ATOM   1988  C   ILE   211     -41.575  11.114  -3.769  1.00 10.00      A   
ATOM   1989  O   ILE   211     -40.861  11.451  -4.716  1.00 10.00      A   
ATOM   1990  N   LYS   212     -42.807  10.627  -3.910  1.00 10.00      A   
ATOM   1991  HN  LYS   212     -43.319  10.395  -3.105  1.00 10.00      A   
ATOM   1992  CA  LYS   212     -43.424  10.415  -5.217  1.00 10.00      A   
ATOM   1993  CB  LYS   212     -43.644  11.739  -5.956  1.00 10.00      A   
ATOM   1994  CG  LYS   212     -44.665  11.667  -7.078  1.00 10.00      A   
ATOM   1995  CD  LYS   212     -44.927  13.042  -7.666  1.00 10.00      A   
ATOM   1996  CE  LYS   212     -46.075  13.006  -8.660  1.00 10.00      A   
ATOM   1997  NZ  LYS   212     -46.393  14.355  -9.200  1.00 10.00      A   
ATOM   1998  HZ1 LYS   212     -45.586  14.726  -9.742  1.00 10.00      A   
ATOM   1999  HZ2 LYS   212     -46.605  15.015  -8.426  1.00 10.00      A   
ATOM   2000  HZ3 LYS   212     -47.220  14.303  -9.830  1.00 10.00      A   
ATOM   2001  C   LYS   212     -42.590   9.438  -6.053  1.00 10.00      A   
ATOM   2002  O   LYS   212     -41.802   9.847  -6.907  1.00 10.00      A   
ATOM   2003  N   PRO   213     -42.749   8.128  -5.797  1.00 10.00      A   
ATOM   2004  CA  PRO   213     -42.003   7.085  -6.506  1.00 10.00      A   
ATOM   2005  CB  PRO   213     -42.338   5.811  -5.723  1.00 10.00      A   
ATOM   2006  CG  PRO   213     -43.656   6.092  -5.089  1.00 10.00      A   
ATOM   2007  CD  PRO   213     -43.678   7.566  -4.802  1.00 10.00      A   
ATOM   2008  C   PRO   213     -42.432   6.941  -7.962  1.00 10.00      A   
ATOM   2009  O   PRO   213     -43.622   6.989  -8.279  1.00 10.00      A   
ATOM   2010  N   ASP   214     -41.452   6.768  -8.842  1.00 10.00      A   
ATOM   2011  HN  ASP   214     -40.524   6.756  -8.525  1.00 10.00      A   
ATOM   2012  CA  ASP   214     -41.716   6.609 -10.267  1.00 10.00      A   
ATOM   2013  CB  ASP   214     -40.415   6.701 -11.076  1.00 10.00      A   
ATOM   2014  CG  ASP   214     -39.608   7.948 -10.776  1.00 10.00      A   
ATOM   2015  OD1 ASP   214     -39.709   8.932 -11.542  1.00 10.00      A   
ATOM   2016  OD2 ASP   214     -38.858   7.947  -9.777  1.00 10.00      A   
ATOM   2017  C   ASP   214     -42.392   5.270 -10.541  1.00 10.00      A   
ATOM   2018  O   ASP   214     -43.309   5.180 -11.360  1.00 10.00      A   
ATOM   2019  N   TYR   215     -41.931   4.230  -9.847  1.00 10.00      A   
ATOM   2020  HN  TYR   215     -41.204   4.371  -9.202  1.00 10.00      A   
ATOM   2021  CA  TYR   215     -42.480   2.888 -10.012  1.00 10.00      A   
ATOM   2022  CB  TYR   215     -41.555   2.024 -10.877  1.00 10.00      A   
ATOM   2023  CG  TYR   215     -41.363   2.526 -12.292  1.00 10.00      A   
ATOM   2024  CD1 TYR   215     -40.214   3.216 -12.654  1.00 10.00      A   
ATOM   2025  CD2 TYR   215     -42.326   2.306 -13.266  1.00 10.00      A   
ATOM   2026  CE1 TYR   215     -40.029   3.673 -13.946  1.00 10.00      A   
ATOM   2027  CE2 TYR   215     -42.151   2.759 -14.561  1.00 10.00      A   
ATOM   2028  CZ  TYR   215     -41.000   3.442 -14.895  1.00 10.00      A   
ATOM   2029  OH  TYR   215     -40.819   3.893 -16.184  1.00 10.00      A   
ATOM   2030  HH  TYR   215     -39.894   3.776 -16.436  1.00 10.00      A   
ATOM   2031  C   TYR   215     -42.703   2.207  -8.666  1.00 10.00      A   
ATOM   2032  O   TYR   215     -41.783   2.082  -7.857  1.00 10.00      A   
ATOM   2033  N   VAL   216     -43.926   1.760  -8.441  1.00 10.00      A   
ATOM   2034  HN  VAL   216     -44.615   1.880  -9.137  1.00 10.00      A   
ATOM   2035  CA  VAL   216     -44.289   1.082  -7.203  1.00 10.00      A   
ATOM   2036  CB  VAL   216     -45.526   1.730  -6.545  1.00 10.00      A   
ATOM   2037  CG1 VAL   216     -45.749   1.173  -5.146  1.00 10.00      A   
ATOM   2038  CG2 VAL   216     -45.383   3.243  -6.501  1.00 10.00      A   
ATOM   2039  C   VAL   216     -44.592  -0.388  -7.490  1.00 10.00      A   
ATOM   2040  O   VAL   216     -45.219  -0.715  -8.500  1.00 10.00      A   
ATOM   2041  N   HIS   217     -44.124  -1.271  -6.621  1.00 10.00      A   
ATOM   2042  HN  HIS   217     -43.616  -0.953  -5.837  1.00 10.00      A   
ATOM   2043  CA  HIS   217     -44.347  -2.702  -6.783  1.00 10.00      A   
ATOM   2044  CB  HIS   217     -43.073  -3.402  -7.274  1.00 10.00      A   
ATOM   2045  CG  HIS   217     -42.702  -3.112  -8.700  1.00 10.00      A   
ATOM   2046  ND1 HIS   217     -42.949  -3.987  -9.738  1.00 10.00      A   
ATOM   2047  HD1 HIS   217     -43.399  -4.855  -9.662  1.00 10.00      A   
ATOM   2048  CD2 HIS   217     -42.097  -2.036  -9.260  1.00 10.00      A   
ATOM   2049  CE1 HIS   217     -42.507  -3.469 -10.869  1.00 10.00      A   
ATOM   2050  NE2 HIS   217     -41.988  -2.285 -10.605  1.00 10.00      A   
ATOM   2051  HE2 HIS   217     -41.592  -1.680 -11.272  1.00 10.00      A   
ATOM   2052  C   HIS   217     -44.806  -3.321  -5.468  1.00 10.00      A   
ATOM   2053  O   HIS   217     -44.208  -3.079  -4.420  1.00 10.00      A   
ATOM   2054  N   VAL   218     -45.871  -4.108  -5.524  1.00 10.00      A   
ATOM   2055  HN  VAL   218     -46.312  -4.258  -6.390  1.00 10.00      A   
ATOM   2056  CA  VAL   218     -46.407  -4.759  -4.333  1.00 10.00      A   
ATOM   2057  CB  VAL   218     -47.954  -4.779  -4.338  1.00 10.00      A   
ATOM   2058  CG1 VAL   218     -48.498  -5.366  -3.042  1.00 10.00      A   
ATOM   2059  CG2 VAL   218     -48.508  -3.381  -4.565  1.00 10.00      A   
ATOM   2060  C   VAL   218     -45.881  -6.190  -4.215  1.00 10.00      A   
ATOM   2061  O   VAL   218     -46.133  -7.030  -5.087  1.00 10.00      A   
ATOM   2062  N   LEU   219     -45.149  -6.459  -3.142  1.00 10.00      A   
ATOM   2063  HN  LEU   219     -44.991  -5.753  -2.480  1.00 10.00      A   
ATOM   2064  CA  LEU   219     -44.585  -7.780  -2.908  1.00 10.00      A   
ATOM   2065  CB  LEU   219     -43.193  -7.656  -2.280  1.00 10.00      A   
ATOM   2066  CG  LEU   219     -42.233  -8.830  -2.495  1.00 10.00      A   
ATOM   2067  CD1 LEU   219     -40.791  -8.356  -2.403  1.00 10.00      A   
ATOM   2068  CD2 LEU   219     -42.487  -9.934  -1.481  1.00 10.00      A   
ATOM   2069  C   LEU   219     -45.502  -8.600  -2.008  1.00 10.00      A   
ATOM   2070  O   LEU   219     -45.724  -8.253  -0.850  1.00 10.00      A   
ATOM   2071  N   TYR   220     -46.026  -9.688  -2.548  1.00 10.00      A   
ATOM   2072  HN  TYR   220     -45.793  -9.923  -3.476  1.00 10.00      A   
ATOM   2073  CA  TYR   220     -46.921 -10.563  -1.805  1.00 10.00      A   
ATOM   2074  CB  TYR   220     -48.380 -10.195  -2.096  1.00 10.00      A   
ATOM   2075  CG  TYR   220     -49.396 -10.924  -1.246  1.00 10.00      A   
ATOM   2076  CD1 TYR   220     -49.519 -10.657   0.112  1.00 10.00      A   
ATOM   2077  CD2 TYR   220     -50.239 -11.876  -1.805  1.00 10.00      A   
ATOM   2078  CE1 TYR   220     -50.452 -11.320   0.888  1.00 10.00      A   
ATOM   2079  CE2 TYR   220     -51.171 -12.543  -1.038  1.00 10.00      A   
ATOM   2080  CZ  TYR   220     -51.274 -12.262   0.307  1.00 10.00      A   
ATOM   2081  OH  TYR   220     -52.206 -12.925   1.073  1.00 10.00      A   
ATOM   2082  HH  TYR   220     -52.089 -13.878   0.965  1.00 10.00      A   
ATOM   2083  C   TYR   220     -46.644 -12.014  -2.186  1.00 10.00      A   
ATOM   2084  O   TYR   220     -46.386 -12.311  -3.355  1.00 10.00      A   
ATOM   2085  N   GLN   221     -46.672 -12.905  -1.195  1.00 10.00      A   
ATOM   2086  HN  GLN   221     -46.884 -12.598  -0.287  1.00 10.00      A   
ATOM   2087  CA  GLN   221     -46.409 -14.331  -1.410  1.00 10.00      A   
ATOM   2088  CB  GLN   221     -47.389 -14.947  -2.413  1.00 10.00      A   
ATOM   2089  CG  GLN   221     -48.726 -15.351  -1.814  1.00 10.00      A   
ATOM   2090  CD  GLN   221     -49.713 -15.815  -2.866  1.00 10.00      A   
ATOM   2091  OE1 GLN   221     -49.326 -16.323  -3.920  1.00 10.00      A   
ATOM   2092  NE2 GLN   221     -50.994 -15.653  -2.593  1.00 10.00      A   
ATOM   2093 HE21 GLN   221     -51.239 -15.247  -1.733  1.00 10.00      A   
ATOM   2094 HE22 GLN   221     -51.651 -15.945  -3.262  1.00 10.00      A   
ATOM   2095  C   GLN   221     -44.964 -14.578  -1.840  1.00 10.00      A   
ATOM   2096  O   GLN   221     -44.621 -15.662  -2.310  1.00 10.00      A   
ATOM   2097  N   GLY   222     -44.123 -13.564  -1.680  1.00 10.00      A   
ATOM   2098  HN  GLY   222     -44.456 -12.722  -1.308  1.00 10.00      A   
ATOM   2099  CA  GLY   222     -42.726 -13.692  -2.048  1.00 10.00      A   
ATOM   2100  C   GLY   222     -42.444 -13.249  -3.472  1.00 10.00      A   
ATOM   2101  O   GLY   222     -41.297 -13.274  -3.912  1.00 10.00      A   
ATOM   2102  N   ARG   223     -43.483 -12.843  -4.191  1.00 10.00      A   
ATOM   2103  HN  ARG   223     -44.376 -12.835  -3.782  1.00 10.00      A   
ATOM   2104  CA  ARG   223     -43.333 -12.398  -5.571  1.00 10.00      A   
ATOM   2105  CB  ARG   223     -43.886 -13.454  -6.540  1.00 10.00      A   
ATOM   2106  CG  ARG   223     -43.425 -14.878  -6.259  1.00 10.00      A   
ATOM   2107  CD  ARG   223     -43.978 -15.858  -7.283  1.00 10.00      A   
ATOM   2108  NE  ARG   223     -42.993 -16.201  -8.307  1.00 10.00      A   
ATOM   2109  HE  ARG   223     -42.136 -15.712  -8.288  1.00 10.00      A   
ATOM   2110  CZ  ARG   223     -43.181 -17.128  -9.244  1.00 10.00      A   
ATOM   2111  NH1 ARG   223     -44.319 -17.812  -9.292  1.00 10.00      A   
ATOM   2112 HH11 ARG   223     -45.073 -17.628  -8.596  1.00 10.00      A   
ATOM   2113 HH12 ARG   223     -44.464 -18.537 -10.028  1.00 10.00      A   
ATOM   2114  NH2 ARG   223     -42.229 -17.380 -10.135  1.00 10.00      A   
ATOM   2115 HH21 ARG   223     -41.323 -16.853 -10.110  1.00 10.00      A   
ATOM   2116 HH22 ARG   223     -42.379 -18.107 -10.867  1.00 10.00      A   
ATOM   2117  C   ARG   223     -44.067 -11.077  -5.781  1.00 10.00      A   
ATOM   2118  O   ARG   223     -44.764 -10.602  -4.886  1.00 10.00      A   
ATOM   2119  N   ILE   224     -43.908 -10.483  -6.955  1.00 10.00      A   
ATOM   2120  HN  ILE   224     -43.333 -10.900  -7.634  1.00 10.00      A   
ATOM   2121  CA  ILE   224     -44.581  -9.228  -7.263  1.00 10.00      A   
ATOM   2122  CB  ILE   224     -43.759  -8.345  -8.230  1.00 10.00      A   
ATOM   2123  CG1 ILE   224     -42.384  -8.027  -7.636  1.00 10.00      A   
ATOM   2124  CG2 ILE   224     -44.514  -7.060  -8.542  1.00 10.00      A   
ATOM   2125  CD1 ILE   224     -41.476  -7.250  -8.566  1.00 10.00      A   
ATOM   2126  C   ILE   224     -45.939  -9.526  -7.886  1.00 10.00      A   
ATOM   2127  O   ILE   224     -46.017 -10.091  -8.976  1.00 10.00      A   
ATOM   2128  N   VAL   225     -47.003  -9.157  -7.190  1.00 10.00      A   
ATOM   2129  HN  VAL   225     -46.878  -8.700  -6.331  1.00 10.00      A   
ATOM   2130  CA  VAL   225     -48.353  -9.405  -7.678  1.00 10.00      A   
ATOM   2131  CB  VAL   225     -49.365  -9.565  -6.522  1.00 10.00      A   
ATOM   2132  CG1 VAL   225     -50.743  -9.925  -7.058  1.00 10.00      A   
ATOM   2133  CG2 VAL   225     -48.883 -10.620  -5.541  1.00 10.00      A   
ATOM   2134  C   VAL   225     -48.813  -8.293  -8.615  1.00 10.00      A   
ATOM   2135  O   VAL   225     -49.125  -8.543  -9.778  1.00 10.00      A   
ATOM   2136  N   LYS   226     -48.848  -7.068  -8.111  1.00 10.00      A   
ATOM   2137  HN  LYS   226     -48.574  -6.921  -7.182  1.00 10.00      A   
ATOM   2138  CA  LYS   226     -49.274  -5.933  -8.912  1.00 10.00      A   
ATOM   2139  CB  LYS   226     -50.667  -5.455  -8.491  1.00 10.00      A   
ATOM   2140  CG  LYS   226     -51.782  -6.427  -8.845  1.00 10.00      A   
ATOM   2141  CD  LYS   226     -53.144  -5.884  -8.448  1.00 10.00      A   
ATOM   2142  CE  LYS   226     -54.240  -6.904  -8.713  1.00 10.00      A   
ATOM   2143  NZ  LYS   226     -55.558  -6.450  -8.198  1.00 10.00      A   
ATOM   2144  HZ1 LYS   226     -56.257  -7.217  -8.275  1.00 10.00      A   
ATOM   2145  HZ2 LYS   226     -55.895  -5.639  -8.750  1.00 10.00      A   
ATOM   2146  HZ3 LYS   226     -55.479  -6.167  -7.202  1.00 10.00      A   
ATOM   2147  C   LYS   226     -48.265  -4.797  -8.818  1.00 10.00      A   
ATOM   2148  O   LYS   226     -47.575  -4.648  -7.806  1.00 10.00      A   
ATOM   2149  N   SER   227     -48.175  -4.013  -9.879  1.00 10.00      A   
ATOM   2150  HN  SER   227     -48.758  -4.182 -10.652  1.00 10.00      A   
ATOM   2151  CA  SER   227     -47.250  -2.897  -9.929  1.00 10.00      A   
ATOM   2152  CB  SER   227     -45.984  -3.310 -10.676  1.00 10.00      A   
ATOM   2153  OG  SER   227     -45.652  -4.665 -10.411  1.00 10.00      A   
ATOM   2154  HG  SER   227     -46.373  -5.230 -10.712  1.00 10.00      A   
ATOM   2155  C   SER   227     -47.898  -1.710 -10.626  1.00 10.00      A   
ATOM   2156  O   SER   227     -48.936  -1.855 -11.270  1.00 10.00      A   
ATOM   2157  N   GLY   228     -47.293  -0.543 -10.484  1.00 10.00      A   
ATOM   2158  HN  GLY   228     -46.472  -0.486  -9.946  1.00 10.00      A   
ATOM   2159  CA  GLY   228     -47.825   0.650 -11.105  1.00 10.00      A   
ATOM   2160  C   GLY   228     -46.997   1.866 -10.764  1.00 10.00      A   
ATOM   2161  O   GLY   228     -45.857   1.739 -10.320  1.00 10.00      A   
ATOM   2162  N   ASP   229     -47.561   3.042 -10.977  1.00 10.00      A   
ATOM   2163  HN  ASP   229     -48.469   3.079 -11.349  1.00 10.00      A   
ATOM   2164  CA  ASP   229     -46.868   4.286 -10.677  1.00 10.00      A   
ATOM   2165  CB  ASP   229     -47.155   5.337 -11.752  1.00 10.00      A   
ATOM   2166  CG  ASP   229     -48.618   5.716 -11.821  1.00 10.00      A   
ATOM   2167  OD1 ASP   229     -49.005   6.736 -11.208  1.00 10.00      A   
ATOM   2168  OD2 ASP   229     -49.389   4.991 -12.483  1.00 10.00      A   
ATOM   2169  C   ASP   229     -47.289   4.805  -9.306  1.00 10.00      A   
ATOM   2170  O   ASP   229     -47.905   4.080  -8.524  1.00 10.00      A   
ATOM   2171  N   PHE   230     -46.976   6.063  -9.029  1.00 10.00      A   
ATOM   2172  HN  PHE   230     -46.507   6.595  -9.707  1.00 10.00      A   
ATOM   2173  CA  PHE   230     -47.302   6.681  -7.750  1.00 10.00      A   
ATOM   2174  CB  PHE   230     -46.713   8.097  -7.657  1.00 10.00      A   
ATOM   2175  CG  PHE   230     -46.907   8.937  -8.891  1.00 10.00      A   
ATOM   2176  CD1 PHE   230     -48.054   9.698  -9.055  1.00 10.00      A   
ATOM   2177  CD2 PHE   230     -45.941   8.966  -9.886  1.00 10.00      A   
ATOM   2178  CE1 PHE   230     -48.235  10.470 -10.185  1.00 10.00      A   
ATOM   2179  CE2 PHE   230     -46.116   9.736 -11.019  1.00 10.00      A   
ATOM   2180  CZ  PHE   230     -47.266  10.489 -11.169  1.00 10.00      A   
ATOM   2181  C   PHE   230     -48.802   6.693  -7.446  1.00 10.00      A   
ATOM   2182  O   PHE   230     -49.201   6.745  -6.283  1.00 10.00      A   
ATOM   2183  N   THR   231     -49.635   6.641  -8.478  1.00 10.00      A   
ATOM   2184  HN  THR   231     -49.271   6.601  -9.395  1.00 10.00      A   
ATOM   2185  CA  THR   231     -51.084   6.654  -8.278  1.00 10.00      A   
ATOM   2186  CB  THR   231     -51.846   7.278  -9.467  1.00 10.00      A   
ATOM   2187  OG1 THR   231     -51.526   6.588 -10.684  1.00 10.00      A   
ATOM   2188  HG1 THR   231     -50.567   6.646 -10.849  1.00 10.00      A   
ATOM   2189  CG2 THR   231     -51.505   8.752  -9.613  1.00 10.00      A   
ATOM   2190  C   THR   231     -51.644   5.263  -7.977  1.00 10.00      A   
ATOM   2191  O   THR   231     -52.813   5.125  -7.608  1.00 10.00      A   
ATOM   2192  N   LEU   232     -50.801   4.241  -8.111  1.00 10.00      A   
ATOM   2193  HN  LEU   232     -49.872   4.422  -8.381  1.00 10.00      A   
ATOM   2194  CA  LEU   232     -51.213   2.859  -7.865  1.00 10.00      A   
ATOM   2195  CB  LEU   232     -50.038   1.898  -8.062  1.00 10.00      A   
ATOM   2196  CG  LEU   232     -50.324   0.421  -7.785  1.00 10.00      A   
ATOM   2197  CD1 LEU   232     -51.062  -0.218  -8.954  1.00 10.00      A   
ATOM   2198  CD2 LEU   232     -49.041  -0.329  -7.469  1.00 10.00      A   
ATOM   2199  C   LEU   232     -51.788   2.694  -6.462  1.00 10.00      A   
ATOM   2200  O   LEU   232     -52.749   1.950  -6.258  1.00 10.00      A   
ATOM   2201  N   VAL   233     -51.199   3.406  -5.506  1.00 10.00      A   
ATOM   2202  HN  VAL   233     -50.439   3.980  -5.740  1.00 10.00      A   
ATOM   2203  CA  VAL   233     -51.643   3.352  -4.119  1.00 10.00      A   
ATOM   2204  CB  VAL   233     -50.823   4.309  -3.229  1.00 10.00      A   
ATOM   2205  CG1 VAL   233     -51.105   4.051  -1.756  1.00 10.00      A   
ATOM   2206  CG2 VAL   233     -49.334   4.176  -3.525  1.00 10.00      A   
ATOM   2207  C   VAL   233     -53.124   3.705  -4.013  1.00 10.00      A   
ATOM   2208  O   VAL   233     -53.912   2.952  -3.433  1.00 10.00      A   
ATOM   2209  N   LYS   234     -53.497   4.837  -4.602  1.00 10.00      A   
ATOM   2210  HN  LYS   234     -52.826   5.374  -5.072  1.00 10.00      A   
ATOM   2211  CA  LYS   234     -54.881   5.293  -4.578  1.00 10.00      A   
ATOM   2212  CB  LYS   234     -54.994   6.717  -5.123  1.00 10.00      A   
ATOM   2213  CG  LYS   234     -54.515   7.802  -4.173  1.00 10.00      A   
ATOM   2214  CD  LYS   234     -54.862   9.183  -4.709  1.00 10.00      A   
ATOM   2215  CE  LYS   234     -54.336  10.282  -3.801  1.00 10.00      A   
ATOM   2216  NZ  LYS   234     -54.574  11.639  -4.364  1.00 10.00      A   
ATOM   2217  HZ1 LYS   234     -54.258  11.676  -5.355  1.00 10.00      A   
ATOM   2218  HZ2 LYS   234     -54.045  12.348  -3.820  1.00 10.00      A   
ATOM   2219  HZ3 LYS   234     -55.584  11.874  -4.325  1.00 10.00      A   
ATOM   2220  C   LYS   234     -55.777   4.360  -5.385  1.00 10.00      A   
ATOM   2221  O   LYS   234     -56.921   4.106  -5.004  1.00 10.00      A   
ATOM   2222  N   GLN   235     -55.243   3.849  -6.493  1.00 10.00      A   
ATOM   2223  HN  GLN   235     -54.322   4.095  -6.734  1.00 10.00      A   
ATOM   2224  CA  GLN   235     -55.982   2.942  -7.365  1.00 10.00      A   
ATOM   2225  CB  GLN   235     -55.120   2.517  -8.557  1.00 10.00      A   
ATOM   2226  CG  GLN   235     -54.888   3.613  -9.583  1.00 10.00      A   
ATOM   2227  CD  GLN   235     -53.963   3.176 -10.701  1.00 10.00      A   
ATOM   2228  OE1 GLN   235     -53.903   1.996 -11.049  1.00 10.00      A   
ATOM   2229  NE2 GLN   235     -53.233   4.122 -11.266  1.00 10.00      A   
ATOM   2230 HE21 GLN   235     -53.326   5.041 -10.935  1.00 10.00      A   
ATOM   2231 HE22 GLN   235     -52.629   3.866 -11.997  1.00 10.00      A   
ATOM   2232  C   GLN   235     -56.456   1.709  -6.609  1.00 10.00      A   
ATOM   2233  O   GLN   235     -57.639   1.367  -6.645  1.00 10.00      A   
ATOM   2234  N   LEU   236     -55.530   1.056  -5.918  1.00 10.00      A   
ATOM   2235  HN  LEU   236     -54.603   1.389  -5.927  1.00 10.00      A   
ATOM   2236  CA  LEU   236     -55.846  -0.147  -5.157  1.00 10.00      A   
ATOM   2237  CB  LEU   236     -54.578  -0.752  -4.545  1.00 10.00      A   
ATOM   2238  CG  LEU   236     -53.492  -1.195  -5.528  1.00 10.00      A   
ATOM   2239  CD1 LEU   236     -52.269  -1.703  -4.779  1.00 10.00      A   
ATOM   2240  CD2 LEU   236     -54.023  -2.257  -6.479  1.00 10.00      A   
ATOM   2241  C   LEU   236     -56.871   0.132  -4.065  1.00 10.00      A   
ATOM   2242  O   LEU   236     -57.870  -0.577  -3.948  1.00 10.00      A   
ATOM   2243  N   GLU   237     -56.636   1.181  -3.286  1.00 10.00      A   
ATOM   2244  HN  GLU   237     -55.838   1.731  -3.449  1.00 10.00      A   
ATOM   2245  CA  GLU   237     -57.536   1.539  -2.196  1.00 10.00      A   
ATOM   2246  CB  GLU   237     -56.944   2.666  -1.348  1.00 10.00      A   
ATOM   2247  CG  GLU   237     -55.547   2.361  -0.833  1.00 10.00      A   
ATOM   2248  CD  GLU   237     -55.018   3.396   0.137  1.00 10.00      A   
ATOM   2249  OE1 GLU   237     -55.408   4.580   0.037  1.00 10.00      A   
ATOM   2250  OE2 GLU   237     -54.200   3.029   1.005  1.00 10.00      A   
ATOM   2251  C   GLU   237     -58.933   1.900  -2.703  1.00 10.00      A   
ATOM   2252  O   GLU   237     -59.931   1.661  -2.021  1.00 10.00      A   
ATOM   2253  N   GLU   238     -58.998   2.459  -3.905  1.00 10.00      A   
ATOM   2254  HN  GLU   238     -58.166   2.629  -4.399  1.00 10.00      A   
ATOM   2255  CA  GLU   238     -60.268   2.842  -4.506  1.00 10.00      A   
ATOM   2256  CB  GLU   238     -60.025   3.745  -5.719  1.00 10.00      A   
ATOM   2257  CG  GLU   238     -61.290   4.315  -6.337  1.00 10.00      A   
ATOM   2258  CD  GLU   238     -61.034   4.966  -7.676  1.00 10.00      A   
ATOM   2259  OE1 GLU   238     -60.914   4.238  -8.684  1.00 10.00      A   
ATOM   2260  OE2 GLU   238     -60.946   6.210  -7.731  1.00 10.00      A   
ATOM   2261  C   GLU   238     -61.067   1.609  -4.923  1.00 10.00      A   
ATOM   2262  O   GLU   238     -62.297   1.612  -4.891  1.00 10.00      A   
ATOM   2263  N   GLN   239     -60.357   0.550  -5.299  1.00 10.00      A   
ATOM   2264  HN  GLN   239     -59.376   0.606  -5.293  1.00 10.00      A   
ATOM   2265  CA  GLN   239     -60.995  -0.688  -5.731  1.00 10.00      A   
ATOM   2266  CB  GLN   239     -60.161  -1.378  -6.812  1.00 10.00      A   
ATOM   2267  CG  GLN   239     -59.934  -0.532  -8.055  1.00 10.00      A   
ATOM   2268  CD  GLN   239     -61.227  -0.043  -8.677  1.00 10.00      A   
ATOM   2269  OE1 GLN   239     -62.265  -0.698  -8.587  1.00 10.00      A   
ATOM   2270  NE2 GLN   239     -61.175   1.113  -9.310  1.00 10.00      A   
ATOM   2271 HE21 GLN   239     -60.317   1.587  -9.341  1.00 10.00      A   
ATOM   2272 HE22 GLN   239     -61.994   1.449  -9.731  1.00 10.00      A   
ATOM   2273  C   GLN   239     -61.244  -1.635  -4.560  1.00 10.00      A   
ATOM   2274  O   GLN   239     -61.632  -2.791  -4.751  1.00 10.00      A   
ATOM   2275  N   GLY   240     -61.006  -1.142  -3.350  1.00 10.00      A   
ATOM   2276  HN  GLY   240     -60.683  -0.221  -3.263  1.00 10.00      A   
ATOM   2277  CA  GLY   240     -61.224  -1.943  -2.161  1.00 10.00      A   
ATOM   2278  C   GLY   240     -60.083  -2.893  -1.853  1.00 10.00      A   
ATOM   2279  O   GLY   240     -60.278  -3.911  -1.184  1.00 10.00      A   
ATOM   2280  N   TYR   241     -58.891  -2.572  -2.340  1.00 10.00      A   
ATOM   2281  HN  TYR   241     -58.793  -1.752  -2.876  1.00 10.00      A   
ATOM   2282  CA  TYR   241     -57.719  -3.406  -2.103  1.00 10.00      A   
ATOM   2283  CB  TYR   241     -57.026  -3.758  -3.423  1.00 10.00      A   
ATOM   2284  CG  TYR   241     -57.922  -4.420  -4.444  1.00 10.00      A   
ATOM   2285  CD1 TYR   241     -57.897  -4.023  -5.774  1.00 10.00      A   
ATOM   2286  CD2 TYR   241     -58.791  -5.441  -4.082  1.00 10.00      A   
ATOM   2287  CE1 TYR   241     -58.710  -4.625  -6.714  1.00 10.00      A   
ATOM   2288  CE2 TYR   241     -59.609  -6.048  -5.015  1.00 10.00      A   
ATOM   2289  CZ  TYR   241     -59.566  -5.637  -6.329  1.00 10.00      A   
ATOM   2290  OH  TYR   241     -60.382  -6.238  -7.261  1.00 10.00      A   
ATOM   2291  HH  TYR   241     -61.285  -5.914  -7.151  1.00 10.00      A   
ATOM   2292  C   TYR   241     -56.740  -2.689  -1.182  1.00 10.00      A   
ATOM   2293  O   TYR   241     -55.532  -2.918  -1.236  1.00 10.00      A   
ATOM   2294  N   GLY   242     -57.273  -1.833  -0.319  1.00 10.00      A   
ATOM   2295  HN  GLY   242     -58.249  -1.716  -0.298  1.00 10.00      A   
ATOM   2296  CA  GLY   242     -56.440  -1.080   0.600  1.00 10.00      A   
ATOM   2297  C   GLY   242     -56.112  -1.851   1.865  1.00 10.00      A   
ATOM   2298  O   GLY   242     -56.018  -1.271   2.947  1.00 10.00      A   
ATOM   2299  N   TRP   243     -55.934  -3.156   1.727  1.00 10.00      A   
ATOM   2300  HN  TRP   243     -56.013  -3.552   0.834  1.00 10.00      A   
ATOM   2301  CA  TRP   243     -55.609  -4.016   2.859  1.00 10.00      A   
ATOM   2302  CB  TRP   243     -56.803  -4.904   3.223  1.00 10.00      A   
ATOM   2303  CG  TRP   243     -57.911  -4.160   3.900  1.00 10.00      A   
ATOM   2304  CD1 TRP   243     -59.057  -3.699   3.326  1.00 10.00      A   
ATOM   2305  CD2 TRP   243     -57.973  -3.780   5.280  1.00 10.00      A   
ATOM   2306  NE1 TRP   243     -59.835  -3.066   4.262  1.00 10.00      A   
ATOM   2307  HE1 TRP   243     -60.711  -2.650   4.091  1.00 10.00      A   
ATOM   2308  CE2 TRP   243     -59.192  -3.102   5.471  1.00 10.00      A   
ATOM   2309  CE3 TRP   243     -57.121  -3.957   6.376  1.00 10.00      A   
ATOM   2310  CZ2 TRP   243     -59.574  -2.590   6.709  1.00 10.00      A   
ATOM   2311  CZ3 TRP   243     -57.502  -3.449   7.604  1.00 10.00      A   
ATOM   2312  CH2 TRP   243     -58.720  -2.776   7.762  1.00 10.00      A   
ATOM   2313  C   TRP   243     -54.390  -4.867   2.540  1.00 10.00      A   
ATOM   2314  O   TRP   243     -54.176  -5.926   3.132  1.00 10.00      A   
ATOM   2315  N   LEU   244     -53.596  -4.394   1.595  1.00 10.00      A   
ATOM   2316  HN  LEU   244     -53.821  -3.541   1.168  1.00 10.00      A   
ATOM   2317  CB  LEU   244     -52.429  -5.370  -0.321  1.00 10.00      A   
ATOM   2318  CG  LEU   244     -53.547  -6.298  -0.800  1.00 10.00      A   
ATOM   2319  CD1 LEU   244     -53.699  -6.208  -2.310  1.00 10.00      A   
ATOM   2320  CD2 LEU   244     -53.273  -7.734  -0.374  1.00 10.00      A   
ATOM   2321  CA  LEU   244     -52.390  -5.090   1.182  1.00 10.00      A   
ATOM   2322  C   LEU   244     -51.167  -4.257   1.524  1.00 10.00      A   
ATOM   2323  O   LEU   244     -51.323  -3.035   1.748  1.00 10.00      A   
ATOM   2324  OXT LEU   244     -50.055  -4.815   1.566  1.00 10.00      A   
ATOM   2325  CB  LEU    34      24.604  18.182 -12.945  1.00 10.00      B   
ATOM   2326  CG  LEU    34      24.909  18.465 -11.471  1.00 10.00      B   
ATOM   2327  CD1 LEU    34      25.870  17.430 -10.918  1.00 10.00      B   
ATOM   2328  CD2 LEU    34      25.476  19.865 -11.296  1.00 10.00      B   
ATOM   2329  C   LEU    34      23.396  18.800 -15.069  1.00 10.00      B   
ATOM   2330  O   LEU    34      24.092  17.948 -15.626  1.00 10.00      B   
ATOM   2331  N   LEU    34      22.150  18.538 -12.951  1.00 10.00      B   
ATOM   2332  HT1 LEU    34      21.965  17.545 -13.183  1.00 10.00      B   
ATOM   2333  HT2 LEU    34      21.372  19.119 -13.325  1.00 10.00      B   
ATOM   2334  HT3 LEU    34      22.182  18.646 -11.916  1.00 10.00      B   
ATOM   2335  CA  LEU    34      23.433  18.964 -13.552  1.00 10.00      B   
ATOM   2336  N   ALA    35      22.564  19.613 -15.723  1.00 10.00      B   
ATOM   2337  HN  ALA    35      22.045  20.267 -15.208  1.00 10.00      B   
ATOM   2338  CA  ALA    35      22.409  19.589 -17.179  1.00 10.00      B   
ATOM   2339  CB  ALA    35      22.066  18.192 -17.692  1.00 10.00      B   
ATOM   2340  C   ALA    35      23.642  20.156 -17.877  1.00 10.00      B   
ATOM   2341  O   ALA    35      24.501  20.770 -17.239  1.00 10.00      B   
ATOM   2342  N   LYS    36      23.724  19.958 -19.186  1.00 10.00      B   
ATOM   2343  HN  LYS    36      23.012  19.458 -19.644  1.00 10.00      B   
ATOM   2344  CA  LYS    36      24.851  20.462 -19.960  1.00 10.00      B   
ATOM   2345  CB  LYS    36      24.385  21.450 -21.035  1.00 10.00      B   
ATOM   2346  CG  LYS    36      23.503  20.850 -22.118  1.00 10.00      B   
ATOM   2347  CD  LYS    36      23.008  21.921 -23.077  1.00 10.00      B   
ATOM   2348  CE  LYS    36      22.446  21.312 -24.352  1.00 10.00      B   
ATOM   2349  NZ  LYS    36      23.516  20.764 -25.228  1.00 10.00      B   
ATOM   2350  HZ1 LYS    36      24.307  21.436 -25.295  1.00 10.00      B   
ATOM   2351  HZ2 LYS    36      23.142  20.592 -26.184  1.00 10.00      B   
ATOM   2352  HZ3 LYS    36      23.869  19.866 -24.844  1.00 10.00      B   
ATOM   2353  C   LYS    36      25.660  19.321 -20.567  1.00 10.00      B   
ATOM   2354  O   LYS    36      26.392  19.507 -21.540  1.00 10.00      B   
ATOM   2355  N   GLY    37      25.520  18.138 -19.989  1.00 10.00      B   
ATOM   2356  HN  GLY    37      24.915  18.046 -19.225  1.00 10.00      B   
ATOM   2357  CA  GLY    37      26.257  16.987 -20.469  1.00 10.00      B   
ATOM   2358  C   GLY    37      27.585  16.853 -19.754  1.00 10.00      B   
ATOM   2359  O   GLY    37      28.309  17.839 -19.596  1.00 10.00      B   
ATOM   2360  N   ILE    38      27.908  15.647 -19.309  1.00 10.00      B   
ATOM   2361  HN  ILE    38      27.301  14.894 -19.467  1.00 10.00      B   
ATOM   2362  CA  ILE    38      29.155  15.417 -18.598  1.00 10.00      B   
ATOM   2363  CB  ILE    38      29.033  14.280 -17.559  1.00 10.00      B   
ATOM   2364  CG1 ILE    38      27.799  14.495 -16.677  1.00 10.00      B   
ATOM   2365  CG2 ILE    38      30.293  14.200 -16.705  1.00 10.00      B   
ATOM   2366  CD1 ILE    38      27.478  13.321 -15.777  1.00 10.00      B   
ATOM   2367  C   ILE    38      30.293  15.114 -19.567  1.00 10.00      B   
ATOM   2368  O   ILE    38      30.496  13.971 -19.975  1.00 10.00      B   
ATOM   2369  N   ASN    39      31.010  16.160 -19.952  1.00 10.00      B   
ATOM   2370  HN  ASN    39      30.770  17.050 -19.617  1.00 10.00      B   
ATOM   2371  CA  ASN    39      32.146  16.028 -20.856  1.00 10.00      B   
ATOM   2372  CB  ASN    39      32.129  17.152 -21.899  1.00 10.00      B   
ATOM   2373  CG  ASN    39      32.807  16.761 -23.201  1.00 10.00      B   
ATOM   2374  OD1 ASN    39      33.681  15.899 -23.226  1.00 10.00      B   
ATOM   2375  ND2 ASN    39      32.414  17.397 -24.291  1.00 10.00      B   
ATOM   2376 HD21 ASN    39      31.716  18.081 -24.205  1.00 10.00      B   
ATOM   2377 HD22 ASN    39      32.835  17.155 -25.144  1.00 10.00      B   
ATOM   2378  C   ASN    39      33.433  16.087 -20.039  1.00 10.00      B   
ATOM   2379  O   ASN    39      33.381  16.344 -18.836  1.00 10.00      B   
ATOM   2380  N   GLU    40      34.575  15.857 -20.682  1.00 10.00      B   
ATOM   2381  HN  GLU    40      34.548  15.664 -21.649  1.00 10.00      B   
ATOM   2382  CA  GLU    40      35.868  15.881 -19.999  1.00 10.00      B   
ATOM   2383  CB  GLU    40      37.014  15.661 -20.987  1.00 10.00      B   
ATOM   2384  CG  GLU    40      38.284  15.125 -20.347  1.00 10.00      B   
ATOM   2385  CD  GLU    40      39.481  16.027 -20.568  1.00 10.00      B   
ATOM   2386  OE1 GLU    40      40.074  15.979 -21.665  1.00 10.00      B   
ATOM   2387  OE2 GLU    40      39.838  16.788 -19.644  1.00 10.00      B   
ATOM   2388  C   GLU    40      36.067  17.190 -19.242  1.00 10.00      B   
ATOM   2389  O   GLU    40      36.430  17.184 -18.066  1.00 10.00      B   
ATOM   2390  N   GLU    41      35.809  18.307 -19.919  1.00 10.00      B   
ATOM   2391  HN  GLU    41      35.529  18.242 -20.858  1.00 10.00      B   
ATOM   2392  CA  GLU    41      35.947  19.624 -19.309  1.00 10.00      B   
ATOM   2393  CB  GLU    41      35.602  20.722 -20.316  1.00 10.00      B   
ATOM   2394  CG  GLU    41      36.596  20.866 -21.456  1.00 10.00      B   
ATOM   2395  CD  GLU    41      36.290  22.059 -22.336  1.00 10.00      B   
ATOM   2396  OE1 GLU    41      36.547  23.205 -21.904  1.00 10.00      B   
ATOM   2397  OE2 GLU    41      35.788  21.860 -23.464  1.00 10.00      B   
ATOM   2398  C   GLU    41      35.046  19.749 -18.086  1.00 10.00      B   
ATOM   2399  O   GLU    41      35.444  20.296 -17.061  1.00 10.00      B   
ATOM   2400  N   VAL    42      33.836  19.212 -18.203  1.00 10.00      B   
ATOM   2401  HN  VAL    42      33.600  18.763 -19.039  1.00 10.00      B   
ATOM   2402  CA  VAL    42      32.858  19.258 -17.122  1.00 10.00      B   
ATOM   2403  CB  VAL    42      31.468  18.781 -17.601  1.00 10.00      B   
ATOM   2404  CG1 VAL    42      30.424  18.951 -16.507  1.00 10.00      B   
ATOM   2405  CG2 VAL    42      31.054  19.533 -18.856  1.00 10.00      B   
ATOM   2406  C   VAL    42      33.314  18.408 -15.939  1.00 10.00      B   
ATOM   2407  O   VAL    42      33.127  18.786 -14.784  1.00 10.00      B   
ATOM   2408  N   VAL    43      33.926  17.265 -16.239  1.00 10.00      B   
ATOM   2409  HN  VAL    43      34.045  17.021 -17.184  1.00 10.00      B   
ATOM   2410  CA  VAL    43      34.424  16.360 -15.206  1.00 10.00      B   
ATOM   2411  CB  VAL    43      35.119  15.125 -15.831  1.00 10.00      B   
ATOM   2412  CG1 VAL    43      35.837  14.300 -14.773  1.00 10.00      B   
ATOM   2413  CG2 VAL    43      34.109  14.262 -16.570  1.00 10.00      B   
ATOM   2414  C   VAL    43      35.400  17.088 -14.284  1.00 10.00      B   
ATOM   2415  O   VAL    43      35.358  16.926 -13.063  1.00 10.00      B   
ATOM   2416  N   ARG    44      36.253  17.908 -14.883  1.00 10.00      B   
ATOM   2417  HN  ARG    44      36.213  18.003 -15.859  1.00 10.00      B   
ATOM   2418  CA  ARG    44      37.248  18.668 -14.138  1.00 10.00      B   
ATOM   2419  CB  ARG    44      38.431  19.021 -15.042  1.00 10.00      B   
ATOM   2420  CG  ARG    44      38.831  17.909 -15.996  1.00 10.00      B   
ATOM   2421  CD  ARG    44      39.930  18.360 -16.942  1.00 10.00      B   
ATOM   2422  NE  ARG    44      41.258  18.197 -16.356  1.00 10.00      B   
ATOM   2423  HE  ARG    44      41.465  18.724 -15.549  1.00 10.00      B   
ATOM   2424  CZ  ARG    44      42.193  17.389 -16.848  1.00 10.00      B   
ATOM   2425  NH1 ARG    44      41.948  16.664 -17.936  1.00 10.00      B   
ATOM   2426 HH11 ARG    44      41.014  16.727 -18.420  1.00 10.00      B   
ATOM   2427 HH12 ARG    44      42.684  16.032 -18.320  1.00 10.00      B   
ATOM   2428  NH2 ARG    44      43.374  17.307 -16.248  1.00 10.00      B   
ATOM   2429 HH21 ARG    44      43.570  17.877 -15.393  1.00 10.00      B   
ATOM   2430 HH22 ARG    44      44.114  16.677 -16.629  1.00 10.00      B   
ATOM   2431  C   ARG    44      36.644  19.943 -13.555  1.00 10.00      B   
ATOM   2432  O   ARG    44      37.130  20.466 -12.553  1.00 10.00      B   
ATOM   2433  N   ALA    45      35.580  20.430 -14.185  1.00 10.00      B   
ATOM   2434  HN  ALA    45      35.241  19.959 -14.975  1.00 10.00      B   
ATOM   2435  CA  ALA    45      34.906  21.650 -13.747  1.00 10.00      B   
ATOM   2436  CB  ALA    45      33.896  22.105 -14.787  1.00 10.00      B   
ATOM   2437  C   ALA    45      34.232  21.473 -12.391  1.00 10.00      B   
ATOM   2438  O   ALA    45      34.079  22.435 -11.636  1.00 10.00      B   
ATOM   2439  N   ILE    46      33.805  20.250 -12.097  1.00 10.00      B   
ATOM   2440  HN  ILE    46      33.916  19.533 -12.757  1.00 10.00      B   
ATOM   2441  CA  ILE    46      33.163  19.953 -10.821  1.00 10.00      B   
ATOM   2442  CB  ILE    46      32.431  18.594 -10.847  1.00 10.00      B   
ATOM   2443  CG1 ILE    46      31.478  18.535 -12.045  1.00 10.00      B   
ATOM   2444  CG2 ILE    46      31.660  18.376  -9.551  1.00 10.00      B   
ATOM   2445  CD1 ILE    46      30.906  17.160 -12.313  1.00 10.00      B   
ATOM   2446  C   ILE    46      34.207  19.967  -9.706  1.00 10.00      B   
ATOM   2447  O   ILE    46      33.922  20.346  -8.568  1.00 10.00      B   
ATOM   2448  N   SER    47      35.420  19.561 -10.052  1.00 10.00      B   
ATOM   2449  HN  SER    47      35.580  19.265 -10.972  1.00 10.00      B   
ATOM   2450  CA  SER    47      36.525  19.546  -9.110  1.00 10.00      B   
ATOM   2451  CB  SER    47      37.494  18.425  -9.484  1.00 10.00      B   
ATOM   2452  OG  SER    47      37.568  18.275 -10.892  1.00 10.00      B   
ATOM   2453  HG  SER    47      37.640  19.145 -11.306  1.00 10.00      B   
ATOM   2454  C   SER    47      37.232  20.899  -9.136  1.00 10.00      B   
ATOM   2455  O   SER    47      36.667  21.881  -9.626  1.00 10.00      B   
ATOM   2456  N   ALA    48      38.453  20.948  -8.600  1.00 10.00      B   
ATOM   2457  HN  ALA    48      38.830  20.129  -8.214  1.00 10.00      B   
ATOM   2458  CA  ALA    48      39.259  22.175  -8.565  1.00 10.00      B   
ATOM   2459  CB  ALA    48      39.482  22.754  -9.958  1.00 10.00      B   
ATOM   2460  C   ALA    48      38.710  23.224  -7.593  1.00 10.00      B   
ATOM   2461  O   ALA    48      39.464  23.797  -6.806  1.00 10.00      B   
ATOM   2462  N   LYS    49      37.404  23.476  -7.651  1.00 10.00      B   
ATOM   2463  HN  LYS    49      36.857  23.001  -8.319  1.00 10.00      B   
ATOM   2464  CA  LYS    49      36.763  24.447  -6.768  1.00 10.00      B   
ATOM   2465  CB  LYS    49      35.323  24.721  -7.213  1.00 10.00      B   
ATOM   2466  CG  LYS    49      34.394  23.520  -7.106  1.00 10.00      B   
ATOM   2467  CD  LYS    49      32.943  23.954  -6.984  1.00 10.00      B   
ATOM   2468  CE  LYS    49      32.038  22.781  -6.639  1.00 10.00      B   
ATOM   2469  NZ  LYS    49      30.648  23.220  -6.345  1.00 10.00      B   
ATOM   2470  HZ1 LYS    49      30.633  23.843  -5.513  1.00 10.00      B   
ATOM   2471  HZ2 LYS    49      30.047  22.395  -6.155  1.00 10.00      B   
ATOM   2472  HZ3 LYS    49      30.255  23.734  -7.160  1.00 10.00      B   
ATOM   2473  C   LYS    49      36.782  23.950  -5.326  1.00 10.00      B   
ATOM   2474  O   LYS    49      36.705  24.733  -4.378  1.00 10.00      B   
ATOM   2475  N   ARG    50      36.874  22.638  -5.175  1.00 10.00      B   
ATOM   2476  HN  ARG    50      36.925  22.073  -5.974  1.00 10.00      B   
ATOM   2477  CA  ARG    50      36.924  22.011  -3.868  1.00 10.00      B   
ATOM   2478  CB  ARG    50      35.803  20.981  -3.724  1.00 10.00      B   
ATOM   2479  CG  ARG    50      34.557  21.500  -3.024  1.00 10.00      B   
ATOM   2480  CD  ARG    50      33.549  20.383  -2.803  1.00 10.00      B   
ATOM   2481  NE  ARG    50      34.115  19.289  -2.013  1.00 10.00      B   
ATOM   2482  HE  ARG    50      34.373  19.491  -1.082  1.00 10.00      B   
ATOM   2483  CZ  ARG    50      34.298  18.051  -2.472  1.00 10.00      B   
ATOM   2484  NH1 ARG    50      33.956  17.736  -3.720  1.00 10.00      B   
ATOM   2485 HH11 ARG    50      33.542  18.453  -4.349  1.00 10.00      B   
ATOM   2486 HH12 ARG    50      34.106  16.764  -4.074  1.00 10.00      B   
ATOM   2487  NH2 ARG    50      34.836  17.127  -1.686  1.00 10.00      B   
ATOM   2488 HH21 ARG    50      34.984  16.157  -2.044  1.00 10.00      B   
ATOM   2489 HH22 ARG    50      35.119  17.367  -0.708  1.00 10.00      B   
ATOM   2490  C   ARG    50      38.274  21.335  -3.692  1.00 10.00      B   
ATOM   2491  O   ARG    50      38.910  20.953  -4.678  1.00 10.00      B   
ATOM   2492  N   ASN    51      38.708  21.191  -2.449  1.00 10.00      B   
ATOM   2493  HN  ASN    51      38.152  21.507  -1.705  1.00 10.00      B   
ATOM   2494  CA  ASN    51      39.992  20.565  -2.165  1.00 10.00      B   
ATOM   2495  CB  ASN    51      40.401  20.777  -0.706  1.00 10.00      B   
ATOM   2496  CG  ASN    51      41.873  20.500  -0.478  1.00 10.00      B   
ATOM   2497  OD1 ASN    51      42.269  19.371  -0.190  1.00 10.00      B   
ATOM   2498  ND2 ASN    51      42.695  21.533  -0.596  1.00 10.00      B   
ATOM   2499 HD21 ASN    51      42.309  22.412  -0.812  1.00 10.00      B   
ATOM   2500 HD22 ASN    51      43.654  21.380  -0.475  1.00 10.00      B   
ATOM   2501  C   ASN    51      39.962  19.081  -2.510  1.00 10.00      B   
ATOM   2502  O   ASN    51      39.391  18.270  -1.780  1.00 10.00      B   
ATOM   2503  N   GLU    52      40.558  18.744  -3.642  1.00 10.00      B   
ATOM   2504  HN  GLU    52      40.980  19.447  -4.184  1.00 10.00      B   
ATOM   2505  CA  GLU    52      40.610  17.367  -4.107  1.00 10.00      B   
ATOM   2506  CB  GLU    52      39.529  17.141  -5.168  1.00 10.00      B   
ATOM   2507  CG  GLU    52      39.092  15.695  -5.337  1.00 10.00      B   
ATOM   2508  CD  GLU    52      37.909  15.566  -6.275  1.00 10.00      B   
ATOM   2509  OE1 GLU    52      36.778  15.902  -5.859  1.00 10.00      B   
ATOM   2510  OE2 GLU    52      38.103  15.140  -7.435  1.00 10.00      B   
ATOM   2511  C   GLU    52      41.991  17.074  -4.685  1.00 10.00      B   
ATOM   2512  O   GLU    52      42.440  17.764  -5.603  1.00 10.00      B   
ATOM   2513  N   PRO    53      42.687  16.060  -4.151  1.00 10.00      B   
ATOM   2514  CA  PRO    53      44.031  15.687  -4.611  1.00 10.00      B   
ATOM   2515  CB  PRO    53      44.469  14.623  -3.598  1.00 10.00      B   
ATOM   2516  CG  PRO    53      43.197  14.056  -3.073  1.00 10.00      B   
ATOM   2517  CD  PRO    53      42.217  15.194  -3.053  1.00 10.00      B   
ATOM   2518  C   PRO    53      44.032  15.108  -6.027  1.00 10.00      B   
ATOM   2519  O   PRO    53      42.993  14.686  -6.544  1.00 10.00      B   
ATOM   2520  N   GLU    54      45.213  15.076  -6.638  1.00 10.00      B   
ATOM   2521  HN  GLU    54      46.002  15.414  -6.163  1.00 10.00      B   
ATOM   2522  CA  GLU    54      45.376  14.556  -7.992  1.00 10.00      B   
ATOM   2523  CB  GLU    54      46.806  14.768  -8.486  1.00 10.00      B   
ATOM   2524  CG  GLU    54      47.265  16.214  -8.424  1.00 10.00      B   
ATOM   2525  CD  GLU    54      48.556  16.452  -9.178  1.00 10.00      B   
ATOM   2526  OE1 GLU    54      49.638  16.113  -8.647  1.00 10.00      B   
ATOM   2527  OE2 GLU    54      48.499  16.987 -10.303  1.00 10.00      B   
ATOM   2528  C   GLU    54      44.993  13.080  -8.071  1.00 10.00      B   
ATOM   2529  O   GLU    54      44.573  12.597  -9.123  1.00 10.00      B   
ATOM   2530  N   TRP    55      45.134  12.378  -6.949  1.00 10.00      B   
ATOM   2531  HN  TRP    55      45.498  12.824  -6.153  1.00 10.00      B   
ATOM   2532  CA  TRP    55      44.784  10.962  -6.871  1.00 10.00      B   
ATOM   2533  CB  TRP    55      44.946  10.446  -5.438  1.00 10.00      B   
ATOM   2534  CG  TRP    55      46.344  10.040  -5.091  1.00 10.00      B   
ATOM   2535  CD1 TRP    55      47.160  10.627  -4.171  1.00 10.00      B   
ATOM   2536  CD2 TRP    55      47.088   8.953  -5.653  1.00 10.00      B   
ATOM   2537  NE1 TRP    55      48.366   9.974  -4.124  1.00 10.00      B   
ATOM   2538  HE1 TRP    55      49.121  10.211  -3.538  1.00 10.00      B   
ATOM   2539  CE2 TRP    55      48.348   8.942  -5.024  1.00 10.00      B   
ATOM   2540  CE3 TRP    55      46.810   7.988  -6.625  1.00 10.00      B   
ATOM   2541  CZ2 TRP    55      49.330   8.003  -5.338  1.00 10.00      B   
ATOM   2542  CZ3 TRP    55      47.783   7.058  -6.935  1.00 10.00      B   
ATOM   2543  CH2 TRP    55      49.026   7.072  -6.292  1.00 10.00      B   
ATOM   2544  C   TRP    55      43.348  10.737  -7.334  1.00 10.00      B   
ATOM   2545  O   TRP    55      43.066   9.826  -8.112  1.00 10.00      B   
ATOM   2546  N   MET    56      42.441  11.582  -6.861  1.00 10.00      B   
ATOM   2547  HN  MET    56      42.721  12.295  -6.249  1.00 10.00      B   
ATOM   2548  CA  MET    56      41.040  11.472  -7.238  1.00 10.00      B   
ATOM   2549  CB  MET    56      40.120  12.082  -6.175  1.00 10.00      B   
ATOM   2550  CG  MET    56      38.637  11.899  -6.461  1.00 10.00      B   
ATOM   2551  SD  MET    56      37.619  11.944  -4.972  1.00 10.00      B   
ATOM   2552  CE  MET    56      38.165  10.450  -4.147  1.00 10.00      B   
ATOM   2553  C   MET    56      40.800  12.108  -8.603  1.00 10.00      B   
ATOM   2554  O   MET    56      39.902  11.700  -9.333  1.00 10.00      B   
ATOM   2555  N   LEU    57      41.627  13.093  -8.953  1.00 10.00      B   
ATOM   2556  HN  LEU    57      42.338  13.364  -8.334  1.00 10.00      B   
ATOM   2557  CA  LEU    57      41.506  13.772 -10.241  1.00 10.00      B   
ATOM   2558  CB  LEU    57      42.545  14.892 -10.363  1.00 10.00      B   
ATOM   2559  CG  LEU    57      42.499  15.732 -11.644  1.00 10.00      B   
ATOM   2560  CD1 LEU    57      41.190  16.502 -11.740  1.00 10.00      B   
ATOM   2561  CD2 LEU    57      43.685  16.683 -11.700  1.00 10.00      B   
ATOM   2562  C   LEU    57      41.670  12.766 -11.376  1.00 10.00      B   
ATOM   2563  O   LEU    57      40.917  12.783 -12.353  1.00 10.00      B   
ATOM   2564  N   GLU    58      42.649  11.877 -11.228  1.00 10.00      B   
ATOM   2565  HN  GLU    58      43.225  11.926 -10.432  1.00 10.00      B   
ATOM   2566  CA  GLU    58      42.899  10.843 -12.225  1.00 10.00      B   
ATOM   2567  CB  GLU    58      44.226  10.140 -11.949  1.00 10.00      B   
ATOM   2568  CG  GLU    58      45.431  11.062 -11.955  1.00 10.00      B   
ATOM   2569  CD  GLU    58      46.682  10.363 -12.435  1.00 10.00      B   
ATOM   2570  OE1 GLU    58      47.250   9.551 -11.674  1.00 10.00      B   
ATOM   2571  OE2 GLU    58      47.106  10.623 -13.580  1.00 10.00      B   
ATOM   2572  C   GLU    58      41.767   9.825 -12.210  1.00 10.00      B   
ATOM   2573  O   GLU    58      41.393   9.276 -13.244  1.00 10.00      B   
ATOM   2574  N   PHE    59      41.219   9.594 -11.022  1.00 10.00      B   
ATOM   2575  HN  PHE    59      41.572  10.062 -10.238  1.00 10.00      B   
ATOM   2576  CA  PHE    59      40.115   8.661 -10.847  1.00 10.00      B   
ATOM   2577  CB  PHE    59      39.772   8.528  -9.358  1.00 10.00      B   
ATOM   2578  CG  PHE    59      38.670   7.554  -9.049  1.00 10.00      B   
ATOM   2579  CD1 PHE    59      38.816   6.206  -9.338  1.00 10.00      B   
ATOM   2580  CD2 PHE    59      37.492   7.987  -8.462  1.00 10.00      B   
ATOM   2581  CE1 PHE    59      37.807   5.310  -9.048  1.00 10.00      B   
ATOM   2582  CE2 PHE    59      36.478   7.095  -8.169  1.00 10.00      B   
ATOM   2583  CZ  PHE    59      36.636   5.754  -8.463  1.00 10.00      B   
ATOM   2584  C   PHE    59      38.902   9.136 -11.643  1.00 10.00      B   
ATOM   2585  O   PHE    59      38.185   8.332 -12.240  1.00 10.00      B   
ATOM   2586  N   ARG    60      38.692  10.450 -11.658  1.00 10.00      B   
ATOM   2587  HN  ARG    60      39.299  11.034 -11.150  1.00 10.00      B   
ATOM   2588  CA  ARG    60      37.583  11.046 -12.396  1.00 10.00      B   
ATOM   2589  CB  ARG    60      37.524  12.559 -12.162  1.00 10.00      B   
ATOM   2590  CG  ARG    60      37.571  12.987 -10.706  1.00 10.00      B   
ATOM   2591  CD  ARG    60      37.540  14.502 -10.580  1.00 10.00      B   
ATOM   2592  NE  ARG    60      36.220  15.036 -10.898  1.00 10.00      B   
ATOM   2593  HE  ARG    60      35.974  15.092 -11.850  1.00 10.00      B   
ATOM   2594  CZ  ARG    60      35.355  15.472  -9.983  1.00 10.00      B   
ATOM   2595  NH1 ARG    60      35.676  15.462  -8.693  1.00 10.00      B   
ATOM   2596 HH11 ARG    60      36.619  15.117  -8.381  1.00 10.00      B   
ATOM   2597 HH12 ARG    60      34.994  15.800  -7.980  1.00 10.00      B   
ATOM   2598  NH2 ARG    60      34.160  15.909 -10.359  1.00 10.00      B   
ATOM   2599 HH21 ARG    60      33.897  15.911 -11.371  1.00 10.00      B   
ATOM   2600 HH22 ARG    60      33.480  16.248  -9.645  1.00 10.00      B   
ATOM   2601  C   ARG    60      37.756  10.789 -13.888  1.00 10.00      B   
ATOM   2602  O   ARG    60      36.831  10.347 -14.572  1.00 10.00      B   
ATOM   2603  N   LEU    61      38.961  11.070 -14.376  1.00 10.00      B   
ATOM   2604  HN  LEU    61      39.649  11.417 -13.769  1.00 10.00      B   
ATOM   2605  CA  LEU    61      39.289  10.884 -15.783  1.00 10.00      B   
ATOM   2606  CB  LEU    61      40.698  11.410 -16.071  1.00 10.00      B   
ATOM   2607  CG  LEU    61      41.134  11.424 -17.539  1.00 10.00      B   
ATOM   2608  CD1 LEU    61      40.270  12.378 -18.351  1.00 10.00      B   
ATOM   2609  CD2 LEU    61      42.604  11.798 -17.657  1.00 10.00      B   
ATOM   2610  C   LEU    61      39.181   9.415 -16.181  1.00 10.00      B   
ATOM   2611  O   LEU    61      38.631   9.091 -17.233  1.00 10.00      B   
ATOM   2612  N   ASN    62      39.701   8.534 -15.332  1.00 10.00      B   
ATOM   2613  HN  ASN    62      40.133   8.860 -14.511  1.00 10.00      B   
ATOM   2614  CA  ASN    62      39.663   7.098 -15.592  1.00 10.00      B   
ATOM   2615  CB  ASN    62      40.412   6.331 -14.495  1.00 10.00      B   
ATOM   2616  CG  ASN    62      40.926   4.974 -14.955  1.00 10.00      B   
ATOM   2617  OD1 ASN    62      40.311   4.304 -15.782  1.00 10.00      B   
ATOM   2618  ND2 ASN    62      42.067   4.563 -14.420  1.00 10.00      B   
ATOM   2619 HD21 ASN    62      42.511   5.146 -13.768  1.00 10.00      B   
ATOM   2620 HD22 ASN    62      42.425   3.694 -14.704  1.00 10.00      B   
ATOM   2621  C   ASN    62      38.222   6.605 -15.698  1.00 10.00      B   
ATOM   2622  O   ASN    62      37.876   5.867 -16.621  1.00 10.00      B   
ATOM   2623  N   ALA    63      37.380   7.037 -14.760  1.00 10.00      B   
ATOM   2624  HN  ALA    63      37.715   7.636 -14.056  1.00 10.00      B   
ATOM   2625  CA  ALA    63      35.974   6.646 -14.749  1.00 10.00      B   
ATOM   2626  CB  ALA    63      35.284   7.165 -13.495  1.00 10.00      B   
ATOM   2627  C   ALA    63      35.265   7.149 -16.003  1.00 10.00      B   
ATOM   2628  O   ALA    63      34.475   6.425 -16.615  1.00 10.00      B   
ATOM   2629  N   TYR    64      35.564   8.388 -16.389  1.00 10.00      B   
ATOM   2630  HN  TYR    64      36.205   8.912 -15.859  1.00 10.00      B   
ATOM   2631  CA  TYR    64      34.965   8.992 -17.573  1.00 10.00      B   
ATOM   2632  CB  TYR    64      35.329  10.479 -17.658  1.00 10.00      B   
ATOM   2633  CG  TYR    64      34.834  11.160 -18.914  1.00 10.00      B   
ATOM   2634  CD1 TYR    64      33.475  11.268 -19.179  1.00 10.00      B   
ATOM   2635  CD2 TYR    64      35.727  11.689 -19.837  1.00 10.00      B   
ATOM   2636  CE1 TYR    64      33.020  11.882 -20.327  1.00 10.00      B   
ATOM   2637  CE2 TYR    64      35.280  12.307 -20.989  1.00 10.00      B   
ATOM   2638  CZ  TYR    64      33.926  12.400 -21.229  1.00 10.00      B   
ATOM   2639  OH  TYR    64      33.473  13.015 -22.374  1.00 10.00      B   
ATOM   2640  HH  TYR    64      34.098  12.865 -23.092  1.00 10.00      B   
ATOM   2641  C   TYR    64      35.420   8.259 -18.833  1.00 10.00      B   
ATOM   2642  O   TYR    64      34.618   7.966 -19.722  1.00 10.00      B   
ATOM   2643  N   ARG    65      36.713   7.961 -18.895  1.00 10.00      B   
ATOM   2644  HN  ARG    65      37.300   8.232 -18.152  1.00 10.00      B   
ATOM   2645  CA  ARG    65      37.291   7.251 -20.030  1.00 10.00      B   
ATOM   2646  CB  ARG    65      38.803   7.090 -19.832  1.00 10.00      B   
ATOM   2647  CG  ARG    65      39.495   6.234 -20.881  1.00 10.00      B   
ATOM   2648  CD  ARG    65      40.138   7.077 -21.977  1.00 10.00      B   
ATOM   2649  NE  ARG    65      39.161   7.653 -22.908  1.00 10.00      B   
ATOM   2650  HE  ARG    65      38.991   8.621 -22.840  1.00 10.00      B   
ATOM   2651  CZ  ARG    65      38.506   6.951 -23.838  1.00 10.00      B   
ATOM   2652  NH1 ARG    65      38.716   5.646 -23.967  1.00 10.00      B   
ATOM   2653 HH11 ARG    65      39.396   5.157 -23.347  1.00 10.00      B   
ATOM   2654 HH12 ARG    65      38.190   5.096 -24.693  1.00 10.00      B   
ATOM   2655  NH2 ARG    65      37.651   7.561 -24.654  1.00 10.00      B   
ATOM   2656 HH21 ARG    65      37.486   8.591 -24.576  1.00 10.00      B   
ATOM   2657 HH22 ARG    65      37.141   7.016 -25.383  1.00 10.00      B   
ATOM   2658  C   ARG    65      36.632   5.884 -20.183  1.00 10.00      B   
ATOM   2659  O   ARG    65      36.285   5.467 -21.288  1.00 10.00      B   
ATOM   2660  N   ALA    66      36.452   5.198 -19.060  1.00 10.00      B   
ATOM   2661  HN  ALA    66      36.764   5.582 -18.209  1.00 10.00      B   
ATOM   2662  CA  ALA    66      35.824   3.885 -19.055  1.00 10.00      B   
ATOM   2663  CB  ALA    66      35.959   3.235 -17.685  1.00 10.00      B   
ATOM   2664  C   ALA    66      34.354   3.977 -19.459  1.00 10.00      B   
ATOM   2665  O   ALA    66      33.831   3.082 -20.118  1.00 10.00      B   
ATOM   2666  N   TRP    67      33.701   5.068 -19.064  1.00 10.00      B   
ATOM   2667  HN  TRP    67      34.180   5.747 -18.541  1.00 10.00      B   
ATOM   2668  CA  TRP    67      32.292   5.284 -19.376  1.00 10.00      B   
ATOM   2669  CB  TRP    67      31.777   6.553 -18.683  1.00 10.00      B   
ATOM   2670  CG  TRP    67      30.361   6.904 -19.033  1.00 10.00      B   
ATOM   2671  CD1 TRP    67      29.227   6.375 -18.492  1.00 10.00      B   
ATOM   2672  CD2 TRP    67      29.929   7.864 -20.008  1.00 10.00      B   
ATOM   2673  NE1 TRP    67      28.117   6.944 -19.067  1.00 10.00      B   
ATOM   2674  HE1 TRP    67      27.186   6.730 -18.846  1.00 10.00      B   
ATOM   2675  CE2 TRP    67      28.522   7.859 -20.003  1.00 10.00      B   
ATOM   2676  CE3 TRP    67      30.599   8.725 -20.885  1.00 10.00      B   
ATOM   2677  CZ2 TRP    67      27.770   8.682 -20.840  1.00 10.00      B   
ATOM   2678  CZ3 TRP    67      29.853   9.539 -21.714  1.00 10.00      B   
ATOM   2679  CH2 TRP    67      28.453   9.513 -21.686  1.00 10.00      B   
ATOM   2680  C   TRP    67      32.066   5.378 -20.882  1.00 10.00      B   
ATOM   2681  O   TRP    67      31.082   4.857 -21.404  1.00 10.00      B   
ATOM   2682  N   LEU    68      32.990   6.030 -21.572  1.00 10.00      B   
ATOM   2683  HN  LEU    68      33.759   6.412 -21.096  1.00 10.00      B   
ATOM   2684  CA  LEU    68      32.895   6.202 -23.017  1.00 10.00      B   
ATOM   2685  CB  LEU    68      34.005   7.128 -23.513  1.00 10.00      B   
ATOM   2686  CG  LEU    68      33.942   8.567 -22.996  1.00 10.00      B   
ATOM   2687  CD1 LEU    68      35.341   9.125 -22.780  1.00 10.00      B   
ATOM   2688  CD2 LEU    68      33.148   9.449 -23.952  1.00 10.00      B   
ATOM   2689  C   LEU    68      32.938   4.862 -23.748  1.00 10.00      B   
ATOM   2690  O   LEU    68      32.419   4.734 -24.858  1.00 10.00      B   
ATOM   2691  N   GLU    69      33.539   3.864 -23.109  1.00 10.00      B   
ATOM   2692  HN  GLU    69      33.916   4.025 -22.219  1.00 10.00      B   
ATOM   2693  CA  GLU    69      33.644   2.533 -23.691  1.00 10.00      B   
ATOM   2694  CB  GLU    69      35.050   1.964 -23.463  1.00 10.00      B   
ATOM   2695  CG  GLU    69      36.185   2.939 -23.742  1.00 10.00      B   
ATOM   2696  CD  GLU    69      36.337   3.287 -25.211  1.00 10.00      B   
ATOM   2697  OE1 GLU    69      35.807   2.548 -26.067  1.00 10.00      B   
ATOM   2698  OE2 GLU    69      37.006   4.298 -25.516  1.00 10.00      B   
ATOM   2699  C   GLU    69      32.605   1.601 -23.066  1.00 10.00      B   
ATOM   2700  O   GLU    69      32.590   0.398 -23.325  1.00 10.00      B   
ATOM   2701  N   MET    70      31.735   2.169 -22.242  1.00 10.00      B   
ATOM   2702  HN  MET    70      31.780   3.140 -22.095  1.00 10.00      B   
ATOM   2703  CA  MET    70      30.698   1.397 -21.567  1.00 10.00      B   
ATOM   2704  CB  MET    70      30.636   1.747 -20.076  1.00 10.00      B   
ATOM   2705  CG  MET    70      31.573   0.928 -19.201  1.00 10.00      B   
ATOM   2706  SD  MET    70      30.958  -0.738 -18.884  1.00 10.00      B   
ATOM   2707  CE  MET    70      29.472  -0.382 -17.949  1.00 10.00      B   
ATOM   2708  C   MET    70      29.338   1.622 -22.210  1.00 10.00      B   
ATOM   2709  O   MET    70      28.928   2.761 -22.445  1.00 10.00      B   
ATOM   2710  N   GLU    71      28.644   0.532 -22.493  1.00 10.00      B   
ATOM   2711  HN  GLU    71      29.026  -0.346 -22.281  1.00 10.00      B   
ATOM   2712  CA  GLU    71      27.326   0.596 -23.101  1.00 10.00      B   
ATOM   2713  CB  GLU    71      27.139  -0.581 -24.057  1.00 10.00      B   
ATOM   2714  CG  GLU    71      28.039  -0.534 -25.278  1.00 10.00      B   
ATOM   2715  CD  GLU    71      27.675   0.599 -26.212  1.00 10.00      B   
ATOM   2716  OE1 GLU    71      26.680   0.463 -26.957  1.00 10.00      B   
ATOM   2717  OE2 GLU    71      28.378   1.631 -26.210  1.00 10.00      B   
ATOM   2718  C   GLU    71      26.245   0.567 -22.028  1.00 10.00      B   
ATOM   2719  O   GLU    71      26.474   0.073 -20.921  1.00 10.00      B   
ATOM   2720  N   GLU    72      25.080   1.113 -22.348  1.00 10.00      B   
ATOM   2721  HN  GLU    72      24.966   1.514 -23.235  1.00 10.00      B   
ATOM   2722  CA  GLU    72      23.967   1.134 -21.411  1.00 10.00      B   
ATOM   2723  CB  GLU    72      22.986   2.265 -21.739  1.00 10.00      B   
ATOM   2724  CG  GLU    72      21.944   2.510 -20.658  1.00 10.00      B   
ATOM   2725  CD  GLU    72      20.845   3.458 -21.091  1.00 10.00      B   
ATOM   2726  OE1 GLU    72      21.069   4.688 -21.061  1.00 10.00      B   
ATOM   2727  OE2 GLU    72      19.747   2.977 -21.450  1.00 10.00      B   
ATOM   2728  C   GLU    72      23.246  -0.210 -21.422  1.00 10.00      B   
ATOM   2729  O   GLU    72      22.756  -0.653 -22.464  1.00 10.00      B   
ATOM   2730  N   PRO    73      23.198  -0.889 -20.268  1.00 10.00      B   
ATOM   2731  CA  PRO    73      22.530  -2.189 -20.138  1.00 10.00      B   
ATOM   2732  CB  PRO    73      22.808  -2.597 -18.686  1.00 10.00      B   
ATOM   2733  CG  PRO    73      23.960  -1.754 -18.263  1.00 10.00      B   
ATOM   2734  CD  PRO    73      23.811  -0.459 -19.002  1.00 10.00      B   
ATOM   2735  C   PRO    73      21.024  -2.077 -20.363  1.00 10.00      B   
ATOM   2736  O   PRO    73      20.367  -1.184 -19.822  1.00 10.00      B   
ATOM   2737  N   HIS    74      20.484  -2.986 -21.163  1.00 10.00      B   
ATOM   2738  HN  HIS    74      21.064  -3.673 -21.564  1.00 10.00      B   
ATOM   2739  CA  HIS    74      19.056  -2.995 -21.465  1.00 10.00      B   
ATOM   2740  CB  HIS    74      18.817  -3.040 -22.976  1.00 10.00      B   
ATOM   2741  CG  HIS    74      18.995  -1.720 -23.661  1.00 10.00      B   
ATOM   2742  ND1 HIS    74      17.945  -0.888 -23.979  1.00 10.00      B   
ATOM   2743  HD1 HIS    74      16.995  -1.065 -23.797  1.00 10.00      B   
ATOM   2744  CD2 HIS    74      20.111  -1.088 -24.091  1.00 10.00      B   
ATOM   2745  CE1 HIS    74      18.405   0.195 -24.575  1.00 10.00      B   
ATOM   2746  NE2 HIS    74      19.719   0.095 -24.653  1.00 10.00      B   
ATOM   2747  HE2 HIS    74      20.315   0.765 -25.059  1.00 10.00      B   
ATOM   2748  C   HIS    74      18.364  -4.172 -20.787  1.00 10.00      B   
ATOM   2749  O   HIS    74      17.331  -4.658 -21.250  1.00 10.00      B   
ATOM   2750  N   TRP    75      18.932  -4.616 -19.677  1.00 10.00      B   
ATOM   2751  HN  TRP    75      19.746  -4.182 -19.353  1.00 10.00      B   
ATOM   2752  CA  TRP    75      18.374  -5.732 -18.925  1.00 10.00      B   
ATOM   2753  CB  TRP    75      19.485  -6.546 -18.257  1.00 10.00      B   
ATOM   2754  CG  TRP    75      20.480  -7.119 -19.224  1.00 10.00      B   
ATOM   2755  CD1 TRP    75      21.838  -6.971 -19.192  1.00 10.00      B   
ATOM   2756  CD2 TRP    75      20.193  -7.930 -20.371  1.00 10.00      B   
ATOM   2757  NE1 TRP    75      22.412  -7.641 -20.248  1.00 10.00      B   
ATOM   2758  HE1 TRP    75      23.376  -7.687 -20.442  1.00 10.00      B   
ATOM   2759  CE2 TRP    75      21.422  -8.233 -20.987  1.00 10.00      B   
ATOM   2760  CE3 TRP    75      19.014  -8.424 -20.940  1.00 10.00      B   
ATOM   2761  CZ2 TRP    75      21.506  -9.015 -22.138  1.00 10.00      B   
ATOM   2762  CZ3 TRP    75      19.101  -9.199 -22.083  1.00 10.00      B   
ATOM   2763  CH2 TRP    75      20.337  -9.483 -22.672  1.00 10.00      B   
ATOM   2764  C   TRP    75      17.372  -5.238 -17.886  1.00 10.00      B   
ATOM   2765  O   TRP    75      16.987  -5.969 -16.973  1.00 10.00      B   
ATOM   2766  N   LEU    76      16.952  -3.992 -18.038  1.00 10.00      B   
ATOM   2767  HN  LEU    76      17.291  -3.467 -18.791  1.00 10.00      B   
ATOM   2768  CA  LEU    76      15.990  -3.387 -17.130  1.00 10.00      B   
ATOM   2769  CB  LEU    76      16.276  -1.889 -16.988  1.00 10.00      B   
ATOM   2770  CG  LEU    76      17.746  -1.492 -16.826  1.00 10.00      B   
ATOM   2771  CD1 LEU    76      17.897   0.019 -16.834  1.00 10.00      B   
ATOM   2772  CD2 LEU    76      18.325  -2.080 -15.549  1.00 10.00      B   
ATOM   2773  C   LEU    76      14.580  -3.590 -17.672  1.00 10.00      B   
ATOM   2774  O   LEU    76      14.405  -3.914 -18.849  1.00 10.00      B   
ATOM   2775  N   LYS    77      13.583  -3.403 -16.823  1.00 10.00      B   
ATOM   2776  HN  LYS    77      13.783  -3.156 -15.894  1.00 10.00      B   
ATOM   2777  CA  LYS    77      12.196  -3.562 -17.240  1.00 10.00      B   
ATOM   2778  CB  LYS    77      11.292  -3.863 -16.046  1.00 10.00      B   
ATOM   2779  CG  LYS    77      11.418  -5.272 -15.497  1.00 10.00      B   
ATOM   2780  CD  LYS    77      10.366  -5.528 -14.431  1.00 10.00      B   
ATOM   2781  CE  LYS    77      10.695  -6.754 -13.607  1.00 10.00      B   
ATOM   2782  NZ  LYS    77      10.417  -6.529 -12.167  1.00 10.00      B   
ATOM   2783  HZ1 LYS    77      10.996  -5.743 -11.811  1.00 10.00      B   
ATOM   2784  HZ2 LYS    77      10.645  -7.388 -11.621  1.00 10.00      B   
ATOM   2785  HZ3 LYS    77       9.411  -6.299 -12.024  1.00 10.00      B   
ATOM   2786  C   LYS    77      11.695  -2.326 -17.976  1.00 10.00      B   
ATOM   2787  O   LYS    77      11.207  -1.381 -17.354  1.00 10.00      B   
ATOM   2788  N   ALA    78      11.837  -2.346 -19.299  1.00 10.00      B   
ATOM   2789  HN  ALA    78      12.257  -3.132 -19.715  1.00 10.00      B   
ATOM   2790  CA  ALA    78      11.399  -1.250 -20.161  1.00 10.00      B   
ATOM   2791  CB  ALA    78       9.882  -1.116 -20.151  1.00 10.00      B   
ATOM   2792  C   ALA    78      12.069   0.078 -19.811  1.00 10.00      B   
ATOM   2793  O   ALA    78      11.509   0.902 -19.082  1.00 10.00      B   
ATOM   2794  N   HIS    79      13.279   0.279 -20.315  1.00 10.00      B   
ATOM   2795  HN  HIS    79      13.695  -0.424 -20.865  1.00 10.00      B   
ATOM   2796  CA  HIS    79      14.007   1.522 -20.066  1.00 10.00      B   
ATOM   2797  CB  HIS    79      15.504   1.260 -19.874  1.00 10.00      B   
ATOM   2798  CG  HIS    79      16.240   2.417 -19.269  1.00 10.00      B   
ATOM   2799  ND1 HIS    79      17.383   2.964 -19.818  1.00 10.00      B   
ATOM   2800  HD1 HIS    79      17.832   2.663 -20.641  1.00 10.00      B   
ATOM   2801  CD2 HIS    79      15.989   3.130 -18.147  1.00 10.00      B   
ATOM   2802  CE1 HIS    79      17.799   3.961 -19.059  1.00 10.00      B   
ATOM   2803  NE2 HIS    79      16.971   4.078 -18.041  1.00 10.00      B   
ATOM   2804  HE2 HIS    79      17.052   4.740 -17.314  1.00 10.00      B   
ATOM   2805  C   HIS    79      13.786   2.508 -21.209  1.00 10.00      B   
ATOM   2806  O   HIS    79      13.389   2.109 -22.307  1.00 10.00      B   
ATOM   2807  N   GLU   157      24.293  13.227  17.678  1.00 10.00      B   
ATOM   2808  HN  GLU   157      23.934  12.497  17.126  1.00 10.00      B   
ATOM   2809  CA  GLU   157      23.425  13.855  18.669  1.00 10.00      B   
ATOM   2810  CB  GLU   157      22.827  12.798  19.606  1.00 10.00      B   
ATOM   2811  CG  GLU   157      21.580  13.247  20.360  1.00 10.00      B   
ATOM   2812  CD  GLU   157      20.429  13.604  19.441  1.00 10.00      B   
ATOM   2813  OE1 GLU   157      19.505  12.776  19.286  1.00 10.00      B   
ATOM   2814  OE2 GLU   157      20.437  14.720  18.875  1.00 10.00      B   
ATOM   2815  C   GLU   157      24.202  14.900  19.462  1.00 10.00      B   
ATOM   2816  O   GLU   157      23.762  15.347  20.524  1.00 10.00      B   
ATOM   2817  N   LYS   158      25.361  15.283  18.924  1.00 10.00      B   
ATOM   2818  HN  LYS   158      25.643  14.875  18.076  1.00 10.00      B   
ATOM   2819  CA  LYS   158      26.228  16.279  19.552  1.00 10.00      B   
ATOM   2820  CB  LYS   158      25.531  17.640  19.648  1.00 10.00      B   
ATOM   2821  CG  LYS   158      25.219  18.281  18.307  1.00 10.00      B   
ATOM   2822  CD  LYS   158      24.335  19.510  18.474  1.00 10.00      B   
ATOM   2823  CE  LYS   158      22.974  19.148  19.051  1.00 10.00      B   
ATOM   2824  NZ  LYS   158      22.099  20.340  19.217  1.00 10.00      B   
ATOM   2825  HZ1 LYS   158      22.553  21.037  19.839  1.00 10.00      B   
ATOM   2826  HZ2 LYS   158      21.189  20.064  19.635  1.00 10.00      B   
ATOM   2827  HZ3 LYS   158      21.918  20.783  18.294  1.00 10.00      B   
ATOM   2828  C   LYS   158      26.693  15.816  20.928  1.00 10.00      B   
ATOM   2829  O   LYS   158      26.308  16.385  21.955  1.00 10.00      B   
ATOM   2830  N   LEU   159      27.508  14.774  20.939  1.00 10.00      B   
ATOM   2831  HN  LEU   159      27.773  14.368  20.087  1.00 10.00      B   
ATOM   2832  CA  LEU   159      28.029  14.212  22.175  1.00 10.00      B   
ATOM   2833  CB  LEU   159      27.413  12.829  22.413  1.00 10.00      B   
ATOM   2834  CG  LEU   159      25.885  12.765  22.487  1.00 10.00      B   
ATOM   2835  CD1 LEU   159      25.402  11.324  22.400  1.00 10.00      B   
ATOM   2836  CD2 LEU   159      25.385  13.420  23.764  1.00 10.00      B   
ATOM   2837  C   LEU   159      29.544  14.076  22.092  1.00 10.00      B   
ATOM   2838  O   LEU   159      30.138  14.319  21.040  1.00 10.00      B   
ATOM   2839  N   ALA   160      30.161  13.684  23.201  1.00 10.00      B   
ATOM   2840  HN  ALA   160      29.630  13.508  24.007  1.00 10.00      B   
ATOM   2841  CA  ALA   160      31.603  13.498  23.251  1.00 10.00      B   
ATOM   2842  CB  ALA   160      32.065  13.341  24.693  1.00 10.00      B   
ATOM   2843  C   ALA   160      31.989  12.277  22.423  1.00 10.00      B   
ATOM   2844  O   ALA   160      31.668  11.144  22.784  1.00 10.00      B   
ATOM   2845  N   GLU   161      32.659  12.516  21.305  1.00 10.00      B   
ATOM   2846  HN  GLU   161      32.887  13.442  21.074  1.00 10.00      B   
ATOM   2847  CA  GLU   161      33.068  11.441  20.413  1.00 10.00      B   
ATOM   2848  CB  GLU   161      33.325  11.966  18.999  1.00 10.00      B   
ATOM   2849  CG  GLU   161      34.114  13.265  18.940  1.00 10.00      B   
ATOM   2850  CD  GLU   161      33.994  13.953  17.598  1.00 10.00      B   
ATOM   2851  OE1 GLU   161      33.355  15.024  17.532  1.00 10.00      B   
ATOM   2852  OE2 GLU   161      34.529  13.424  16.601  1.00 10.00      B   
ATOM   2853  C   GLU   161      34.270  10.669  20.947  1.00 10.00      B   
ATOM   2854  O   GLU   161      35.393  11.171  20.966  1.00 10.00      B   
ATOM   2855  N   GLN   162      34.022   9.442  21.381  1.00 10.00      B   
ATOM   2856  HN  GLN   162      33.099   9.105  21.347  1.00 10.00      B   
ATOM   2857  CA  GLN   162      35.078   8.583  21.913  1.00 10.00      B   
ATOM   2858  CB  GLN   162      34.526   7.633  22.986  1.00 10.00      B   
ATOM   2859  CG  GLN   162      33.160   7.043  22.671  1.00 10.00      B   
ATOM   2860  CD  GLN   162      32.636   6.145  23.779  1.00 10.00      B   
ATOM   2861  OE1 GLN   162      32.802   4.926  23.741  1.00 10.00      B   
ATOM   2862  NE2 GLN   162      32.016   6.738  24.785  1.00 10.00      B   
ATOM   2863 HE21 GLN   162      31.933   7.718  24.769  1.00 10.00      B   
ATOM   2864 HE22 GLN   162      31.655   6.178  25.503  1.00 10.00      B   
ATOM   2865  C   GLN   162      35.753   7.802  20.789  1.00 10.00      B   
ATOM   2866  O   GLN   162      36.027   6.608  20.911  1.00 10.00      B   
ATOM   2867  N   GLY   163      36.025   8.495  19.695  1.00 10.00      B   
ATOM   2868  HN  GLY   163      35.809   9.453  19.669  1.00 10.00      B   
ATOM   2869  CA  GLY   163      36.652   7.868  18.553  1.00 10.00      B   
ATOM   2870  C   GLY   163      35.669   7.661  17.420  1.00 10.00      B   
ATOM   2871  O   GLY   163      36.067   7.465  16.273  1.00 10.00      B   
ATOM   2872  N   ILE   164      34.382   7.690  17.749  1.00 10.00      B   
ATOM   2873  HN  ILE   164      34.134   7.844  18.683  1.00 10.00      B   
ATOM   2874  CA  ILE   164      33.328   7.510  16.755  1.00 10.00      B   
ATOM   2875  CB  ILE   164      31.953   7.296  17.423  1.00 10.00      B   
ATOM   2876  CG1 ILE   164      32.032   6.147  18.433  1.00 10.00      B   
ATOM   2877  CG2 ILE   164      30.883   7.015  16.375  1.00 10.00      B   
ATOM   2878  CD1 ILE   164      30.797   5.998  19.297  1.00 10.00      B   
ATOM   2879  C   ILE   164      33.259   8.727  15.840  1.00 10.00      B   
ATOM   2880  O   ILE   164      33.107   9.859  16.305  1.00 10.00      B   
ATOM   2881  N   ILE   165      33.391   8.497  14.545  1.00 10.00      B   
ATOM   2882  HN  ILE   165      33.512   7.570  14.229  1.00 10.00      B   
ATOM   2883  CA  ILE   165      33.352   9.577  13.574  1.00 10.00      B   
ATOM   2884  CB  ILE   165      34.571   9.528  12.629  1.00 10.00      B   
ATOM   2885  CG1 ILE   165      35.867   9.555  13.447  1.00 10.00      B   
ATOM   2886  CG2 ILE   165      34.531  10.696  11.652  1.00 10.00      B   
ATOM   2887  CD1 ILE   165      37.109   9.227  12.649  1.00 10.00      B   
ATOM   2888  C   ILE   165      32.068   9.527  12.758  1.00 10.00      B   
ATOM   2889  O   ILE   165      31.779   8.527  12.104  1.00 10.00      B   
ATOM   2890  N   PHE   166      31.296  10.602  12.823  1.00 10.00      B   
ATOM   2891  HN  PHE   166      31.576  11.358  13.389  1.00 10.00      B   
ATOM   2892  CA  PHE   166      30.048  10.701  12.081  1.00 10.00      B   
ATOM   2893  CB  PHE   166      28.850  10.547  13.025  1.00 10.00      B   
ATOM   2894  CG  PHE   166      27.508  10.625  12.350  1.00 10.00      B   
ATOM   2895  CD1 PHE   166      27.121   9.668  11.428  1.00 10.00      B   
ATOM   2896  CD2 PHE   166      26.630  11.654  12.645  1.00 10.00      B   
ATOM   2897  CE1 PHE   166      25.885   9.736  10.812  1.00 10.00      B   
ATOM   2898  CE2 PHE   166      25.394  11.729  12.034  1.00 10.00      B   
ATOM   2899  CZ  PHE   166      25.021  10.768  11.115  1.00 10.00      B   
ATOM   2900  C   PHE   166      29.996  12.047  11.370  1.00 10.00      B   
ATOM   2901  O   PHE   166      29.758  13.081  11.999  1.00 10.00      B   
ATOM   2902  N   CYS   167      30.231  12.035  10.066  1.00 10.00      B   
ATOM   2903  HN  CYS   167      30.405  11.177   9.614  1.00 10.00      B   
ATOM   2904  CA  CYS   167      30.228  13.260   9.282  1.00 10.00      B   
ATOM   2905  CB  CYS   167      31.643  13.843   9.241  1.00 10.00      B   
ATOM   2906  SG  CYS   167      32.939  12.629   8.888  1.00 10.00      B   
ATOM   2907  HG  CYS   167      32.393  11.645   8.183  1.00 10.00      B   
ATOM   2908  C   CYS   167      29.724  12.997   7.869  1.00 10.00      B   
ATOM   2909  O   CYS   167      29.482  11.848   7.498  1.00 10.00      B   
ATOM   2910  N   SER   168      29.555  14.058   7.087  1.00 10.00      B   
ATOM   2911  HN  SER   168      29.741  14.956   7.443  1.00 10.00      B   
ATOM   2912  CA  SER   168      29.085  13.924   5.716  1.00 10.00      B   
ATOM   2913  CB  SER   168      28.361  15.197   5.272  1.00 10.00      B   
ATOM   2914  OG  SER   168      27.583  15.738   6.328  1.00 10.00      B   
ATOM   2915  HG  SER   168      28.176  16.119   6.997  1.00 10.00      B   
ATOM   2916  C   SER   168      30.243  13.602   4.767  1.00 10.00      B   
ATOM   2917  O   SER   168      31.401  13.545   5.187  1.00 10.00      B   
ATOM   2918  N   PHE   169      29.917  13.403   3.492  1.00 10.00      B   
ATOM   2919  HN  PHE   169      28.974  13.473   3.233  1.00 10.00      B   
ATOM   2920  CA  PHE   169      30.904  13.068   2.464  1.00 10.00      B   
ATOM   2921  CB  PHE   169      30.212  12.975   1.101  1.00 10.00      B   
ATOM   2922  CG  PHE   169      30.957  12.174   0.072  1.00 10.00      B   
ATOM   2923  CD1 PHE   169      30.850  10.794   0.040  1.00 10.00      B   
ATOM   2924  CD2 PHE   169      31.754  12.799  -0.870  1.00 10.00      B   
ATOM   2925  CE1 PHE   169      31.524  10.052  -0.912  1.00 10.00      B   
ATOM   2926  CE2 PHE   169      32.433  12.065  -1.824  1.00 10.00      B   
ATOM   2927  CZ  PHE   169      32.318  10.689  -1.846  1.00 10.00      B   
ATOM   2928  C   PHE   169      32.044  14.088   2.400  1.00 10.00      B   
ATOM   2929  O   PHE   169      33.220  13.718   2.412  1.00 10.00      B   
ATOM   2930  N   GLY   170      31.688  15.369   2.338  1.00 10.00      B   
ATOM   2931  HN  GLY   170      30.735  15.603   2.346  1.00 10.00      B   
ATOM   2932  CA  GLY   170      32.683  16.424   2.264  1.00 10.00      B   
ATOM   2933  C   GLY   170      33.488  16.548   3.540  1.00 10.00      B   
ATOM   2934  O   GLY   170      34.708  16.720   3.499  1.00 10.00      B   
ATOM   2935  N   GLU   171      32.804  16.451   4.674  1.00 10.00      B   
ATOM   2936  HN  GLU   171      31.833  16.319   4.633  1.00 10.00      B   
ATOM   2937  CA  GLU   171      33.453  16.543   5.978  1.00 10.00      B   
ATOM   2938  CB  GLU   171      32.417  16.430   7.101  1.00 10.00      B   
ATOM   2939  CG  GLU   171      31.486  17.624   7.237  1.00 10.00      B   
ATOM   2940  CD  GLU   171      30.397  17.392   8.268  1.00 10.00      B   
ATOM   2941  OE1 GLU   171      29.321  16.880   7.894  1.00 10.00      B   
ATOM   2942  OE2 GLU   171      30.609  17.721   9.458  1.00 10.00      B   
ATOM   2943  C   GLU   171      34.499  15.444   6.137  1.00 10.00      B   
ATOM   2944  O   GLU   171      35.573  15.665   6.701  1.00 10.00      B   
ATOM   2945  N   ALA   172      34.176  14.263   5.623  1.00 10.00      B   
ATOM   2946  HN  ALA   172      33.303  14.159   5.180  1.00 10.00      B   
ATOM   2947  CA  ALA   172      35.069  13.117   5.698  1.00 10.00      B   
ATOM   2948  CB  ALA   172      34.396  11.892   5.104  1.00 10.00      B   
ATOM   2949  C   ALA   172      36.389  13.390   4.986  1.00 10.00      B   
ATOM   2950  O   ALA   172      37.458  13.187   5.553  1.00 10.00      B   
ATOM   2951  N   ILE   173      36.307  13.869   3.749  1.00 10.00      B   
ATOM   2952  HN  ILE   173      35.420  14.030   3.357  1.00 10.00      B   
ATOM   2953  CA  ILE   173      37.501  14.159   2.955  1.00 10.00      B   
ATOM   2954  CB  ILE   173      37.129  14.525   1.501  1.00 10.00      B   
ATOM   2955  CG1 ILE   173      36.141  13.509   0.922  1.00 10.00      B   
ATOM   2956  CG2 ILE   173      38.375  14.616   0.630  1.00 10.00      B   
ATOM   2957  CD1 ILE   173      35.448  13.989  -0.333  1.00 10.00      B   
ATOM   2958  C   ILE   173      38.298  15.315   3.552  1.00 10.00      B   
ATOM   2959  O   ILE   173      39.531  15.293   3.578  1.00 10.00      B   
ATOM   2960  N   HIS   174      37.585  16.314   4.038  1.00 10.00      B   
ATOM   2961  HN  HIS   174      36.603  16.260   4.006  1.00 10.00      B   
ATOM   2962  CA  HIS   174      38.209  17.496   4.608  1.00 10.00      B   
ATOM   2963  CB  HIS   174      37.172  18.608   4.796  1.00 10.00      B   
ATOM   2964  CG  HIS   174      37.734  19.902   5.303  1.00 10.00      B   
ATOM   2965  ND1 HIS   174      38.284  20.859   4.478  1.00 10.00      B   
ATOM   2966  HD1 HIS   174      38.360  20.799   3.497  1.00 10.00      B   
ATOM   2967  CD2 HIS   174      37.825  20.397   6.561  1.00 10.00      B   
ATOM   2968  CE1 HIS   174      38.690  21.883   5.203  1.00 10.00      B   
ATOM   2969  NE2 HIS   174      38.423  21.627   6.468  1.00 10.00      B   
ATOM   2970  HE2 HIS   174      38.624  22.224   7.223  1.00 10.00      B   
ATOM   2971  C   HIS   174      38.943  17.221   5.920  1.00 10.00      B   
ATOM   2972  O   HIS   174      40.048  17.719   6.125  1.00 10.00      B   
ATOM   2973  N   ASP   175      38.350  16.429   6.800  1.00 10.00      B   
ATOM   2974  HN  ASP   175      37.482  16.022   6.580  1.00 10.00      B   
ATOM   2975  CA  ASP   175      38.964  16.164   8.099  1.00 10.00      B   
ATOM   2976  CB  ASP   175      37.933  16.270   9.223  1.00 10.00      B   
ATOM   2977  CG  ASP   175      38.120  17.521  10.051  1.00 10.00      B   
ATOM   2978  OD1 ASP   175      39.032  17.542  10.907  1.00 10.00      B   
ATOM   2979  OD2 ASP   175      37.362  18.494   9.850  1.00 10.00      B   
ATOM   2980  C   ASP   175      39.705  14.835   8.190  1.00 10.00      B   
ATOM   2981  O   ASP   175      40.608  14.682   9.014  1.00 10.00      B   
ATOM   2982  N   HIS   176      39.338  13.869   7.361  1.00 10.00      B   
ATOM   2983  HN  HIS   176      38.633  14.038   6.694  1.00 10.00      B   
ATOM   2984  CA  HIS   176      39.985  12.558   7.411  1.00 10.00      B   
ATOM   2985  CB  HIS   176      39.073  11.524   8.095  1.00 10.00      B   
ATOM   2986  CG  HIS   176      38.443  12.012   9.365  1.00 10.00      B   
ATOM   2987  ND1 HIS   176      39.104  12.047  10.575  1.00 10.00      B   
ATOM   2988  HD1 HIS   176      40.027  11.742  10.736  1.00 10.00      B   
ATOM   2989  CD2 HIS   176      37.208  12.516   9.602  1.00 10.00      B   
ATOM   2990  CE1 HIS   176      38.309  12.554  11.495  1.00 10.00      B   
ATOM   2991  NE2 HIS   176      37.154  12.848  10.931  1.00 10.00      B   
ATOM   2992  HE2 HIS   176      36.384  13.253  11.390  1.00 10.00      B   
ATOM   2993  C   HIS   176      40.381  12.071   6.020  1.00 10.00      B   
ATOM   2994  O   HIS   176      39.753  11.168   5.471  1.00 10.00      B   
ATOM   2995  N   PRO   177      41.444  12.647   5.438  1.00 10.00      B   
ATOM   2996  CA  PRO   177      41.907  12.272   4.095  1.00 10.00      B   
ATOM   2997  CB  PRO   177      42.963  13.333   3.778  1.00 10.00      B   
ATOM   2998  CG  PRO   177      43.460  13.775   5.110  1.00 10.00      B   
ATOM   2999  CD  PRO   177      42.280  13.706   6.035  1.00 10.00      B   
ATOM   3000  C   PRO   177      42.528  10.874   4.043  1.00 10.00      B   
ATOM   3001  O   PRO   177      42.494  10.209   3.007  1.00 10.00      B   
ATOM   3002  N   GLU   178      43.088  10.432   5.157  1.00 10.00      B   
ATOM   3003  HN  GLU   178      43.072  10.996   5.960  1.00 10.00      B   
ATOM   3004  CA  GLU   178      43.717   9.122   5.220  1.00 10.00      B   
ATOM   3005  CB  GLU   178      44.659   9.035   6.425  1.00 10.00      B   
ATOM   3006  CG  GLU   178      45.265   7.657   6.655  1.00 10.00      B   
ATOM   3007  CD  GLU   178      46.343   7.294   5.651  1.00 10.00      B   
ATOM   3008  OE1 GLU   178      46.180   7.589   4.447  1.00 10.00      B   
ATOM   3009  OE2 GLU   178      47.357   6.690   6.060  1.00 10.00      B   
ATOM   3010  C   GLU   178      42.665   8.020   5.270  1.00 10.00      B   
ATOM   3011  O   GLU   178      42.784   7.005   4.582  1.00 10.00      B   
ATOM   3012  N   LEU   179      41.624   8.237   6.070  1.00 10.00      B   
ATOM   3013  HN  LEU   179      41.580   9.073   6.584  1.00 10.00      B   
ATOM   3014  CA  LEU   179      40.549   7.259   6.206  1.00 10.00      B   
ATOM   3015  CB  LEU   179      39.523   7.715   7.247  1.00 10.00      B   
ATOM   3016  CG  LEU   179      39.953   7.605   8.712  1.00 10.00      B   
ATOM   3017  CD1 LEU   179      38.823   8.035   9.633  1.00 10.00      B   
ATOM   3018  CD2 LEU   179      40.405   6.189   9.038  1.00 10.00      B   
ATOM   3019  C   LEU   179      39.870   7.008   4.867  1.00 10.00      B   
ATOM   3020  O   LEU   179      39.684   5.865   4.463  1.00 10.00      B   
ATOM   3021  N   VAL   180      39.525   8.085   4.177  1.00 10.00      B   
ATOM   3022  HN  VAL   180      39.704   8.972   4.555  1.00 10.00      B   
ATOM   3023  CA  VAL   180      38.875   7.982   2.877  1.00 10.00      B   
ATOM   3024  CB  VAL   180      38.471   9.370   2.333  1.00 10.00      B   
ATOM   3025  CG1 VAL   180      37.709   9.235   1.024  1.00 10.00      B   
ATOM   3026  CG2 VAL   180      37.636  10.127   3.357  1.00 10.00      B   
ATOM   3027  C   VAL   180      39.790   7.285   1.868  1.00 10.00      B   
ATOM   3028  O   VAL   180      39.343   6.475   1.060  1.00 10.00      B   
ATOM   3029  N   ARG   181      41.077   7.586   1.940  1.00 10.00      B   
ATOM   3030  HN  ARG   181      41.381   8.221   2.622  1.00 10.00      B   
ATOM   3031  CA  ARG   181      42.055   6.998   1.033  1.00 10.00      B   
ATOM   3032  CB  ARG   181      43.420   7.662   1.237  1.00 10.00      B   
ATOM   3033  CG  ARG   181      44.577   6.935   0.566  1.00 10.00      B   
ATOM   3034  CD  ARG   181      45.892   7.244   1.259  1.00 10.00      B   
ATOM   3035  NE  ARG   181      46.965   6.350   0.827  1.00 10.00      B   
ATOM   3036  HE  ARG   181      47.002   6.120  -0.131  1.00 10.00      B   
ATOM   3037  CZ  ARG   181      47.878   5.834   1.648  1.00 10.00      B   
ATOM   3038  NH1 ARG   181      47.853   6.116   2.947  1.00 10.00      B   
ATOM   3039 HH11 ARG   181      48.570   5.713   3.589  1.00 10.00      B   
ATOM   3040 HH12 ARG   181      47.108   6.748   3.342  1.00 10.00      B   
ATOM   3041  NH2 ARG   181      48.819   5.034   1.167  1.00 10.00      B   
ATOM   3042 HH21 ARG   181      48.841   4.805   0.148  1.00 10.00      B   
ATOM   3043 HH22 ARG   181      49.541   4.628   1.804  1.00 10.00      B   
ATOM   3044  C   ARG   181      42.183   5.488   1.231  1.00 10.00      B   
ATOM   3045  O   ARG   181      42.237   4.725   0.266  1.00 10.00      B   
ATOM   3046  N   LYS   182      42.211   5.059   2.482  1.00 10.00      B   
ATOM   3047  HN  LYS   182      42.120   5.707   3.216  1.00 10.00      B   
ATOM   3048  CA  LYS   182      42.377   3.647   2.796  1.00 10.00      B   
ATOM   3049  CB  LYS   182      43.169   3.479   4.091  1.00 10.00      B   
ATOM   3050  CG  LYS   182      44.669   3.621   3.925  1.00 10.00      B   
ATOM   3051  CD  LYS   182      45.356   3.722   5.273  1.00 10.00      B   
ATOM   3052  CE  LYS   182      46.856   3.551   5.135  1.00 10.00      B   
ATOM   3053  NZ  LYS   182      47.581   4.063   6.325  1.00 10.00      B   
ATOM   3054  HZ1 LYS   182      47.477   5.102   6.389  1.00 10.00      B   
ATOM   3055  HZ2 LYS   182      48.593   3.834   6.255  1.00 10.00      B   
ATOM   3056  HZ3 LYS   182      47.200   3.635   7.191  1.00 10.00      B   
ATOM   3057  C   LYS   182      41.065   2.876   2.886  1.00 10.00      B   
ATOM   3058  O   LYS   182      41.079   1.675   3.141  1.00 10.00      B   
ATOM   3059  N   TYR   183      39.939   3.537   2.672  1.00 10.00      B   
ATOM   3060  HN  TYR   183      39.966   4.494   2.459  1.00 10.00      B   
ATOM   3061  CA  TYR   183      38.657   2.848   2.763  1.00 10.00      B   
ATOM   3062  CB  TYR   183      37.899   3.220   4.040  1.00 10.00      B   
ATOM   3063  CG  TYR   183      38.507   2.605   5.285  1.00 10.00      B   
ATOM   3064  CD1 TYR   183      38.965   3.395   6.332  1.00 10.00      B   
ATOM   3065  CD2 TYR   183      38.636   1.228   5.402  1.00 10.00      B   
ATOM   3066  CE1 TYR   183      39.535   2.825   7.459  1.00 10.00      B   
ATOM   3067  CE2 TYR   183      39.200   0.651   6.521  1.00 10.00      B   
ATOM   3068  CZ  TYR   183      39.649   1.452   7.548  1.00 10.00      B   
ATOM   3069  OH  TYR   183      40.216   0.880   8.665  1.00 10.00      B   
ATOM   3070  HH  TYR   183      40.860   0.213   8.390  1.00 10.00      B   
ATOM   3071  C   TYR   183      37.796   2.988   1.511  1.00 10.00      B   
ATOM   3072  O   TYR   183      37.239   2.001   1.031  1.00 10.00      B   
ATOM   3073  N   LEU   184      37.688   4.195   0.978  1.00 10.00      B   
ATOM   3074  HN  LEU   184      38.155   4.953   1.396  1.00 10.00      B   
ATOM   3075  CA  LEU   184      36.888   4.427  -0.220  1.00 10.00      B   
ATOM   3076  CB  LEU   184      36.789   5.925  -0.519  1.00 10.00      B   
ATOM   3077  CG  LEU   184      35.806   6.339  -1.613  1.00 10.00      B   
ATOM   3078  CD1 LEU   184      34.818   7.364  -1.078  1.00 10.00      B   
ATOM   3079  CD2 LEU   184      36.547   6.889  -2.823  1.00 10.00      B   
ATOM   3080  C   LEU   184      37.487   3.694  -1.416  1.00 10.00      B   
ATOM   3081  O   LEU   184      38.628   3.958  -1.811  1.00 10.00      B   
ATOM   3082  N   GLY   185      36.722   2.769  -1.980  1.00 10.00      B   
ATOM   3083  HN  GLY   185      35.819   2.598  -1.618  1.00 10.00      B   
ATOM   3084  CA  GLY   185      37.193   2.012  -3.122  1.00 10.00      B   
ATOM   3085  C   GLY   185      37.567   0.589  -2.760  1.00 10.00      B   
ATOM   3086  O   GLY   185      38.173  -0.126  -3.560  1.00 10.00      B   
ATOM   3087  N   THR   186      37.206   0.168  -1.557  1.00 10.00      B   
ATOM   3088  HN  THR   186      36.719   0.773  -0.958  1.00 10.00      B   
ATOM   3089  CA  THR   186      37.518  -1.178  -1.110  1.00 10.00      B   
ATOM   3090  CB  THR   186      37.783  -1.226   0.407  1.00 10.00      B   
ATOM   3091  OG1 THR   186      38.750  -0.227   0.754  1.00 10.00      B   
ATOM   3092  HG1 THR   186      38.344   0.648   0.680  1.00 10.00      B   
ATOM   3093  CG2 THR   186      38.308  -2.593   0.820  1.00 10.00      B   
ATOM   3094  C   THR   186      36.395  -2.146  -1.465  1.00 10.00      B   
ATOM   3095  O   THR   186      36.631  -3.183  -2.081  1.00 10.00      B   
ATOM   3096  N   VAL   187      35.172  -1.797  -1.095  1.00 10.00      B   
ATOM   3097  HN  VAL   187      35.036  -0.943  -0.630  1.00 10.00      B   
ATOM   3098  CA  VAL   187      34.026  -2.653  -1.360  1.00 10.00      B   
ATOM   3099  CB  VAL   187      32.906  -2.448  -0.323  1.00 10.00      B   
ATOM   3100  CG1 VAL   187      31.862  -3.544  -0.448  1.00 10.00      B   
ATOM   3101  CG2 VAL   187      33.477  -2.411   1.086  1.00 10.00      B   
ATOM   3102  C   VAL   187      33.463  -2.428  -2.762  1.00 10.00      B   
ATOM   3103  O   VAL   187      33.329  -3.371  -3.547  1.00 10.00      B   
ATOM   3104  N   VAL   188      33.122  -1.183  -3.071  1.00 10.00      B   
ATOM   3105  HN  VAL   188      33.255  -0.468  -2.411  1.00 10.00      B   
ATOM   3106  CA  VAL   188      32.567  -0.853  -4.378  1.00 10.00      B   
ATOM   3107  CB  VAL   188      31.124  -0.310  -4.284  1.00 10.00      B   
ATOM   3108  CG1 VAL   188      30.500  -0.204  -5.668  1.00 10.00      B   
ATOM   3109  CG2 VAL   188      30.272  -1.186  -3.377  1.00 10.00      B   
ATOM   3110  C   VAL   188      33.441   0.161  -5.113  1.00 10.00      B   
ATOM   3111  O   VAL   188      33.322   1.368  -4.901  1.00 10.00      B   
ATOM   3112  N   PRO   189      34.353  -0.321  -5.968  1.00 10.00      B   
ATOM   3113  CA  PRO   189      35.237   0.544  -6.748  1.00 10.00      B   
ATOM   3114  CB  PRO   189      36.282  -0.425  -7.330  1.00 10.00      B   
ATOM   3115  CG  PRO   189      36.054  -1.727  -6.633  1.00 10.00      B   
ATOM   3116  CD  PRO   189      34.609  -1.739  -6.237  1.00 10.00      B   
ATOM   3117  C   PRO   189      34.473   1.225  -7.881  1.00 10.00      B   
ATOM   3118  O   PRO   189      33.414   0.745  -8.308  1.00 10.00      B   
ATOM   3119  N   GLY   190      35.017   2.330  -8.379  1.00 10.00      B   
ATOM   3120  HN  GLY   190      35.869   2.652  -8.006  1.00 10.00      B   
ATOM   3121  CA  GLY   190      34.377   3.065  -9.456  1.00 10.00      B   
ATOM   3122  C   GLY   190      34.539   2.392 -10.805  1.00 10.00      B   
ATOM   3123  O   GLY   190      34.919   3.031 -11.788  1.00 10.00      B   
ATOM   3124  N   ASN   191      34.252   1.099 -10.846  1.00 10.00      B   
ATOM   3125  HN  ASN   191      33.965   0.652 -10.018  1.00 10.00      B   
ATOM   3126  CA  ASN   191      34.361   0.317 -12.068  1.00 10.00      B   
ATOM   3127  CB  ASN   191      35.831  -0.019 -12.346  1.00 10.00      B   
ATOM   3128  CG  ASN   191      36.072  -0.489 -13.768  1.00 10.00      B   
ATOM   3129  OD1 ASN   191      35.432  -0.018 -14.710  1.00 10.00      B   
ATOM   3130  ND2 ASN   191      36.992  -1.426 -13.934  1.00 10.00      B   
ATOM   3131 HD21 ASN   191      37.463  -1.764 -13.138  1.00 10.00      B   
ATOM   3132 HD22 ASN   191      37.171  -1.743 -14.845  1.00 10.00      B   
ATOM   3133  C   ASN   191      33.552  -0.972 -11.942  1.00 10.00      B   
ATOM   3134  O   ASN   191      33.749  -1.921 -12.699  1.00 10.00      B   
ATOM   3135  N   ASP   192      32.637  -1.000 -10.975  1.00 10.00      B   
ATOM   3136  HN  ASP   192      32.520  -0.216 -10.400  1.00 10.00      B   
ATOM   3137  CA  ASP   192      31.808  -2.181 -10.752  1.00 10.00      B   
ATOM   3138  CB  ASP   192      31.177  -2.151  -9.361  1.00 10.00      B   
ATOM   3139  CG  ASP   192      30.311  -3.370  -9.102  1.00 10.00      B   
ATOM   3140  OD1 ASP   192      30.856  -4.409  -8.672  1.00 10.00      B   
ATOM   3141  OD2 ASP   192      29.084  -3.302  -9.341  1.00 10.00      B   
ATOM   3142  C   ASP   192      30.720  -2.300 -11.809  1.00 10.00      B   
ATOM   3143  O   ASP   192      30.560  -3.347 -12.435  1.00 10.00      B   
ATOM   3144  N   ASN   193      29.976  -1.220 -12.001  1.00 10.00      B   
ATOM   3145  HN  ASN   193      30.164  -0.413 -11.480  1.00 10.00      B   
ATOM   3146  CA  ASN   193      28.900  -1.193 -12.979  1.00 10.00      B   
ATOM   3147  CB  ASN   193      27.610  -1.816 -12.420  1.00 10.00      B   
ATOM   3148  CG  ASN   193      26.966  -1.003 -11.308  1.00 10.00      B   
ATOM   3149  OD1 ASN   193      26.235  -0.045 -11.562  1.00 10.00      B   
ATOM   3150  ND2 ASN   193      27.225  -1.381 -10.066  1.00 10.00      B   
ATOM   3151 HD21 ASN   193      27.819  -2.159  -9.926  1.00 10.00      B   
ATOM   3152 HD22 ASN   193      26.808  -0.877  -9.333  1.00 10.00      B   
ATOM   3153  C   ASN   193      28.654   0.227 -13.473  1.00 10.00      B   
ATOM   3154  O   ASN   193      29.374   1.156 -13.098  1.00 10.00      B   
ATOM   3155  N   PHE   194      27.628   0.388 -14.300  1.00 10.00      B   
ATOM   3156  HN  PHE   194      27.080  -0.396 -14.531  1.00 10.00      B   
ATOM   3157  CA  PHE   194      27.277   1.684 -14.875  1.00 10.00      B   
ATOM   3158  CB  PHE   194      26.055   1.537 -15.791  1.00 10.00      B   
ATOM   3159  CG  PHE   194      25.768   2.738 -16.648  1.00 10.00      B   
ATOM   3160  CD1 PHE   194      26.420   2.915 -17.857  1.00 10.00      B   
ATOM   3161  CD2 PHE   194      24.845   3.690 -16.246  1.00 10.00      B   
ATOM   3162  CE1 PHE   194      26.157   4.016 -18.649  1.00 10.00      B   
ATOM   3163  CE2 PHE   194      24.578   4.795 -17.032  1.00 10.00      B   
ATOM   3164  CZ  PHE   194      25.235   4.958 -18.235  1.00 10.00      B   
ATOM   3165  C   PHE   194      27.013   2.744 -13.803  1.00 10.00      B   
ATOM   3166  O   PHE   194      27.677   3.781 -13.768  1.00 10.00      B   
ATOM   3167  N   PHE   195      26.066   2.464 -12.915  1.00 10.00      B   
ATOM   3168  HN  PHE   195      25.610   1.595 -12.961  1.00 10.00      B   
ATOM   3169  CA  PHE   195      25.696   3.405 -11.860  1.00 10.00      B   
ATOM   3170  CB  PHE   195      24.358   3.018 -11.229  1.00 10.00      B   
ATOM   3171  CG  PHE   195      23.193   3.190 -12.160  1.00 10.00      B   
ATOM   3172  CD1 PHE   195      22.685   2.111 -12.860  1.00 10.00      B   
ATOM   3173  CD2 PHE   195      22.616   4.434 -12.343  1.00 10.00      B   
ATOM   3174  CE1 PHE   195      21.621   2.269 -13.728  1.00 10.00      B   
ATOM   3175  CE2 PHE   195      21.552   4.600 -13.207  1.00 10.00      B   
ATOM   3176  CZ  PHE   195      21.055   3.515 -13.900  1.00 10.00      B   
ATOM   3177  C   PHE   195      26.781   3.554 -10.797  1.00 10.00      B   
ATOM   3178  O   PHE   195      26.912   4.611 -10.178  1.00 10.00      B   
ATOM   3179  N   ALA   196      27.558   2.500 -10.587  1.00 10.00      B   
ATOM   3180  HN  ALA   196      27.401   1.680 -11.101  1.00 10.00      B   
ATOM   3181  CA  ALA   196      28.632   2.536  -9.597  1.00 10.00      B   
ATOM   3182  CB  ALA   196      29.223   1.151  -9.390  1.00 10.00      B   
ATOM   3183  C   ALA   196      29.716   3.520 -10.015  1.00 10.00      B   
ATOM   3184  O   ALA   196      30.227   4.285  -9.200  1.00 10.00      B   
ATOM   3185  N   ALA   197      30.048   3.510 -11.298  1.00 10.00      B   
ATOM   3186  HN  ALA   197      29.595   2.885 -11.906  1.00 10.00      B   
ATOM   3187  CA  ALA   197      31.069   4.401 -11.826  1.00 10.00      B   
ATOM   3188  CB  ALA   197      31.606   3.865 -13.139  1.00 10.00      B   
ATOM   3189  C   ALA   197      30.521   5.813 -12.003  1.00 10.00      B   
ATOM   3190  O   ALA   197      31.268   6.792 -11.971  1.00 10.00      B   
ATOM   3191  N   LEU   198      29.208   5.908 -12.180  1.00 10.00      B   
ATOM   3192  HN  LEU   198      28.670   5.088 -12.200  1.00 10.00      B   
ATOM   3193  CA  LEU   198      28.545   7.192 -12.358  1.00 10.00      B   
ATOM   3194  CB  LEU   198      27.118   6.972 -12.871  1.00 10.00      B   
ATOM   3195  CG  LEU   198      26.361   8.213 -13.349  1.00 10.00      B   
ATOM   3196  CD1 LEU   198      27.002   8.789 -14.603  1.00 10.00      B   
ATOM   3197  CD2 LEU   198      24.897   7.883 -13.594  1.00 10.00      B   
ATOM   3198  C   LEU   198      28.514   7.963 -11.041  1.00 10.00      B   
ATOM   3199  O   LEU   198      28.540   9.192 -11.026  1.00 10.00      B   
ATOM   3200  N   ASN   199      28.465   7.226  -9.940  1.00 10.00      B   
ATOM   3201  HN  ASN   199      28.443   6.250 -10.022  1.00 10.00      B   
ATOM   3202  CA  ASN   199      28.426   7.821  -8.611  1.00 10.00      B   
ATOM   3203  CB  ASN   199      27.559   6.959  -7.691  1.00 10.00      B   
ATOM   3204  CG  ASN   199      26.848   7.747  -6.606  1.00 10.00      B   
ATOM   3205  OD1 ASN   199      27.313   8.792  -6.157  1.00 10.00      B   
ATOM   3206  ND2 ASN   199      25.707   7.238  -6.173  1.00 10.00      B   
ATOM   3207 HD21 ASN   199      25.392   6.399  -6.578  1.00 10.00      B   
ATOM   3208 HD22 ASN   199      25.226   7.715  -5.466  1.00 10.00      B   
ATOM   3209  C   ASN   199      29.835   7.934  -8.034  1.00 10.00      B   
ATOM   3210  O   ASN   199      30.044   8.543  -6.985  1.00 10.00      B   
ATOM   3211  N   ALA   200      30.804   7.341  -8.726  1.00 10.00      B   
ATOM   3212  HN  ALA   200      30.577   6.863  -9.549  1.00 10.00      B   
ATOM   3213  CA  ALA   200      32.195   7.378  -8.287  1.00 10.00      B   
ATOM   3214  CB  ALA   200      33.044   6.432  -9.121  1.00 10.00      B   
ATOM   3215  C   ALA   200      32.746   8.796  -8.359  1.00 10.00      B   
ATOM   3216  O   ALA   200      33.674   9.152  -7.634  1.00 10.00      B   
ATOM   3217  N   ALA   201      32.161   9.593  -9.237  1.00 10.00      B   
ATOM   3218  HN  ALA   201      31.416   9.244  -9.770  1.00 10.00      B   
ATOM   3219  CA  ALA   201      32.557  10.976  -9.416  1.00 10.00      B   
ATOM   3220  CB  ALA   201      33.403  11.127 -10.674  1.00 10.00      B   
ATOM   3221  C   ALA   201      31.304  11.827  -9.510  1.00 10.00      B   
ATOM   3222  O   ALA   201      30.200  11.306  -9.353  1.00 10.00      B   
ATOM   3223  N   VAL   202      31.478  13.125  -9.757  1.00 10.00      B   
ATOM   3224  HN  VAL   202      32.389  13.469  -9.852  1.00 10.00      B   
ATOM   3225  CA  VAL   202      30.356  14.059  -9.877  1.00 10.00      B   
ATOM   3226  CB  VAL   202      29.278  13.576 -10.879  1.00 10.00      B   
ATOM   3227  CG1 VAL   202      28.154  14.593 -10.995  1.00 10.00      B   
ATOM   3228  CG2 VAL   202      29.890  13.306 -12.246  1.00 10.00      B   
ATOM   3229  C   VAL   202      29.718  14.346  -8.514  1.00 10.00      B   
ATOM   3230  O   VAL   202      29.780  15.470  -8.011  1.00 10.00      B   
ATOM   3231  N   ALA   203      29.123  13.323  -7.916  1.00 10.00      B   
ATOM   3232  HN  ALA   203      29.128  12.444  -8.359  1.00 10.00      B   
ATOM   3233  CA  ALA   203      28.476  13.459  -6.621  1.00 10.00      B   
ATOM   3234  CB  ALA   203      27.670  12.212  -6.304  1.00 10.00      B   
ATOM   3235  C   ALA   203      29.499  13.726  -5.524  1.00 10.00      B   
ATOM   3236  O   ALA   203      30.609  13.196  -5.550  1.00 10.00      B   
ATOM   3237  N   SER   204      29.130  14.569  -4.575  1.00 10.00      B   
ATOM   3238  HN  SER   204      28.244  14.985  -4.625  1.00 10.00      B   
ATOM   3239  CA  SER   204      30.005  14.911  -3.465  1.00 10.00      B   
ATOM   3240  CB  SER   204      30.721  16.230  -3.761  1.00 10.00      B   
ATOM   3241  OG  SER   204      31.280  16.203  -5.062  1.00 10.00      B   
ATOM   3242  HG  SER   204      31.218  15.307  -5.410  1.00 10.00      B   
ATOM   3243  C   SER   204      29.199  15.022  -2.177  1.00 10.00      B   
ATOM   3244  O   SER   204      29.494  15.841  -1.304  1.00 10.00      B   
ATOM   3245  N   ASP   205      28.186  14.178  -2.059  1.00 10.00      B   
ATOM   3246  HN  ASP   205      28.027  13.515  -2.762  1.00 10.00      B   
ATOM   3247  CA  ASP   205      27.329  14.186  -0.887  1.00 10.00      B   
ATOM   3248  CB  ASP   205      25.973  14.812  -1.210  1.00 10.00      B   
ATOM   3249  CG  ASP   205      25.453  15.678  -0.083  1.00 10.00      B   
ATOM   3250  OD1 ASP   205      25.537  15.254   1.090  1.00 10.00      B   
ATOM   3251  OD2 ASP   205      24.966  16.794  -0.364  1.00 10.00      B   
ATOM   3252  C   ASP   205      27.144  12.777  -0.351  1.00 10.00      B   
ATOM   3253  O   ASP   205      27.410  11.797  -1.050  1.00 10.00      B   
ATOM   3254  N   GLY   206      26.682  12.679   0.883  1.00 10.00      B   
ATOM   3255  HN  GLY   206      26.455  13.498   1.378  1.00 10.00      B   
ATOM   3256  CA  GLY   206      26.482  11.387   1.503  1.00 10.00      B   
ATOM   3257  C   GLY   206      26.838  11.410   2.972  1.00 10.00      B   
ATOM   3258  O   GLY   206      26.767  12.460   3.612  1.00 10.00      B   
ATOM   3259  N   THR   207      27.240  10.264   3.506  1.00 10.00      B   
ATOM   3260  HN  THR   207      27.317   9.468   2.934  1.00 10.00      B   
ATOM   3261  CA  THR   207      27.597  10.166   4.916  1.00 10.00      B   
ATOM   3262  CB  THR   207      26.393   9.693   5.759  1.00 10.00      B   
ATOM   3263  OG1 THR   207      25.167  10.017   5.081  1.00 10.00      B   
ATOM   3264  HG1 THR   207      25.270   9.853   4.133  1.00 10.00      B   
ATOM   3265  CG2 THR   207      26.401  10.364   7.122  1.00 10.00      B   
ATOM   3266  C   THR   207      28.768   9.201   5.132  1.00 10.00      B   
ATOM   3267  O   THR   207      28.933   8.234   4.385  1.00 10.00      B   
ATOM   3268  N   PHE   208      29.574   9.478   6.150  1.00 10.00      B   
ATOM   3269  HN  PHE   208      29.400  10.280   6.695  1.00 10.00      B   
ATOM   3270  CA  PHE   208      30.718   8.641   6.488  1.00 10.00      B   
ATOM   3271  CB  PHE   208      32.027   9.359   6.140  1.00 10.00      B   
ATOM   3272  CG  PHE   208      33.268   8.612   6.547  1.00 10.00      B   
ATOM   3273  CD1 PHE   208      33.649   7.457   5.883  1.00 10.00      B   
ATOM   3274  CD2 PHE   208      34.054   9.065   7.594  1.00 10.00      B   
ATOM   3275  CE1 PHE   208      34.788   6.768   6.256  1.00 10.00      B   
ATOM   3276  CE2 PHE   208      35.194   8.382   7.973  1.00 10.00      B   
ATOM   3277  CZ  PHE   208      35.561   7.232   7.302  1.00 10.00      B   
ATOM   3278  C   PHE   208      30.685   8.302   7.975  1.00 10.00      B   
ATOM   3279  O   PHE   208      30.607   9.199   8.818  1.00 10.00      B   
ATOM   3280  N   ILE   209      30.729   7.014   8.288  1.00 10.00      B   
ATOM   3281  HN  ILE   209      30.795   6.346   7.567  1.00 10.00      B   
ATOM   3282  CA  ILE   209      30.692   6.557   9.670  1.00 10.00      B   
ATOM   3283  CB  ILE   209      29.407   5.749   9.966  1.00 10.00      B   
ATOM   3284  CG1 ILE   209      28.152   6.557   9.621  1.00 10.00      B   
ATOM   3285  CG2 ILE   209      29.368   5.306  11.421  1.00 10.00      B   
ATOM   3286  CD1 ILE   209      27.571   6.237   8.259  1.00 10.00      B   
ATOM   3287  C   ILE   209      31.905   5.682   9.977  1.00 10.00      B   
ATOM   3288  O   ILE   209      32.190   4.727   9.254  1.00 10.00      B   
ATOM   3289  N   TYR   210      32.624   6.023  11.038  1.00 10.00      B   
ATOM   3290  HN  TYR   210      32.362   6.814  11.560  1.00 10.00      B   
ATOM   3291  CA  TYR   210      33.790   5.256  11.450  1.00 10.00      B   
ATOM   3292  CB  TYR   210      35.094   6.008  11.150  1.00 10.00      B   
ATOM   3293  CG  TYR   210      36.345   5.201  11.441  1.00 10.00      B   
ATOM   3294  CD1 TYR   210      36.929   4.413  10.458  1.00 10.00      B   
ATOM   3295  CD2 TYR   210      36.940   5.221  12.699  1.00 10.00      B   
ATOM   3296  CE1 TYR   210      38.066   3.670  10.717  1.00 10.00      B   
ATOM   3297  CE2 TYR   210      38.078   4.482  12.967  1.00 10.00      B   
ATOM   3298  CZ  TYR   210      38.637   3.706  11.973  1.00 10.00      B   
ATOM   3299  OH  TYR   210      39.772   2.965  12.233  1.00 10.00      B   
ATOM   3300  HH  TYR   210      39.535   2.185  12.765  1.00 10.00      B   
ATOM   3301  C   TYR   210      33.707   4.922  12.932  1.00 10.00      B   
ATOM   3302  O   TYR   210      33.575   5.813  13.774  1.00 10.00      B   
ATOM   3303  N   VAL   211      33.777   3.637  13.243  1.00 10.00      B   
ATOM   3304  HN  VAL   211      33.871   2.975  12.520  1.00 10.00      B   
ATOM   3305  CA  VAL   211      33.720   3.174  14.625  1.00 10.00      B   
ATOM   3306  CB  VAL   211      32.609   2.122  14.824  1.00 10.00      B   
ATOM   3307  CG1 VAL   211      32.273   1.969  16.298  1.00 10.00      B   
ATOM   3308  CG2 VAL   211      31.366   2.494  14.031  1.00 10.00      B   
ATOM   3309  C   VAL   211      35.068   2.574  15.029  1.00 10.00      B   
ATOM   3310  O   VAL   211      35.573   1.676  14.358  1.00 10.00      B   
ATOM   3311  N   PRO   212      35.668   3.079  16.119  1.00 10.00      B   
ATOM   3312  CA  PRO   212      36.968   2.603  16.606  1.00 10.00      B   
ATOM   3313  CB  PRO   212      37.401   3.709  17.564  1.00 10.00      B   
ATOM   3314  CG  PRO   212      36.124   4.270  18.080  1.00 10.00      B   
ATOM   3315  CD  PRO   212      35.127   4.159  16.961  1.00 10.00      B   
ATOM   3316  C   PRO   212      36.884   1.264  17.336  1.00 10.00      B   
ATOM   3317  O   PRO   212      35.827   0.878  17.838  1.00 10.00      B   
ATOM   3318  N   LYS   213      38.022   0.585  17.418  1.00 10.00      B   
ATOM   3319  HN  LYS   213      38.836   0.982  17.043  1.00 10.00      B   
ATOM   3320  CA  LYS   213      38.113  -0.725  18.052  1.00 10.00      B   
ATOM   3321  CB  LYS   213      39.514  -1.320  17.862  1.00 10.00      B   
ATOM   3322  CG  LYS   213      39.735  -2.632  18.601  1.00 10.00      B   
ATOM   3323  CD  LYS   213      41.115  -3.201  18.334  1.00 10.00      B   
ATOM   3324  CE  LYS   213      41.392  -4.408  19.218  1.00 10.00      B   
ATOM   3325  NZ  LYS   213      40.607  -5.604  18.812  1.00 10.00      B   
ATOM   3326  HZ1 LYS   213      40.879  -6.420  19.396  1.00 10.00      B   
ATOM   3327  HZ2 LYS   213      40.789  -5.834  17.809  1.00 10.00      B   
ATOM   3328  HZ3 LYS   213      39.587  -5.430  18.939  1.00 10.00      B   
ATOM   3329  C   LYS   213      37.748  -0.709  19.535  1.00 10.00      B   
ATOM   3330  O   LYS   213      38.264   0.102  20.312  1.00 10.00      B   
ATOM   3331  N   GLY   214      36.862  -1.626  19.915  1.00 10.00      B   
ATOM   3332  HN  GLY   214      36.486  -2.232  19.240  1.00 10.00      B   
ATOM   3333  CA  GLY   214      36.444  -1.752  21.299  1.00 10.00      B   
ATOM   3334  C   GLY   214      35.456  -0.693  21.729  1.00 10.00      B   
ATOM   3335  O   GLY   214      35.172  -0.550  22.919  1.00 10.00      B   
ATOM   3336  N   VAL   215      34.926   0.047  20.775  1.00 10.00      B   
ATOM   3337  HN  VAL   215      35.179  -0.112  19.840  1.00 10.00      B   
ATOM   3338  CA  VAL   215      33.973   1.093  21.086  1.00 10.00      B   
ATOM   3339  CB  VAL   215      34.450   2.472  20.584  1.00 10.00      B   
ATOM   3340  CG1 VAL   215      33.367   3.525  20.769  1.00 10.00      B   
ATOM   3341  CG2 VAL   215      35.723   2.888  21.310  1.00 10.00      B   
ATOM   3342  C   VAL   215      32.591   0.777  20.526  1.00 10.00      B   
ATOM   3343  O   VAL   215      32.438   0.461  19.345  1.00 10.00      B   
ATOM   3344  N   ARG   216      31.596   0.833  21.395  1.00 10.00      B   
ATOM   3345  HN  ARG   216      31.795   1.052  22.331  1.00 10.00      B   
ATOM   3346  CA  ARG   216      30.218   0.586  21.006  1.00 10.00      B   
ATOM   3347  CB  ARG   216      29.550  -0.395  21.975  1.00 10.00      B   
ATOM   3348  CG  ARG   216      28.122  -0.767  21.607  1.00 10.00      B   
ATOM   3349  CD  ARG   216      27.501  -1.696  22.639  1.00 10.00      B   
ATOM   3350  NE  ARG   216      27.559  -3.099  22.226  1.00 10.00      B   
ATOM   3351  HE  ARG   216      28.428  -3.443  21.919  1.00 10.00      B   
ATOM   3352  CZ  ARG   216      26.512  -3.927  22.256  1.00 10.00      B   
ATOM   3353  NH1 ARG   216      25.330  -3.492  22.684  1.00 10.00      B   
ATOM   3354 HH11 ARG   216      25.218  -2.503  22.996  1.00 10.00      B   
ATOM   3355 HH12 ARG   216      24.510  -4.138  22.711  1.00 10.00      B   
ATOM   3356  NH2 ARG   216      26.644  -5.180  21.841  1.00 10.00      B   
ATOM   3357 HH21 ARG   216      25.826  -5.829  21.862  1.00 10.00      B   
ATOM   3358 HH22 ARG   216      27.566  -5.524  21.484  1.00 10.00      B   
ATOM   3359  C   ARG   216      29.471   1.913  20.992  1.00 10.00      B   
ATOM   3360  O   ARG   216      29.623   2.722  21.909  1.00 10.00      B   
ATOM   3361  N   CYS   217      28.686   2.146  19.951  1.00 10.00      B   
ATOM   3362  HN  CYS   217      28.600   1.462  19.247  1.00 10.00      B   
ATOM   3363  CA  CYS   217      27.939   3.389  19.828  1.00 10.00      B   
ATOM   3364  CB  CYS   217      27.283   3.484  18.448  1.00 10.00      B   
ATOM   3365  SG  CYS   217      27.166   5.165  17.793  1.00 10.00      B   
ATOM   3366  HG  CYS   217      25.876   5.462  17.678  1.00 10.00      B   
ATOM   3367  C   CYS   217      26.894   3.523  20.936  1.00 10.00      B   
ATOM   3368  O   CYS   217      26.071   2.628  21.137  1.00 10.00      B   
ATOM   3369  N   PRO   218      26.933   4.635  21.692  1.00 10.00      B   
ATOM   3370  CA  PRO   218      25.985   4.889  22.785  1.00 10.00      B   
ATOM   3371  CB  PRO   218      26.511   6.176  23.437  1.00 10.00      B   
ATOM   3372  CG  PRO   218      27.902   6.336  22.927  1.00 10.00      B   
ATOM   3373  CD  PRO   218      27.915   5.721  21.560  1.00 10.00      B   
ATOM   3374  C   PRO   218      24.571   5.117  22.260  1.00 10.00      B   
ATOM   3375  O   PRO   218      23.588   4.877  22.959  1.00 10.00      B   
ATOM   3376  N   MET   219      24.481   5.583  21.023  1.00 10.00      B   
ATOM   3377  HN  MET   219      25.304   5.744  20.517  1.00 10.00      B   
ATOM   3378  CA  MET   219      23.200   5.847  20.385  1.00 10.00      B   
ATOM   3379  CB  MET   219      22.847   7.335  20.473  1.00 10.00      B   
ATOM   3380  CG  MET   219      22.124   7.740  21.747  1.00 10.00      B   
ATOM   3381  SD  MET   219      21.514   9.437  21.686  1.00 10.00      B   
ATOM   3382  CE  MET   219      20.576   9.514  23.208  1.00 10.00      B   
ATOM   3383  C   MET   219      23.246   5.422  18.926  1.00 10.00      B   
ATOM   3384  O   MET   219      24.307   5.440  18.302  1.00 10.00      B   
ATOM   3385  N   GLU   220      22.100   5.034  18.388  1.00 10.00      B   
ATOM   3386  HN  GLU   220      21.286   5.040  18.936  1.00 10.00      B   
ATOM   3387  CA  GLU   220      22.017   4.606  16.999  1.00 10.00      B   
ATOM   3388  CB  GLU   220      20.717   3.845  16.755  1.00 10.00      B   
ATOM   3389  CG  GLU   220      20.567   2.593  17.595  1.00 10.00      B   
ATOM   3390  CD  GLU   220      19.145   2.085  17.602  1.00 10.00      B   
ATOM   3391  OE1 GLU   220      18.344   2.565  18.434  1.00 10.00      B   
ATOM   3392  OE2 GLU   220      18.814   1.211  16.777  1.00 10.00      B   
ATOM   3393  C   GLU   220      22.086   5.806  16.069  1.00 10.00      B   
ATOM   3394  O   GLU   220      21.509   6.858  16.354  1.00 10.00      B   
ATOM   3395  N   LEU   221      22.787   5.648  14.960  1.00 10.00      B   
ATOM   3396  HN  LEU   221      23.214   4.781  14.779  1.00 10.00      B   
ATOM   3397  CA  LEU   221      22.925   6.723  13.993  1.00 10.00      B   
ATOM   3398  CB  LEU   221      24.333   6.734  13.393  1.00 10.00      B   
ATOM   3399  CG  LEU   221      25.479   7.001  14.376  1.00 10.00      B   
ATOM   3400  CD1 LEU   221      26.827   6.805  13.700  1.00 10.00      B   
ATOM   3401  CD2 LEU   221      25.373   8.401  14.962  1.00 10.00      B   
ATOM   3402  C   LEU   221      21.869   6.592  12.904  1.00 10.00      B   
ATOM   3403  O   LEU   221      21.848   5.613  12.156  1.00 10.00      B   
ATOM   3404  N   SER   222      20.985   7.573  12.827  1.00 10.00      B   
ATOM   3405  HN  SER   222      21.052   8.332  13.447  1.00 10.00      B   
ATOM   3406  CA  SER   222      19.915   7.557  11.845  1.00 10.00      B   
ATOM   3407  CB  SER   222      18.556   7.488  12.555  1.00 10.00      B   
ATOM   3408  OG  SER   222      17.485   7.477  11.625  1.00 10.00      B   
ATOM   3409  HG  SER   222      16.718   7.922  12.009  1.00 10.00      B   
ATOM   3410  C   SER   222      19.975   8.780  10.938  1.00 10.00      B   
ATOM   3411  O   SER   222      20.197   9.903  11.399  1.00 10.00      B   
ATOM   3412  N   THR   223      19.803   8.546   9.645  1.00 10.00      B   
ATOM   3413  HN  THR   223      19.687   7.617   9.337  1.00 10.00      B   
ATOM   3414  CA  THR   223      19.803   9.614   8.661  1.00 10.00      B   
ATOM   3415  CB  THR   223      20.816   9.330   7.540  1.00 10.00      B   
ATOM   3416  OG1 THR   223      20.979   7.910   7.394  1.00 10.00      B   
ATOM   3417  HG1 THR   223      21.822   7.726   6.953  1.00 10.00      B   
ATOM   3418  CG2 THR   223      22.160   9.962   7.871  1.00 10.00      B   
ATOM   3419  C   THR   223      18.408   9.755   8.062  1.00 10.00      B   
ATOM   3420  O   THR   223      18.183  10.551   7.147  1.00 10.00      B   
ATOM   3421  N   TYR   224      17.481   8.964   8.593  1.00 10.00      B   
ATOM   3422  HN  TYR   224      17.737   8.357   9.322  1.00 10.00      B   
ATOM   3423  CA  TYR   224      16.098   8.978   8.140  1.00 10.00      B   
ATOM   3424  CB  TYR   224      15.344   7.763   8.699  1.00 10.00      B   
ATOM   3425  CG  TYR   224      13.833   7.873   8.643  1.00 10.00      B   
ATOM   3426  CD1 TYR   224      13.159   7.936   7.430  1.00 10.00      B   
ATOM   3427  CD2 TYR   224      13.080   7.915   9.811  1.00 10.00      B   
ATOM   3428  CE1 TYR   224      11.781   8.037   7.382  1.00 10.00      B   
ATOM   3429  CE2 TYR   224      11.702   8.015   9.772  1.00 10.00      B   
ATOM   3430  CZ  TYR   224      11.058   8.077   8.557  1.00 10.00      B   
ATOM   3431  OH  TYR   224       9.684   8.179   8.515  1.00 10.00      B   
ATOM   3432  HH  TYR   224       9.335   8.270   9.417  1.00 10.00      B   
ATOM   3433  C   TYR   224      15.417  10.274   8.563  1.00 10.00      B   
ATOM   3434  O   TYR   224      15.440  10.644   9.738  1.00 10.00      B   
ATOM   3435  N   PHE   225      14.821  10.963   7.604  1.00 10.00      B   
ATOM   3436  HN  PHE   225      14.843  10.624   6.686  1.00 10.00      B   
ATOM   3437  CA  PHE   225      14.142  12.215   7.879  1.00 10.00      B   
ATOM   3438  CB  PHE   225      15.096  13.391   7.634  1.00 10.00      B   
ATOM   3439  CG  PHE   225      14.505  14.738   7.944  1.00 10.00      B   
ATOM   3440  CD1 PHE   225      14.141  15.068   9.239  1.00 10.00      B   
ATOM   3441  CD2 PHE   225      14.320  15.675   6.939  1.00 10.00      B   
ATOM   3442  CE1 PHE   225      13.603  16.307   9.527  1.00 10.00      B   
ATOM   3443  CE2 PHE   225      13.782  16.913   7.221  1.00 10.00      B   
ATOM   3444  CZ  PHE   225      13.422  17.231   8.516  1.00 10.00      B   
ATOM   3445  C   PHE   225      12.892  12.360   7.020  1.00 10.00      B   
ATOM   3446  O   PHE   225      12.892  12.006   5.837  1.00 10.00      B   
ATOM   3447  N   ARG   226      11.825  12.859   7.632  1.00 10.00      B   
ATOM   3448  HN  ARG   226      11.887  13.089   8.583  1.00 10.00      B   
ATOM   3449  CA  ARG   226      10.567  13.078   6.931  1.00 10.00      B   
ATOM   3450  CB  ARG   226       9.381  12.961   7.895  1.00 10.00      B   
ATOM   3451  CG  ARG   226       9.219  11.574   8.501  1.00 10.00      B   
ATOM   3452  CD  ARG   226       8.012  11.486   9.427  1.00 10.00      B   
ATOM   3453  NE  ARG   226       6.738  11.599   8.710  1.00 10.00      B   
ATOM   3454  HE  ARG   226       6.572  12.433   8.220  1.00 10.00      B   
ATOM   3455  CZ  ARG   226       5.802  10.647   8.694  1.00 10.00      B   
ATOM   3456  NH1 ARG   226       5.985   9.505   9.348  1.00 10.00      B   
ATOM   3457 HH11 ARG   226       5.250   8.768   9.329  1.00 10.00      B   
ATOM   3458 HH12 ARG   226       6.871   9.336   9.885  1.00 10.00      B   
ATOM   3459  NH2 ARG   226       4.675  10.840   8.020  1.00 10.00      B   
ATOM   3460 HH21 ARG   226       3.936  10.100   8.003  1.00 10.00      B   
ATOM   3461 HH22 ARG   226       4.523  11.732   7.502  1.00 10.00      B   
ATOM   3462  C   ARG   226      10.589  14.454   6.275  1.00 10.00      B   
ATOM   3463  O   ARG   226      10.605  15.481   6.955  1.00 10.00      B   
ATOM   3464  N   ILE   227      10.611  14.469   4.955  1.00 10.00      B   
ATOM   3465  HN  ILE   227      10.580  13.618   4.462  1.00 10.00      B   
ATOM   3466  CA  ILE   227      10.658  15.714   4.208  1.00 10.00      B   
ATOM   3467  CB  ILE   227      11.714  15.653   3.083  1.00 10.00      B   
ATOM   3468  CG1 ILE   227      12.987  14.952   3.569  1.00 10.00      B   
ATOM   3469  CG2 ILE   227      12.036  17.052   2.579  1.00 10.00      B   
ATOM   3470  CD1 ILE   227      13.923  14.543   2.453  1.00 10.00      B   
ATOM   3471  C   ILE   227       9.301  16.021   3.590  1.00 10.00      B   
ATOM   3472  O   ILE   227       8.733  15.200   2.871  1.00 10.00      B   
ATOM   3473  N   ASN   228       8.784  17.204   3.877  1.00 10.00      B   
ATOM   3474  HN  ASN   228       9.278  17.810   4.470  1.00 10.00      B   
ATOM   3475  CA  ASN   228       7.495  17.623   3.339  1.00 10.00      B   
ATOM   3476  CB  ASN   228       6.711  18.410   4.396  1.00 10.00      B   
ATOM   3477  CG  ASN   228       5.217  18.425   4.131  1.00 10.00      B   
ATOM   3478  OD1 ASN   228       4.671  17.501   3.528  1.00 10.00      B   
ATOM   3479  ND2 ASN   228       4.549  19.471   4.584  1.00 10.00      B   
ATOM   3480 HD21 ASN   228       5.048  20.169   5.061  1.00 10.00      B   
ATOM   3481 HD22 ASN   228       3.581  19.514   4.424  1.00 10.00      B   
ATOM   3482  C   ASN   228       7.703  18.471   2.084  1.00 10.00      B   
ATOM   3483  O   ASN   228       6.844  19.264   1.694  1.00 10.00      B   
ATOM   3484  N   ALA   229       8.854  18.283   1.449  1.00 10.00      B   
ATOM   3485  HN  ALA   229       9.480  17.612   1.790  1.00 10.00      B   
ATOM   3486  CA  ALA   229       9.207  19.023   0.249  1.00 10.00      B   
ATOM   3487  CB  ALA   229      10.166  20.151   0.601  1.00 10.00      B   
ATOM   3488  C   ALA   229       9.835  18.088  -0.783  1.00 10.00      B   
ATOM   3489  O   ALA   229       9.913  16.881  -0.565  1.00 10.00      B   
ATOM   3490  N   GLU   230      10.278  18.649  -1.901  1.00 10.00      B   
ATOM   3491  HN  GLU   230      10.183  19.618  -2.019  1.00 10.00      B   
ATOM   3492  CA  GLU   230      10.902  17.863  -2.960  1.00 10.00      B   
ATOM   3493  CB  GLU   230      10.966  18.677  -4.254  1.00 10.00      B   
ATOM   3494  CG  GLU   230       9.628  19.241  -4.706  1.00 10.00      B   
ATOM   3495  CD  GLU   230       9.775  20.264  -5.811  1.00 10.00      B   
ATOM   3496  OE1 GLU   230      10.331  21.353  -5.549  1.00 10.00      B   
ATOM   3497  OE2 GLU   230       9.339  19.988  -6.948  1.00 10.00      B   
ATOM   3498  C   GLU   230      12.307  17.432  -2.545  1.00 10.00      B   
ATOM   3499  O   GLU   230      12.940  18.078  -1.707  1.00 10.00      B   
ATOM   3500  N   LYS   231      12.789  16.341  -3.126  1.00 10.00      B   
ATOM   3501  HN  LYS   231      12.237  15.862  -3.781  1.00 10.00      B   
ATOM   3502  CA  LYS   231      14.120  15.839  -2.810  1.00 10.00      B   
ATOM   3503  CB  LYS   231      14.278  14.377  -3.238  1.00 10.00      B   
ATOM   3504  CG  LYS   231      15.485  13.682  -2.628  1.00 10.00      B   
ATOM   3505  CD  LYS   231      15.481  12.191  -2.927  1.00 10.00      B   
ATOM   3506  CE  LYS   231      16.490  11.455  -2.059  1.00 10.00      B   
ATOM   3507  NZ  LYS   231      16.235  11.670  -0.609  1.00 10.00      B   
ATOM   3508  HZ1 LYS   231      15.313  11.268  -0.343  1.00 10.00      B   
ATOM   3509  HZ2 LYS   231      16.230  12.686  -0.396  1.00 10.00      B   
ATOM   3510  HZ3 LYS   231      16.978  11.214  -0.041  1.00 10.00      B   
ATOM   3511  C   LYS   231      15.190  16.710  -3.460  1.00 10.00      B   
ATOM   3512  O   LYS   231      14.995  17.230  -4.558  1.00 10.00      B   
ATOM   3513  N   THR   232      16.312  16.870  -2.778  1.00 10.00      B   
ATOM   3514  HN  THR   232      16.408  16.440  -1.904  1.00 10.00      B   
ATOM   3515  CA  THR   232      17.402  17.689  -3.281  1.00 10.00      B   
ATOM   3516  CB  THR   232      18.091  18.414  -2.115  1.00 10.00      B   
ATOM   3517  OG1 THR   232      17.263  18.310  -0.947  1.00 10.00      B   
ATOM   3518  HG1 THR   232      16.470  18.844  -1.072  1.00 10.00      B   
ATOM   3519  CG2 THR   232      18.305  19.880  -2.451  1.00 10.00      B   
ATOM   3520  C   THR   232      18.449  16.866  -4.033  1.00 10.00      B   
ATOM   3521  O   THR   232      18.702  17.099  -5.217  1.00 10.00      B   
ATOM   3522  N   GLY   233      19.041  15.897  -3.346  1.00 10.00      B   
ATOM   3523  HN  GLY   233      18.762  15.720  -2.423  1.00 10.00      B   
ATOM   3524  CA  GLY   233      20.081  15.083  -3.945  1.00 10.00      B   
ATOM   3525  C   GLY   233      19.569  14.008  -4.883  1.00 10.00      B   
ATOM   3526  O   GLY   233      18.423  13.563  -4.784  1.00 10.00      B   
ATOM   3527  N   GLN   234      20.436  13.600  -5.798  1.00 10.00      B   
ATOM   3528  HN  GLN   234      21.323  14.015  -5.821  1.00 10.00      B   
ATOM   3529  CA  GLN   234      20.123  12.566  -6.774  1.00 10.00      B   
ATOM   3530  CB  GLN   234      20.289  13.119  -8.192  1.00 10.00      B   
ATOM   3531  CG  GLN   234      19.447  14.347  -8.497  1.00 10.00      B   
ATOM   3532  CD  GLN   234      20.084  15.240  -9.547  1.00 10.00      B   
ATOM   3533  OE1 GLN   234      21.308  15.358  -9.627  1.00 10.00      B   
ATOM   3534  NE2 GLN   234      19.267  15.868 -10.368  1.00 10.00      B   
ATOM   3535 HE21 GLN   234      18.300  15.726 -10.261  1.00 10.00      B   
ATOM   3536 HE22 GLN   234      19.655  16.450 -11.052  1.00 10.00      B   
ATOM   3537  C   GLN   234      21.071  11.388  -6.582  1.00 10.00      B   
ATOM   3538  O   GLN   234      20.650  10.231  -6.522  1.00 10.00      B   
ATOM   3539  N   PHE   235      22.356  11.701  -6.487  1.00 10.00      B   
ATOM   3540  HN  PHE   235      22.621  12.641  -6.552  1.00 10.00      B   
ATOM   3541  CA  PHE   235      23.389  10.695  -6.294  1.00 10.00      B   
ATOM   3542  CB  PHE   235      24.423  10.766  -7.426  1.00 10.00      B   
ATOM   3543  CG  PHE   235      23.833  10.987  -8.791  1.00 10.00      B   
ATOM   3544  CD1 PHE   235      23.892  12.234  -9.391  1.00 10.00      B   
ATOM   3545  CD2 PHE   235      23.217   9.953  -9.473  1.00 10.00      B   
ATOM   3546  CE1 PHE   235      23.350  12.445 -10.644  1.00 10.00      B   
ATOM   3547  CE2 PHE   235      22.672  10.155 -10.726  1.00 10.00      B   
ATOM   3548  CZ  PHE   235      22.738  11.403 -11.314  1.00 10.00      B   
ATOM   3549  C   PHE   235      24.083  10.921  -4.956  1.00 10.00      B   
ATOM   3550  O   PHE   235      24.526  12.033  -4.659  1.00 10.00      B   
ATOM   3551  N   GLU   236      24.163   9.878  -4.147  1.00 10.00      B   
ATOM   3552  HN  GLU   236      23.777   9.020  -4.429  1.00 10.00      B   
ATOM   3553  CA  GLU   236      24.805   9.975  -2.843  1.00 10.00      B   
ATOM   3554  CB  GLU   236      23.762  10.225  -1.752  1.00 10.00      B   
ATOM   3555  CG  GLU   236      22.662   9.179  -1.699  1.00 10.00      B   
ATOM   3556  CD  GLU   236      21.486   9.614  -0.857  1.00 10.00      B   
ATOM   3557  OE1 GLU   236      21.697  10.008   0.310  1.00 10.00      B   
ATOM   3558  OE2 GLU   236      20.340   9.555  -1.356  1.00 10.00      B   
ATOM   3559  C   GLU   236      25.602   8.715  -2.536  1.00 10.00      B   
ATOM   3560  O   GLU   236      25.349   7.654  -3.109  1.00 10.00      B   
ATOM   3561  N   ARG   237      26.577   8.834  -1.649  1.00 10.00      B   
ATOM   3562  HN  ARG   237      26.748   9.708  -1.238  1.00 10.00      B   
ATOM   3563  CA  ARG   237      27.403   7.697  -1.271  1.00 10.00      B   
ATOM   3564  CB  ARG   237      28.772   7.766  -1.946  1.00 10.00      B   
ATOM   3565  CG  ARG   237      28.751   7.382  -3.413  1.00 10.00      B   
ATOM   3566  CD  ARG   237      30.134   7.490  -4.029  1.00 10.00      B   
ATOM   3567  NE  ARG   237      31.056   6.470  -3.524  1.00 10.00      B   
ATOM   3568  HE  ARG   237      30.697   5.812  -2.882  1.00 10.00      B   
ATOM   3569  CZ  ARG   237      32.339   6.397  -3.876  1.00 10.00      B   
ATOM   3570  NH1 ARG   237      32.841   7.286  -4.725  1.00 10.00      B   
ATOM   3571 HH11 ARG   237      32.232   8.041  -5.112  1.00 10.00      B   
ATOM   3572 HH12 ARG   237      33.845   7.241  -5.004  1.00 10.00      B   
ATOM   3573  NH2 ARG   237      33.120   5.440  -3.382  1.00 10.00      B   
ATOM   3574 HH21 ARG   237      32.737   4.734  -2.701  1.00 10.00      B   
ATOM   3575 HH22 ARG   237      34.122   5.380  -3.668  1.00 10.00      B   
ATOM   3576  C   ARG   237      27.564   7.618   0.236  1.00 10.00      B   
ATOM   3577  O   ARG   237      27.655   8.639   0.917  1.00 10.00      B   
ATOM   3578  N   THR   238      27.584   6.402   0.755  1.00 10.00      B   
ATOM   3579  HN  THR   238      27.503   5.621   0.159  1.00 10.00      B   
ATOM   3580  CA  THR   238      27.735   6.189   2.184  1.00 10.00      B   
ATOM   3581  CB  THR   238      26.411   5.734   2.822  1.00 10.00      B   
ATOM   3582  OG1 THR   238      25.324   6.088   1.956  1.00 10.00      B   
ATOM   3583  HG1 THR   238      25.638   6.710   1.294  1.00 10.00      B   
ATOM   3584  CG2 THR   238      26.215   6.415   4.169  1.00 10.00      B   
ATOM   3585  C   THR   238      28.816   5.150   2.460  1.00 10.00      B   
ATOM   3586  O   THR   238      28.872   4.106   1.805  1.00 10.00      B   
ATOM   3587  N   ILE   239      29.691   5.454   3.406  1.00 10.00      B   
ATOM   3588  HN  ILE   239      29.608   6.312   3.879  1.00 10.00      B   
ATOM   3589  CA  ILE   239      30.766   4.546   3.773  1.00 10.00      B   
ATOM   3590  CB  ILE   239      32.165   5.110   3.415  1.00 10.00      B   
ATOM   3591  CG1 ILE   239      32.270   5.402   1.916  1.00 10.00      B   
ATOM   3592  CG2 ILE   239      33.265   4.141   3.831  1.00 10.00      B   
ATOM   3593  CD1 ILE   239      31.963   6.835   1.545  1.00 10.00      B   
ATOM   3594  C   ILE   239      30.697   4.244   5.265  1.00 10.00      B   
ATOM   3595  O   ILE   239      30.805   5.147   6.098  1.00 10.00      B   
ATOM   3596  N   LEU   240      30.496   2.981   5.593  1.00 10.00      B   
ATOM   3597  HN  LEU   240      30.423   2.307   4.880  1.00 10.00      B   
ATOM   3598  CA  LEU   240      30.404   2.555   6.981  1.00 10.00      B   
ATOM   3599  CB  LEU   240      29.095   1.790   7.206  1.00 10.00      B   
ATOM   3600  CG  LEU   240      28.403   1.998   8.557  1.00 10.00      B   
ATOM   3601  CD1 LEU   240      26.952   1.553   8.480  1.00 10.00      B   
ATOM   3602  CD2 LEU   240      29.133   1.250   9.663  1.00 10.00      B   
ATOM   3603  C   LEU   240      31.595   1.673   7.327  1.00 10.00      B   
ATOM   3604  O   LEU   240      31.729   0.566   6.802  1.00 10.00      B   
ATOM   3605  N   VAL   241      32.465   2.168   8.195  1.00 10.00      B   
ATOM   3606  HN  VAL   241      32.307   3.062   8.583  1.00 10.00      B   
ATOM   3607  CA  VAL   241      33.646   1.419   8.595  1.00 10.00      B   
ATOM   3608  CB  VAL   241      34.949   2.172   8.255  1.00 10.00      B   
ATOM   3609  CG1 VAL   241      36.156   1.280   8.509  1.00 10.00      B   
ATOM   3610  CG2 VAL   241      34.934   2.657   6.813  1.00 10.00      B   
ATOM   3611  C   VAL   241      33.629   1.107  10.087  1.00 10.00      B   
ATOM   3612  O   VAL   241      33.682   2.008  10.925  1.00 10.00      B   
ATOM   3613  N   ALA   242      33.550  -0.170  10.408  1.00 10.00      B   
ATOM   3614  HN  ALA   242      33.500  -0.843   9.692  1.00 10.00      B   
ATOM   3615  CA  ALA   242      33.548  -0.608  11.791  1.00 10.00      B   
ATOM   3616  CB  ALA   242      32.344  -1.493  12.065  1.00 10.00      B   
ATOM   3617  C   ALA   242      34.836  -1.363  12.074  1.00 10.00      B   
ATOM   3618  O   ALA   242      35.163  -2.319  11.367  1.00 10.00      B   
ATOM   3619  N   ASP   243      35.574  -0.924  13.083  1.00 10.00      B   
ATOM   3620  HN  ASP   243      35.266  -0.149  13.604  1.00 10.00      B   
ATOM   3621  CA  ASP   243      36.835  -1.561  13.446  1.00 10.00      B   
ATOM   3622  CB  ASP   243      37.698  -0.603  14.264  1.00 10.00      B   
ATOM   3623  CG  ASP   243      39.161  -0.682  13.893  1.00 10.00      B   
ATOM   3624  OD1 ASP   243      39.797  -1.722  14.176  1.00 10.00      B   
ATOM   3625  OD2 ASP   243      39.680   0.294  13.309  1.00 10.00      B   
ATOM   3626  C   ASP   243      36.591  -2.853  14.226  1.00 10.00      B   
ATOM   3627  O   ASP   243      35.473  -3.364  14.261  1.00 10.00      B   
ATOM   3628  N   GLU   244      37.638  -3.391  14.834  1.00 10.00      B   
ATOM   3629  HN  GLU   244      38.514  -2.944  14.772  1.00 10.00      B   
ATOM   3630  CA  GLU   244      37.515  -4.620  15.604  1.00 10.00      B   
ATOM   3631  CB  GLU   244      38.892  -5.191  15.941  1.00 10.00      B   
ATOM   3632  CG  GLU   244      39.741  -5.565  14.740  1.00 10.00      B   
ATOM   3633  CD  GLU   244      41.029  -6.254  15.144  1.00 10.00      B   
ATOM   3634  OE1 GLU   244      41.413  -6.163  16.332  1.00 10.00      B   
ATOM   3635  OE2 GLU   244      41.663  -6.892  14.280  1.00 10.00      B   
ATOM   3636  C   GLU   244      36.746  -4.376  16.897  1.00 10.00      B   
ATOM   3637  O   GLU   244      36.850  -3.309  17.497  1.00 10.00      B   
ATOM   3638  N   ASP   245      35.966  -5.369  17.306  1.00 10.00      B   
ATOM   3639  HN  ASP   245      35.912  -6.180  16.755  1.00 10.00      B   
ATOM   3640  CA  ASP   245      35.185  -5.301  18.546  1.00 10.00      B   
ATOM   3641  CB  ASP   245      36.112  -5.328  19.771  1.00 10.00      B   
ATOM   3642  CG  ASP   245      36.953  -6.584  19.864  1.00 10.00      B   
ATOM   3643  OD1 ASP   245      36.428  -7.623  20.321  1.00 10.00      B   
ATOM   3644  OD2 ASP   245      38.145  -6.533  19.490  1.00 10.00      B   
ATOM   3645  C   ASP   245      34.307  -4.056  18.608  1.00 10.00      B   
ATOM   3646  O   ASP   245      34.131  -3.464  19.677  1.00 10.00      B   
ATOM   3647  N   SER   246      33.754  -3.660  17.474  1.00 10.00      B   
ATOM   3648  HN  SER   246      33.907  -4.179  16.657  1.00 10.00      B   
ATOM   3649  CA  SER   246      32.913  -2.476  17.416  1.00 10.00      B   
ATOM   3650  CB  SER   246      33.479  -1.489  16.395  1.00 10.00      B   
ATOM   3651  OG  SER   246      34.890  -1.424  16.481  1.00 10.00      B   
ATOM   3652  HG  SER   246      35.220  -2.215  16.916  1.00 10.00      B   
ATOM   3653  C   SER   246      31.476  -2.828  17.052  1.00 10.00      B   
ATOM   3654  O   SER   246      31.227  -3.780  16.312  1.00 10.00      B   
ATOM   3655  N   TYR   247      30.536  -2.057  17.576  1.00 10.00      B   
ATOM   3656  HN  TYR   247      30.800  -1.313  18.157  1.00 10.00      B   
ATOM   3657  CA  TYR   247      29.122  -2.267  17.294  1.00 10.00      B   
ATOM   3658  CB  TYR   247      28.402  -2.958  18.457  1.00 10.00      B   
ATOM   3659  CG  TYR   247      26.900  -3.068  18.257  1.00 10.00      B   
ATOM   3660  CD1 TYR   247      26.370  -3.834  17.227  1.00 10.00      B   
ATOM   3661  CD2 TYR   247      26.015  -2.395  19.090  1.00 10.00      B   
ATOM   3662  CE1 TYR   247      25.005  -3.924  17.031  1.00 10.00      B   
ATOM   3663  CE2 TYR   247      24.649  -2.484  18.902  1.00 10.00      B   
ATOM   3664  CZ  TYR   247      24.150  -3.248  17.872  1.00 10.00      B   
ATOM   3665  OH  TYR   247      22.788  -3.337  17.679  1.00 10.00      B   
ATOM   3666  HH  TYR   247      22.575  -4.205  17.317  1.00 10.00      B   
ATOM   3667  C   TYR   247      28.459  -0.936  16.988  1.00 10.00      B   
ATOM   3668  O   TYR   247      28.630   0.034  17.734  1.00 10.00      B   
ATOM   3669  N   VAL   248      27.713  -0.891  15.894  1.00 10.00      B   
ATOM   3670  HN  VAL   248      27.610  -1.700  15.347  1.00 10.00      B   
ATOM   3671  CA  VAL   248      27.035   0.328  15.495  1.00 10.00      B   
ATOM   3672  CB  VAL   248      27.982   1.270  14.714  1.00 10.00      B   
ATOM   3673  CG1 VAL   248      28.358   0.686  13.359  1.00 10.00      B   
ATOM   3674  CG2 VAL   248      27.391   2.664  14.572  1.00 10.00      B   
ATOM   3675  C   VAL   248      25.780   0.032  14.672  1.00 10.00      B   
ATOM   3676  O   VAL   248      25.745  -0.906  13.865  1.00 10.00      B   
ATOM   3677  N   SER   249      24.746   0.823  14.900  1.00 10.00      B   
ATOM   3678  HN  SER   249      24.825   1.523  15.581  1.00 10.00      B   
ATOM   3679  CA  SER   249      23.491   0.680  14.188  1.00 10.00      B   
ATOM   3680  CB  SER   249      22.346   0.553  15.192  1.00 10.00      B   
ATOM   3681  OG  SER   249      22.811   0.023  16.424  1.00 10.00      B   
ATOM   3682  HG  SER   249      22.086  -0.426  16.872  1.00 10.00      B   
ATOM   3683  C   SER   249      23.274   1.896  13.294  1.00 10.00      B   
ATOM   3684  O   SER   249      23.438   3.037  13.737  1.00 10.00      B   
ATOM   3685  N   TYR   250      22.925   1.656  12.040  1.00 10.00      B   
ATOM   3686  HN  TYR   250      22.809   0.725  11.740  1.00 10.00      B   
ATOM   3687  CA  TYR   250      22.700   2.737  11.096  1.00 10.00      B   
ATOM   3688  CB  TYR   250      23.792   2.758  10.023  1.00 10.00      B   
ATOM   3689  CG  TYR   250      23.721   3.947   9.087  1.00 10.00      B   
ATOM   3690  CD1 TYR   250      23.917   5.241   9.554  1.00 10.00      B   
ATOM   3691  CD2 TYR   250      23.461   3.774   7.734  1.00 10.00      B   
ATOM   3692  CE1 TYR   250      23.855   6.327   8.701  1.00 10.00      B   
ATOM   3693  CE2 TYR   250      23.399   4.853   6.873  1.00 10.00      B   
ATOM   3694  CZ  TYR   250      23.596   6.126   7.360  1.00 10.00      B   
ATOM   3695  OH  TYR   250      23.526   7.207   6.503  1.00 10.00      B   
ATOM   3696  HH  TYR   250      24.309   7.756   6.615  1.00 10.00      B   
ATOM   3697  C   TYR   250      21.337   2.607  10.444  1.00 10.00      B   
ATOM   3698  O   TYR   250      21.013   1.577   9.851  1.00 10.00      B   
ATOM   3699  N   ILE   251      20.536   3.649  10.571  1.00 10.00      B   
ATOM   3700  HN  ILE   251      20.846   4.434  11.077  1.00 10.00      B   
ATOM   3701  CA  ILE   251      19.211   3.663   9.983  1.00 10.00      B   
ATOM   3702  CB  ILE   251      18.105   3.951  11.021  1.00 10.00      B   
ATOM   3703  CG1 ILE   251      18.193   2.973  12.200  1.00 10.00      B   
ATOM   3704  CG2 ILE   251      16.733   3.864  10.369  1.00 10.00      B   
ATOM   3705  CD1 ILE   251      18.972   3.503  13.387  1.00 10.00      B   
ATOM   3706  C   ILE   251      19.147   4.692   8.863  1.00 10.00      B   
ATOM   3707  O   ILE   251      19.000   5.890   9.107  1.00 10.00      B   
ATOM   3708  N   GLU   252      19.287   4.219   7.638  1.00 10.00      B   
ATOM   3709  HN  GLU   252      19.410   3.252   7.510  1.00 10.00      B   
ATOM   3710  CA  GLU   252      19.241   5.084   6.475  1.00 10.00      B   
ATOM   3711  CB  GLU   252      20.165   4.532   5.385  1.00 10.00      B   
ATOM   3712  CG  GLU   252      20.235   5.382   4.127  1.00 10.00      B   
ATOM   3713  CD  GLU   252      21.037   4.725   3.026  1.00 10.00      B   
ATOM   3714  OE1 GLU   252      21.982   5.361   2.514  1.00 10.00      B   
ATOM   3715  OE2 GLU   252      20.727   3.569   2.663  1.00 10.00      B   
ATOM   3716  C   GLU   252      17.812   5.153   5.960  1.00 10.00      B   
ATOM   3717  O   GLU   252      17.035   4.222   6.158  1.00 10.00      B   
ATOM   3718  N   GLY   253      17.453   6.251   5.322  1.00 10.00      B   
ATOM   3719  HN  GLY   253      18.094   6.988   5.215  1.00 10.00      B   
ATOM   3720  CA  GLY   253      16.116   6.371   4.798  1.00 10.00      B   
ATOM   3721  C   GLY   253      15.674   7.801   4.629  1.00 10.00      B   
ATOM   3722  O   GLY   253      16.387   8.729   5.007  1.00 10.00      B   
ATOM   3723  N   CYS   254      14.491   7.969   4.062  1.00 10.00      B   
ATOM   3724  HN  CYS   254      13.975   7.176   3.799  1.00 10.00      B   
ATOM   3725  CA  CYS   254      13.917   9.281   3.821  1.00 10.00      B   
ATOM   3726  CB  CYS   254      14.757  10.057   2.795  1.00 10.00      B   
ATOM   3727  SG  CYS   254      15.279   9.088   1.356  1.00 10.00      B   
ATOM   3728  HG  CYS   254      16.603   8.995   1.381  1.00 10.00      B   
ATOM   3729  C   CYS   254      12.490   9.123   3.314  1.00 10.00      B   
ATOM   3730  O   CYS   254      12.086   8.028   2.911  1.00 10.00      B   
ATOM   3731  N   SER   255      11.721  10.198   3.363  1.00 10.00      B   
ATOM   3732  HN  SER   255      12.083  11.030   3.735  1.00 10.00      B   
ATOM   3733  CA  SER   255      10.346  10.177   2.889  1.00 10.00      B   
ATOM   3734  CB  SER   255       9.396   9.778   4.014  1.00 10.00      B   
ATOM   3735  OG  SER   255       9.791   8.548   4.595  1.00 10.00      B   
ATOM   3736  HG  SER   255      10.532   8.184   4.094  1.00 10.00      B   
ATOM   3737  C   SER   255       9.958  11.539   2.345  1.00 10.00      B   
ATOM   3738  O   SER   255      10.009  12.534   3.066  1.00 10.00      B   
ATOM   3739  N   ALA   256       9.591  11.578   1.072  1.00 10.00      B   
ATOM   3740  HN  ALA   256       9.582  10.747   0.551  1.00 10.00      B   
ATOM   3741  CA  ALA   256       9.197  12.818   0.422  1.00 10.00      B   
ATOM   3742  CB  ALA   256      10.431  13.650   0.101  1.00 10.00      B   
ATOM   3743  C   ALA   256       8.400  12.519  -0.849  1.00 10.00      B   
ATOM   3744  O   ALA   256       8.518  11.428  -1.416  1.00 10.00      B   
ATOM   3745  N   PRO   257       7.564  13.473  -1.305  1.00 10.00      B   
ATOM   3746  CA  PRO   257       6.755  13.304  -2.518  1.00 10.00      B   
ATOM   3747  CB  PRO   257       5.881  14.563  -2.552  1.00 10.00      B   
ATOM   3748  CG  PRO   257       6.618  15.566  -1.729  1.00 10.00      B   
ATOM   3749  CD  PRO   257       7.335  14.784  -0.668  1.00 10.00      B   
ATOM   3750  C   PRO   257       7.618  13.220  -3.778  1.00 10.00      B   
ATOM   3751  O   PRO   257       8.755  13.701  -3.803  1.00 10.00      B   
ATOM   3752  N   VAL   258       7.082  12.599  -4.819  1.00 10.00      B   
ATOM   3753  HN  VAL   258       6.172  12.234  -4.744  1.00 10.00      B   
ATOM   3754  CA  VAL   258       7.806  12.454  -6.076  1.00 10.00      B   
ATOM   3755  CB  VAL   258       7.386  11.184  -6.843  1.00 10.00      B   
ATOM   3756  CG1 VAL   258       7.686   9.940  -6.020  1.00 10.00      B   
ATOM   3757  CG2 VAL   258       5.913  11.241  -7.222  1.00 10.00      B   
ATOM   3758  C   VAL   258       7.614  13.677  -6.968  1.00 10.00      B   
ATOM   3759  O   VAL   258       6.794  14.551  -6.675  1.00 10.00      B   
ATOM   3760  N   ARG   259       8.363  13.730  -8.060  1.00 10.00      B   
ATOM   3761  HN  ARG   259       8.978  12.990  -8.259  1.00 10.00      B   
ATOM   3762  CA  ARG   259       8.276  14.844  -8.991  1.00 10.00      B   
ATOM   3763  CB  ARG   259       9.672  15.245  -9.471  1.00 10.00      B   
ATOM   3764  CG  ARG   259      10.566  15.840  -8.398  1.00 10.00      B   
ATOM   3765  CD  ARG   259      11.846  16.390  -9.005  1.00 10.00      B   
ATOM   3766  NE  ARG   259      12.782  16.862  -7.987  1.00 10.00      B   
ATOM   3767  HE  ARG   259      13.356  16.188  -7.558  1.00 10.00      B   
ATOM   3768  CZ  ARG   259      12.905  18.138  -7.623  1.00 10.00      B   
ATOM   3769  NH1 ARG   259      12.155  19.074  -8.194  1.00 10.00      B   
ATOM   3770 HH11 ARG   259      12.254  20.070  -7.905  1.00 10.00      B   
ATOM   3771 HH12 ARG   259      11.465  18.821  -8.936  1.00 10.00      B   
ATOM   3772  NH2 ARG   259      13.775  18.480  -6.683  1.00 10.00      B   
ATOM   3773 HH21 ARG   259      14.373  17.754  -6.218  1.00 10.00      B   
ATOM   3774 HH22 ARG   259      13.872  19.479  -6.403  1.00 10.00      B   
ATOM   3775  C   ARG   259       7.415  14.474 -10.190  1.00 10.00      B   
ATOM   3776  O   ARG   259       6.938  13.344 -10.299  1.00 10.00      B   
ATOM   3777  N   ASP   260       7.225  15.425 -11.090  1.00 10.00      B   
ATOM   3778  HN  ASP   260       7.633  16.305 -10.949  1.00 10.00      B   
ATOM   3779  CA  ASP   260       6.425  15.191 -12.290  1.00 10.00      B   
ATOM   3780  CB  ASP   260       5.811  16.493 -12.816  1.00 10.00      B   
ATOM   3781  CG  ASP   260       6.848  17.494 -13.279  1.00 10.00      B   
ATOM   3782  OD1 ASP   260       7.326  18.286 -12.439  1.00 10.00      B   
ATOM   3783  OD2 ASP   260       7.190  17.499 -14.482  1.00 10.00      B   
ATOM   3784  C   ASP   260       7.268  14.528 -13.371  1.00 10.00      B   
ATOM   3785  O   ASP   260       6.756  13.788 -14.208  1.00 10.00      B   
ATOM   3786  N   SER   261       8.565  14.790 -13.337  1.00 10.00      B   
ATOM   3787  HN  SER   261       8.916  15.382 -12.636  1.00 10.00      B   
ATOM   3788  CA  SER   261       9.485  14.217 -14.307  1.00 10.00      B   
ATOM   3789  CB  SER   261      10.497  15.276 -14.743  1.00 10.00      B   
ATOM   3790  OG  SER   261       9.892  16.562 -14.805  1.00 10.00      B   
ATOM   3791  HG  SER   261       8.932  16.473 -14.717  1.00 10.00      B   
ATOM   3792  C   SER   261      10.202  13.007 -13.704  1.00 10.00      B   
ATOM   3793  O   SER   261      10.040  12.712 -12.517  1.00 10.00      B   
ATOM   3794  N   TYR   262      10.984  12.307 -14.521  1.00 10.00      B   
ATOM   3795  HN  TYR   262      11.074  12.589 -15.457  1.00 10.00      B   
ATOM   3796  CA  TYR   262      11.717  11.134 -14.059  1.00 10.00      B   
ATOM   3797  CB  TYR   262      12.209  10.298 -15.246  1.00 10.00      B   
ATOM   3798  CG  TYR   262      11.200   9.312 -15.788  1.00 10.00      B   
ATOM   3799  CD1 TYR   262      10.524   9.562 -16.973  1.00 10.00      B   
ATOM   3800  CD2 TYR   262      10.932   8.125 -15.117  1.00 10.00      B   
ATOM   3801  CE1 TYR   262       9.609   8.658 -17.476  1.00 10.00      B   
ATOM   3802  CE2 TYR   262      10.017   7.216 -15.612  1.00 10.00      B   
ATOM   3803  CZ  TYR   262       9.359   7.489 -16.793  1.00 10.00      B   
ATOM   3804  OH  TYR   262       8.447   6.586 -17.294  1.00 10.00      B   
ATOM   3805  HH  TYR   262       8.029   6.118 -16.560  1.00 10.00      B   
ATOM   3806  C   TYR   262      12.904  11.539 -13.194  1.00 10.00      B   
ATOM   3807  O   TYR   262      13.888  12.087 -13.693  1.00 10.00      B   
ATOM   3808  N   GLN   263      12.800  11.300 -11.898  1.00 10.00      B   
ATOM   3809  HN  GLN   263      11.980  10.894 -11.549  1.00 10.00      B   
ATOM   3810  CA  GLN   263      13.878  11.624 -10.981  1.00 10.00      B   
ATOM   3811  CB  GLN   263      13.324  12.115  -9.641  1.00 10.00      B   
ATOM   3812  CG  GLN   263      14.371  12.740  -8.732  1.00 10.00      B   
ATOM   3813  CD  GLN   263      13.802  13.196  -7.403  1.00 10.00      B   
ATOM   3814  OE1 GLN   263      12.632  13.565  -7.304  1.00 10.00      B   
ATOM   3815  NE2 GLN   263      14.627  13.174  -6.370  1.00 10.00      B   
ATOM   3816 HE21 GLN   263      15.548  12.869  -6.519  1.00 10.00      B   
ATOM   3817 HE22 GLN   263      14.287  13.466  -5.500  1.00 10.00      B   
ATOM   3818  C   GLN   263      14.755  10.396 -10.775  1.00 10.00      B   
ATOM   3819  O   GLN   263      14.254   9.310 -10.484  1.00 10.00      B   
ATOM   3820  N   LEU   264      16.053  10.562 -10.955  1.00 10.00      B   
ATOM   3821  HN  LEU   264      16.393  11.446 -11.205  1.00 10.00      B   
ATOM   3822  CA  LEU   264      16.990   9.463 -10.796  1.00 10.00      B   
ATOM   3823  CB  LEU   264      18.056   9.506 -11.899  1.00 10.00      B   
ATOM   3824  CG  LEU   264      19.106   8.387 -11.887  1.00 10.00      B   
ATOM   3825  CD1 LEU   264      18.457   7.031 -12.124  1.00 10.00      B   
ATOM   3826  CD2 LEU   264      20.186   8.652 -12.925  1.00 10.00      B   
ATOM   3827  C   LEU   264      17.650   9.497  -9.423  1.00 10.00      B   
ATOM   3828  O   LEU   264      18.131  10.540  -8.975  1.00 10.00      B   
ATOM   3829  N   HIS   265      17.646   8.360  -8.751  1.00 10.00      B   
ATOM   3830  HN  HIS   265      17.203   7.571  -9.141  1.00 10.00      B   
ATOM   3831  CA  HIS   265      18.265   8.246  -7.446  1.00 10.00      B   
ATOM   3832  CB  HIS   265      17.222   8.021  -6.347  1.00 10.00      B   
ATOM   3833  CG  HIS   265      17.817   7.928  -4.972  1.00 10.00      B   
ATOM   3834  ND1 HIS   265      17.700   6.811  -4.173  1.00 10.00      B   
ATOM   3835  HD1 HIS   265      17.233   5.973  -4.415  1.00 10.00      B   
ATOM   3836  CD2 HIS   265      18.539   8.823  -4.257  1.00 10.00      B   
ATOM   3837  CE1 HIS   265      18.330   7.021  -3.031  1.00 10.00      B   
ATOM   3838  NE2 HIS   265      18.846   8.234  -3.059  1.00 10.00      B   
ATOM   3839  HE2 HIS   265      19.381   8.650  -2.330  1.00 10.00      B   
ATOM   3840  C   HIS   265      19.284   7.115  -7.448  1.00 10.00      B   
ATOM   3841  O   HIS   265      18.921   5.937  -7.461  1.00 10.00      B   
ATOM   3842  N   ALA   266      20.552   7.479  -7.441  1.00 10.00      B   
ATOM   3843  HN  ALA   266      20.778   8.437  -7.421  1.00 10.00      B   
ATOM   3844  CA  ALA   266      21.623   6.500  -7.434  1.00 10.00      B   
ATOM   3845  CB  ALA   266      22.512   6.671  -8.656  1.00 10.00      B   
ATOM   3846  C   ALA   266      22.431   6.640  -6.157  1.00 10.00      B   
ATOM   3847  O   ALA   266      22.671   7.753  -5.683  1.00 10.00      B   
ATOM   3848  N   ALA   267      22.847   5.523  -5.592  1.00 10.00      B   
ATOM   3849  HN  ALA   267      22.646   4.660  -6.018  1.00 10.00      B   
ATOM   3850  CA  ALA   267      23.616   5.554  -4.364  1.00 10.00      B   
ATOM   3851  CB  ALA   267      22.694   5.594  -3.155  1.00 10.00      B   
ATOM   3852  C   ALA   267      24.569   4.377  -4.275  1.00 10.00      B   
ATOM   3853  O   ALA   267      24.289   3.296  -4.792  1.00 10.00      B   
ATOM   3854  N   VAL   268      25.703   4.607  -3.631  1.00 10.00      B   
ATOM   3855  HN  VAL   268      25.865   5.504  -3.267  1.00 10.00      B   
ATOM   3856  CA  VAL   268      26.714   3.577  -3.440  1.00 10.00      B   
ATOM   3857  CB  VAL   268      28.029   3.912  -4.181  1.00 10.00      B   
ATOM   3858  CG1 VAL   268      29.127   2.924  -3.815  1.00 10.00      B   
ATOM   3859  CG2 VAL   268      27.811   3.915  -5.685  1.00 10.00      B   
ATOM   3860  C   VAL   268      26.994   3.427  -1.948  1.00 10.00      B   
ATOM   3861  O   VAL   268      27.301   4.406  -1.266  1.00 10.00      B   
ATOM   3862  N   VAL   269      26.863   2.213  -1.438  1.00 10.00      B   
ATOM   3863  HN  VAL   269      26.614   1.466  -2.026  1.00 10.00      B   
ATOM   3864  CA  VAL   269      27.097   1.961  -0.027  1.00 10.00      B   
ATOM   3865  CB  VAL   269      25.817   1.483   0.689  1.00 10.00      B   
ATOM   3866  CG1 VAL   269      26.103   1.159   2.147  1.00 10.00      B   
ATOM   3867  CG2 VAL   269      24.737   2.548   0.590  1.00 10.00      B   
ATOM   3868  C   VAL   269      28.212   0.945   0.171  1.00 10.00      B   
ATOM   3869  O   VAL   269      28.101  -0.206  -0.259  1.00 10.00      B   
ATOM   3870  N   GLU   270      29.278   1.386   0.823  1.00 10.00      B   
ATOM   3871  HN  GLU   270      29.286   2.315   1.145  1.00 10.00      B   
ATOM   3872  CA  GLU   270      30.427   0.540   1.096  1.00 10.00      B   
ATOM   3873  CB  GLU   270      31.713   1.234   0.638  1.00 10.00      B   
ATOM   3874  CG  GLU   270      31.795   1.458  -0.865  1.00 10.00      B   
ATOM   3875  CD  GLU   270      32.944   2.364  -1.266  1.00 10.00      B   
ATOM   3876  OE1 GLU   270      34.093   1.871  -1.366  1.00 10.00      B   
ATOM   3877  OE2 GLU   270      32.702   3.572  -1.489  1.00 10.00      B   
ATOM   3878  C   GLU   270      30.502   0.224   2.586  1.00 10.00      B   
ATOM   3879  O   GLU   270      30.773   1.106   3.403  1.00 10.00      B   
ATOM   3880  N   VAL   271      30.229  -1.025   2.937  1.00 10.00      B   
ATOM   3881  HN  VAL   271      29.996  -1.676   2.242  1.00 10.00      B   
ATOM   3882  CA  VAL   271      30.264  -1.452   4.332  1.00 10.00      B   
ATOM   3883  CB  VAL   271      29.005  -2.257   4.724  1.00 10.00      B   
ATOM   3884  CG1 VAL   271      28.989  -2.525   6.221  1.00 10.00      B   
ATOM   3885  CG2 VAL   271      27.742  -1.522   4.301  1.00 10.00      B   
ATOM   3886  C   VAL   271      31.505  -2.291   4.614  1.00 10.00      B   
ATOM   3887  O   VAL   271      31.677  -3.375   4.052  1.00 10.00      B   
ATOM   3888  N   ILE   272      32.366  -1.781   5.482  1.00 10.00      B   
ATOM   3889  HN  ILE   272      32.164  -0.912   5.902  1.00 10.00      B   
ATOM   3890  CA  ILE   272      33.595  -2.474   5.842  1.00 10.00      B   
ATOM   3891  CB  ILE   272      34.835  -1.588   5.593  1.00 10.00      B   
ATOM   3892  CG1 ILE   272      34.820  -1.056   4.157  1.00 10.00      B   
ATOM   3893  CG2 ILE   272      36.112  -2.373   5.858  1.00 10.00      B   
ATOM   3894  CD1 ILE   272      35.812   0.055   3.902  1.00 10.00      B   
ATOM   3895  C   ILE   272      33.555  -2.900   7.308  1.00 10.00      B   
ATOM   3896  O   ILE   272      33.716  -2.077   8.213  1.00 10.00      B   
ATOM   3897  N   ILE   273      33.327  -4.185   7.536  1.00 10.00      B   
ATOM   3898  HN  ILE   273      33.205  -4.793   6.775  1.00 10.00      B   
ATOM   3899  CA  ILE   273      33.252  -4.719   8.889  1.00 10.00      B   
ATOM   3900  CB  ILE   273      31.991  -5.590   9.076  1.00 10.00      B   
ATOM   3901  CG1 ILE   273      30.737  -4.805   8.682  1.00 10.00      B   
ATOM   3902  CG2 ILE   273      31.882  -6.083  10.512  1.00 10.00      B   
ATOM   3903  CD1 ILE   273      29.457  -5.604   8.793  1.00 10.00      B   
ATOM   3904  C   ILE   273      34.488  -5.547   9.225  1.00 10.00      B   
ATOM   3905  O   ILE   273      34.877  -6.436   8.467  1.00 10.00      B   
ATOM   3906  N   HIS   274      35.111  -5.238  10.355  1.00 10.00      B   
ATOM   3907  HN  HIS   274      34.764  -4.503  10.907  1.00 10.00      B   
ATOM   3908  CA  HIS   274      36.290  -5.967  10.802  1.00 10.00      B   
ATOM   3909  CB  HIS   274      37.265  -5.035  11.532  1.00 10.00      B   
ATOM   3910  CG  HIS   274      38.014  -4.097  10.633  1.00 10.00      B   
ATOM   3911  ND1 HIS   274      37.546  -2.843  10.301  1.00 10.00      B   
ATOM   3912  HD1 HIS   274      36.696  -2.447  10.607  1.00 10.00      B   
ATOM   3913  CD2 HIS   274      39.206  -4.230  10.005  1.00 10.00      B   
ATOM   3914  CE1 HIS   274      38.415  -2.250   9.505  1.00 10.00      B   
ATOM   3915  NE2 HIS   274      39.428  -3.065   9.311  1.00 10.00      B   
ATOM   3916  HE2 HIS   274      40.221  -2.869   8.762  1.00 10.00      B   
ATOM   3917  C   HIS   274      35.873  -7.112  11.718  1.00 10.00      B   
ATOM   3918  O   HIS   274      34.681  -7.345  11.923  1.00 10.00      B   
ATOM   3919  N   LYS   275      36.848  -7.830  12.256  1.00 10.00      B   
ATOM   3920  HN  LYS   275      37.779  -7.612  12.033  1.00 10.00      B   
ATOM   3921  CA  LYS   275      36.573  -8.947  13.152  1.00 10.00      B   
ATOM   3922  CB  LYS   275      37.852  -9.758  13.403  1.00 10.00      B   
ATOM   3923  CG  LYS   275      37.644 -10.975  14.291  1.00 10.00      B   
ATOM   3924  CD  LYS   275      38.873 -11.865  14.339  1.00 10.00      B   
ATOM   3925  CE  LYS   275      39.731 -11.553  15.550  1.00 10.00      B   
ATOM   3926  NZ  LYS   275      40.786 -12.580  15.764  1.00 10.00      B   
ATOM   3927  HZ1 LYS   275      40.353 -13.497  15.993  1.00 10.00      B   
ATOM   3928  HZ2 LYS   275      41.405 -12.296  16.551  1.00 10.00      B   
ATOM   3929  HZ3 LYS   275      41.365 -12.685  14.906  1.00 10.00      B   
ATOM   3930  C   LYS   275      35.989  -8.468  14.482  1.00 10.00      B   
ATOM   3931  O   LYS   275      36.379  -7.418  14.996  1.00 10.00      B   
ATOM   3932  N   ASN   276      35.034  -9.239  15.011  1.00 10.00      B   
ATOM   3933  HN  ASN   276      34.749 -10.038  14.517  1.00 10.00      B   
ATOM   3934  CA  ASN   276      34.385  -8.939  16.293  1.00 10.00      B   
ATOM   3935  CB  ASN   276      35.416  -8.771  17.419  1.00 10.00      B   
ATOM   3936  CG  ASN   276      36.003 -10.082  17.906  1.00 10.00      B   
ATOM   3937  OD1 ASN   276      35.968 -11.096  17.209  1.00 10.00      B   
ATOM   3938  ND2 ASN   276      36.568 -10.062  19.103  1.00 10.00      B   
ATOM   3939 HD21 ASN   276      36.571  -9.207  19.603  1.00 10.00      B   
ATOM   3940 HD22 ASN   276      36.959 -10.891  19.446  1.00 10.00      B   
ATOM   3941  C   ASN   276      33.489  -7.711  16.207  1.00 10.00      B   
ATOM   3942  O   ASN   276      33.027  -7.191  17.223  1.00 10.00      B   
ATOM   3943  N   ALA   277      33.241  -7.253  14.993  1.00 10.00      B   
ATOM   3944  HN  ALA   277      33.631  -7.712  14.220  1.00 10.00      B   
ATOM   3945  CA  ALA   277      32.403  -6.089  14.780  1.00 10.00      B   
ATOM   3946  CB  ALA   277      33.037  -5.154  13.767  1.00 10.00      B   
ATOM   3947  C   ALA   277      31.002  -6.485  14.336  1.00 10.00      B   
ATOM   3948  O   ALA   277      30.827  -7.394  13.522  1.00 10.00      B   
ATOM   3949  N   GLU   278      30.013  -5.798  14.882  1.00 10.00      B   
ATOM   3950  HN  GLU   278      30.228  -5.089  15.530  1.00 10.00      B   
ATOM   3951  CA  GLU   278      28.621  -6.048  14.553  1.00 10.00      B   
ATOM   3952  CB  GLU   278      27.865  -6.534  15.792  1.00 10.00      B   
ATOM   3953  CG  GLU   278      28.424  -7.818  16.386  1.00 10.00      B   
ATOM   3954  CD  GLU   278      27.805  -8.166  17.724  1.00 10.00      B   
ATOM   3955  OE1 GLU   278      26.581  -8.417  17.767  1.00 10.00      B   
ATOM   3956  OE2 GLU   278      28.541  -8.195  18.737  1.00 10.00      B   
ATOM   3957  C   GLU   278      27.993  -4.772  14.003  1.00 10.00      B   
ATOM   3958  O   GLU   278      28.106  -3.703  14.608  1.00 10.00      B   
ATOM   3959  N   VAL   279      27.341  -4.877  12.853  1.00 10.00      B   
ATOM   3960  HN  VAL   279      27.258  -5.755  12.422  1.00 10.00      B   
ATOM   3961  CA  VAL   279      26.727  -3.716  12.223  1.00 10.00      B   
ATOM   3962  CB  VAL   279      27.523  -3.273  10.970  1.00 10.00      B   
ATOM   3963  CG1 VAL   279      26.783  -2.196  10.189  1.00 10.00      B   
ATOM   3964  CG2 VAL   279      28.913  -2.788  11.361  1.00 10.00      B   
ATOM   3965  C   VAL   279      25.276  -3.987  11.832  1.00 10.00      B   
ATOM   3966  O   VAL   279      24.967  -4.992  11.189  1.00 10.00      B   
ATOM   3967  N   LYS   280      24.387  -3.095  12.251  1.00 10.00      B   
ATOM   3968  HN  LYS   280      24.693  -2.340  12.801  1.00 10.00      B   
ATOM   3969  CA  LYS   280      22.973  -3.201  11.921  1.00 10.00      B   
ATOM   3970  CB  LYS   280      22.111  -2.973  13.169  1.00 10.00      B   
ATOM   3971  CG  LYS   280      20.615  -3.137  12.936  1.00 10.00      B   
ATOM   3972  CD  LYS   280      20.188  -4.595  13.003  1.00 10.00      B   
ATOM   3973  CE  LYS   280      18.682  -4.735  12.833  1.00 10.00      B   
ATOM   3974  NZ  LYS   280      18.180  -6.054  13.305  1.00 10.00      B   
ATOM   3975  HZ1 LYS   280      18.692  -6.823  12.830  1.00 10.00      B   
ATOM   3976  HZ2 LYS   280      17.163  -6.150  13.092  1.00 10.00      B   
ATOM   3977  HZ3 LYS   280      18.318  -6.147  14.333  1.00 10.00      B   
ATOM   3978  C   LYS   280      22.646  -2.159  10.858  1.00 10.00      B   
ATOM   3979  O   LYS   280      22.839  -0.960  11.075  1.00 10.00      B   
ATOM   3980  N   TYR   281      22.177  -2.610   9.707  1.00 10.00      B   
ATOM   3981  HN  TYR   281      22.040  -3.575   9.585  1.00 10.00      B   
ATOM   3982  CA  TYR   281      21.858  -1.701   8.616  1.00 10.00      B   
ATOM   3983  CB  TYR   281      22.700  -2.045   7.384  1.00 10.00      B   
ATOM   3984  CG  TYR   281      22.665  -1.007   6.281  1.00 10.00      B   
ATOM   3985  CD1 TYR   281      23.733  -0.143   6.084  1.00 10.00      B   
ATOM   3986  CD2 TYR   281      21.571  -0.899   5.430  1.00 10.00      B   
ATOM   3987  CE1 TYR   281      23.712   0.798   5.075  1.00 10.00      B   
ATOM   3988  CE2 TYR   281      21.541   0.041   4.420  1.00 10.00      B   
ATOM   3989  CZ  TYR   281      22.614   0.885   4.246  1.00 10.00      B   
ATOM   3990  OH  TYR   281      22.589   1.818   3.234  1.00 10.00      B   
ATOM   3991  HH  TYR   281      21.802   2.388   3.336  1.00 10.00      B   
ATOM   3992  C   TYR   281      20.379  -1.743   8.262  1.00 10.00      B   
ATOM   3993  O   TYR   281      19.886  -2.735   7.721  1.00 10.00      B   
ATOM   3994  N   SER   282      19.680  -0.661   8.564  1.00 10.00      B   
ATOM   3995  HN  SER   282      20.131   0.093   9.009  1.00 10.00      B   
ATOM   3996  CA  SER   282      18.263  -0.551   8.258  1.00 10.00      B   
ATOM   3997  CB  SER   282      17.458  -0.249   9.522  1.00 10.00      B   
ATOM   3998  OG  SER   282      17.577  -1.309  10.456  1.00 10.00      B   
ATOM   3999  HG  SER   282      17.600  -2.152   9.979  1.00 10.00      B   
ATOM   4000  C   SER   282      18.046   0.529   7.203  1.00 10.00      B   
ATOM   4001  O   SER   282      18.828   1.477   7.111  1.00 10.00      B   
ATOM   4002  N   THR   283      17.006   0.371   6.392  1.00 10.00      B   
ATOM   4003  HN  THR   283      16.420  -0.410   6.505  1.00 10.00      B   
ATOM   4004  CA  THR   283      16.710   1.333   5.342  1.00 10.00      B   
ATOM   4005  CB  THR   283      17.232   0.848   3.980  1.00 10.00      B   
ATOM   4006  OG1 THR   283      18.103  -0.275   4.175  1.00 10.00      B   
ATOM   4007  HG1 THR   283      17.903  -0.686   5.028  1.00 10.00      B   
ATOM   4008  CG2 THR   283      17.995   1.962   3.284  1.00 10.00      B   
ATOM   4009  C   THR   283      15.213   1.600   5.233  1.00 10.00      B   
ATOM   4010  O   THR   283      14.450   0.735   4.809  1.00 10.00      B   
ATOM   4011  N   VAL   284      14.805   2.800   5.615  1.00 10.00      B   
ATOM   4012  HN  VAL   284      15.472   3.449   5.940  1.00 10.00      B   
ATOM   4013  CA  VAL   284      13.403   3.192   5.562  1.00 10.00      B   
ATOM   4014  CB  VAL   284      12.903   3.736   6.920  1.00 10.00      B   
ATOM   4015  CG1 VAL   284      11.381   3.741   6.974  1.00 10.00      B   
ATOM   4016  CG2 VAL   284      13.484   2.937   8.077  1.00 10.00      B   
ATOM   4017  C   VAL   284      13.204   4.264   4.495  1.00 10.00      B   
ATOM   4018  O   VAL   284      13.222   5.458   4.788  1.00 10.00      B   
ATOM   4019  N   GLN   285      13.038   3.836   3.256  1.00 10.00      B   
ATOM   4020  HN  GLN   285      13.027   2.869   3.079  1.00 10.00      B   
ATOM   4021  CA  GLN   285      12.851   4.765   2.152  1.00 10.00      B   
ATOM   4022  CB  GLN   285      13.900   4.542   1.056  1.00 10.00      B   
ATOM   4023  CG  GLN   285      15.334   4.581   1.573  1.00 10.00      B   
ATOM   4024  CD  GLN   285      16.351   4.988   0.522  1.00 10.00      B   
ATOM   4025  OE1 GLN   285      16.176   4.736  -0.669  1.00 10.00      B   
ATOM   4026  NE2 GLN   285      17.434   5.613   0.965  1.00 10.00      B   
ATOM   4027 HE21 GLN   285      17.513   5.771   1.928  1.00 10.00      B   
ATOM   4028 HE22 GLN   285      18.110   5.892   0.314  1.00 10.00      B   
ATOM   4029  C   GLN   285      11.435   4.663   1.597  1.00 10.00      B   
ATOM   4030  O   GLN   285      11.026   3.616   1.088  1.00 10.00      B   
ATOM   4031  N   ASN   286      10.685   5.747   1.725  1.00 10.00      B   
ATOM   4032  HN  ASN   286      11.073   6.551   2.139  1.00 10.00      B   
ATOM   4033  CA  ASN   286       9.308   5.789   1.253  1.00 10.00      B   
ATOM   4034  CB  ASN   286       8.341   5.723   2.439  1.00 10.00      B   
ATOM   4035  CG  ASN   286       6.892   5.538   2.022  1.00 10.00      B   
ATOM   4036  OD1 ASN   286       6.174   6.508   1.781  1.00 10.00      B   
ATOM   4037  ND2 ASN   286       6.451   4.289   1.946  1.00 10.00      B   
ATOM   4038 HD21 ASN   286       7.079   3.560   2.159  1.00 10.00      B   
ATOM   4039 HD22 ASN   286       5.517   4.141   1.680  1.00 10.00      B   
ATOM   4040  C   ASN   286       9.057   7.056   0.447  1.00 10.00      B   
ATOM   4041  O   ASN   286       9.492   8.144   0.830  1.00 10.00      B   
ATOM   4042  N   TRP   287       8.381   6.908  -0.678  1.00 10.00      B   
ATOM   4043  HN  TRP   287       8.082   6.007  -0.941  1.00 10.00      B   
ATOM   4044  CA  TRP   287       8.061   8.034  -1.536  1.00 10.00      B   
ATOM   4045  CB  TRP   287       8.686   7.850  -2.919  1.00 10.00      B   
ATOM   4046  CG  TRP   287      10.163   8.080  -2.948  1.00 10.00      B   
ATOM   4047  CD1 TRP   287      10.797   9.280  -3.053  1.00 10.00      B   
ATOM   4048  CD2 TRP   287      11.192   7.085  -2.885  1.00 10.00      B   
ATOM   4049  NE1 TRP   287      12.156   9.099  -3.049  1.00 10.00      B   
ATOM   4050  HE1 TRP   287      12.823   9.815  -3.112  1.00 10.00      B   
ATOM   4051  CE2 TRP   287      12.427   7.761  -2.950  1.00 10.00      B   
ATOM   4052  CE3 TRP   287      11.193   5.691  -2.777  1.00 10.00      B   
ATOM   4053  CZ2 TRP   287      13.648   7.093  -2.912  1.00 10.00      B   
ATOM   4054  CZ3 TRP   287      12.405   5.029  -2.741  1.00 10.00      B   
ATOM   4055  CH2 TRP   287      13.615   5.730  -2.807  1.00 10.00      B   
ATOM   4056  C   TRP   287       6.556   8.179  -1.669  1.00 10.00      B   
ATOM   4057  O   TRP   287       5.822   7.188  -1.641  1.00 10.00      B   
ATOM   4058  N   PHE   288       6.098   9.411  -1.811  1.00 10.00      B   
ATOM   4059  HN  PHE   288       6.731  10.160  -1.823  1.00 10.00      B   
ATOM   4060  CA  PHE   288       4.674   9.674  -1.952  1.00 10.00      B   
ATOM   4061  CB  PHE   288       4.179  10.664  -0.895  1.00 10.00      B   
ATOM   4062  CG  PHE   288       2.724  11.019  -1.041  1.00 10.00      B   
ATOM   4063  CD1 PHE   288       1.743  10.055  -0.881  1.00 10.00      B   
ATOM   4064  CD2 PHE   288       2.339  12.311  -1.349  1.00 10.00      B   
ATOM   4065  CE1 PHE   288       0.406  10.373  -1.024  1.00 10.00      B   
ATOM   4066  CE2 PHE   288       1.004  12.637  -1.492  1.00 10.00      B   
ATOM   4067  CZ  PHE   288       0.036  11.666  -1.330  1.00 10.00      B   
ATOM   4068  C   PHE   288       4.329  10.169  -3.353  1.00 10.00      B   
ATOM   4069  O   PHE   288       4.690  11.286  -3.736  1.00 10.00      B   
ATOM   4070  N   PRO   289       3.654   9.327  -4.144  1.00 10.00      B   
ATOM   4071  CA  PRO   289       3.231   9.673  -5.492  1.00 10.00      B   
ATOM   4072  CB  PRO   289       3.299   8.316  -6.196  1.00 10.00      B   
ATOM   4073  CG  PRO   289       2.951   7.318  -5.135  1.00 10.00      B   
ATOM   4074  CD  PRO   289       3.270   7.948  -3.798  1.00 10.00      B   
ATOM   4075  C   PRO   289       1.795  10.198  -5.502  1.00 10.00      B   
ATOM   4076  O   PRO   289       1.053  10.026  -4.531  1.00 10.00      B   
ATOM   4077  N   GLY   290       1.411  10.846  -6.589  1.00 10.00      B   
ATOM   4078  HN  GLY   290       2.043  10.973  -7.325  1.00 10.00      B   
ATOM   4079  CA  GLY   290       0.063  11.365  -6.695  1.00 10.00      B   
ATOM   4080  C   GLY   290      -0.852  10.367  -7.374  1.00 10.00      B   
ATOM   4081  O   GLY   290      -0.939   9.210  -6.955  1.00 10.00      B   
ATOM   4082  N   ASP   291      -1.520  10.806  -8.430  1.00 10.00      B   
ATOM   4083  HN  ASP   291      -1.402  11.737  -8.718  1.00 10.00      B   
ATOM   4084  CA  ASP   291      -2.415   9.936  -9.178  1.00 10.00      B   
ATOM   4085  CB  ASP   291      -3.450  10.757  -9.950  1.00 10.00      B   
ATOM   4086  CG  ASP   291      -4.404   9.897 -10.756  1.00 10.00      B   
ATOM   4087  OD1 ASP   291      -5.258   9.214 -10.147  1.00 10.00      B   
ATOM   4088  OD2 ASP   291      -4.318   9.915 -12.003  1.00 10.00      B   
ATOM   4089  C   ASP   291      -1.604   9.071 -10.133  1.00 10.00      B   
ATOM   4090  O   ASP   291      -1.503   7.858  -9.953  1.00 10.00      B   
ATOM   4091  N   ASN   292      -1.007   9.709 -11.137  1.00 10.00      B   
ATOM   4092  HN  ASN   292      -1.132  10.680 -11.226  1.00 10.00      B   
ATOM   4093  CA  ASN   292      -0.184   9.006 -12.117  1.00 10.00      B   
ATOM   4094  CB  ASN   292      -1.028   8.059 -12.978  1.00 10.00      B   
ATOM   4095  CG  ASN   292      -0.187   7.181 -13.890  1.00 10.00      B   
ATOM   4096  OD1 ASN   292       0.926   6.781 -13.541  1.00 10.00      B   
ATOM   4097  ND2 ASN   292      -0.714   6.872 -15.064  1.00 10.00      B   
ATOM   4098 HD21 ASN   292      -1.607   7.222 -15.277  1.00 10.00      B   
ATOM   4099 HD22 ASN   292      -0.190   6.312 -15.678  1.00 10.00      B   
ATOM   4100  C   ASN   292       0.563   9.989 -13.007  1.00 10.00      B   
ATOM   4101  O   ASN   292       0.048  10.428 -14.033  1.00 10.00      B   
ATOM   4102  N   ASN   293       1.769  10.358 -12.594  1.00 10.00      B   
ATOM   4103  HN  ASN   293       2.112  10.006 -11.747  1.00 10.00      B   
ATOM   4104  CA  ASN   293       2.590  11.284 -13.370  1.00 10.00      B   
ATOM   4105  CB  ASN   293       3.383  12.220 -12.451  1.00 10.00      B   
ATOM   4106  CG  ASN   293       2.765  13.600 -12.329  1.00 10.00      B   
ATOM   4107  OD1 ASN   293       3.040  14.490 -13.135  1.00 10.00      B   
ATOM   4108  ND2 ASN   293       1.935  13.795 -11.314  1.00 10.00      B   
ATOM   4109 HD21 ASN   293       1.761  13.047 -10.702  1.00 10.00      B   
ATOM   4110 HD22 ASN   293       1.532  14.683 -11.212  1.00 10.00      B   
ATOM   4111  C   ASN   293       3.531  10.509 -14.288  1.00 10.00      B   
ATOM   4112  O   ASN   293       3.143  10.089 -15.376  1.00 10.00      B   
ATOM   4113  N   THR   294       4.760  10.299 -13.837  1.00 10.00      B   
ATOM   4114  HN  THR   294       5.020  10.658 -12.960  1.00 10.00      B   
ATOM   4115  CA  THR   294       5.743   9.558 -14.616  1.00 10.00      B   
ATOM   4116  CB  THR   294       7.084  10.312 -14.679  1.00 10.00      B   
ATOM   4117  OG1 THR   294       7.170  11.223 -13.577  1.00 10.00      B   
ATOM   4118  HG1 THR   294       7.044  12.129 -13.903  1.00 10.00      B   
ATOM   4119  CG2 THR   294       7.192  11.090 -15.980  1.00 10.00      B   
ATOM   4120  C   THR   294       5.965   8.181 -14.006  1.00 10.00      B   
ATOM   4121  O   THR   294       6.864   7.441 -14.404  1.00 10.00      B   
ATOM   4122  N   GLY   295       5.136   7.850 -13.031  1.00 10.00      B   
ATOM   4123  HN  GLY   295       4.440   8.484 -12.762  1.00 10.00      B   
ATOM   4124  CA  GLY   295       5.242   6.572 -12.364  1.00 10.00      B   
ATOM   4125  C   GLY   295       5.792   6.713 -10.963  1.00 10.00      B   
ATOM   4126  O   GLY   295       5.309   6.067 -10.032  1.00 10.00      B   
ATOM   4127  N   GLY   296       6.797   7.565 -10.815  1.00 10.00      B   
ATOM   4128  HN  GLY   296       7.132   8.054 -11.597  1.00 10.00      B   
ATOM   4129  CA  GLY   296       7.405   7.785  -9.521  1.00 10.00      B   
ATOM   4130  C   GLY   296       8.854   8.203  -9.645  1.00 10.00      B   
ATOM   4131  O   GLY   296       9.171   9.165 -10.347  1.00 10.00      B   
ATOM   4132  N   ILE   297       9.734   7.468  -8.981  1.00 10.00      B   
ATOM   4133  HN  ILE   297       9.416   6.704  -8.458  1.00 10.00      B   
ATOM   4134  CA  ILE   297      11.160   7.762  -9.005  1.00 10.00      B   
ATOM   4135  CB  ILE   297      11.641   8.207  -7.599  1.00 10.00      B   
ATOM   4136  CG1 ILE   297      13.053   8.802  -7.653  1.00 10.00      B   
ATOM   4137  CG2 ILE   297      11.572   7.051  -6.608  1.00 10.00      B   
ATOM   4138  CD1 ILE   297      13.519   9.413  -6.349  1.00 10.00      B   
ATOM   4139  C   ILE   297      11.955   6.533  -9.464  1.00 10.00      B   
ATOM   4140  O   ILE   297      11.461   5.405  -9.394  1.00 10.00      B   
ATOM   4141  N   LEU   298      13.166   6.759  -9.960  1.00 10.00      B   
ATOM   4142  HN  LEU   298      13.495   7.687 -10.019  1.00 10.00      B   
ATOM   4143  CA  LEU   298      14.037   5.679 -10.407  1.00 10.00      B   
ATOM   4144  CB  LEU   298      14.788   6.103 -11.673  1.00 10.00      B   
ATOM   4145  CG  LEU   298      13.932   6.411 -12.903  1.00 10.00      B   
ATOM   4146  CD1 LEU   298      14.645   7.395 -13.818  1.00 10.00      B   
ATOM   4147  CD2 LEU   298      13.612   5.131 -13.656  1.00 10.00      B   
ATOM   4148  C   LEU   298      15.037   5.370  -9.299  1.00 10.00      B   
ATOM   4149  O   LEU   298      15.833   6.232  -8.926  1.00 10.00      B   
ATOM   4150  N   ASN   299      14.999   4.155  -8.772  1.00 10.00      B   
ATOM   4151  HN  ASN   299      14.362   3.494  -9.121  1.00 10.00      B   
ATOM   4152  CA  ASN   299      15.897   3.785  -7.686  1.00 10.00      B   
ATOM   4153  CB  ASN   299      15.112   3.292  -6.470  1.00 10.00      B   
ATOM   4154  CG  ASN   299      15.826   3.577  -5.161  1.00 10.00      B   
ATOM   4155  OD1 ASN   299      16.629   4.506  -5.061  1.00 10.00      B   
ATOM   4156  ND2 ASN   299      15.525   2.792  -4.141  1.00 10.00      B   
ATOM   4157 HD21 ASN   299      14.863   2.072  -4.280  1.00 10.00      B   
ATOM   4158 HD22 ASN   299      15.964   2.959  -3.282  1.00 10.00      B   
ATOM   4159  C   ASN   299      16.946   2.761  -8.111  1.00 10.00      B   
ATOM   4160  O   ASN   299      16.641   1.583  -8.333  1.00 10.00      B   
ATOM   4161  N   PHE   300      18.180   3.226  -8.223  1.00 10.00      B   
ATOM   4162  HN  PHE   300      18.346   4.179  -8.036  1.00 10.00      B   
ATOM   4163  CA  PHE   300      19.306   2.382  -8.604  1.00 10.00      B   
ATOM   4164  CB  PHE   300      19.813   2.755 -10.001  1.00 10.00      B   
ATOM   4165  CG  PHE   300      18.839   2.480 -11.112  1.00 10.00      B   
ATOM   4166  CD1 PHE   300      17.923   3.442 -11.504  1.00 10.00      B   
ATOM   4167  CD2 PHE   300      18.845   1.262 -11.769  1.00 10.00      B   
ATOM   4168  CE1 PHE   300      17.031   3.195 -12.530  1.00 10.00      B   
ATOM   4169  CE2 PHE   300      17.956   1.007 -12.797  1.00 10.00      B   
ATOM   4170  CZ  PHE   300      17.048   1.976 -13.178  1.00 10.00      B   
ATOM   4171  C   PHE   300      20.421   2.548  -7.579  1.00 10.00      B   
ATOM   4172  O   PHE   300      21.263   3.440  -7.692  1.00 10.00      B   
ATOM   4173  N   VAL   301      20.414   1.696  -6.569  1.00 10.00      B   
ATOM   4174  HN  VAL   301      19.738   0.988  -6.546  1.00 10.00      B   
ATOM   4175  CA  VAL   301      21.404   1.773  -5.507  1.00 10.00      B   
ATOM   4176  CB  VAL   301      20.728   2.005  -4.137  1.00 10.00      B   
ATOM   4177  CG1 VAL   301      21.766   2.154  -3.037  1.00 10.00      B   
ATOM   4178  CG2 VAL   301      19.823   3.227  -4.186  1.00 10.00      B   
ATOM   4179  C   VAL   301      22.268   0.516  -5.442  1.00 10.00      B   
ATOM   4180  O   VAL   301      21.759  -0.604  -5.378  1.00 10.00      B   
ATOM   4181  N   THR   302      23.577   0.717  -5.447  1.00 10.00      B   
ATOM   4182  HN  THR   302      23.919   1.639  -5.487  1.00 10.00      B   
ATOM   4183  CA  THR   302      24.524  -0.379  -5.378  1.00 10.00      B   
ATOM   4184  CB  THR   302      25.691  -0.167  -6.364  1.00 10.00      B   
ATOM   4185  OG1 THR   302      25.166   0.253  -7.634  1.00 10.00      B   
ATOM   4186  HG1 THR   302      24.209   0.127  -7.640  1.00 10.00      B   
ATOM   4187  CG2 THR   302      26.481  -1.455  -6.547  1.00 10.00      B   
ATOM   4188  C   THR   302      25.068  -0.519  -3.955  1.00 10.00      B   
ATOM   4189  O   THR   302      25.986   0.197  -3.550  1.00 10.00      B   
ATOM   4190  N   LYS   303      24.474  -1.427  -3.194  1.00 10.00      B   
ATOM   4191  HN  LYS   303      23.738  -1.953  -3.568  1.00 10.00      B   
ATOM   4192  CA  LYS   303      24.893  -1.673  -1.823  1.00 10.00      B   
ATOM   4193  CB  LYS   303      23.677  -1.700  -0.890  1.00 10.00      B   
ATOM   4194  CG  LYS   303      22.898  -0.395  -0.817  1.00 10.00      B   
ATOM   4195  CD  LYS   303      21.739  -0.505   0.164  1.00 10.00      B   
ATOM   4196  CE  LYS   303      20.853   0.733   0.150  1.00 10.00      B   
ATOM   4197  NZ  LYS   303      21.526   1.914   0.751  1.00 10.00      B   
ATOM   4198  HZ1 LYS   303      22.216   1.610   1.469  1.00 10.00      B   
ATOM   4199  HZ2 LYS   303      20.824   2.534   1.216  1.00 10.00      B   
ATOM   4200  HZ3 LYS   303      22.019   2.464   0.020  1.00 10.00      B   
ATOM   4201  C   LYS   303      25.631  -3.003  -1.733  1.00 10.00      B   
ATOM   4202  O   LYS   303      25.140  -4.028  -2.213  1.00 10.00      B   
ATOM   4203  N   ARG   304      26.809  -2.989  -1.128  1.00 10.00      B   
ATOM   4204  HN  ARG   304      27.161  -2.143  -0.769  1.00 10.00      B   
ATOM   4205  CA  ARG   304      27.594  -4.205  -0.983  1.00 10.00      B   
ATOM   4206  CB  ARG   304      28.583  -4.360  -2.146  1.00 10.00      B   
ATOM   4207  CG  ARG   304      29.275  -5.714  -2.206  1.00 10.00      B   
ATOM   4208  CD  ARG   304      29.662  -6.085  -3.631  1.00 10.00      B   
ATOM   4209  NE  ARG   304      30.709  -5.218  -4.165  1.00 10.00      B   
ATOM   4210  HE  ARG   304      31.283  -4.754  -3.515  1.00 10.00      B   
ATOM   4211  CZ  ARG   304      30.926  -5.028  -5.467  1.00 10.00      B   
ATOM   4212  NH1 ARG   304      30.179  -5.643  -6.374  1.00 10.00      B   
ATOM   4213 HH11 ARG   304      30.356  -5.478  -7.399  1.00 10.00      B   
ATOM   4214 HH12 ARG   304      29.417  -6.290  -6.080  1.00 10.00      B   
ATOM   4215  NH2 ARG   304      31.908  -4.233  -5.864  1.00 10.00      B   
ATOM   4216 HH21 ARG   304      32.077  -4.083  -6.885  1.00 10.00      B   
ATOM   4217 HH22 ARG   304      32.517  -3.760  -5.160  1.00 10.00      B   
ATOM   4218  C   ARG   304      28.317  -4.234   0.360  1.00 10.00      B   
ATOM   4219  O   ARG   304      28.893  -3.234   0.789  1.00 10.00      B   
ATOM   4220  N   ALA   305      28.257  -5.377   1.028  1.00 10.00      B   
ATOM   4221  HN  ALA   305      27.757  -6.131   0.641  1.00 10.00      B   
ATOM   4222  CA  ALA   305      28.908  -5.551   2.317  1.00 10.00      B   
ATOM   4223  CB  ALA   305      27.950  -6.194   3.304  1.00 10.00      B   
ATOM   4224  C   ALA   305      30.155  -6.408   2.159  1.00 10.00      B   
ATOM   4225  O   ALA   305      30.141  -7.412   1.440  1.00 10.00      B   
ATOM   4226  N   LEU   306      31.228  -6.013   2.820  1.00 10.00      B   
ATOM   4227  HN  LEU   306      31.177  -5.210   3.387  1.00 10.00      B   
ATOM   4228  CA  LEU   306      32.479  -6.747   2.741  1.00 10.00      B   
ATOM   4229  CB  LEU   306      33.605  -5.834   2.250  1.00 10.00      B   
ATOM   4230  CG  LEU   306      34.954  -6.506   1.987  1.00 10.00      B   
ATOM   4231  CD1 LEU   306      34.899  -7.343   0.720  1.00 10.00      B   
ATOM   4232  CD2 LEU   306      36.063  -5.470   1.904  1.00 10.00      B   
ATOM   4233  C   LEU   306      32.845  -7.337   4.093  1.00 10.00      B   
ATOM   4234  O   LEU   306      33.118  -6.604   5.050  1.00 10.00      B   
ATOM   4235  N   CYS   307      32.828  -8.656   4.178  1.00 10.00      B   
ATOM   4236  HN  CYS   307      32.568  -9.187   3.390  1.00 10.00      B   
ATOM   4237  CA  CYS   307      33.177  -9.348   5.405  1.00 10.00      B   
ATOM   4238  CB  CYS   307      32.080 -10.334   5.808  1.00 10.00      B   
ATOM   4239  SG  CYS   307      30.623  -9.553   6.538  1.00 10.00      B   
ATOM   4240  HG  CYS   307      30.911  -9.270   7.806  1.00 10.00      B   
ATOM   4241  C   CYS   307      34.515 -10.060   5.253  1.00 10.00      B   
ATOM   4242  O   CYS   307      34.570 -11.268   5.015  1.00 10.00      B   
ATOM   4243  N   GLU   308      35.590  -9.292   5.361  1.00 10.00      B   
ATOM   4244  HN  GLU   308      35.475  -8.332   5.518  1.00 10.00      B   
ATOM   4245  CA  GLU   308      36.935  -9.830   5.244  1.00 10.00      B   
ATOM   4246  CB  GLU   308      37.895  -8.731   4.774  1.00 10.00      B   
ATOM   4247  CG  GLU   308      39.344  -9.170   4.629  1.00 10.00      B   
ATOM   4248  CD  GLU   308      39.606  -9.947   3.356  1.00 10.00      B   
ATOM   4249  OE1 GLU   308      38.866 -10.912   3.072  1.00 10.00      B   
ATOM   4250  OE2 GLU   308      40.567  -9.604   2.635  1.00 10.00      B   
ATOM   4251  C   GLU   308      37.391 -10.385   6.587  1.00 10.00      B   
ATOM   4252  O   GLU   308      38.121 -11.375   6.651  1.00 10.00      B   
ATOM   4253  N   GLY   309      36.944  -9.738   7.658  1.00 10.00      B   
ATOM   4254  HN  GLY   309      36.357  -8.966   7.540  1.00 10.00      B   
ATOM   4255  CA  GLY   309      37.308 -10.165   8.993  1.00 10.00      B   
ATOM   4256  C   GLY   309      36.611 -11.445   9.400  1.00 10.00      B   
ATOM   4257  O   GLY   309      35.492 -11.722   8.958  1.00 10.00      B   
ATOM   4258  N   GLU   310      37.276 -12.227  10.232  1.00 10.00      B   
ATOM   4259  HN  GLU   310      38.167 -11.949  10.537  1.00 10.00      B   
ATOM   4260  CA  GLU   310      36.730 -13.485  10.713  1.00 10.00      B   
ATOM   4261  CB  GLU   310      37.844 -14.303  11.369  1.00 10.00      B   
ATOM   4262  CG  GLU   310      37.451 -15.712  11.767  1.00 10.00      B   
ATOM   4263  CD  GLU   310      38.642 -16.539  12.188  1.00 10.00      B   
ATOM   4264  OE1 GLU   310      39.306 -16.169  13.184  1.00 10.00      B   
ATOM   4265  OE2 GLU   310      38.922 -17.562  11.530  1.00 10.00      B   
ATOM   4266  C   GLU   310      35.606 -13.222  11.710  1.00 10.00      B   
ATOM   4267  O   GLU   310      35.623 -12.211  12.414  1.00 10.00      B   
ATOM   4268  N   ASN   311      34.622 -14.119  11.741  1.00 10.00      B   
ATOM   4269  HN  ASN   311      34.667 -14.891  11.129  1.00 10.00      B   
ATOM   4270  CA  ASN   311      33.480 -14.005  12.654  1.00 10.00      B   
ATOM   4271  CB  ASN   311      33.941 -14.012  14.119  1.00 10.00      B   
ATOM   4272  CG  ASN   311      34.416 -15.376  14.583  1.00 10.00      B   
ATOM   4273  OD1 ASN   311      33.752 -16.389  14.357  1.00 10.00      B   
ATOM   4274  ND2 ASN   311      35.571 -15.414  15.228  1.00 10.00      B   
ATOM   4275 HD21 ASN   311      36.050 -14.571  15.373  1.00 10.00      B   
ATOM   4276 HD22 ASN   311      35.904 -16.287  15.528  1.00 10.00      B   
ATOM   4277  C   ASN   311      32.641 -12.762  12.364  1.00 10.00      B   
ATOM   4278  O   ASN   311      31.926 -12.266  13.235  1.00 10.00      B   
ATOM   4279  N   SER   312      32.714 -12.279  11.131  1.00 10.00      B   
ATOM   4280  HN  SER   312      33.282 -12.731  10.476  1.00 10.00      B   
ATOM   4281  CA  SER   312      31.973 -11.093  10.727  1.00 10.00      B   
ATOM   4282  CB  SER   312      32.556 -10.522   9.431  1.00 10.00      B   
ATOM   4283  OG  SER   312      32.143  -9.181   9.224  1.00 10.00      B   
ATOM   4284  HG  SER   312      32.650  -8.600   9.799  1.00 10.00      B   
ATOM   4285  C   SER   312      30.486 -11.393  10.556  1.00 10.00      B   
ATOM   4286  O   SER   312      30.109 -12.418   9.990  1.00 10.00      B   
ATOM   4287  N   LYS   313      29.645 -10.498  11.058  1.00 10.00      B   
ATOM   4288  HN  LYS   313      30.005  -9.702  11.502  1.00 10.00      B   
ATOM   4289  CA  LYS   313      28.200 -10.657  10.955  1.00 10.00      B   
ATOM   4290  CB  LYS   313      27.588 -10.991  12.317  1.00 10.00      B   
ATOM   4291  CG  LYS   313      27.977 -12.351  12.863  1.00 10.00      B   
ATOM   4292  CD  LYS   313      27.242 -12.653  14.158  1.00 10.00      B   
ATOM   4293  CE  LYS   313      27.700 -13.974  14.747  1.00 10.00      B   
ATOM   4294  NZ  LYS   313      29.108 -13.917  15.218  1.00 10.00      B   
ATOM   4295  HZ1 LYS   313      29.435 -14.869  15.483  1.00 10.00      B   
ATOM   4296  HZ2 LYS   313      29.186 -13.296  16.047  1.00 10.00      B   
ATOM   4297  HZ3 LYS   313      29.725 -13.550  14.469  1.00 10.00      B   
ATOM   4298  C   LYS   313      27.568  -9.387  10.411  1.00 10.00      B   
ATOM   4299  O   LYS   313      27.802  -8.296  10.936  1.00 10.00      B   
ATOM   4300  N   MET   314      26.768  -9.530   9.368  1.00 10.00      B   
ATOM   4301  HN  MET   314      26.609 -10.431   9.002  1.00 10.00      B   
ATOM   4302  CA  MET   314      26.104  -8.390   8.757  1.00 10.00      B   
ATOM   4303  CB  MET   314      26.772  -8.026   7.430  1.00 10.00      B   
ATOM   4304  CG  MET   314      26.196  -6.787   6.765  1.00 10.00      B   
ATOM   4305  SD  MET   314      26.033  -5.394   7.897  1.00 10.00      B   
ATOM   4306  CE  MET   314      25.540  -4.096   6.767  1.00 10.00      B   
ATOM   4307  C   MET   314      24.623  -8.680   8.546  1.00 10.00      B   
ATOM   4308  O   MET   314      24.259  -9.677   7.923  1.00 10.00      B   
ATOM   4309  N   SER   315      23.777  -7.806   9.069  1.00 10.00      B   
ATOM   4310  HN  SER   315      24.131  -7.026   9.546  1.00 10.00      B   
ATOM   4311  CA  SER   315      22.337  -7.964   8.944  1.00 10.00      B   
ATOM   4312  CB  SER   315      21.698  -8.104  10.331  1.00 10.00      B   
ATOM   4313  OG  SER   315      20.588  -8.992  10.305  1.00 10.00      B   
ATOM   4314  HG  SER   315      20.897  -9.898  10.478  1.00 10.00      B   
ATOM   4315  C   SER   315      21.733  -6.779   8.192  1.00 10.00      B   
ATOM   4316  O   SER   315      21.744  -5.645   8.682  1.00 10.00      B   
ATOM   4317  N   TRP   316      21.225  -7.048   6.994  1.00 10.00      B   
ATOM   4318  HN  TRP   316      21.256  -7.975   6.658  1.00 10.00      B   
ATOM   4319  CA  TRP   316      20.617  -6.018   6.164  1.00 10.00      B   
ATOM   4320  CB  TRP   316      20.950  -6.252   4.687  1.00 10.00      B   
ATOM   4321  CG  TRP   316      22.370  -5.994   4.291  1.00 10.00      B   
ATOM   4322  CD1 TRP   316      23.425  -6.845   4.429  1.00 10.00      B   
ATOM   4323  CD2 TRP   316      22.887  -4.813   3.662  1.00 10.00      B   
ATOM   4324  NE1 TRP   316      24.566  -6.266   3.934  1.00 10.00      B   
ATOM   4325  HE1 TRP   316      25.453  -6.681   3.923  1.00 10.00      B   
ATOM   4326  CE2 TRP   316      24.264  -5.020   3.457  1.00 10.00      B   
ATOM   4327  CE3 TRP   316      22.319  -3.603   3.253  1.00 10.00      B   
ATOM   4328  CZ2 TRP   316      25.084  -4.062   2.866  1.00 10.00      B   
ATOM   4329  CZ3 TRP   316      23.136  -2.655   2.666  1.00 10.00      B   
ATOM   4330  CH2 TRP   316      24.501  -2.891   2.475  1.00 10.00      B   
ATOM   4331  C   TRP   316      19.100  -6.028   6.311  1.00 10.00      B   
ATOM   4332  O   TRP   316      18.464  -7.076   6.210  1.00 10.00      B   
ATOM   4333  N   THR   317      18.529  -4.860   6.543  1.00 10.00      B   
ATOM   4334  HN  THR   317      19.095  -4.063   6.632  1.00 10.00      B   
ATOM   4335  CA  THR   317      17.086  -4.715   6.664  1.00 10.00      B   
ATOM   4336  CB  THR   317      16.649  -4.443   8.120  1.00 10.00      B   
ATOM   4337  OG1 THR   317      17.636  -3.647   8.796  1.00 10.00      B   
ATOM   4338  HG1 THR   317      18.439  -3.604   8.259  1.00 10.00      B   
ATOM   4339  CG2 THR   317      16.462  -5.751   8.876  1.00 10.00      B   
ATOM   4340  C   THR   317      16.636  -3.583   5.745  1.00 10.00      B   
ATOM   4341  O   THR   317      17.217  -2.496   5.772  1.00 10.00      B   
ATOM   4342  N   GLN   318      15.627  -3.826   4.919  1.00 10.00      B   
ATOM   4343  HN  GLN   318      15.174  -4.702   4.943  1.00 10.00      B   
ATOM   4344  CA  GLN   318      15.182  -2.810   3.977  1.00 10.00      B   
ATOM   4345  CB  GLN   318      15.803  -3.075   2.602  1.00 10.00      B   
ATOM   4346  CG  GLN   318      15.209  -2.243   1.477  1.00 10.00      B   
ATOM   4347  CD  GLN   318      15.464  -2.840   0.108  1.00 10.00      B   
ATOM   4348  OE1 GLN   318      16.506  -3.452  -0.134  1.00 10.00      B   
ATOM   4349  NE2 GLN   318      14.512  -2.670  -0.796  1.00 10.00      B   
ATOM   4350 HE21 GLN   318      13.710  -2.175  -0.535  1.00 10.00      B   
ATOM   4351 HE22 GLN   318      14.642  -3.051  -1.693  1.00 10.00      B   
ATOM   4352  C   GLN   318      13.665  -2.700   3.840  1.00 10.00      B   
ATOM   4353  O   GLN   318      12.955  -3.697   3.713  1.00 10.00      B   
ATOM   4354  N   SER   319      13.192  -1.460   3.864  1.00 10.00      B   
ATOM   4355  HN  SER   319      13.823  -0.719   4.021  1.00 10.00      B   
ATOM   4356  CA  SER   319      11.783  -1.136   3.685  1.00 10.00      B   
ATOM   4357  CB  SER   319      11.204  -0.589   4.991  1.00 10.00      B   
ATOM   4358  OG  SER   319      11.766  -1.259   6.107  1.00 10.00      B   
ATOM   4359  HG  SER   319      12.729  -1.169   6.079  1.00 10.00      B   
ATOM   4360  C   SER   319      11.702  -0.073   2.588  1.00 10.00      B   
ATOM   4361  O   SER   319      12.184   1.050   2.770  1.00 10.00      B   
ATOM   4362  N   GLU   320      11.124  -0.420   1.446  1.00 10.00      B   
ATOM   4363  HN  GLU   320      10.725  -1.313   1.353  1.00 10.00      B   
ATOM   4364  CA  GLU   320      11.051   0.516   0.334  1.00 10.00      B   
ATOM   4365  CB  GLU   320      12.146   0.190  -0.676  1.00 10.00      B   
ATOM   4366  CG  GLU   320      12.641   1.376  -1.476  1.00 10.00      B   
ATOM   4367  CD  GLU   320      13.916   1.047  -2.213  1.00 10.00      B   
ATOM   4368  OE1 GLU   320      13.839   0.657  -3.398  1.00 10.00      B   
ATOM   4369  OE2 GLU   320      15.001   1.156  -1.602  1.00 10.00      B   
ATOM   4370  C   GLU   320       9.691   0.505  -0.348  1.00 10.00      B   
ATOM   4371  O   GLU   320       9.115  -0.557  -0.601  1.00 10.00      B   
ATOM   4372  N   THR   321       9.184   1.699  -0.629  1.00 10.00      B   
ATOM   4373  HN  THR   321       9.693   2.499  -0.377  1.00 10.00      B   
ATOM   4374  CA  THR   321       7.898   1.873  -1.290  1.00 10.00      B   
ATOM   4375  CB  THR   321       6.729   1.706  -0.293  1.00 10.00      B   
ATOM   4376  OG1 THR   321       6.855   0.455   0.405  1.00 10.00      B   
ATOM   4377  HG1 THR   321       7.637  -0.014   0.078  1.00 10.00      B   
ATOM   4378  CG2 THR   321       5.394   1.747  -1.021  1.00 10.00      B   
ATOM   4379  C   THR   321       7.821   3.271  -1.910  1.00 10.00      B   
ATOM   4380  O   THR   321       8.236   4.248  -1.291  1.00 10.00      B   
ATOM   4381  N   GLY   322       7.318   3.356  -3.136  1.00 10.00      B   
ATOM   4382  HN  GLY   322       7.037   2.538  -3.598  1.00 10.00      B   
ATOM   4383  CA  GLY   322       7.188   4.640  -3.803  1.00 10.00      B   
ATOM   4384  C   GLY   322       8.088   4.768  -5.017  1.00 10.00      B   
ATOM   4385  O   GLY   322       8.140   5.821  -5.653  1.00 10.00      B   
ATOM   4386  N   SER   323       8.794   3.698  -5.341  1.00 10.00      B   
ATOM   4387  HN  SER   323       8.698   2.882  -4.806  1.00 10.00      B   
ATOM   4388  CA  SER   323       9.697   3.695  -6.482  1.00 10.00      B   
ATOM   4389  CB  SER   323      10.959   2.888  -6.155  1.00 10.00      B   
ATOM   4390  OG  SER   323      11.814   2.766  -7.279  1.00 10.00      B   
ATOM   4391  HG  SER   323      12.021   1.831  -7.418  1.00 10.00      B   
ATOM   4392  C   SER   323       8.994   3.138  -7.719  1.00 10.00      B   
ATOM   4393  O   SER   323       8.275   2.141  -7.638  1.00 10.00      B   
ATOM   4394  N   ALA   324       9.202   3.789  -8.859  1.00 10.00      B   
ATOM   4395  HN  ALA   324       9.808   4.564  -8.863  1.00 10.00      B   
ATOM   4396  CA  ALA   324       8.583   3.362 -10.108  1.00 10.00      B   
ATOM   4397  CB  ALA   324       8.543   4.512 -11.101  1.00 10.00      B   
ATOM   4398  C   ALA   324       9.347   2.186 -10.695  1.00 10.00      B   
ATOM   4399  O   ALA   324       8.778   1.126 -10.956  1.00 10.00      B   
ATOM   4400  N   ILE   325      10.639   2.385 -10.898  1.00 10.00      B   
ATOM   4401  HN  ILE   325      11.030   3.252 -10.663  1.00 10.00      B   
ATOM   4402  CA  ILE   325      11.504   1.350 -11.435  1.00 10.00      B   
ATOM   4403  CB  ILE   325      12.100   1.729 -12.815  1.00 10.00      B   
ATOM   4404  CG1 ILE   325      10.996   1.846 -13.872  1.00 10.00      B   
ATOM   4405  CG2 ILE   325      13.138   0.705 -13.256  1.00 10.00      B   
ATOM   4406  CD1 ILE   325      10.512   3.260 -14.108  1.00 10.00      B   
ATOM   4407  C   ILE   325      12.624   1.086 -10.441  1.00 10.00      B   
ATOM   4408  O   ILE   325      13.517   1.917 -10.258  1.00 10.00      B   
ATOM   4409  N   THR   326      12.549  -0.054  -9.777  1.00 10.00      B   
ATOM   4410  HN  THR   326      11.804  -0.666  -9.960  1.00 10.00      B   
ATOM   4411  CA  THR   326      13.543  -0.421  -8.788  1.00 10.00      B   
ATOM   4412  CB  THR   326      12.878  -0.887  -7.483  1.00 10.00      B   
ATOM   4413  OG1 THR   326      11.799  -0.001  -7.155  1.00 10.00      B   
ATOM   4414  HG1 THR   326      11.010  -0.260  -7.653  1.00 10.00      B   
ATOM   4415  CG2 THR   326      13.892  -0.896  -6.349  1.00 10.00      B   
ATOM   4416  C   THR   326      14.459  -1.523  -9.300  1.00 10.00      B   
ATOM   4417  O   THR   326      13.996  -2.591  -9.708  1.00 10.00      B   
ATOM   4418  N   TRP   327      15.753  -1.247  -9.283  1.00 10.00      B   
ATOM   4419  HN  TRP   327      16.050  -0.360  -8.968  1.00 10.00      B   
ATOM   4420  CA  TRP   327      16.753  -2.205  -9.720  1.00 10.00      B   
ATOM   4421  CB  TRP   327      17.148  -1.940 -11.175  1.00 10.00      B   
ATOM   4422  CG  TRP   327      17.888  -3.070 -11.825  1.00 10.00      B   
ATOM   4423  CD1 TRP   327      17.374  -4.280 -12.195  1.00 10.00      B   
ATOM   4424  CD2 TRP   327      19.275  -3.097 -12.187  1.00 10.00      B   
ATOM   4425  NE1 TRP   327      18.350  -5.054 -12.771  1.00 10.00      B   
ATOM   4426  HE1 TRP   327      18.225  -5.966 -13.121  1.00 10.00      B   
ATOM   4427  CE2 TRP   327      19.529  -4.353 -12.774  1.00 10.00      B   
ATOM   4428  CE3 TRP   327      20.327  -2.182 -12.073  1.00 10.00      B   
ATOM   4429  CZ2 TRP   327      20.790  -4.715 -13.246  1.00 10.00      B   
ATOM   4430  CZ3 TRP   327      21.577  -2.544 -12.540  1.00 10.00      B   
ATOM   4431  CH2 TRP   327      21.799  -3.799 -13.120  1.00 10.00      B   
ATOM   4432  C   TRP   327      17.968  -2.114  -8.803  1.00 10.00      B   
ATOM   4433  O   TRP   327      18.909  -1.364  -9.066  1.00 10.00      B   
ATOM   4434  N   LYS   328      17.923  -2.861  -7.710  1.00 10.00      B   
ATOM   4435  HN  LYS   328      17.149  -3.445  -7.565  1.00 10.00      B   
ATOM   4436  CA  LYS   328      19.002  -2.860  -6.730  1.00 10.00      B   
ATOM   4437  CB  LYS   328      18.549  -2.149  -5.451  1.00 10.00      B   
ATOM   4438  CG  LYS   328      18.104  -0.708  -5.650  1.00 10.00      B   
ATOM   4439  CD  LYS   328      17.173  -0.259  -4.533  1.00 10.00      B   
ATOM   4440  CE  LYS   328      17.868  -0.284  -3.181  1.00 10.00      B   
ATOM   4441  NZ  LYS   328      16.919  -0.578  -2.077  1.00 10.00      B   
ATOM   4442  HZ1 LYS   328      16.431  -1.478  -2.256  1.00 10.00      B   
ATOM   4443  HZ2 LYS   328      16.203   0.182  -1.999  1.00 10.00      B   
ATOM   4444  HZ3 LYS   328      17.431  -0.648  -1.176  1.00 10.00      B   
ATOM   4445  C   LYS   328      19.399  -4.288  -6.390  1.00 10.00      B   
ATOM   4446  O   LYS   328      18.554  -5.183  -6.376  1.00 10.00      B   
ATOM   4447  N   TYR   329      20.675  -4.500  -6.105  1.00 10.00      B   
ATOM   4448  HN  TYR   329      21.304  -3.748  -6.118  1.00 10.00      B   
ATOM   4449  CA  TYR   329      21.163  -5.831  -5.765  1.00 10.00      B   
ATOM   4450  CB  TYR   329      21.822  -6.506  -6.972  1.00 10.00      B   
ATOM   4451  CG  TYR   329      20.863  -6.904  -8.071  1.00 10.00      B   
ATOM   4452  CD1 TYR   329      20.840  -6.216  -9.274  1.00 10.00      B   
ATOM   4453  CD2 TYR   329      19.986  -7.967  -7.907  1.00 10.00      B   
ATOM   4454  CE1 TYR   329      19.971  -6.578 -10.284  1.00 10.00      B   
ATOM   4455  CE2 TYR   329      19.112  -8.336  -8.911  1.00 10.00      B   
ATOM   4456  CZ  TYR   329      19.108  -7.636 -10.099  1.00 10.00      B   
ATOM   4457  OH  TYR   329      18.250  -8.000 -11.112  1.00 10.00      B   
ATOM   4458  HH  TYR   329      17.328  -7.905 -10.814  1.00 10.00      B   
ATOM   4459  C   TYR   329      22.143  -5.791  -4.597  1.00 10.00      B   
ATOM   4460  O   TYR   329      23.357  -5.712  -4.799  1.00 10.00      B   
ATOM   4461  N   PRO   330      21.634  -5.821  -3.358  1.00 10.00      B   
ATOM   4462  CA  PRO   330      22.482  -5.816  -2.161  1.00 10.00      B   
ATOM   4463  CB  PRO   330      21.475  -5.827  -1.004  1.00 10.00      B   
ATOM   4464  CG  PRO   330      20.193  -5.362  -1.607  1.00 10.00      B   
ATOM   4465  CD  PRO   330      20.203  -5.859  -3.020  1.00 10.00      B   
ATOM   4466  C   PRO   330      23.345  -7.074  -2.123  1.00 10.00      B   
ATOM   4467  O   PRO   330      22.843  -8.180  -1.920  1.00 10.00      B   
ATOM   4468  N   SER   331      24.636  -6.908  -2.335  1.00 10.00      B   
ATOM   4469  HN  SER   331      24.990  -5.999  -2.466  1.00 10.00      B   
ATOM   4470  CA  SER   331      25.550  -8.039  -2.352  1.00 10.00      B   
ATOM   4471  CB  SER   331      26.489  -7.921  -3.552  1.00 10.00      B   
ATOM   4472  OG  SER   331      25.809  -7.360  -4.666  1.00 10.00      B   
ATOM   4473  HG  SER   331      25.004  -6.921  -4.362  1.00 10.00      B   
ATOM   4474  C   SER   331      26.344  -8.145  -1.052  1.00 10.00      B   
ATOM   4475  O   SER   331      26.755  -7.135  -0.481  1.00 10.00      B   
ATOM   4476  N   CYS   332      26.545  -9.368  -0.590  1.00 10.00      B   
ATOM   4477  HN  CYS   332      26.185 -10.136  -1.092  1.00 10.00      B   
ATOM   4478  CA  CYS   332      27.286  -9.618   0.636  1.00 10.00      B   
ATOM   4479  CB  CYS   332      26.357 -10.205   1.705  1.00 10.00      B   
ATOM   4480  SG  CYS   332      24.817  -9.282   1.944  1.00 10.00      B   
ATOM   4481  HG  CYS   332      23.868  -9.886   1.242  1.00 10.00      B   
ATOM   4482  C   CYS   332      28.452 -10.566   0.359  1.00 10.00      B   
ATOM   4483  O   CYS   332      28.252 -11.712  -0.050  1.00 10.00      B   
ATOM   4484  N   ILE   333      29.669 -10.076   0.560  1.00 10.00      B   
ATOM   4485  HN  ILE   333      29.768  -9.150   0.883  1.00 10.00      B   
ATOM   4486  CA  ILE   333      30.865 -10.877   0.329  1.00 10.00      B   
ATOM   4487  CB  ILE   333      31.988 -10.041  -0.326  1.00 10.00      B   
ATOM   4488  CG1 ILE   333      31.462  -9.329  -1.577  1.00 10.00      B   
ATOM   4489  CG2 ILE   333      33.180 -10.924  -0.673  1.00 10.00      B   
ATOM   4490  CD1 ILE   333      32.436  -8.338  -2.178  1.00 10.00      B   
ATOM   4491  C   ILE   333      31.369 -11.461   1.642  1.00 10.00      B   
ATOM   4492  O   ILE   333      31.897 -10.740   2.491  1.00 10.00      B   
ATOM   4493  N   LEU   334      31.192 -12.763   1.809  1.00 10.00      B   
ATOM   4494  HN  LEU   334      30.755 -13.283   1.096  1.00 10.00      B   
ATOM   4495  CA  LEU   334      31.624 -13.448   3.018  1.00 10.00      B   
ATOM   4496  CB  LEU   334      30.539 -14.413   3.502  1.00 10.00      B   
ATOM   4497  CG  LEU   334      29.146 -13.820   3.716  1.00 10.00      B   
ATOM   4498  CD1 LEU   334      28.134 -14.922   3.983  1.00 10.00      B   
ATOM   4499  CD2 LEU   334      29.158 -12.817   4.858  1.00 10.00      B   
ATOM   4500  C   LEU   334      32.928 -14.205   2.780  1.00 10.00      B   
ATOM   4501  O   LEU   334      32.921 -15.404   2.472  1.00 10.00      B   
ATOM   4502  N   ARG   335      34.046 -13.502   2.906  1.00 10.00      B   
ATOM   4503  HN  ARG   335      33.994 -12.550   3.147  1.00 10.00      B   
ATOM   4504  CA  ARG   335      35.351 -14.119   2.708  1.00 10.00      B   
ATOM   4505  CB  ARG   335      36.314 -13.178   1.987  1.00 10.00      B   
ATOM   4506  CG  ARG   335      37.621 -13.842   1.582  1.00 10.00      B   
ATOM   4507  CD  ARG   335      38.209 -13.204   0.336  1.00 10.00      B   
ATOM   4508  NE  ARG   335      39.120 -12.108   0.651  1.00 10.00      B   
ATOM   4509  HE  ARG   335      39.008 -11.660   1.531  1.00 10.00      B   
ATOM   4510  CZ  ARG   335      40.084 -11.689  -0.165  1.00 10.00      B   
ATOM   4511  NH1 ARG   335      40.259 -12.274  -1.346  1.00 10.00      B   
ATOM   4512 HH11 ARG   335      39.646 -13.067  -1.634  1.00 10.00      B   
ATOM   4513 HH12 ARG   335      41.014 -11.947  -1.989  1.00 10.00      B   
ATOM   4514  NH2 ARG   335      40.869 -10.686   0.200  1.00 10.00      B   
ATOM   4515 HH21 ARG   335      40.733 -10.227   1.137  1.00 10.00      B   
ATOM   4516 HH22 ARG   335      41.624 -10.350  -0.436  1.00 10.00      B   
ATOM   4517  C   ARG   335      35.934 -14.570   4.038  1.00 10.00      B   
ATOM   4518  O   ARG   335      36.621 -15.594   4.113  1.00 10.00      B   
ATOM   4519  N   GLY   336      35.664 -13.797   5.082  1.00 10.00      B   
ATOM   4520  HN  GLY   336      35.129 -12.981   4.952  1.00 10.00      B   
ATOM   4521  CA  GLY   336      36.145 -14.142   6.404  1.00 10.00      B   
ATOM   4522  C   GLY   336      35.511 -15.430   6.875  1.00 10.00      B   
ATOM   4523  O   GLY   336      34.346 -15.691   6.575  1.00 10.00      B   
ATOM   4524  N   ASP   337      36.262 -16.246   7.590  1.00 10.00      B   
ATOM   4525  HN  ASP   337      37.185 -15.991   7.809  1.00 10.00      B   
ATOM   4526  CA  ASP   337      35.738 -17.517   8.071  1.00 10.00      B   
ATOM   4527  CB  ASP   337      36.861 -18.447   8.532  1.00 10.00      B   
ATOM   4528  CG  ASP   337      37.708 -18.945   7.381  1.00 10.00      B   
ATOM   4529  OD1 ASP   337      37.342 -19.970   6.765  1.00 10.00      B   
ATOM   4530  OD2 ASP   337      38.745 -18.314   7.082  1.00 10.00      B   
ATOM   4531  C   ASP   337      34.711 -17.314   9.179  1.00 10.00      B   
ATOM   4532  O   ASP   337      34.826 -16.388   9.984  1.00 10.00      B   
ATOM   4533  N   ASN   338      33.698 -18.177   9.188  1.00 10.00      B   
ATOM   4534  HN  ASN   338      33.665 -18.873   8.492  1.00 10.00      B   
ATOM   4535  CA  ASN   338      32.626 -18.134  10.182  1.00 10.00      B   
ATOM   4536  CB  ASN   338      33.168 -18.400  11.594  1.00 10.00      B   
ATOM   4537  CG  ASN   338      32.111 -18.945  12.538  1.00 10.00      B   
ATOM   4538  OD1 ASN   338      31.243 -19.722  12.141  1.00 10.00      B   
ATOM   4539  ND2 ASN   338      32.178 -18.541  13.795  1.00 10.00      B   
ATOM   4540 HD21 ASN   338      32.900 -17.918  14.045  1.00 10.00      B   
ATOM   4541 HD22 ASN   338      31.508 -18.875  14.428  1.00 10.00      B   
ATOM   4542  C   ASN   338      31.853 -16.816  10.132  1.00 10.00      B   
ATOM   4543  O   ASN   338      31.508 -16.243  11.167  1.00 10.00      B   
ATOM   4544  N   SER   339      31.583 -16.336   8.924  1.00 10.00      B   
ATOM   4545  HN  SER   339      31.886 -16.824   8.132  1.00 10.00      B   
ATOM   4546  CA  SER   339      30.843 -15.096   8.750  1.00 10.00      B   
ATOM   4547  CB  SER   339      31.451 -14.253   7.628  1.00 10.00      B   
ATOM   4548  OG  SER   339      31.811 -15.059   6.523  1.00 10.00      B   
ATOM   4549  HG  SER   339      32.761 -15.242   6.555  1.00 10.00      B   
ATOM   4550  C   SER   339      29.366 -15.377   8.488  1.00 10.00      B   
ATOM   4551  O   SER   339      29.009 -16.410   7.910  1.00 10.00      B   
ATOM   4552  N   ILE   340      28.513 -14.465   8.929  1.00 10.00      B   
ATOM   4553  HN  ILE   340      28.860 -13.662   9.380  1.00 10.00      B   
ATOM   4554  CA  ILE   340      27.076 -14.616   8.755  1.00 10.00      B   
ATOM   4555  CB  ILE   340      26.356 -14.835  10.108  1.00 10.00      B   
ATOM   4556  CG1 ILE   340      26.785 -16.158  10.750  1.00 10.00      B   
ATOM   4557  CG2 ILE   340      24.844 -14.801   9.932  1.00 10.00      B   
ATOM   4558  CD1 ILE   340      27.962 -16.038  11.694  1.00 10.00      B   
ATOM   4559  C   ILE   340      26.484 -13.399   8.054  1.00 10.00      B   
ATOM   4560  O   ILE   340      26.701 -12.259   8.474  1.00 10.00      B   
ATOM   4561  N   GLY   341      25.753 -13.648   6.978  1.00 10.00      B   
ATOM   4562  HN  GLY   341      25.637 -14.579   6.681  1.00 10.00      B   
ATOM   4563  CA  GLY   341      25.124 -12.577   6.236  1.00 10.00      B   
ATOM   4564  C   GLY   341      23.621 -12.752   6.182  1.00 10.00      B   
ATOM   4565  O   GLY   341      23.127 -13.777   5.711  1.00 10.00      B   
ATOM   4566  N   GLU   342      22.891 -11.761   6.670  1.00 10.00      B   
ATOM   4567  HN  GLU   342      23.343 -10.964   7.032  1.00 10.00      B   
ATOM   4568  CA  GLU   342      21.436 -11.814   6.681  1.00 10.00      B   
ATOM   4569  CB  GLU   342      20.917 -11.776   8.120  1.00 10.00      B   
ATOM   4570  CG  GLU   342      21.441 -12.902   9.000  1.00 10.00      B   
ATOM   4571  CD  GLU   342      21.101 -12.707  10.463  1.00 10.00      B   
ATOM   4572  OE1 GLU   342      20.732 -13.698  11.131  1.00 10.00      B   
ATOM   4573  OE2 GLU   342      21.206 -11.560  10.951  1.00 10.00      B   
ATOM   4574  C   GLU   342      20.854 -10.652   5.887  1.00 10.00      B   
ATOM   4575  O   GLU   342      21.378  -9.543   5.932  1.00 10.00      B   
ATOM   4576  N   PHE   343      19.777 -10.911   5.158  1.00 10.00      B   
ATOM   4577  HN  PHE   343      19.404 -11.824   5.156  1.00 10.00      B   
ATOM   4578  CA  PHE   343      19.131  -9.877   4.362  1.00 10.00      B   
ATOM   4579  CB  PHE   343      19.630  -9.896   2.912  1.00 10.00      B   
ATOM   4580  CG  PHE   343      18.978  -8.863   2.030  1.00 10.00      B   
ATOM   4581  CD1 PHE   343      19.171  -7.511   2.258  1.00 10.00      B   
ATOM   4582  CD2 PHE   343      18.168  -9.245   0.976  1.00 10.00      B   
ATOM   4583  CE1 PHE   343      18.570  -6.561   1.456  1.00 10.00      B   
ATOM   4584  CE2 PHE   343      17.563  -8.301   0.167  1.00 10.00      B   
ATOM   4585  CZ  PHE   343      17.765  -6.957   0.408  1.00 10.00      B   
ATOM   4586  C   PHE   343      17.614 -10.015   4.410  1.00 10.00      B   
ATOM   4587  O   PHE   343      17.047 -11.004   3.932  1.00 10.00      B   
ATOM   4588  N   TYR   344      16.967  -9.024   5.000  1.00 10.00      B   
ATOM   4589  HN  TYR   344      17.486  -8.274   5.375  1.00 10.00      B   
ATOM   4590  CA  TYR   344      15.519  -8.995   5.113  1.00 10.00      B   
ATOM   4591  CB  TYR   344      15.109  -8.859   6.585  1.00 10.00      B   
ATOM   4592  CG  TYR   344      15.837  -9.806   7.519  1.00 10.00      B   
ATOM   4593  CD1 TYR   344      17.010  -9.420   8.156  1.00 10.00      B   
ATOM   4594  CD2 TYR   344      15.355 -11.086   7.758  1.00 10.00      B   
ATOM   4595  CE1 TYR   344      17.685 -10.281   9.001  1.00 10.00      B   
ATOM   4596  CE2 TYR   344      16.022 -11.953   8.604  1.00 10.00      B   
ATOM   4597  CZ  TYR   344      17.186 -11.547   9.221  1.00 10.00      B   
ATOM   4598  OH  TYR   344      17.854 -12.413  10.060  1.00 10.00      B   
ATOM   4599  HH  TYR   344      18.526 -11.929  10.556  1.00 10.00      B   
ATOM   4600  C   TYR   344      14.993  -7.812   4.310  1.00 10.00      B   
ATOM   4601  O   TYR   344      15.426  -6.679   4.517  1.00 10.00      B   
ATOM   4602  N   SER   345      14.072  -8.069   3.389  1.00 10.00      B   
ATOM   4603  HN  SER   345      13.747  -8.986   3.269  1.00 10.00      B   
ATOM   4604  CA  SER   345      13.536  -7.005   2.556  1.00 10.00      B   
ATOM   4605  CB  SER   345      14.302  -6.946   1.229  1.00 10.00      B   
ATOM   4606  OG  SER   345      13.869  -5.864   0.425  1.00 10.00      B   
ATOM   4607  HG  SER   345      13.347  -6.204  -0.314  1.00 10.00      B   
ATOM   4608  C   SER   345      12.044  -7.171   2.290  1.00 10.00      B   
ATOM   4609  O   SER   345      11.551  -8.285   2.081  1.00 10.00      B   
ATOM   4610  N   VAL   346      11.336  -6.048   2.315  1.00 10.00      B   
ATOM   4611  HN  VAL   346      11.800  -5.206   2.515  1.00 10.00      B   
ATOM   4612  CA  VAL   346       9.903  -6.012   2.048  1.00 10.00      B   
ATOM   4613  CB  VAL   346       9.082  -5.648   3.308  1.00 10.00      B   
ATOM   4614  CG1 VAL   346       7.592  -5.590   2.988  1.00 10.00      B   
ATOM   4615  CG2 VAL   346       9.343  -6.644   4.427  1.00 10.00      B   
ATOM   4616  C   VAL   346       9.647  -4.977   0.957  1.00 10.00      B   
ATOM   4617  O   VAL   346       9.641  -3.768   1.219  1.00 10.00      B   
ATOM   4618  N   ALA   347       9.467  -5.452  -0.266  1.00 10.00      B   
ATOM   4619  HN  ALA   347       9.473  -6.424  -0.408  1.00 10.00      B   
ATOM   4620  CA  ALA   347       9.243  -4.571  -1.403  1.00 10.00      B   
ATOM   4621  CB  ALA   347      10.035  -5.052  -2.609  1.00 10.00      B   
ATOM   4622  C   ALA   347       7.764  -4.448  -1.747  1.00 10.00      B   
ATOM   4623  O   ALA   347       7.113  -5.431  -2.107  1.00 10.00      B   
ATOM   4624  N   LEU   348       7.241  -3.235  -1.641  1.00 10.00      B   
ATOM   4625  HN  LEU   348       7.814  -2.491  -1.359  1.00 10.00      B   
ATOM   4626  CA  LEU   348       5.845  -2.977  -1.954  1.00 10.00      B   
ATOM   4627  CB  LEU   348       5.170  -2.145  -0.857  1.00 10.00      B   
ATOM   4628  CG  LEU   348       3.723  -1.708  -1.127  1.00 10.00      B   
ATOM   4629  CD1 LEU   348       2.826  -2.912  -1.366  1.00 10.00      B   
ATOM   4630  CD2 LEU   348       3.192  -0.865   0.020  1.00 10.00      B   
ATOM   4631  C   LEU   348       5.730  -2.279  -3.300  1.00 10.00      B   
ATOM   4632  O   LEU   348       6.324  -1.220  -3.519  1.00 10.00      B   
ATOM   4633  N   THR   349       4.983  -2.887  -4.201  1.00 10.00      B   
ATOM   4634  HN  THR   349       4.543  -3.735  -3.965  1.00 10.00      B   
ATOM   4635  CA  THR   349       4.785  -2.341  -5.526  1.00 10.00      B   
ATOM   4636  CB  THR   349       5.432  -3.244  -6.590  1.00 10.00      B   
ATOM   4637  OG1 THR   349       5.549  -4.580  -6.078  1.00 10.00      B   
ATOM   4638  HG1 THR   349       4.805  -4.766  -5.490  1.00 10.00      B   
ATOM   4639  CG2 THR   349       6.809  -2.725  -6.968  1.00 10.00      B   
ATOM   4640  C   THR   349       3.301  -2.205  -5.827  1.00 10.00      B   
ATOM   4641  O   THR   349       2.500  -3.058  -5.442  1.00 10.00      B   
ATOM   4642  N   SER   350       2.935  -1.123  -6.489  1.00 10.00      B   
ATOM   4643  HN  SER   350       3.615  -0.462  -6.740  1.00 10.00      B   
ATOM   4644  CA  SER   350       1.548  -0.881  -6.856  1.00 10.00      B   
ATOM   4645  CB  SER   350       0.806  -0.177  -5.718  1.00 10.00      B   
ATOM   4646  OG  SER   350       1.049  -0.824  -4.479  1.00 10.00      B   
ATOM   4647  HG  SER   350       1.421  -1.702  -4.647  1.00 10.00      B   
ATOM   4648  C   SER   350       1.486  -0.055  -8.134  1.00 10.00      B   
ATOM   4649  O   SER   350       2.511   0.157  -8.785  1.00 10.00      B   
ATOM   4650  N   GLY   351       0.289   0.390  -8.500  1.00 10.00      B   
ATOM   4651  HN  GLY   351      -0.493   0.171  -7.952  1.00 10.00      B   
ATOM   4652  CA  GLY   351       0.125   1.191  -9.699  1.00 10.00      B   
ATOM   4653  C   GLY   351       0.664   0.499 -10.935  1.00 10.00      B   
ATOM   4654  O   GLY   351       0.139  -0.529 -11.354  1.00 10.00      B   
ATOM   4655  N   HIS   352       1.718   1.062 -11.515  1.00 10.00      B   
ATOM   4656  HN  HIS   352       2.088   1.886 -11.131  1.00 10.00      B   
ATOM   4657  CA  HIS   352       2.340   0.492 -12.705  1.00 10.00      B   
ATOM   4658  CB  HIS   352       2.089   1.387 -13.931  1.00 10.00      B   
ATOM   4659  CG  HIS   352       0.647   1.731 -14.169  1.00 10.00      B   
ATOM   4660  ND1 HIS   352      -0.174   1.016 -15.018  1.00 10.00      B   
ATOM   4661  HD1 HIS   352       0.089   0.232 -15.549  1.00 10.00      B   
ATOM   4662  CD2 HIS   352      -0.124   2.722 -13.657  1.00 10.00      B   
ATOM   4663  CE1 HIS   352      -1.380   1.552 -15.014  1.00 10.00      B   
ATOM   4664  NE2 HIS   352      -1.375   2.586 -14.197  1.00 10.00      B   
ATOM   4665  HE2 HIS   352      -2.149   3.162 -14.002  1.00 10.00      B   
ATOM   4666  C   HIS   352       3.843   0.340 -12.474  1.00 10.00      B   
ATOM   4667  O   HIS   352       4.630   0.322 -13.419  1.00 10.00      B   
ATOM   4668  N   GLN   353       4.222   0.226 -11.206  1.00 10.00      B   
ATOM   4669  HN  GLN   353       3.533   0.215 -10.504  1.00 10.00      B   
ATOM   4670  CA  GLN   353       5.628   0.103 -10.817  1.00 10.00      B   
ATOM   4671  CB  GLN   353       5.781   0.339  -9.312  1.00 10.00      B   
ATOM   4672  CG  GLN   353       5.238   1.673  -8.821  1.00 10.00      B   
ATOM   4673  CD  GLN   353       4.897   1.643  -7.342  1.00 10.00      B   
ATOM   4674  OE1 GLN   353       5.502   0.902  -6.570  1.00 10.00      B   
ATOM   4675  NE2 GLN   353       3.913   2.432  -6.937  1.00 10.00      B   
ATOM   4676 HE21 GLN   353       3.458   2.991  -7.607  1.00 10.00      B   
ATOM   4677 HE22 GLN   353       3.672   2.424  -5.985  1.00 10.00      B   
ATOM   4678  C   GLN   353       6.214  -1.261 -11.180  1.00 10.00      B   
ATOM   4679  O   GLN   353       5.489  -2.245 -11.331  1.00 10.00      B   
ATOM   4680  N   GLN   354       7.536  -1.307 -11.310  1.00 10.00      B   
ATOM   4681  HN  GLN   354       8.057  -0.480 -11.169  1.00 10.00      B   
ATOM   4682  CA  GLN   354       8.248  -2.535 -11.640  1.00 10.00      B   
ATOM   4683  CB  GLN   354       8.616  -2.571 -13.125  1.00 10.00      B   
ATOM   4684  CG  GLN   354       7.432  -2.585 -14.075  1.00 10.00      B   
ATOM   4685  CD  GLN   354       7.851  -2.811 -15.511  1.00 10.00      B   
ATOM   4686  OE1 GLN   354       7.873  -3.940 -15.995  1.00 10.00      B   
ATOM   4687  NE2 GLN   354       8.192  -1.739 -16.200  1.00 10.00      B   
ATOM   4688 HE21 GLN   354       8.155  -0.866 -15.751  1.00 10.00      B   
ATOM   4689 HE22 GLN   354       8.472  -1.856 -17.130  1.00 10.00      B   
ATOM   4690  C   GLN   354       9.521  -2.631 -10.805  1.00 10.00      B   
ATOM   4691  O   GLN   354      10.445  -1.830 -10.970  1.00 10.00      B   
ATOM   4692  N   ALA   355       9.576  -3.608  -9.915  1.00 10.00      B   
ATOM   4693  HN  ALA   355       8.821  -4.230  -9.833  1.00 10.00      B   
ATOM   4694  CA  ALA   355      10.741  -3.782  -9.060  1.00 10.00      B   
ATOM   4695  CB  ALA   355      10.353  -3.638  -7.598  1.00 10.00      B   
ATOM   4696  C   ALA   355      11.418  -5.126  -9.295  1.00 10.00      B   
ATOM   4697  O   ALA   355      10.761  -6.163  -9.348  1.00 10.00      B   
ATOM   4698  N   ASP   356      12.729  -5.089  -9.468  1.00 10.00      B   
ATOM   4699  HN  ASP   356      13.185  -4.216  -9.465  1.00 10.00      B   
ATOM   4700  CA  ASP   356      13.530  -6.290  -9.668  1.00 10.00      B   
ATOM   4701  CB  ASP   356      13.949  -6.440 -11.136  1.00 10.00      B   
ATOM   4702  CG  ASP   356      14.383  -7.854 -11.492  1.00 10.00      B   
ATOM   4703  OD1 ASP   356      13.530  -8.641 -11.962  1.00 10.00      B   
ATOM   4704  OD2 ASP   356      15.579  -8.180 -11.330  1.00 10.00      B   
ATOM   4705  C   ASP   356      14.758  -6.189  -8.772  1.00 10.00      B   
ATOM   4706  O   ASP   356      15.756  -5.562  -9.128  1.00 10.00      B   
ATOM   4707  N   THR   357      14.661  -6.768  -7.590  1.00 10.00      B   
ATOM   4708  HN  THR   357      13.841  -7.258  -7.361  1.00 10.00      B   
ATOM   4709  CA  THR   357      15.749  -6.715  -6.630  1.00 10.00      B   
ATOM   4710  CB  THR   357      15.394  -5.779  -5.447  1.00 10.00      B   
ATOM   4711  OG1 THR   357      16.571  -5.450  -4.695  1.00 10.00      B   
ATOM   4712  HG1 THR   357      17.320  -5.337  -5.302  1.00 10.00      B   
ATOM   4713  CG2 THR   357      14.355  -6.408  -4.524  1.00 10.00      B   
ATOM   4714  C   THR   357      16.089  -8.110  -6.116  1.00 10.00      B   
ATOM   4715  O   THR   357      15.303  -9.041  -6.269  1.00 10.00      B   
ATOM   4716  N   GLY   358      17.263  -8.247  -5.521  1.00 10.00      B   
ATOM   4717  HN  GLY   358      17.854  -7.469  -5.443  1.00 10.00      B   
ATOM   4718  CA  GLY   358      17.687  -9.523  -4.991  1.00 10.00      B   
ATOM   4719  C   GLY   358      19.065  -9.437  -4.377  1.00 10.00      B   
ATOM   4720  O   GLY   358      19.921  -8.698  -4.864  1.00 10.00      B   
ATOM   4721  N   THR   359      19.280 -10.167  -3.299  1.00 10.00      B   
ATOM   4722  HN  THR   359      18.554 -10.727  -2.941  1.00 10.00      B   
ATOM   4723  CA  THR   359      20.569 -10.158  -2.631  1.00 10.00      B   
ATOM   4724  CB  THR   359      20.430 -10.393  -1.111  1.00 10.00      B   
ATOM   4725  OG1 THR   359      21.661 -10.081  -0.445  1.00 10.00      B   
ATOM   4726  HG1 THR   359      22.051  -9.291  -0.846  1.00 10.00      B   
ATOM   4727  CG2 THR   359      20.047 -11.833  -0.812  1.00 10.00      B   
ATOM   4728  C   THR   359      21.513 -11.195  -3.241  1.00 10.00      B   
ATOM   4729  O   THR   359      21.083 -12.253  -3.714  1.00 10.00      B   
ATOM   4730  N   LYS   360      22.796 -10.875  -3.242  1.00 10.00      B   
ATOM   4731  HN  LYS   360      23.070 -10.018  -2.858  1.00 10.00      B   
ATOM   4732  CA  LYS   360      23.811 -11.765  -3.777  1.00 10.00      B   
ATOM   4733  CB  LYS   360      24.598 -11.082  -4.900  1.00 10.00      B   
ATOM   4734  CG  LYS   360      23.754 -10.676  -6.097  1.00 10.00      B   
ATOM   4735  CD  LYS   360      24.610 -10.028  -7.172  1.00 10.00      B   
ATOM   4736  CE  LYS   360      23.770  -9.552  -8.346  1.00 10.00      B   
ATOM   4737  NZ  LYS   360      24.594  -8.853  -9.373  1.00 10.00      B   
ATOM   4738  HZ1 LYS   360      25.352  -9.482  -9.717  1.00 10.00      B   
ATOM   4739  HZ2 LYS   360      25.031  -8.003  -8.964  1.00 10.00      B   
ATOM   4740  HZ3 LYS   360      24.001  -8.571 -10.178  1.00 10.00      B   
ATOM   4741  C   LYS   360      24.751 -12.185  -2.658  1.00 10.00      B   
ATOM   4742  O   LYS   360      25.527 -11.376  -2.150  1.00 10.00      B   
ATOM   4743  N   MET   361      24.665 -13.443  -2.264  1.00 10.00      B   
ATOM   4744  HN  MET   361      24.030 -14.042  -2.714  1.00 10.00      B   
ATOM   4745  CA  MET   361      25.496 -13.967  -1.192  1.00 10.00      B   
ATOM   4746  CB  MET   361      24.674 -14.881  -0.284  1.00 10.00      B   
ATOM   4747  CG  MET   361      23.624 -14.149   0.531  1.00 10.00      B   
ATOM   4748  SD  MET   361      24.323 -13.269   1.940  1.00 10.00      B   
ATOM   4749  CE  MET   361      22.894 -12.343   2.499  1.00 10.00      B   
ATOM   4750  C   MET   361      26.700 -14.717  -1.745  1.00 10.00      B   
ATOM   4751  O   MET   361      26.560 -15.791  -2.335  1.00 10.00      B   
ATOM   4752  N   ILE   362      27.878 -14.145  -1.552  1.00 10.00      B   
ATOM   4753  HN  ILE   362      27.920 -13.285  -1.073  1.00 10.00      B   
ATOM   4754  CA  ILE   362      29.113 -14.751  -2.021  1.00 10.00      B   
ATOM   4755  CB  ILE   362      30.058 -13.703  -2.647  1.00 10.00      B   
ATOM   4756  CG1 ILE   362      29.298 -12.857  -3.674  1.00 10.00      B   
ATOM   4757  CG2 ILE   362      31.251 -14.387  -3.300  1.00 10.00      B   
ATOM   4758  CD1 ILE   362      30.071 -11.659  -4.180  1.00 10.00      B   
ATOM   4759  C   ILE   362      29.822 -15.454  -0.868  1.00 10.00      B   
ATOM   4760  O   ILE   362      30.304 -14.811   0.064  1.00 10.00      B   
ATOM   4761  N   HIS   363      29.864 -16.774  -0.929  1.00 10.00      B   
ATOM   4762  HN  HIS   363      29.462 -17.228  -1.708  1.00 10.00      B   
ATOM   4763  CA  HIS   363      30.498 -17.574   0.108  1.00 10.00      B   
ATOM   4764  CB  HIS   363      29.692 -18.848   0.372  1.00 10.00      B   
ATOM   4765  CG  HIS   363      28.453 -18.630   1.179  1.00 10.00      B   
ATOM   4766  ND1 HIS   363      28.250 -19.205   2.413  1.00 10.00      B   
ATOM   4767  HD1 HIS   363      28.889 -19.784   2.891  1.00 10.00      B   
ATOM   4768  CD2 HIS   363      27.351 -17.886   0.928  1.00 10.00      B   
ATOM   4769  CE1 HIS   363      27.077 -18.830   2.883  1.00 10.00      B   
ATOM   4770  NE2 HIS   363      26.517 -18.029   2.005  1.00 10.00      B   
ATOM   4771  HE2 HIS   363      25.657 -17.563   2.133  1.00 10.00      B   
ATOM   4772  C   HIS   363      31.917 -17.947  -0.286  1.00 10.00      B   
ATOM   4773  O   HIS   363      32.126 -18.702  -1.234  1.00 10.00      B   
ATOM   4774  N   ILE   364      32.885 -17.408   0.436  1.00 10.00      B   
ATOM   4775  HN  ILE   364      32.653 -16.789   1.165  1.00 10.00      B   
ATOM   4776  CA  ILE   364      34.286 -17.690   0.164  1.00 10.00      B   
ATOM   4777  CB  ILE   364      35.065 -16.395  -0.152  1.00 10.00      B   
ATOM   4778  CG1 ILE   364      34.392 -15.639  -1.305  1.00 10.00      B   
ATOM   4779  CG2 ILE   364      36.513 -16.710  -0.494  1.00 10.00      B   
ATOM   4780  CD1 ILE   364      34.990 -14.276  -1.585  1.00 10.00      B   
ATOM   4781  C   ILE   364      34.945 -18.412   1.342  1.00 10.00      B   
ATOM   4782  O   ILE   364      35.734 -19.340   1.149  1.00 10.00      B   
ATOM   4783  N   GLY   365      34.605 -17.990   2.557  1.00 10.00      B   
ATOM   4784  HN  GLY   365      33.955 -17.261   2.649  1.00 10.00      B   
ATOM   4785  CA  GLY   365      35.181 -18.594   3.747  1.00 10.00      B   
ATOM   4786  C   GLY   365      34.387 -19.789   4.248  1.00 10.00      B   
ATOM   4787  O   GLY   365      33.251 -20.013   3.819  1.00 10.00      B   
ATOM   4788  N   LYS   366      34.973 -20.542   5.174  1.00 10.00      B   
ATOM   4789  HN  LYS   366      35.862 -20.285   5.513  1.00 10.00      B   
ATOM   4790  CA  LYS   366      34.323 -21.726   5.723  1.00 10.00      B   
ATOM   4791  CB  LYS   366      35.357 -22.710   6.275  1.00 10.00      B   
ATOM   4792  CG  LYS   366      36.324 -23.264   5.244  1.00 10.00      B   
ATOM   4793  CD  LYS   366      37.199 -24.356   5.843  1.00 10.00      B   
ATOM   4794  CE  LYS   366      38.361 -24.704   4.927  1.00 10.00      B   
ATOM   4795  NZ  LYS   366      39.272 -25.709   5.539  1.00 10.00      B   
ATOM   4796  HZ1 LYS   366      38.844 -26.658   5.496  1.00 10.00      B   
ATOM   4797  HZ2 LYS   366      39.455 -25.469   6.533  1.00 10.00      B   
ATOM   4798  HZ3 LYS   366      40.177 -25.729   5.029  1.00 10.00      B   
ATOM   4799  C   LYS   366      33.335 -21.356   6.823  1.00 10.00      B   
ATOM   4800  O   LYS   366      33.496 -20.334   7.497  1.00 10.00      B   
ATOM   4801  N   ASN   367      32.324 -22.210   6.996  1.00 10.00      B   
ATOM   4802  HN  ASN   367      32.283 -23.009   6.422  1.00 10.00      B   
ATOM   4803  CA  ASN   367      31.283 -22.019   8.008  1.00 10.00      B   
ATOM   4804  CB  ASN   367      31.848 -22.110   9.429  1.00 10.00      B   
ATOM   4805  CG  ASN   367      32.210 -23.528   9.823  1.00 10.00      B   
ATOM   4806  OD1 ASN   367      31.336 -24.345  10.125  1.00 10.00      B   
ATOM   4807  ND2 ASN   367      33.503 -23.827   9.836  1.00 10.00      B   
ATOM   4808 HD21 ASN   367      34.145 -23.123   9.593  1.00 10.00      B   
ATOM   4809 HD22 ASN   367      33.767 -24.737  10.086  1.00 10.00      B   
ATOM   4810  C   ASN   367      30.514 -20.719   7.808  1.00 10.00      B   
ATOM   4811  O   ASN   367      30.059 -20.097   8.768  1.00 10.00      B   
ATOM   4812  N   THR   368      30.362 -20.325   6.555  1.00 10.00      B   
ATOM   4813  HN  THR   368      30.736 -20.870   5.833  1.00 10.00      B   
ATOM   4814  CA  THR   368      29.653 -19.105   6.219  1.00 10.00      B   
ATOM   4815  CB  THR   368      30.118 -18.580   4.850  1.00 10.00      B   
ATOM   4816  OG1 THR   368      30.465 -19.691   4.004  1.00 10.00      B   
ATOM   4817  HG1 THR   368      31.432 -19.771   3.957  1.00 10.00      B   
ATOM   4818  CG2 THR   368      31.336 -17.689   5.014  1.00 10.00      B   
ATOM   4819  C   THR   368      28.141 -19.340   6.197  1.00 10.00      B   
ATOM   4820  O   THR   368      27.662 -20.290   5.573  1.00 10.00      B   
ATOM   4821  N   LYS   369      27.394 -18.478   6.877  1.00 10.00      B   
ATOM   4822  HN  LYS   369      27.833 -17.732   7.351  1.00 10.00      B   
ATOM   4823  CA  LYS   369      25.940 -18.601   6.936  1.00 10.00      B   
ATOM   4824  CB  LYS   369      25.456 -18.620   8.388  1.00 10.00      B   
ATOM   4825  CG  LYS   369      25.837 -19.866   9.172  1.00 10.00      B   
ATOM   4826  CD  LYS   369      25.198 -19.857  10.553  1.00 10.00      B   
ATOM   4827  CE  LYS   369      25.529 -21.122  11.325  1.00 10.00      B   
ATOM   4828  NZ  LYS   369      24.824 -21.180  12.633  1.00 10.00      B   
ATOM   4829  HZ1 LYS   369      23.796 -21.126  12.489  1.00 10.00      B   
ATOM   4830  HZ2 LYS   369      25.114 -20.384  13.234  1.00 10.00      B   
ATOM   4831  HZ3 LYS   369      25.047 -22.069  13.122  1.00 10.00      B   
ATOM   4832  C   LYS   369      25.257 -17.464   6.183  1.00 10.00      B   
ATOM   4833  O   LYS   369      25.819 -16.379   6.035  1.00 10.00      B   
ATOM   4834  N   SER   370      24.043 -17.720   5.709  1.00 10.00      B   
ATOM   4835  HN  SER   370      23.650 -18.607   5.861  1.00 10.00      B   
ATOM   4836  CA  SER   370      23.274 -16.723   4.977  1.00 10.00      B   
ATOM   4837  CB  SER   370      23.567 -16.806   3.478  1.00 10.00      B   
ATOM   4838  OG  SER   370      24.872 -16.349   3.176  1.00 10.00      B   
ATOM   4839  HG  SER   370      25.056 -15.550   3.690  1.00 10.00      B   
ATOM   4840  C   SER   370      21.779 -16.897   5.214  1.00 10.00      B   
ATOM   4841  O   SER   370      21.217 -17.954   4.927  1.00 10.00      B   
ATOM   4842  N   THR   371      21.147 -15.857   5.732  1.00 10.00      B   
ATOM   4843  HN  THR   371      21.660 -15.045   5.943  1.00 10.00      B   
ATOM   4844  CA  THR   371      19.715 -15.877   5.999  1.00 10.00      B   
ATOM   4845  CB  THR   371      19.425 -15.628   7.489  1.00 10.00      B   
ATOM   4846  OG1 THR   371      20.301 -16.439   8.284  1.00 10.00      B   
ATOM   4847  HG1 THR   371      19.896 -16.588   9.146  1.00 10.00      B   
ATOM   4848  CG2 THR   371      17.980 -15.982   7.814  1.00 10.00      B   
ATOM   4849  C   THR   371      19.022 -14.808   5.158  1.00 10.00      B   
ATOM   4850  O   THR   371      19.186 -13.612   5.396  1.00 10.00      B   
ATOM   4851  N   ILE   372      18.263 -15.241   4.165  1.00 10.00      B   
ATOM   4852  HN  ILE   372      18.159 -16.211   4.026  1.00 10.00      B   
ATOM   4853  CA  ILE   372      17.571 -14.320   3.279  1.00 10.00      B   
ATOM   4854  CB  ILE   372      18.041 -14.488   1.816  1.00 10.00      B   
ATOM   4855  CG1 ILE   372      19.530 -14.163   1.684  1.00 10.00      B   
ATOM   4856  CG2 ILE   372      17.220 -13.629   0.864  1.00 10.00      B   
ATOM   4857  CD1 ILE   372      20.438 -15.361   1.866  1.00 10.00      B   
ATOM   4858  C   ILE   372      16.061 -14.505   3.354  1.00 10.00      B   
ATOM   4859  O   ILE   372      15.540 -15.587   3.077  1.00 10.00      B   
ATOM   4860  N   ILE   373      15.369 -13.443   3.739  1.00 10.00      B   
ATOM   4861  HN  ILE   373      15.851 -12.615   3.957  1.00 10.00      B   
ATOM   4862  CA  ILE   373      13.917 -13.459   3.839  1.00 10.00      B   
ATOM   4863  CB  ILE   373      13.434 -13.392   5.307  1.00 10.00      B   
ATOM   4864  CG1 ILE   373      14.048 -14.533   6.127  1.00 10.00      B   
ATOM   4865  CG2 ILE   373      11.911 -13.452   5.374  1.00 10.00      B   
ATOM   4866  CD1 ILE   373      13.700 -14.487   7.600  1.00 10.00      B   
ATOM   4867  C   ILE   373      13.354 -12.270   3.068  1.00 10.00      B   
ATOM   4868  O   ILE   373      13.628 -11.115   3.405  1.00 10.00      B   
ATOM   4869  N   SER   374      12.596 -12.549   2.019  1.00 10.00      B   
ATOM   4870  HN  SER   374      12.417 -13.489   1.789  1.00 10.00      B   
ATOM   4871  CA  SER   374      12.024 -11.495   1.201  1.00 10.00      B   
ATOM   4872  CB  SER   374      12.665 -11.488  -0.188  1.00 10.00      B   
ATOM   4873  OG  SER   374      12.348 -10.299  -0.890  1.00 10.00      B   
ATOM   4874  HG  SER   374      11.825 -10.515  -1.671  1.00 10.00      B   
ATOM   4875  C   SER   374      10.515 -11.642   1.075  1.00 10.00      B   
ATOM   4876  O   SER   374       9.998 -12.748   0.899  1.00 10.00      B   
ATOM   4877  N   LYS   375       9.822 -10.518   1.186  1.00 10.00      B   
ATOM   4878  HN  LYS   375      10.305  -9.676   1.351  1.00 10.00      B   
ATOM   4879  CA  LYS   375       8.372 -10.484   1.064  1.00 10.00      B   
ATOM   4880  CB  LYS   375       7.717 -10.165   2.414  1.00 10.00      B   
ATOM   4881  CG  LYS   375       8.145 -11.074   3.559  1.00 10.00      B   
ATOM   4882  CD  LYS   375       7.496 -12.449   3.474  1.00 10.00      B   
ATOM   4883  CE  LYS   375       7.977 -13.343   4.610  1.00 10.00      B   
ATOM   4884  NZ  LYS   375       7.251 -14.642   4.676  1.00 10.00      B   
ATOM   4885  HZ1 LYS   375       7.580 -15.187   5.499  1.00 10.00      B   
ATOM   4886  HZ2 LYS   375       7.422 -15.205   3.813  1.00 10.00      B   
ATOM   4887  HZ3 LYS   375       6.225 -14.482   4.775  1.00 10.00      B   
ATOM   4888  C   LYS   375       7.984  -9.431   0.032  1.00 10.00      B   
ATOM   4889  O   LYS   375       8.073  -8.231   0.296  1.00 10.00      B   
ATOM   4890  N   GLY   376       7.581  -9.881  -1.146  1.00 10.00      B   
ATOM   4891  HN  GLY   376       7.531 -10.852  -1.300  1.00 10.00      B   
ATOM   4892  CA  GLY   376       7.201  -8.964  -2.201  1.00 10.00      B   
ATOM   4893  C   GLY   376       5.701  -8.799  -2.297  1.00 10.00      B   
ATOM   4894  O   GLY   376       4.964  -9.781  -2.317  1.00 10.00      B   
ATOM   4895  N   ILE   377       5.244  -7.561  -2.346  1.00 10.00      B   
ATOM   4896  HN  ILE   377       5.883  -6.812  -2.324  1.00 10.00      B   
ATOM   4897  CA  ILE   377       3.820  -7.280  -2.431  1.00 10.00      B   
ATOM   4898  CB  ILE   377       3.348  -6.430  -1.234  1.00 10.00      B   
ATOM   4899  CG1 ILE   377       4.091  -6.838   0.042  1.00 10.00      B   
ATOM   4900  CG2 ILE   377       1.847  -6.579  -1.040  1.00 10.00      B   
ATOM   4901  CD1 ILE   377       4.218  -5.726   1.060  1.00 10.00      B   
ATOM   4902  C   ILE   377       3.502  -6.540  -3.725  1.00 10.00      B   
ATOM   4903  O   ILE   377       4.046  -5.467  -3.983  1.00 10.00      B   
ATOM   4904  N   SER   378       2.628  -7.117  -4.534  1.00 10.00      B   
ATOM   4905  HN  SER   378       2.226  -7.975  -4.271  1.00 10.00      B   
ATOM   4906  CA  SER   378       2.241  -6.511  -5.797  1.00 10.00      B   
ATOM   4907  CB  SER   378       2.529  -7.471  -6.952  1.00 10.00      B   
ATOM   4908  OG  SER   378       3.441  -6.901  -7.879  1.00 10.00      B   
ATOM   4909  HG  SER   378       3.689  -7.570  -8.535  1.00 10.00      B   
ATOM   4910  C   SER   378       0.765  -6.125  -5.786  1.00 10.00      B   
ATOM   4911  O   SER   378      -0.087  -6.897  -5.343  1.00 10.00      B   
ATOM   4912  N   ALA   379       0.469  -4.928  -6.269  1.00 10.00      B   
ATOM   4913  HN  ALA   379       1.193  -4.355  -6.610  1.00 10.00      B   
ATOM   4914  CA  ALA   379      -0.895  -4.433  -6.317  1.00 10.00      B   
ATOM   4915  CB  ALA   379      -1.188  -3.575  -5.095  1.00 10.00      B   
ATOM   4916  C   ALA   379      -1.116  -3.641  -7.599  1.00 10.00      B   
ATOM   4917  O   ALA   379      -0.175  -3.076  -8.157  1.00 10.00      B   
ATOM   4918  N   GLY   380      -2.353  -3.604  -8.065  1.00 10.00      B   
ATOM   4919  HN  GLY   380      -3.064  -4.072  -7.583  1.00 10.00      B   
ATOM   4920  CA  GLY   380      -2.663  -2.883  -9.281  1.00 10.00      B   
ATOM   4921  C   GLY   380      -2.147  -3.600 -10.512  1.00 10.00      B   
ATOM   4922  O   GLY   380      -2.660  -4.654 -10.883  1.00 10.00      B   
ATOM   4923  N   HIS   381      -1.128  -3.031 -11.141  1.00 10.00      B   
ATOM   4924  HN  HIS   381      -0.759  -2.189 -10.789  1.00 10.00      B   
ATOM   4925  CA  HIS   381      -0.534  -3.614 -12.341  1.00 10.00      B   
ATOM   4926  CB  HIS   381      -0.935  -2.811 -13.589  1.00 10.00      B   
ATOM   4927  CG  HIS   381      -2.409  -2.641 -13.795  1.00 10.00      B   
ATOM   4928  ND1 HIS   381      -3.147  -3.421 -14.662  1.00 10.00      B   
ATOM   4929  HD1 HIS   381      -2.796  -4.154 -15.215  1.00 10.00      B   
ATOM   4930  CD2 HIS   381      -3.284  -1.765 -13.243  1.00 10.00      B   
ATOM   4931  CE1 HIS   381      -4.408  -3.029 -14.637  1.00 10.00      B   
ATOM   4932  NE2 HIS   381      -4.516  -2.030 -13.783  1.00 10.00      B   
ATOM   4933  HE2 HIS   381      -5.350  -1.560 -13.560  1.00 10.00      B   
ATOM   4934  C   HIS   381       0.988  -3.619 -12.220  1.00 10.00      B   
ATOM   4935  O   HIS   381       1.705  -3.477 -13.214  1.00 10.00      B   
ATOM   4936  N   SER   382       1.479  -3.775 -10.998  1.00 10.00      B   
ATOM   4937  HN  SER   382       0.864  -3.889 -10.242  1.00 10.00      B   
ATOM   4938  CA  SER   382       2.912  -3.778 -10.748  1.00 10.00      B   
ATOM   4939  CB  SER   382       3.196  -3.399  -9.294  1.00 10.00      B   
ATOM   4940  OG  SER   382       2.498  -4.249  -8.398  1.00 10.00      B   
ATOM   4941  HG  SER   382       2.924  -5.121  -8.381  1.00 10.00      B   
ATOM   4942  C   SER   382       3.555  -5.126 -11.069  1.00 10.00      B   
ATOM   4943  O   SER   382       2.943  -6.182 -10.888  1.00 10.00      B   
ATOM   4944  N   GLN   383       4.792  -5.076 -11.545  1.00 10.00      B   
ATOM   4945  HN  GLN   383       5.214  -4.197 -11.680  1.00 10.00      B   
ATOM   4946  CA  GLN   383       5.542  -6.280 -11.871  1.00 10.00      B   
ATOM   4947  CB  GLN   383       5.977  -6.284 -13.340  1.00 10.00      B   
ATOM   4948  CG  GLN   383       4.848  -6.545 -14.324  1.00 10.00      B   
ATOM   4949  CD  GLN   383       4.184  -7.893 -14.111  1.00 10.00      B   
ATOM   4950  OE1 GLN   383       4.818  -8.852 -13.663  1.00 10.00      B   
ATOM   4951  NE2 GLN   383       2.901  -7.974 -14.433  1.00 10.00      B   
ATOM   4952 HE21 GLN   383       2.461  -7.169 -14.786  1.00 10.00      B   
ATOM   4953 HE22 GLN   383       2.444  -8.832 -14.311  1.00 10.00      B   
ATOM   4954  C   GLN   383       6.755  -6.405 -10.957  1.00 10.00      B   
ATOM   4955  O   GLN   383       7.833  -5.876 -11.251  1.00 10.00      B   
ATOM   4956  N   ASN   384       6.569  -7.094  -9.841  1.00 10.00      B   
ATOM   4957  HN  ASN   384       5.689  -7.498  -9.670  1.00 10.00      B   
ATOM   4958  CA  ASN   384       7.639  -7.289  -8.866  1.00 10.00      B   
ATOM   4959  CB  ASN   384       7.075  -7.186  -7.442  1.00 10.00      B   
ATOM   4960  CG  ASN   384       8.132  -6.929  -6.377  1.00 10.00      B   
ATOM   4961  OD1 ASN   384       9.196  -7.542  -6.366  1.00 10.00      B   
ATOM   4962  ND2 ASN   384       7.839  -6.006  -5.472  1.00 10.00      B   
ATOM   4963 HD21 ASN   384       6.967  -5.547  -5.542  1.00 10.00      B   
ATOM   4964 HD22 ASN   384       8.497  -5.817  -4.773  1.00 10.00      B   
ATOM   4965  C   ASN   384       8.297  -8.649  -9.074  1.00 10.00      B   
ATOM   4966  O   ASN   384       7.623  -9.625  -9.403  1.00 10.00      B   
ATOM   4967  N   SER   385       9.609  -8.705  -8.906  1.00 10.00      B   
ATOM   4968  HN  SER   385      10.097  -7.888  -8.663  1.00 10.00      B   
ATOM   4969  CA  SER   385      10.350  -9.944  -9.069  1.00 10.00      B   
ATOM   4970  CB  SER   385      10.710 -10.160 -10.542  1.00 10.00      B   
ATOM   4971  OG  SER   385      11.055  -8.937 -11.173  1.00 10.00      B   
ATOM   4972  HG  SER   385      12.024  -8.900 -11.292  1.00 10.00      B   
ATOM   4973  C   SER   385      11.611  -9.950  -8.210  1.00 10.00      B   
ATOM   4974  O   SER   385      12.398  -9.000  -8.240  1.00 10.00      B   
ATOM   4975  N   TYR   386      11.790 -11.011  -7.433  1.00 10.00      B   
ATOM   4976  HN  TYR   386      11.115 -11.722  -7.426  1.00 10.00      B   
ATOM   4977  CA  TYR   386      12.965 -11.136  -6.587  1.00 10.00      B   
ATOM   4978  CB  TYR   386      12.612 -11.691  -5.206  1.00 10.00      B   
ATOM   4979  CG  TYR   386      13.738 -11.554  -4.204  1.00 10.00      B   
ATOM   4980  CD1 TYR   386      14.032 -10.323  -3.630  1.00 10.00      B   
ATOM   4981  CD2 TYR   386      14.513 -12.647  -3.842  1.00 10.00      B   
ATOM   4982  CE1 TYR   386      15.066 -10.186  -2.724  1.00 10.00      B   
ATOM   4983  CE2 TYR   386      15.546 -12.520  -2.937  1.00 10.00      B   
ATOM   4984  CZ  TYR   386      15.819 -11.288  -2.382  1.00 10.00      B   
ATOM   4985  OH  TYR   386      16.853 -11.156  -1.484  1.00 10.00      B   
ATOM   4986  HH  TYR   386      16.499 -10.878  -0.628  1.00 10.00      B   
ATOM   4987  C   TYR   386      14.013 -12.008  -7.267  1.00 10.00      B   
ATOM   4988  O   TYR   386      13.754 -13.168  -7.604  1.00 10.00      B   
ATOM   4989  N   ARG   387      15.187 -11.441  -7.474  1.00 10.00      B   
ATOM   4990  HN  ARG   387      15.326 -10.511  -7.177  1.00 10.00      B   
ATOM   4991  CA  ARG   387      16.280 -12.140  -8.127  1.00 10.00      B   
ATOM   4992  CB  ARG   387      16.749 -11.324  -9.331  1.00 10.00      B   
ATOM   4993  CG  ARG   387      17.519 -12.118 -10.366  1.00 10.00      B   
ATOM   4994  CD  ARG   387      17.843 -11.264 -11.581  1.00 10.00      B   
ATOM   4995  NE  ARG   387      16.652 -10.619 -12.132  1.00 10.00      B   
ATOM   4996  HE  ARG   387      16.281  -9.845 -11.631  1.00 10.00      B   
ATOM   4997  CZ  ARG   387      16.048 -10.998 -13.257  1.00 10.00      B   
ATOM   4998  NH1 ARG   387      16.517 -12.020 -13.969  1.00 10.00      B   
ATOM   4999 HH11 ARG   387      17.365 -12.543 -13.649  1.00 10.00      B   
ATOM   5000 HH12 ARG   387      16.037 -12.306 -14.851  1.00 10.00      B   
ATOM   5001  NH2 ARG   387      14.951 -10.369 -13.653  1.00 10.00      B   
ATOM   5002 HH21 ARG   387      14.557  -9.582 -13.076  1.00 10.00      B   
ATOM   5003 HH22 ARG   387      14.474 -10.650 -14.536  1.00 10.00      B   
ATOM   5004  C   ARG   387      17.439 -12.368  -7.157  1.00 10.00      B   
ATOM   5005  O   ARG   387      18.398 -11.597  -7.123  1.00 10.00      B   
ATOM   5006  N   GLY   388      17.337 -13.427  -6.367  1.00 10.00      B   
ATOM   5007  HN  GLY   388      16.554 -14.009  -6.446  1.00 10.00      B   
ATOM   5008  CA  GLY   388      18.373 -13.740  -5.401  1.00 10.00      B   
ATOM   5009  C   GLY   388      19.436 -14.661  -5.971  1.00 10.00      B   
ATOM   5010  O   GLY   388      19.122 -15.632  -6.667  1.00 10.00      B   
ATOM   5011  N   LEU   389      20.691 -14.358  -5.678  1.00 10.00      B   
ATOM   5012  HN  LEU   389      20.875 -13.571  -5.117  1.00 10.00      B   
ATOM   5013  CA  LEU   389      21.806 -15.158  -6.163  1.00 10.00      B   
ATOM   5014  CB  LEU   389      22.674 -14.333  -7.121  1.00 10.00      B   
ATOM   5015  CG  LEU   389      23.868 -15.054  -7.757  1.00 10.00      B   
ATOM   5016  CD1 LEU   389      23.949 -14.743  -9.242  1.00 10.00      B   
ATOM   5017  CD2 LEU   389      25.166 -14.664  -7.061  1.00 10.00      B   
ATOM   5018  C   LEU   389      22.647 -15.684  -5.004  1.00 10.00      B   
ATOM   5019  O   LEU   389      23.028 -14.932  -4.103  1.00 10.00      B   
ATOM   5020  N   VAL   390      22.918 -16.978  -5.022  1.00 10.00      B   
ATOM   5021  HN  VAL   390      22.561 -17.532  -5.754  1.00 10.00      B   
ATOM   5022  CA  VAL   390      23.727 -17.606  -3.988  1.00 10.00      B   
ATOM   5023  CB  VAL   390      22.934 -18.663  -3.191  1.00 10.00      B   
ATOM   5024  CG1 VAL   390      23.737 -19.121  -1.983  1.00 10.00      B   
ATOM   5025  CG2 VAL   390      21.581 -18.120  -2.758  1.00 10.00      B   
ATOM   5026  C   VAL   390      24.942 -18.275  -4.618  1.00 10.00      B   
ATOM   5027  O   VAL   390      24.804 -19.239  -5.369  1.00 10.00      B   
ATOM   5028  N   LYS   391      26.124 -17.758  -4.320  1.00 10.00      B   
ATOM   5029  HN  LYS   391      26.175 -16.985  -3.710  1.00 10.00      B   
ATOM   5030  CA  LYS   391      27.354 -18.314  -4.864  1.00 10.00      B   
ATOM   5031  CB  LYS   391      28.136 -17.238  -5.622  1.00 10.00      B   
ATOM   5032  CG  LYS   391      29.372 -17.748  -6.345  1.00 10.00      B   
ATOM   5033  CD  LYS   391      29.897 -16.716  -7.330  1.00 10.00      B   
ATOM   5034  CE  LYS   391      31.194 -17.176  -7.969  1.00 10.00      B   
ATOM   5035  NZ  LYS   391      31.568 -16.346  -9.145  1.00 10.00      B   
ATOM   5036  HZ1 LYS   391      32.485 -16.658  -9.523  1.00 10.00      B   
ATOM   5037  HZ2 LYS   391      31.640 -15.346  -8.873  1.00 10.00      B   
ATOM   5038  HZ3 LYS   391      30.850 -16.440  -9.891  1.00 10.00      B   
ATOM   5039  C   LYS   391      28.205 -18.912  -3.753  1.00 10.00      B   
ATOM   5040  O   LYS   391      28.649 -18.204  -2.850  1.00 10.00      B   
ATOM   5041  N   ILE   392      28.415 -20.216  -3.810  1.00 10.00      B   
ATOM   5042  HN  ILE   392      28.035 -20.732  -4.559  1.00 10.00      B   
ATOM   5043  CA  ILE   392      29.212 -20.903  -2.805  1.00 10.00      B   
ATOM   5044  CB  ILE   392      28.410 -22.010  -2.085  1.00 10.00      B   
ATOM   5045  CG1 ILE   392      27.159 -21.417  -1.420  1.00 10.00      B   
ATOM   5046  CG2 ILE   392      29.281 -22.711  -1.049  1.00 10.00      B   
ATOM   5047  CD1 ILE   392      26.259 -22.439  -0.757  1.00 10.00      B   
ATOM   5048  C   ILE   392      30.468 -21.496  -3.436  1.00 10.00      B   
ATOM   5049  O   ILE   392      30.396 -22.458  -4.200  1.00 10.00      B   
ATOM   5050  N   MET   393      31.612 -20.907  -3.114  1.00 10.00      B   
ATOM   5051  HN  MET   393      31.598 -20.148  -2.488  1.00 10.00      B   
ATOM   5052  CA  MET   393      32.894 -21.360  -3.647  1.00 10.00      B   
ATOM   5053  CB  MET   393      33.956 -20.269  -3.459  1.00 10.00      B   
ATOM   5054  CG  MET   393      33.681 -18.991  -4.237  1.00 10.00      B   
ATOM   5055  SD  MET   393      33.753 -19.238  -6.021  1.00 10.00      B   
ATOM   5056  CE  MET   393      35.509 -19.516  -6.241  1.00 10.00      B   
ATOM   5057  C   MET   393      33.338 -22.652  -2.962  1.00 10.00      B   
ATOM   5058  O   MET   393      32.890 -22.956  -1.858  1.00 10.00      B   
ATOM   5059  N   PRO   394      34.234 -23.429  -3.602  1.00 10.00      B   
ATOM   5060  CA  PRO   394      34.732 -24.696  -3.042  1.00 10.00      B   
ATOM   5061  CB  PRO   394      35.689 -25.220  -4.121  1.00 10.00      B   
ATOM   5062  CG  PRO   394      36.036 -24.028  -4.945  1.00 10.00      B   
ATOM   5063  CD  PRO   394      34.822 -23.148  -4.924  1.00 10.00      B   
ATOM   5064  C   PRO   394      35.475 -24.500  -1.718  1.00 10.00      B   
ATOM   5065  O   PRO   394      35.640 -25.440  -0.941  1.00 10.00      B   
ATOM   5066  N   THR   395      35.907 -23.272  -1.461  1.00 10.00      B   
ATOM   5067  HN  THR   395      35.741 -22.560  -2.112  1.00 10.00      B   
ATOM   5068  CA  THR   395      36.625 -22.958  -0.239  1.00 10.00      B   
ATOM   5069  CB  THR   395      37.535 -21.732  -0.443  1.00 10.00      B   
ATOM   5070  OG1 THR   395      36.801 -20.706  -1.131  1.00 10.00      B   
ATOM   5071  HG1 THR   395      36.350 -20.151  -0.478  1.00 10.00      B   
ATOM   5072  CG2 THR   395      38.761 -22.108  -1.259  1.00 10.00      B   
ATOM   5073  C   THR   395      35.654 -22.671   0.903  1.00 10.00      B   
ATOM   5074  O   THR   395      36.055 -22.571   2.061  1.00 10.00      B   
ATOM   5075  N   ALA   396      34.374 -22.553   0.573  1.00 10.00      B   
ATOM   5076  HN  ALA   396      34.106 -22.677  -0.364  1.00 10.00      B   
ATOM   5077  CA  ALA   396      33.353 -22.267   1.569  1.00 10.00      B   
ATOM   5078  CB  ALA   396      32.250 -21.406   0.972  1.00 10.00      B   
ATOM   5079  C   ALA   396      32.782 -23.555   2.151  1.00 10.00      B   
ATOM   5080  O   ALA   396      31.592 -23.840   2.021  1.00 10.00      B   
ATOM   5081  N   THR   397      33.643 -24.336   2.777  1.00 10.00      B   
ATOM   5082  HN  THR   397      34.586 -24.066   2.829  1.00 10.00      B   
ATOM   5083  CA  THR   397      33.234 -25.589   3.385  1.00 10.00      B   
ATOM   5084  CB  THR   397      34.468 -26.375   3.856  1.00 10.00      B   
ATOM   5085  OG1 THR   397      35.576 -26.049   3.005  1.00 10.00      B   
ATOM   5086  HG1 THR   397      36.258 -26.726   3.094  1.00 10.00      B   
ATOM   5087  CG2 THR   397      34.208 -27.872   3.787  1.00 10.00      B   
ATOM   5088  C   THR   397      32.315 -25.327   4.574  1.00 10.00      B   
ATOM   5089  O   THR   397      32.536 -24.384   5.336  1.00 10.00      B   
ATOM   5090  N   ASN   398      31.271 -26.147   4.707  1.00 10.00      B   
ATOM   5091  HN  ASN   398      31.137 -26.858   4.042  1.00 10.00      B   
ATOM   5092  CA  ASN   398      30.307 -26.020   5.803  1.00 10.00      B   
ATOM   5093  CB  ASN   398      30.989 -26.040   7.177  1.00 10.00      B   
ATOM   5094  CG  ASN   398      31.135 -27.439   7.746  1.00 10.00      B   
ATOM   5095  OD1 ASN   398      30.274 -28.298   7.551  1.00 10.00      B   
ATOM   5096  ND2 ASN   398      32.230 -27.682   8.451  1.00 10.00      B   
ATOM   5097 HD21 ASN   398      32.881 -26.954   8.565  1.00 10.00      B   
ATOM   5098 HD22 ASN   398      32.346 -28.579   8.833  1.00 10.00      B   
ATOM   5099  C   ASN   398      29.430 -24.781   5.641  1.00 10.00      B   
ATOM   5100  O   ASN   398      28.896 -24.252   6.615  1.00 10.00      B   
ATOM   5101  N   ALA   399      29.278 -24.328   4.405  1.00 10.00      B   
ATOM   5102  HN  ALA   399      29.732 -24.788   3.666  1.00 10.00      B   
ATOM   5103  CA  ALA   399      28.461 -23.158   4.116  1.00 10.00      B   
ATOM   5104  CB  ALA   399      28.756 -22.628   2.724  1.00 10.00      B   
ATOM   5105  C   ALA   399      26.978 -23.482   4.256  1.00 10.00      B   
ATOM   5106  O   ALA   399      26.530 -24.574   3.898  1.00 10.00      B   
ATOM   5107  N   ARG   400      26.226 -22.538   4.791  1.00 10.00      B   
ATOM   5108  HN  ARG   400      26.649 -21.695   5.074  1.00 10.00      B   
ATOM   5109  CA  ARG   400      24.792 -22.708   4.982  1.00 10.00      B   
ATOM   5110  CB  ARG   400      24.464 -22.788   6.478  1.00 10.00      B   
ATOM   5111  CG  ARG   400      25.323 -23.766   7.270  1.00 10.00      B   
ATOM   5112  CD  ARG   400      24.920 -25.212   7.014  1.00 10.00      B   
ATOM   5113  NE  ARG   400      25.927 -25.946   6.245  1.00 10.00      B   
ATOM   5114  HE  ARG   400      26.254 -25.525   5.414  1.00 10.00      B   
ATOM   5115  CZ  ARG   400      26.423 -27.133   6.609  1.00 10.00      B   
ATOM   5116  NH1 ARG   400      26.012 -27.716   7.731  1.00 10.00      B   
ATOM   5117 HH11 ARG   400      25.300 -27.251   8.337  1.00 10.00      B   
ATOM   5118 HH12 ARG   400      26.401 -28.644   8.016  1.00 10.00      B   
ATOM   5119  NH2 ARG   400      27.331 -27.739   5.850  1.00 10.00      B   
ATOM   5120 HH21 ARG   400      27.663 -27.296   4.968  1.00 10.00      B   
ATOM   5121 HH22 ARG   400      27.719 -28.668   6.135  1.00 10.00      B   
ATOM   5122  C   ARG   400      24.042 -21.536   4.353  1.00 10.00      B   
ATOM   5123  O   ARG   400      24.517 -20.401   4.387  1.00 10.00      B   
ATOM   5124  N   ASN   401      22.887 -21.811   3.763  1.00 10.00      B   
ATOM   5125  HN  ASN   401      22.563 -22.741   3.744  1.00 10.00      B   
ATOM   5126  CA  ASN   401      22.084 -20.767   3.137  1.00 10.00      B   
ATOM   5127  CB  ASN   401      22.452 -20.589   1.659  1.00 10.00      B   
ATOM   5128  CG  ASN   401      21.539 -19.604   0.942  1.00 10.00      B   
ATOM   5129  OD1 ASN   401      20.476 -19.969   0.438  1.00 10.00      B   
ATOM   5130  ND2 ASN   401      21.949 -18.346   0.890  1.00 10.00      B   
ATOM   5131 HD21 ASN   401      22.801 -18.120   1.310  1.00 10.00      B   
ATOM   5132 HD22 ASN   401      21.380 -17.696   0.427  1.00 10.00      B   
ATOM   5133  C   ASN   401      20.599 -21.064   3.258  1.00 10.00      B   
ATOM   5134  O   ASN   401      20.153 -22.170   2.960  1.00 10.00      B   
ATOM   5135  N   PHE   402      19.849 -20.078   3.715  1.00 10.00      B   
ATOM   5136  HN  PHE   402      20.279 -19.234   3.975  1.00 10.00      B   
ATOM   5137  CA  PHE   402      18.407 -20.200   3.854  1.00 10.00      B   
ATOM   5138  CB  PHE   402      18.009 -20.190   5.332  1.00 10.00      B   
ATOM   5139  CG  PHE   402      18.676 -21.260   6.148  1.00 10.00      B   
ATOM   5140  CD1 PHE   402      19.712 -20.945   7.011  1.00 10.00      B   
ATOM   5141  CD2 PHE   402      18.272 -22.581   6.047  1.00 10.00      B   
ATOM   5142  CE1 PHE   402      20.332 -21.927   7.760  1.00 10.00      B   
ATOM   5143  CE2 PHE   402      18.887 -23.569   6.793  1.00 10.00      B   
ATOM   5144  CZ  PHE   402      19.919 -23.241   7.651  1.00 10.00      B   
ATOM   5145  C   PHE   402      17.739 -19.046   3.113  1.00 10.00      B   
ATOM   5146  O   PHE   402      17.719 -17.912   3.600  1.00 10.00      B   
ATOM   5147  N   THR   403      17.220 -19.330   1.929  1.00 10.00      B   
ATOM   5148  HN  THR   403      17.251 -20.257   1.600  1.00 10.00      B   
ATOM   5149  CA  THR   403      16.578 -18.311   1.118  1.00 10.00      B   
ATOM   5150  CB  THR   403      17.173 -18.265  -0.304  1.00 10.00      B   
ATOM   5151  OG1 THR   403      17.557 -19.586  -0.719  1.00 10.00      B   
ATOM   5152  HG1 THR   403      18.361 -19.852  -0.249  1.00 10.00      B   
ATOM   5153  CG2 THR   403      18.379 -17.342  -0.359  1.00 10.00      B   
ATOM   5154  C   THR   403      15.072 -18.528   1.029  1.00 10.00      B   
ATOM   5155  O   THR   403      14.604 -19.496   0.427  1.00 10.00      B   
ATOM   5156  N   GLN   404      14.319 -17.625   1.634  1.00 10.00      B   
ATOM   5157  HN  GLN   404      14.751 -16.879   2.115  1.00 10.00      B   
ATOM   5158  CA  GLN   404      12.869 -17.702   1.612  1.00 10.00      B   
ATOM   5159  CB  GLN   404      12.312 -17.842   3.030  1.00 10.00      B   
ATOM   5160  CG  GLN   404      10.804 -18.028   3.085  1.00 10.00      B   
ATOM   5161  CD  GLN   404      10.277 -18.143   4.498  1.00 10.00      B   
ATOM   5162  OE1 GLN   404      10.962 -18.640   5.391  1.00 10.00      B   
ATOM   5163  NE2 GLN   404       9.054 -17.682   4.709  1.00 10.00      B   
ATOM   5164 HE21 GLN   404       8.563 -17.295   3.942  1.00 10.00      B   
ATOM   5165 HE22 GLN   404       8.689 -17.738   5.616  1.00 10.00      B   
ATOM   5166  C   GLN   404      12.288 -16.468   0.933  1.00 10.00      B   
ATOM   5167  O   GLN   404      12.465 -15.341   1.406  1.00 10.00      B
[truncated: 65,378 more chars]
