# Supplementary material for: Large-scale discovery of protein interactions at residue resolution using co-evolution calculated from genomic sequences
Source: Nat Commun. 2021 Mar 2;12:1396. doi: 10.1038/s41467-021-21636-z (PMC7925567; doi:10.1038/s41467-021-21636-z)
Supplement: Supplementary file 13 — Supplementary Data 11 [file 41467_2021_21636_MOESM13_ESM.zip › supplementary_prediction/cep_exp06715_SUFC_SUFB/models/haddock_top_8_haddock_42w.pdb]

REMARK FILENAME="haddock_42w.pdb0"
REMARK ===============================================================
REMARK HADDOCK run for haddock
REMARK initial structure: haddock_42.pdb
REMARK final NOE weights: unambig 50 amb: 50
REMARK ===============================================================
REMARK            total,bonds,angles,improper,dihe,vdw,elec,air,cdih,coup,rdcs,vean,dani,xpcs,rg
REMARK energies: 294.887, 0, 0, 0, 0, -47.9813, -73.0385, 415.907, 0, 0, 0, 0, 0, 0, 0
REMARK ===============================================================
REMARK            bonds,angles,impropers,dihe,air,cdih,coup,rdcs,vean,dani,xpcs
REMARK rms-dev.: 0,0,0,0,19.5532,0,0, 0, 0, 0, 0
REMARK ===============================================================
REMARK               air,cdih,coup,rdcs,vean,dani,xpcs
REMARK               >0.3,>5,>1,>0,>5,>0.2,>0.2
REMARK violations.: 3, 0, 0, 0, 0, 0, 0
REMARK ===============================================================
REMARK                        CVpartition#,violations,rms
REMARK AIRs cross-validation: 2, 0, NaN
REMARK ===============================================================
REMARK NCS energy: 0
REMARK ===============================================================
REMARK Symmetry energy: 0
REMARK ===============================================================
REMARK Desolvation energy: 3.54894
REMARK Internal energy free molecules: 121899
REMARK Internal energy complex: -24664.6
REMARK Binding energy: -146681
REMARK ===============================================================
REMARK buried surface area: 1590.3
REMARK ===============================================================
REMARK water - chain1: 0 0 0
REMARK water - chain2: 0 0 0
REMARK water - chain3: 0 0 0
REMARK water - chain4: 0 0 0
REMARK water - chain5: 0 0 0
REMARK water - chain6: 0 0 0
REMARK ===============================================================
REMARK water - water: 0 0 0
REMARK ===============================================================
REMARK DATE:05-Aug-2020  11:43:03       created by user: he47
REMARK VERSION:1.3
ATOM      1  CB  MET     1     -28.147  -0.865 -13.089  1.00 10.00      A   
ATOM      2  CG  MET     1     -26.991  -0.838 -12.101  1.00 10.00      A   
ATOM      3  SD  MET     1     -27.331   0.172 -10.645  1.00 10.00      A   
ATOM      4  CE  MET     1     -27.459   1.804 -11.377  1.00 10.00      A   
ATOM      5  C   MET     1     -28.129  -3.350 -13.396  1.00 10.00      A   
ATOM      6  O   MET     1     -27.192  -4.148 -13.469  1.00 10.00      A   
ATOM      7  N   MET     1     -29.162  -1.893 -15.099  1.00 10.00      A   
ATOM      8  HT1 MET     1     -30.088  -1.986 -14.630  1.00 10.00      A   
ATOM      9  HT2 MET     1     -29.071  -2.645 -15.811  1.00 10.00      A   
ATOM     10  HT3 MET     1     -29.118  -0.975 -15.579  1.00 10.00      A   
ATOM     11  CA  MET     1     -28.070  -2.004 -14.109  1.00 10.00      A   
ATOM     12  N   LEU     2     -29.238  -3.604 -12.715  1.00 10.00      A   
ATOM     13  HN  LEU     2     -29.965  -2.945 -12.712  1.00 10.00      A   
ATOM     14  CA  LEU     2     -29.418  -4.849 -11.984  1.00 10.00      A   
ATOM     15  CB  LEU     2     -29.648  -4.557 -10.497  1.00 10.00      A   
ATOM     16  CG  LEU     2     -29.984  -5.759  -9.609  1.00 10.00      A   
ATOM     17  CD1 LEU     2     -28.800  -6.710  -9.508  1.00 10.00      A   
ATOM     18  CD2 LEU     2     -30.420  -5.295  -8.227  1.00 10.00      A   
ATOM     19  C   LEU     2     -30.591  -5.636 -12.554  1.00 10.00      A   
ATOM     20  O   LEU     2     -31.684  -5.098 -12.717  1.00 10.00      A   
ATOM     21  N   SER     3     -30.357  -6.901 -12.862  1.00 10.00      A   
ATOM     22  HN  SER     3     -29.456  -7.272 -12.718  1.00 10.00      A   
ATOM     23  CA  SER     3     -31.394  -7.757 -13.408  1.00 10.00      A   
ATOM     24  CB  SER     3     -31.096  -8.083 -14.874  1.00 10.00      A   
ATOM     25  OG  SER     3     -32.285  -8.365 -15.593  1.00 10.00      A   
ATOM     26  HG  SER     3     -32.675  -7.530 -15.909  1.00 10.00      A   
ATOM     27  C   SER     3     -31.503  -9.040 -12.590  1.00 10.00      A   
ATOM     28  O   SER     3     -30.629  -9.910 -12.654  1.00 10.00      A   
ATOM     29  N   ILE     4     -32.569  -9.143 -11.813  1.00 10.00      A   
ATOM     30  HN  ILE     4     -33.234  -8.420 -11.815  1.00 10.00      A   
ATOM     31  CA  ILE     4     -32.803 -10.313 -10.983  1.00 10.00      A   
ATOM     32  CB  ILE     4     -33.366  -9.923  -9.601  1.00 10.00      A   
ATOM     33  CG1 ILE     4     -32.583  -8.740  -9.016  1.00 10.00      A   
ATOM     34  CG2 ILE     4     -33.312 -11.114  -8.656  1.00 10.00      A   
ATOM     35  CD1 ILE     4     -33.201  -8.145  -7.769  1.00 10.00      A   
ATOM     36  C   ILE     4     -33.795 -11.225 -11.687  1.00 10.00      A   
ATOM     37  O   ILE     4     -34.831 -10.763 -12.173  1.00 10.00      A   
ATOM     38  N   LYS     5     -33.479 -12.507 -11.760  1.00 10.00      A   
ATOM     39  HN  LYS     5     -32.637 -12.819 -11.356  1.00 10.00      A   
ATOM     40  CA  LYS     5     -34.345 -13.462 -12.431  1.00 10.00      A   
ATOM     41  CB  LYS     5     -33.751 -13.819 -13.795  1.00 10.00      A   
ATOM     42  CG  LYS     5     -34.756 -14.310 -14.823  1.00 10.00      A   
ATOM     43  CD  LYS     5     -34.098 -14.457 -16.183  1.00 10.00      A   
ATOM     44  CE  LYS     5     -35.059 -15.005 -17.223  1.00 10.00      A   
ATOM     45  NZ  LYS     5     -34.419 -15.114 -18.561  1.00 10.00      A   
ATOM     46  HZ1 LYS     5     -33.655 -15.820 -18.536  1.00 10.00      A   
ATOM     47  HZ2 LYS     5     -34.021 -14.195 -18.844  1.00 10.00      A   
ATOM     48  HZ3 LYS     5     -35.122 -15.404 -19.270  1.00 10.00      A   
ATOM     49  C   LYS     5     -34.543 -14.724 -11.595  1.00 10.00      A   
ATOM     50  O   LYS     5     -33.584 -15.441 -11.300  1.00 10.00      A   
ATOM     51  N   ASP     6     -35.796 -14.974 -11.221  1.00 10.00      A   
ATOM     52  HN  ASP     6     -36.499 -14.334 -11.485  1.00 10.00      A   
ATOM     53  CA  ASP     6     -36.182 -16.149 -10.432  1.00 10.00      A   
ATOM     54  CB  ASP     6     -36.193 -17.419 -11.292  1.00 10.00      A   
ATOM     55  CG  ASP     6     -37.068 -18.511 -10.708  1.00 10.00      A   
ATOM     56  OD1 ASP     6     -38.256 -18.242 -10.439  1.00 10.00      A   
ATOM     57  OD2 ASP     6     -36.574 -19.647 -10.517  1.00 10.00      A   
ATOM     58  C   ASP     6     -35.313 -16.339  -9.190  1.00 10.00      A   
ATOM     59  O   ASP     6     -34.714 -17.394  -8.992  1.00 10.00      A   
ATOM     60  N   LEU     7     -35.238 -15.307  -8.363  1.00 10.00      A   
ATOM     61  HN  LEU     7     -35.710 -14.475  -8.593  1.00 10.00      A   
ATOM     62  CA  LEU     7     -34.445 -15.366  -7.140  1.00 10.00      A   
ATOM     63  CB  LEU     7     -34.141 -13.957  -6.623  1.00 10.00      A   
ATOM     64  CG  LEU     7     -33.431 -13.859  -5.265  1.00 10.00      A   
ATOM     65  CD1 LEU     7     -32.155 -14.684  -5.250  1.00 10.00      A   
ATOM     66  CD2 LEU     7     -33.126 -12.410  -4.926  1.00 10.00      A   
ATOM     67  C   LEU     7     -35.139 -16.192  -6.057  1.00 10.00      A   
ATOM     68  O   LEU     7     -36.302 -15.956  -5.730  1.00 10.00      A   
ATOM     69  N   HIS     8     -34.417 -17.170  -5.517  1.00 10.00      A   
ATOM     70  HN  HIS     8     -33.497 -17.319  -5.839  1.00 10.00      A   
ATOM     71  CA  HIS     8     -34.936 -18.032  -4.461  1.00 10.00      A   
ATOM     72  CB  HIS     8     -34.981 -19.491  -4.928  1.00 10.00      A   
ATOM     73  CG  HIS     8     -36.001 -19.777  -5.984  1.00 10.00      A   
ATOM     74  ND1 HIS     8     -37.213 -20.378  -5.721  1.00 10.00      A   
ATOM     75  HD1 HIS     8     -37.528 -20.670  -4.836  1.00 10.00      A   
ATOM     76  CD2 HIS     8     -35.979 -19.556  -7.318  1.00 10.00      A   
ATOM     77  CE1 HIS     8     -37.892 -20.513  -6.844  1.00 10.00      A   
ATOM     78  NE2 HIS     8     -37.163 -20.021  -7.827  1.00 10.00      A   
ATOM     79  HE2 HIS     8     -37.429 -19.994  -8.779  1.00 10.00      A   
ATOM     80  C   HIS     8     -34.054 -17.922  -3.222  1.00 10.00      A   
ATOM     81  O   HIS     8     -32.925 -18.413  -3.212  1.00 10.00      A   
ATOM     82  N   VAL     9     -34.561 -17.273  -2.186  1.00 10.00      A   
ATOM     83  HN  VAL     9     -35.469 -16.911  -2.244  1.00 10.00      A   
ATOM     84  CA  VAL     9     -33.804 -17.100  -0.953  1.00 10.00      A   
ATOM     85  CB  VAL     9     -33.699 -15.613  -0.549  1.00 10.00      A   
ATOM     86  CG1 VAL     9     -32.920 -15.456   0.752  1.00 10.00      A   
ATOM     87  CG2 VAL     9     -33.041 -14.808  -1.657  1.00 10.00      A   
ATOM     88  C   VAL     9     -34.439 -17.890   0.183  1.00 10.00      A   
ATOM     89  O   VAL     9     -35.630 -17.735   0.471  1.00 10.00      A   
ATOM     90  N   SER    10     -33.641 -18.735   0.819  1.00 10.00      A   
ATOM     91  HN  SER    10     -32.701 -18.811   0.541  1.00 10.00      A   
ATOM     92  CA  SER    10     -34.116 -19.551   1.919  1.00 10.00      A   
ATOM     93  CB  SER    10     -33.921 -21.035   1.590  1.00 10.00      A   
ATOM     94  OG  SER    10     -32.961 -21.203   0.556  1.00 10.00      A   
ATOM     95  HG  SER    10     -32.139 -20.760   0.807  1.00 10.00      A   
ATOM     96  C   SER    10     -33.401 -19.185   3.219  1.00 10.00      A   
ATOM     97  O   SER    10     -32.212 -19.454   3.383  1.00 10.00      A   
ATOM     98  N   VAL    11     -34.129 -18.558   4.133  1.00 10.00      A   
ATOM     99  HN  VAL    11     -35.077 -18.379   3.949  1.00 10.00      A   
ATOM    100  CA  VAL    11     -33.567 -18.156   5.416  1.00 10.00      A   
ATOM    101  CB  VAL    11     -34.034 -16.742   5.826  1.00 10.00      A   
ATOM    102  CG1 VAL    11     -33.353 -16.300   7.114  1.00 10.00      A   
ATOM    103  CG2 VAL    11     -33.759 -15.746   4.711  1.00 10.00      A   
ATOM    104  C   VAL    11     -33.981 -19.159   6.481  1.00 10.00      A   
ATOM    105  O   VAL    11     -35.171 -19.428   6.649  1.00 10.00      A   
ATOM    106  N   GLU    12     -32.996 -19.719   7.183  1.00 10.00      A   
ATOM    107  HN  GLU    12     -32.070 -19.450   7.003  1.00 10.00      A   
ATOM    108  CA  GLU    12     -33.252 -20.713   8.223  1.00 10.00      A   
ATOM    109  CB  GLU    12     -34.034 -20.101   9.391  1.00 10.00      A   
ATOM    110  CG  GLU    12     -33.288 -18.994  10.120  1.00 10.00      A   
ATOM    111  CD  GLU    12     -34.049 -18.461  11.317  1.00 10.00      A   
ATOM    112  OE1 GLU    12     -33.937 -19.053  12.412  1.00 10.00      A   
ATOM    113  OE2 GLU    12     -34.756 -17.441  11.174  1.00 10.00      A   
ATOM    114  C   GLU    12     -33.987 -21.920   7.638  1.00 10.00      A   
ATOM    115  O   GLU    12     -34.803 -22.553   8.313  1.00 10.00      A   
ATOM    116  N   ASP    13     -33.677 -22.212   6.369  1.00 10.00      A   
ATOM    117  HN  ASP    13     -33.018 -21.646   5.916  1.00 10.00      A   
ATOM    118  CA  ASP    13     -34.271 -23.331   5.616  1.00 10.00      A   
ATOM    119  CB  ASP    13     -34.302 -24.646   6.406  1.00 10.00      A   
ATOM    120  CG  ASP    13     -32.968 -25.362   6.412  1.00 10.00      A   
ATOM    121  OD1 ASP    13     -32.517 -25.800   5.335  1.00 10.00      A   
ATOM    122  OD2 ASP    13     -32.367 -25.497   7.501  1.00 10.00      A   
ATOM    123  C   ASP    13     -35.652 -23.001   5.058  1.00 10.00      A   
ATOM    124  O   ASP    13     -36.186 -23.734   4.221  1.00 10.00      A   
ATOM    125  N   LYS    14     -36.221 -21.892   5.505  1.00 10.00      A   
ATOM    126  HN  LYS    14     -35.739 -21.331   6.151  1.00 10.00      A   
ATOM    127  CA  LYS    14     -37.540 -21.476   5.052  1.00 10.00      A   
ATOM    128  CB  LYS    14     -38.217 -20.599   6.108  1.00 10.00      A   
ATOM    129  CG  LYS    14     -38.277 -21.214   7.498  1.00 10.00      A   
ATOM    130  CD  LYS    14     -38.784 -20.206   8.515  1.00 10.00      A   
ATOM    131  CE  LYS    14     -38.825 -20.801   9.913  1.00 10.00      A   
ATOM    132  NZ  LYS    14     -39.125 -19.772  10.943  1.00 10.00      A   
ATOM    133  HZ1 LYS    14     -39.009 -20.174  11.896  1.00 10.00      A   
ATOM    134  HZ2 LYS    14     -40.104 -19.438  10.841  1.00 10.00      A   
ATOM    135  HZ3 LYS    14     -38.484 -18.962  10.840  1.00 10.00      A   
ATOM    136  C   LYS    14     -37.436 -20.710   3.740  1.00 10.00      A   
ATOM    137  O   LYS    14     -36.669 -19.751   3.634  1.00 10.00      A   
ATOM    138  N   ALA    15     -38.194 -21.141   2.743  1.00 10.00      A   
ATOM    139  HN  ALA    15     -38.781 -21.918   2.884  1.00 10.00      A   
ATOM    140  CA  ALA    15     -38.188 -20.485   1.446  1.00 10.00      A   
ATOM    141  CB  ALA    15     -38.768 -21.396   0.377  1.00 10.00      A   
ATOM    142  C   ALA    15     -38.969 -19.180   1.523  1.00 10.00      A   
ATOM    143  O   ALA    15     -40.201 -19.176   1.574  1.00 10.00      A   
ATOM    144  N   ILE    16     -38.244 -18.076   1.557  1.00 10.00      A   
ATOM    145  HN  ILE    16     -37.265 -18.146   1.518  1.00 10.00      A   
ATOM    146  CA  ILE    16     -38.859 -16.761   1.640  1.00 10.00      A   
ATOM    147  CB  ILE    16     -37.914 -15.737   2.305  1.00 10.00      A   
ATOM    148  CG1 ILE    16     -37.261 -16.329   3.561  1.00 10.00      A   
ATOM    149  CG2 ILE    16     -38.666 -14.462   2.649  1.00 10.00      A   
ATOM    150  CD1 ILE    16     -38.235 -16.675   4.669  1.00 10.00      A   
ATOM    151  C   ILE    16     -39.243 -16.273   0.245  1.00 10.00      A   
ATOM    152  O   ILE    16     -40.402 -15.939  -0.010  1.00 10.00      A   
ATOM    153  N   LEU    17     -38.268 -16.248  -0.654  1.00 10.00      A   
ATOM    154  HN  LEU    17     -37.370 -16.539  -0.391  1.00 10.00      A   
ATOM    155  CA  LEU    17     -38.504 -15.819  -2.025  1.00 10.00      A   
ATOM    156  CB  LEU    17     -37.348 -14.963  -2.543  1.00 10.00      A   
ATOM    157  CG  LEU    17     -37.232 -13.560  -1.940  1.00 10.00      A   
ATOM    158  CD1 LEU    17     -36.055 -12.812  -2.545  1.00 10.00      A   
ATOM    159  CD2 LEU    17     -38.525 -12.780  -2.141  1.00 10.00      A   
ATOM    160  C   LEU    17     -38.728 -17.030  -2.916  1.00 10.00      A   
ATOM    161  O   LEU    17     -37.867 -17.900  -3.023  1.00 10.00      A   
ATOM    162  N   ARG    18     -39.885 -17.074  -3.558  1.00 10.00      A   
ATOM    163  HN  ARG    18     -40.511 -16.325  -3.461  1.00 10.00      A   
ATOM    164  CA  ARG    18     -40.247 -18.192  -4.419  1.00 10.00      A   
ATOM    165  CB  ARG    18     -41.687 -18.632  -4.132  1.00 10.00      A   
ATOM    166  CG  ARG    18     -41.855 -19.401  -2.831  1.00 10.00      A   
ATOM    167  CD  ARG    18     -43.302 -19.405  -2.368  1.00 10.00      A   
ATOM    168  NE  ARG    18     -44.212 -19.923  -3.389  1.00 10.00      A   
ATOM    169  HE  ARG    18     -43.805 -20.351  -4.177  1.00 10.00      A   
ATOM    170  CZ  ARG    18     -45.541 -19.845  -3.312  1.00 10.00      A   
ATOM    171  NH1 ARG    18     -46.113 -19.278  -2.257  1.00 10.00      A   
ATOM    172 HH11 ARG    18     -45.523 -18.890  -1.490  1.00 10.00      A   
ATOM    173 HH12 ARG    18     -47.160 -19.212  -2.189  1.00 10.00      A   
ATOM    174  NH2 ARG    18     -46.292 -20.333  -4.292  1.00 10.00      A   
ATOM    175 HH21 ARG    18     -47.335 -20.277  -4.242  1.00 10.00      A   
ATOM    176 HH22 ARG    18     -45.841 -20.776  -5.123  1.00 10.00      A   
ATOM    177  C   ARG    18     -40.086 -17.852  -5.898  1.00 10.00      A   
ATOM    178  O   ARG    18     -40.860 -18.312  -6.734  1.00 10.00      A   
ATOM    179  N   GLY    19     -39.078 -17.053  -6.220  1.00 10.00      A   
ATOM    180  HN  GLY    19     -38.486 -16.711  -5.517  1.00 10.00      A   
ATOM    181  CA  GLY    19     -38.846 -16.685  -7.606  1.00 10.00      A   
ATOM    182  C   GLY    19     -39.101 -15.217  -7.868  1.00 10.00      A   
ATOM    183  O   GLY    19     -40.151 -14.844  -8.388  1.00 10.00      A   
ATOM    184  N   LEU    20     -38.145 -14.383  -7.494  1.00 10.00      A   
ATOM    185  HN  LEU    20     -37.337 -14.744  -7.066  1.00 10.00      A   
ATOM    186  CA  LEU    20     -38.262 -12.946  -7.694  1.00 10.00      A   
ATOM    187  CB  LEU    20     -37.639 -12.198  -6.511  1.00 10.00      A   
ATOM    188  CG  LEU    20     -37.759 -10.673  -6.533  1.00 10.00      A   
ATOM    189  CD1 LEU    20     -38.227 -10.157  -5.184  1.00 10.00      A   
ATOM    190  CD2 LEU    20     -36.434 -10.034  -6.917  1.00 10.00      A   
ATOM    191  C   LEU    20     -37.587 -12.533  -8.999  1.00 10.00      A   
ATOM    192  O   LEU    20     -36.407 -12.817  -9.209  1.00 10.00      A   
ATOM    193  N   SER    21     -38.340 -11.883  -9.872  1.00 10.00      A   
ATOM    194  HN  SER    21     -39.283 -11.707  -9.657  1.00 10.00      A   
ATOM    195  CA  SER    21     -37.812 -11.430 -11.148  1.00 10.00      A   
ATOM    196  CB  SER    21     -38.385 -12.276 -12.285  1.00 10.00      A   
ATOM    197  OG  SER    21     -38.064 -13.645 -12.104  1.00 10.00      A   
ATOM    198  HG  SER    21     -38.878 -14.161 -12.027  1.00 10.00      A   
ATOM    199  C   SER    21     -38.134  -9.955 -11.372  1.00 10.00      A   
ATOM    200  O   SER    21     -39.304  -9.564 -11.388  1.00 10.00      A   
ATOM    201  N   LEU    22     -37.094  -9.144 -11.541  1.00 10.00      A   
ATOM    202  HN  LEU    22     -36.186  -9.524 -11.530  1.00 10.00      A   
ATOM    203  CA  LEU    22     -37.258  -7.711 -11.757  1.00 10.00      A   
ATOM    204  CB  LEU    22     -37.610  -7.015 -10.437  1.00 10.00      A   
ATOM    205  CG  LEU    22     -38.865  -6.139 -10.443  1.00 10.00      A   
ATOM    206  CD1 LEU    22     -39.280  -5.799  -9.022  1.00 10.00      A   
ATOM    207  CD2 LEU    22     -38.632  -4.868 -11.245  1.00 10.00      A   
ATOM    208  C   LEU    22     -35.985  -7.101 -12.339  1.00 10.00      A   
ATOM    209  O   LEU    22     -34.887  -7.619 -12.130  1.00 10.00      A   
ATOM    210  N   ASP    23     -36.141  -6.008 -13.074  1.00 10.00      A   
ATOM    211  HN  ASP    23     -37.042  -5.649 -13.206  1.00 10.00      A   
ATOM    212  CA  ASP    23     -35.012  -5.315 -13.684  1.00 10.00      A   
ATOM    213  CB  ASP    23     -35.125  -5.358 -15.210  1.00 10.00      A   
ATOM    214  CG  ASP    23     -33.788  -5.194 -15.905  1.00 10.00      A   
ATOM    215  OD1 ASP    23     -33.184  -4.109 -15.795  1.00 10.00      A   
ATOM    216  OD2 ASP    23     -33.337  -6.157 -16.572  1.00 10.00      A   
ATOM    217  C   ASP    23     -34.974  -3.868 -13.198  1.00 10.00      A   
ATOM    218  O   ASP    23     -36.003  -3.188 -13.178  1.00 10.00      A   
ATOM    219  N   VAL    24     -33.798  -3.402 -12.797  1.00 10.00      A   
ATOM    220  HN  VAL    24     -33.008  -3.988 -12.851  1.00 10.00      A   
ATOM    221  CA  VAL    24     -33.642  -2.042 -12.290  1.00 10.00      A   
ATOM    222  CB  VAL    24     -33.125  -2.034 -10.833  1.00 10.00      A   
ATOM    223  CG1 VAL    24     -33.206  -0.634 -10.236  1.00 10.00      A   
ATOM    224  CG2 VAL    24     -33.900  -3.026  -9.979  1.00 10.00      A   
ATOM    225  C   VAL    24     -32.696  -1.221 -13.163  1.00 10.00      A   
ATOM    226  O   VAL    24     -31.579  -1.652 -13.476  1.00 10.00      A   
ATOM    227  N   HIS    25     -33.149  -0.039 -13.557  1.00 10.00      A   
ATOM    228  HN  HIS    25     -34.050   0.245 -13.281  1.00 10.00      A   
ATOM    229  CA  HIS    25     -32.348   0.856 -14.383  1.00 10.00      A   
ATOM    230  CB  HIS    25     -33.069   1.160 -15.702  1.00 10.00      A   
ATOM    231  CG  HIS    25     -33.214  -0.027 -16.603  1.00 10.00      A   
ATOM    232  ND1 HIS    25     -32.425  -0.227 -17.713  1.00 10.00      A   
ATOM    233  HD1 HIS    25     -31.716   0.374 -18.030  1.00 10.00      A   
ATOM    234  CD2 HIS    25     -34.057  -1.087 -16.547  1.00 10.00      A   
ATOM    235  CE1 HIS    25     -32.772  -1.358 -18.297  1.00 10.00      A   
ATOM    236  NE2 HIS    25     -33.757  -1.897 -17.610  1.00 10.00      A   
ATOM    237  HE2 HIS    25     -34.194  -2.756 -17.816  1.00 10.00      A   
ATOM    238  C   HIS    25     -32.066   2.150 -13.623  1.00 10.00      A   
ATOM    239  O   HIS    25     -32.739   2.446 -12.642  1.00 10.00      A   
ATOM    240  N   PRO    26     -31.048   2.921 -14.034  1.00 10.00      A   
ATOM    241  CA  PRO    26     -30.701   4.187 -13.377  1.00 10.00      A   
ATOM    242  CB  PRO    26     -29.314   4.527 -13.950  1.00 10.00      A   
ATOM    243  CG  PRO    26     -28.877   3.315 -14.707  1.00 10.00      A   
ATOM    244  CD  PRO    26     -30.131   2.619 -15.138  1.00 10.00      A   
ATOM    245  C   PRO    26     -31.687   5.308 -13.708  1.00 10.00      A   
ATOM    246  O   PRO    26     -32.143   5.426 -14.847  1.00 10.00      A   
ATOM    247  N   GLY    27     -32.013   6.123 -12.708  1.00 10.00      A   
ATOM    248  HN  GLY    27     -31.627   5.971 -11.816  1.00 10.00      A   
ATOM    249  CA  GLY    27     -32.922   7.237 -12.914  1.00 10.00      A   
ATOM    250  C   GLY    27     -34.365   6.918 -12.571  1.00 10.00      A   
ATOM    251  O   GLY    27     -35.275   7.651 -12.963  1.00 10.00      A   
ATOM    252  N   GLU    28     -34.585   5.837 -11.839  1.00 10.00      A   
ATOM    253  HN  GLU    28     -33.826   5.295 -11.540  1.00 10.00      A   
ATOM    254  CA  GLU    28     -35.938   5.444 -11.462  1.00 10.00      A   
ATOM    255  CB  GLU    28     -36.474   4.369 -12.415  1.00 10.00      A   
ATOM    256  CG  GLU    28     -35.646   3.095 -12.444  1.00 10.00      A   
ATOM    257  CD  GLU    28     -36.087   2.121 -13.515  1.00 10.00      A   
ATOM    258  OE1 GLU    28     -36.171   0.904 -13.222  1.00 10.00      A   
ATOM    259  OE2 GLU    28     -36.355   2.562 -14.654  1.00 10.00      A   
ATOM    260  C   GLU    28     -36.000   4.957 -10.018  1.00 10.00      A   
ATOM    261  O   GLU    28     -35.059   4.332  -9.518  1.00 10.00      A   
ATOM    262  N   VAL    29     -37.096   5.265  -9.344  1.00 10.00      A   
ATOM    263  HN  VAL    29     -37.796   5.809  -9.781  1.00 10.00      A   
ATOM    264  CA  VAL    29     -37.283   4.841  -7.965  1.00 10.00      A   
ATOM    265  CB  VAL    29     -37.798   5.984  -7.071  1.00 10.00      A   
ATOM    266  CG1 VAL    29     -38.093   5.484  -5.662  1.00 10.00      A   
ATOM    267  CG2 VAL    29     -36.781   7.111  -7.030  1.00 10.00      A   
ATOM    268  C   VAL    29     -38.239   3.655  -7.899  1.00 10.00      A   
ATOM    269  O   VAL    29     -39.352   3.706  -8.426  1.00 10.00      A   
ATOM    270  N   HIS    30     -37.790   2.587  -7.265  1.00 10.00      A   
ATOM    271  HN  HIS    30     -36.891   2.617  -6.857  1.00 10.00      A   
ATOM    272  CA  HIS    30     -38.587   1.381  -7.130  1.00 10.00      A   
ATOM    273  CB  HIS    30     -37.736   0.140  -7.420  1.00 10.00      A   
ATOM    274  CG  HIS    30     -37.578  -0.172  -8.874  1.00 10.00      A   
ATOM    275  ND1 HIS    30     -37.865  -1.407  -9.413  1.00 10.00      A   
ATOM    276  HD1 HIS    30     -38.192  -2.190  -8.913  1.00 10.00      A   
ATOM    277  CD2 HIS    30     -37.147   0.594  -9.905  1.00 10.00      A   
ATOM    278  CE1 HIS    30     -37.626  -1.385 -10.714  1.00 10.00      A   
ATOM    279  NE2 HIS    30     -37.188  -0.181 -11.032  1.00 10.00      A   
ATOM    280  HE2 HIS    30     -36.925   0.113 -11.944  1.00 10.00      A   
ATOM    281  C   HIS    30     -39.167   1.272  -5.730  1.00 10.00      A   
ATOM    282  O   HIS    30     -38.489   1.558  -4.741  1.00 10.00      A   
ATOM    283  N   ALA    31     -40.423   0.872  -5.655  1.00 10.00      A   
ATOM    284  HN  ALA    31     -40.919   0.689  -6.485  1.00 10.00      A   
ATOM    285  CA  ALA    31     -41.097   0.698  -4.382  1.00 10.00      A   
ATOM    286  CB  ALA    31     -42.344   1.564  -4.320  1.00 10.00      A   
ATOM    287  C   ALA    31     -41.464  -0.764  -4.205  1.00 10.00      A   
ATOM    288  O   ALA    31     -41.947  -1.404  -5.142  1.00 10.00      A   
ATOM    289  N   ILE    32     -41.206  -1.300  -3.025  1.00 10.00      A   
ATOM    290  HN  ILE    32     -40.796  -0.747  -2.326  1.00 10.00      A   
ATOM    291  CA  ILE    32     -41.518  -2.691  -2.741  1.00 10.00      A   
ATOM    292  CB  ILE    32     -40.258  -3.514  -2.402  1.00 10.00      A   
ATOM    293  CG1 ILE    32     -39.152  -3.245  -3.425  1.00 10.00      A   
ATOM    294  CG2 ILE    32     -40.596  -4.999  -2.370  1.00 10.00      A   
ATOM    295  CD1 ILE    32     -37.853  -3.956  -3.124  1.00 10.00      A   
ATOM    296  C   ILE    32     -42.516  -2.793  -1.598  1.00 10.00      A   
ATOM    297  O   ILE    32     -42.189  -2.498  -0.447  1.00 10.00      A   
ATOM    298  N   MET    33     -43.738  -3.187  -1.928  1.00 10.00      A   
ATOM    299  HN  MET    33     -43.936  -3.390  -2.872  1.00 10.00      A   
ATOM    300  CA  MET    33     -44.793  -3.332  -0.939  1.00 10.00      A   
ATOM    301  CB  MET    33     -46.102  -2.733  -1.460  1.00 10.00      A   
ATOM    302  CG  MET    33     -46.069  -1.227  -1.655  1.00 10.00      A   
ATOM    303  SD  MET    33     -47.605  -0.581  -2.349  1.00 10.00      A   
ATOM    304  CE  MET    33     -48.769  -0.960  -1.041  1.00 10.00      A   
ATOM    305  C   MET    33     -45.000  -4.800  -0.590  1.00 10.00      A   
ATOM    306  O   MET    33     -44.263  -5.670  -1.057  1.00 10.00      A   
ATOM    307  N   GLY    34     -46.007  -5.067   0.226  1.00 10.00      A   
ATOM    308  HN  GLY    34     -46.562  -4.336   0.558  1.00 10.00      A   
ATOM    309  CA  GLY    34     -46.300  -6.426   0.632  1.00 10.00      A   
ATOM    310  C   GLY    34     -46.442  -6.543   2.136  1.00 10.00      A   
ATOM    311  O   GLY    34     -45.918  -5.702   2.869  1.00 10.00      A   
ATOM    312  N   PRO    35     -47.129  -7.584   2.623  1.00 10.00      A   
ATOM    313  CA  PRO    35     -47.355  -7.798   4.061  1.00 10.00      A   
ATOM    314  CB  PRO    35     -48.220  -9.064   4.109  1.00 10.00      A   
ATOM    315  CG  PRO    35     -47.979  -9.741   2.805  1.00 10.00      A   
ATOM    316  CD  PRO    35     -47.743  -8.646   1.808  1.00 10.00      A   
ATOM    317  C   PRO    35     -46.065  -8.003   4.860  1.00 10.00      A   
ATOM    318  O   PRO    35     -44.967  -8.104   4.300  1.00 10.00      A   
ATOM    319  N   ASN    36     -46.202  -8.053   6.177  1.00 10.00      A   
ATOM    320  HN  ASN    36     -47.099  -7.965   6.569  1.00 10.00      A   
ATOM    321  CA  ASN    36     -45.060  -8.249   7.055  1.00 10.00      A   
ATOM    322  CB  ASN    36     -45.388  -7.832   8.495  1.00 10.00      A   
ATOM    323  CG  ASN    36     -46.250  -8.840   9.234  1.00 10.00      A   
ATOM    324  OD1 ASN    36     -47.445  -8.970   8.964  1.00 10.00      A   
ATOM    325  ND2 ASN    36     -45.659  -9.544  10.189  1.00 10.00      A   
ATOM    326 HD21 ASN    36     -44.705  -9.383  10.365  1.00 10.00      A   
ATOM    327 HD22 ASN    36     -46.202 -10.192  10.686  1.00 10.00      A   
ATOM    328  C   ASN    36     -44.600  -9.698   7.004  1.00 10.00      A   
ATOM    329  O   ASN    36     -45.406 -10.607   6.794  1.00 10.00      A   
ATOM    330  N   GLY    37     -43.303  -9.909   7.177  1.00 10.00      A   
ATOM    331  HN  GLY    37     -42.708  -9.145   7.346  1.00 10.00      A   
ATOM    332  CA  GLY    37     -42.761 -11.255   7.138  1.00 10.00      A   
ATOM    333  C   GLY    37     -42.429 -11.708   5.727  1.00 10.00      A   
ATOM    334  O   GLY    37     -41.886 -12.797   5.526  1.00 10.00      A   
ATOM    335  N   SER    38     -42.763 -10.874   4.749  1.00 10.00      A   
ATOM    336  HN  SER    38     -43.213 -10.036   4.973  1.00 10.00      A   
ATOM    337  CA  SER    38     -42.495 -11.180   3.353  1.00 10.00      A   
ATOM    338  CB  SER    38     -43.397 -10.347   2.445  1.00 10.00      A   
ATOM    339  OG  SER    38     -44.760 -10.692   2.631  1.00 10.00      A   
ATOM    340  HG  SER    38     -44.837 -11.318   3.363  1.00 10.00      A   
ATOM    341  C   SER    38     -41.026 -10.953   3.006  1.00 10.00      A   
ATOM    342  O   SER    38     -40.295 -10.281   3.741  1.00 10.00      A   
ATOM    343  N   GLY    39     -40.615 -11.484   1.860  1.00 10.00      A   
ATOM    344  HN  GLY    39     -41.261 -11.965   1.302  1.00 10.00      A   
ATOM    345  CA  GLY    39     -39.235 -11.374   1.423  1.00 10.00      A   
ATOM    346  C   GLY    39     -38.828  -9.993   0.950  1.00 10.00      A   
ATOM    347  O   GLY    39     -37.700  -9.809   0.499  1.00 10.00      A   
ATOM    348  N   LYS    40     -39.726  -9.021   1.060  1.00 10.00      A   
ATOM    349  HN  LYS    40     -40.609  -9.222   1.436  1.00 10.00      A   
ATOM    350  CA  LYS    40     -39.424  -7.662   0.629  1.00 10.00      A   
ATOM    351  CB  LYS    40     -40.667  -6.764   0.673  1.00 10.00      A   
ATOM    352  CG  LYS    40     -41.202  -6.459   2.065  1.00 10.00      A   
ATOM    353  CD  LYS    40     -42.311  -5.420   2.005  1.00 10.00      A   
ATOM    354  CE  LYS    40     -42.678  -4.913   3.389  1.00 10.00      A   
ATOM    355  NZ  LYS    40     -43.251  -5.985   4.243  1.00 10.00      A   
ATOM    356  HZ1 LYS    40     -42.576  -6.769   4.339  1.00 10.00      A   
ATOM    357  HZ2 LYS    40     -44.131  -6.349   3.819  1.00 10.00      A   
ATOM    358  HZ3 LYS    40     -43.468  -5.609   5.187  1.00 10.00      A   
ATOM    359  C   LYS    40     -38.274  -7.059   1.437  1.00 10.00      A   
ATOM    360  O   LYS    40     -37.415  -6.372   0.889  1.00 10.00      A   
ATOM    361  N   SER    41     -38.254  -7.338   2.733  1.00 10.00      A   
ATOM    362  HN  SER    41     -38.965  -7.892   3.115  1.00 10.00      A   
ATOM    363  CA  SER    41     -37.209  -6.828   3.610  1.00 10.00      A   
ATOM    364  CB  SER    41     -37.738  -6.754   5.043  1.00 10.00      A   
ATOM    365  OG  SER    41     -39.063  -6.240   5.060  1.00 10.00      A   
ATOM    366  HG  SER    41     -39.051  -5.344   5.430  1.00 10.00      A   
ATOM    367  C   SER    41     -35.966  -7.713   3.542  1.00 10.00      A   
ATOM    368  O   SER    41     -34.838  -7.233   3.658  1.00 10.00      A   
ATOM    369  N   THR    42     -36.184  -9.005   3.334  1.00 10.00      A   
ATOM    370  HN  THR    42     -37.104  -9.326   3.241  1.00 10.00      A   
ATOM    371  CA  THR    42     -35.095  -9.964   3.247  1.00 10.00      A   
ATOM    372  CB  THR    42     -35.652 -11.398   3.212  1.00 10.00      A   
ATOM    373  OG1 THR    42     -36.972 -11.399   3.775  1.00 10.00      A   
ATOM    374  HG1 THR    42     -36.939 -11.770   4.661  1.00 10.00      A   
ATOM    375  CG2 THR    42     -34.765 -12.333   4.019  1.00 10.00      A   
ATOM    376  C   THR    42     -34.260  -9.724   1.991  1.00 10.00      A   
ATOM    377  O   THR    42     -33.038  -9.904   1.999  1.00 10.00      A   
ATOM    378  N   LEU    43     -34.928  -9.306   0.920  1.00 10.00      A   
ATOM    379  HN  LEU    43     -35.904  -9.188   0.985  1.00 10.00      A   
ATOM    380  CA  LEU    43     -34.270  -9.031  -0.355  1.00 10.00      A   
ATOM    381  CB  LEU    43     -35.305  -8.576  -1.388  1.00 10.00      A   
ATOM    382  CG  LEU    43     -34.777  -8.210  -2.776  1.00 10.00      A   
ATOM    383  CD1 LEU    43     -34.172  -9.422  -3.465  1.00 10.00      A   
ATOM    384  CD2 LEU    43     -35.889  -7.615  -3.623  1.00 10.00      A   
ATOM    385  C   LEU    43     -33.180  -7.972  -0.201  1.00 10.00      A   
ATOM    386  O   LEU    43     -32.097  -8.095  -0.773  1.00 10.00      A   
ATOM    387  N   SER    44     -33.471  -6.950   0.595  1.00 10.00      A   
ATOM    388  HN  SER    44     -34.350  -6.921   1.029  1.00 10.00      A   
ATOM    389  CA  SER    44     -32.535  -5.860   0.838  1.00 10.00      A   
ATOM    390  CB  SER    44     -33.169  -4.847   1.791  1.00 10.00      A   
ATOM    391  OG  SER    44     -34.570  -4.768   1.568  1.00 10.00      A   
ATOM    392  HG  SER    44     -35.007  -4.492   2.380  1.00 10.00      A   
ATOM    393  C   SER    44     -31.210  -6.369   1.402  1.00 10.00      A   
ATOM    394  O   SER    44     -30.136  -5.962   0.953  1.00 10.00      A   
ATOM    395  N   ALA    45     -31.292  -7.273   2.370  1.00 10.00      A   
ATOM    396  HN  ALA    45     -32.177  -7.567   2.676  1.00 10.00      A   
ATOM    397  CA  ALA    45     -30.099  -7.836   2.990  1.00 10.00      A   
ATOM    398  CB  ALA    45     -30.462  -8.588   4.261  1.00 10.00      A   
ATOM    399  C   ALA    45     -29.363  -8.752   2.020  1.00 10.00      A   
ATOM    400  O   ALA    45     -28.135  -8.723   1.932  1.00 10.00      A   
ATOM    401  N   THR    46     -30.123  -9.545   1.276  1.00 10.00      A   
ATOM    402  HN  THR    46     -31.098  -9.501   1.374  1.00 10.00      A   
ATOM    403  CA  THR    46     -29.544 -10.475   0.314  1.00 10.00      A   
ATOM    404  CB  THR    46     -30.616 -11.411  -0.277  1.00 10.00      A   
ATOM    405  OG1 THR    46     -31.478 -11.865   0.775  1.00 10.00      A   
ATOM    406  HG1 THR    46     -31.808 -11.109   1.270  1.00 10.00      A   
ATOM    407  CG2 THR    46     -29.966 -12.614  -0.942  1.00 10.00      A   
ATOM    408  C   THR    46     -28.827  -9.726  -0.812  1.00 10.00      A   
ATOM    409  O   THR    46     -27.764 -10.141  -1.269  1.00 10.00      A   
ATOM    410  N   LEU    47     -29.405  -8.612  -1.246  1.00 10.00      A   
ATOM    411  HN  LEU    47     -30.253  -8.321  -0.841  1.00 10.00      A   
ATOM    412  CA  LEU    47     -28.808  -7.812  -2.308  1.00 10.00      A   
ATOM    413  CB  LEU    47     -29.768  -6.712  -2.769  1.00 10.00      A   
ATOM    414  CG  LEU    47     -30.942  -7.165  -3.640  1.00 10.00      A   
ATOM    415  CD1 LEU    47     -31.881  -6.003  -3.921  1.00 10.00      A   
ATOM    416  CD2 LEU    47     -30.442  -7.777  -4.939  1.00 10.00      A   
ATOM    417  C   LEU    47     -27.486  -7.204  -1.857  1.00 10.00      A   
ATOM    418  O   LEU    47     -26.488  -7.265  -2.578  1.00 10.00      A   
ATOM    419  N   ALA    48     -27.484  -6.639  -0.652  1.00 10.00      A   
ATOM    420  HN  ALA    48     -28.310  -6.643  -0.123  1.00 10.00      A   
ATOM    421  CA  ALA    48     -26.286  -6.017  -0.093  1.00 10.00      A   
ATOM    422  CB  ALA    48     -26.596  -5.384   1.252  1.00 10.00      A   
ATOM    423  C   ALA    48     -25.158  -7.035   0.047  1.00 10.00      A   
ATOM    424  O   ALA    48     -24.002  -6.745  -0.257  1.00 10.00      A   
ATOM    425  N   GLY    49     -25.499  -8.225   0.520  1.00 10.00      A   
ATOM    426  HN  GLY    49     -26.435  -8.397   0.771  1.00 10.00      A   
ATOM    427  CA  GLY    49     -24.508  -9.268   0.676  1.00 10.00      A   
ATOM    428  C   GLY    49     -24.005  -9.396   2.096  1.00 10.00      A   
ATOM    429  O   GLY    49     -23.537 -10.458   2.497  1.00 10.00      A   
ATOM    430  N   ARG    50     -24.084  -8.313   2.858  1.00 10.00      A   
ATOM    431  HN  ARG    50     -24.467  -7.492   2.487  1.00 10.00      A   
ATOM    432  CA  ARG    50     -23.631  -8.335   4.243  1.00 10.00      A   
ATOM    433  CB  ARG    50     -23.662  -6.931   4.856  1.00 10.00      A   
ATOM    434  CG  ARG    50     -23.145  -5.837   3.932  1.00 10.00      A   
ATOM    435  CD  ARG    50     -22.736  -4.591   4.703  1.00 10.00      A   
ATOM    436  NE  ARG    50     -23.808  -4.088   5.564  1.00 10.00      A   
ATOM    437  HE  ARG    50     -24.105  -4.671   6.300  1.00 10.00      A   
ATOM    438  CZ  ARG    50     -24.384  -2.895   5.424  1.00 10.00      A   
ATOM    439  NH1 ARG    50     -24.003  -2.071   4.451  1.00 10.00      A   
ATOM    440 HH11 ARG    50     -24.459  -1.132   4.342  1.00 10.00      A   
ATOM    441 HH12 ARG    50     -23.247  -2.352   3.786  1.00 10.00      A   
ATOM    442  NH2 ARG    50     -25.355  -2.535   6.256  1.00 10.00      A   
ATOM    443 HH21 ARG    50     -25.664  -3.183   7.014  1.00 10.00      A   
ATOM    444 HH22 ARG    50     -25.815  -1.600   6.162  1.00 10.00      A   
ATOM    445  C   ARG    50     -24.508  -9.291   5.040  1.00 10.00      A   
ATOM    446  O   ARG    50     -25.696  -9.027   5.233  1.00 10.00      A   
ATOM    447  N   GLU    51     -23.914 -10.407   5.469  1.00 10.00      A   
ATOM    448  HN  GLU    51     -22.966 -10.547   5.262  1.00 10.00      A   
ATOM    449  CA  GLU    51     -24.625 -11.446   6.210  1.00 10.00      A   
ATOM    450  CB  GLU    51     -25.361 -10.895   7.438  1.00 10.00      A   
ATOM    451  CG  GLU    51     -24.452 -10.528   8.599  1.00 10.00      A   
ATOM    452  CD  GLU    51     -23.637 -11.703   9.098  1.00 10.00      A   
ATOM    453  OE1 GLU    51     -24.238 -12.685   9.584  1.00 10.00      A   
ATOM    454  OE2 GLU    51     -22.390 -11.649   9.008  1.00 10.00      A   
ATOM    455  C   GLU    51     -25.569 -12.187   5.269  1.00 10.00      A   
ATOM    456  O   GLU    51     -26.747 -12.394   5.573  1.00 10.00      A   
ATOM    457  N   ASP    52     -25.020 -12.561   4.114  1.00 10.00      A   
ATOM    458  HN  ASP    52     -24.078 -12.338   3.953  1.00 10.00      A   
ATOM    459  CA  ASP    52     -25.754 -13.273   3.069  1.00 10.00      A   
ATOM    460  CB  ASP    52     -24.813 -13.617   1.909  1.00 10.00      A   
ATOM    461  CG  ASP    52     -25.526 -14.230   0.718  1.00 10.00      A   
ATOM    462  OD1 ASP    52     -26.688 -13.849   0.451  1.00 10.00      A   
ATOM    463  OD2 ASP    52     -24.914 -15.081   0.030  1.00 10.00      A   
ATOM    464  C   ASP    52     -26.422 -14.536   3.597  1.00 10.00      A   
ATOM    465  O   ASP    52     -25.874 -15.238   4.453  1.00 10.00      A   
ATOM    466  N   TYR    53     -27.603 -14.823   3.075  1.00 10.00      A   
ATOM    467  HN  TYR    53     -27.959 -14.249   2.363  1.00 10.00      A   
ATOM    468  CA  TYR    53     -28.366 -15.987   3.495  1.00 10.00      A   
ATOM    469  CB  TYR    53     -29.850 -15.634   3.623  1.00 10.00      A   
ATOM    470  CG  TYR    53     -30.125 -14.528   4.617  1.00 10.00      A   
ATOM    471  CD1 TYR    53     -30.528 -13.268   4.193  1.00 10.00      A   
ATOM    472  CD2 TYR    53     -29.973 -14.743   5.981  1.00 10.00      A   
ATOM    473  CE1 TYR    53     -30.771 -12.256   5.102  1.00 10.00      A   
ATOM    474  CE2 TYR    53     -30.217 -13.737   6.895  1.00 10.00      A   
ATOM    475  CZ  TYR    53     -30.614 -12.495   6.450  1.00 10.00      A   
ATOM    476  OH  TYR    53     -30.852 -11.487   7.357  1.00 10.00      A   
ATOM    477  HH  TYR    53     -31.745 -11.143   7.228  1.00 10.00      A   
ATOM    478  C   TYR    53     -28.170 -17.150   2.530  1.00 10.00      A   
ATOM    479  O   TYR    53     -27.332 -17.092   1.628  1.00 10.00      A   
ATOM    480  N   GLU    54     -28.938 -18.209   2.725  1.00 10.00      A   
ATOM    481  HN  GLU    54     -29.586 -18.205   3.465  1.00 10.00      A   
ATOM    482  CA  GLU    54     -28.838 -19.382   1.875  1.00 10.00      A   
ATOM    483  CB  GLU    54     -29.249 -20.642   2.639  1.00 10.00      A   
ATOM    484  CG  GLU    54     -28.893 -21.939   1.933  1.00 10.00      A   
ATOM    485  CD  GLU    54     -29.056 -23.143   2.831  1.00 10.00      A   
ATOM    486  OE1 GLU    54     -29.408 -24.225   2.322  1.00 10.00      A   
ATOM    487  OE2 GLU    54     -28.819 -23.015   4.048  1.00 10.00      A   
ATOM    488  C   GLU    54     -29.664 -19.227   0.601  1.00 10.00      A   
ATOM    489  O   GLU    54     -30.883 -19.417   0.602  1.00 10.00      A   
ATOM    490  N   VAL    55     -28.996 -18.866  -0.481  1.00 10.00      A   
ATOM    491  HN  VAL    55     -28.029 -18.706  -0.415  1.00 10.00      A   
ATOM    492  CA  VAL    55     -29.657 -18.703  -1.768  1.00 10.00      A   
ATOM    493  CB  VAL    55     -28.897 -17.714  -2.680  1.00 10.00      A   
ATOM    494  CG1 VAL    55     -29.618 -17.537  -4.009  1.00 10.00      A   
ATOM    495  CG2 VAL    55     -28.726 -16.372  -1.984  1.00 10.00      A   
ATOM    496  C   VAL    55     -29.765 -20.060  -2.452  1.00 10.00      A   
ATOM    497  O   VAL    55     -28.751 -20.693  -2.758  1.00 10.00      A   
ATOM    498  N   THR    56     -30.990 -20.506  -2.678  1.00 10.00      A   
ATOM    499  HN  THR    56     -31.761 -19.949  -2.424  1.00 10.00      A   
ATOM    500  CA  THR    56     -31.230 -21.797  -3.305  1.00 10.00      A   
ATOM    501  CB  THR    56     -32.647 -22.301  -2.986  1.00 10.00      A   
ATOM    502  OG1 THR    56     -33.324 -21.319  -2.181  1.00 10.00      A   
ATOM    503  HG1 THR    56     -33.113 -21.466  -1.244  1.00 10.00      A   
ATOM    504  CG2 THR    56     -32.586 -23.619  -2.228  1.00 10.00      A   
ATOM    505  C   THR    56     -31.029 -21.734  -4.819  1.00 10.00      A   
ATOM    506  O   THR    56     -30.652 -22.724  -5.448  1.00 10.00      A   
ATOM    507  N   GLY    57     -31.268 -20.562  -5.395  1.00 10.00      A   
ATOM    508  HN  GLY    57     -31.553 -19.801  -4.845  1.00 10.00      A   
ATOM    509  CA  GLY    57     -31.107 -20.392  -6.824  1.00 10.00      A   
ATOM    510  C   GLY    57     -31.523 -19.014  -7.291  1.00 10.00      A   
ATOM    511  O   GLY    57     -32.057 -18.221  -6.511  1.00 10.00      A   
ATOM    512  N   GLY    58     -31.289 -18.733  -8.564  1.00 10.00      A   
ATOM    513  HN  GLY    58     -30.872 -19.411  -9.137  1.00 10.00      A   
ATOM    514  CA  GLY    58     -31.641 -17.446  -9.121  1.00 10.00      A   
ATOM    515  C   GLY    58     -30.550 -16.883 -10.007  1.00 10.00      A   
ATOM    516  O   GLY    58     -29.507 -17.513 -10.204  1.00 10.00      A   
ATOM    517  N   THR    59     -30.797 -15.702 -10.550  1.00 10.00      A   
ATOM    518  HN  THR    59     -31.650 -15.257 -10.352  1.00 10.00      A   
ATOM    519  CA  THR    59     -29.841 -15.031 -11.413  1.00 10.00      A   
ATOM    520  CB  THR    59     -30.233 -15.156 -12.898  1.00 10.00      A   
ATOM    521  OG1 THR    59     -30.805 -16.448 -13.136  1.00 10.00      A   
ATOM    522  HG1 THR    59     -31.374 -16.681 -12.394  1.00 10.00      A   
ATOM    523  CG2 THR    59     -29.013 -14.974 -13.786  1.00 10.00      A   
ATOM    524  C   THR    59     -29.756 -13.553 -11.050  1.00 10.00      A   
ATOM    525  O   THR    59     -30.724 -12.806 -11.212  1.00 10.00      A   
ATOM    526  N   VAL    60     -28.605 -13.140 -10.544  1.00 10.00      A   
ATOM    527  HN  VAL    60     -27.872 -13.786 -10.430  1.00 10.00      A   
ATOM    528  CA  VAL    60     -28.393 -11.750 -10.161  1.00 10.00      A   
ATOM    529  CB  VAL    60     -27.970 -11.595  -8.684  1.00 10.00      A   
ATOM    530  CG1 VAL    60     -29.193 -11.406  -7.801  1.00 10.00      A   
ATOM    531  CG2 VAL    60     -27.163 -12.800  -8.218  1.00 10.00      A   
ATOM    532  C   VAL    60     -27.364 -11.094 -11.075  1.00 10.00      A   
ATOM    533  O   VAL    60     -26.158 -11.168 -10.834  1.00 10.00      A   
ATOM    534  N   GLU    61     -27.851 -10.468 -12.131  1.00 10.00      A   
ATOM    535  HN  GLU    61     -28.824 -10.445 -12.266  1.00 10.00      A   
ATOM    536  CA  GLU    61     -26.989  -9.810 -13.098  1.00 10.00      A   
ATOM    537  CB  GLU    61     -27.607  -9.909 -14.493  1.00 10.00      A   
ATOM    538  CG  GLU    61     -27.738 -11.328 -15.014  1.00 10.00      A   
ATOM    539  CD  GLU    61     -26.543 -11.747 -15.836  1.00 10.00      A   
ATOM    540  OE1 GLU    61     -26.265 -11.079 -16.857  1.00 10.00      A   
ATOM    541  OE2 GLU    61     -25.886 -12.747 -15.475  1.00 10.00      A   
ATOM    542  C   GLU    61     -26.775  -8.347 -12.736  1.00 10.00      A   
ATOM    543  O   GLU    61     -27.705  -7.544 -12.788  1.00 10.00      A   
ATOM    544  N   PHE    62     -25.551  -8.004 -12.370  1.00 10.00      A   
ATOM    545  HN  PHE    62     -24.846  -8.695 -12.343  1.00 10.00      A   
ATOM    546  CA  PHE    62     -25.221  -6.633 -12.014  1.00 10.00      A   
ATOM    547  CB  PHE    62     -24.833  -6.521 -10.537  1.00 10.00      A   
ATOM    548  CG  PHE    62     -24.808  -5.108 -10.026  1.00 10.00      A   
ATOM    549  CD1 PHE    62     -25.989  -4.437  -9.756  1.00 10.00      A   
ATOM    550  CD2 PHE    62     -23.608  -4.448  -9.818  1.00 10.00      A   
ATOM    551  CE1 PHE    62     -25.977  -3.137  -9.290  1.00 10.00      A   
ATOM    552  CE2 PHE    62     -23.587  -3.147  -9.352  1.00 10.00      A   
ATOM    553  CZ  PHE    62     -24.773  -2.490  -9.087  1.00 10.00      A   
ATOM    554  C   PHE    62     -24.100  -6.107 -12.904  1.00 10.00      A   
ATOM    555  O   PHE    62     -22.955  -6.553 -12.802  1.00 10.00      A   
ATOM    556  N   LYS    63     -24.450  -5.178 -13.794  1.00 10.00      A   
ATOM    557  HN  LYS    63     -25.387  -4.884 -13.822  1.00 10.00      A   
ATOM    558  CA  LYS    63     -23.493  -4.571 -14.727  1.00 10.00      A   
ATOM    559  CB  LYS    63     -22.353  -3.872 -13.984  1.00 10.00      A   
ATOM    560  CG  LYS    63     -22.729  -2.543 -13.354  1.00 10.00      A   
ATOM    561  CD  LYS    63     -21.632  -2.055 -12.420  1.00 10.00      A   
ATOM    562  CE  LYS    63     -20.317  -1.844 -13.157  1.00 10.00      A   
ATOM    563  NZ  LYS    63     -19.193  -1.612 -12.213  1.00 10.00      A   
ATOM    564  HZ1 LYS    63     -19.353  -0.738 -11.673  1.00 10.00      A   
ATOM    565  HZ2 LYS    63     -18.300  -1.525 -12.732  1.00 10.00      A   
ATOM    566  HZ3 LYS    63     -19.116  -2.411 -11.544  1.00 10.00      A   
ATOM    567  C   LYS    63     -22.931  -5.584 -15.723  1.00 10.00      A   
ATOM    568  O   LYS    63     -21.910  -5.337 -16.366  1.00 10.00      A   
ATOM    569  N   GLY    64     -23.603  -6.718 -15.846  1.00 10.00      A   
ATOM    570  HN  GLY    64     -24.412  -6.854 -15.311  1.00 10.00      A   
ATOM    571  CA  GLY    64     -23.163  -7.748 -16.764  1.00 10.00      A   
ATOM    572  C   GLY    64     -22.401  -8.867 -16.076  1.00 10.00      A   
ATOM    573  O   GLY    64     -21.895  -9.773 -16.736  1.00 10.00      A   
ATOM    574  N   LYS    65     -22.316  -8.811 -14.753  1.00 10.00      A   
ATOM    575  HN  LYS    65     -22.745  -8.071 -14.275  1.00 10.00      A   
ATOM    576  CA  LYS    65     -21.606  -9.833 -13.991  1.00 10.00      A   
ATOM    577  CB  LYS    65     -20.369  -9.243 -13.319  1.00 10.00      A   
ATOM    578  CG  LYS    65     -19.205  -8.996 -14.260  1.00 10.00      A   
ATOM    579  CD  LYS    65     -17.996  -8.479 -13.502  1.00 10.00      A   
ATOM    580  CE  LYS    65     -16.846  -8.174 -14.443  1.00 10.00      A   
ATOM    581  NZ  LYS    65     -15.750  -7.448 -13.756  1.00 10.00      A   
ATOM    582  HZ1 LYS    65     -16.092  -6.530 -13.408  1.00 10.00      A   
ATOM    583  HZ2 LYS    65     -14.963  -7.285 -14.414  1.00 10.00      A   
ATOM    584  HZ3 LYS    65     -15.401  -8.003 -12.948  1.00 10.00      A   
ATOM    585  C   LYS    65     -22.509 -10.454 -12.936  1.00 10.00      A   
ATOM    586  O   LYS    65     -23.587  -9.931 -12.645  1.00 10.00      A   
ATOM    587  N   ASP    66     -22.062 -11.568 -12.368  1.00 10.00      A   
ATOM    588  HN  ASP    66     -21.192 -11.930 -12.645  1.00 10.00      A   
ATOM    589  CA  ASP    66     -22.824 -12.264 -11.340  1.00 10.00      A   
ATOM    590  CB  ASP    66     -22.417 -13.740 -11.265  1.00 10.00      A   
ATOM    591  CG  ASP    66     -23.085 -14.488 -10.125  1.00 10.00      A   
ATOM    592  OD1 ASP    66     -24.250 -14.177  -9.799  1.00 10.00      A   
ATOM    593  OD2 ASP    66     -22.450 -15.404  -9.554  1.00 10.00      A   
ATOM    594  C   ASP    66     -22.635 -11.596  -9.983  1.00 10.00      A   
ATOM    595  O   ASP    66     -21.510 -11.434  -9.509  1.00 10.00      A   
ATOM    596  N   LEU    67     -23.742 -11.222  -9.363  1.00 10.00      A   
ATOM    597  HN  LEU    67     -24.610 -11.393  -9.795  1.00 10.00      A   
ATOM    598  CA  LEU    67     -23.713 -10.566  -8.063  1.00 10.00      A   
ATOM    599  CB  LEU    67     -25.081  -9.950  -7.757  1.00 10.00      A   
ATOM    600  CG  LEU    67     -25.119  -8.879  -6.668  1.00 10.00      A   
ATOM    601  CD1 LEU    67     -24.268  -7.688  -7.071  1.00 10.00      A   
ATOM    602  CD2 LEU    67     -26.551  -8.447  -6.401  1.00 10.00      A   
ATOM    603  C   LEU    67     -23.319 -11.548  -6.963  1.00 10.00      A   
ATOM    604  O   LEU    67     -22.765 -11.159  -5.935  1.00 10.00      A   
ATOM    605  N   LEU    68     -23.582 -12.827  -7.193  1.00 10.00      A   
ATOM    606  HN  LEU    68     -23.997 -13.088  -8.048  1.00 10.00      A   
ATOM    607  CA  LEU    68     -23.258 -13.858  -6.217  1.00 10.00      A   
ATOM    608  CB  LEU    68     -23.985 -15.163  -6.550  1.00 10.00      A   
ATOM    609  CG  LEU    68     -25.473 -15.220  -6.198  1.00 10.00      A   
ATOM    610  CD1 LEU    68     -26.108 -16.484  -6.754  1.00 10.00      A   
ATOM    611  CD2 LEU    68     -25.665 -15.143  -4.692  1.00 10.00      A   
ATOM    612  C   LEU    68     -21.753 -14.100  -6.149  1.00 10.00      A   
ATOM    613  O   LEU    68     -21.236 -14.588  -5.147  1.00 10.00      A   
ATOM    614  N   ALA    69     -21.051 -13.738  -7.212  1.00 10.00      A   
ATOM    615  HN  ALA    69     -21.515 -13.330  -7.976  1.00 10.00      A   
ATOM    616  CA  ALA    69     -19.608 -13.926  -7.275  1.00 10.00      A   
ATOM    617  CB  ALA    69     -19.166 -14.128  -8.715  1.00 10.00      A   
ATOM    618  C   ALA    69     -18.869 -12.747  -6.652  1.00 10.00      A   
ATOM    619  O   ALA    69     -17.639 -12.694  -6.676  1.00 10.00      A   
ATOM    620  N   LEU    70     -19.623 -11.812  -6.091  1.00 10.00      A   
ATOM    621  HN  LEU    70     -20.599 -11.919  -6.089  1.00 10.00      A   
ATOM    622  CA  LEU    70     -19.041 -10.635  -5.469  1.00 10.00      A   
ATOM    623  CB  LEU    70     -19.506  -9.370  -6.193  1.00 10.00      A   
ATOM    624  CG  LEU    70     -19.089  -9.249  -7.662  1.00 10.00      A   
ATOM    625  CD1 LEU    70     -19.750  -8.046  -8.317  1.00 10.00      A   
ATOM    626  CD2 LEU    70     -17.574  -9.167  -7.789  1.00 10.00      A   
ATOM    627  C   LEU    70     -19.402 -10.576  -3.989  1.00 10.00      A   
ATOM    628  O   LEU    70     -20.546 -10.828  -3.610  1.00 10.00      A   
ATOM    629  N   SER    71     -18.425 -10.243  -3.159  1.00 10.00      A   
ATOM    630  HN  SER    71     -17.536 -10.030  -3.523  1.00 10.00      A   
ATOM    631  CA  SER    71     -18.631 -10.163  -1.723  1.00 10.00      A   
ATOM    632  CB  SER    71     -17.270 -10.190  -1.016  1.00 10.00      A   
ATOM    633  OG  SER    71     -16.514  -9.026  -1.313  1.00 10.00      A   
ATOM    634  HG  SER    71     -16.191  -9.075  -2.233  1.00 10.00      A   
ATOM    635  C   SER    71     -19.393  -8.886  -1.356  1.00 10.00      A   
ATOM    636  O   SER    71     -19.601  -8.018  -2.209  1.00 10.00      A   
ATOM    637  N   PRO    72     -19.845  -8.764  -0.089  1.00 10.00      A   
ATOM    638  CA  PRO    72     -20.568  -7.575   0.383  1.00 10.00      A   
ATOM    639  CB  PRO    72     -20.631  -7.781   1.895  1.00 10.00      A   
ATOM    640  CG  PRO    72     -20.583  -9.257   2.078  1.00 10.00      A   
ATOM    641  CD  PRO    72     -19.725  -9.790   0.967  1.00 10.00      A   
ATOM    642  C   PRO    72     -19.811  -6.286   0.070  1.00 10.00      A   
ATOM    643  O   PRO    72     -20.410  -5.277  -0.300  1.00 10.00      A   
ATOM    644  N   GLU    73     -18.491  -6.333   0.214  1.00 10.00      A   
ATOM    645  HN  GLU    73     -18.072  -7.166   0.512  1.00 10.00      A   
ATOM    646  CA  GLU    73     -17.651  -5.174  -0.062  1.00 10.00      A   
ATOM    647  CB  GLU    73     -16.241  -5.395   0.477  1.00 10.00      A   
ATOM    648  CG  GLU    73     -16.126  -5.180   1.976  1.00 10.00      A   
ATOM    649  CD  GLU    73     -16.348  -3.733   2.362  1.00 10.00      A   
ATOM    650  OE1 GLU    73     -17.520  -3.324   2.504  1.00 10.00      A   
ATOM    651  OE2 GLU    73     -15.351  -2.994   2.514  1.00 10.00      A   
ATOM    652  C   GLU    73     -17.617  -4.880  -1.557  1.00 10.00      A   
ATOM    653  O   GLU    73     -17.667  -3.722  -1.977  1.00 10.00      A   
ATOM    654  N   ASP    74     -17.546  -5.939  -2.360  1.00 10.00      A   
ATOM    655  HN  ASP    74     -17.507  -6.835  -1.966  1.00 10.00      A   
ATOM    656  CA  ASP    74     -17.536  -5.794  -3.811  1.00 10.00      A   
ATOM    657  CB  ASP    74     -17.381  -7.150  -4.506  1.00 10.00      A   
ATOM    658  CG  ASP    74     -16.046  -7.817  -4.257  1.00 10.00      A   
ATOM    659  OD1 ASP    74     -14.997  -7.170  -4.460  1.00 10.00      A   
ATOM    660  OD2 ASP    74     -16.042  -9.006  -3.871  1.00 10.00      A   
ATOM    661  C   ASP    74     -18.845  -5.163  -4.253  1.00 10.00      A   
ATOM    662  O   ASP    74     -18.879  -4.347  -5.173  1.00 10.00      A   
ATOM    663  N   ARG    75     -19.922  -5.553  -3.580  1.00 10.00      A   
ATOM    664  HN  ARG    75     -19.820  -6.222  -2.868  1.00 10.00      A   
ATOM    665  CA  ARG    75     -21.249  -5.030  -3.870  1.00 10.00      A   
ATOM    666  CB  ARG    75     -22.311  -5.738  -3.020  1.00 10.00      A   
ATOM    667  CG  ARG    75     -23.123  -6.784  -3.771  1.00 10.00      A   
ATOM    668  CD  ARG    75     -22.847  -8.191  -3.263  1.00 10.00      A   
ATOM    669  NE  ARG    75     -24.077  -8.876  -2.851  1.00 10.00      A   
ATOM    670  HE  ARG    75     -24.881  -8.315  -2.723  1.00 10.00      A   
ATOM    671  CZ  ARG    75     -24.173 -10.196  -2.656  1.00 10.00      A   
ATOM    672  NH1 ARG    75     -23.122 -10.982  -2.820  1.00 10.00      A   
ATOM    673 HH11 ARG    75     -23.206 -12.012  -2.658  1.00 10.00      A   
ATOM    674 HH12 ARG    75     -22.205 -10.584  -3.124  1.00 10.00      A   
ATOM    675  NH2 ARG    75     -25.320 -10.732  -2.265  1.00 10.00      A   
ATOM    676 HH21 ARG    75     -25.389 -11.763  -2.109  1.00 10.00      A   
ATOM    677 HH22 ARG    75     -26.160 -10.132  -2.110  1.00 10.00      A   
ATOM    678  C   ARG    75     -21.295  -3.522  -3.641  1.00 10.00      A   
ATOM    679  O   ARG    75     -21.815  -2.770  -4.471  1.00 10.00      A   
ATOM    680  N   ALA    76     -20.715  -3.085  -2.526  1.00 10.00      A   
ATOM    681  HN  ALA    76     -20.298  -3.735  -1.920  1.00 10.00      A   
ATOM    682  CA  ALA    76     -20.678  -1.670  -2.180  1.00 10.00      A   
ATOM    683  CB  ALA    76     -20.146  -1.484  -0.767  1.00 10.00      A   
ATOM    684  C   ALA    76     -19.828  -0.895  -3.179  1.00 10.00      A   
ATOM    685  O   ALA    76     -20.203   0.196  -3.618  1.00 10.00      A   
ATOM    686  N   GLY    77     -18.687  -1.476  -3.544  1.00 10.00      A   
ATOM    687  HN  GLY    77     -18.445  -2.346  -3.153  1.00 10.00      A   
ATOM    688  CA  GLY    77     -17.794  -0.843  -4.496  1.00 10.00      A   
ATOM    689  C   GLY    77     -18.406  -0.746  -5.879  1.00 10.00      A   
ATOM    690  O   GLY    77     -18.111   0.177  -6.640  1.00 10.00      A   
ATOM    691  N   GLU    78     -19.257  -1.708  -6.211  1.00 10.00      A   
ATOM    692  HN  GLU    78     -19.432  -2.432  -5.571  1.00 10.00      A   
ATOM    693  CA  GLU    78     -19.922  -1.725  -7.503  1.00 10.00      A   
ATOM    694  CB  GLU    78     -20.482  -3.109  -7.823  1.00 10.00      A   
ATOM    695  CG  GLU    78     -19.462  -4.066  -8.424  1.00 10.00      A   
ATOM    696  CD  GLU    78     -18.943  -3.598  -9.768  1.00 10.00      A   
ATOM    697  OE1 GLU    78     -19.475  -4.041 -10.806  1.00 10.00      A   
ATOM    698  OE2 GLU    78     -18.004  -2.776  -9.800  1.00 10.00      A   
ATOM    699  C   GLU    78     -21.016  -0.667  -7.580  1.00 10.00      A   
ATOM    700  O   GLU    78     -21.252  -0.085  -8.640  1.00 10.00      A   
ATOM    701  N   GLY    79     -21.685  -0.412  -6.463  1.00 10.00      A   
ATOM    702  HN  GLY    79     -21.467  -0.905  -5.642  1.00 10.00      A   
ATOM    703  CA  GLY    79     -22.730   0.595  -6.454  1.00 10.00      A   
ATOM    704  C   GLY    79     -23.850   0.306  -5.477  1.00 10.00      A   
ATOM    705  O   GLY    79     -24.654   1.192  -5.180  1.00 10.00      A   
ATOM    706  N   ILE    80     -23.914  -0.919  -4.979  1.00 10.00      A   
ATOM    707  HN  ILE    80     -23.236  -1.581  -5.234  1.00 10.00      A   
ATOM    708  CA  ILE    80     -24.958  -1.300  -4.041  1.00 10.00      A   
ATOM    709  CB  ILE    80     -25.192  -2.823  -4.025  1.00 10.00      A   
ATOM    710  CG1 ILE    80     -25.517  -3.323  -5.436  1.00 10.00      A   
ATOM    711  CG2 ILE    80     -26.314  -3.182  -3.057  1.00 10.00      A   
ATOM    712  CD1 ILE    80     -25.780  -4.810  -5.519  1.00 10.00      A   
ATOM    713  C   ILE    80     -24.611  -0.827  -2.636  1.00 10.00      A   
ATOM    714  O   ILE    80     -23.682  -1.333  -2.010  1.00 10.00      A   
ATOM    715  N   PHE    81     -25.357   0.148  -2.148  1.00 10.00      A   
ATOM    716  HN  PHE    81     -26.088   0.515  -2.693  1.00 10.00      A   
ATOM    717  CA  PHE    81     -25.119   0.684  -0.819  1.00 10.00      A   
ATOM    718  CB  PHE    81     -24.815   2.186  -0.884  1.00 10.00      A   
ATOM    719  CG  PHE    81     -25.056   2.930   0.404  1.00 10.00      A   
ATOM    720  CD1 PHE    81     -24.211   2.763   1.489  1.00 10.00      A   
ATOM    721  CD2 PHE    81     -26.135   3.791   0.529  1.00 10.00      A   
ATOM    722  CE1 PHE    81     -24.439   3.438   2.672  1.00 10.00      A   
ATOM    723  CE2 PHE    81     -26.367   4.469   1.709  1.00 10.00      A   
ATOM    724  CZ  PHE    81     -25.519   4.292   2.782  1.00 10.00      A   
ATOM    725  C   PHE    81     -26.291   0.416   0.114  1.00 10.00      A   
ATOM    726  O   PHE    81     -27.454   0.630  -0.244  1.00 10.00      A   
ATOM    727  N   MET    82     -25.969  -0.056   1.308  1.00 10.00      A   
ATOM    728  HN  MET    82     -25.020  -0.222   1.512  1.00 10.00      A   
ATOM    729  CA  MET    82     -26.959  -0.332   2.333  1.00 10.00      A   
ATOM    730  CB  MET    82     -27.070  -1.840   2.577  1.00 10.00      A   
ATOM    731  CG  MET    82     -28.120  -2.228   3.606  1.00 10.00      A   
ATOM    732  SD  MET    82     -27.924  -3.918   4.204  1.00 10.00      A   
ATOM    733  CE  MET    82     -29.327  -4.048   5.312  1.00 10.00      A   
ATOM    734  C   MET    82     -26.521   0.363   3.613  1.00 10.00      A   
ATOM    735  O   MET    82     -25.354   0.260   3.996  1.00 10.00      A   
ATOM    736  N   ALA    83     -27.445   1.076   4.253  1.00 10.00      A   
ATOM    737  HN  ALA    83     -28.353   1.112   3.886  1.00 10.00      A   
ATOM    738  CA  ALA    83     -27.157   1.802   5.488  1.00 10.00      A   
ATOM    739  CB  ALA    83     -28.446   2.321   6.106  1.00 10.00      A   
ATOM    740  C   ALA    83     -26.406   0.925   6.482  1.00 10.00      A   
ATOM    741  O   ALA    83     -26.828  -0.197   6.778  1.00 10.00      A   
ATOM    742  N   PHE    84     -25.288   1.431   6.977  1.00 10.00      A   
ATOM    743  HN  PHE    84     -25.012   2.339   6.710  1.00 10.00      A   
ATOM    744  CA  PHE    84     -24.465   0.691   7.924  1.00 10.00      A   
ATOM    745  CB  PHE    84     -23.129   0.283   7.285  1.00 10.00      A   
ATOM    746  CG  PHE    84     -22.333   1.425   6.712  1.00 10.00      A   
ATOM    747  CD1 PHE    84     -21.494   2.180   7.517  1.00 10.00      A   
ATOM    748  CD2 PHE    84     -22.423   1.740   5.367  1.00 10.00      A   
ATOM    749  CE1 PHE    84     -20.761   3.228   6.991  1.00 10.00      A   
ATOM    750  CE2 PHE    84     -21.695   2.786   4.834  1.00 10.00      A   
ATOM    751  CZ  PHE    84     -20.863   3.532   5.647  1.00 10.00      A   
ATOM    752  C   PHE    84     -24.225   1.502   9.189  1.00 10.00      A   
ATOM    753  O   PHE    84     -24.392   2.724   9.196  1.00 10.00      A   
ATOM    754  N   GLN    85     -23.836   0.821  10.255  1.00 10.00      A   
ATOM    755  HN  GLN    85     -23.715  -0.150  10.189  1.00 10.00      A   
ATOM    756  CA  GLN    85     -23.571   1.485  11.518  1.00 10.00      A   
ATOM    757  CB  GLN    85     -24.074   0.662  12.704  1.00 10.00      A   
ATOM    758  CG  GLN    85     -25.454   1.078  13.186  1.00 10.00      A   
ATOM    759  CD  GLN    85     -25.538   2.564  13.488  1.00 10.00      A   
ATOM    760  OE1 GLN    85     -24.558   3.186  13.902  1.00 10.00      A   
ATOM    761  NE2 GLN    85     -26.707   3.143  13.277  1.00 10.00      A   
ATOM    762 HE21 GLN    85     -27.445   2.589  12.944  1.00 10.00      A   
ATOM    763 HE22 GLN    85     -26.788   4.104  13.454  1.00 10.00      A   
ATOM    764  C   GLN    85     -22.096   1.821  11.674  1.00 10.00      A   
ATOM    765  O   GLN    85     -21.245   1.302  10.952  1.00 10.00      A   
ATOM    766  N   TYR    86     -21.802   2.681  12.632  1.00 10.00      A   
ATOM    767  HN  TYR    86     -22.526   3.031  13.197  1.00 10.00      A   
ATOM    768  CA  TYR    86     -20.437   3.110  12.884  1.00 10.00      A   
ATOM    769  CB  TYR    86     -20.425   4.595  13.260  1.00 10.00      A   
ATOM    770  CG  TYR    86     -21.144   5.465  12.258  1.00 10.00      A   
ATOM    771  CD1 TYR    86     -22.414   5.962  12.522  1.00 10.00      A   
ATOM    772  CD2 TYR    86     -20.560   5.773  11.036  1.00 10.00      A   
ATOM    773  CE1 TYR    86     -23.081   6.741  11.599  1.00 10.00      A   
ATOM    774  CE2 TYR    86     -21.217   6.556  10.109  1.00 10.00      A   
ATOM    775  CZ  TYR    86     -22.477   7.035  10.396  1.00 10.00      A   
ATOM    776  OH  TYR    86     -23.141   7.803   9.470  1.00 10.00      A   
ATOM    777  HH  TYR    86     -23.558   8.553   9.913  1.00 10.00      A   
ATOM    778  C   TYR    86     -19.800   2.272  13.986  1.00 10.00      A   
ATOM    779  O   TYR    86     -20.510   1.660  14.785  1.00 10.00      A   
ATOM    780  N   PRO    87     -18.451   2.217  14.028  1.00 10.00      A   
ATOM    781  CA  PRO    87     -17.711   1.453  15.046  1.00 10.00      A   
ATOM    782  CB  PRO    87     -16.260   1.877  14.815  1.00 10.00      A   
ATOM    783  CG  PRO    87     -16.210   2.248  13.377  1.00 10.00      A   
ATOM    784  CD  PRO    87     -17.539   2.880  13.075  1.00 10.00      A   
ATOM    785  C   PRO    87     -18.140   1.827  16.461  1.00 10.00      A   
ATOM    786  O   PRO    87     -18.465   2.988  16.735  1.00 10.00      A   
ATOM    787  N   VAL    88     -18.135   0.851  17.356  1.00 10.00      A   
ATOM    788  HN  VAL    88     -17.847  -0.050  17.087  1.00 10.00      A   
ATOM    789  CA  VAL    88     -18.542   1.085  18.734  1.00 10.00      A   
ATOM    790  CB  VAL    88     -19.132  -0.178  19.397  1.00 10.00      A   
ATOM    791  CG1 VAL    88     -19.963   0.205  20.611  1.00 10.00      A   
ATOM    792  CG2 VAL    88     -19.967  -0.977  18.408  1.00 10.00      A   
ATOM    793  C   VAL    88     -17.385   1.613  19.579  1.00 10.00      A   
ATOM    794  O   VAL    88     -16.751   0.859  20.320  1.00 10.00      A   
ATOM    795  N   GLU    89     -17.116   2.908  19.441  1.00 10.00      A   
ATOM    796  HN  GLU    89     -17.644   3.430  18.800  1.00 10.00      A   
ATOM    797  CA  GLU    89     -16.054   3.584  20.189  1.00 10.00      A   
ATOM    798  CB  GLU    89     -16.396   3.702  21.682  1.00 10.00      A   
ATOM    799  CG  GLU    89     -17.611   4.563  21.995  1.00 10.00      A   
ATOM    800  CD  GLU    89     -18.875   3.748  22.183  1.00 10.00      A   
ATOM    801  OE1 GLU    89     -19.853   3.980  21.441  1.00 10.00      A   
ATOM    802  OE2 GLU    89     -18.901   2.879  23.086  1.00 10.00      A   
ATOM    803  C   GLU    89     -14.684   2.929  20.005  1.00 10.00      A   
ATOM    804  O   GLU    89     -14.202   2.207  20.882  1.00 10.00      A   
ATOM    805  N   ILE    90     -14.062   3.181  18.867  1.00 10.00      A   
ATOM    806  HN  ILE    90     -14.494   3.754  18.201  1.00 10.00      A   
ATOM    807  CA  ILE    90     -12.745   2.631  18.586  1.00 10.00      A   
ATOM    808  CB  ILE    90     -12.713   1.862  17.246  1.00 10.00      A   
ATOM    809  CG1 ILE    90     -13.665   0.661  17.309  1.00 10.00      A   
ATOM    810  CG2 ILE    90     -11.296   1.400  16.921  1.00 10.00      A   
ATOM    811  CD1 ILE    90     -13.651  -0.204  16.068  1.00 10.00      A   
ATOM    812  C   ILE    90     -11.704   3.749  18.582  1.00 10.00      A   
ATOM    813  O   ILE    90     -11.816   4.705  17.813  1.00 10.00      A   
ATOM    814  N   PRO    91     -10.693   3.655  19.462  1.00 10.00      A   
ATOM    815  CA  PRO    91      -9.627   4.662  19.570  1.00 10.00      A   
ATOM    816  CB  PRO    91      -8.653   4.043  20.578  1.00 10.00      A   
ATOM    817  CG  PRO    91      -9.493   3.112  21.383  1.00 10.00      A   
ATOM    818  CD  PRO    91     -10.512   2.557  20.431  1.00 10.00      A   
ATOM    819  C   PRO    91      -8.923   4.917  18.237  1.00 10.00      A   
ATOM    820  O   PRO    91      -8.280   4.027  17.679  1.00 10.00      A   
ATOM    821  N   GLY    92      -9.071   6.131  17.720  1.00 10.00      A   
ATOM    822  HN  GLY    92      -9.626   6.790  18.190  1.00 10.00      A   
ATOM    823  CA  GLY    92      -8.438   6.491  16.465  1.00 10.00      A   
ATOM    824  C   GLY    92      -9.408   6.486  15.300  1.00 10.00      A   
ATOM    825  O   GLY    92      -9.238   7.232  14.333  1.00 10.00      A   
ATOM    826  N   VAL    93     -10.430   5.652  15.388  1.00 10.00      A   
ATOM    827  HN  VAL    93     -10.526   5.092  16.188  1.00 10.00      A   
ATOM    828  CA  VAL    93     -11.421   5.558  14.331  1.00 10.00      A   
ATOM    829  CB  VAL    93     -11.797   4.096  14.014  1.00 10.00      A   
ATOM    830  CG1 VAL    93     -12.678   4.022  12.774  1.00 10.00      A   
ATOM    831  CG2 VAL    93     -10.543   3.253  13.829  1.00 10.00      A   
ATOM    832  C   VAL    93     -12.669   6.352  14.696  1.00 10.00      A   
ATOM    833  O   VAL    93     -13.595   5.835  15.320  1.00 10.00      A   
ATOM    834  N   SER    94     -12.662   7.623  14.335  1.00 10.00      A   
ATOM    835  HN  SER    94     -11.875   7.984  13.877  1.00 10.00      A   
ATOM    836  CA  SER    94     -13.782   8.504  14.604  1.00 10.00      A   
ATOM    837  CB  SER    94     -13.275   9.942  14.692  1.00 10.00      A   
ATOM    838  OG  SER    94     -12.343  10.205  13.656  1.00 10.00      A   
ATOM    839  HG  SER    94     -11.493  10.440  14.046  1.00 10.00      A   
ATOM    840  C   SER    94     -14.817   8.389  13.493  1.00 10.00      A   
ATOM    841  O   SER    94     -14.569   7.740  12.474  1.00 10.00      A   
ATOM    842  N   ASN    95     -15.966   9.027  13.685  1.00 10.00      A   
ATOM    843  HN  ASN    95     -16.098   9.535  14.513  1.00 10.00      A   
ATOM    844  CA  ASN    95     -17.033   8.998  12.690  1.00 10.00      A   
ATOM    845  CB  ASN    95     -18.254   9.788  13.173  1.00 10.00      A   
ATOM    846  CG  ASN    95     -19.121   9.018  14.150  1.00 10.00      A   
ATOM    847  OD1 ASN    95     -19.155   7.784  14.137  1.00 10.00      A   
ATOM    848  ND2 ASN    95     -19.838   9.739  15.000  1.00 10.00      A   
ATOM    849 HD21 ASN    95     -19.769  10.718  14.954  1.00 10.00      A   
ATOM    850 HD22 ASN    95     -20.413   9.268  15.639  1.00 10.00      A   
ATOM    851  C   ASN    95     -16.541   9.571  11.370  1.00 10.00      A   
ATOM    852  O   ASN    95     -16.771   8.999  10.307  1.00 10.00      A   
ATOM    853  N   GLN    96     -15.833  10.690  11.457  1.00 10.00      A   
ATOM    854  HN  GLN    96     -15.666  11.080  12.344  1.00 10.00      A   
ATOM    855  CA  GLN    96     -15.295  11.359  10.280  1.00 10.00      A   
ATOM    856  CB  GLN    96     -14.692  12.705  10.687  1.00 10.00      A   
ATOM    857  CG  GLN    96     -14.137  13.532   9.541  1.00 10.00      A   
ATOM    858  CD  GLN    96     -13.767  14.935   9.978  1.00 10.00      A   
ATOM    859  OE1 GLN    96     -14.402  15.511  10.863  1.00 10.00      A   
ATOM    860  NE2 GLN    96     -12.735  15.492   9.367  1.00 10.00      A   
ATOM    861 HE21 GLN    96     -12.270  14.973   8.675  1.00 10.00      A   
ATOM    862 HE22 GLN    96     -12.474  16.402   9.632  1.00 10.00      A   
ATOM    863  C   GLN    96     -14.243  10.491   9.597  1.00 10.00      A   
ATOM    864  O   GLN    96     -14.248  10.333   8.375  1.00 10.00      A   
ATOM    865  N   PHE    97     -13.351   9.918  10.398  1.00 10.00      A   
ATOM    866  HN  PHE    97     -13.403  10.079  11.365  1.00 10.00      A   
ATOM    867  CA  PHE    97     -12.291   9.061   9.880  1.00 10.00      A   
ATOM    868  CB  PHE    97     -11.350   8.633  11.009  1.00 10.00      A   
ATOM    869  CG  PHE    97     -10.198   7.773  10.565  1.00 10.00      A   
ATOM    870  CD1 PHE    97      -9.119   8.328   9.898  1.00 10.00      A   
ATOM    871  CD2 PHE    97     -10.193   6.411  10.822  1.00 10.00      A   
ATOM    872  CE1 PHE    97      -8.057   7.543   9.493  1.00 10.00      A   
ATOM    873  CE2 PHE    97      -9.135   5.620  10.420  1.00 10.00      A   
ATOM    874  CZ  PHE    97      -8.065   6.187   9.756  1.00 10.00      A   
ATOM    875  C   PHE    97     -12.871   7.835   9.182  1.00 10.00      A   
ATOM    876  O   PHE    97     -12.405   7.438   8.113  1.00 10.00      A   
ATOM    877  N   PHE    98     -13.893   7.245   9.788  1.00 10.00      A   
ATOM    878  HN  PHE    98     -14.222   7.604  10.643  1.00 10.00      A   
ATOM    879  CA  PHE    98     -14.535   6.067   9.223  1.00 10.00      A   
ATOM    880  CB  PHE    98     -15.487   5.432  10.237  1.00 10.00      A   
ATOM    881  CG  PHE    98     -16.034   4.099   9.810  1.00 10.00      A   
ATOM    882  CD1 PHE    98     -15.214   2.983   9.756  1.00 10.00      A   
ATOM    883  CD2 PHE    98     -17.370   3.961   9.469  1.00 10.00      A   
ATOM    884  CE1 PHE    98     -15.714   1.754   9.371  1.00 10.00      A   
ATOM    885  CE2 PHE    98     -17.877   2.736   9.082  1.00 10.00      A   
ATOM    886  CZ  PHE    98     -17.049   1.631   9.033  1.00 10.00      A   
ATOM    887  C   PHE    98     -15.272   6.406   7.930  1.00 10.00      A   
ATOM    888  O   PHE    98     -15.283   5.617   6.989  1.00 10.00      A   
ATOM    889  N   LEU    99     -15.886   7.580   7.887  1.00 10.00      A   
ATOM    890  HN  LEU    99     -15.862   8.168   8.675  1.00 10.00      A   
ATOM    891  CA  LEU    99     -16.610   8.009   6.700  1.00 10.00      A   
ATOM    892  CB  LEU    99     -17.423   9.271   6.989  1.00 10.00      A   
ATOM    893  CG  LEU    99     -18.406   9.709   5.901  1.00 10.00      A   
ATOM    894  CD1 LEU    99     -19.463   8.638   5.665  1.00 10.00      A   
ATOM    895  CD2 LEU    99     -19.054  11.033   6.273  1.00 10.00      A   
ATOM    896  C   LEU    99     -15.644   8.242   5.538  1.00 10.00      A   
ATOM    897  O   LEU    99     -15.927   7.871   4.400  1.00 10.00      A   
ATOM    898  N   GLN   100     -14.493   8.841   5.841  1.00 10.00      A   
ATOM    899  HN  GLN   100     -14.325   9.112   6.771  1.00 10.00      A   
ATOM    900  CA  GLN   100     -13.481   9.114   4.824  1.00 10.00      A   
ATOM    901  CB  GLN   100     -12.353   9.986   5.389  1.00 10.00      A   
ATOM    902  CG  GLN   100     -11.128  10.082   4.489  1.00 10.00      A   
ATOM    903  CD  GLN   100     -10.250  11.277   4.802  1.00 10.00      A   
ATOM    904  OE1 GLN   100     -10.231  11.779   5.926  1.00 10.00      A   
ATOM    905  NE2 GLN   100      -9.505  11.738   3.809  1.00 10.00      A   
ATOM    906 HE21 GLN   100      -9.561  11.290   2.937  1.00 10.00      A   
ATOM    907 HE22 GLN   100      -8.927  12.505   3.984  1.00 10.00      A   
ATOM    908  C   GLN   100     -12.917   7.817   4.251  1.00 10.00      A   
ATOM    909  O   GLN   100     -12.791   7.668   3.035  1.00 10.00      A   
ATOM    910  N   THR   101     -12.597   6.879   5.130  1.00 10.00      A   
ATOM    911  HN  THR   101     -12.735   7.048   6.085  1.00 10.00      A   
ATOM    912  CA  THR   101     -12.044   5.603   4.709  1.00 10.00      A   
ATOM    913  CB  THR   101     -11.552   4.774   5.913  1.00 10.00      A   
ATOM    914  OG1 THR   101     -12.476   4.911   7.004  1.00 10.00      A   
ATOM    915  HG1 THR   101     -12.299   5.737   7.472  1.00 10.00      A   
ATOM    916  CG2 THR   101     -10.177   5.248   6.366  1.00 10.00      A   
ATOM    917  C   THR   101     -13.056   4.808   3.882  1.00 10.00      A   
ATOM    918  O   THR   101     -12.726   4.276   2.819  1.00 10.00      A   
ATOM    919  N   ALA   102     -14.298   4.763   4.356  1.00 10.00      A   
ATOM    920  HN  ALA   102     -14.503   5.218   5.203  1.00 10.00      A   
ATOM    921  CA  ALA   102     -15.361   4.046   3.659  1.00 10.00      A   
ATOM    922  CB  ALA   102     -16.651   4.088   4.467  1.00 10.00      A   
ATOM    923  C   ALA   102     -15.589   4.625   2.261  1.00 10.00      A   
ATOM    924  O   ALA   102     -15.860   3.891   1.307  1.00 10.00      A   
ATOM    925  N   LEU   103     -15.481   5.945   2.151  1.00 10.00      A   
ATOM    926  HN  LEU   103     -15.276   6.474   2.952  1.00 10.00      A   
ATOM    927  CA  LEU   103     -15.664   6.628   0.878  1.00 10.00      A   
ATOM    928  CB  LEU   103     -15.833   8.134   1.105  1.00 10.00      A   
ATOM    929  CG  LEU   103     -15.938   9.008  -0.148  1.00 10.00      A   
ATOM    930  CD1 LEU   103     -17.162   8.637  -0.972  1.00 10.00      A   
ATOM    931  CD2 LEU   103     -15.974  10.478   0.234  1.00 10.00      A   
ATOM    932  C   LEU   103     -14.480   6.365  -0.044  1.00 10.00      A   
ATOM    933  O   LEU   103     -14.647   6.176  -1.252  1.00 10.00      A   
ATOM    934  N   ASN   104     -13.287   6.346   0.536  1.00 10.00      A   
ATOM    935  HN  ASN   104     -13.222   6.503   1.506  1.00 10.00      A   
ATOM    936  CA  ASN   104     -12.066   6.107  -0.224  1.00 10.00      A   
ATOM    937  CB  ASN   104     -10.824   6.417   0.614  1.00 10.00      A   
ATOM    938  CG  ASN   104     -10.464   7.891   0.595  1.00 10.00      A   
ATOM    939  OD1 ASN   104     -10.839   8.624  -0.321  1.00 10.00      A   
ATOM    940  ND2 ASN   104      -9.720   8.333   1.593  1.00 10.00      A   
ATOM    941 HD21 ASN   104      -9.443   7.691   2.285  1.00 10.00      A   
ATOM    942 HD22 ASN   104      -9.468   9.280   1.600  1.00 10.00      A   
ATOM    943  C   ASN   104     -12.012   4.683  -0.758  1.00 10.00      A   
ATOM    944  O   ASN   104     -11.515   4.445  -1.854  1.00 10.00      A   
ATOM    945  N   ALA   105     -12.543   3.748   0.018  1.00 10.00      A   
ATOM    946  HN  ALA   105     -12.916   4.011   0.888  1.00 10.00      A   
ATOM    947  CA  ALA   105     -12.575   2.344  -0.368  1.00 10.00      A   
ATOM    948  CB  ALA   105     -13.301   1.536   0.696  1.00 10.00      A   
ATOM    949  C   ALA   105     -13.259   2.168  -1.719  1.00 10.00      A   
ATOM    950  O   ALA   105     -12.677   1.624  -2.659  1.00 10.00      A   
ATOM    951  N   VAL   106     -14.484   2.667  -1.816  1.00 10.00      A   
ATOM    952  HN  VAL   106     -14.880   3.108  -1.036  1.00 10.00      A   
ATOM    953  CA  VAL   106     -15.261   2.569  -3.047  1.00 10.00      A   
ATOM    954  CB  VAL   106     -16.741   2.947  -2.804  1.00 10.00      A   
ATOM    955  CG1 VAL   106     -17.593   2.654  -4.029  1.00 10.00      A   
ATOM    956  CG2 VAL   106     -17.291   2.227  -1.581  1.00 10.00      A   
ATOM    957  C   VAL   106     -14.666   3.468  -4.135  1.00 10.00      A   
ATOM    958  O   VAL   106     -14.883   3.253  -5.330  1.00 10.00      A   
ATOM    959  N   ARG   107     -13.896   4.466  -3.717  1.00 10.00      A   
ATOM    960  HN  ARG   107     -13.743   4.578  -2.754  1.00 10.00      A   
ATOM    961  CA  ARG   107     -13.266   5.387  -4.653  1.00 10.00      A   
ATOM    962  CB  ARG   107     -12.616   6.558  -3.912  1.00 10.00      A   
ATOM    963  CG  ARG   107     -12.722   7.890  -4.636  1.00 10.00      A   
ATOM    964  CD  ARG   107     -14.171   8.322  -4.782  1.00 10.00      A   
ATOM    965  NE  ARG   107     -14.295   9.620  -5.436  1.00 10.00      A   
ATOM    966  HE  ARG   107     -13.459  10.066  -5.716  1.00 10.00      A   
ATOM    967  CZ  ARG   107     -15.455  10.234  -5.661  1.00 10.00      A   
ATOM    968  NH1 ARG   107     -16.599   9.665  -5.291  1.00 10.00      A   
ATOM    969 HH11 ARG   107     -17.519  10.150  -5.478  1.00 10.00      A   
ATOM    970 HH12 ARG   107     -16.594   8.741  -4.814  1.00 10.00      A   
ATOM    971  NH2 ARG   107     -15.469  11.416  -6.261  1.00 10.00      A   
ATOM    972 HH21 ARG   107     -14.573  11.864  -6.553  1.00 10.00      A   
ATOM    973 HH22 ARG   107     -16.374  11.906  -6.439  1.00 10.00      A   
ATOM    974  C   ARG   107     -12.232   4.654  -5.497  1.00 10.00      A   
ATOM    975  O   ARG   107     -12.275   4.706  -6.724  1.00 10.00      A   
ATOM    976  N   SER   108     -11.326   3.948  -4.832  1.00 10.00      A   
ATOM    977  HN  SER   108     -11.344   3.941  -3.848  1.00 10.00      A   
ATOM    978  CA  SER   108     -10.288   3.194  -5.520  1.00 10.00      A   
ATOM    979  CB  SER   108      -9.284   2.648  -4.505  1.00 10.00      A   
ATOM    980  OG  SER   108      -9.382   3.346  -3.274  1.00 10.00      A   
ATOM    981  HG  SER   108      -9.656   2.733  -2.580  1.00 10.00      A   
ATOM    982  C   SER   108     -10.896   2.048  -6.326  1.00 10.00      A   
ATOM    983  O   SER   108     -10.368   1.655  -7.369  1.00 10.00      A   
ATOM    984  N   TYR   109     -12.016   1.523  -5.841  1.00 10.00      A   
ATOM    985  HN  TYR   109     -12.383   1.876  -5.002  1.00 10.00      A   
ATOM    986  CA  TYR   109     -12.704   0.422  -6.505  1.00 10.00      A   
ATOM    987  CB  TYR   109     -13.814  -0.134  -5.609  1.00 10.00      A   
ATOM    988  CG  TYR   109     -14.136  -1.591  -5.860  1.00 10.00      A   
ATOM    989  CD1 TYR   109     -13.382  -2.597  -5.271  1.00 10.00      A   
ATOM    990  CD2 TYR   109     -15.191  -1.961  -6.686  1.00 10.00      A   
ATOM    991  CE1 TYR   109     -13.668  -3.929  -5.495  1.00 10.00      A   
ATOM    992  CE2 TYR   109     -15.485  -3.291  -6.913  1.00 10.00      A   
ATOM    993  CZ  TYR   109     -14.719  -4.270  -6.315  1.00 10.00      A   
ATOM    994  OH  TYR   109     -15.008  -5.595  -6.545  1.00 10.00      A   
ATOM    995  HH  TYR   109     -14.959  -6.092  -5.704  1.00 10.00      A   
ATOM    996  C   TYR   109     -13.285   0.864  -7.844  1.00 10.00      A   
ATOM    997  O   TYR   109     -13.342   0.087  -8.798  1.00 10.00      A   
ATOM    998  N   ARG   110     -13.703   2.120  -7.914  1.00 10.00      A   
ATOM    999  HN  ARG   110     -13.621   2.696  -7.123  1.00 10.00      A   
ATOM   1000  CA  ARG   110     -14.282   2.667  -9.134  1.00 10.00      A   
ATOM   1001  CB  ARG   110     -15.414   3.643  -8.808  1.00 10.00      A   
ATOM   1002  CG  ARG   110     -16.655   2.971  -8.248  1.00 10.00      A   
ATOM   1003  CD  ARG   110     -17.826   3.938  -8.160  1.00 10.00      A   
ATOM   1004  NE  ARG   110     -17.746   4.823  -6.995  1.00 10.00      A   
ATOM   1005  HE  ARG   110     -16.861   4.950  -6.583  1.00 10.00      A   
ATOM   1006  CZ  ARG   110     -18.805   5.447  -6.465  1.00 10.00      A   
ATOM   1007  NH1 ARG   110     -20.011   5.285  -6.994  1.00 10.00      A   
ATOM   1008 HH11 ARG   110     -20.840   5.780  -6.580  1.00 10.00      A   
ATOM   1009 HH12 ARG   110     -20.145   4.661  -7.820  1.00 10.00      A   
ATOM   1010  NH2 ARG   110     -18.655   6.231  -5.403  1.00 10.00      A   
ATOM   1011 HH21 ARG   110     -17.715   6.356  -4.974  1.00 10.00      A   
ATOM   1012 HH22 ARG   110     -19.482   6.721  -4.991  1.00 10.00      A   
ATOM   1013  C   ARG   110     -13.221   3.336 -10.007  1.00 10.00      A   
ATOM   1014  O   ARG   110     -13.546   4.090 -10.928  1.00 10.00      A   
ATOM   1015  N   GLY   111     -11.955   3.059  -9.707  1.00 10.00      A   
ATOM   1016  HN  GLY   111     -11.762   2.462  -8.954  1.00 10.00      A   
ATOM   1017  CA  GLY   111     -10.857   3.621 -10.475  1.00 10.00      A   
ATOM   1018  C   GLY   111     -10.752   5.125 -10.331  1.00 10.00      A   
ATOM   1019  O   GLY   111     -10.504   5.834 -11.308  1.00 10.00      A   
ATOM   1020  N   GLN   112     -10.950   5.615  -9.117  1.00 10.00      A   
ATOM   1021  HN  GLN   112     -11.142   4.999  -8.377  1.00 10.00      A   
ATOM   1022  CA  GLN   112     -10.877   7.044  -8.846  1.00 10.00      A   
ATOM   1023  CB  GLN   112     -12.230   7.561  -8.349  1.00 10.00      A   
ATOM   1024  CG  GLN   112     -13.403   7.158  -9.228  1.00 10.00      A   
ATOM   1025  CD  GLN   112     -13.344   7.792 -10.604  1.00 10.00      A   
ATOM   1026  OE1 GLN   112     -12.943   8.945 -10.753  1.00 10.00      A   
ATOM   1027  NE2 GLN   112     -13.724   7.034 -11.621  1.00 10.00      A   
ATOM   1028 HE21 GLN   112     -14.018   6.114 -11.432  1.00 10.00      A   
ATOM   1029 HE22 GLN   112     -13.687   7.418 -12.522  1.00 10.00      A   
ATOM   1030  C   GLN   112      -9.797   7.315  -7.809  1.00 10.00      A   
ATOM   1031  O   GLN   112      -9.376   6.404  -7.096  1.00 10.00      A   
ATOM   1032  N   GLU   113      -9.352   8.558  -7.724  1.00 10.00      A   
ATOM   1033  HN  GLU   113      -9.732   9.250  -8.307  1.00 10.00      A   
ATOM   1034  CA  GLU   113      -8.319   8.919  -6.768  1.00 10.00      A   
ATOM   1035  CB  GLU   113      -7.556  10.159  -7.231  1.00 10.00      A   
ATOM   1036  CG  GLU   113      -6.152  10.257  -6.665  1.00 10.00      A   
ATOM   1037  CD  GLU   113      -5.636  11.676  -6.621  1.00 10.00      A   
ATOM   1038  OE1 GLU   113      -6.154  12.532  -7.372  1.00 10.00      A   
ATOM   1039  OE2 GLU   113      -4.700  11.942  -5.836  1.00 10.00      A   
ATOM   1040  C   GLU   113      -8.922   9.153  -5.389  1.00 10.00      A   
ATOM   1041  O   GLU   113     -10.031   9.682  -5.265  1.00 10.00      A   
ATOM   1042  N   THR   114      -8.193   8.738  -4.364  1.00 10.00      A   
ATOM   1043  HN  THR   114      -7.323   8.320  -4.536  1.00 10.00      A   
ATOM   1044  CA  THR   114      -8.630   8.888  -2.988  1.00 10.00      A   
ATOM   1045  CB  THR   114      -7.646   8.171  -2.044  1.00 10.00      A   
ATOM   1046  OG1 THR   114      -6.350   8.135  -2.659  1.00 10.00      A   
ATOM   1047  HG1 THR   114      -6.172   7.237  -2.968  1.00 10.00      A   
ATOM   1048  CG2 THR   114      -8.106   6.743  -1.788  1.00 10.00      A   
ATOM   1049  C   THR   114      -8.727  10.366  -2.606  1.00 10.00      A   
ATOM   1050  O   THR   114      -8.016  11.210  -3.159  1.00 10.00      A   
ATOM   1051  N   LEU   115      -9.615  10.673  -1.673  1.00 10.00      A   
ATOM   1052  HN  LEU   115     -10.151   9.956  -1.266  1.00 10.00      A   
ATOM   1053  CA  LEU   115      -9.810  12.046  -1.227  1.00 10.00      A   
ATOM   1054  CB  LEU   115     -11.279  12.297  -0.880  1.00 10.00      A   
ATOM   1055  CG  LEU   115     -12.252  12.383  -2.058  1.00 10.00      A   
ATOM   1056  CD1 LEU   115     -13.674  12.571  -1.558  1.00 10.00      A   
ATOM   1057  CD2 LEU   115     -11.864  13.519  -2.991  1.00 10.00      A   
ATOM   1058  C   LEU   115      -8.924  12.382  -0.035  1.00 10.00      A   
ATOM   1059  O   LEU   115      -8.826  11.607   0.923  1.00 10.00      A   
ATOM   1060  N   ASP   116      -8.290  13.546  -0.104  1.00 10.00      A   
ATOM   1061  HN  ASP   116      -8.418  14.107  -0.899  1.00 10.00      A   
ATOM   1062  CA  ASP   116      -7.411  14.021   0.962  1.00 10.00      A   
ATOM   1063  CB  ASP   116      -6.587  15.218   0.456  1.00 10.00      A   
ATOM   1064  CG  ASP   116      -6.246  16.234   1.528  1.00 10.00      A   
ATOM   1065  OD1 ASP   116      -6.991  17.226   1.662  1.00 10.00      A   
ATOM   1066  OD2 ASP   116      -5.235  16.050   2.236  1.00 10.00      A   
ATOM   1067  C   ASP   116      -8.228  14.383   2.208  1.00 10.00      A   
ATOM   1068  O   ASP   116      -9.429  14.623   2.111  1.00 10.00      A   
ATOM   1069  N   ARG   117      -7.574  14.395   3.370  1.00 10.00      A   
ATOM   1070  HN  ARG   117      -6.611  14.189   3.371  1.00 10.00      A   
ATOM   1071  CA  ARG   117      -8.232  14.706   4.644  1.00 10.00      A   
ATOM   1072  CB  ARG   117      -7.206  14.791   5.775  1.00 10.00      A   
ATOM   1073  CG  ARG   117      -6.336  13.554   5.915  1.00 10.00      A   
ATOM   1074  CD  ARG   117      -5.318  13.717   7.027  1.00 10.00      A   
ATOM   1075  NE  ARG   117      -5.939  13.633   8.344  1.00 10.00      A   
ATOM   1076  HE  ARG   117      -6.727  14.199   8.508  1.00 10.00      A   
ATOM   1077  CZ  ARG   117      -5.506  12.838   9.316  1.00 10.00      A   
ATOM   1078  NH1 ARG   117      -4.449  12.056   9.115  1.00 10.00      A   
ATOM   1079 HH11 ARG   117      -3.961  12.065   8.191  1.00 10.00      A   
ATOM   1080 HH12 ARG   117      -4.104  11.428   9.873  1.00 10.00      A   
ATOM   1081  NH2 ARG   117      -6.135  12.820  10.480  1.00 10.00      A   
ATOM   1082 HH21 ARG   117      -6.969  13.428  10.633  1.00 10.00      A   
ATOM   1083 HH22 ARG   117      -5.802  12.200  11.248  1.00 10.00      A   
ATOM   1084  C   ARG   117      -9.058  15.991   4.592  1.00 10.00      A   
ATOM   1085  O   ARG   117     -10.206  16.014   5.042  1.00 10.00      A   
ATOM   1086  N   PHE   118      -8.483  17.049   4.041  1.00 10.00      A   
ATOM   1087  HN  PHE   118      -7.576  16.968   3.666  1.00 10.00      A   
ATOM   1088  CA  PHE   118      -9.178  18.328   3.950  1.00 10.00      A   
ATOM   1089  CB  PHE   118      -8.185  19.476   3.749  1.00 10.00      A   
ATOM   1090  CG  PHE   118      -8.791  20.846   3.890  1.00 10.00      A   
ATOM   1091  CD1 PHE   118      -9.196  21.313   5.129  1.00 10.00      A   
ATOM   1092  CD2 PHE   118      -8.949  21.666   2.786  1.00 10.00      A   
ATOM   1093  CE1 PHE   118      -9.748  22.572   5.265  1.00 10.00      A   
ATOM   1094  CE2 PHE   118      -9.502  22.926   2.914  1.00 10.00      A   
ATOM   1095  CZ  PHE   118      -9.902  23.380   4.156  1.00 10.00      A   
ATOM   1096  C   PHE   118     -10.192  18.301   2.815  1.00 10.00      A   
ATOM   1097  O   PHE   118     -11.319  18.774   2.965  1.00 10.00      A   
ATOM   1098  N   ASP   119      -9.783  17.727   1.686  1.00 10.00      A   
ATOM   1099  HN  ASP   119      -8.868  17.362   1.644  1.00 10.00      A   
ATOM   1100  CA  ASP   119     -10.644  17.628   0.508  1.00 10.00      A   
ATOM   1101  CB  ASP   119      -9.915  16.910  -0.632  1.00 10.00      A   
ATOM   1102  CG  ASP   119      -9.738  17.777  -1.866  1.00 10.00      A   
ATOM   1103  OD1 ASP   119      -8.871  18.680  -1.846  1.00 10.00      A   
ATOM   1104  OD2 ASP   119     -10.447  17.547  -2.867  1.00 10.00      A   
ATOM   1105  C   ASP   119     -11.946  16.903   0.836  1.00 10.00      A   
ATOM   1106  O   ASP   119     -13.028  17.332   0.434  1.00 10.00      A   
ATOM   1107  N   PHE   120     -11.833  15.798   1.567  1.00 10.00      A   
ATOM   1108  HN  PHE   120     -10.936  15.489   1.830  1.00 10.00      A   
ATOM   1109  CA  PHE   120     -13.001  15.024   1.971  1.00 10.00      A   
ATOM   1110  CB  PHE   120     -12.579  13.737   2.695  1.00 10.00      A   
ATOM   1111  CG  PHE   120     -13.643  13.161   3.589  1.00 10.00      A   
ATOM   1112  CD1 PHE   120     -14.704  12.445   3.061  1.00 10.00      A   
ATOM   1113  CD2 PHE   120     -13.584  13.349   4.962  1.00 10.00      A   
ATOM   1114  CE1 PHE   120     -15.688  11.929   3.881  1.00 10.00      A   
ATOM   1115  CE2 PHE   120     -14.563  12.833   5.789  1.00 10.00      A   
ATOM   1116  CZ  PHE   120     -15.617  12.122   5.247  1.00 10.00      A   
ATOM   1117  C   PHE   120     -13.911  15.866   2.861  1.00 10.00      A   
ATOM   1118  O   PHE   120     -15.129  15.878   2.690  1.00 10.00      A   
ATOM   1119  N   GLN   121     -13.300  16.576   3.798  1.00 10.00      A   
ATOM   1120  HN  GLN   121     -12.324  16.533   3.865  1.00 10.00      A   
ATOM   1121  CA  GLN   121     -14.033  17.428   4.722  1.00 10.00      A   
ATOM   1122  CB  GLN   121     -13.062  18.044   5.732  1.00 10.00      A   
ATOM   1123  CG  GLN   121     -13.622  19.204   6.535  1.00 10.00      A   
ATOM   1124  CD  GLN   121     -12.796  20.460   6.362  1.00 10.00      A   
ATOM   1125  OE1 GLN   121     -11.833  20.686   7.090  1.00 10.00      A   
ATOM   1126  NE2 GLN   121     -13.178  21.290   5.410  1.00 10.00      A   
ATOM   1127 HE21 GLN   121     -13.967  21.051   4.877  1.00 10.00      A   
ATOM   1128 HE22 GLN   121     -12.663  22.115   5.272  1.00 10.00      A   
ATOM   1129  C   GLN   121     -14.786  18.517   3.963  1.00 10.00      A   
ATOM   1130  O   GLN   121     -15.933  18.830   4.280  1.00 10.00      A   
ATOM   1131  N   ASP   122     -14.133  19.073   2.948  1.00 10.00      A   
ATOM   1132  HN  ASP   122     -13.220  18.769   2.747  1.00 10.00      A   
ATOM   1133  CA  ASP   122     -14.723  20.124   2.126  1.00 10.00      A   
ATOM   1134  CB  ASP   122     -13.704  20.610   1.094  1.00 10.00      A   
ATOM   1135  CG  ASP   122     -13.833  22.086   0.776  1.00 10.00      A   
ATOM   1136  OD1 ASP   122     -14.838  22.480   0.141  1.00 10.00      A   
ATOM   1137  OD2 ASP   122     -12.918  22.856   1.136  1.00 10.00      A   
ATOM   1138  C   ASP   122     -15.976  19.605   1.425  1.00 10.00      A   
ATOM   1139  O   ASP   122     -17.031  20.243   1.453  1.00 10.00      A   
ATOM   1140  N   LEU   123     -15.852  18.428   0.817  1.00 10.00      A   
ATOM   1141  HN  LEU   123     -14.980  17.973   0.832  1.00 10.00      A   
ATOM   1142  CA  LEU   123     -16.965  17.796   0.120  1.00 10.00      A   
ATOM   1143  CB  LEU   123     -16.476  16.556  -0.635  1.00 10.00      A   
ATOM   1144  CG  LEU   123     -17.531  15.782  -1.430  1.00 10.00      A   
ATOM   1145  CD1 LEU   123     -17.948  16.553  -2.673  1.00 10.00      A   
ATOM   1146  CD2 LEU   123     -17.017  14.400  -1.797  1.00 10.00      A   
ATOM   1147  C   LEU   123     -18.061  17.406   1.109  1.00 10.00      A   
ATOM   1148  O   LEU   123     -19.251  17.542   0.820  1.00 10.00      A   
ATOM   1149  N   MET   124     -17.647  16.926   2.278  1.00 10.00      A   
ATOM   1150  HN  MET   124     -16.680  16.839   2.440  1.00 10.00      A   
ATOM   1151  CA  MET   124     -18.578  16.517   3.324  1.00 10.00      A   
ATOM   1152  CB  MET   124     -17.812  15.993   4.542  1.00 10.00      A   
ATOM   1153  CG  MET   124     -18.688  15.621   5.729  1.00 10.00      A   
ATOM   1154  SD  MET   124     -17.730  15.128   7.178  1.00 10.00      A   
ATOM   1155  CE  MET   124     -16.690  16.570   7.408  1.00 10.00      A   
ATOM   1156  C   MET   124     -19.483  17.678   3.724  1.00 10.00      A   
ATOM   1157  O   MET   124     -20.704  17.528   3.790  1.00 10.00      A   
ATOM   1158  N   GLU   125     -18.874  18.837   3.970  1.00 10.00      A   
ATOM   1159  HN  GLU   125     -17.894  18.889   3.888  1.00 10.00      A   
ATOM   1160  CA  GLU   125     -19.615  20.034   4.357  1.00 10.00      A   
ATOM   1161  CB  GLU   125     -18.659  21.205   4.603  1.00 10.00      A   
ATOM   1162  CG  GLU   125     -17.813  21.081   5.862  1.00 10.00      A   
ATOM   1163  CD  GLU   125     -16.990  22.325   6.133  1.00 10.00      A   
ATOM   1164  OE1 GLU   125     -15.762  22.207   6.325  1.00 10.00      A   
ATOM   1165  OE2 GLU   125     -17.569  23.435   6.162  1.00 10.00      A   
ATOM   1166  C   GLU   125     -20.630  20.414   3.283  1.00 10.00      A   
ATOM   1167  O   GLU   125     -21.757  20.808   3.589  1.00 10.00      A   
ATOM   1168  N   GLU   126     -20.223  20.273   2.027  1.00 10.00      A   
ATOM   1169  HN  GLU   126     -19.318  19.936   1.854  1.00 10.00      A   
ATOM   1170  CA  GLU   126     -21.078  20.600   0.894  1.00 10.00      A   
ATOM   1171  CB  GLU   126     -20.309  20.407  -0.416  1.00 10.00      A   
ATOM   1172  CG  GLU   126     -21.085  20.795  -1.664  1.00 10.00      A   
ATOM   1173  CD  GLU   126     -20.509  20.172  -2.917  1.00 10.00      A   
ATOM   1174  OE1 GLU   126     -19.484  20.676  -3.421  1.00 10.00      A   
ATOM   1175  OE2 GLU   126     -21.077  19.174  -3.402  1.00 10.00      A   
ATOM   1176  C   GLU   126     -22.335  19.736   0.893  1.00 10.00      A   
ATOM   1177  O   GLU   126     -23.452  20.248   0.823  1.00 10.00      A   
ATOM   1178  N   LYS   127     -22.150  18.425   1.001  1.00 10.00      A   
ATOM   1179  HN  LYS   127     -21.234  18.076   1.088  1.00 10.00      A   
ATOM   1180  CA  LYS   127     -23.273  17.491   0.996  1.00 10.00      A   
ATOM   1181  CB  LYS   127     -22.786  16.041   0.912  1.00 10.00      A   
ATOM   1182  CG  LYS   127     -21.916  15.749  -0.302  1.00 10.00      A   
ATOM   1183  CD  LYS   127     -22.649  16.030  -1.607  1.00 10.00      A   
ATOM   1184  CE  LYS   127     -21.687  16.026  -2.784  1.00 10.00      A   
ATOM   1185  NZ  LYS   127     -22.383  16.202  -4.085  1.00 10.00      A   
ATOM   1186  HZ1 LYS   127     -23.031  15.409  -4.256  1.00 10.00      A   
ATOM   1187  HZ2 LYS   127     -21.687  16.237  -4.859  1.00 10.00      A   
ATOM   1188  HZ3 LYS   127     -22.926  17.089  -4.084  1.00 10.00      A   
ATOM   1189  C   LYS   127     -24.178  17.694   2.209  1.00 10.00      A   
ATOM   1190  O   LYS   127     -25.391  17.486   2.132  1.00 10.00      A   
ATOM   1191  N   ILE   128     -23.586  18.103   3.324  1.00 10.00      A   
ATOM   1192  HN  ILE   128     -22.613  18.238   3.329  1.00 10.00      A   
ATOM   1193  CA  ILE   128     -24.346  18.350   4.543  1.00 10.00      A   
ATOM   1194  CB  ILE   128     -23.424  18.512   5.776  1.00 10.00      A   
ATOM   1195  CG1 ILE   128     -22.775  17.171   6.137  1.00 10.00      A   
ATOM   1196  CG2 ILE   128     -24.197  19.062   6.967  1.00 10.00      A   
ATOM   1197  CD1 ILE   128     -21.762  17.257   7.258  1.00 10.00      A   
ATOM   1198  C   ILE   128     -25.228  19.591   4.377  1.00 10.00      A   
ATOM   1199  O   ILE   128     -26.426  19.564   4.678  1.00 10.00      A   
ATOM   1200  N   ALA   129     -24.635  20.662   3.865  1.00 10.00      A   
ATOM   1201  HN  ALA   129     -23.680  20.611   3.627  1.00 10.00      A   
ATOM   1202  CA  ALA   129     -25.352  21.913   3.650  1.00 10.00      A   
ATOM   1203  CB  ALA   129     -24.375  23.024   3.294  1.00 10.00      A   
ATOM   1204  C   ALA   129     -26.407  21.761   2.557  1.00 10.00      A   
ATOM   1205  O   ALA   129     -27.491  22.339   2.644  1.00 10.00      A   
ATOM   1206  N   LEU   130     -26.083  20.976   1.536  1.00 10.00      A   
ATOM   1207  HN  LEU   130     -25.197  20.549   1.530  1.00 10.00      A   
ATOM   1208  CA  LEU   130     -26.990  20.739   0.416  1.00 10.00      A   
ATOM   1209  CB  LEU   130     -26.310  19.864  -0.643  1.00 10.00      A   
ATOM   1210  CG  LEU   130     -27.164  19.480  -1.855  1.00 10.00      A   
ATOM   1211  CD1 LEU   130     -27.197  20.609  -2.877  1.00 10.00      A   
ATOM   1212  CD2 LEU   130     -26.662  18.190  -2.485  1.00 10.00      A   
ATOM   1213  C   LEU   130     -28.286  20.079   0.875  1.00 10.00      A   
ATOM   1214  O   LEU   130     -29.373  20.454   0.437  1.00 10.00      A   
ATOM   1215  N   LEU   131     -28.170  19.111   1.774  1.00 10.00      A   
ATOM   1216  HN  LEU   131     -27.277  18.865   2.101  1.00 10.00      A   
ATOM   1217  CA  LEU   131     -29.338  18.396   2.275  1.00 10.00      A   
ATOM   1218  CB  LEU   131     -28.980  16.958   2.641  1.00 10.00      A   
ATOM   1219  CG  LEU   131     -28.726  16.009   1.471  1.00 10.00      A   
ATOM   1220  CD1 LEU   131     -28.307  14.643   1.985  1.00 10.00      A   
ATOM   1221  CD2 LEU   131     -29.968  15.897   0.596  1.00 10.00      A   
ATOM   1222  C   LEU   131     -29.985  19.098   3.463  1.00 10.00      A   
ATOM   1223  O   LEU   131     -31.017  18.645   3.967  1.00 10.00      A   
ATOM   1224  N   LYS   132     -29.384  20.209   3.892  1.00 10.00      A   
ATOM   1225  HN  LYS   132     -28.574  20.515   3.432  1.00 10.00      A   
ATOM   1226  CA  LYS   132     -29.886  20.988   5.026  1.00 10.00      A   
ATOM   1227  CB  LYS   132     -31.305  21.505   4.761  1.00 10.00      A   
ATOM   1228  CG  LYS   132     -31.515  22.098   3.377  1.00 10.00      A   
ATOM   1229  CD  LYS   132     -32.985  22.092   3.010  1.00 10.00      A   
ATOM   1230  CE  LYS   132     -33.190  22.189   1.507  1.00 10.00      A   
ATOM   1231  NZ  LYS   132     -34.623  22.030   1.145  1.00 10.00      A   
ATOM   1232  HZ1 LYS   132     -34.752  22.141   0.121  1.00 10.00      A   
ATOM   1233  HZ2 LYS   132     -35.196  22.746   1.633  1.00 10.00      A   
ATOM   1234  HZ3 LYS   132     -34.959  21.087   1.424  1.00 10.00      A   
ATOM   1235  C   LYS   132     -29.856  20.150   6.300  1.00 10.00      A   
ATOM   1236  O   LYS   132     -30.773  20.206   7.121  1.00 10.00      A   
ATOM   1237  N   MET   133     -28.797  19.369   6.452  1.00 10.00      A   
ATOM   1238  HN  MET   133     -28.093  19.378   5.767  1.00 10.00      A   
ATOM   1239  CA  MET   133     -28.641  18.507   7.614  1.00 10.00      A   
ATOM   1240  CB  MET   133     -28.031  17.165   7.199  1.00 10.00      A   
ATOM   1241  CG  MET   133     -28.932  16.322   6.311  1.00 10.00      A   
ATOM   1242  SD  MET   133     -30.477  15.869   7.120  1.00 10.00      A   
ATOM   1243  CE  MET   133     -31.373  15.148   5.746  1.00 10.00      A   
ATOM   1244  C   MET   133     -27.763  19.180   8.661  1.00 10.00      A   
ATOM   1245  O   MET   133     -26.978  20.071   8.333  1.00 10.00      A   
ATOM   1246  N   PRO   134     -27.906  18.787   9.941  1.00 10.00      A   
ATOM   1247  CA  PRO   134     -27.107  19.350  11.037  1.00 10.00      A   
ATOM   1248  CB  PRO   134     -27.485  18.479  12.235  1.00 10.00      A   
ATOM   1249  CG  PRO   134     -28.852  17.987  11.911  1.00 10.00      A   
ATOM   1250  CD  PRO   134     -28.868  17.779  10.424  1.00 10.00      A   
ATOM   1251  C   PRO   134     -25.614  19.239  10.750  1.00 10.00      A   
ATOM   1252  O   PRO   134     -25.099  18.151  10.483  1.00 10.00      A   
ATOM   1253  N   GLU   135     -24.927  20.368  10.818  1.00 10.00      A   
ATOM   1254  HN  GLU   135     -25.394  21.194  11.071  1.00 10.00      A   
ATOM   1255  CA  GLU   135     -23.497  20.423  10.537  1.00 10.00      A   
ATOM   1256  CB  GLU   135     -23.019  21.875  10.525  1.00 10.00      A   
ATOM   1257  CG  GLU   135     -23.876  22.793   9.667  1.00 10.00      A   
ATOM   1258  CD  GLU   135     -23.361  24.215   9.638  1.00 10.00      A   
ATOM   1259  OE1 GLU   135     -23.940  25.076  10.332  1.00 10.00      A   
ATOM   1260  OE2 GLU   135     -22.371  24.476   8.918  1.00 10.00      A   
ATOM   1261  C   GLU   135     -22.684  19.601  11.534  1.00 10.00      A   
ATOM   1262  O   GLU   135     -21.636  19.054  11.192  1.00 10.00      A   
ATOM   1263  N   ASP   136     -23.179  19.497  12.756  1.00 10.00      A   
ATOM   1264  HN  ASP   136     -24.033  19.933  12.966  1.00 10.00      A   
ATOM   1265  CA  ASP   136     -22.491  18.747  13.803  1.00 10.00      A   
ATOM   1266  CB  ASP   136     -22.411  19.573  15.096  1.00 10.00      A   
ATOM   1267  CG  ASP   136     -23.757  19.780  15.771  1.00 10.00      A   
ATOM   1268  OD1 ASP   136     -24.781  19.886  15.059  1.00 10.00      A   
ATOM   1269  OD2 ASP   136     -23.792  19.855  17.019  1.00 10.00      A   
ATOM   1270  C   ASP   136     -23.170  17.406  14.065  1.00 10.00      A   
ATOM   1271  O   ASP   136     -22.997  16.809  15.123  1.00 10.00      A   
ATOM   1272  N   LEU   137     -23.911  16.922  13.074  1.00 10.00      A   
ATOM   1273  HN  LEU   137     -23.979  17.435  12.240  1.00 10.00      A   
ATOM   1274  CA  LEU   137     -24.634  15.654  13.185  1.00 10.00      A   
ATOM   1275  CB  LEU   137     -25.382  15.348  11.883  1.00 10.00      A   
ATOM   1276  CG  LEU   137     -26.324  14.142  11.907  1.00 10.00      A   
ATOM   1277  CD1 LEU   137     -27.452  14.355  12.906  1.00 10.00      A   
ATOM   1278  CD2 LEU   137     -26.874  13.863  10.517  1.00 10.00      A   
ATOM   1279  C   LEU   137     -23.720  14.484  13.550  1.00 10.00      A   
ATOM   1280  O   LEU   137     -24.096  13.620  14.342  1.00 10.00      A   
ATOM   1281  N   LEU   138     -22.518  14.465  12.989  1.00 10.00      A   
ATOM   1282  HN  LEU   138     -22.258  15.196  12.388  1.00 10.00      A   
ATOM   1283  CA  LEU   138     -21.571  13.386  13.249  1.00 10.00      A   
ATOM   1284  CB  LEU   138     -20.625  13.204  12.056  1.00 10.00      A   
ATOM   1285  CG  LEU   138     -21.201  12.495  10.826  1.00 10.00      A   
ATOM   1286  CD1 LEU   138     -20.364  12.800   9.594  1.00 10.00      A   
ATOM   1287  CD2 LEU   138     -21.273  10.993  11.061  1.00 10.00      A   
ATOM   1288  C   LEU   138     -20.760  13.631  14.519  1.00 10.00      A   
ATOM   1289  O   LEU   138     -19.843  12.869  14.832  1.00 10.00      A   
ATOM   1290  N   THR   139     -21.101  14.683  15.253  1.00 10.00      A   
ATOM   1291  HN  THR   139     -21.856  15.248  14.971  1.00 10.00      A   
ATOM   1292  CA  THR   139     -20.381  15.009  16.478  1.00 10.00      A   
ATOM   1293  CB  THR   139     -19.341  16.120  16.236  1.00 10.00      A   
ATOM   1294  OG1 THR   139     -19.578  16.737  14.960  1.00 10.00      A   
ATOM   1295  HG1 THR   139     -20.135  16.159  14.426  1.00 10.00      A   
ATOM   1296  CG2 THR   139     -17.934  15.546  16.260  1.00 10.00      A   
ATOM   1297  C   THR   139     -21.324  15.432  17.602  1.00 10.00      A   
ATOM   1298  O   THR   139     -20.900  16.063  18.567  1.00 10.00      A   
ATOM   1299  N   ARG   140     -22.597  15.078  17.483  1.00 10.00      A   
ATOM   1300  HN  ARG   140     -22.884  14.559  16.702  1.00 10.00      A   
ATOM   1301  CA  ARG   140     -23.578  15.435  18.499  1.00 10.00      A   
ATOM   1302  CB  ARG   140     -24.442  16.614  18.039  1.00 10.00      A   
ATOM   1303  CG  ARG   140     -25.504  16.250  17.012  1.00 10.00      A   
ATOM   1304  CD  ARG   140     -26.423  17.424  16.728  1.00 10.00      A   
ATOM   1305  NE  ARG   140     -27.730  16.981  16.252  1.00 10.00      A   
ATOM   1306  HE  ARG   140     -27.948  16.023  16.352  1.00 10.00      A   
ATOM   1307  CZ  ARG   140     -28.639  17.781  15.702  1.00 10.00      A   
ATOM   1308  NH1 ARG   140     -28.397  19.075  15.548  1.00 10.00      A   
ATOM   1309 HH11 ARG   140     -27.487  19.481  15.858  1.00 10.00      A   
ATOM   1310 HH12 ARG   140     -29.119  19.696  15.119  1.00 10.00      A   
ATOM   1311  NH2 ARG   140     -29.793  17.279  15.308  1.00 10.00      A   
ATOM   1312 HH21 ARG   140     -29.985  16.252  15.434  1.00 10.00      A   
ATOM   1313 HH22 ARG   140     -30.514  17.891  14.875  1.00 10.00      A   
ATOM   1314  C   ARG   140     -24.460  14.244  18.851  1.00 10.00      A   
ATOM   1315  O   ARG   140     -24.400  13.197  18.198  1.00 10.00      A   
ATOM   1316  N   SER   141     -25.260  14.408  19.894  1.00 10.00      A   
ATOM   1317  HN  SER   141     -25.233  15.257  20.386  1.00 10.00      A   
ATOM   1318  CA  SER   141     -26.168  13.366  20.343  1.00 10.00      A   
ATOM   1319  CB  SER   141     -25.443  12.407  21.290  1.00 10.00      A   
ATOM   1320  OG  SER   141     -24.476  13.092  22.073  1.00 10.00      A   
ATOM   1321  HG  SER   141     -24.618  12.880  23.005  1.00 10.00      A   
ATOM   1322  C   SER   141     -27.399  13.977  21.017  1.00 10.00      A   
ATOM   1323  O   SER   141     -27.300  14.595  22.078  1.00 10.00      A   
ATOM   1324  N   VAL   142     -28.552  13.822  20.381  1.00 10.00      A   
ATOM   1325  HN  VAL   142     -28.563  13.340  19.528  1.00 10.00      A   
ATOM   1326  CA  VAL   142     -29.803  14.356  20.909  1.00 10.00      A   
ATOM   1327  CB  VAL   142     -30.767  14.785  19.780  1.00 10.00      A   
ATOM   1328  CG1 VAL   142     -30.213  15.988  19.032  1.00 10.00      A   
ATOM   1329  CG2 VAL   142     -31.037  13.628  18.826  1.00 10.00      A   
ATOM   1330  C   VAL   142     -30.502  13.345  21.810  1.00 10.00      A   
ATOM   1331  O   VAL   142     -29.994  12.251  22.048  1.00 10.00      A   
ATOM   1332  N   ASN   143     -31.670  13.723  22.303  1.00 10.00      A   
ATOM   1333  HN  ASN   143     -32.016  14.614  22.073  1.00 10.00      A   
ATOM   1334  CA  ASN   143     -32.456  12.867  23.180  1.00 10.00      A   
ATOM   1335  CB  ASN   143     -33.468  13.725  23.952  1.00 10.00      A   
ATOM   1336  CG  ASN   143     -34.232  12.959  25.015  1.00 10.00      A   
ATOM   1337  OD1 ASN   143     -35.329  12.459  24.770  1.00 10.00      A   
ATOM   1338  ND2 ASN   143     -33.653  12.855  26.198  1.00 10.00      A   
ATOM   1339 HD21 ASN   143     -32.772  13.273  26.322  1.00 10.00      A   
ATOM   1340 HD22 ASN   143     -34.125  12.366  26.904  1.00 10.00      A   
ATOM   1341  C   ASN   143     -33.168  11.779  22.372  1.00 10.00      A   
ATOM   1342  O   ASN   143     -33.211  11.836  21.141  1.00 10.00      A   
ATOM   1343  N   VAL   144     -33.723  10.791  23.067  1.00 10.00      A   
ATOM   1344  HN  VAL   144     -33.647  10.800  24.048  1.00 10.00      A   
ATOM   1345  CA  VAL   144     -34.433   9.689  22.425  1.00 10.00      A   
ATOM   1346  CB  VAL   144     -34.763   8.562  23.434  1.00 10.00      A   
ATOM   1347  CG1 VAL   144     -35.909   8.953  24.361  1.00 10.00      A   
ATOM   1348  CG2 VAL   144     -35.050   7.247  22.722  1.00 10.00      A   
ATOM   1349  C   VAL   144     -35.711  10.171  21.723  1.00 10.00      A   
ATOM   1350  O   VAL   144     -36.304   9.450  20.921  1.00 10.00      A   
ATOM   1351  N   GLY   145     -36.125  11.395  22.026  1.00 10.00      A   
ATOM   1352  HN  GLY   145     -35.624  11.923  22.686  1.00 10.00      A   
ATOM   1353  CA  GLY   145     -37.313  11.955  21.408  1.00 10.00      A   
ATOM   1354  C   GLY   145     -37.147  12.124  19.908  1.00 10.00      A   
ATOM   1355  O   GLY   145     -38.125  12.146  19.165  1.00 10.00      A   
ATOM   1356  N   PHE   146     -35.900  12.234  19.464  1.00 10.00      A   
ATOM   1357  HN  PHE   146     -35.159  12.206  20.107  1.00 10.00      A   
ATOM   1358  CA  PHE   146     -35.602  12.395  18.045  1.00 10.00      A   
ATOM   1359  CB  PHE   146     -34.801  13.681  17.811  1.00 10.00      A   
ATOM   1360  CG  PHE   146     -35.363  14.895  18.498  1.00 10.00      A   
ATOM   1361  CD1 PHE   146     -34.612  15.583  19.435  1.00 10.00      A   
ATOM   1362  CD2 PHE   146     -36.639  15.349  18.206  1.00 10.00      A   
ATOM   1363  CE1 PHE   146     -35.121  16.699  20.069  1.00 10.00      A   
ATOM   1364  CE2 PHE   146     -37.155  16.465  18.837  1.00 10.00      A   
ATOM   1365  CZ  PHE   146     -36.394  17.140  19.770  1.00 10.00      A   
ATOM   1366  C   PHE   146     -34.810  11.193  17.539  1.00 10.00      A   
ATOM   1367  O   PHE   146     -33.985  11.317  16.633  1.00 10.00      A   
ATOM   1368  N   SER   147     -35.081  10.032  18.127  1.00 10.00      A   
ATOM   1369  HN  SER   147     -35.775  10.004  18.818  1.00 10.00      A   
ATOM   1370  CA  SER   147     -34.393   8.793  17.769  1.00 10.00      A   
ATOM   1371  CB  SER   147     -34.944   7.628  18.591  1.00 10.00      A   
ATOM   1372  OG  SER   147     -36.324   7.816  18.867  1.00 10.00      A   
ATOM   1373  HG  SER   147     -36.424   8.187  19.756  1.00 10.00      A   
ATOM   1374  C   SER   147     -34.494   8.483  16.278  1.00 10.00      A   
ATOM   1375  O   SER   147     -33.485   8.455  15.575  1.00 10.00      A   
ATOM   1376  N   GLY   148     -35.713   8.263  15.798  1.00 10.00      A   
ATOM   1377  HN  GLY   148     -36.488   8.307  16.405  1.00 10.00      A   
ATOM   1378  CA  GLY   148     -35.913   7.956  14.395  1.00 10.00      A   
ATOM   1379  C   GLY   148     -35.440   9.080  13.498  1.00 10.00      A   
ATOM   1380  O   GLY   148     -34.919   8.842  12.406  1.00 10.00      A   
ATOM   1381  N   GLY   149     -35.609  10.308  13.971  1.00 10.00      A   
ATOM   1382  HN  GLY   149     -36.018  10.429  14.854  1.00 10.00      A   
ATOM   1383  CA  GLY   149     -35.193  11.463  13.209  1.00 10.00      A   
ATOM   1384  C   GLY   149     -33.697  11.475  12.971  1.00 10.00      A   
ATOM   1385  O   GLY   149     -33.241  11.613  11.836  1.00 10.00      A   
ATOM   1386  N   GLU   150     -32.930  11.304  14.034  1.00 10.00      A   
ATOM   1387  HN  GLU   150     -33.348  11.179  14.918  1.00 10.00      A   
ATOM   1388  CA  GLU   150     -31.482  11.303  13.925  1.00 10.00      A   
ATOM   1389  CB  GLU   150     -30.833  11.460  15.296  1.00 10.00      A   
ATOM   1390  CG  GLU   150     -29.661  12.425  15.304  1.00 10.00      A   
ATOM   1391  CD  GLU   150     -30.085  13.876  15.178  1.00 10.00      A   
ATOM   1392  OE1 GLU   150     -30.975  14.183  14.355  1.00 10.00      A   
ATOM   1393  OE2 GLU   150     -29.514  14.721  15.897  1.00 10.00      A   
ATOM   1394  C   GLU   150     -30.970  10.052  13.220  1.00 10.00      A   
ATOM   1395  O   GLU   150     -29.979  10.104  12.493  1.00 10.00      A   
ATOM   1396  N   LYS   151     -31.651   8.933  13.436  1.00 10.00      A   
ATOM   1397  HN  LYS   151     -32.423   8.953  14.045  1.00 10.00      A   
ATOM   1398  CA  LYS   151     -31.273   7.672  12.812  1.00 10.00      A   
ATOM   1399  CB  LYS   151     -32.224   6.552  13.246  1.00 10.00      A   
ATOM   1400  CG  LYS   151     -31.867   5.891  14.569  1.00 10.00      A   
ATOM   1401  CD  LYS   151     -32.911   4.856  14.955  1.00 10.00      A   
ATOM   1402  CE  LYS   151     -32.428   3.947  16.073  1.00 10.00      A   
ATOM   1403  NZ  LYS   151     -33.283   2.735  16.209  1.00 10.00      A   
ATOM   1404  HZ1 LYS   151     -33.378   2.257  15.289  1.00 10.00      A   
ATOM   1405  HZ2 LYS   151     -34.230   2.998  16.545  1.00 10.00      A   
ATOM   1406  HZ3 LYS   151     -32.859   2.069  16.886  1.00 10.00      A   
ATOM   1407  C   LYS   151     -31.288   7.791  11.293  1.00 10.00      A   
ATOM   1408  O   LYS   151     -30.304   7.473  10.624  1.00 10.00      A   
ATOM   1409  N   LYS   152     -32.406   8.263  10.757  1.00 10.00      A   
ATOM   1410  HN  LYS   152     -33.154   8.506  11.347  1.00 10.00      A   
ATOM   1411  CA  LYS   152     -32.556   8.417   9.316  1.00 10.00      A   
ATOM   1412  CB  LYS   152     -34.005   8.723   8.946  1.00 10.00      A   
ATOM   1413  CG  LYS   152     -34.968   7.614   9.323  1.00 10.00      A   
ATOM   1414  CD  LYS   152     -34.577   6.308   8.656  1.00 10.00      A   
ATOM   1415  CE  LYS   152     -35.278   5.131   9.306  1.00 10.00      A   
ATOM   1416  NZ  LYS   152     -34.953   3.854   8.624  1.00 10.00      A   
ATOM   1417  HZ1 LYS   152     -35.466   3.070   9.071  1.00 10.00      A   
ATOM   1418  HZ2 LYS   152     -33.935   3.666   8.681  1.00 10.00      A   
ATOM   1419  HZ3 LYS   152     -35.230   3.906   7.618  1.00 10.00      A   
ATOM   1420  C   LYS   152     -31.617   9.477   8.764  1.00 10.00      A   
ATOM   1421  O   LYS   152     -31.180   9.391   7.618  1.00 10.00      A   
ATOM   1422  N   ARG   153     -31.299  10.470   9.586  1.00 10.00      A   
ATOM   1423  HN  ARG   153     -31.678  10.486  10.490  1.00 10.00      A   
ATOM   1424  CA  ARG   153     -30.392  11.534   9.170  1.00 10.00      A   
ATOM   1425  CB  ARG   153     -30.338  12.659  10.206  1.00 10.00      A   
ATOM   1426  CG  ARG   153     -31.478  13.653  10.066  1.00 10.00      A   
ATOM   1427  CD  ARG   153     -31.728  14.426  11.349  1.00 10.00      A   
ATOM   1428  NE  ARG   153     -33.041  15.065  11.326  1.00 10.00      A   
ATOM   1429  HE  ARG   153     -33.338  15.441  10.466  1.00 10.00      A   
ATOM   1430  CZ  ARG   153     -33.849  15.173  12.384  1.00 10.00      A   
ATOM   1431  NH1 ARG   153     -33.485  14.693  13.568  1.00 10.00      A   
ATOM   1432 HH11 ARG   153     -32.546  14.230  13.692  1.00 10.00      A   
ATOM   1433 HH12 ARG   153     -34.132  14.774  14.384  1.00 10.00      A   
ATOM   1434  NH2 ARG   153     -35.024  15.771  12.253  1.00 10.00      A   
ATOM   1435 HH21 ARG   153     -35.315  16.159  11.328  1.00 10.00      A   
ATOM   1436 HH22 ARG   153     -35.665  15.856  13.074  1.00 10.00      A   
ATOM   1437  C   ARG   153     -29.006  10.968   8.887  1.00 10.00      A   
ATOM   1438  O   ARG   153     -28.249  11.514   8.083  1.00 10.00      A   
ATOM   1439  N   ASN   154     -28.689   9.857   9.543  1.00 10.00      A   
ATOM   1440  HN  ASN   154     -29.335   9.474  10.176  1.00 10.00      A   
ATOM   1441  CA  ASN   154     -27.408   9.195   9.346  1.00 10.00      A   
ATOM   1442  CB  ASN   154     -27.122   8.192  10.470  1.00 10.00      A   
ATOM   1443  CG  ASN   154     -27.071   8.823  11.846  1.00 10.00      A   
ATOM   1444  OD1 ASN   154     -26.731   9.997  11.996  1.00 10.00      A   
ATOM   1445  ND2 ASN   154     -27.402   8.041  12.866  1.00 10.00      A   
ATOM   1446 HD21 ASN   154     -27.653   7.109  12.676  1.00 10.00      A   
ATOM   1447 HD22 ASN   154     -27.389   8.424  13.769  1.00 10.00      A   
ATOM   1448  C   ASN   154     -27.420   8.460   8.014  1.00 10.00      A   
ATOM   1449  O   ASN   154     -26.497   8.595   7.213  1.00 10.00      A   
ATOM   1450  N   ASP   155     -28.492   7.702   7.778  1.00 10.00      A   
ATOM   1451  HN  ASP   155     -29.198   7.659   8.457  1.00 10.00      A   
ATOM   1452  CA  ASP   155     -28.648   6.927   6.545  1.00 10.00      A   
ATOM   1453  CB  ASP   155     -30.006   6.206   6.511  1.00 10.00      A   
ATOM   1454  CG  ASP   155     -30.309   5.347   7.727  1.00 10.00      A   
ATOM   1455  OD1 ASP   155     -29.375   4.752   8.304  1.00 10.00      A   
ATOM   1456  OD2 ASP   155     -31.500   5.252   8.104  1.00 10.00      A   
ATOM   1457  C   ASP   155     -28.546   7.828   5.319  1.00 10.00      A   
ATOM   1458  O   ASP   155     -27.799   7.544   4.378  1.00 10.00      A   
ATOM   1459  N   ILE   156     -29.296   8.922   5.345  1.00 10.00      A   
ATOM   1460  HN  ILE   156     -29.858   9.092   6.132  1.00 10.00      A   
ATOM   1461  CA  ILE   156     -29.314   9.875   4.240  1.00 10.00      A   
ATOM   1462  CB  ILE   156     -30.346  11.005   4.476  1.00 10.00      A   
ATOM   1463  CG1 ILE   156     -31.748  10.426   4.712  1.00 10.00      A   
ATOM   1464  CG2 ILE   156     -30.361  11.983   3.310  1.00 10.00      A   
ATOM   1465  CD1 ILE   156     -32.295   9.621   3.552  1.00 10.00      A   
ATOM   1466  C   ILE   156     -27.930  10.477   3.985  1.00 10.00      A   
ATOM   1467  O   ILE   156     -27.521  10.641   2.833  1.00 10.00      A   
ATOM   1468  N   LEU   157     -27.210  10.782   5.061  1.00 10.00      A   
ATOM   1469  HN  LEU   157     -27.583  10.611   5.952  1.00 10.00      A   
ATOM   1470  CA  LEU   157     -25.875  11.364   4.953  1.00 10.00      A   
ATOM   1471  CB  LEU   157     -25.326  11.728   6.338  1.00 10.00      A   
ATOM   1472  CG  LEU   157     -24.520  13.030   6.432  1.00 10.00      A   
ATOM   1473  CD1 LEU   157     -24.376  13.469   7.881  1.00 10.00      A   
ATOM   1474  CD2 LEU   157     -23.150  12.875   5.789  1.00 10.00      A   
ATOM   1475  C   LEU   157     -24.921  10.418   4.224  1.00 10.00      A   
ATOM   1476  O   LEU   157     -24.208  10.832   3.310  1.00 10.00      A   
ATOM   1477  N   GLN   158     -24.927   9.145   4.616  1.00 10.00      A   
ATOM   1478  HN  GLN   158     -25.525   8.869   5.347  1.00 10.00      A   
ATOM   1479  CA  GLN   158     -24.060   8.150   3.987  1.00 10.00      A   
ATOM   1480  CB  GLN   158     -24.206   6.785   4.668  1.00 10.00      A   
ATOM   1481  CG  GLN   158     -24.213   6.821   6.188  1.00 10.00      A   
ATOM   1482  CD  GLN   158     -24.364   5.443   6.809  1.00 10.00      A   
ATOM   1483  OE1 GLN   158     -24.881   4.512   6.186  1.00 10.00      A   
ATOM   1484  NE2 GLN   158     -23.930   5.303   8.052  1.00 10.00      A   
ATOM   1485 HE21 GLN   158     -23.534   6.088   8.496  1.00 10.00      A   
ATOM   1486 HE22 GLN   158     -24.030   4.422   8.483  1.00 10.00      A   
ATOM   1487  C   GLN   158     -24.399   8.013   2.504  1.00 10.00      A   
ATOM   1488  O   GLN   158     -23.515   7.930   1.652  1.00 10.00      A   
ATOM   1489  N   MET   159     -25.692   8.018   2.211  1.00 10.00      A   
ATOM   1490  HN  MET   159     -26.342   8.114   2.943  1.00 10.00      A   
ATOM   1491  CA  MET   159     -26.184   7.880   0.842  1.00 10.00      A   
ATOM   1492  CB  MET   159     -27.706   7.696   0.854  1.00 10.00      A   
ATOM   1493  CG  MET   159     -28.325   7.424  -0.509  1.00 10.00      A   
ATOM   1494  SD  MET   159     -30.124   7.318  -0.451  1.00 10.00      A   
ATOM   1495  CE  MET   159     -30.534   8.960   0.131  1.00 10.00      A   
ATOM   1496  C   MET   159     -25.811   9.083  -0.023  1.00 10.00      A   
ATOM   1497  O   MET   159     -25.777   8.991  -1.251  1.00 10.00      A   
ATOM   1498  N   ALA   160     -25.523  10.207   0.615  1.00 10.00      A   
ATOM   1499  HN  ALA   160     -25.548  10.224   1.597  1.00 10.00      A   
ATOM   1500  CA  ALA   160     -25.175  11.421  -0.109  1.00 10.00      A   
ATOM   1501  CB  ALA   160     -25.603  12.647   0.680  1.00 10.00      A   
ATOM   1502  C   ALA   160     -23.690  11.499  -0.442  1.00 10.00      A   
ATOM   1503  O   ALA   160     -23.317  11.683  -1.601  1.00 10.00      A   
ATOM   1504  N   VAL   161     -22.850  11.346   0.573  1.00 10.00      A   
ATOM   1505  HN  VAL   161     -23.213  11.159   1.467  1.00 10.00      A   
ATOM   1506  CA  VAL   161     -21.402  11.443   0.402  1.00 10.00      A   
ATOM   1507  CB  VAL   161     -20.676  11.570   1.761  1.00 10.00      A   
ATOM   1508  CG1 VAL   161     -19.184  11.806   1.566  1.00 10.00      A   
ATOM   1509  CG2 VAL   161     -21.286  12.694   2.585  1.00 10.00      A   
ATOM   1510  C   VAL   161     -20.804  10.281  -0.393  1.00 10.00      A   
ATOM   1511  O   VAL   161     -19.931  10.488  -1.235  1.00 10.00      A   
ATOM   1512  N   LEU   162     -21.287   9.070  -0.143  1.00 10.00      A   
ATOM   1513  HN  LEU   162     -22.017   8.967   0.509  1.00 10.00      A   
ATOM   1514  CA  LEU   162     -20.756   7.882  -0.813  1.00 10.00      A   
ATOM   1515  CB  LEU   162     -21.247   6.599  -0.138  1.00 10.00      A   
ATOM   1516  CG  LEU   162     -20.753   6.358   1.291  1.00 10.00      A   
ATOM   1517  CD1 LEU   162     -21.396   5.113   1.875  1.00 10.00      A   
ATOM   1518  CD2 LEU   162     -19.238   6.245   1.329  1.00 10.00      A   
ATOM   1519  C   LEU   162     -21.034   7.835  -2.316  1.00 10.00      A   
ATOM   1520  O   LEU   162     -20.327   7.140  -3.049  1.00 10.00      A   
ATOM   1521  N   GLU   163     -22.049   8.567  -2.770  1.00 10.00      A   
ATOM   1522  HN  GLU   163     -22.557   9.115  -2.138  1.00 10.00      A   
ATOM   1523  CA  GLU   163     -22.419   8.587  -4.190  1.00 10.00      A   
ATOM   1524  CB  GLU   163     -21.342   9.287  -5.028  1.00 10.00      A   
ATOM   1525  CG  GLU   163     -21.084  10.730  -4.630  1.00 10.00      A   
ATOM   1526  CD  GLU   163     -19.813  11.297  -5.230  1.00 10.00      A   
ATOM   1527  OE1 GLU   163     -19.054  10.539  -5.877  1.00 10.00      A   
ATOM   1528  OE2 GLU   163     -19.565  12.508  -5.049  1.00 10.00      A   
ATOM   1529  C   GLU   163     -22.658   7.167  -4.718  1.00 10.00      A   
ATOM   1530  O   GLU   163     -21.951   6.703  -5.616  1.00 10.00      A   
ATOM   1531  N   PRO   164     -23.650   6.451  -4.163  1.00 10.00      A   
ATOM   1532  CA  PRO   164     -23.965   5.088  -4.573  1.00 10.00      A   
ATOM   1533  CB  PRO   164     -24.664   4.496  -3.339  1.00 10.00      A   
ATOM   1534  CG  PRO   164     -24.811   5.618  -2.354  1.00 10.00      A   
ATOM   1535  CD  PRO   164     -24.546   6.895  -3.097  1.00 10.00      A   
ATOM   1536  C   PRO   164     -24.915   5.057  -5.760  1.00 10.00      A   
ATOM   1537  O   PRO   164     -25.904   5.793  -5.797  1.00 10.00      A   
ATOM   1538  N   GLU   165     -24.618   4.198  -6.725  1.00 10.00      A   
ATOM   1539  HN  GLU   165     -23.819   3.637  -6.634  1.00 10.00      A   
ATOM   1540  CA  GLU   165     -25.449   4.069  -7.917  1.00 10.00      A   
ATOM   1541  CB  GLU   165     -24.688   3.383  -9.056  1.00 10.00      A   
ATOM   1542  CG  GLU   165     -23.636   4.272  -9.707  1.00 10.00      A   
ATOM   1543  CD  GLU   165     -22.901   3.592 -10.844  1.00 10.00      A   
ATOM   1544  OE1 GLU   165     -21.755   3.138 -10.630  1.00 10.00      A   
ATOM   1545  OE2 GLU   165     -23.457   3.511 -11.960  1.00 10.00      A   
ATOM   1546  C   GLU   165     -26.758   3.346  -7.608  1.00 10.00      A   
ATOM   1547  O   GLU   165     -27.775   3.587  -8.253  1.00 10.00      A   
ATOM   1548  N   LEU   166     -26.726   2.472  -6.610  1.00 10.00      A   
ATOM   1549  HN  LEU   166     -25.884   2.324  -6.129  1.00 10.00      A   
ATOM   1550  CA  LEU   166     -27.908   1.727  -6.203  1.00 10.00      A   
ATOM   1551  CB  LEU   166     -27.744   0.233  -6.501  1.00 10.00      A   
ATOM   1552  CG  LEU   166     -29.023  -0.607  -6.449  1.00 10.00      A   
ATOM   1553  CD1 LEU   166     -30.034  -0.107  -7.469  1.00 10.00      A   
ATOM   1554  CD2 LEU   166     -28.713  -2.076  -6.681  1.00 10.00      A   
ATOM   1555  C   LEU   166     -28.175   1.955  -4.719  1.00 10.00      A   
ATOM   1556  O   LEU   166     -27.518   1.368  -3.858  1.00 10.00      A   
ATOM   1557  N   CYS   167     -29.125   2.828  -4.431  1.00 10.00      A   
ATOM   1558  HN  CYS   167     -29.617   3.262  -5.165  1.00 10.00      A   
ATOM   1559  CA  CYS   167     -29.472   3.153  -3.059  1.00 10.00      A   
ATOM   1560  CB  CYS   167     -29.759   4.652  -2.934  1.00 10.00      A   
ATOM   1561  SG  CYS   167     -28.536   5.714  -3.747  1.00 10.00      A   
ATOM   1562  HG  CYS   167     -28.144   5.109  -4.861  1.00 10.00      A   
ATOM   1563  C   CYS   167     -30.678   2.339  -2.597  1.00 10.00      A   
ATOM   1564  O   CYS   167     -31.805   2.579  -3.032  1.00 10.00      A   
ATOM   1565  N   ILE   168     -30.427   1.364  -1.732  1.00 10.00      A   
ATOM   1566  HN  ILE   168     -29.502   1.210  -1.442  1.00 10.00      A   
ATOM   1567  CA  ILE   168     -31.488   0.514  -1.203  1.00 10.00      A   
ATOM   1568  CB  ILE   168     -31.111  -0.981  -1.288  1.00 10.00      A   
ATOM   1569  CG1 ILE   168     -30.681  -1.343  -2.713  1.00 10.00      A   
ATOM   1570  CG2 ILE   168     -32.279  -1.854  -0.841  1.00 10.00      A   
ATOM   1571  CD1 ILE   168     -30.110  -2.738  -2.846  1.00 10.00      A   
ATOM   1572  C   ILE   168     -31.791   0.873   0.249  1.00 10.00      A   
ATOM   1573  O   ILE   168     -30.974   0.639   1.143  1.00 10.00      A   
ATOM   1574  N   LEU   169     -32.964   1.438   0.482  1.00 10.00      A   
ATOM   1575  HN  LEU   169     -33.588   1.577  -0.267  1.00 10.00      A   
ATOM   1576  CA  LEU   169     -33.366   1.830   1.823  1.00 10.00      A   
ATOM   1577  CB  LEU   169     -33.780   3.302   1.865  1.00 10.00      A   
ATOM   1578  CG  LEU   169     -32.645   4.327   1.775  1.00 10.00      A   
ATOM   1579  CD1 LEU   169     -33.195   5.740   1.877  1.00 10.00      A   
ATOM   1580  CD2 LEU   169     -31.606   4.078   2.858  1.00 10.00      A   
ATOM   1581  C   LEU   169     -34.491   0.943   2.336  1.00 10.00      A   
ATOM   1582  O   LEU   169     -35.466   0.678   1.627  1.00 10.00      A   
ATOM   1583  N   ASP   170     -34.346   0.476   3.565  1.00 10.00      A   
ATOM   1584  HN  ASP   170     -33.547   0.721   4.080  1.00 10.00      A   
ATOM   1585  CA  ASP   170     -35.348  -0.380   4.176  1.00 10.00      A   
ATOM   1586  CB  ASP   170     -34.710  -1.625   4.795  1.00 10.00      A   
ATOM   1587  CG  ASP   170     -35.671  -2.367   5.703  1.00 10.00      A   
ATOM   1588  OD1 ASP   170     -36.803  -2.668   5.261  1.00 10.00      A   
ATOM   1589  OD2 ASP   170     -35.304  -2.642   6.865  1.00 10.00      A   
ATOM   1590  C   ASP   170     -36.140   0.386   5.226  1.00 10.00      A   
ATOM   1591  O   ASP   170     -35.625   0.711   6.296  1.00 10.00      A   
ATOM   1592  N   GLU   171     -37.389   0.677   4.907  1.00 10.00      A   
ATOM   1593  HN  GLU   171     -37.737   0.393   4.031  1.00 10.00      A   
ATOM   1594  CA  GLU   171     -38.273   1.400   5.808  1.00 10.00      A   
ATOM   1595  CB  GLU   171     -38.664   2.744   5.185  1.00 10.00      A   
ATOM   1596  CG  GLU   171     -37.486   3.637   4.828  1.00 10.00      A   
ATOM   1597  CD  GLU   171     -36.669   4.026   6.040  1.00 10.00      A   
ATOM   1598  OE1 GLU   171     -37.268   4.340   7.089  1.00 10.00      A   
ATOM   1599  OE2 GLU   171     -35.421   4.019   5.954  1.00 10.00      A   
ATOM   1600  C   GLU   171     -39.523   0.566   6.063  1.00 10.00      A   
ATOM   1601  O   GLU   171     -40.625   1.092   6.193  1.00 10.00      A   
ATOM   1602  N   SER   172     -39.342  -0.747   6.127  1.00 10.00      A   
ATOM   1603  HN  SER   172     -38.437  -1.113   6.020  1.00 10.00      A   
ATOM   1604  CA  SER   172     -40.456  -1.658   6.352  1.00 10.00      A   
ATOM   1605  CB  SER   172     -40.253  -2.952   5.555  1.00 10.00      A   
ATOM   1606  OG  SER   172     -39.065  -3.624   5.944  1.00 10.00      A   
ATOM   1607  HG  SER   172     -38.290  -3.173   5.554  1.00 10.00      A   
ATOM   1608  C   SER   172     -40.654  -1.964   7.836  1.00 10.00      A   
ATOM   1609  O   SER   172     -41.229  -2.995   8.196  1.00 10.00      A   
ATOM   1610  N   ASP   173     -40.192  -1.062   8.692  1.00 10.00      A   
ATOM   1611  HN  ASP   173     -39.766  -0.250   8.349  1.00 10.00      A   
ATOM   1612  CA  ASP   173     -40.317  -1.246  10.132  1.00 10.00      A   
ATOM   1613  CB  ASP   173     -39.067  -0.738  10.855  1.00 10.00      A   
ATOM   1614  CG  ASP   173     -38.799  -1.463  12.162  1.00 10.00      A   
ATOM   1615  OD1 ASP   173     -39.659  -2.260  12.602  1.00 10.00      A   
ATOM   1616  OD2 ASP   173     -37.723  -1.243  12.758  1.00 10.00      A   
ATOM   1617  C   ASP   173     -41.562  -0.544  10.663  1.00 10.00      A   
ATOM   1618  O   ASP   173     -42.215   0.212   9.943  1.00 10.00      A   
ATOM   1619  N   SER   174     -41.881  -0.796  11.921  1.00 10.00      A   
ATOM   1620  HN  SER   174     -41.306  -1.398  12.447  1.00 10.00      A   
ATOM   1621  CA  SER   174     -43.047  -0.206  12.555  1.00 10.00      A   
ATOM   1622  CB  SER   174     -43.928  -1.314  13.137  1.00 10.00      A   
ATOM   1623  OG  SER   174     -43.726  -2.540  12.448  1.00 10.00      A   
ATOM   1624  HG  SER   174     -44.289  -3.222  12.836  1.00 10.00      A   
ATOM   1625  C   SER   174     -42.626   0.759  13.659  1.00 10.00      A   
ATOM   1626  O   SER   174     -41.553   0.616  14.241  1.00 10.00      A   
ATOM   1627  N   GLY   175     -43.462   1.753  13.924  1.00 10.00      A   
ATOM   1628  HN  GLY   175     -44.287   1.838  13.401  1.00 10.00      A   
ATOM   1629  CA  GLY   175     -43.164   2.720  14.964  1.00 10.00      A   
ATOM   1630  C   GLY   175     -42.122   3.737  14.537  1.00 10.00      A   
ATOM   1631  O   GLY   175     -41.416   4.302  15.375  1.00 10.00      A   
ATOM   1632  N   LEU   176     -42.025   3.971  13.235  1.00 10.00      A   
ATOM   1633  HN  LEU   176     -42.617   3.491  12.618  1.00 10.00      A   
ATOM   1634  CA  LEU   176     -41.064   4.931  12.698  1.00 10.00      A   
ATOM   1635  CB  LEU   176     -40.869   4.741  11.192  1.00 10.00      A   
ATOM   1636  CG  LEU   176     -40.178   3.443  10.763  1.00 10.00      A   
ATOM   1637  CD1 LEU   176     -40.029   3.384   9.250  1.00 10.00      A   
ATOM   1638  CD2 LEU   176     -38.823   3.302  11.439  1.00 10.00      A   
ATOM   1639  C   LEU   176     -41.488   6.364  13.008  1.00 10.00      A   
ATOM   1640  O   LEU   176     -42.680   6.683  13.009  1.00 10.00      A   
ATOM   1641  N   ASP   177     -40.507   7.211  13.279  1.00 10.00      A   
ATOM   1642  HN  ASP   177     -39.585   6.887  13.259  1.00 10.00      A   
ATOM   1643  CA  ASP   177     -40.756   8.612  13.601  1.00 10.00      A   
ATOM   1644  CB  ASP   177     -39.448   9.313  13.980  1.00 10.00      A   
ATOM   1645  CG  ASP   177     -39.145   9.251  15.463  1.00 10.00      A   
ATOM   1646  OD1 ASP   177     -39.347  10.269  16.157  1.00 10.00      A   
ATOM   1647  OD2 ASP   177     -38.694   8.189  15.939  1.00 10.00      A   
ATOM   1648  C   ASP   177     -41.397   9.342  12.430  1.00 10.00      A   
ATOM   1649  O   ASP   177     -40.964   9.198  11.287  1.00 10.00      A   
ATOM   1650  N   ILE   178     -42.422  10.134  12.720  1.00 10.00      A   
ATOM   1651  HN  ILE   178     -42.729  10.196  13.653  1.00 10.00      A   
ATOM   1652  CA  ILE   178     -43.115  10.897  11.689  1.00 10.00      A   
ATOM   1653  CB  ILE   178     -44.351  11.628  12.241  1.00 10.00      A   
ATOM   1654  CG1 ILE   178     -43.990  12.430  13.495  1.00 10.00      A   
ATOM   1655  CG2 ILE   178     -45.460  10.629  12.533  1.00 10.00      A   
ATOM   1656  CD1 ILE   178     -45.064  13.397  13.939  1.00 10.00      A   
ATOM   1657  C   ILE   178     -42.177  11.901  11.029  1.00 10.00      A   
ATOM   1658  O   ILE   178     -42.312  12.206   9.843  1.00 10.00      A   
ATOM   1659  N   ASP   179     -41.225  12.409  11.808  1.00 10.00      A   
ATOM   1660  HN  ASP   179     -41.188  12.140  12.748  1.00 10.00      A   
ATOM   1661  CA  ASP   179     -40.246  13.363  11.301  1.00 10.00      A   
ATOM   1662  CB  ASP   179     -39.431  13.979  12.442  1.00 10.00      A   
ATOM   1663  CG  ASP   179     -40.270  14.755  13.433  1.00 10.00      A   
ATOM   1664  OD1 ASP   179     -41.104  15.579  13.000  1.00 10.00      A   
ATOM   1665  OD2 ASP   179     -40.093  14.548  14.653  1.00 10.00      A   
ATOM   1666  C   ASP   179     -39.303  12.653  10.349  1.00 10.00      A   
ATOM   1667  O   ASP   179     -38.908  13.200   9.319  1.00 10.00      A   
ATOM   1668  N   ALA   180     -38.973  11.414  10.698  1.00 10.00      A   
ATOM   1669  HN  ALA   180     -39.354  11.035  11.516  1.00 10.00      A   
ATOM   1670  CA  ALA   180     -38.076  10.597   9.898  1.00 10.00      A   
ATOM   1671  CB  ALA   180     -37.764   9.298  10.625  1.00 10.00      A   
ATOM   1672  C   ALA   180     -38.682  10.307   8.536  1.00 10.00      A   
ATOM   1673  O   ALA   180     -37.973  10.251   7.530  1.00 10.00      A   
ATOM   1674  N   LEU   181     -39.998  10.135   8.511  1.00 10.00      A   
ATOM   1675  HN  LEU   181     -40.499  10.180   9.355  1.00 10.00      A   
ATOM   1676  CA  LEU   181     -40.714   9.858   7.273  1.00 10.00      A   
ATOM   1677  CB  LEU   181     -42.216   9.712   7.536  1.00 10.00      A   
ATOM   1678  CG  LEU   181     -42.621   8.652   8.563  1.00 10.00      A   
ATOM   1679  CD1 LEU   181     -44.135   8.566   8.674  1.00 10.00      A   
ATOM   1680  CD2 LEU   181     -42.028   7.297   8.210  1.00 10.00      A   
ATOM   1681  C   LEU   181     -40.465  10.956   6.243  1.00 10.00      A   
ATOM   1682  O   LEU   181     -40.235  10.673   5.066  1.00 10.00      A   
ATOM   1683  N   LYS   182     -40.495  12.208   6.691  1.00 10.00      A   
ATOM   1684  HN  LYS   182     -40.670  12.378   7.642  1.00 10.00      A   
ATOM   1685  CA  LYS   182     -40.267  13.330   5.792  1.00 10.00      A   
ATOM   1686  CB  LYS   182     -40.832  14.643   6.345  1.00 10.00      A   
ATOM   1687  CG  LYS   182     -40.789  15.786   5.336  1.00 10.00      A   
ATOM   1688  CD  LYS   182     -41.360  17.074   5.906  1.00 10.00      A   
ATOM   1689  CE  LYS   182     -41.365  18.190   4.869  1.00 10.00      A   
ATOM   1690  NZ  LYS   182     -39.991  18.606   4.471  1.00 10.00      A   
ATOM   1691  HZ1 LYS   182     -39.612  17.962   3.738  1.00 10.00      A   
ATOM   1692  HZ2 LYS   182     -39.358  18.585   5.293  1.00 10.00      A   
ATOM   1693  HZ3 LYS   182     -40.009  19.576   4.088  1.00 10.00      A   
ATOM   1694  C   LYS   182     -38.788  13.477   5.458  1.00 10.00      A   
ATOM   1695  O   LYS   182     -38.438  13.798   4.325  1.00 10.00      A   
ATOM   1696  N   VAL   183     -37.924  13.227   6.438  1.00 10.00      A   
ATOM   1697  HN  VAL   183     -38.260  12.970   7.323  1.00 10.00      A   
ATOM   1698  CA  VAL   183     -36.482  13.334   6.226  1.00 10.00      A   
ATOM   1699  CB  VAL   183     -35.683  13.095   7.523  1.00 10.00      A   
ATOM   1700  CG1 VAL   183     -34.190  13.015   7.236  1.00 10.00      A   
ATOM   1701  CG2 VAL   183     -35.966  14.203   8.525  1.00 10.00      A   
ATOM   1702  C   VAL   183     -36.012  12.374   5.135  1.00 10.00      A   
ATOM   1703  O   VAL   183     -35.252  12.757   4.246  1.00 10.00      A   
ATOM   1704  N   VAL   184     -36.470  11.129   5.204  1.00 10.00      A   
ATOM   1705  HN  VAL   184     -37.062  10.874   5.947  1.00 10.00      A   
ATOM   1706  CA  VAL   184     -36.108  10.134   4.205  1.00 10.00      A   
ATOM   1707  CB  VAL   184     -36.683   8.741   4.546  1.00 10.00      A   
ATOM   1708  CG1 VAL   184     -36.393   7.744   3.432  1.00 10.00      A   
ATOM   1709  CG2 VAL   184     -36.111   8.240   5.859  1.00 10.00      A   
ATOM   1710  C   VAL   184     -36.623  10.573   2.840  1.00 10.00      A   
ATOM   1711  O   VAL   184     -35.891  10.550   1.851  1.00 10.00      A   
ATOM   1712  N   ALA   185     -37.882  11.007   2.808  1.00 10.00      A   
ATOM   1713  HN  ALA   185     -38.402  11.020   3.639  1.00 10.00      A   
ATOM   1714  CA  ALA   185     -38.510  11.460   1.575  1.00 10.00      A   
ATOM   1715  CB  ALA   185     -39.968  11.816   1.824  1.00 10.00      A   
ATOM   1716  C   ALA   185     -37.770  12.653   0.984  1.00 10.00      A   
ATOM   1717  O   ALA   185     -37.444  12.665  -0.201  1.00 10.00      A   
ATOM   1718  N   ASP   186     -37.494  13.643   1.824  1.00 10.00      A   
ATOM   1719  HN  ASP   186     -37.767  13.561   2.768  1.00 10.00      A   
ATOM   1720  CA  ASP   186     -36.797  14.848   1.394  1.00 10.00      A   
ATOM   1721  CB  ASP   186     -36.773  15.889   2.514  1.00 10.00      A   
ATOM   1722  CG  ASP   186     -37.513  17.158   2.150  1.00 10.00      A   
ATOM   1723  OD1 ASP   186     -36.929  18.010   1.441  1.00 10.00      A   
ATOM   1724  OD2 ASP   186     -38.682  17.309   2.570  1.00 10.00      A   
ATOM   1725  C   ASP   186     -35.379  14.530   0.952  1.00 10.00      A   
ATOM   1726  O   ASP   186     -34.920  15.017  -0.079  1.00 10.00      A   
ATOM   1727  N   GLY   187     -34.690  13.707   1.731  1.00 10.00      A   
ATOM   1728  HN  GLY   187     -35.111  13.353   2.548  1.00 10.00      A   
ATOM   1729  CA  GLY   187     -33.328  13.335   1.404  1.00 10.00      A   
ATOM   1730  C   GLY   187     -33.227  12.626   0.068  1.00 10.00      A   
ATOM   1731  O   GLY   187     -32.430  13.013  -0.788  1.00 10.00      A   
ATOM   1732  N   VAL   188     -34.055  11.607  -0.124  1.00 10.00      A   
ATOM   1733  HN  VAL   188     -34.691  11.365   0.588  1.00 10.00      A   
ATOM   1734  CA  VAL   188     -34.051  10.838  -1.364  1.00 10.00      A   
ATOM   1735  CB  VAL   188     -34.903   9.551  -1.234  1.00 10.00      A   
ATOM   1736  CG1 VAL   188     -34.912   8.762  -2.534  1.00 10.00      A   
ATOM   1737  CG2 VAL   188     -34.381   8.681  -0.101  1.00 10.00      A   
ATOM   1738  C   VAL   188     -34.547  11.680  -2.543  1.00 10.00      A   
ATOM   1739  O   VAL   188     -34.072  11.530  -3.671  1.00 10.00      A   
ATOM   1740  N   ASN   189     -35.485  12.580  -2.273  1.00 10.00      A   
ATOM   1741  HN  ASN   189     -35.813  12.667  -1.350  1.00 10.00      A   
ATOM   1742  CA  ASN   189     -36.049  13.440  -3.314  1.00 10.00      A   
ATOM   1743  CB  ASN   189     -37.355  14.092  -2.847  1.00 10.00      A   
ATOM   1744  CG  ASN   189     -38.432  14.085  -3.918  1.00 10.00      A   
ATOM   1745  OD1 ASN   189     -38.142  14.135  -5.113  1.00 10.00      A   
ATOM   1746  ND2 ASN   189     -39.685  14.015  -3.497  1.00 10.00      A   
ATOM   1747 HD21 ASN   189     -39.848  13.971  -2.531  1.00 10.00      A   
ATOM   1748 HD22 ASN   189     -40.404  14.009  -4.169  1.00 10.00      A   
ATOM   1749  C   ASN   189     -35.057  14.507  -3.768  1.00 10.00      A   
ATOM   1750  O   ASN   189     -34.967  14.813  -4.956  1.00 10.00      A   
ATOM   1751  N   SER   190     -34.314  15.071  -2.820  1.00 10.00      A   
ATOM   1752  HN  SER   190     -34.437  14.796  -1.883  1.00 10.00      A   
ATOM   1753  CA  SER   190     -33.329  16.101  -3.137  1.00 10.00      A   
ATOM   1754  CB  SER   190     -32.937  16.877  -1.878  1.00 10.00      A   
ATOM   1755  OG  SER   190     -34.086  17.256  -1.133  1.00 10.00      A   
ATOM   1756  HG  SER   190     -34.237  16.606  -0.430  1.00 10.00      A   
ATOM   1757  C   SER   190     -32.096  15.491  -3.801  1.00 10.00      A   
ATOM   1758  O   SER   190     -31.426  16.138  -4.603  1.00 10.00      A   
ATOM   1759  N   LEU   191     -31.814  14.235  -3.473  1.00 10.00      A   
ATOM   1760  HN  LEU   191     -32.386  13.770  -2.824  1.00 10.00      A   
ATOM   1761  CA  LEU   191     -30.671  13.532  -4.040  1.00 10.00      A   
ATOM   1762  CB  LEU   191     -30.050  12.600  -2.998  1.00 10.00      A   
ATOM   1763  CG  LEU   191     -29.280  13.268  -1.860  1.00 10.00      A   
ATOM   1764  CD1 LEU   191     -28.874  12.233  -0.824  1.00 10.00      A   
ATOM   1765  CD2 LEU   191     -28.060  14.008  -2.391  1.00 10.00      A   
ATOM   1766  C   LEU   191     -31.083  12.716  -5.257  1.00 10.00      A   
ATOM   1767  O   LEU   191     -30.375  11.794  -5.662  1.00 10.00      A   
ATOM   1768  N   ARG   192     -32.228  13.052  -5.833  1.00 10.00      A   
ATOM   1769  HN  ARG   192     -32.744  13.801  -5.470  1.00 10.00      A   
ATOM   1770  CA  ARG   192     -32.731  12.344  -6.999  1.00 10.00      A   
ATOM   1771  CB  ARG   192     -34.255  12.459  -7.095  1.00 10.00      A   
ATOM   1772  CG  ARG   192     -34.842  11.843  -8.359  1.00 10.00      A   
ATOM   1773  CD  ARG   192     -36.315  12.177  -8.519  1.00 10.00      A   
ATOM   1774  NE  ARG   192     -37.175  11.023  -8.268  1.00 10.00      A   
ATOM   1775  HE  ARG   192     -37.478  10.883  -7.344  1.00 10.00      A   
ATOM   1776  CZ  ARG   192     -37.569  10.161  -9.208  1.00 10.00      A   
ATOM   1777  NH1 ARG   192     -37.188  10.325 -10.474  1.00 10.00      A   
ATOM   1778 HH11 ARG   192     -36.576  11.131 -10.741  1.00 10.00      A   
ATOM   1779 HH12 ARG   192     -37.496   9.648 -11.206  1.00 10.00      A   
ATOM   1780  NH2 ARG   192     -38.354   9.141  -8.882  1.00 10.00      A   
ATOM   1781 HH21 ARG   192     -38.665   8.451  -9.616  1.00 10.00      A   
ATOM   1782 HH22 ARG   192     -38.663   9.009  -7.893  1.00 10.00      A   
ATOM   1783  C   ARG   192     -32.095  12.877  -8.271  1.00 10.00      A   
ATOM   1784  O   ARG   192     -32.142  14.077  -8.544  1.00 10.00      A   
ATOM   1785  N   ASP   193     -31.497  11.982  -9.036  1.00 10.00      A   
ATOM   1786  HN  ASP   193     -31.490  11.040  -8.759  1.00 10.00      A   
ATOM   1787  CA  ASP   193     -30.864  12.347 -10.291  1.00 10.00      A   
ATOM   1788  CB  ASP   193     -29.337  12.461 -10.151  1.00 10.00      A   
ATOM   1789  CG  ASP   193     -28.652  11.188  -9.683  1.00 10.00      A   
ATOM   1790  OD1 ASP   193     -28.920  10.106 -10.250  1.00 10.00      A   
ATOM   1791  OD2 ASP   193     -27.816  11.272  -8.753  1.00 10.00      A   
ATOM   1792  C   ASP   193     -31.239  11.346 -11.371  1.00 10.00      A   
ATOM   1793  O   ASP   193     -32.082  10.479 -11.146  1.00 10.00      A   
ATOM   1794  N   GLY   194     -30.618  11.464 -12.536  1.00 10.00      A   
ATOM   1795  HN  GLY   194     -29.952  12.175 -12.659  1.00 10.00      A   
ATOM   1796  CA  GLY   194     -30.905  10.552 -13.623  1.00 10.00      A   
ATOM   1797  C   GLY   194     -29.728   9.649 -13.919  1.00 10.00      A   
ATOM   1798  O   GLY   194     -29.497   9.276 -15.071  1.00 10.00      A   
ATOM   1799  N   LYS   195     -28.963   9.319 -12.883  1.00 10.00      A   
ATOM   1800  HN  LYS   195     -29.179   9.684 -11.989  1.00 10.00      A   
ATOM   1801  CA  LYS   195     -27.798   8.453 -13.036  1.00 10.00      A   
ATOM   1802  CB  LYS   195     -26.505   9.257 -12.905  1.00 10.00      A   
ATOM   1803  CG  LYS   195     -26.030   9.887 -14.201  1.00 10.00      A   
ATOM   1804  CD  LYS   195     -24.661  10.522 -14.031  1.00 10.00      A   
ATOM   1805  CE  LYS   195     -24.013  10.808 -15.375  1.00 10.00      A   
ATOM   1806  NZ  LYS   195     -22.578  11.160 -15.227  1.00 10.00      A   
ATOM   1807  HZ1 LYS   195     -22.080  10.423 -14.683  1.00 10.00      A   
ATOM   1808  HZ2 LYS   195     -22.482  12.064 -14.727  1.00 10.00      A   
ATOM   1809  HZ3 LYS   195     -22.128  11.246 -16.160  1.00 10.00      A   
ATOM   1810  C   LYS   195     -27.794   7.303 -12.033  1.00 10.00      A   
ATOM   1811  O   LYS   195     -27.145   6.279 -12.253  1.00 10.00      A   
ATOM   1812  N   ARG   196     -28.499   7.479 -10.930  1.00 10.00      A   
ATOM   1813  HN  ARG   196     -28.977   8.330 -10.791  1.00 10.00      A   
ATOM   1814  CA  ARG   196     -28.560   6.455  -9.899  1.00 10.00      A   
ATOM   1815  CB  ARG   196     -28.054   7.027  -8.576  1.00 10.00      A   
ATOM   1816  CG  ARG   196     -26.597   7.460  -8.611  1.00 10.00      A   
ATOM   1817  CD  ARG   196     -26.352   8.641  -7.689  1.00 10.00      A   
ATOM   1818  NE  ARG   196     -26.859   8.393  -6.343  1.00 10.00      A   
ATOM   1819  HE  ARG   196     -26.512   7.599  -5.872  1.00 10.00      A   
ATOM   1820  CZ  ARG   196     -27.759   9.165  -5.735  1.00 10.00      A   
ATOM   1821  NH1 ARG   196     -28.258  10.226  -6.356  1.00 10.00      A   
ATOM   1822 HH11 ARG   196     -28.969  10.832  -5.883  1.00 10.00      A   
ATOM   1823 HH12 ARG   196     -27.945  10.467  -7.332  1.00 10.00      A   
ATOM   1824  NH2 ARG   196     -28.175   8.865  -4.512  1.00 10.00      A   
ATOM   1825 HH21 ARG   196     -27.799   8.026  -4.020  1.00 10.00      A   
ATOM   1826 HH22 ARG   196     -28.880   9.468  -4.040  1.00 10.00      A   
ATOM   1827  C   ARG   196     -29.972   5.906  -9.733  1.00 10.00      A   
ATOM   1828  O   ARG   196     -30.945   6.529 -10.156  1.00 10.00      A   
ATOM   1829  N   SER   197     -30.070   4.732  -9.131  1.00 10.00      A   
ATOM   1830  HN  SER   197     -29.251   4.279  -8.827  1.00 10.00      A   
ATOM   1831  CA  SER   197     -31.352   4.089  -8.894  1.00 10.00      A   
ATOM   1832  CB  SER   197     -31.320   2.655  -9.421  1.00 10.00      A   
ATOM   1833  OG  SER   197     -30.819   2.608 -10.745  1.00 10.00      A   
ATOM   1834  HG  SER   197     -31.559   2.595 -11.367  1.00 10.00      A   
ATOM   1835  C   SER   197     -31.669   4.086  -7.403  1.00 10.00      A   
ATOM   1836  O   SER   197     -30.764   4.002  -6.565  1.00 10.00      A   
ATOM   1837  N   PHE   198     -32.950   4.181  -7.076  1.00 10.00      A   
ATOM   1838  HN  PHE   198     -33.626   4.241  -7.788  1.00 10.00      A   
ATOM   1839  CA  PHE   198     -33.379   4.194  -5.686  1.00 10.00      A   
ATOM   1840  CB  PHE   198     -33.983   5.554  -5.321  1.00 10.00      A   
ATOM   1841  CG  PHE   198     -33.107   6.729  -5.659  1.00 10.00      A   
ATOM   1842  CD1 PHE   198     -33.233   7.376  -6.879  1.00 10.00      A   
ATOM   1843  CD2 PHE   198     -32.160   7.186  -4.760  1.00 10.00      A   
ATOM   1844  CE1 PHE   198     -32.429   8.453  -7.194  1.00 10.00      A   
ATOM   1845  CE2 PHE   198     -31.353   8.263  -5.068  1.00 10.00      A   
ATOM   1846  CZ  PHE   198     -31.489   8.897  -6.288  1.00 10.00      A   
ATOM   1847  C   PHE   198     -34.402   3.095  -5.438  1.00 10.00      A   
ATOM   1848  O   PHE   198     -35.374   2.961  -6.181  1.00 10.00      A   
ATOM   1849  N   ILE   199     -34.173   2.302  -4.407  1.00 10.00      A   
ATOM   1850  HN  ILE   199     -33.367   2.451  -3.854  1.00 10.00      A   
ATOM   1851  CA  ILE   199     -35.080   1.221  -4.054  1.00 10.00      A   
ATOM   1852  CB  ILE   199     -34.440  -0.168  -4.291  1.00 10.00      A   
ATOM   1853  CG1 ILE   199     -34.022  -0.324  -5.759  1.00 10.00      A   
ATOM   1854  CG2 ILE   199     -35.408  -1.276  -3.890  1.00 10.00      A   
ATOM   1855  CD1 ILE   199     -33.258  -1.599  -6.047  1.00 10.00      A   
ATOM   1856  C   ILE   199     -35.481   1.354  -2.590  1.00 10.00      A   
ATOM   1857  O   ILE   199     -34.650   1.214  -1.697  1.00 10.00      A   
ATOM   1858  N   ILE   200     -36.751   1.643  -2.344  1.00 10.00      A   
ATOM   1859  HN  ILE   200     -37.382   1.731  -3.094  1.00 10.00      A   
ATOM   1860  CA  ILE   200     -37.234   1.810  -0.980  1.00 10.00      A   
ATOM   1861  CB  ILE   200     -37.796   3.229  -0.739  1.00 10.00      A   
ATOM   1862  CG1 ILE   200     -36.742   4.282  -1.100  1.00 10.00      A   
ATOM   1863  CG2 ILE   200     -38.244   3.392   0.709  1.00 10.00      A   
ATOM   1864  CD1 ILE   200     -37.250   5.708  -1.046  1.00 10.00      A   
ATOM   1865  C   ILE   200     -38.297   0.769  -0.645  1.00 10.00      A   
ATOM   1866  O   ILE   200     -39.310   0.650  -1.338  1.00 10.00      A   
ATOM   1867  N   VAL   201     -38.053   0.020   0.417  1.00 10.00      A   
ATOM   1868  HN  VAL   201     -37.224   0.171   0.928  1.00 10.00      A   
ATOM   1869  CA  VAL   201     -38.976  -1.015   0.856  1.00 10.00      A   
ATOM   1870  CB  VAL   201     -38.204  -2.273   1.309  1.00 10.00      A   
ATOM   1871  CG1 VAL   201     -39.155  -3.421   1.598  1.00 10.00      A   
ATOM   1872  CG2 VAL   201     -37.166  -2.676   0.272  1.00 10.00      A   
ATOM   1873  C   VAL   201     -39.804  -0.509   2.031  1.00 10.00      A   
ATOM   1874  O   VAL   201     -39.250   0.007   2.995  1.00 10.00      A   
ATOM   1875  N   THR   202     -41.123  -0.652   1.949  1.00 10.00      A   
ATOM   1876  HN  THR   202     -41.514  -1.071   1.150  1.00 10.00      A   
ATOM   1877  CA  THR   202     -42.010  -0.207   3.019  1.00 10.00      A   
ATOM   1878  CB  THR   202     -42.064   1.338   3.129  1.00 10.00      A   
ATOM   1879  OG1 THR   202     -42.749   1.720   4.335  1.00 10.00      A   
ATOM   1880  HG1 THR   202     -42.102   1.875   5.042  1.00 10.00      A   
ATOM   1881  CG2 THR   202     -42.769   1.946   1.925  1.00 10.00      A   
ATOM   1882  C   THR   202     -43.421  -0.782   2.838  1.00 10.00      A   
ATOM   1883  O   THR   202     -43.674  -1.536   1.897  1.00 10.00      A   
ATOM   1884  N   HIS   203     -44.325  -0.417   3.744  1.00 10.00      A   
ATOM   1885  HN  HIS   203     -44.054   0.220   4.440  1.00 10.00      A   
ATOM   1886  CA  HIS   203     -45.711  -0.883   3.716  1.00 10.00      A   
ATOM   1887  CB  HIS   203     -45.781  -2.416   3.742  1.00 10.00      A   
ATOM   1888  CG  HIS   203     -47.157  -2.976   3.526  1.00 10.00      A   
ATOM   1889  ND1 HIS   203     -47.736  -3.902   4.367  1.00 10.00      A   
ATOM   1890  HD1 HIS   203     -47.331  -4.275   5.179  1.00 10.00      A   
ATOM   1891  CD2 HIS   203     -48.061  -2.754   2.542  1.00 10.00      A   
ATOM   1892  CE1 HIS   203     -48.931  -4.225   3.908  1.00 10.00      A   
ATOM   1893  NE2 HIS   203     -49.148  -3.544   2.806  1.00 10.00      A   
ATOM   1894  HE2 HIS   203     -49.964  -3.617   2.241  1.00 10.00      A   
ATOM   1895  C   HIS   203     -46.476  -0.322   4.907  1.00 10.00      A   
ATOM   1896  O   HIS   203     -47.671  -0.047   4.814  1.00 10.00      A   
ATOM   1897  N   TYR   204     -45.778  -0.152   6.023  1.00 10.00      A   
ATOM   1898  HN  TYR   204     -44.824  -0.378   6.032  1.00 10.00      A   
ATOM   1899  CA  TYR   204     -46.393   0.366   7.239  1.00 10.00      A   
ATOM   1900  CB  TYR   204     -45.519   0.071   8.462  1.00 10.00      A   
ATOM   1901  CG  TYR   204     -45.741  -1.299   9.060  1.00 10.00      A   
ATOM   1902  CD1 TYR   204     -44.782  -2.296   8.944  1.00 10.00      A   
ATOM   1903  CD2 TYR   204     -46.915  -1.594   9.740  1.00 10.00      A   
ATOM   1904  CE1 TYR   204     -44.987  -3.551   9.486  1.00 10.00      A   
ATOM   1905  CE2 TYR   204     -47.129  -2.844  10.286  1.00 10.00      A   
ATOM   1906  CZ  TYR   204     -46.162  -3.819  10.158  1.00 10.00      A   
ATOM   1907  OH  TYR   204     -46.376  -5.069  10.694  1.00 10.00      A   
ATOM   1908  HH  TYR   204     -45.704  -5.251  11.361  1.00 10.00      A   
ATOM   1909  C   TYR   204     -46.669   1.861   7.138  1.00 10.00      A   
ATOM   1910  O   TYR   204     -47.545   2.384   7.826  1.00 10.00      A   
ATOM   1911  N   GLN   205     -45.925   2.543   6.280  1.00 10.00      A   
ATOM   1912  HN  GLN   205     -45.248   2.070   5.751  1.00 10.00      A   
ATOM   1913  CA  GLN   205     -46.089   3.978   6.103  1.00 10.00      A   
ATOM   1914  CB  GLN   205     -44.795   4.717   6.461  1.00 10.00      A   
ATOM   1915  CG  GLN   205     -44.277   4.468   7.873  1.00 10.00      A   
ATOM   1916  CD  GLN   205     -43.532   3.153   8.010  1.00 10.00      A   
ATOM   1917  OE1 GLN   205     -42.987   2.631   7.042  1.00 10.00      A   
ATOM   1918  NE2 GLN   205     -43.505   2.609   9.214  1.00 10.00      A   
ATOM   1919 HE21 GLN   205     -43.961   3.078   9.945  1.00 10.00      A   
ATOM   1920 HE22 GLN   205     -43.025   1.757   9.327  1.00 10.00      A   
ATOM   1921  C   GLN   205     -46.489   4.309   4.668  1.00 10.00      A   
ATOM   1922  O   GLN   205     -46.174   3.569   3.738  1.00 10.00      A   
ATOM   1923  N   ARG   206     -47.187   5.424   4.496  1.00 10.00      A   
ATOM   1924  HN  ARG   206     -47.414   5.968   5.282  1.00 10.00      A   
ATOM   1925  CA  ARG   206     -47.626   5.865   3.174  1.00 10.00      A   
ATOM   1926  CB  ARG   206     -49.041   6.456   3.248  1.00 10.00      A   
ATOM   1927  CG  ARG   206     -50.112   5.479   3.710  1.00 10.00      A   
ATOM   1928  CD  ARG   206     -50.344   4.370   2.695  1.00 10.00      A   
ATOM   1929  NE  ARG   206     -50.969   4.855   1.461  1.00 10.00      A   
ATOM   1930  HE  ARG   206     -50.411   5.405   0.861  1.00 10.00      A   
ATOM   1931  CZ  ARG   206     -52.236   4.602   1.111  1.00 10.00      A   
ATOM   1932  NH1 ARG   206     -53.019   3.873   1.898  1.00 10.00      A   
ATOM   1933 HH11 ARG   206     -54.012   3.672   1.615  1.00 10.00      A   
ATOM   1934 HH12 ARG   206     -52.656   3.501   2.803  1.00 10.00      A   
ATOM   1935  NH2 ARG   206     -52.720   5.071  -0.033  1.00 10.00      A   
ATOM   1936 HH21 ARG   206     -52.117   5.640  -0.664  1.00 10.00      A   
ATOM   1937 HH22 ARG   206     -53.715   4.870  -0.310  1.00 10.00      A   
ATOM   1938  C   ARG   206     -46.654   6.903   2.621  1.00 10.00      A   
ATOM   1939  O   ARG   206     -47.058   7.900   2.018  1.00 10.00      A   
ATOM   1940  N   ILE   207     -45.364   6.648   2.817  1.00 10.00      A   
ATOM   1941  HN  ILE   207     -45.112   5.819   3.277  1.00 10.00      A   
ATOM   1942  CA  ILE   207     -44.313   7.556   2.367  1.00 10.00      A   
ATOM   1943  CB  ILE   207     -42.925   7.158   2.917  1.00 10.00      A   
ATOM   1944  CG1 ILE   207     -42.583   5.710   2.548  1.00 10.00      A   
ATOM   1945  CG2 ILE   207     -42.874   7.356   4.426  1.00 10.00      A   
ATOM   1946  CD1 ILE   207     -41.168   5.299   2.900  1.00 10.00      A   
ATOM   1947  C   ILE   207     -44.254   7.657   0.847  1.00 10.00      A   
ATOM   1948  O   ILE   207     -43.675   8.597   0.300  1.00 10.00      A   
ATOM   1949  N   LEU   208     -44.875   6.697   0.171  1.00 10.00      A   
ATOM   1950  HN  LEU   208     -45.325   5.981   0.668  1.00 10.00      A   
ATOM   1951  CA  LEU   208     -44.903   6.672  -1.288  1.00 10.00      A   
ATOM   1952  CB  LEU   208     -45.669   5.445  -1.793  1.00 10.00      A   
ATOM   1953  CG  LEU   208     -45.155   4.079  -1.330  1.00 10.00      A   
ATOM   1954  CD1 LEU   208     -45.859   3.635  -0.055  1.00 10.00      A   
ATOM   1955  CD2 LEU   208     -45.327   3.044  -2.430  1.00 10.00      A   
ATOM   1956  C   LEU   208     -45.530   7.946  -1.850  1.00 10.00      A   
ATOM   1957  O   LEU   208     -45.165   8.407  -2.930  1.00 10.00      A   
ATOM   1958  N   ASP   209     -46.455   8.523  -1.093  1.00 10.00      A   
ATOM   1959  HN  ASP   209     -46.681   8.116  -0.228  1.00 10.00      A   
ATOM   1960  CA  ASP   209     -47.146   9.743  -1.503  1.00 10.00      A   
ATOM   1961  CB  ASP   209     -48.303  10.039  -0.539  1.00 10.00      A   
ATOM   1962  CG  ASP   209     -49.627   9.428  -0.961  1.00 10.00      A   
ATOM   1963  OD1 ASP   209     -49.625   8.480  -1.778  1.00 10.00      A   
ATOM   1964  OD2 ASP   209     -50.682   9.886  -0.465  1.00 10.00      A   
ATOM   1965  C   ASP   209     -46.197  10.940  -1.529  1.00 10.00      A   
ATOM   1966  O   ASP   209     -46.379  11.875  -2.310  1.00 10.00      A   
ATOM   1967  N   TYR   210     -45.168  10.887  -0.691  1.00 10.00      A   
ATOM   1968  HN  TYR   210     -45.046  10.086  -0.138  1.00 10.00      A   
ATOM   1969  CA  TYR   210     -44.206  11.979  -0.579  1.00 10.00      A   
ATOM   1970  CB  TYR   210     -43.706  12.105   0.864  1.00 10.00      A   
ATOM   1971  CG  TYR   210     -44.818  12.247   1.879  1.00 10.00      A   
ATOM   1972  CD1 TYR   210     -45.219  11.168   2.658  1.00 10.00      A   
ATOM   1973  CD2 TYR   210     -45.477  13.457   2.050  1.00 10.00      A   
ATOM   1974  CE1 TYR   210     -46.244  11.291   3.578  1.00 10.00      A   
ATOM   1975  CE2 TYR   210     -46.499  13.590   2.968  1.00 10.00      A   
ATOM   1976  CZ  TYR   210     -46.880  12.505   3.728  1.00 10.00      A   
ATOM   1977  OH  TYR   210     -47.903  12.637   4.641  1.00 10.00      A   
ATOM   1978  HH  TYR   210     -47.754  12.033   5.381  1.00 10.00      A   
ATOM   1979  C   TYR   210     -43.026  11.816  -1.531  1.00 10.00      A   
ATOM   1980  O   TYR   210     -42.535  12.796  -2.093  1.00 10.00      A   
ATOM   1981  N   ILE   211     -42.564  10.587  -1.706  1.00 10.00      A   
ATOM   1982  HN  ILE   211     -42.983   9.840  -1.225  1.00 10.00      A   
ATOM   1983  CA  ILE   211     -41.433  10.330  -2.589  1.00 10.00      A   
ATOM   1984  CB  ILE   211     -40.651   9.055  -2.201  1.00 10.00      A   
ATOM   1985  CG1 ILE   211     -41.589   7.847  -2.084  1.00 10.00      A   
ATOM   1986  CG2 ILE   211     -39.883   9.273  -0.907  1.00 10.00      A   
ATOM   1987  CD1 ILE   211     -40.882   6.532  -1.833  1.00 10.00      A   
ATOM   1988  C   ILE   211     -41.856  10.250  -4.051  1.00 10.00      A   
ATOM   1989  O   ILE   211     -41.113  10.680  -4.936  1.00 10.00      A   
ATOM   1990  N   LYS   212     -43.055   9.716  -4.289  1.00 10.00      A   
ATOM   1991  HN  LYS   212     -43.602   9.419  -3.529  1.00 10.00      A   
ATOM   1992  CA  LYS   212     -43.586   9.556  -5.643  1.00 10.00      A   
ATOM   1993  CB  LYS   212     -43.751  10.918  -6.332  1.00 10.00      A   
ATOM   1994  CG  LYS   212     -44.785  10.944  -7.447  1.00 10.00      A   
ATOM   1995  CD  LYS   212     -44.132  10.907  -8.819  1.00 10.00      A   
ATOM   1996  CE  LYS   212     -43.209  12.098  -9.029  1.00 10.00      A   
ATOM   1997  NZ  LYS   212     -42.494  12.024 -10.328  1.00 10.00      A   
ATOM   1998  HZ1 LYS   212     -41.824  12.815 -10.413  1.00 10.00      A   
ATOM   1999  HZ2 LYS   212     -43.172  12.072 -11.114  1.00 10.00      A   
ATOM   2000  HZ3 LYS   212     -41.969  11.132 -10.397  1.00 10.00      A   
ATOM   2001  C   LYS   212     -42.690   8.618  -6.464  1.00 10.00      A   
ATOM   2002  O   LYS   212     -41.902   9.064  -7.304  1.00 10.00      A   
ATOM   2003  N   PRO   213     -42.788   7.301  -6.211  1.00 10.00      A   
ATOM   2004  CA  PRO   213     -41.979   6.290  -6.902  1.00 10.00      A   
ATOM   2005  CB  PRO   213     -42.243   4.998  -6.109  1.00 10.00      A   
ATOM   2006  CG  PRO   213     -42.966   5.428  -4.875  1.00 10.00      A   
ATOM   2007  CD  PRO   213     -43.698   6.685  -5.239  1.00 10.00      A   
ATOM   2008  C   PRO   213     -42.389   6.105  -8.359  1.00 10.00      A   
ATOM   2009  O   PRO   213     -43.534   6.363  -8.733  1.00 10.00      A   
ATOM   2010  N   ASP   214     -41.445   5.651  -9.172  1.00 10.00      A   
ATOM   2011  HN  ASP   214     -40.556   5.458  -8.808  1.00 10.00      A   
ATOM   2012  CA  ASP   214     -41.689   5.428 -10.590  1.00 10.00      A   
ATOM   2013  CB  ASP   214     -40.378   5.517 -11.379  1.00 10.00      A   
ATOM   2014  CG  ASP   214     -39.724   6.877 -11.291  1.00 10.00      A   
ATOM   2015  OD1 ASP   214     -40.046   7.753 -12.120  1.00 10.00      A   
ATOM   2016  OD2 ASP   214     -38.887   7.077 -10.389  1.00 10.00      A   
ATOM   2017  C   ASP   214     -42.300   4.056 -10.811  1.00 10.00      A   
ATOM   2018  O   ASP   214     -43.244   3.899 -11.582  1.00 10.00      A   
ATOM   2019  N   TYR   215     -41.747   3.061 -10.131  1.00 10.00      A   
ATOM   2020  HN  TYR   215     -40.999   3.252  -9.525  1.00 10.00      A   
ATOM   2021  CA  TYR   215     -42.229   1.695 -10.263  1.00 10.00      A   
ATOM   2022  CB  TYR   215     -41.205   0.827 -10.998  1.00 10.00      A   
ATOM   2023  CG  TYR   215     -40.977   1.242 -12.431  1.00 10.00      A   
ATOM   2024  CD1 TYR   215     -39.811   1.893 -12.806  1.00 10.00      A   
ATOM   2025  CD2 TYR   215     -41.931   0.992 -13.408  1.00 10.00      A   
ATOM   2026  CE1 TYR   215     -39.601   2.284 -14.113  1.00 10.00      A   
ATOM   2027  CE2 TYR   215     -41.729   1.377 -14.718  1.00 10.00      A   
ATOM   2028  CZ  TYR   215     -40.563   2.024 -15.065  1.00 10.00      A   
ATOM   2029  OH  TYR   215     -40.360   2.415 -16.368  1.00 10.00      A   
ATOM   2030  HH  TYR   215     -39.578   1.966 -16.718  1.00 10.00      A   
ATOM   2031  C   TYR   215     -42.574   1.079  -8.914  1.00 10.00      A   
ATOM   2032  O   TYR   215     -41.686   0.720  -8.136  1.00 10.00      A   
ATOM   2033  N   VAL   216     -43.864   0.951  -8.652  1.00 10.00      A   
ATOM   2034  HN  VAL   216     -44.518   1.245  -9.324  1.00 10.00      A   
ATOM   2035  CA  VAL   216     -44.348   0.370  -7.411  1.00 10.00      A   
ATOM   2036  CB  VAL   216     -45.598   1.113  -6.890  1.00 10.00      A   
ATOM   2037  CG1 VAL   216     -46.102   0.490  -5.596  1.00 10.00      A   
ATOM   2038  CG2 VAL   216     -45.297   2.591  -6.691  1.00 10.00      A   
ATOM   2039  C   VAL   216     -44.687  -1.100  -7.639  1.00 10.00      A   
ATOM   2040  O   VAL   216     -45.509  -1.435  -8.495  1.00 10.00      A   
ATOM   2041  N   HIS   217     -44.028  -1.974  -6.895  1.00 10.00      A   
ATOM   2042  HN  HIS   217     -43.377  -1.647  -6.231  1.00 10.00      A   
ATOM   2043  CA  HIS   217     -44.249  -3.406  -7.018  1.00 10.00      A   
ATOM   2044  CB  HIS   217     -42.975  -4.110  -7.513  1.00 10.00      A   
ATOM   2045  CG  HIS   217     -42.552  -3.751  -8.910  1.00 10.00      A   
ATOM   2046  ND1 HIS   217     -42.499  -4.663  -9.944  1.00 10.00      A   
ATOM   2047  HD1 HIS   217     -42.736  -5.615  -9.887  1.00 10.00      A   
ATOM   2048  CD2 HIS   217     -42.140  -2.572  -9.440  1.00 10.00      A   
ATOM   2049  CE1 HIS   217     -42.073  -4.064 -11.040  1.00 10.00      A   
ATOM   2050  NE2 HIS   217     -41.851  -2.797 -10.761  1.00 10.00      A   
ATOM   2051  HE2 HIS   217     -41.548  -2.120 -11.409  1.00 10.00      A   
ATOM   2052  C   HIS   217     -44.672  -3.986  -5.673  1.00 10.00      A   
ATOM   2053  O   HIS   217     -44.091  -3.658  -4.638  1.00 10.00      A   
ATOM   2054  N   VAL   218     -45.688  -4.833  -5.686  1.00 10.00      A   
ATOM   2055  HN  VAL   218     -46.120  -5.054  -6.542  1.00 10.00      A   
ATOM   2056  CA  VAL   218     -46.179  -5.454  -4.463  1.00 10.00      A   
ATOM   2057  CB  VAL   218     -47.716  -5.377  -4.354  1.00 10.00      A   
ATOM   2058  CG1 VAL   218     -48.173  -5.870  -2.991  1.00 10.00      A   
ATOM   2059  CG2 VAL   218     -48.204  -3.956  -4.597  1.00 10.00      A   
ATOM   2060  C   VAL   218     -45.733  -6.913  -4.400  1.00 10.00      A   
ATOM   2061  O   VAL   218     -46.040  -7.702  -5.296  1.00 10.00      A   
ATOM   2062  N   LEU   219     -45.001  -7.259  -3.349  1.00 10.00      A   
ATOM   2063  HN  LEU   219     -44.799  -6.584  -2.664  1.00 10.00      A   
ATOM   2064  CA  LEU   219     -44.495  -8.614  -3.174  1.00 10.00      A   
ATOM   2065  CB  LEU   219     -43.063  -8.567  -2.627  1.00 10.00      A   
ATOM   2066  CG  LEU   219     -42.248  -9.863  -2.688  1.00 10.00      A   
ATOM   2067  CD1 LEU   219     -40.771  -9.543  -2.820  1.00 10.00      A   
ATOM   2068  CD2 LEU   219     -42.487 -10.719  -1.454  1.00 10.00      A   
ATOM   2069  C   LEU   219     -45.393  -9.433  -2.250  1.00 10.00      A   
ATOM   2070  O   LEU   219     -45.665  -9.038  -1.116  1.00 10.00      A   
ATOM   2071  N   TYR   220     -45.831 -10.580  -2.744  1.00 10.00      A   
ATOM   2072  HN  TYR   220     -45.558 -10.839  -3.654  1.00 10.00      A   
ATOM   2073  CA  TYR   220     -46.686 -11.481  -1.988  1.00 10.00      A   
ATOM   2074  CB  TYR   220     -48.164 -11.179  -2.257  1.00 10.00      A   
ATOM   2075  CG  TYR   220     -49.133 -11.971  -1.401  1.00 10.00      A   
ATOM   2076  CD1 TYR   220     -49.021 -11.977  -0.018  1.00 10.00      A   
ATOM   2077  CD2 TYR   220     -50.160 -12.709  -1.978  1.00 10.00      A   
ATOM   2078  CE1 TYR   220     -49.903 -12.693   0.768  1.00 10.00      A   
ATOM   2079  CE2 TYR   220     -51.047 -13.428  -1.200  1.00 10.00      A   
ATOM   2080  CZ  TYR   220     -50.914 -13.417   0.174  1.00 10.00      A   
ATOM   2081  OH  TYR   220     -51.796 -14.133   0.954  1.00 10.00      A   
ATOM   2082  HH  TYR   220     -51.870 -15.033   0.609  1.00 10.00      A   
ATOM   2083  C   TYR   220     -46.359 -12.918  -2.366  1.00 10.00      A   
ATOM   2084  O   TYR   220     -46.195 -13.230  -3.548  1.00 10.00      A   
ATOM   2085  N   GLN   221     -46.249 -13.775  -1.359  1.00 10.00      A   
ATOM   2086  HN  GLN   221     -46.381 -13.447  -0.443  1.00 10.00      A   
ATOM   2087  CA  GLN   221     -45.926 -15.188  -1.557  1.00 10.00      A   
ATOM   2088  CB  GLN   221     -46.965 -15.903  -2.428  1.00 10.00      A   
ATOM   2089  CG  GLN   221     -48.259 -16.223  -1.701  1.00 10.00      A   
ATOM   2090  CD  GLN   221     -48.987 -17.405  -2.306  1.00 10.00      A   
ATOM   2091  OE1 GLN   221     -48.728 -18.555  -1.953  1.00 10.00      A   
ATOM   2092  NE2 GLN   221     -49.896 -17.137  -3.228  1.00 10.00      A   
ATOM   2093 HE21 GLN   221     -50.051 -16.199  -3.472  1.00 10.00      A   
ATOM   2094 HE22 GLN   221     -50.387 -17.888  -3.624  1.00 10.00      A   
ATOM   2095  C   GLN   221     -44.517 -15.363  -2.118  1.00 10.00      A   
ATOM   2096  O   GLN   221     -44.231 -16.324  -2.830  1.00 10.00      A   
ATOM   2097  N   GLY   222     -43.643 -14.418  -1.787  1.00 10.00      A   
ATOM   2098  HN  GLY   222     -43.935 -13.678  -1.212  1.00 10.00      A   
ATOM   2099  CA  GLY   222     -42.268 -14.475  -2.246  1.00 10.00      A   
ATOM   2100  C   GLY   222     -42.101 -14.093  -3.705  1.00 10.00      A   
ATOM   2101  O   GLY   222     -41.043 -14.325  -4.289  1.00 10.00      A   
ATOM   2102  N   ARG   223     -43.140 -13.512  -4.293  1.00 10.00      A   
ATOM   2103  HN  ARG   223     -43.958 -13.357  -3.772  1.00 10.00      A   
ATOM   2104  CA  ARG   223     -43.102 -13.098  -5.692  1.00 10.00      A   
ATOM   2105  CB  ARG   223     -43.814 -14.126  -6.573  1.00 10.00      A   
ATOM   2106  CG  ARG   223     -43.006 -15.375  -6.864  1.00 10.00      A   
ATOM   2107  CD  ARG   223     -43.655 -16.197  -7.964  1.00 10.00      A   
ATOM   2108  NE  ARG   223     -42.856 -17.369  -8.306  1.00 10.00      A   
ATOM   2109  HE  ARG   223     -42.152 -17.639  -7.666  1.00 10.00      A   
ATOM   2110  CZ  ARG   223     -43.012 -18.084  -9.418  1.00 10.00      A   
ATOM   2111  NH1 ARG   223     -43.940 -17.752 -10.306  1.00 10.00      A   
ATOM   2112 HH11 ARG   223     -44.557 -16.928 -10.141  1.00 10.00      A   
ATOM   2113 HH12 ARG   223     -44.055 -18.317 -11.176  1.00 10.00      A   
ATOM   2114  NH2 ARG   223     -42.237 -19.133  -9.643  1.00 10.00      A   
ATOM   2115 HH21 ARG   223     -41.500 -19.404  -8.955  1.00 10.00      A   
ATOM   2116 HH22 ARG   223     -42.358 -19.693 -10.514  1.00 10.00      A   
ATOM   2117  C   ARG   223     -43.781 -11.750  -5.863  1.00 10.00      A   
ATOM   2118  O   ARG   223     -44.547 -11.326  -5.001  1.00 10.00      A   
ATOM   2119  N   ILE   224     -43.500 -11.075  -6.967  1.00 10.00      A   
ATOM   2120  HN  ILE   224     -42.876 -11.458  -7.622  1.00 10.00      A   
ATOM   2121  CA  ILE   224     -44.115  -9.784  -7.234  1.00 10.00      A   
ATOM   2122  CB  ILE   224     -43.220  -8.870  -8.098  1.00 10.00      A   
ATOM   2123  CG1 ILE   224     -41.845  -8.694  -7.451  1.00 10.00      A   
ATOM   2124  CG2 ILE   224     -43.887  -7.519  -8.300  1.00 10.00      A   
ATOM   2125  CD1 ILE   224     -40.724  -9.361  -8.218  1.00 10.00      A   
ATOM   2126  C   ILE   224     -45.455 -10.000  -7.925  1.00 10.00      A   
ATOM   2127  O   ILE   224     -45.514 -10.539  -9.031  1.00 10.00      A   
ATOM   2128  N   VAL   225     -46.526  -9.595  -7.261  1.00 10.00      A   
ATOM   2129  HN  VAL   225     -46.412  -9.160  -6.386  1.00 10.00      A   
ATOM   2130  CA  VAL   225     -47.867  -9.761  -7.803  1.00 10.00      A   
ATOM   2131  CB  VAL   225     -48.897 -10.077  -6.697  1.00 10.00      A   
ATOM   2132  CG1 VAL   225     -50.247 -10.425  -7.305  1.00 10.00      A   
ATOM   2133  CG2 VAL   225     -48.403 -11.211  -5.812  1.00 10.00      A   
ATOM   2134  C   VAL   225     -48.313  -8.519  -8.567  1.00 10.00      A   
ATOM   2135  O   VAL   225     -48.463  -8.549  -9.788  1.00 10.00      A   
ATOM   2136  N   LYS   226     -48.511  -7.426  -7.846  1.00 10.00      A   
ATOM   2137  HN  LYS   226     -48.345  -7.451  -6.881  1.00 10.00      A   
ATOM   2138  CA  LYS   226     -48.956  -6.185  -8.459  1.00 10.00      A   
ATOM   2139  CB  LYS   226     -49.891  -5.417  -7.522  1.00 10.00      A   
ATOM   2140  CG  LYS   226     -51.351  -5.819  -7.645  1.00 10.00      A   
ATOM   2141  CD  LYS   226     -51.842  -5.646  -9.073  1.00 10.00      A   
ATOM   2142  CE  LYS   226     -53.285  -6.093  -9.233  1.00 10.00      A   
ATOM   2143  NZ  LYS   226     -53.692  -6.105 -10.663  1.00 10.00      A   
ATOM   2144  HZ1 LYS   226     -53.436  -5.206 -11.116  1.00 10.00      A   
ATOM   2145  HZ2 LYS   226     -54.719  -6.238 -10.744  1.00 10.00      A   
ATOM   2146  HZ3 LYS   226     -53.216  -6.881 -11.167  1.00 10.00      A   
ATOM   2147  C   LYS   226     -47.787  -5.307  -8.879  1.00 10.00      A   
ATOM   2148  O   LYS   226     -46.753  -5.271  -8.211  1.00 10.00      A   
ATOM   2149  N   SER   227     -47.961  -4.606  -9.991  1.00 10.00      A   
ATOM   2150  HN  SER   227     -48.808  -4.687 -10.480  1.00 10.00      A   
ATOM   2151  CA  SER   227     -46.933  -3.721 -10.512  1.00 10.00      A   
ATOM   2152  CB  SER   227     -45.982  -4.490 -11.433  1.00 10.00      A   
ATOM   2153  OG  SER   227     -44.937  -3.651 -11.896  1.00 10.00      A   
ATOM   2154  HG  SER   227     -44.691  -3.913 -12.793  1.00 10.00      A   
ATOM   2155  C   SER   227     -47.561  -2.554 -11.269  1.00 10.00      A   
ATOM   2156  O   SER   227     -48.423  -2.749 -12.129  1.00 10.00      A   
ATOM   2157  N   GLY   228     -47.128  -1.349 -10.936  1.00 10.00      A   
ATOM   2158  HN  GLY   228     -46.446  -1.264 -10.230  1.00 10.00      A   
ATOM   2159  CA  GLY   228     -47.639  -0.160 -11.585  1.00 10.00      A   
ATOM   2160  C   GLY   228     -46.835   1.057 -11.188  1.00 10.00      A   
ATOM   2161  O   GLY   228     -45.714   0.921 -10.699  1.00 10.00      A   
ATOM   2162  N   ASP   229     -47.388   2.239 -11.403  1.00 10.00      A   
ATOM   2163  HN  ASP   229     -48.278   2.287 -11.814  1.00 10.00      A   
ATOM   2164  CA  ASP   229     -46.701   3.474 -11.042  1.00 10.00      A   
ATOM   2165  CB  ASP   229     -46.919   4.566 -12.094  1.00 10.00      A   
ATOM   2166  CG  ASP   229     -48.355   5.032 -12.183  1.00 10.00      A   
ATOM   2167  OD1 ASP   229     -49.116   4.471 -13.000  1.00 10.00      A   
ATOM   2168  OD2 ASP   229     -48.729   5.965 -11.443  1.00 10.00      A   
ATOM   2169  C   ASP   229     -47.138   3.947  -9.657  1.00 10.00      A   
ATOM   2170  O   ASP   229     -47.778   3.202  -8.917  1.00 10.00      A   
ATOM   2171  N   PHE   230     -46.803   5.183  -9.312  1.00 10.00      A   
ATOM   2172  HN  PHE   230     -46.312   5.740  -9.951  1.00 10.00      A   
ATOM   2173  CA  PHE   230     -47.146   5.737  -8.007  1.00 10.00      A   
ATOM   2174  CB  PHE   230     -46.504   7.114  -7.794  1.00 10.00      A   
ATOM   2175  CG  PHE   230     -46.979   8.192  -8.733  1.00 10.00      A   
ATOM   2176  CD1 PHE   230     -47.861   9.168  -8.296  1.00 10.00      A   
ATOM   2177  CD2 PHE   230     -46.539   8.236 -10.046  1.00 10.00      A   
ATOM   2178  CE1 PHE   230     -48.295  10.164  -9.148  1.00 10.00      A   
ATOM   2179  CE2 PHE   230     -46.971   9.229 -10.905  1.00 10.00      A   
ATOM   2180  CZ  PHE   230     -47.850  10.194 -10.455  1.00 10.00      A   
ATOM   2181  C   PHE   230     -48.654   5.787  -7.748  1.00 10.00      A   
ATOM   2182  O   PHE   230     -49.084   5.727  -6.598  1.00 10.00      A   
ATOM   2183  N   THR   231     -49.456   5.883  -8.803  1.00 10.00      A   
ATOM   2184  HN  THR   231     -49.064   5.920  -9.710  1.00 10.00      A   
ATOM   2185  CA  THR   231     -50.906   5.945  -8.642  1.00 10.00      A   
ATOM   2186  CB  THR   231     -51.604   6.670  -9.814  1.00 10.00      A   
ATOM   2187  OG1 THR   231     -51.276   6.030 -11.050  1.00 10.00      A   
ATOM   2188  HG1 THR   231     -50.312   6.050 -11.178  1.00 10.00      A   
ATOM   2189  CG2 THR   231     -51.188   8.129  -9.875  1.00 10.00      A   
ATOM   2190  C   THR   231     -51.526   4.562  -8.448  1.00 10.00      A   
ATOM   2191  O   THR   231     -52.726   4.444  -8.194  1.00 10.00      A   
ATOM   2192  N   LEU   232     -50.701   3.519  -8.548  1.00 10.00      A   
ATOM   2193  HN  LEU   232     -49.748   3.678  -8.731  1.00 10.00      A   
ATOM   2194  CA  LEU   232     -51.174   2.147  -8.387  1.00 10.00      A   
ATOM   2195  CB  LEU   232     -50.027   1.147  -8.575  1.00 10.00      A   
ATOM   2196  CG  LEU   232     -50.392  -0.334  -8.435  1.00 10.00      A   
ATOM   2197  CD1 LEU   232     -51.081  -0.845  -9.692  1.00 10.00      A   
ATOM   2198  CD2 LEU   232     -49.163  -1.165  -8.107  1.00 10.00      A   
ATOM   2199  C   LEU   232     -51.828   1.942  -7.026  1.00 10.00      A   
ATOM   2200  O   LEU   232     -52.853   1.274  -6.921  1.00 10.00      A   
ATOM   2201  N   VAL   233     -51.239   2.534  -5.992  1.00 10.00      A   
ATOM   2202  HN  VAL   233     -50.430   3.065  -6.147  1.00 10.00      A   
ATOM   2203  CA  VAL   233     -51.763   2.414  -4.634  1.00 10.00      A   
ATOM   2204  CB  VAL   233     -50.900   3.188  -3.612  1.00 10.00      A   
ATOM   2205  CG1 VAL   233     -51.284   2.807  -2.190  1.00 10.00      A   
ATOM   2206  CG2 VAL   233     -49.421   2.926  -3.854  1.00 10.00      A   
ATOM   2207  C   VAL   233     -53.210   2.902  -4.558  1.00 10.00      A   
ATOM   2208  O   VAL   233     -54.078   2.219  -4.010  1.00 10.00      A   
ATOM   2209  N   LYS   234     -53.469   4.073  -5.130  1.00 10.00      A   
ATOM   2210  HN  LYS   234     -52.739   4.572  -5.553  1.00 10.00      A   
ATOM   2211  CA  LYS   234     -54.812   4.638  -5.132  1.00 10.00      A   
ATOM   2212  CB  LYS   234     -54.811   6.072  -5.668  1.00 10.00      A   
ATOM   2213  CG  LYS   234     -54.156   7.073  -4.732  1.00 10.00      A   
ATOM   2214  CD  LYS   234     -54.515   8.501  -5.103  1.00 10.00      A   
ATOM   2215  CE  LYS   234     -53.875   9.492  -4.145  1.00 10.00      A   
ATOM   2216  NZ  LYS   234     -54.493  10.845  -4.230  1.00 10.00      A   
ATOM   2217  HZ1 LYS   234     -55.487  10.809  -3.925  1.00 10.00      A   
ATOM   2218  HZ2 LYS   234     -54.456  11.195  -5.209  1.00 10.00      A   
ATOM   2219  HZ3 LYS   234     -53.980  11.510  -3.618  1.00 10.00      A   
ATOM   2220  C   LYS   234     -55.781   3.762  -5.919  1.00 10.00      A   
ATOM   2221  O   LYS   234     -56.940   3.607  -5.534  1.00 10.00      A   
ATOM   2222  N   GLN   235     -55.301   3.185  -7.014  1.00 10.00      A   
ATOM   2223  HN  GLN   235     -54.369   3.360  -7.280  1.00 10.00      A   
ATOM   2224  CA  GLN   235     -56.125   2.305  -7.834  1.00 10.00      A   
ATOM   2225  CB  GLN   235     -55.411   1.965  -9.144  1.00 10.00      A   
ATOM   2226  CG  GLN   235     -55.209   3.154 -10.070  1.00 10.00      A   
ATOM   2227  CD  GLN   235     -54.555   2.762 -11.380  1.00 10.00      A   
ATOM   2228  OE1 GLN   235     -53.768   1.815 -11.436  1.00 10.00      A   
ATOM   2229  NE2 GLN   235     -54.875   3.483 -12.443  1.00 10.00      A   
ATOM   2230 HE21 GLN   235     -55.508   4.222 -12.326  1.00 10.00      A   
ATOM   2231 HE22 GLN   235     -54.472   3.244 -13.304  1.00 10.00      A   
ATOM   2232  C   GLN   235     -56.444   1.027  -7.066  1.00 10.00      A   
ATOM   2233  O   GLN   235     -57.558   0.508  -7.128  1.00 10.00      A   
ATOM   2234  N   LEU   236     -55.454   0.535  -6.330  1.00 10.00      A   
ATOM   2235  HN  LEU   236     -54.586   0.998  -6.329  1.00 10.00      A   
ATOM   2236  CA  LEU   236     -55.614  -0.673  -5.536  1.00 10.00      A   
ATOM   2237  CB  LEU   236     -54.289  -1.079  -4.883  1.00 10.00      A   
ATOM   2238  CG  LEU   236     -53.181  -1.551  -5.831  1.00 10.00      A   
ATOM   2239  CD1 LEU   236     -51.908  -1.859  -5.057  1.00 10.00      A   
ATOM   2240  CD2 LEU   236     -53.632  -2.761  -6.637  1.00 10.00      A   
ATOM   2241  C   LEU   236     -56.692  -0.481  -4.477  1.00 10.00      A   
ATOM   2242  O   LEU   236     -57.640  -1.260  -4.402  1.00 10.00      A   
ATOM   2243  N   GLU   237     -56.560   0.575  -3.682  1.00 10.00      A   
ATOM   2244  HN  GLU   237     -55.791   1.176  -3.808  1.00 10.00      A   
ATOM   2245  CA  GLU   237     -57.526   0.868  -2.628  1.00 10.00      A   
ATOM   2246  CB  GLU   237     -57.110   2.115  -1.846  1.00 10.00      A   
ATOM   2247  CG  GLU   237     -55.775   1.977  -1.129  1.00 10.00      A   
ATOM   2248  CD  GLU   237     -55.452   3.169  -0.251  1.00 10.00      A   
ATOM   2249  OE1 GLU   237     -55.217   4.270  -0.790  1.00 10.00      A   
ATOM   2250  OE2 GLU   237     -55.425   3.012   0.990  1.00 10.00      A   
ATOM   2251  C   GLU   237     -58.928   1.039  -3.209  1.00 10.00      A   
ATOM   2252  O   GLU   237     -59.921   0.659  -2.588  1.00 10.00      A   
ATOM   2253  N   GLU   238     -58.986   1.588  -4.416  1.00 10.00      A   
ATOM   2254  HN  GLU   238     -58.150   1.862  -4.853  1.00 10.00      A   
ATOM   2255  CA  GLU   238     -60.242   1.808  -5.115  1.00 10.00      A   
ATOM   2256  CB  GLU   238     -59.965   2.592  -6.403  1.00 10.00      A   
ATOM   2257  CG  GLU   238     -61.005   2.434  -7.501  1.00 10.00      A   
ATOM   2258  CD  GLU   238     -60.429   2.692  -8.877  1.00 10.00      A   
ATOM   2259  OE1 GLU   238     -60.098   1.716  -9.582  1.00 10.00      A   
ATOM   2260  OE2 GLU   238     -60.304   3.877  -9.260  1.00 10.00      A   
ATOM   2261  C   GLU   238     -60.915   0.478  -5.449  1.00 10.00      A   
ATOM   2262  O   GLU   238     -62.124   0.318  -5.274  1.00 10.00      A   
ATOM   2263  N   GLN   239     -60.120  -0.480  -5.913  1.00 10.00      A   
ATOM   2264  HN  GLN   239     -59.160  -0.293  -6.017  1.00 10.00      A   
ATOM   2265  CA  GLN   239     -60.631  -1.795  -6.288  1.00 10.00      A   
ATOM   2266  CB  GLN   239     -59.743  -2.421  -7.363  1.00 10.00      A   
ATOM   2267  CG  GLN   239     -59.747  -1.642  -8.670  1.00 10.00      A   
ATOM   2268  CD  GLN   239     -61.096  -1.685  -9.361  1.00 10.00      A   
ATOM   2269  OE1 GLN   239     -61.774  -2.712  -9.354  1.00 10.00      A   
ATOM   2270  NE2 GLN   239     -61.507  -0.569  -9.940  1.00 10.00      A   
ATOM   2271 HE21 GLN   239     -60.921   0.227  -9.893  1.00 10.00      A   
ATOM   2272 HE22 GLN   239     -62.379  -0.573 -10.390  1.00 10.00      A   
ATOM   2273  C   GLN   239     -60.782  -2.727  -5.086  1.00 10.00      A   
ATOM   2274  O   GLN   239     -61.101  -3.909  -5.238  1.00 10.00      A   
ATOM   2275  N   GLY   240     -60.549  -2.197  -3.893  1.00 10.00      A   
ATOM   2276  HN  GLY   240     -60.283  -1.254  -3.831  1.00 10.00      A   
ATOM   2277  CA  GLY   240     -60.684  -2.993  -2.684  1.00 10.00      A   
ATOM   2278  C   GLY   240     -59.438  -3.789  -2.354  1.00 10.00      A   
ATOM   2279  O   GLY   240     -59.500  -4.786  -1.636  1.00 10.00      A   
ATOM   2280  N   TYR   241     -58.306  -3.356  -2.877  1.00 10.00      A   
ATOM   2281  HN  TYR   241     -58.316  -2.557  -3.453  1.00 10.00      A   
ATOM   2282  CA  TYR   241     -57.043  -4.029  -2.622  1.00 10.00      A   
ATOM   2283  CB  TYR   241     -56.190  -4.078  -3.891  1.00 10.00      A   
ATOM   2284  CG  TYR   241     -56.703  -4.993  -4.978  1.00 10.00      A   
ATOM   2285  CD1 TYR   241     -57.041  -4.492  -6.227  1.00 10.00      A   
ATOM   2286  CD2 TYR   241     -56.835  -6.359  -4.762  1.00 10.00      A   
ATOM   2287  CE1 TYR   241     -57.497  -5.323  -7.231  1.00 10.00      A   
ATOM   2288  CE2 TYR   241     -57.292  -7.197  -5.760  1.00 10.00      A   
ATOM   2289  CZ  TYR   241     -57.621  -6.674  -6.993  1.00 10.00      A   
ATOM   2290  OH  TYR   241     -58.068  -7.504  -7.994  1.00 10.00      A   
ATOM   2291  HH  TYR   241     -58.930  -7.864  -7.748  1.00 10.00      A   
ATOM   2292  C   TYR   241     -56.277  -3.307  -1.519  1.00 10.00      A   
ATOM   2293  O   TYR   241     -55.051  -3.327  -1.488  1.00 10.00      A   
ATOM   2294  N   GLY   242     -57.005  -2.680  -0.602  1.00 10.00      A   
ATOM   2295  HN  GLY   242     -57.986  -2.702  -0.667  1.00 10.00      A   
ATOM   2296  CA  GLY   242     -56.368  -1.963   0.491  1.00 10.00      A   
ATOM   2297  C   GLY   242     -55.829  -2.897   1.555  1.00 10.00      A   
ATOM   2298  O   GLY   242     -55.321  -2.457   2.585  1.00 10.00      A   
ATOM   2299  N   TRP   243     -55.946  -4.191   1.301  1.00 10.00      A   
ATOM   2300  HN  TRP   243     -56.366  -4.471   0.464  1.00 10.00      A   
ATOM   2301  CA  TRP   243     -55.474  -5.207   2.224  1.00 10.00      A   
ATOM   2302  CB  TRP   243     -56.488  -6.350   2.303  1.00 10.00      A   
ATOM   2303  CG  TRP   243     -57.895  -5.870   2.486  1.00 10.00      A   
ATOM   2304  CD1 TRP   243     -58.917  -5.953   1.585  1.00 10.00      A   
ATOM   2305  CD2 TRP   243     -58.427  -5.212   3.638  1.00 10.00      A   
ATOM   2306  NE1 TRP   243     -60.055  -5.399   2.113  1.00 10.00      A   
ATOM   2307  HE1 TRP   243     -60.925  -5.340   1.662  1.00 10.00      A   
ATOM   2308  CE2 TRP   243     -59.782  -4.938   3.372  1.00 10.00      A   
ATOM   2309  CE3 TRP   243     -57.890  -4.839   4.871  1.00 10.00      A   
ATOM   2310  CZ2 TRP   243     -60.605  -4.300   4.292  1.00 10.00      A   
ATOM   2311  CZ3 TRP   243     -58.708  -4.208   5.781  1.00 10.00      A   
ATOM   2312  CH2 TRP   243     -60.051  -3.945   5.489  1.00 10.00      A   
ATOM   2313  C   TRP   243     -54.118  -5.741   1.783  1.00 10.00      A   
ATOM   2314  O   TRP   243     -53.532  -6.602   2.445  1.00 10.00      A   
ATOM   2315  N   LEU   244     -53.629  -5.223   0.661  1.00 10.00      A   
ATOM   2316  HN  LEU   244     -54.145  -4.541   0.182  1.00 10.00      A   
ATOM   2317  CB  LEU   244     -52.196  -5.211  -1.338  1.00 10.00      A   
ATOM   2318  CG  LEU   244     -53.205  -5.792  -2.332  1.00 10.00      A   
ATOM   2319  CD1 LEU   244     -52.801  -5.446  -3.757  1.00 10.00      A   
ATOM   2320  CD2 LEU   244     -53.338  -7.298  -2.160  1.00 10.00      A   
ATOM   2321  CA  LEU   244     -52.345  -5.638   0.126  1.00 10.00      A   
ATOM   2322  C   LEU   244     -51.208  -5.067   0.958  1.00 10.00      A   
ATOM   2323  O   LEU   244     -51.319  -3.899   1.406  1.00 10.00      A   
ATOM   2324  OXT LEU   244     -50.213  -5.787   1.172  1.00 10.00      A   
ATOM   2325  CB  LEU    34      24.193  17.495 -12.743  1.00 10.00      B   
ATOM   2326  CG  LEU    34      24.340  17.649 -11.228  1.00 10.00      B   
ATOM   2327  CD1 LEU    34      25.142  16.498 -10.642  1.00 10.00      B   
ATOM   2328  CD2 LEU    34      24.990  18.979 -10.887  1.00 10.00      B   
ATOM   2329  C   LEU    34      23.264  18.291 -14.932  1.00 10.00      B   
ATOM   2330  O   LEU    34      23.910  17.377 -15.443  1.00 10.00      B   
ATOM   2331  N   LEU    34      21.792  18.053 -12.960  1.00 10.00      B   
ATOM   2332  HT1 LEU    34      21.521  17.120 -13.326  1.00 10.00      B   
ATOM   2333  HT2 LEU    34      21.109  18.757 -13.303  1.00 10.00      B   
ATOM   2334  HT3 LEU    34      21.754  18.029 -11.921  1.00 10.00      B   
ATOM   2335  CA  LEU    34      23.155  18.400 -13.415  1.00 10.00      B   
ATOM   2336  N   ALA    35      22.617  19.223 -15.639  1.00 10.00      B   
ATOM   2337  HN  ALA    35      22.119  19.919 -15.158  1.00 10.00      B   
ATOM   2338  CA  ALA    35      22.625  19.258 -17.105  1.00 10.00      B   
ATOM   2339  CB  ALA    35      22.093  17.962 -17.708  1.00 10.00      B   
ATOM   2340  C   ALA    35      24.007  19.608 -17.660  1.00 10.00      B   
ATOM   2341  O   ALA    35      24.930  19.925 -16.908  1.00 10.00      B   
ATOM   2342  N   LYS    36      24.145  19.557 -18.981  1.00 10.00      B   
ATOM   2343  HN  LYS    36      23.377  19.300 -19.536  1.00 10.00      B   
ATOM   2344  CA  LYS    36      25.416  19.873 -19.623  1.00 10.00      B   
ATOM   2345  CB  LYS    36      25.216  20.849 -20.787  1.00 10.00      B   
ATOM   2346  CG  LYS    36      24.443  20.281 -21.967  1.00 10.00      B   
ATOM   2347  CD  LYS    36      24.590  21.167 -23.194  1.00 10.00      B   
ATOM   2348  CE  LYS    36      24.052  20.480 -24.439  1.00 10.00      B   
ATOM   2349  NZ  LYS    36      24.455  21.190 -25.681  1.00 10.00      B   
ATOM   2350  HZ1 LYS    36      24.048  22.146 -25.698  1.00 10.00      B   
ATOM   2351  HZ2 LYS    36      24.120  20.670 -26.515  1.00 10.00      B   
ATOM   2352  HZ3 LYS    36      25.492  21.266 -25.730  1.00 10.00      B   
ATOM   2353  C   LYS    36      26.132  18.608 -20.092  1.00 10.00      B   
ATOM   2354  O   LYS    36      26.965  18.645 -21.004  1.00 10.00      B   
ATOM   2355  N   GLY    37      25.803  17.490 -19.465  1.00 10.00      B   
ATOM   2356  HN  GLY    37      25.146  17.524 -18.741  1.00 10.00      B   
ATOM   2357  CA  GLY    37      26.418  16.230 -19.822  1.00 10.00      B   
ATOM   2358  C   GLY    37      27.644  15.947 -18.980  1.00 10.00      B   
ATOM   2359  O   GLY    37      27.995  16.737 -18.101  1.00 10.00      B   
ATOM   2360  N   ILE    38      28.294  14.822 -19.237  1.00 10.00      B   
ATOM   2361  HN  ILE    38      27.965  14.225 -19.943  1.00 10.00      B   
ATOM   2362  CA  ILE    38      29.486  14.446 -18.493  1.00 10.00      B   
ATOM   2363  CB  ILE    38      29.233  13.257 -17.536  1.00 10.00      B   
ATOM   2364  CG1 ILE    38      28.055  13.564 -16.605  1.00 10.00      B   
ATOM   2365  CG2 ILE    38      30.486  12.963 -16.725  1.00 10.00      B   
ATOM   2366  CD1 ILE    38      27.636  12.401 -15.736  1.00 10.00      B   
ATOM   2367  C   ILE    38      30.638  14.114 -19.438  1.00 10.00      B   
ATOM   2368  O   ILE    38      30.665  13.052 -20.061  1.00 10.00      B   
ATOM   2369  N   ASN    39      31.566  15.051 -19.560  1.00 10.00      B   
ATOM   2370  HN  ASN    39      31.463  15.887 -19.060  1.00 10.00      B   
ATOM   2371  CA  ASN    39      32.736  14.876 -20.407  1.00 10.00      B   
ATOM   2372  CB  ASN    39      32.757  15.914 -21.535  1.00 10.00      B   
ATOM   2373  CG  ASN    39      31.585  15.788 -22.485  1.00 10.00      B   
ATOM   2374  OD1 ASN    39      31.542  14.891 -23.330  1.00 10.00      B   
ATOM   2375  ND2 ASN    39      30.643  16.707 -22.376  1.00 10.00      B   
ATOM   2376 HD21 ASN    39      30.760  17.413 -21.704  1.00 10.00      B   
ATOM   2377 HD22 ASN    39      29.859  16.641 -22.963  1.00 10.00      B   
ATOM   2378  C   ASN    39      33.991  15.011 -19.556  1.00 10.00      B   
ATOM   2379  O   ASN    39      33.893  15.213 -18.345  1.00 10.00      B   
ATOM   2380  N   GLU    40      35.159  14.919 -20.183  1.00 10.00      B   
ATOM   2381  HN  GLU    40      35.174  14.774 -21.157  1.00 10.00      B   
ATOM   2382  CA  GLU    40      36.425  15.038 -19.464  1.00 10.00      B   
ATOM   2383  CB  GLU    40      37.606  14.860 -20.421  1.00 10.00      B   
ATOM   2384  CG  GLU    40      38.836  14.227 -19.785  1.00 10.00      B   
ATOM   2385  CD  GLU    40      39.946  15.222 -19.519  1.00 10.00      B   
ATOM   2386  OE1 GLU    40      40.814  15.404 -20.401  1.00 10.00      B   
ATOM   2387  OE2 GLU    40      39.957  15.830 -18.427  1.00 10.00      B   
ATOM   2388  C   GLU    40      36.513  16.385 -18.748  1.00 10.00      B   
ATOM   2389  O   GLU    40      37.000  16.470 -17.622  1.00 10.00      B   
ATOM   2390  N   GLU    41      36.014  17.429 -19.402  1.00 10.00      B   
ATOM   2391  HN  GLU    41      35.636  17.295 -20.300  1.00 10.00      B   
ATOM   2392  CA  GLU    41      36.023  18.770 -18.828  1.00 10.00      B   
ATOM   2393  CB  GLU    41      35.522  19.784 -19.851  1.00 10.00      B   
ATOM   2394  CG  GLU    41      36.562  20.180 -20.882  1.00 10.00      B   
ATOM   2395  CD  GLU    41      35.948  20.552 -22.211  1.00 10.00      B   
ATOM   2396  OE1 GLU    41      34.992  21.360 -22.228  1.00 10.00      B   
ATOM   2397  OE2 GLU    41      36.421  20.041 -23.246  1.00 10.00      B   
ATOM   2398  C   GLU    41      35.158  18.829 -17.577  1.00 10.00      B   
ATOM   2399  O   GLU    41      35.472  19.538 -16.621  1.00 10.00      B   
ATOM   2400  N   VAL    42      34.075  18.064 -17.589  1.00 10.00      B   
ATOM   2401  HN  VAL    42      33.895  17.511 -18.374  1.00 10.00      B   
ATOM   2402  CA  VAL    42      33.155  18.015 -16.462  1.00 10.00      B   
ATOM   2403  CB  VAL    42      31.811  17.364 -16.856  1.00 10.00      B   
ATOM   2404  CG1 VAL    42      30.845  17.359 -15.681  1.00 10.00      B   
ATOM   2405  CG2 VAL    42      31.199  18.091 -18.048  1.00 10.00      B   
ATOM   2406  C   VAL    42      33.785  17.250 -15.303  1.00 10.00      B   
ATOM   2407  O   VAL    42      33.598  17.600 -14.139  1.00 10.00      B   
ATOM   2408  N   VAL    43      34.546  16.209 -15.630  1.00 10.00      B   
ATOM   2409  HN  VAL    43      34.652  15.973 -16.576  1.00 10.00      B   
ATOM   2410  CA  VAL    43      35.223  15.408 -14.615  1.00 10.00      B   
ATOM   2411  CB  VAL    43      35.920  14.172 -15.229  1.00 10.00      B   
ATOM   2412  CG1 VAL    43      36.605  13.346 -14.150  1.00 10.00      B   
ATOM   2413  CG2 VAL    43      34.920  13.319 -15.996  1.00 10.00      B   
ATOM   2414  C   VAL    43      36.251  16.271 -13.886  1.00 10.00      B   
ATOM   2415  O   VAL    43      36.397  16.197 -12.666  1.00 10.00      B   
ATOM   2416  N   ARG    44      36.939  17.113 -14.646  1.00 10.00      B   
ATOM   2417  HN  ARG    44      36.774  17.122 -15.614  1.00 10.00      B   
ATOM   2418  CA  ARG    44      37.940  18.011 -14.086  1.00 10.00      B   
ATOM   2419  CB  ARG    44      38.789  18.617 -15.205  1.00 10.00      B   
ATOM   2420  CG  ARG    44      40.286  18.471 -15.005  1.00 10.00      B   
ATOM   2421  CD  ARG    44      40.762  17.084 -15.398  1.00 10.00      B   
ATOM   2422  NE  ARG    44      42.214  16.961 -15.305  1.00 10.00      B   
ATOM   2423  HE  ARG    44      42.651  17.368 -14.525  1.00 10.00      B   
ATOM   2424  CZ  ARG    44      42.969  16.337 -16.206  1.00 10.00      B   
ATOM   2425  NH1 ARG    44      42.419  15.776 -17.278  1.00 10.00      B   
ATOM   2426 HH11 ARG    44      41.378  15.821 -17.426  1.00 10.00      B   
ATOM   2427 HH12 ARG    44      43.018  15.288 -17.980  1.00 10.00      B   
ATOM   2428  NH2 ARG    44      44.279  16.282 -16.034  1.00 10.00      B   
ATOM   2429 HH21 ARG    44      44.714  16.726 -15.199  1.00 10.00      B   
ATOM   2430 HH22 ARG    44      44.880  15.790 -16.732  1.00 10.00      B   
ATOM   2431  C   ARG    44      37.271  19.133 -13.297  1.00 10.00      B   
ATOM   2432  O   ARG    44      37.909  19.797 -12.479  1.00 10.00      B   
ATOM   2433  N   ALA    45      35.980  19.329 -13.547  1.00 10.00      B   
ATOM   2434  HN  ALA    45      35.529  18.747 -14.196  1.00 10.00      B   
ATOM   2435  CA  ALA    45      35.208  20.371 -12.881  1.00 10.00      B   
ATOM   2436  CB  ALA    45      34.063  20.842 -13.765  1.00 10.00      B   
ATOM   2437  C   ALA    45      34.693  19.907 -11.523  1.00 10.00      B   
ATOM   2438  O   ALA    45      34.147  20.698 -10.754  1.00 10.00      B   
ATOM   2439  N   ILE    46      34.842  18.618 -11.239  1.00 10.00      B   
ATOM   2440  HN  ILE    46      35.242  18.022 -11.910  1.00 10.00      B   
ATOM   2441  CA  ILE    46      34.417  18.070  -9.954  1.00 10.00      B   
ATOM   2442  CB  ILE    46      34.324  16.529  -9.999  1.00 10.00      B   
ATOM   2443  CG1 ILE    46      33.429  16.087 -11.159  1.00 10.00      B   
ATOM   2444  CG2 ILE    46      33.788  15.980  -8.682  1.00 10.00      B   
ATOM   2445  CD1 ILE    46      33.683  14.668 -11.616  1.00 10.00      B   
ATOM   2446  C   ILE    46      35.439  18.482  -8.902  1.00 10.00      B   
ATOM   2447  O   ILE    46      35.108  18.735  -7.739  1.00 10.00      B   
ATOM   2448  N   SER    47      36.684  18.550  -9.343  1.00 10.00      B   
ATOM   2449  HN  SER    47      36.864  18.323 -10.279  1.00 10.00      B   
ATOM   2450  CA  SER    47      37.795  18.949  -8.505  1.00 10.00      B   
ATOM   2451  CB  SER    47      39.035  18.174  -8.950  1.00 10.00      B   
ATOM   2452  OG  SER    47      38.893  17.754 -10.300  1.00 10.00      B   
ATOM   2453  HG  SER    47      39.023  18.507 -10.886  1.00 10.00      B   
ATOM   2454  C   SER    47      38.023  20.450  -8.676  1.00 10.00      B   
ATOM   2455  O   SER    47      37.186  21.130  -9.276  1.00 10.00      B   
ATOM   2456  N   ALA    48      39.141  20.958  -8.147  1.00 10.00      B   
ATOM   2457  HN  ALA    48      39.757  20.353  -7.674  1.00 10.00      B   
ATOM   2458  CA  ALA    48      39.497  22.383  -8.241  1.00 10.00      B   
ATOM   2459  CB  ALA    48      39.577  22.859  -9.687  1.00 10.00      B   
ATOM   2460  C   ALA    48      38.586  23.277  -7.395  1.00 10.00      B   
ATOM   2461  O   ALA    48      39.070  24.062  -6.575  1.00 10.00      B   
ATOM   2462  N   LYS    49      37.274  23.159  -7.598  1.00 10.00      B   
ATOM   2463  HN  LYS    49      36.953  22.526  -8.285  1.00 10.00      B   
ATOM   2464  CA  LYS    49      36.297  23.941  -6.841  1.00 10.00      B   
ATOM   2465  CB  LYS    49      34.888  23.755  -7.423  1.00 10.00      B   
ATOM   2466  CG  LYS    49      34.378  22.320  -7.388  1.00 10.00      B   
ATOM   2467  CD  LYS    49      32.873  22.262  -7.604  1.00 10.00      B   
ATOM   2468  CE  LYS    49      32.328  20.860  -7.372  1.00 10.00      B   
ATOM   2469  NZ  LYS    49      30.847  20.857  -7.230  1.00 10.00      B   
ATOM   2470  HZ1 LYS    49      30.403  21.277  -8.073  1.00 10.00      B   
ATOM   2471  HZ2 LYS    49      30.564  21.412  -6.396  1.00 10.00      B   
ATOM   2472  HZ3 LYS    49      30.498  19.882  -7.114  1.00 10.00      B   
ATOM   2473  C   LYS    49      36.320  23.516  -5.375  1.00 10.00      B   
ATOM   2474  O   LYS    49      35.909  24.257  -4.484  1.00 10.00      B   
ATOM   2475  N   ARG    50      36.823  22.314  -5.145  1.00 10.00      B   
ATOM   2476  HN  ARG    50      37.146  21.787  -5.904  1.00 10.00      B   
ATOM   2477  CA  ARG    50      36.937  21.757  -3.813  1.00 10.00      B   
ATOM   2478  CB  ARG    50      35.920  20.628  -3.637  1.00 10.00      B   
ATOM   2479  CG  ARG    50      35.329  20.525  -2.240  1.00 10.00      B   
ATOM   2480  CD  ARG    50      34.915  19.095  -1.923  1.00 10.00      B   
ATOM   2481  NE  ARG    50      36.063  18.269  -1.542  1.00 10.00      B   
ATOM   2482  HE  ARG    50      36.510  18.490  -0.694  1.00 10.00      B   
ATOM   2483  CZ  ARG    50      36.534  17.260  -2.269  1.00 10.00      B   
ATOM   2484  NH1 ARG    50      35.956  16.932  -3.419  1.00 10.00      B   
ATOM   2485 HH11 ARG    50      35.129  17.469  -3.767  1.00 10.00      B   
ATOM   2486 HH12 ARG    50      36.334  16.133  -3.991  1.00 10.00      B   
ATOM   2487  NH2 ARG    50      37.591  16.583  -1.847  1.00 10.00      B   
ATOM   2488 HH21 ARG    50      37.971  15.781  -2.417  1.00 10.00      B   
ATOM   2489 HH22 ARG    50      38.057  16.843  -0.953  1.00 10.00      B   
ATOM   2490  C   ARG    50      38.346  21.204  -3.657  1.00 10.00      B   
ATOM   2491  O   ARG    50      39.015  20.932  -4.657  1.00 10.00      B   
ATOM   2492  N   ASN    51      38.799  21.047  -2.422  1.00 10.00      B   
ATOM   2493  HN  ASN    51      38.226  21.298  -1.664  1.00 10.00      B   
ATOM   2494  CA  ASN    51      40.136  20.517  -2.165  1.00 10.00      B   
ATOM   2495  CB  ASN    51      40.594  20.844  -0.737  1.00 10.00      B   
ATOM   2496  CG  ASN    51      42.097  20.707  -0.538  1.00 10.00      B   
ATOM   2497  OD1 ASN    51      42.746  19.850  -1.135  1.00 10.00      B   
ATOM   2498  ND2 ASN    51      42.662  21.555   0.308  1.00 10.00      B   
ATOM   2499 HD21 ASN    51      42.088  22.216   0.756  1.00 10.00      B   
ATOM   2500 HD22 ASN    51      43.630  21.497   0.446  1.00 10.00      B   
ATOM   2501  C   ASN    51      40.175  19.012  -2.419  1.00 10.00      B   
ATOM   2502  O   ASN    51      40.082  18.202  -1.491  1.00 10.00      B   
ATOM   2503  N   GLU    52      40.285  18.651  -3.688  1.00 10.00      B   
ATOM   2504  HN  GLU    52      40.336  19.349  -4.376  1.00 10.00      B   
ATOM   2505  CA  GLU    52      40.331  17.261  -4.094  1.00 10.00      B   
ATOM   2506  CB  GLU    52      39.421  17.046  -5.307  1.00 10.00      B   
ATOM   2507  CG  GLU    52      39.087  15.590  -5.600  1.00 10.00      B   
ATOM   2508  CD  GLU    52      38.134  14.999  -4.582  1.00 10.00      B   
ATOM   2509  OE1 GLU    52      38.569  14.725  -3.449  1.00 10.00      B   
ATOM   2510  OE2 GLU    52      36.939  14.821  -4.905  1.00 10.00      B   
ATOM   2511  C   GLU    52      41.758  16.862  -4.442  1.00 10.00      B   
ATOM   2512  O   GLU    52      42.379  17.456  -5.328  1.00 10.00      B   
ATOM   2513  N   PRO    53      42.308  15.871  -3.727  1.00 10.00      B   
ATOM   2514  CA  PRO    53      43.666  15.382  -3.972  1.00 10.00      B   
ATOM   2515  CB  PRO    53      43.852  14.285  -2.916  1.00 10.00      B   
ATOM   2516  CG  PRO    53      42.823  14.570  -1.879  1.00 10.00      B   
ATOM   2517  CD  PRO    53      41.658  15.163  -2.615  1.00 10.00      B   
ATOM   2518  C   PRO    53      43.800  14.785  -5.373  1.00 10.00      B   
ATOM   2519  O   PRO    53      42.838  14.236  -5.918  1.00 10.00      B   
ATOM   2520  N   GLU    54      44.998  14.876  -5.941  1.00 10.00      B   
ATOM   2521  HN  GLU    54      45.729  15.302  -5.442  1.00 10.00      B   
ATOM   2522  CA  GLU    54      45.262  14.358  -7.282  1.00 10.00      B   
ATOM   2523  CB  GLU    54      46.718  14.594  -7.685  1.00 10.00      B   
ATOM   2524  CG  GLU    54      47.158  16.045  -7.607  1.00 10.00      B   
ATOM   2525  CD  GLU    54      48.428  16.307  -8.387  1.00 10.00      B   
ATOM   2526  OE1 GLU    54      49.471  15.696  -8.066  1.00 10.00      B   
ATOM   2527  OE2 GLU    54      48.388  17.128  -9.329  1.00 10.00      B   
ATOM   2528  C   GLU    54      44.928  12.874  -7.389  1.00 10.00      B   
ATOM   2529  O   GLU    54      44.438  12.415  -8.421  1.00 10.00      B   
ATOM   2530  N   TRP    55      45.180  12.134  -6.315  1.00 10.00      B   
ATOM   2531  HN  TRP    55      45.567  12.560  -5.520  1.00 10.00      B   
ATOM   2532  CA  TRP    55      44.904  10.704  -6.293  1.00 10.00      B   
ATOM   2533  CB  TRP    55      45.469  10.054  -5.027  1.00 10.00      B   
ATOM   2534  CG  TRP    55      46.966  10.056  -4.980  1.00 10.00      B   
ATOM   2535  CD1 TRP    55      47.760  10.714  -4.087  1.00 10.00      B   
ATOM   2536  CD2 TRP    55      47.853   9.371  -5.873  1.00 10.00      B   
ATOM   2537  NE1 TRP    55      49.084  10.482  -4.369  1.00 10.00      B   
ATOM   2538  HE1 TRP    55      49.848  10.847  -3.868  1.00 10.00      B   
ATOM   2539  CE2 TRP    55      49.168   9.660  -5.459  1.00 10.00      B   
ATOM   2540  CE3 TRP    55      47.662   8.540  -6.979  1.00 10.00      B   
ATOM   2541  CZ2 TRP    55      50.284   9.151  -6.116  1.00 10.00      B   
ATOM   2542  CZ3 TRP    55      48.770   8.035  -7.630  1.00 10.00      B   
ATOM   2543  CH2 TRP    55      50.065   8.340  -7.195  1.00 10.00      B   
ATOM   2544  C   TRP    55      43.408  10.429  -6.436  1.00 10.00      B   
ATOM   2545  O   TRP    55      43.002   9.427  -7.030  1.00 10.00      B   
ATOM   2546  N   MET    56      42.590  11.336  -5.912  1.00 10.00      B   
ATOM   2547  HN  MET    56      42.971  12.123  -5.469  1.00 10.00      B   
ATOM   2548  CA  MET    56      41.140  11.197  -5.999  1.00 10.00      B   
ATOM   2549  CB  MET    56      40.435  12.093  -4.976  1.00 10.00      B   
ATOM   2550  CG  MET    56      40.459  11.547  -3.558  1.00 10.00      B   
ATOM   2551  SD  MET    56      39.555   9.995  -3.398  1.00 10.00      B   
ATOM   2552  CE  MET    56      37.874  10.576  -3.613  1.00 10.00      B   
ATOM   2553  C   MET    56      40.678  11.529  -7.412  1.00 10.00      B   
ATOM   2554  O   MET    56      39.711  10.958  -7.919  1.00 10.00      B   
ATOM   2555  N   LEU    57      41.389  12.456  -8.049  1.00 10.00      B   
ATOM   2556  HN  LEU    57      42.139  12.888  -7.582  1.00 10.00      B   
ATOM   2557  CA  LEU    57      41.076  12.847  -9.417  1.00 10.00      B   
ATOM   2558  CB  LEU    57      41.821  14.129  -9.803  1.00 10.00      B   
ATOM   2559  CG  LEU    57      41.585  14.658 -11.223  1.00 10.00      B   
ATOM   2560  CD1 LEU    57      40.102  14.901 -11.471  1.00 10.00      B   
ATOM   2561  CD2 LEU    57      42.384  15.932 -11.460  1.00 10.00      B   
ATOM   2562  C   LEU    57      41.439  11.707 -10.360  1.00 10.00      B   
ATOM   2563  O   LEU    57      40.745  11.456 -11.345  1.00 10.00      B   
ATOM   2564  N   GLU    58      42.526  11.010 -10.031  1.00 10.00      B   
ATOM   2565  HN  GLU    58      43.045  11.283  -9.242  1.00 10.00      B   
ATOM   2566  CA  GLU    58      42.982   9.869 -10.817  1.00 10.00      B   
ATOM   2567  CB  GLU    58      44.206   9.231 -10.156  1.00 10.00      B   
ATOM   2568  CG  GLU    58      45.501   9.988 -10.388  1.00 10.00      B   
ATOM   2569  CD  GLU    58      45.971   9.887 -11.821  1.00 10.00      B   
ATOM   2570  OE1 GLU    58      46.243   8.756 -12.281  1.00 10.00      B   
ATOM   2571  OE2 GLU    58      46.079  10.933 -12.494  1.00 10.00      B   
ATOM   2572  C   GLU    58      41.871   8.835 -10.921  1.00 10.00      B   
ATOM   2573  O   GLU    58      41.572   8.333 -12.003  1.00 10.00      B   
ATOM   2574  N   PHE    59      41.256   8.542  -9.782  1.00 10.00      B   
ATOM   2575  HN  PHE    59      41.550   8.985  -8.957  1.00 10.00      B   
ATOM   2576  CA  PHE    59      40.168   7.578  -9.716  1.00 10.00      B   
ATOM   2577  CB  PHE    59      39.731   7.379  -8.261  1.00 10.00      B   
ATOM   2578  CG  PHE    59      38.835   6.194  -8.038  1.00 10.00      B   
ATOM   2579  CD1 PHE    59      39.373   4.933  -7.833  1.00 10.00      B   
ATOM   2580  CD2 PHE    59      37.456   6.340  -8.026  1.00 10.00      B   
ATOM   2581  CE1 PHE    59      38.555   3.841  -7.621  1.00 10.00      B   
ATOM   2582  CE2 PHE    59      36.632   5.252  -7.815  1.00 10.00      B   
ATOM   2583  CZ  PHE    59      37.183   4.000  -7.612  1.00 10.00      B   
ATOM   2584  C   PHE    59      38.989   8.048 -10.561  1.00 10.00      B   
ATOM   2585  O   PHE    59      38.363   7.258 -11.261  1.00 10.00      B   
ATOM   2586  N   ARG    60      38.704   9.346 -10.505  1.00 10.00      B   
ATOM   2587  HN  ARG    60      39.256   9.933  -9.944  1.00 10.00      B   
ATOM   2588  CA  ARG    60      37.600   9.923 -11.263  1.00 10.00      B   
ATOM   2589  CB  ARG    60      37.368  11.383 -10.868  1.00 10.00      B   
ATOM   2590  CG  ARG    60      36.185  11.601  -9.941  1.00 10.00      B   
ATOM   2591  CD  ARG    60      36.378  10.885  -8.614  1.00 10.00      B   
ATOM   2592  NE  ARG    60      35.237  11.085  -7.724  1.00 10.00      B   
ATOM   2593  HE  ARG    60      34.468  10.479  -7.835  1.00 10.00      B   
ATOM   2594  CZ  ARG    60      35.196  12.017  -6.776  1.00 10.00      B   
ATOM   2595  NH1 ARG    60      36.236  12.828  -6.602  1.00 10.00      B   
ATOM   2596 HH11 ARG    60      37.078  12.733  -7.205  1.00 10.00      B   
ATOM   2597 HH12 ARG    60      36.217  13.570  -5.855  1.00 10.00      B   
ATOM   2598  NH2 ARG    60      34.112  12.157  -6.024  1.00 10.00      B   
ATOM   2599 HH21 ARG    60      33.283  11.542  -6.170  1.00 10.00      B   
ATOM   2600 HH22 ARG    60      34.083  12.886  -5.277  1.00 10.00      B   
ATOM   2601  C   ARG    60      37.847   9.811 -12.763  1.00 10.00      B   
ATOM   2602  O   ARG    60      36.957   9.420 -13.517  1.00 10.00      B   
ATOM   2603  N   LEU    61      39.057  10.158 -13.189  1.00 10.00      B   
ATOM   2604  HN  LEU    61      39.720  10.482 -12.538  1.00 10.00      B   
ATOM   2605  CA  LEU    61      39.428  10.083 -14.599  1.00 10.00      B   
ATOM   2606  CB  LEU    61      40.828  10.668 -14.822  1.00 10.00      B   
ATOM   2607  CG  LEU    61      41.326  10.701 -16.272  1.00 10.00      B   
ATOM   2608  CD1 LEU    61      40.409  11.546 -17.145  1.00 10.00      B   
ATOM   2609  CD2 LEU    61      42.755  11.218 -16.336  1.00 10.00      B   
ATOM   2610  C   LEU    61      39.372   8.639 -15.083  1.00 10.00      B   
ATOM   2611  O   LEU    61      38.866   8.354 -16.172  1.00 10.00      B   
ATOM   2612  N   ASN    62      39.883   7.733 -14.255  1.00 10.00      B   
ATOM   2613  HN  ASN    62      40.276   8.033 -13.404  1.00 10.00      B   
ATOM   2614  CA  ASN    62      39.889   6.310 -14.577  1.00 10.00      B   
ATOM   2615  CB  ASN    62      40.657   5.527 -13.506  1.00 10.00      B   
ATOM   2616  CG  ASN    62      41.313   4.267 -14.042  1.00 10.00      B   
ATOM   2617  OD1 ASN    62      40.893   3.715 -15.058  1.00 10.00      B   
ATOM   2618  ND2 ASN    62      42.343   3.795 -13.351  1.00 10.00      B   
ATOM   2619 HD21 ASN    62      42.618   4.279 -12.543  1.00 10.00      B   
ATOM   2620 HD22 ASN    62      42.789   2.981 -13.674  1.00 10.00      B   
ATOM   2621  C   ASN    62      38.458   5.793 -14.680  1.00 10.00      B   
ATOM   2622  O   ASN    62      38.128   5.007 -15.573  1.00 10.00      B   
ATOM   2623  N   ALA    63      37.608   6.259 -13.770  1.00 10.00      B   
ATOM   2624  HN  ALA    63      37.937   6.884 -13.086  1.00 10.00      B   
ATOM   2625  CA  ALA    63      36.208   5.862 -13.746  1.00 10.00      B   
ATOM   2626  CB  ALA    63      35.503   6.464 -12.540  1.00 10.00      B   
ATOM   2627  C   ALA    63      35.503   6.272 -15.031  1.00 10.00      B   
ATOM   2628  O   ALA    63      34.718   5.506 -15.591  1.00 10.00      B   
ATOM   2629  N   TYR    64      35.788   7.485 -15.487  1.00 10.00      B   
ATOM   2630  HN  TYR    64      36.416   8.046 -14.981  1.00 10.00      B   
ATOM   2631  CA  TYR    64      35.193   8.010 -16.711  1.00 10.00      B   
ATOM   2632  CB  TYR    64      35.536   9.494 -16.871  1.00 10.00      B   
ATOM   2633  CG  TYR    64      34.958  10.138 -18.112  1.00 10.00      B   
ATOM   2634  CD1 TYR    64      33.589  10.126 -18.361  1.00 10.00      B   
ATOM   2635  CD2 TYR    64      35.784  10.766 -19.033  1.00 10.00      B   
ATOM   2636  CE1 TYR    64      33.063  10.721 -19.495  1.00 10.00      B   
ATOM   2637  CE2 TYR    64      35.268  11.361 -20.166  1.00 10.00      B   
ATOM   2638  CZ  TYR    64      33.910  11.336 -20.394  1.00 10.00      B   
ATOM   2639  OH  TYR    64      33.400  11.936 -21.524  1.00 10.00      B   
ATOM   2640  HH  TYR    64      32.455  12.098 -21.404  1.00 10.00      B   
ATOM   2641  C   TYR    64      35.678   7.218 -17.920  1.00 10.00      B   
ATOM   2642  O   TYR    64      34.888   6.848 -18.790  1.00 10.00      B   
ATOM   2643  N   ARG    65      36.980   6.954 -17.954  1.00 10.00      B   
ATOM   2644  HN  ARG    65      37.552   7.286 -17.224  1.00 10.00      B   
ATOM   2645  CA  ARG    65      37.592   6.196 -19.037  1.00 10.00      B   
ATOM   2646  CB  ARG    65      39.104   6.064 -18.789  1.00 10.00      B   
ATOM   2647  CG  ARG    65      39.805   4.976 -19.594  1.00 10.00      B   
ATOM   2648  CD  ARG    65      40.272   5.480 -20.954  1.00 10.00      B   
ATOM   2649  NE  ARG    65      39.175   5.598 -21.918  1.00 10.00      B   
ATOM   2650  HE  ARG    65      38.733   6.472 -21.993  1.00 10.00      B   
ATOM   2651  CZ  ARG    65      38.763   4.604 -22.703  1.00 10.00      B   
ATOM   2652  NH1 ARG    65      39.360   3.418 -22.643  1.00 10.00      B   
ATOM   2653 HH11 ARG    65      40.155   3.258 -21.981  1.00 10.00      B   
ATOM   2654 HH12 ARG    65      39.042   2.638 -23.261  1.00 10.00      B   
ATOM   2655  NH2 ARG    65      37.752   4.799 -23.547  1.00 10.00      B   
ATOM   2656 HH21 ARG    65      37.282   5.729 -23.600  1.00 10.00      B   
ATOM   2657 HH22 ARG    65      37.421   4.011 -24.160  1.00 10.00      B   
ATOM   2658  C   ARG    65      36.946   4.815 -19.155  1.00 10.00      B   
ATOM   2659  O   ARG    65      36.513   4.409 -20.234  1.00 10.00      B   
ATOM   2660  N   ALA    66      36.864   4.115 -18.030  1.00 10.00      B   
ATOM   2661  HN  ALA    66      37.220   4.505 -17.200  1.00 10.00      B   
ATOM   2662  CA  ALA    66      36.279   2.780 -17.989  1.00 10.00      B   
ATOM   2663  CB  ALA    66      36.520   2.150 -16.628  1.00 10.00      B   
ATOM   2664  C   ALA    66      34.789   2.799 -18.313  1.00 10.00      B   
ATOM   2665  O   ALA    66      34.264   1.853 -18.904  1.00 10.00      B   
ATOM   2666  N   TRP    67      34.117   3.883 -17.937  1.00 10.00      B   
ATOM   2667  HN  TRP    67      34.599   4.606 -17.481  1.00 10.00      B   
ATOM   2668  CA  TRP    67      32.686   4.032 -18.177  1.00 10.00      B   
ATOM   2669  CB  TRP    67      32.171   5.316 -17.516  1.00 10.00      B   
ATOM   2670  CG  TRP    67      30.675   5.438 -17.502  1.00 10.00      B   
ATOM   2671  CD1 TRP    67      29.814   4.862 -16.614  1.00 10.00      B   
ATOM   2672  CD2 TRP    67      29.865   6.183 -18.420  1.00 10.00      B   
ATOM   2673  NE1 TRP    67      28.520   5.202 -16.919  1.00 10.00      B   
ATOM   2674  HE1 TRP    67      27.722   4.911 -16.426  1.00 10.00      B   
ATOM   2675  CE2 TRP    67      28.524   6.014 -18.026  1.00 10.00      B   
ATOM   2676  CE3 TRP    67      30.144   6.978 -19.537  1.00 10.00      B   
ATOM   2677  CZ2 TRP    67      27.465   6.612 -18.708  1.00 10.00      B   
ATOM   2678  CZ3 TRP    67      29.092   7.568 -20.214  1.00 10.00      B   
ATOM   2679  CH2 TRP    67      27.769   7.383 -19.797  1.00 10.00      B   
ATOM   2680  C   TRP    67      32.375   4.048 -19.671  1.00 10.00      B   
ATOM   2681  O   TRP    67      31.422   3.417 -20.125  1.00 10.00      B   
ATOM   2682  N   LEU    68      33.202   4.750 -20.434  1.00 10.00      B   
ATOM   2683  HN  LEU    68      33.960   5.210 -20.016  1.00 10.00      B   
ATOM   2684  CA  LEU    68      33.014   4.862 -21.878  1.00 10.00      B   
ATOM   2685  CB  LEU    68      33.984   5.896 -22.456  1.00 10.00      B   
ATOM   2686  CG  LEU    68      33.872   7.315 -21.892  1.00 10.00      B   
ATOM   2687  CD1 LEU    68      35.000   8.187 -22.414  1.00 10.00      B   
ATOM   2688  CD2 LEU    68      32.521   7.926 -22.230  1.00 10.00      B   
ATOM   2689  C   LEU    68      33.194   3.521 -22.588  1.00 10.00      B   
ATOM   2690  O   LEU    68      32.729   3.338 -23.715  1.00 10.00      B   
ATOM   2691  N   GLU    69      33.861   2.586 -21.925  1.00 10.00      B   
ATOM   2692  HN  GLU    69      34.194   2.787 -21.024  1.00 10.00      B   
ATOM   2693  CA  GLU    69      34.109   1.268 -22.494  1.00 10.00      B   
ATOM   2694  CB  GLU    69      35.388   0.669 -21.898  1.00 10.00      B   
ATOM   2695  CG  GLU    69      36.659   1.415 -22.268  1.00 10.00      B   
ATOM   2696  CD  GLU    69      36.934   1.378 -23.754  1.00 10.00      B   
ATOM   2697  OE1 GLU    69      37.321   0.304 -24.263  1.00 10.00      B   
ATOM   2698  OE2 GLU    69      36.771   2.423 -24.419  1.00 10.00      B   
ATOM   2699  C   GLU    69      32.937   0.326 -22.238  1.00 10.00      B   
ATOM   2700  O   GLU    69      32.854  -0.756 -22.827  1.00 10.00      B   
ATOM   2701  N   MET    70      32.029   0.741 -21.367  1.00 10.00      B   
ATOM   2702  HN  MET    70      32.129   1.625 -20.951  1.00 10.00      B   
ATOM   2703  CA  MET    70      30.877  -0.076 -21.029  1.00 10.00      B   
ATOM   2704  CB  MET    70      30.612  -0.053 -19.521  1.00 10.00      B   
ATOM   2705  CG  MET    70      31.765  -0.586 -18.686  1.00 10.00      B   
ATOM   2706  SD  MET    70      32.333  -2.214 -19.225  1.00 10.00      B   
ATOM   2707  CE  MET    70      30.892  -3.215 -18.860  1.00 10.00      B   
ATOM   2708  C   MET    70      29.640   0.365 -21.795  1.00 10.00      B   
ATOM   2709  O   MET    70      29.609   1.445 -22.385  1.00 10.00      B   
ATOM   2710  N   GLU    71      28.633  -0.489 -21.791  1.00 10.00      B   
ATOM   2711  HN  GLU    71      28.731  -1.337 -21.308  1.00 10.00      B   
ATOM   2712  CA  GLU    71      27.378  -0.207 -22.469  1.00 10.00      B   
ATOM   2713  CB  GLU    71      27.131  -1.225 -23.585  1.00 10.00      B   
ATOM   2714  CG  GLU    71      27.991  -1.024 -24.821  1.00 10.00      B   
ATOM   2715  CD  GLU    71      27.709   0.291 -25.519  1.00 10.00      B   
ATOM   2716  OE1 GLU    71      26.546   0.744 -25.496  1.00 10.00      B   
ATOM   2717  OE2 GLU    71      28.647   0.871 -26.110  1.00 10.00      B   
ATOM   2718  C   GLU    71      26.243  -0.256 -21.462  1.00 10.00      B   
ATOM   2719  O   GLU    71      26.375  -0.882 -20.408  1.00 10.00      B   
ATOM   2720  N   GLU    72      25.142   0.408 -21.782  1.00 10.00      B   
ATOM   2721  HN  GLU    72      25.104   0.890 -22.636  1.00 10.00      B   
ATOM   2722  CA  GLU    72      23.988   0.441 -20.900  1.00 10.00      B   
ATOM   2723  CB  GLU    72      22.991   1.497 -21.378  1.00 10.00      B   
ATOM   2724  CG  GLU    72      21.902   1.818 -20.371  1.00 10.00      B   
ATOM   2725  CD  GLU    72      20.827   2.704 -20.950  1.00 10.00      B   
ATOM   2726  OE1 GLU    72      21.122   3.879 -21.260  1.00 10.00      B   
ATOM   2727  OE2 GLU    72      19.683   2.230 -21.095  1.00 10.00      B   
ATOM   2728  C   GLU    72      23.310  -0.928 -20.835  1.00 10.00      B   
ATOM   2729  O   GLU    72      22.928  -1.492 -21.865  1.00 10.00      B   
ATOM   2730  N   PRO    73      23.162  -1.483 -19.622  1.00 10.00      B   
ATOM   2731  CA  PRO    73      22.522  -2.783 -19.421  1.00 10.00      B   
ATOM   2732  CB  PRO    73      22.868  -3.128 -17.972  1.00 10.00      B   
ATOM   2733  CG  PRO    73      23.054  -1.810 -17.306  1.00 10.00      B   
ATOM   2734  CD  PRO    73      23.613  -0.886 -18.352  1.00 10.00      B   
ATOM   2735  C   PRO    73      21.009  -2.693 -19.600  1.00 10.00      B   
ATOM   2736  O   PRO    73      20.349  -1.840 -19.004  1.00 10.00      B   
ATOM   2737  N   HIS    74      20.466  -3.566 -20.432  1.00 10.00      B   
ATOM   2738  HN  HIS    74      21.046  -4.222 -20.882  1.00 10.00      B   
ATOM   2739  CA  HIS    74      19.032  -3.584 -20.693  1.00 10.00      B   
ATOM   2740  CB  HIS    74      18.749  -3.475 -22.195  1.00 10.00      B   
ATOM   2741  CG  HIS    74      18.907  -2.089 -22.748  1.00 10.00      B   
ATOM   2742  ND1 HIS    74      17.842  -1.238 -22.962  1.00 10.00      B   
ATOM   2743  HD1 HIS    74      16.898  -1.439 -22.777  1.00 10.00      B   
ATOM   2744  CD2 HIS    74      20.013  -1.406 -23.137  1.00 10.00      B   
ATOM   2745  CE1 HIS    74      18.284  -0.096 -23.456  1.00 10.00      B   
ATOM   2746  NE2 HIS    74      19.595  -0.173 -23.572  1.00 10.00      B   
ATOM   2747  HE2 HIS    74      20.175   0.545 -23.915  1.00 10.00      B   
ATOM   2748  C   HIS    74      18.405  -4.851 -20.123  1.00 10.00      B   
ATOM   2749  O   HIS    74      17.468  -5.412 -20.692  1.00 10.00      B   
ATOM   2750  N   TRP    75      18.918  -5.281 -18.979  1.00 10.00      B   
ATOM   2751  HN  TRP    75      19.646  -4.773 -18.563  1.00 10.00      B   
ATOM   2752  CA  TRP    75      18.430  -6.484 -18.316  1.00 10.00      B   
ATOM   2753  CB  TRP    75      19.596  -7.271 -17.710  1.00 10.00      B   
ATOM   2754  CG  TRP    75      20.690  -7.545 -18.699  1.00 10.00      B   
ATOM   2755  CD1 TRP    75      22.012  -7.224 -18.575  1.00 10.00      B   
ATOM   2756  CD2 TRP    75      20.552  -8.183 -19.974  1.00 10.00      B   
ATOM   2757  NE1 TRP    75      22.703  -7.626 -19.692  1.00 10.00      B   
ATOM   2758  HE1 TRP    75      23.667  -7.509 -19.843  1.00 10.00      B   
ATOM   2759  CE2 TRP    75      21.828  -8.218 -20.565  1.00 10.00      B   
ATOM   2760  CE3 TRP    75      19.472  -8.731 -20.673  1.00 10.00      B   
ATOM   2761  CZ2 TRP    75      22.055  -8.776 -21.820  1.00 10.00      B   
ATOM   2762  CZ3 TRP    75      19.699  -9.285 -21.918  1.00 10.00      B   
ATOM   2763  CH2 TRP    75      20.980  -9.304 -22.480  1.00 10.00      B   
ATOM   2764  C   TRP    75      17.380  -6.146 -17.261  1.00 10.00      B   
ATOM   2765  O   TRP    75      17.169  -6.894 -16.300  1.00 10.00      B   
ATOM   2766  N   LEU    76      16.722  -5.013 -17.461  1.00 10.00      B   
ATOM   2767  HN  LEU    76      16.937  -4.478 -18.252  1.00 10.00      B   
ATOM   2768  CA  LEU    76      15.679  -4.547 -16.564  1.00 10.00      B   
ATOM   2769  CB  LEU    76      15.982  -3.127 -16.061  1.00 10.00      B   
ATOM   2770  CG  LEU    76      15.673  -1.966 -17.019  1.00 10.00      B   
ATOM   2771  CD1 LEU    76      15.676  -0.640 -16.269  1.00 10.00      B   
ATOM   2772  CD2 LEU    76      16.664  -1.931 -18.173  1.00 10.00      B   
ATOM   2773  C   LEU    76      14.340  -4.584 -17.293  1.00 10.00      B   
ATOM   2774  O   LEU    76      14.250  -5.104 -18.408  1.00 10.00      B   
ATOM   2775  N   LYS    77      13.307  -4.029 -16.680  1.00 10.00      B   
ATOM   2776  HN  LYS    77      13.432  -3.606 -15.802  1.00 10.00      B   
ATOM   2777  CA  LYS    77      11.991  -4.025 -17.290  1.00 10.00      B   
ATOM   2778  CB  LYS    77      10.979  -4.724 -16.389  1.00 10.00      B   
ATOM   2779  CG  LYS    77      11.338  -6.167 -16.076  1.00 10.00      B   
ATOM   2780  CD  LYS    77      10.339  -6.799 -15.125  1.00 10.00      B   
ATOM   2781  CE  LYS    77      10.399  -6.164 -13.749  1.00 10.00      B   
ATOM   2782  NZ  LYS    77       9.661  -6.971 -12.746  1.00 10.00      B   
ATOM   2783  HZ1 LYS    77       8.971  -6.377 -12.238  1.00 10.00      B   
ATOM   2784  HZ2 LYS    77      10.330  -7.377 -12.053  1.00 10.00      B   
ATOM   2785  HZ3 LYS    77       9.158  -7.749 -13.215  1.00 10.00      B   
ATOM   2786  C   LYS    77      11.530  -2.614 -17.632  1.00 10.00      B   
ATOM   2787  O   LYS    77      11.142  -1.849 -16.745  1.00 10.00      B   
ATOM   2788  N   ALA    78      11.593  -2.290 -18.925  1.00 10.00      B   
ATOM   2789  HN  ALA    78      11.932  -2.960 -19.555  1.00 10.00      B   
ATOM   2790  CA  ALA    78      11.177  -0.990 -19.454  1.00 10.00      B   
ATOM   2791  CB  ALA    78       9.682  -0.767 -19.276  1.00 10.00      B   
ATOM   2792  C   ALA    78      11.984   0.179 -18.893  1.00 10.00      B   
ATOM   2793  O   ALA    78      11.697   0.683 -17.807  1.00 10.00      B   
ATOM   2794  N   HIS    79      12.985   0.612 -19.648  1.00 10.00      B   
ATOM   2795  HN  HIS    79      13.162   0.168 -20.506  1.00 10.00      B   
ATOM   2796  CA  HIS    79      13.823   1.736 -19.243  1.00 10.00      B   
ATOM   2797  CB  HIS    79      15.305   1.452 -19.533  1.00 10.00      B   
ATOM   2798  CG  HIS    79      16.267   2.359 -18.813  1.00 10.00      B   
ATOM   2799  ND1 HIS    79      17.506   1.942 -18.373  1.00 10.00      B   
ATOM   2800  HD1 HIS    79      17.886   1.041 -18.491  1.00 10.00      B   
ATOM   2801  CD2 HIS    79      16.169   3.664 -18.454  1.00 10.00      B   
ATOM   2802  CE1 HIS    79      18.126   2.945 -17.779  1.00 10.00      B   
ATOM   2803  NE2 HIS    79      17.334   3.999 -17.815  1.00 10.00      B   
ATOM   2804  HE2 HIS    79      17.551   4.884 -17.448  1.00 10.00      B   
ATOM   2805  C   HIS    79      13.376   3.008 -19.959  1.00 10.00      B   
ATOM   2806  O   HIS    79      12.265   3.074 -20.493  1.00 10.00      B   
ATOM   2807  N   GLU   157      24.945  13.640  18.027  1.00 10.00      B   
ATOM   2808  HN  GLU   157      25.319  13.519  17.128  1.00 10.00      B   
ATOM   2809  CA  GLU   157      24.148  14.826  18.304  1.00 10.00      B   
ATOM   2810  CB  GLU   157      22.807  14.439  18.931  1.00 10.00      B   
ATOM   2811  CG  GLU   157      21.739  15.521  18.841  1.00 10.00      B   
ATOM   2812  CD  GLU   157      21.112  15.605  17.464  1.00 10.00      B   
ATOM   2813  OE1 GLU   157      20.430  14.639  17.058  1.00 10.00      B   
ATOM   2814  OE2 GLU   157      21.294  16.638  16.782  1.00 10.00      B   
ATOM   2815  C   GLU   157      24.904  15.784  19.223  1.00 10.00      B   
ATOM   2816  O   GLU   157      24.640  15.846  20.427  1.00 10.00      B   
ATOM   2817  N   LYS   158      25.862  16.510  18.644  1.00 10.00      B   
ATOM   2818  HN  LYS   158      26.030  16.391  17.686  1.00 10.00      B   
ATOM   2819  CA  LYS   158      26.671  17.478  19.386  1.00 10.00      B   
ATOM   2820  CB  LYS   158      25.801  18.626  19.912  1.00 10.00      B   
ATOM   2821  CG  LYS   158      24.954  19.305  18.849  1.00 10.00      B   
ATOM   2822  CD  LYS   158      24.179  20.477  19.427  1.00 10.00      B   
ATOM   2823  CE  LYS   158      23.198  21.044  18.415  1.00 10.00      B   
ATOM   2824  NZ  LYS   158      22.672  22.368  18.839  1.00 10.00      B   
ATOM   2825  HZ1 LYS   158      22.310  22.316  19.815  1.00 10.00      B   
ATOM   2826  HZ2 LYS   158      21.898  22.666  18.210  1.00 10.00      B   
ATOM   2827  HZ3 LYS   158      23.428  23.080  18.798  1.00 10.00      B   
ATOM   2828  C   LYS   158      27.419  16.809  20.537  1.00 10.00      B   
ATOM   2829  O   LYS   158      27.470  17.336  21.650  1.00 10.00      B   
ATOM   2830  N   LEU   159      28.000  15.651  20.266  1.00 10.00      B   
ATOM   2831  HN  LEU   159      27.945  15.289  19.354  1.00 10.00      B   
ATOM   2832  CA  LEU   159      28.731  14.909  21.283  1.00 10.00      B   
ATOM   2833  CB  LEU   159      28.165  13.492  21.417  1.00 10.00      B   
ATOM   2834  CG  LEU   159      26.720  13.381  21.912  1.00 10.00      B   
ATOM   2835  CD1 LEU   159      26.116  12.046  21.507  1.00 10.00      B   
ATOM   2836  CD2 LEU   159      26.655  13.558  23.422  1.00 10.00      B   
ATOM   2837  C   LEU   159      30.211  14.835  20.940  1.00 10.00      B   
ATOM   2838  O   LEU   159      30.586  14.815  19.763  1.00 10.00      B   
ATOM   2839  N   ALA   160      31.050  14.798  21.969  1.00 10.00      B   
ATOM   2840  HN  ALA   160      30.690  14.820  22.884  1.00 10.00      B   
ATOM   2841  CA  ALA   160      32.490  14.702  21.774  1.00 10.00      B   
ATOM   2842  CB  ALA   160      33.227  15.080  23.050  1.00 10.00      B   
ATOM   2843  C   ALA   160      32.831  13.277  21.362  1.00 10.00      B   
ATOM   2844  O   ALA   160      32.453  12.323  22.045  1.00 10.00      B   
ATOM   2845  N   GLU   161      33.522  13.123  20.247  1.00 10.00      B   
ATOM   2846  HN  GLU   161      33.820  13.916  19.744  1.00 10.00      B   
ATOM   2847  CA  GLU   161      33.861  11.799  19.759  1.00 10.00      B   
ATOM   2848  CB  GLU   161      33.807  11.726  18.231  1.00 10.00      B   
ATOM   2849  CG  GLU   161      34.875  12.533  17.510  1.00 10.00      B   
ATOM   2850  CD  GLU   161      34.552  14.008  17.441  1.00 10.00      B   
ATOM   2851  OE1 GLU   161      33.946  14.438  16.439  1.00 10.00      B   
ATOM   2852  OE2 GLU   161      34.905  14.746  18.385  1.00 10.00      B   
ATOM   2853  C   GLU   161      35.200  11.297  20.288  1.00 10.00      B   
ATOM   2854  O   GLU   161      36.194  12.027  20.323  1.00 10.00      B   
ATOM   2855  N   GLN   162      35.212  10.038  20.695  1.00 10.00      B   
ATOM   2856  HN  GLN   162      34.379   9.519  20.655  1.00 10.00      B   
ATOM   2857  CA  GLN   162      36.417   9.404  21.206  1.00 10.00      B   
ATOM   2858  CB  GLN   162      36.075   8.476  22.373  1.00 10.00      B   
ATOM   2859  CG  GLN   162      35.496   9.191  23.582  1.00 10.00      B   
ATOM   2860  CD  GLN   162      34.962   8.232  24.627  1.00 10.00      B   
ATOM   2861  OE1 GLN   162      33.790   7.855  24.597  1.00 10.00      B   
ATOM   2862  NE2 GLN   162      35.817   7.830  25.555  1.00 10.00      B   
ATOM   2863 HE21 GLN   162      36.738   8.167  25.516  1.00 10.00      B   
ATOM   2864 HE22 GLN   162      35.495   7.216  26.248  1.00 10.00      B   
ATOM   2865  C   GLN   162      37.093   8.622  20.089  1.00 10.00      B   
ATOM   2866  O   GLN   162      38.084   7.921  20.307  1.00 10.00      B   
ATOM   2867  N   GLY   163      36.544   8.754  18.887  1.00 10.00      B   
ATOM   2868  HN  GLY   163      35.763   9.337  18.779  1.00 10.00      B   
ATOM   2869  CA  GLY   163      37.089   8.064  17.740  1.00 10.00      B   
ATOM   2870  C   GLY   163      36.069   7.890  16.634  1.00 10.00      B   
ATOM   2871  O   GLY   163      36.430   7.816  15.464  1.00 10.00      B   
ATOM   2872  N   ILE   164      34.797   7.813  17.004  1.00 10.00      B   
ATOM   2873  HN  ILE   164      34.569   7.873  17.953  1.00 10.00      B   
ATOM   2874  CA  ILE   164      33.729   7.643  16.023  1.00 10.00      B   
ATOM   2875  CB  ILE   164      32.379   7.288  16.685  1.00 10.00      B   
ATOM   2876  CG1 ILE   164      32.511   6.001  17.507  1.00 10.00      B   
ATOM   2877  CG2 ILE   164      31.285   7.141  15.630  1.00 10.00      B   
ATOM   2878  CD1 ILE   164      31.263   5.633  18.281  1.00 10.00      B   
ATOM   2879  C   ILE   164      33.568   8.897  15.171  1.00 10.00      B   
ATOM   2880  O   ILE   164      33.255   9.971  15.680  1.00 10.00      B   
ATOM   2881  N   ILE   165      33.790   8.752  13.876  1.00 10.00      B   
ATOM   2882  HN  ILE   165      34.035   7.864  13.530  1.00 10.00      B   
ATOM   2883  CA  ILE   165      33.677   9.867  12.952  1.00 10.00      B   
ATOM   2884  CB  ILE   165      34.911   9.963  12.030  1.00 10.00      B   
ATOM   2885  CG1 ILE   165      36.198   9.951  12.861  1.00 10.00      B   
ATOM   2886  CG2 ILE   165      34.844  11.219  11.172  1.00 10.00      B   
ATOM   2887  CD1 ILE   165      37.460   9.797  12.039  1.00 10.00      B   
ATOM   2888  C   ILE   165      32.422   9.727  12.100  1.00 10.00      B   
ATOM   2889  O   ILE   165      32.181   8.673  11.510  1.00 10.00      B   
ATOM   2890  N   PHE   166      31.626  10.787  12.053  1.00 10.00      B   
ATOM   2891  HN  PHE   166      31.878  11.593  12.556  1.00 10.00      B   
ATOM   2892  CA  PHE   166      30.395  10.797  11.276  1.00 10.00      B   
ATOM   2893  CB  PHE   166      29.187  10.588  12.199  1.00 10.00      B   
ATOM   2894  CG  PHE   166      27.926  10.172  11.489  1.00 10.00      B   
ATOM   2895  CD1 PHE   166      27.567   8.837  11.420  1.00 10.00      B   
ATOM   2896  CD2 PHE   166      27.098  11.114  10.902  1.00 10.00      B   
ATOM   2897  CE1 PHE   166      26.406   8.450  10.778  1.00 10.00      B   
ATOM   2898  CE2 PHE   166      25.938  10.732  10.258  1.00 10.00      B   
ATOM   2899  CZ  PHE   166      25.591   9.399  10.196  1.00 10.00      B   
ATOM   2900  C   PHE   166      30.264  12.121  10.527  1.00 10.00      B   
ATOM   2901  O   PHE   166      29.724  13.097  11.056  1.00 10.00      B   
ATOM   2902  N   CYS   167      30.765  12.155   9.300  1.00 10.00      B   
ATOM   2903  HN  CYS   167      31.173  11.344   8.929  1.00 10.00      B   
ATOM   2904  CA  CYS   167      30.715  13.362   8.482  1.00 10.00      B   
ATOM   2905  CB  CYS   167      32.074  14.067   8.495  1.00 10.00      B   
ATOM   2906  SG  CYS   167      33.487  12.973   8.221  1.00 10.00      B   
ATOM   2907  HG  CYS   167      33.093  11.991   7.422  1.00 10.00      B   
ATOM   2908  C   CYS   167      30.295  13.035   7.051  1.00 10.00      B   
ATOM   2909  O   CYS   167      30.117  11.868   6.705  1.00 10.00      B   
ATOM   2910  N   SER   168      30.137  14.064   6.226  1.00 10.00      B   
ATOM   2911  HN  SER   168      30.290  14.978   6.563  1.00 10.00      B   
ATOM   2912  CA  SER   168      29.734  13.884   4.838  1.00 10.00      B   
ATOM   2913  CB  SER   168      29.195  15.199   4.271  1.00 10.00      B   
ATOM   2914  OG  SER   168      28.308  15.823   5.188  1.00 10.00      B   
ATOM   2915  HG  SER   168      28.821  16.191   5.927  1.00 10.00      B   
ATOM   2916  C   SER   168      30.886  13.370   3.972  1.00 10.00      B   
ATOM   2917  O   SER   168      32.033  13.286   4.423  1.00 10.00      B   
ATOM   2918  N   PHE   169      30.565  13.036   2.727  1.00 10.00      B   
ATOM   2919  HN  PHE   169      29.631  13.134   2.439  1.00 10.00      B   
ATOM   2920  CA  PHE   169      31.540  12.521   1.770  1.00 10.00      B   
ATOM   2921  CB  PHE   169      30.856  12.281   0.420  1.00 10.00      B   
ATOM   2922  CG  PHE   169      31.656  11.467  -0.560  1.00 10.00      B   
ATOM   2923  CD1 PHE   169      31.702  10.085  -0.460  1.00 10.00      B   
ATOM   2924  CD2 PHE   169      32.349  12.081  -1.591  1.00 10.00      B   
ATOM   2925  CE1 PHE   169      32.425   9.333  -1.367  1.00 10.00      B   
ATOM   2926  CE2 PHE   169      33.075  11.334  -2.500  1.00 10.00      B   
ATOM   2927  CZ  PHE   169      33.112   9.958  -2.389  1.00 10.00      B   
ATOM   2928  C   PHE   169      32.727  13.469   1.604  1.00 10.00      B   
ATOM   2929  O   PHE   169      33.873  13.082   1.839  1.00 10.00      B   
ATOM   2930  N   GLY   170      32.441  14.711   1.221  1.00 10.00      B   
ATOM   2931  HN  GLY   170      31.506  14.959   1.069  1.00 10.00      B   
ATOM   2932  CA  GLY   170      33.488  15.700   1.017  1.00 10.00      B   
ATOM   2933  C   GLY   170      34.255  16.015   2.285  1.00 10.00      B   
ATOM   2934  O   GLY   170      35.480  16.151   2.258  1.00 10.00      B   
ATOM   2935  N   GLU   171      33.533  16.113   3.398  1.00 10.00      B   
ATOM   2936  HN  GLU   171      32.566  15.979   3.349  1.00 10.00      B   
ATOM   2937  CA  GLU   171      34.144  16.411   4.689  1.00 10.00      B   
ATOM   2938  CB  GLU   171      33.084  16.475   5.794  1.00 10.00      B   
ATOM   2939  CG  GLU   171      32.079  17.607   5.646  1.00 10.00      B   
ATOM   2940  CD  GLU   171      31.055  17.617   6.763  1.00 10.00      B   
ATOM   2941  OE1 GLU   171      30.259  16.661   6.855  1.00 10.00      B   
ATOM   2942  OE2 GLU   171      31.042  18.581   7.559  1.00 10.00      B   
ATOM   2943  C   GLU   171      35.197  15.368   5.041  1.00 10.00      B   
ATOM   2944  O   GLU   171      36.285  15.707   5.495  1.00 10.00      B   
ATOM   2945  N   ALA   172      34.871  14.102   4.805  1.00 10.00      B   
ATOM   2946  HN  ALA   172      33.987  13.898   4.429  1.00 10.00      B   
ATOM   2947  CA  ALA   172      35.782  13.002   5.099  1.00 10.00      B   
ATOM   2948  CB  ALA   172      35.101  11.670   4.842  1.00 10.00      B   
ATOM   2949  C   ALA   172      37.076  13.097   4.295  1.00 10.00      B   
ATOM   2950  O   ALA   172      38.157  12.854   4.826  1.00 10.00      B   
ATOM   2951  N   ILE   173      36.956  13.464   3.025  1.00 10.00      B   
ATOM   2952  HN  ILE   173      36.064  13.662   2.666  1.00 10.00      B   
ATOM   2953  CA  ILE   173      38.117  13.580   2.144  1.00 10.00      B   
ATOM   2954  CB  ILE   173      37.707  13.924   0.696  1.00 10.00      B   
ATOM   2955  CG1 ILE   173      36.579  13.007   0.227  1.00 10.00      B   
ATOM   2956  CG2 ILE   173      38.906  13.810  -0.237  1.00 10.00      B   
ATOM   2957  CD1 ILE   173      35.973  13.410  -1.099  1.00 10.00      B   
ATOM   2958  C   ILE   173      39.086  14.647   2.635  1.00 10.00      B   
ATOM   2959  O   ILE   173      40.299  14.472   2.572  1.00 10.00      B   
ATOM   2960  N   HIS   174      38.550  15.749   3.128  1.00 10.00      B   
ATOM   2961  HN  HIS   174      37.571  15.830   3.170  1.00 10.00      B   
ATOM   2962  CA  HIS   174      39.380  16.845   3.601  1.00 10.00      B   
ATOM   2963  CB  HIS   174      38.636  18.172   3.450  1.00 10.00      B   
ATOM   2964  CG  HIS   174      39.479  19.375   3.729  1.00 10.00      B   
ATOM   2965  ND1 HIS   174      40.590  19.702   2.983  1.00 10.00      B   
ATOM   2966  HD1 HIS   174      40.927  19.201   2.205  1.00 10.00      B   
ATOM   2967  CD2 HIS   174      39.379  20.325   4.687  1.00 10.00      B   
ATOM   2968  CE1 HIS   174      41.134  20.801   3.466  1.00 10.00      B   
ATOM   2969  NE2 HIS   174      40.418  21.197   4.501  1.00 10.00      B   
ATOM   2970  HE2 HIS   174      40.602  21.993   5.048  1.00 10.00      B   
ATOM   2971  C   HIS   174      39.832  16.652   5.046  1.00 10.00      B   
ATOM   2972  O   HIS   174      40.924  17.078   5.422  1.00 10.00      B   
ATOM   2973  N   ASP   175      38.996  16.007   5.844  1.00 10.00      B   
ATOM   2974  HN  ASP   175      38.151  15.666   5.477  1.00 10.00      B   
ATOM   2975  CA  ASP   175      39.293  15.791   7.257  1.00 10.00      B   
ATOM   2976  CB  ASP   175      38.000  15.590   8.051  1.00 10.00      B   
ATOM   2977  CG  ASP   175      38.131  15.969   9.512  1.00 10.00      B   
ATOM   2978  OD1 ASP   175      37.752  15.151  10.379  1.00 10.00      B   
ATOM   2979  OD2 ASP   175      38.599  17.092   9.798  1.00 10.00      B   
ATOM   2980  C   ASP   175      40.247  14.621   7.489  1.00 10.00      B   
ATOM   2981  O   ASP   175      41.283  14.774   8.141  1.00 10.00      B   
ATOM   2982  N   HIS   176      39.906  13.455   6.956  1.00 10.00      B   
ATOM   2983  HN  HIS   176      39.082  13.389   6.421  1.00 10.00      B   
ATOM   2984  CA  HIS   176      40.742  12.269   7.132  1.00 10.00      B   
ATOM   2985  CB  HIS   176      40.171  11.365   8.232  1.00 10.00      B   
ATOM   2986  CG  HIS   176      40.308  11.912   9.620  1.00 10.00      B   
ATOM   2987  ND1 HIS   176      41.505  11.951  10.299  1.00 10.00      B   
ATOM   2988  HD1 HIS   176      42.375  11.653   9.950  1.00 10.00      B   
ATOM   2989  CD2 HIS   176      39.384  12.431  10.462  1.00 10.00      B   
ATOM   2990  CE1 HIS   176      41.315  12.472  11.495  1.00 10.00      B   
ATOM   2991  NE2 HIS   176      40.037  12.772  11.616  1.00 10.00      B   
ATOM   2992  HE2 HIS   176      39.622  13.183  12.411  1.00 10.00      B   
ATOM   2993  C   HIS   176      40.883  11.474   5.836  1.00 10.00      B   
ATOM   2994  O   HIS   176      40.340  10.374   5.713  1.00 10.00      B   
ATOM   2995  N   PRO   177      41.635  12.004   4.857  1.00 10.00      B   
ATOM   2996  CA  PRO   177      41.838  11.332   3.567  1.00 10.00      B   
ATOM   2997  CB  PRO   177      42.655  12.344   2.756  1.00 10.00      B   
ATOM   2998  CG  PRO   177      43.302  13.221   3.771  1.00 10.00      B   
ATOM   2999  CD  PRO   177      42.341  13.296   4.922  1.00 10.00      B   
ATOM   3000  C   PRO   177      42.621  10.032   3.715  1.00 10.00      B   
ATOM   3001  O   PRO   177      42.438   9.097   2.942  1.00 10.00      B   
ATOM   3002  N   GLU   178      43.475   9.975   4.730  1.00 10.00      B   
ATOM   3003  HN  GLU   178      43.551  10.747   5.326  1.00 10.00      B   
ATOM   3004  CA  GLU   178      44.299   8.801   4.982  1.00 10.00      B   
ATOM   3005  CB  GLU   178      45.260   9.077   6.139  1.00 10.00      B   
ATOM   3006  CG  GLU   178      46.483   8.180   6.154  1.00 10.00      B   
ATOM   3007  CD  GLU   178      47.270   8.261   4.863  1.00 10.00      B   
ATOM   3008  OE1 GLU   178      47.685   9.373   4.484  1.00 10.00      B   
ATOM   3009  OE2 GLU   178      47.481   7.209   4.222  1.00 10.00      B   
ATOM   3010  C   GLU   178      43.448   7.573   5.294  1.00 10.00      B   
ATOM   3011  O   GLU   178      43.825   6.448   4.970  1.00 10.00      B   
ATOM   3012  N   LEU   179      42.297   7.793   5.915  1.00 10.00      B   
ATOM   3013  HN  LEU   179      42.039   8.711   6.133  1.00 10.00      B   
ATOM   3014  CA  LEU   179      41.405   6.700   6.271  1.00 10.00      B   
ATOM   3015  CB  LEU   179      40.511   7.097   7.452  1.00 10.00      B   
ATOM   3016  CG  LEU   179      41.226   7.440   8.761  1.00 10.00      B   
ATOM   3017  CD1 LEU   179      40.231   7.944   9.795  1.00 10.00      B   
ATOM   3018  CD2 LEU   179      41.994   6.237   9.293  1.00 10.00      B   
ATOM   3019  C   LEU   179      40.545   6.282   5.082  1.00 10.00      B   
ATOM   3020  O   LEU   179      40.446   5.098   4.756  1.00 10.00      B   
ATOM   3021  N   VAL   180      39.950   7.265   4.418  1.00 10.00      B   
ATOM   3022  HN  VAL   180      40.105   8.192   4.696  1.00 10.00      B   
ATOM   3023  CA  VAL   180      39.077   7.004   3.283  1.00 10.00      B   
ATOM   3024  CB  VAL   180      38.304   8.266   2.851  1.00 10.00      B   
ATOM   3025  CG1 VAL   180      37.152   7.895   1.930  1.00 10.00      B   
ATOM   3026  CG2 VAL   180      37.793   9.025   4.067  1.00 10.00      B   
ATOM   3027  C   VAL   180      39.832   6.426   2.088  1.00 10.00      B   
ATOM   3028  O   VAL   180      39.340   5.519   1.419  1.00 10.00      B   
ATOM   3029  N   ARG   181      41.037   6.927   1.837  1.00 10.00      B   
ATOM   3030  HN  ARG   181      41.391   7.637   2.419  1.00 10.00      B   
ATOM   3031  CA  ARG   181      41.848   6.465   0.711  1.00 10.00      B   
ATOM   3032  CB  ARG   181      43.123   7.306   0.601  1.00 10.00      B   
ATOM   3033  CG  ARG   181      43.735   7.347  -0.790  1.00 10.00      B   
ATOM   3034  CD  ARG   181      45.166   7.858  -0.742  1.00 10.00      B   
ATOM   3035  NE  ARG   181      46.107   6.803  -0.366  1.00 10.00      B   
ATOM   3036  HE  ARG   181      46.273   6.098  -1.031  1.00 10.00      B   
ATOM   3037  CZ  ARG   181      46.744   6.750   0.802  1.00 10.00      B   
ATOM   3038  NH1 ARG   181      46.545   7.691   1.718  1.00 10.00      B   
ATOM   3039 HH11 ARG   181      47.045   7.645   2.647  1.00 10.00      B   
ATOM   3040 HH12 ARG   181      45.897   8.485   1.522  1.00 10.00      B   
ATOM   3041  NH2 ARG   181      47.582   5.752   1.052  1.00 10.00      B   
ATOM   3042 HH21 ARG   181      47.746   5.008   0.337  1.00 10.00      B   
ATOM   3043 HH22 ARG   181      48.088   5.711   1.963  1.00 10.00      B   
ATOM   3044  C   ARG   181      42.210   4.983   0.836  1.00 10.00      B   
ATOM   3045  O   ARG   181      42.522   4.322  -0.157  1.00 10.00      B   
ATOM   3046  N   LYS   182      42.160   4.463   2.055  1.00 10.00      B   
ATOM   3047  HN  LYS   182      41.886   5.033   2.805  1.00 10.00      B   
ATOM   3048  CA  LYS   182      42.497   3.069   2.310  1.00 10.00      B   
ATOM   3049  CB  LYS   182      43.406   2.962   3.538  1.00 10.00      B   
ATOM   3050  CG  LYS   182      44.853   3.341   3.272  1.00 10.00      B   
ATOM   3051  CD  LYS   182      45.586   3.685   4.559  1.00 10.00      B   
ATOM   3052  CE  LYS   182      47.081   3.813   4.324  1.00 10.00      B   
ATOM   3053  NZ  LYS   182      47.712   4.778   5.261  1.00 10.00      B   
ATOM   3054  HZ1 LYS   182      47.561   5.756   4.924  1.00 10.00      B   
ATOM   3055  HZ2 LYS   182      48.733   4.602   5.327  1.00 10.00      B   
ATOM   3056  HZ3 LYS   182      47.296   4.684   6.207  1.00 10.00      B   
ATOM   3057  C   LYS   182      41.251   2.207   2.500  1.00 10.00      B   
ATOM   3058  O   LYS   182      41.350   1.032   2.847  1.00 10.00      B   
ATOM   3059  N   TYR   183      40.079   2.781   2.264  1.00 10.00      B   
ATOM   3060  HN  TYR   183      40.049   3.718   1.979  1.00 10.00      B   
ATOM   3061  CA  TYR   183      38.838   2.037   2.430  1.00 10.00      B   
ATOM   3062  CB  TYR   183      38.157   2.392   3.752  1.00 10.00      B   
ATOM   3063  CG  TYR   183      38.715   1.635   4.938  1.00 10.00      B   
ATOM   3064  CD1 TYR   183      39.456   2.280   5.921  1.00 10.00      B   
ATOM   3065  CD2 TYR   183      38.499   0.270   5.073  1.00 10.00      B   
ATOM   3066  CE1 TYR   183      39.962   1.586   7.005  1.00 10.00      B   
ATOM   3067  CE2 TYR   183      39.000  -0.430   6.150  1.00 10.00      B   
ATOM   3068  CZ  TYR   183      39.730   0.230   7.114  1.00 10.00      B   
ATOM   3069  OH  TYR   183      40.219  -0.468   8.197  1.00 10.00      B   
ATOM   3070  HH  TYR   183      40.235   0.111   8.971  1.00 10.00      B   
ATOM   3071  C   TYR   183      37.883   2.202   1.252  1.00 10.00      B   
ATOM   3072  O   TYR   183      37.194   1.255   0.872  1.00 10.00      B   
ATOM   3073  N   LEU   184      37.848   3.391   0.668  1.00 10.00      B   
ATOM   3074  HN  LEU   184      38.427   4.111   1.003  1.00 10.00      B   
ATOM   3075  CA  LEU   184      36.970   3.656  -0.463  1.00 10.00      B   
ATOM   3076  CB  LEU   184      36.881   5.160  -0.723  1.00 10.00      B   
ATOM   3077  CG  LEU   184      35.776   5.620  -1.670  1.00 10.00      B   
ATOM   3078  CD1 LEU   184      34.413   5.468  -1.017  1.00 10.00      B   
ATOM   3079  CD2 LEU   184      36.006   7.058  -2.098  1.00 10.00      B   
ATOM   3080  C   LEU   184      37.462   2.941  -1.716  1.00 10.00      B   
ATOM   3081  O   LEU   184      38.649   3.002  -2.053  1.00 10.00      B   
ATOM   3082  N   GLY   185      36.548   2.267  -2.399  1.00 10.00      B   
ATOM   3083  HN  GLY   185      35.613   2.253  -2.075  1.00 10.00      B   
ATOM   3084  CA  GLY   185      36.896   1.550  -3.607  1.00 10.00      B   
ATOM   3085  C   GLY   185      37.504   0.196  -3.310  1.00 10.00      B   
ATOM   3086  O   GLY   185      38.369  -0.281  -4.047  1.00 10.00      B   
ATOM   3087  N   THR   186      37.053  -0.423  -2.231  1.00 10.00      B   
ATOM   3088  HN  THR   186      36.346   0.005  -1.695  1.00 10.00      B   
ATOM   3089  CA  THR   186      37.558  -1.728  -1.833  1.00 10.00      B   
ATOM   3090  CB  THR   186      38.132  -1.698  -0.403  1.00 10.00      B   
ATOM   3091  OG1 THR   186      38.874  -0.487  -0.219  1.00 10.00      B   
ATOM   3092  HG1 THR   186      38.293   0.181   0.175  1.00 10.00      B   
ATOM   3093  CG2 THR   186      39.055  -2.884  -0.169  1.00 10.00      B   
ATOM   3094  C   THR   186      36.458  -2.780  -1.924  1.00 10.00      B   
ATOM   3095  O   THR   186      36.692  -3.901  -2.379  1.00 10.00      B   
ATOM   3096  N   VAL   187      35.255  -2.405  -1.512  1.00 10.00      B   
ATOM   3097  HN  VAL   187      35.117  -1.478  -1.204  1.00 10.00      B   
ATOM   3098  CA  VAL   187      34.117  -3.314  -1.551  1.00 10.00      B   
ATOM   3099  CB  VAL   187      33.122  -3.041  -0.405  1.00 10.00      B   
ATOM   3100  CG1 VAL   187      32.088  -4.154  -0.316  1.00 10.00      B   
ATOM   3101  CG2 VAL   187      33.854  -2.883   0.918  1.00 10.00      B   
ATOM   3102  C   VAL   187      33.406  -3.147  -2.882  1.00 10.00      B   
ATOM   3103  O   VAL   187      33.003  -4.124  -3.522  1.00 10.00      B   
ATOM   3104  N   VAL   188      33.260  -1.896  -3.289  1.00 10.00      B   
ATOM   3105  HN  VAL   188      33.601  -1.165  -2.719  1.00 10.00      B   
ATOM   3106  CA  VAL   188      32.635  -1.562  -4.559  1.00 10.00      B   
ATOM   3107  CB  VAL   188      31.306  -0.786  -4.393  1.00 10.00      B   
ATOM   3108  CG1 VAL   188      30.616  -0.619  -5.741  1.00 10.00      B   
ATOM   3109  CG2 VAL   188      30.379  -1.488  -3.410  1.00 10.00      B   
ATOM   3110  C   VAL   188      33.622  -0.725  -5.365  1.00 10.00      B   
ATOM   3111  O   VAL   188      33.622   0.503  -5.285  1.00 10.00      B   
ATOM   3112  N   PRO   189      34.509  -1.394  -6.119  1.00 10.00      B   
ATOM   3113  CA  PRO   189      35.527  -0.719  -6.926  1.00 10.00      B   
ATOM   3114  CB  PRO   189      36.454  -1.862  -7.345  1.00 10.00      B   
ATOM   3115  CG  PRO   189      35.577  -3.063  -7.363  1.00 10.00      B   
ATOM   3116  CD  PRO   189      34.582  -2.862  -6.256  1.00 10.00      B   
ATOM   3117  C   PRO   189      34.937  -0.048  -8.158  1.00 10.00      B   
ATOM   3118  O   PRO   189      33.783  -0.289  -8.527  1.00 10.00      B   
ATOM   3119  N   GLY   190      35.736   0.795  -8.795  1.00 10.00      B   
ATOM   3120  HN  GLY   190      36.645   0.952  -8.455  1.00 10.00      B   
ATOM   3121  CA  GLY   190      35.284   1.481  -9.981  1.00 10.00      B   
ATOM   3122  C   GLY   190      35.050   0.519 -11.126  1.00 10.00      B   
ATOM   3123  O   GLY   190      35.726  -0.504 -11.230  1.00 10.00      B   
ATOM   3124  N   ASN   191      34.073   0.837 -11.965  1.00 10.00      B   
ATOM   3125  HN  ASN   191      33.571   1.661 -11.807  1.00 10.00      B   
ATOM   3126  CA  ASN   191      33.731   0.011 -13.123  1.00 10.00      B   
ATOM   3127  CB  ASN   191      34.943  -0.199 -14.046  1.00 10.00      B   
ATOM   3128  CG  ASN   191      34.566  -0.686 -15.433  1.00 10.00      B   
ATOM   3129  OD1 ASN   191      33.482  -0.390 -15.938  1.00 10.00      B   
ATOM   3130  ND2 ASN   191      35.463  -1.431 -16.059  1.00 10.00      B   
ATOM   3131 HD21 ASN   191      36.309  -1.624 -15.597  1.00 10.00      B   
ATOM   3132 HD22 ASN   191      35.247  -1.760 -16.956  1.00 10.00      B   
ATOM   3133  C   ASN   191      33.101  -1.325 -12.711  1.00 10.00      B   
ATOM   3134  O   ASN   191      33.018  -2.254 -13.516  1.00 10.00      B   
ATOM   3135  N   ASP   192      32.667  -1.423 -11.453  1.00 10.00      B   
ATOM   3136  HN  ASP   192      32.802  -0.668 -10.841  1.00 10.00      B   
ATOM   3137  CA  ASP   192      32.017  -2.638 -10.958  1.00 10.00      B   
ATOM   3138  CB  ASP   192      31.577  -2.449  -9.501  1.00 10.00      B   
ATOM   3139  CG  ASP   192      30.693  -3.573  -8.999  1.00 10.00      B   
ATOM   3140  OD1 ASP   192      31.229  -4.548  -8.428  1.00 10.00      B   
ATOM   3141  OD2 ASP   192      29.456  -3.483  -9.166  1.00 10.00      B   
ATOM   3142  C   ASP   192      30.805  -2.939 -11.829  1.00 10.00      B   
ATOM   3143  O   ASP   192      30.587  -4.073 -12.269  1.00 10.00      B   
ATOM   3144  N   ASN   193      30.045  -1.886 -12.089  1.00 10.00      B   
ATOM   3145  HN  ASN   193      30.297  -1.018 -11.710  1.00 10.00      B   
ATOM   3146  CA  ASN   193      28.864  -1.959 -12.929  1.00 10.00      B   
ATOM   3147  CB  ASN   193      27.622  -2.434 -12.157  1.00 10.00      B   
ATOM   3148  CG  ASN   193      27.127  -1.444 -11.121  1.00 10.00      B   
ATOM   3149  OD1 ASN   193      26.401  -0.504 -11.439  1.00 10.00      B   
ATOM   3150  ND2 ASN   193      27.508  -1.655  -9.869  1.00 10.00      B   
ATOM   3151 HD21 ASN   193      28.091  -2.433  -9.682  1.00 10.00      B   
ATOM   3152 HD22 ASN   193      27.195  -1.034  -9.178  1.00 10.00      B   
ATOM   3153  C   ASN   193      28.643  -0.599 -13.582  1.00 10.00      B   
ATOM   3154  O   ASN   193      29.293   0.381 -13.202  1.00 10.00      B   
ATOM   3155  N   PHE   194      27.743  -0.546 -14.550  1.00 10.00      B   
ATOM   3156  HN  PHE   194      27.254  -1.364 -14.787  1.00 10.00      B   
ATOM   3157  CA  PHE   194      27.456   0.687 -15.284  1.00 10.00      B   
ATOM   3158  CB  PHE   194      26.343   0.443 -16.306  1.00 10.00      B   
ATOM   3159  CG  PHE   194      26.187   1.540 -17.322  1.00 10.00      B   
ATOM   3160  CD1 PHE   194      27.111   1.693 -18.343  1.00 10.00      B   
ATOM   3161  CD2 PHE   194      25.114   2.413 -17.259  1.00 10.00      B   
ATOM   3162  CE1 PHE   194      26.966   2.696 -19.282  1.00 10.00      B   
ATOM   3163  CE2 PHE   194      24.963   3.418 -18.193  1.00 10.00      B   
ATOM   3164  CZ  PHE   194      25.890   3.559 -19.206  1.00 10.00      B   
ATOM   3165  C   PHE   194      27.092   1.859 -14.370  1.00 10.00      B   
ATOM   3166  O   PHE   194      27.546   2.987 -14.578  1.00 10.00      B   
ATOM   3167  N   PHE   195      26.289   1.594 -13.353  1.00 10.00      B   
ATOM   3168  HN  PHE   195      25.983   0.674 -13.211  1.00 10.00      B   
ATOM   3169  CA  PHE   195      25.860   2.636 -12.432  1.00 10.00      B   
ATOM   3170  CB  PHE   195      24.558   2.239 -11.732  1.00 10.00      B   
ATOM   3171  CG  PHE   195      23.461   1.892 -12.702  1.00 10.00      B   
ATOM   3172  CD1 PHE   195      23.097   0.574 -12.918  1.00 10.00      B   
ATOM   3173  CD2 PHE   195      22.804   2.887 -13.410  1.00 10.00      B   
ATOM   3174  CE1 PHE   195      22.101   0.252 -13.821  1.00 10.00      B   
ATOM   3175  CE2 PHE   195      21.805   2.573 -14.312  1.00 10.00      B   
ATOM   3176  CZ  PHE   195      21.453   1.253 -14.520  1.00 10.00      B   
ATOM   3177  C   PHE   195      26.954   2.989 -11.429  1.00 10.00      B   
ATOM   3178  O   PHE   195      27.123   4.152 -11.071  1.00 10.00      B   
ATOM   3179  N   ALA   196      27.710   1.988 -10.998  1.00 10.00      B   
ATOM   3180  HN  ALA   196      27.525   1.079 -11.316  1.00 10.00      B   
ATOM   3181  CA  ALA   196      28.799   2.211 -10.049  1.00 10.00      B   
ATOM   3182  CB  ALA   196      29.383   0.894  -9.566  1.00 10.00      B   
ATOM   3183  C   ALA   196      29.883   3.070 -10.684  1.00 10.00      B   
ATOM   3184  O   ALA   196      30.446   3.954 -10.043  1.00 10.00      B   
ATOM   3185  N   ALA   197      30.162   2.809 -11.956  1.00 10.00      B   
ATOM   3186  HN  ALA   197      29.677   2.085 -12.413  1.00 10.00      B   
ATOM   3187  CA  ALA   197      31.170   3.564 -12.689  1.00 10.00      B   
ATOM   3188  CB  ALA   197      31.437   2.921 -14.042  1.00 10.00      B   
ATOM   3189  C   ALA   197      30.724   5.012 -12.867  1.00 10.00      B   
ATOM   3190  O   ALA   197      31.543   5.931 -12.895  1.00 10.00      B   
ATOM   3191  N   LEU   198      29.418   5.198 -12.976  1.00 10.00      B   
ATOM   3192  HN  LEU   198      28.824   4.420 -12.944  1.00 10.00      B   
ATOM   3193  CA  LEU   198      28.838   6.521 -13.147  1.00 10.00      B   
ATOM   3194  CB  LEU   198      27.417   6.401 -13.706  1.00 10.00      B   
ATOM   3195  CG  LEU   198      26.640   7.707 -13.882  1.00 10.00      B   
ATOM   3196  CD1 LEU   198      27.278   8.579 -14.954  1.00 10.00      B   
ATOM   3197  CD2 LEU   198      25.185   7.422 -14.213  1.00 10.00      B   
ATOM   3198  C   LEU   198      28.820   7.279 -11.824  1.00 10.00      B   
ATOM   3199  O   LEU   198      29.154   8.461 -11.774  1.00 10.00      B   
ATOM   3200  N   ASN   199      28.449   6.586 -10.755  1.00 10.00      B   
ATOM   3201  HN  ASN   199      28.211   5.639 -10.861  1.00 10.00      B   
ATOM   3202  CA  ASN   199      28.373   7.195  -9.428  1.00 10.00      B   
ATOM   3203  CB  ASN   199      27.466   6.371  -8.509  1.00 10.00      B   
ATOM   3204  CG  ASN   199      26.945   7.161  -7.320  1.00 10.00      B   
ATOM   3205  OD1 ASN   199      26.831   8.380  -7.366  1.00 10.00      B   
ATOM   3206  ND2 ASN   199      26.614   6.462  -6.247  1.00 10.00      B   
ATOM   3207 HD21 ASN   199      26.722   5.491  -6.277  1.00 10.00      B   
ATOM   3208 HD22 ASN   199      26.265   6.950  -5.467  1.00 10.00      B   
ATOM   3209  C   ASN   199      29.759   7.373  -8.804  1.00 10.00      B   
ATOM   3210  O   ASN   199      29.906   7.999  -7.755  1.00 10.00      B   
ATOM   3211  N   ALA   200      30.774   6.812  -9.446  1.00 10.00      B   
ATOM   3212  HN  ALA   200      30.600   6.293 -10.259  1.00 10.00      B   
ATOM   3213  CA  ALA   200      32.141   6.933  -8.959  1.00 10.00      B   
ATOM   3214  CB  ALA   200      33.045   5.927  -9.654  1.00 10.00      B   
ATOM   3215  C   ALA   200      32.647   8.354  -9.184  1.00 10.00      B   
ATOM   3216  O   ALA   200      33.429   8.890  -8.391  1.00 10.00      B   
ATOM   3217  N   ALA   201      32.176   8.963 -10.260  1.00 10.00      B   
ATOM   3218  HN  ALA   201      31.532   8.491 -10.832  1.00 10.00      B   
ATOM   3219  CA  ALA   201      32.563  10.320 -10.606  1.00 10.00      B   
ATOM   3220  CB  ALA   201      33.075  10.374 -12.038  1.00 10.00      B   
ATOM   3221  C   ALA   201      31.380  11.262 -10.424  1.00 10.00      B   
ATOM   3222  O   ALA   201      30.234  10.816 -10.360  1.00 10.00      B   
ATOM   3223  N   VAL   202      31.670  12.558 -10.316  1.00 10.00      B   
ATOM   3224  HN  VAL   202      32.609  12.831 -10.351  1.00 10.00      B   
ATOM   3225  CA  VAL   202      30.647  13.597 -10.144  1.00 10.00      B   
ATOM   3226  CB  VAL   202      29.529  13.532 -11.213  1.00 10.00      B   
ATOM   3227  CG1 VAL   202      28.524  14.657 -11.009  1.00 10.00      B   
ATOM   3228  CG2 VAL   202      30.118  13.596 -12.615  1.00 10.00      B   
ATOM   3229  C   VAL   202      30.047  13.594  -8.736  1.00 10.00      B   
ATOM   3230  O   VAL   202      29.924  14.645  -8.103  1.00 10.00      B   
ATOM   3231  N   ALA   203      29.686  12.414  -8.254  1.00 10.00      B   
ATOM   3232  HN  ALA   203      29.810  11.615  -8.813  1.00 10.00      B   
ATOM   3233  CA  ALA   203      29.101  12.267  -6.930  1.00 10.00      B   
ATOM   3234  CB  ALA   203      28.720  10.820  -6.675  1.00 10.00      B   
ATOM   3235  C   ALA   203      30.043  12.770  -5.842  1.00 10.00      B   
ATOM   3236  O   ALA   203      31.146  12.248  -5.670  1.00 10.00      B   
ATOM   3237  N   SER   204      29.603  13.796  -5.129  1.00 10.00      B   
ATOM   3238  HN  SER   204      28.721  14.177  -5.334  1.00 10.00      B   
ATOM   3239  CA  SER   204      30.385  14.377  -4.050  1.00 10.00      B   
ATOM   3240  CB  SER   204      30.836  15.790  -4.436  1.00 10.00      B   
ATOM   3241  OG  SER   204      31.280  15.830  -5.786  1.00 10.00      B   
ATOM   3242  HG  SER   204      30.945  15.054  -6.251  1.00 10.00      B   
ATOM   3243  C   SER   204      29.550  14.419  -2.772  1.00 10.00      B   
ATOM   3244  O   SER   204      29.897  15.091  -1.802  1.00 10.00      B   
ATOM   3245  N   ASP   205      28.448  13.677  -2.779  1.00 10.00      B   
ATOM   3246  HN  ASP   205      28.240  13.136  -3.568  1.00 10.00      B   
ATOM   3247  CA  ASP   205      27.548  13.631  -1.636  1.00 10.00      B   
ATOM   3248  CB  ASP   205      26.124  14.018  -2.052  1.00 10.00      B   
ATOM   3249  CG  ASP   205      25.952  15.511  -2.239  1.00 10.00      B   
ATOM   3250  OD1 ASP   205      25.792  16.226  -1.226  1.00 10.00      B   
ATOM   3251  OD2 ASP   205      25.978  15.978  -3.399  1.00 10.00      B   
ATOM   3252  C   ASP   205      27.543  12.252  -0.997  1.00 10.00      B   
ATOM   3253  O   ASP   205      27.872  11.257  -1.642  1.00 10.00      B   
ATOM   3254  N   GLY   206      27.170  12.201   0.271  1.00 10.00      B   
ATOM   3255  HN  GLY   206      26.927  13.031   0.734  1.00 10.00      B   
ATOM   3256  CA  GLY   206      27.123  10.942   0.983  1.00 10.00      B   
ATOM   3257  C   GLY   206      27.546  11.101   2.425  1.00 10.00      B   
ATOM   3258  O   GLY   206      27.698  12.227   2.907  1.00 10.00      B   
ATOM   3259  N   THR   207      27.747   9.989   3.112  1.00 10.00      B   
ATOM   3260  HN  THR   207      27.621   9.122   2.672  1.00 10.00      B   
ATOM   3261  CA  THR   207      28.152  10.017   4.507  1.00 10.00      B   
ATOM   3262  CB  THR   207      26.963   9.707   5.439  1.00 10.00      B   
ATOM   3263  OG1 THR   207      25.832   9.270   4.668  1.00 10.00      B   
ATOM   3264  HG1 THR   207      25.399   8.532   5.130  1.00 10.00      B   
ATOM   3265  CG2 THR   207      26.579  10.937   6.242  1.00 10.00      B   
ATOM   3266  C   THR   207      29.274   9.018   4.779  1.00 10.00      B   
ATOM   3267  O   THR   207      29.364   7.977   4.128  1.00 10.00      B   
ATOM   3268  N   PHE   208      30.130   9.348   5.735  1.00 10.00      B   
ATOM   3269  HN  PHE   208      30.014  10.205   6.206  1.00 10.00      B   
ATOM   3270  CA  PHE   208      31.242   8.489   6.108  1.00 10.00      B   
ATOM   3271  CB  PHE   208      32.571   9.159   5.751  1.00 10.00      B   
ATOM   3272  CG  PHE   208      33.793   8.423   6.233  1.00 10.00      B   
ATOM   3273  CD1 PHE   208      34.188   7.239   5.631  1.00 10.00      B   
ATOM   3274  CD2 PHE   208      34.552   8.921   7.282  1.00 10.00      B   
ATOM   3275  CE1 PHE   208      35.314   6.565   6.066  1.00 10.00      B   
ATOM   3276  CE2 PHE   208      35.678   8.252   7.721  1.00 10.00      B   
ATOM   3277  CZ  PHE   208      36.060   7.073   7.112  1.00 10.00      B   
ATOM   3278  C   PHE   208      31.185   8.181   7.600  1.00 10.00      B   
ATOM   3279  O   PHE   208      31.220   9.091   8.431  1.00 10.00      B   
ATOM   3280  N   ILE   209      31.084   6.902   7.928  1.00 10.00      B   
ATOM   3281  HN  ILE   209      31.058   6.225   7.212  1.00 10.00      B   
ATOM   3282  CA  ILE   209      31.016   6.467   9.316  1.00 10.00      B   
ATOM   3283  CB  ILE   209      29.746   5.630   9.596  1.00 10.00      B   
ATOM   3284  CG1 ILE   209      28.517   6.245   8.918  1.00 10.00      B   
ATOM   3285  CG2 ILE   209      29.517   5.495  11.095  1.00 10.00      B   
ATOM   3286  CD1 ILE   209      28.167   5.618   7.584  1.00 10.00      B   
ATOM   3287  C   ILE   209      32.239   5.629   9.668  1.00 10.00      B   
ATOM   3288  O   ILE   209      32.456   4.564   9.091  1.00 10.00      B   
ATOM   3289  N   TYR   210      33.030   6.106  10.618  1.00 10.00      B   
ATOM   3290  HN  TYR   210      32.797   6.959  11.053  1.00 10.00      B   
ATOM   3291  CA  TYR   210      34.232   5.395  11.039  1.00 10.00      B   
ATOM   3292  CB  TYR   210      35.481   6.225  10.715  1.00 10.00      B   
ATOM   3293  CG  TYR   210      36.787   5.557  11.092  1.00 10.00      B   
ATOM   3294  CD1 TYR   210      37.368   4.606  10.265  1.00 10.00      B   
ATOM   3295  CD2 TYR   210      37.439   5.879  12.278  1.00 10.00      B   
ATOM   3296  CE1 TYR   210      38.556   3.993  10.606  1.00 10.00      B   
ATOM   3297  CE2 TYR   210      38.629   5.272  12.627  1.00 10.00      B   
ATOM   3298  CZ  TYR   210      39.183   4.330  11.786  1.00 10.00      B   
ATOM   3299  OH  TYR   210      40.366   3.718  12.133  1.00 10.00      B   
ATOM   3300  HH  TYR   210      40.290   3.368  13.033  1.00 10.00      B   
ATOM   3301  C   TYR   210      34.183   5.081  12.533  1.00 10.00      B   
ATOM   3302  O   TYR   210      34.021   5.980  13.355  1.00 10.00      B   
ATOM   3303  N   VAL   211      34.312   3.802  12.875  1.00 10.00      B   
ATOM   3304  HN  VAL   211      34.417   3.124  12.170  1.00 10.00      B   
ATOM   3305  CA  VAL   211      34.295   3.371  14.269  1.00 10.00      B   
ATOM   3306  CB  VAL   211      33.071   2.475  14.576  1.00 10.00      B   
ATOM   3307  CG1 VAL   211      33.013   2.127  16.057  1.00 10.00      B   
ATOM   3308  CG2 VAL   211      31.781   3.155  14.144  1.00 10.00      B   
ATOM   3309  C   VAL   211      35.583   2.613  14.604  1.00 10.00      B   
ATOM   3310  O   VAL   211      35.919   1.629  13.942  1.00 10.00      B   
ATOM   3311  N   PRO   212      36.323   3.078  15.627  1.00 10.00      B   
ATOM   3312  CA  PRO   212      37.587   2.463  16.060  1.00 10.00      B   
ATOM   3313  CB  PRO   212      38.180   3.484  17.043  1.00 10.00      B   
ATOM   3314  CG  PRO   212      37.345   4.712  16.894  1.00 10.00      B   
ATOM   3315  CD  PRO   212      35.994   4.249  16.440  1.00 10.00      B   
ATOM   3316  C   PRO   212      37.394   1.119  16.763  1.00 10.00      B   
ATOM   3317  O   PRO   212      36.266   0.697  17.030  1.00 10.00      B   
ATOM   3318  N   LYS   213      38.511   0.473  17.085  1.00 10.00      B   
ATOM   3319  HN  LYS   213      39.374   0.896  16.889  1.00 10.00      B   
ATOM   3320  CA  LYS   213      38.503  -0.833  17.734  1.00 10.00      B   
ATOM   3321  CB  LYS   213      39.899  -1.464  17.668  1.00 10.00      B   
ATOM   3322  CG  LYS   213      40.001  -2.841  18.308  1.00 10.00      B   
ATOM   3323  CD  LYS   213      41.411  -3.397  18.205  1.00 10.00      B   
ATOM   3324  CE  LYS   213      41.569  -4.681  19.007  1.00 10.00      B   
ATOM   3325  NZ  LYS   213      40.832  -5.821  18.401  1.00 10.00      B   
ATOM   3326  HZ1 LYS   213      41.119  -6.712  18.857  1.00 10.00      B   
ATOM   3327  HZ2 LYS   213      41.045  -5.884  17.379  1.00 10.00      B   
ATOM   3328  HZ3 LYS   213      39.805  -5.696  18.525  1.00 10.00      B   
ATOM   3329  C   LYS   213      38.025  -0.760  19.183  1.00 10.00      B   
ATOM   3330  O   LYS   213      38.447   0.112  19.949  1.00 10.00      B   
ATOM   3331  N   GLY   214      37.146  -1.689  19.545  1.00 10.00      B   
ATOM   3332  HN  GLY   214      36.857  -2.354  18.877  1.00 10.00      B   
ATOM   3333  CA  GLY   214      36.616  -1.751  20.895  1.00 10.00      B   
ATOM   3334  C   GLY   214      35.716  -0.583  21.233  1.00 10.00      B   
ATOM   3335  O   GLY   214      35.653  -0.153  22.385  1.00 10.00      B   
ATOM   3336  N   VAL   215      35.020  -0.064  20.235  1.00 10.00      B   
ATOM   3337  HN  VAL   215      35.107  -0.447  19.338  1.00 10.00      B   
ATOM   3338  CA  VAL   215      34.126   1.060  20.445  1.00 10.00      B   
ATOM   3339  CB  VAL   215      34.622   2.337  19.730  1.00 10.00      B   
ATOM   3340  CG1 VAL   215      33.729   3.523  20.067  1.00 10.00      B   
ATOM   3341  CG2 VAL   215      36.063   2.640  20.108  1.00 10.00      B   
ATOM   3342  C   VAL   215      32.715   0.728  19.978  1.00 10.00      B   
ATOM   3343  O   VAL   215      32.499   0.334  18.829  1.00 10.00      B   
ATOM   3344  N   ARG   216      31.764   0.866  20.884  1.00 10.00      B   
ATOM   3345  HN  ARG   216      32.006   1.163  21.788  1.00 10.00      B   
ATOM   3346  CA  ARG   216      30.371   0.609  20.575  1.00 10.00      B   
ATOM   3347  CB  ARG   216      29.737  -0.276  21.653  1.00 10.00      B   
ATOM   3348  CG  ARG   216      28.262  -0.568  21.422  1.00 10.00      B   
ATOM   3349  CD  ARG   216      27.649  -1.322  22.589  1.00 10.00      B   
ATOM   3350  NE  ARG   216      27.264  -2.686  22.222  1.00 10.00      B   
ATOM   3351  HE  ARG   216      27.991  -3.342  22.107  1.00 10.00      B   
ATOM   3352  CZ  ARG   216      26.002  -3.081  22.040  1.00 10.00      B   
ATOM   3353  NH1 ARG   216      25.004  -2.216  22.192  1.00 10.00      B   
ATOM   3354 HH11 ARG   216      25.203  -1.223  22.449  1.00 10.00      B   
ATOM   3355 HH12 ARG   216      24.014  -2.520  22.052  1.00 10.00      B   
ATOM   3356  NH2 ARG   216      25.741  -4.339  21.703  1.00 10.00      B   
ATOM   3357 HH21 ARG   216      24.755  -4.653  21.564  1.00 10.00      B   
ATOM   3358 HH22 ARG   216      26.520  -5.024  21.576  1.00 10.00      B   
ATOM   3359  C   ARG   216      29.641   1.942  20.494  1.00 10.00      B   
ATOM   3360  O   ARG   216      29.769   2.771  21.395  1.00 10.00      B   
ATOM   3361  N   CYS   217      28.908   2.160  19.413  1.00 10.00      B   
ATOM   3362  HN  CYS   217      28.855   1.469  18.715  1.00 10.00      B   
ATOM   3363  CA  CYS   217      28.174   3.404  19.234  1.00 10.00      B   
ATOM   3364  CB  CYS   217      27.509   3.436  17.856  1.00 10.00      B   
ATOM   3365  SG  CYS   217      27.406   5.083  17.124  1.00 10.00      B   
ATOM   3366  HG  CYS   217      26.163   5.526  17.295  1.00 10.00      B   
ATOM   3367  C   CYS   217      27.133   3.583  20.340  1.00 10.00      B   
ATOM   3368  O   CYS   217      26.242   2.749  20.504  1.00 10.00      B   
ATOM   3369  N   PRO   218      27.252   4.666  21.130  1.00 10.00      B   
ATOM   3370  CA  PRO   218      26.319   4.953  22.223  1.00 10.00      B   
ATOM   3371  CB  PRO   218      26.977   6.120  22.967  1.00 10.00      B   
ATOM   3372  CG  PRO   218      27.871   6.765  21.965  1.00 10.00      B   
ATOM   3373  CD  PRO   218      28.314   5.681  21.023  1.00 10.00      B   
ATOM   3374  C   PRO   218      24.949   5.364  21.703  1.00 10.00      B   
ATOM   3375  O   PRO   218      23.931   5.142  22.359  1.00 10.00      B   
ATOM   3376  N   MET   219      24.932   5.963  20.523  1.00 10.00      B   
ATOM   3377  HN  MET   219      25.781   6.106  20.047  1.00 10.00      B   
ATOM   3378  CA  MET   219      23.689   6.403  19.909  1.00 10.00      B   
ATOM   3379  CB  MET   219      23.539   7.924  19.991  1.00 10.00      B   
ATOM   3380  CG  MET   219      23.283   8.452  21.392  1.00 10.00      B   
ATOM   3381  SD  MET   219      22.917  10.216  21.411  1.00 10.00      B   
ATOM   3382  CE  MET   219      22.893  10.529  23.174  1.00 10.00      B   
ATOM   3383  C   MET   219      23.609   5.949  18.459  1.00 10.00      B   
ATOM   3384  O   MET   219      24.603   5.981  17.735  1.00 10.00      B   
ATOM   3385  N   GLU   220      22.426   5.513  18.048  1.00 10.00      B   
ATOM   3386  HN  GLU   220      21.676   5.497  18.684  1.00 10.00      B   
ATOM   3387  CA  GLU   220      22.205   5.057  16.682  1.00 10.00      B   
ATOM   3388  CB  GLU   220      21.126   3.968  16.647  1.00 10.00      B   
ATOM   3389  CG  GLU   220      21.294   2.900  17.720  1.00 10.00      B   
ATOM   3390  CD  GLU   220      20.305   1.761  17.590  1.00 10.00      B   
ATOM   3391  OE1 GLU   220      19.158   1.900  18.068  1.00 10.00      B   
ATOM   3392  OE2 GLU   220      20.678   0.711  17.022  1.00 10.00      B   
ATOM   3393  C   GLU   220      21.819   6.237  15.791  1.00 10.00      B   
ATOM   3394  O   GLU   220      20.639   6.584  15.670  1.00 10.00      B   
ATOM   3395  N   LEU   221      22.827   6.863  15.192  1.00 10.00      B   
ATOM   3396  HN  LEU   221      23.743   6.534  15.334  1.00 10.00      B   
ATOM   3397  CA  LEU   221      22.617   8.017  14.326  1.00 10.00      B   
ATOM   3398  CB  LEU   221      23.945   8.730  14.052  1.00 10.00      B   
ATOM   3399  CG  LEU   221      24.761   9.132  15.285  1.00 10.00      B   
ATOM   3400  CD1 LEU   221      26.124   9.667  14.876  1.00 10.00      B   
ATOM   3401  CD2 LEU   221      24.010  10.164  16.111  1.00 10.00      B   
ATOM   3402  C   LEU   221      21.955   7.611  13.015  1.00 10.00      B   
ATOM   3403  O   LEU   221      22.332   6.613  12.395  1.00 10.00      B   
ATOM   3404  N   SER   222      20.970   8.391  12.596  1.00 10.00      B   
ATOM   3405  HN  SER   222      20.725   9.180  13.129  1.00 10.00      B   
ATOM   3406  CA  SER   222      20.247   8.121  11.368  1.00 10.00      B   
ATOM   3407  CB  SER   222      18.769   7.862  11.683  1.00 10.00      B   
ATOM   3408  OG  SER   222      18.018   7.651  10.497  1.00 10.00      B   
ATOM   3409  HG  SER   222      17.161   7.278  10.726  1.00 10.00      B   
ATOM   3410  C   SER   222      20.375   9.293  10.402  1.00 10.00      B   
ATOM   3411  O   SER   222      20.446  10.451  10.819  1.00 10.00      B   
ATOM   3412  N   THR   223      20.417   8.991   9.112  1.00 10.00      B   
ATOM   3413  HN  THR   223      20.371   8.046   8.838  1.00 10.00      B   
ATOM   3414  CA  THR   223      20.515  10.024   8.089  1.00 10.00      B   
ATOM   3415  CB  THR   223      21.549   9.663   7.005  1.00 10.00      B   
ATOM   3416  OG1 THR   223      21.650   8.238   6.889  1.00 10.00      B   
ATOM   3417  HG1 THR   223      21.818   7.856   7.757  1.00 10.00      B   
ATOM   3418  CG2 THR   223      22.913  10.240   7.355  1.00 10.00      B   
ATOM   3419  C   THR   223      19.152  10.249   7.447  1.00 10.00      B   
ATOM   3420  O   THR   223      18.998  11.081   6.551  1.00 10.00      B   
ATOM   3421  N   TYR   224      18.166   9.493   7.918  1.00 10.00      B   
ATOM   3422  HN  TYR   224      18.360   8.846   8.631  1.00 10.00      B   
ATOM   3423  CA  TYR   224      16.807   9.598   7.414  1.00 10.00      B   
ATOM   3424  CB  TYR   224      15.927   8.489   8.010  1.00 10.00      B   
ATOM   3425  CG  TYR   224      14.440   8.706   7.814  1.00 10.00      B   
ATOM   3426  CD1 TYR   224      13.866   8.613   6.555  1.00 10.00      B   
ATOM   3427  CD2 TYR   224      13.614   9.019   8.888  1.00 10.00      B   
ATOM   3428  CE1 TYR   224      12.515   8.828   6.369  1.00 10.00      B   
ATOM   3429  CE2 TYR   224      12.259   9.232   8.711  1.00 10.00      B   
ATOM   3430  CZ  TYR   224      11.716   9.138   7.447  1.00 10.00      B   
ATOM   3431  OH  TYR   224      10.370   9.360   7.259  1.00 10.00      B   
ATOM   3432  HH  TYR   224      10.112   9.035   6.384  1.00 10.00      B   
ATOM   3433  C   TYR   224      16.224  10.965   7.740  1.00 10.00      B   
ATOM   3434  O   TYR   224      16.223  11.388   8.897  1.00 10.00      B   
ATOM   3435  N   PHE   225      15.746  11.653   6.718  1.00 10.00      B   
ATOM   3436  HN  PHE   225      15.787  11.267   5.818  1.00 10.00      B   
ATOM   3437  CA  PHE   225      15.161  12.967   6.899  1.00 10.00      B   
ATOM   3438  CB  PHE   225      16.150  14.058   6.484  1.00 10.00      B   
ATOM   3439  CG  PHE   225      15.776  15.433   6.956  1.00 10.00      B   
ATOM   3440  CD1 PHE   225      15.812  15.752   8.304  1.00 10.00      B   
ATOM   3441  CD2 PHE   225      15.394  16.408   6.054  1.00 10.00      B   
ATOM   3442  CE1 PHE   225      15.471  17.017   8.742  1.00 10.00      B   
ATOM   3443  CE2 PHE   225      15.051  17.674   6.483  1.00 10.00      B   
ATOM   3444  CZ  PHE   225      15.091  17.981   7.830  1.00 10.00      B   
ATOM   3445  C   PHE   225      13.868  13.089   6.105  1.00 10.00      B   
ATOM   3446  O   PHE   225      13.824  12.759   4.918  1.00 10.00      B   
ATOM   3447  N   ARG   226      12.814  13.529   6.772  1.00 10.00      B   
ATOM   3448  HN  ARG   226      12.906  13.737   7.726  1.00 10.00      B   
ATOM   3449  CA  ARG   226      11.521  13.704   6.131  1.00 10.00      B   
ATOM   3450  CB  ARG   226      10.407  13.492   7.156  1.00 10.00      B   
ATOM   3451  CG  ARG   226       9.111  12.957   6.570  1.00 10.00      B   
ATOM   3452  CD  ARG   226       8.303  12.208   7.619  1.00 10.00      B   
ATOM   3453  NE  ARG   226       7.976  13.052   8.766  1.00 10.00      B   
ATOM   3454  HE  ARG   226       8.045  14.027   8.641  1.00 10.00      B   
ATOM   3455  CZ  ARG   226       7.590  12.587   9.957  1.00 10.00      B   
ATOM   3456  NH1 ARG   226       7.484  11.278  10.164  1.00 10.00      B   
ATOM   3457 HH11 ARG   226       7.187  10.915  11.096  1.00 10.00      B   
ATOM   3458 HH12 ARG   226       7.696  10.607   9.392  1.00 10.00      B   
ATOM   3459  NH2 ARG   226       7.309  13.436  10.938  1.00 10.00      B   
ATOM   3460 HH21 ARG   226       7.006  13.083  11.874  1.00 10.00      B   
ATOM   3461 HH22 ARG   226       7.387  14.465  10.779  1.00 10.00      B   
ATOM   3462  C   ARG   226      11.433  15.100   5.522  1.00 10.00      B   
ATOM   3463  O   ARG   226      11.541  16.102   6.232  1.00 10.00      B   
ATOM   3464  N   ILE   227      11.255  15.167   4.210  1.00 10.00      B   
ATOM   3465  HN  ILE   227      11.152  14.335   3.691  1.00 10.00      B   
ATOM   3466  CA  ILE   227      11.182  16.446   3.516  1.00 10.00      B   
ATOM   3467  CB  ILE   227      12.330  16.602   2.490  1.00 10.00      B   
ATOM   3468  CG1 ILE   227      13.630  15.993   3.027  1.00 10.00      B   
ATOM   3469  CG2 ILE   227      12.536  18.070   2.142  1.00 10.00      B   
ATOM   3470  CD1 ILE   227      14.738  15.897   2.001  1.00 10.00      B   
ATOM   3471  C   ILE   227       9.852  16.588   2.786  1.00 10.00      B   
ATOM   3472  O   ILE   227       9.383  15.652   2.142  1.00 10.00      B   
ATOM   3473  N   ASN   228       9.250  17.762   2.889  1.00 10.00      B   
ATOM   3474  HN  ASN   228       9.663  18.465   3.434  1.00 10.00      B   
ATOM   3475  CA  ASN   228       7.982  18.030   2.226  1.00 10.00      B   
ATOM   3476  CB  ASN   228       7.072  18.878   3.123  1.00 10.00      B   
ATOM   3477  CG  ASN   228       6.744  18.205   4.444  1.00 10.00      B   
ATOM   3478  OD1 ASN   228       6.718  16.977   4.546  1.00 10.00      B   
ATOM   3479  ND2 ASN   228       6.490  19.003   5.468  1.00 10.00      B   
ATOM   3480 HD21 ASN   228       6.529  19.974   5.321  1.00 10.00      B   
ATOM   3481 HD22 ASN   228       6.271  18.593   6.334  1.00 10.00      B   
ATOM   3482  C   ASN   228       8.233  18.742   0.903  1.00 10.00      B   
ATOM   3483  O   ASN   228       7.368  19.442   0.378  1.00 10.00      B   
ATOM   3484  N   ALA   229       9.434  18.551   0.369  1.00 10.00      B   
ATOM   3485  HN  ALA   229      10.067  17.962   0.832  1.00 10.00      B   
ATOM   3486  CA  ALA   229       9.834  19.161  -0.891  1.00 10.00      B   
ATOM   3487  CB  ALA   229      10.735  20.362  -0.639  1.00 10.00      B   
ATOM   3488  C   ALA   229      10.537  18.132  -1.771  1.00 10.00      B   
ATOM   3489  O   ALA   229      10.706  16.982  -1.369  1.00 10.00      B   
ATOM   3490  N   GLU   230      10.949  18.548  -2.963  1.00 10.00      B   
ATOM   3491  HN  GLU   230      10.802  19.481  -3.221  1.00 10.00      B   
ATOM   3492  CA  GLU   230      11.622  17.652  -3.899  1.00 10.00      B   
ATOM   3493  CB  GLU   230      11.674  18.281  -5.289  1.00 10.00      B   
ATOM   3494  CG  GLU   230      10.399  18.994  -5.699  1.00 10.00      B   
ATOM   3495  CD  GLU   230      10.530  19.694  -7.032  1.00 10.00      B   
ATOM   3496  OE1 GLU   230      11.503  20.458  -7.216  1.00 10.00      B   
ATOM   3497  OE2 GLU   230       9.662  19.487  -7.900  1.00 10.00      B   
ATOM   3498  C   GLU   230      13.037  17.323  -3.438  1.00 10.00      B   
ATOM   3499  O   GLU   230      13.718  18.161  -2.847  1.00 10.00      B   
ATOM   3500  N   LYS   231      13.469  16.098  -3.707  1.00 10.00      B   
ATOM   3501  HN  LYS   231      12.872  15.471  -4.163  1.00 10.00      B   
ATOM   3502  CA  LYS   231      14.808  15.662  -3.334  1.00 10.00      B   
ATOM   3503  CB  LYS   231      14.884  14.130  -3.302  1.00 10.00      B   
ATOM   3504  CG  LYS   231      16.211  13.577  -2.795  1.00 10.00      B   
ATOM   3505  CD  LYS   231      16.250  12.058  -2.886  1.00 10.00      B   
ATOM   3506  CE  LYS   231      17.641  11.513  -2.583  1.00 10.00      B   
ATOM   3507  NZ  LYS   231      17.942  11.511  -1.127  1.00 10.00      B   
ATOM   3508  HZ1 LYS   231      17.850  12.472  -0.737  1.00 10.00      B   
ATOM   3509  HZ2 LYS   231      18.914  11.176  -0.963  1.00 10.00      B   
ATOM   3510  HZ3 LYS   231      17.283  10.881  -0.624  1.00 10.00      B   
ATOM   3511  C   LYS   231      15.831  16.228  -4.316  1.00 10.00      B   
ATOM   3512  O   LYS   231      15.745  15.992  -5.521  1.00 10.00      B   
ATOM   3513  N   THR   232      16.786  16.985  -3.802  1.00 10.00      B   
ATOM   3514  HN  THR   232      16.792  17.160  -2.836  1.00 10.00      B   
ATOM   3515  CA  THR   232      17.814  17.594  -4.637  1.00 10.00      B   
ATOM   3516  CB  THR   232      18.278  18.930  -4.039  1.00 10.00      B   
ATOM   3517  OG1 THR   232      18.206  18.849  -2.606  1.00 10.00      B   
ATOM   3518  HG1 THR   232      18.791  19.513  -2.217  1.00 10.00      B   
ATOM   3519  CG2 THR   232      17.386  20.061  -4.527  1.00 10.00      B   
ATOM   3520  C   THR   232      19.018  16.673  -4.836  1.00 10.00      B   
ATOM   3521  O   THR   232      19.862  16.921  -5.701  1.00 10.00      B   
ATOM   3522  N   GLY   233      19.097  15.617  -4.036  1.00 10.00      B   
ATOM   3523  HN  GLY   233      18.399  15.468  -3.365  1.00 10.00      B   
ATOM   3524  CA  GLY   233      20.201  14.686  -4.152  1.00 10.00      B   
ATOM   3525  C   GLY   233      19.957  13.652  -5.231  1.00 10.00      B   
ATOM   3526  O   GLY   233      18.932  12.971  -5.222  1.00 10.00      B   
ATOM   3527  N   GLN   234      20.888  13.535  -6.163  1.00 10.00      B   
ATOM   3528  HN  GLN   234      21.684  14.110  -6.119  1.00 10.00      B   
ATOM   3529  CA  GLN   234      20.756  12.579  -7.253  1.00 10.00      B   
ATOM   3530  CB  GLN   234      20.860  13.294  -8.601  1.00 10.00      B   
ATOM   3531  CG  GLN   234      20.250  12.519  -9.757  1.00 10.00      B   
ATOM   3532  CD  GLN   234      20.565  13.133 -11.106  1.00 10.00      B   
ATOM   3533  OE1 GLN   234      20.749  14.345 -11.226  1.00 10.00      B   
ATOM   3534  NE2 GLN   234      20.621  12.300 -12.133  1.00 10.00      B   
ATOM   3535 HE21 GLN   234      20.458  11.345 -11.963  1.00 10.00      B   
ATOM   3536 HE22 GLN   234      20.829  12.669 -13.018  1.00 10.00      B   
ATOM   3537  C   GLN   234      21.805  11.475  -7.158  1.00 10.00      B   
ATOM   3538  O   GLN   234      21.497  10.296  -7.344  1.00 10.00      B   
ATOM   3539  N   PHE   235      23.038  11.863  -6.862  1.00 10.00      B   
ATOM   3540  HN  PHE   235      23.214  12.814  -6.704  1.00 10.00      B   
ATOM   3541  CA  PHE   235      24.139  10.915  -6.747  1.00 10.00      B   
ATOM   3542  CB  PHE   235      25.192  11.186  -7.828  1.00 10.00      B   
ATOM   3543  CG  PHE   235      24.695  11.010  -9.235  1.00 10.00      B   
ATOM   3544  CD1 PHE   235      24.541  12.103 -10.071  1.00 10.00      B   
ATOM   3545  CD2 PHE   235      24.386   9.751  -9.723  1.00 10.00      B   
ATOM   3546  CE1 PHE   235      24.087  11.945 -11.367  1.00 10.00      B   
ATOM   3547  CE2 PHE   235      23.931   9.584 -11.017  1.00 10.00      B   
ATOM   3548  CZ  PHE   235      23.781  10.683 -11.841  1.00 10.00      B   
ATOM   3549  C   PHE   235      24.780  11.016  -5.369  1.00 10.00      B   
ATOM   3550  O   PHE   235      25.255  12.083  -4.976  1.00 10.00      B   
ATOM   3551  N   GLU   236      24.785   9.914  -4.635  1.00 10.00      B   
ATOM   3552  HN  GLU   236      24.387   9.090  -5.000  1.00 10.00      B   
ATOM   3553  CA  GLU   236      25.368   9.894  -3.300  1.00 10.00      B   
ATOM   3554  CB  GLU   236      24.307  10.212  -2.240  1.00 10.00      B   
ATOM   3555  CG  GLU   236      23.025   9.400  -2.365  1.00 10.00      B   
ATOM   3556  CD  GLU   236      21.839  10.067  -1.693  1.00 10.00      B   
ATOM   3557  OE1 GLU   236      22.046  10.869  -0.757  1.00 10.00      B   
ATOM   3558  OE2 GLU   236      20.688   9.782  -2.091  1.00 10.00      B   
ATOM   3559  C   GLU   236      26.057   8.561  -3.010  1.00 10.00      B   
ATOM   3560  O   GLU   236      25.715   7.532  -3.598  1.00 10.00      B   
ATOM   3561  N   ARG   237      27.041   8.591  -2.117  1.00 10.00      B   
ATOM   3562  HN  ARG   237      27.275   9.447  -1.693  1.00 10.00      B   
ATOM   3563  CA  ARG   237      27.787   7.395  -1.742  1.00 10.00      B   
ATOM   3564  CB  ARG   237      29.117   7.326  -2.495  1.00 10.00      B   
ATOM   3565  CG  ARG   237      28.980   6.845  -3.929  1.00 10.00      B   
ATOM   3566  CD  ARG   237      30.236   7.122  -4.732  1.00 10.00      B   
ATOM   3567  NE  ARG   237      31.355   6.264  -4.343  1.00 10.00      B   
ATOM   3568  HE  ARG   237      31.173   5.542  -3.697  1.00 10.00      B   
ATOM   3569  CZ  ARG   237      32.589   6.402  -4.814  1.00 10.00      B   
ATOM   3570  NH1 ARG   237      32.864   7.363  -5.690  1.00 10.00      B   
ATOM   3571 HH11 ARG   237      32.110   8.005  -6.014  1.00 10.00      B   
ATOM   3572 HH12 ARG   237      33.833   7.476  -6.062  1.00 10.00      B   
ATOM   3573  NH2 ARG   237      33.548   5.580  -4.410  1.00 10.00      B   
ATOM   3574 HH21 ARG   237      33.332   4.820  -3.723  1.00 10.00      B   
ATOM   3575 HH22 ARG   237      34.516   5.683  -4.775  1.00 10.00      B   
ATOM   3576  C   ARG   237      28.032   7.359  -0.239  1.00 10.00      B   
ATOM   3577  O   ARG   237      28.480   8.343   0.348  1.00 10.00      B   
ATOM   3578  N   THR   238      27.737   6.229   0.378  1.00 10.00      B   
ATOM   3579  HN  THR   238      27.399   5.470  -0.145  1.00 10.00      B   
ATOM   3580  CA  THR   238      27.919   6.072   1.810  1.00 10.00      B   
ATOM   3581  CB  THR   238      26.629   5.545   2.473  1.00 10.00      B   
ATOM   3582  OG1 THR   238      25.496   6.264   1.957  1.00 10.00      B   
ATOM   3583  HG1 THR   238      24.688   5.944   2.393  1.00 10.00      B   
ATOM   3584  CG2 THR   238      26.686   5.721   3.982  1.00 10.00      B   
ATOM   3585  C   THR   238      29.073   5.112   2.094  1.00 10.00      B   
ATOM   3586  O   THR   238      29.178   4.048   1.479  1.00 10.00      B   
ATOM   3587  N   ILE   239      29.947   5.502   3.011  1.00 10.00      B   
ATOM   3588  HN  ILE   239      29.810   6.367   3.462  1.00 10.00      B   
ATOM   3589  CA  ILE   239      31.096   4.686   3.377  1.00 10.00      B   
ATOM   3590  CB  ILE   239      32.426   5.429   3.124  1.00 10.00      B   
ATOM   3591  CG1 ILE   239      32.313   6.355   1.910  1.00 10.00      B   
ATOM   3592  CG2 ILE   239      33.564   4.434   2.936  1.00 10.00      B   
ATOM   3593  CD1 ILE   239      33.364   7.446   1.875  1.00 10.00      B   
ATOM   3594  C   ILE   239      31.023   4.318   4.853  1.00 10.00      B   
ATOM   3595  O   ILE   239      30.996   5.197   5.716  1.00 10.00      B   
ATOM   3596  N   LEU   240      30.989   3.027   5.144  1.00 10.00      B   
ATOM   3597  HN  LEU   240      31.021   2.366   4.416  1.00 10.00      B   
ATOM   3598  CA  LEU   240      30.919   2.562   6.518  1.00 10.00      B   
ATOM   3599  CB  LEU   240      29.616   1.799   6.761  1.00 10.00      B   
ATOM   3600  CG  LEU   240      29.228   1.581   8.227  1.00 10.00      B   
ATOM   3601  CD1 LEU   240      27.718   1.626   8.384  1.00 10.00      B   
ATOM   3602  CD2 LEU   240      29.776   0.257   8.739  1.00 10.00      B   
ATOM   3603  C   LEU   240      32.122   1.692   6.851  1.00 10.00      B   
ATOM   3604  O   LEU   240      32.332   0.643   6.241  1.00 10.00      B   
ATOM   3605  N   VAL   241      32.914   2.138   7.814  1.00 10.00      B   
ATOM   3606  HN  VAL   241      32.696   2.989   8.260  1.00 10.00      B   
ATOM   3607  CA  VAL   241      34.098   1.403   8.231  1.00 10.00      B   
ATOM   3608  CB  VAL   241      35.387   2.217   7.989  1.00 10.00      B   
ATOM   3609  CG1 VAL   241      36.614   1.400   8.366  1.00 10.00      B   
ATOM   3610  CG2 VAL   241      35.475   2.675   6.542  1.00 10.00      B   
ATOM   3611  C   VAL   241      34.014   1.036   9.707  1.00 10.00      B   
ATOM   3612  O   VAL   241      33.990   1.914  10.575  1.00 10.00      B   
ATOM   3613  N   ALA   242      33.954  -0.257   9.983  1.00 10.00      B   
ATOM   3614  HN  ALA   242      33.957  -0.908   9.243  1.00 10.00      B   
ATOM   3615  CA  ALA   242      33.889  -0.745  11.351  1.00 10.00      B   
ATOM   3616  CB  ALA   242      32.643  -1.593  11.554  1.00 10.00      B   
ATOM   3617  C   ALA   242      35.139  -1.548  11.672  1.00 10.00      B   
ATOM   3618  O   ALA   242      35.464  -2.510  10.971  1.00 10.00      B   
ATOM   3619  N   ASP   243      35.848  -1.142  12.715  1.00 10.00      B   
ATOM   3620  HN  ASP   243      35.546  -0.360  13.228  1.00 10.00      B   
ATOM   3621  CA  ASP   243      37.069  -1.829  13.122  1.00 10.00      B   
ATOM   3622  CB  ASP   243      37.965  -0.893  13.940  1.00 10.00      B   
ATOM   3623  CG  ASP   243      39.446  -1.180  13.772  1.00 10.00      B   
ATOM   3624  OD1 ASP   243      39.937  -2.172  14.349  1.00 10.00      B   
ATOM   3625  OD2 ASP   243      40.132  -0.403  13.068  1.00 10.00      B   
ATOM   3626  C   ASP   243      36.738  -3.094  13.916  1.00 10.00      B   
ATOM   3627  O   ASP   243      35.621  -3.613  13.842  1.00 10.00      B   
ATOM   3628  N   GLU   244      37.704  -3.590  14.667  1.00 10.00      B   
ATOM   3629  HN  GLU   244      38.576  -3.127  14.696  1.00 10.00      B   
ATOM   3630  CA  GLU   244      37.515  -4.794  15.456  1.00 10.00      B   
ATOM   3631  CB  GLU   244      38.859  -5.450  15.761  1.00 10.00      B   
ATOM   3632  CG  GLU   244      39.714  -5.721  14.541  1.00 10.00      B   
ATOM   3633  CD  GLU   244      41.026  -6.367  14.906  1.00 10.00      B   
ATOM   3634  OE1 GLU   244      41.706  -5.858  15.821  1.00 10.00      B   
ATOM   3635  OE2 GLU   244      41.384  -7.390  14.285  1.00 10.00      B   
ATOM   3636  C   GLU   244      36.791  -4.499  16.759  1.00 10.00      B   
ATOM   3637  O   GLU   244      37.035  -3.476  17.395  1.00 10.00      B   
ATOM   3638  N   ASP   245      35.894  -5.406  17.139  1.00 10.00      B   
ATOM   3639  HN  ASP   245      35.739  -6.184  16.559  1.00 10.00      B   
ATOM   3640  CA  ASP   245      35.125  -5.285  18.382  1.00 10.00      B   
ATOM   3641  CB  ASP   245      36.051  -5.224  19.606  1.00 10.00      B   
ATOM   3642  CG  ASP   245      36.919  -6.456  19.762  1.00 10.00      B   
ATOM   3643  OD1 ASP   245      36.390  -7.507  20.194  1.00 10.00      B   
ATOM   3644  OD2 ASP   245      38.136  -6.378  19.467  1.00 10.00      B   
ATOM   3645  C   ASP   245      34.204  -4.073  18.368  1.00 10.00      B   
ATOM   3646  O   ASP   245      33.705  -3.648  19.412  1.00 10.00      B   
ATOM   3647  N   SER   246      33.980  -3.520  17.189  1.00 10.00      B   
ATOM   3648  HN  SER   246      34.414  -3.895  16.394  1.00 10.00      B   
ATOM   3649  CA  SER   246      33.129  -2.356  17.043  1.00 10.00      B   
ATOM   3650  CB  SER   246      33.675  -1.456  15.935  1.00 10.00      B   
ATOM   3651  OG  SER   246      35.090  -1.418  15.975  1.00 10.00      B   
ATOM   3652  HG  SER   246      35.381  -0.571  16.338  1.00 10.00      B   
ATOM   3653  C   SER   246      31.684  -2.747  16.739  1.00 10.00      B   
ATOM   3654  O   SER   246      31.417  -3.784  16.124  1.00 10.00      B   
ATOM   3655  N   TYR   247      30.758  -1.914  17.186  1.00 10.00      B   
ATOM   3656  HN  TYR   247      31.038  -1.116  17.685  1.00 10.00      B   
ATOM   3657  CA  TYR   247      29.340  -2.137  16.961  1.00 10.00      B   
ATOM   3658  CB  TYR   247      28.682  -2.744  18.204  1.00 10.00      B   
ATOM   3659  CG  TYR   247      27.190  -2.956  18.060  1.00 10.00      B   
ATOM   3660  CD1 TYR   247      26.691  -4.028  17.334  1.00 10.00      B   
ATOM   3661  CD2 TYR   247      26.283  -2.080  18.644  1.00 10.00      B   
ATOM   3662  CE1 TYR   247      25.330  -4.226  17.198  1.00 10.00      B   
ATOM   3663  CE2 TYR   247      24.921  -2.272  18.515  1.00 10.00      B   
ATOM   3664  CZ  TYR   247      24.449  -3.345  17.787  1.00 10.00      B   
ATOM   3665  OH  TYR   247      23.093  -3.539  17.655  1.00 10.00      B   
ATOM   3666  HH  TYR   247      22.901  -4.487  17.661  1.00 10.00      B   
ATOM   3667  C   TYR   247      28.676  -0.815  16.611  1.00 10.00      B   
ATOM   3668  O   TYR   247      28.829   0.169  17.339  1.00 10.00      B   
ATOM   3669  N   VAL   248      27.953  -0.788  15.500  1.00 10.00      B   
ATOM   3670  HN  VAL   248      27.859  -1.607  14.964  1.00 10.00      B   
ATOM   3671  CA  VAL   248      27.284   0.430  15.064  1.00 10.00      B   
ATOM   3672  CB  VAL   248      28.273   1.394  14.356  1.00 10.00      B   
ATOM   3673  CG1 VAL   248      28.856   0.764  13.098  1.00 10.00      B   
ATOM   3674  CG2 VAL   248      27.619   2.734  14.045  1.00 10.00      B   
ATOM   3675  C   VAL   248      26.095   0.131  14.148  1.00 10.00      B   
ATOM   3676  O   VAL   248      26.140  -0.784  13.321  1.00 10.00      B   
ATOM   3677  N   SER   249      25.028   0.892  14.326  1.00 10.00      B   
ATOM   3678  HN  SER   249      25.040   1.568  15.032  1.00 10.00      B   
ATOM   3679  CA  SER   249      23.832   0.754  13.514  1.00 10.00      B   
ATOM   3680  CB  SER   249      22.608   0.545  14.408  1.00 10.00      B   
ATOM   3681  OG  SER   249      22.968   0.551  15.782  1.00 10.00      B   
ATOM   3682  HG  SER   249      22.157   0.617  16.317  1.00 10.00      B   
ATOM   3683  C   SER   249      23.662   2.009  12.663  1.00 10.00      B   
ATOM   3684  O   SER   249      23.747   3.127  13.172  1.00 10.00      B   
ATOM   3685  N   TYR   250      23.443   1.830  11.370  1.00 10.00      B   
ATOM   3686  HN  TYR   250      23.376   0.916  11.011  1.00 10.00      B   
ATOM   3687  CA  TYR   250      23.284   2.961  10.471  1.00 10.00      B   
ATOM   3688  CB  TYR   250      24.424   3.007   9.450  1.00 10.00      B   
ATOM   3689  CG  TYR   250      24.364   4.182   8.501  1.00 10.00      B   
ATOM   3690  CD1 TYR   250      24.651   5.469   8.938  1.00 10.00      B   
ATOM   3691  CD2 TYR   250      24.028   4.004   7.165  1.00 10.00      B   
ATOM   3692  CE1 TYR   250      24.601   6.545   8.073  1.00 10.00      B   
ATOM   3693  CE2 TYR   250      23.976   5.073   6.294  1.00 10.00      B   
ATOM   3694  CZ  TYR   250      24.265   6.341   6.752  1.00 10.00      B   
ATOM   3695  OH  TYR   250      24.212   7.412   5.888  1.00 10.00      B   
ATOM   3696  HH  TYR   250      23.292   7.584   5.653  1.00 10.00      B   
ATOM   3697  C   TYR   250      21.936   2.937   9.770  1.00 10.00      B   
ATOM   3698  O   TYR   250      21.599   1.984   9.064  1.00 10.00      B   
ATOM   3699  N   ILE   251      21.159   3.982   9.991  1.00 10.00      B   
ATOM   3700  HN  ILE   251      21.470   4.695  10.589  1.00 10.00      B   
ATOM   3701  CA  ILE   251      19.857   4.100   9.365  1.00 10.00      B   
ATOM   3702  CB  ILE   251      18.745   4.466  10.373  1.00 10.00      B   
ATOM   3703  CG1 ILE   251      18.777   3.525  11.584  1.00 10.00      B   
ATOM   3704  CG2 ILE   251      17.380   4.419   9.699  1.00 10.00      B   
ATOM   3705  CD1 ILE   251      19.532   4.077  12.776  1.00 10.00      B   
ATOM   3706  C   ILE   251      19.920   5.146   8.260  1.00 10.00      B   
ATOM   3707  O   ILE   251      20.340   6.283   8.491  1.00 10.00      B   
ATOM   3708  N   GLU   252      19.522   4.748   7.066  1.00 10.00      B   
ATOM   3709  HN  GLU   252      19.190   3.824   6.959  1.00 10.00      B   
ATOM   3710  CA  GLU   252      19.540   5.627   5.907  1.00 10.00      B   
ATOM   3711  CB  GLU   252      20.527   5.072   4.875  1.00 10.00      B   
ATOM   3712  CG  GLU   252      21.187   6.117   3.991  1.00 10.00      B   
ATOM   3713  CD  GLU   252      21.874   5.499   2.792  1.00 10.00      B   
ATOM   3714  OE1 GLU   252      23.117   5.395   2.795  1.00 10.00      B   
ATOM   3715  OE2 GLU   252      21.169   5.107   1.838  1.00 10.00      B   
ATOM   3716  C   GLU   252      18.141   5.707   5.296  1.00 10.00      B   
ATOM   3717  O   GLU   252      17.239   4.972   5.704  1.00 10.00      B   
ATOM   3718  N   GLY   253      17.958   6.599   4.333  1.00 10.00      B   
ATOM   3719  HN  GLY   253      18.698   7.180   4.067  1.00 10.00      B   
ATOM   3720  CA  GLY   253      16.669   6.734   3.685  1.00 10.00      B   
ATOM   3721  C   GLY   253      16.115   8.138   3.781  1.00 10.00      B   
ATOM   3722  O   GLY   253      16.747   9.022   4.356  1.00 10.00      B   
ATOM   3723  N   CYS   254      14.930   8.337   3.218  1.00 10.00      B   
ATOM   3724  HN  CYS   254      14.471   7.582   2.793  1.00 10.00      B   
ATOM   3725  CA  CYS   254      14.274   9.635   3.231  1.00 10.00      B   
ATOM   3726  CB  CYS   254      15.030  10.635   2.346  1.00 10.00      B   
ATOM   3727  SG  CYS   254      15.197  10.142   0.610  1.00 10.00      B   
ATOM   3728  HG  CYS   254      15.119   8.820   0.544  1.00 10.00      B   
ATOM   3729  C   CYS   254      12.832   9.504   2.754  1.00 10.00      B   
ATOM   3730  O   CYS   254      12.448   8.481   2.181  1.00 10.00      B   
ATOM   3731  N   SER   255      12.042  10.533   3.002  1.00 10.00      B   
ATOM   3732  HN  SER   255      12.406  11.312   3.473  1.00 10.00      B   
ATOM   3733  CA  SER   255      10.650  10.556   2.587  1.00 10.00      B   
ATOM   3734  CB  SER   255       9.730  10.337   3.789  1.00 10.00      B   
ATOM   3735  OG  SER   255      10.074   9.141   4.472  1.00 10.00      B   
ATOM   3736  HG  SER   255      10.555   8.562   3.871  1.00 10.00      B   
ATOM   3737  C   SER   255      10.353  11.890   1.918  1.00 10.00      B   
ATOM   3738  O   SER   255      10.442  12.940   2.557  1.00 10.00      B   
ATOM   3739  N   ALA   256      10.040  11.846   0.628  1.00 10.00      B   
ATOM   3740  HN  ALA   256       9.995  10.976   0.174  1.00 10.00      B   
ATOM   3741  CA  ALA   256       9.749  13.052  -0.133  1.00 10.00      B   
ATOM   3742  CB  ALA   256      11.054  13.759  -0.477  1.00 10.00      B   
ATOM   3743  C   ALA   256       8.990  12.697  -1.411  1.00 10.00      B   
ATOM   3744  O   ALA   256       8.995  11.541  -1.834  1.00 10.00      B   
ATOM   3745  N   PRO   257       8.303  13.675  -2.028  1.00 10.00      B   
ATOM   3746  CA  PRO   257       7.560  13.448  -3.269  1.00 10.00      B   
ATOM   3747  CB  PRO   257       6.645  14.671  -3.352  1.00 10.00      B   
ATOM   3748  CG  PRO   257       7.401  15.747  -2.654  1.00 10.00      B   
ATOM   3749  CD  PRO   257       8.178  15.070  -1.558  1.00 10.00      B   
ATOM   3750  C   PRO   257       8.493  13.404  -4.480  1.00 10.00      B   
ATOM   3751  O   PRO   257       9.622  13.900  -4.426  1.00 10.00      B   
ATOM   3752  N   VAL   258       8.022  12.817  -5.571  1.00 10.00      B   
ATOM   3753  HN  VAL   258       7.111  12.455  -5.566  1.00 10.00      B   
ATOM   3754  CA  VAL   258       8.826  12.713  -6.784  1.00 10.00      B   
ATOM   3755  CB  VAL   258       8.670  11.346  -7.482  1.00 10.00      B   
ATOM   3756  CG1 VAL   258       9.204  10.229  -6.601  1.00 10.00      B   
ATOM   3757  CG2 VAL   258       7.219  11.087  -7.855  1.00 10.00      B   
ATOM   3758  C   VAL   258       8.495  13.830  -7.766  1.00 10.00      B   
ATOM   3759  O   VAL   258       7.419  14.427  -7.709  1.00 10.00      B   
ATOM   3760  N   ARG   259       9.427  14.099  -8.670  1.00 10.00      B   
ATOM   3761  HN  ARG   259      10.253  13.575  -8.669  1.00 10.00      B   
ATOM   3762  CA  ARG   259       9.251  15.143  -9.671  1.00 10.00      B   
ATOM   3763  CB  ARG   259      10.608  15.722 -10.089  1.00 10.00      B   
ATOM   3764  CG  ARG   259      11.225  16.668  -9.068  1.00 10.00      B   
ATOM   3765  CD  ARG   259      12.585  17.185  -9.522  1.00 10.00      B   
ATOM   3766  NE  ARG   259      12.496  18.060 -10.695  1.00 10.00      B   
ATOM   3767  HE  ARG   259      11.616  18.133 -11.136  1.00 10.00      B   
ATOM   3768  CZ  ARG   259      13.519  18.776 -11.176  1.00 10.00      B   
ATOM   3769  NH1 ARG   259      14.710  18.725 -10.587  1.00 10.00      B   
ATOM   3770 HH11 ARG   259      15.510  19.279 -10.967  1.00 10.00      B   
ATOM   3771 HH12 ARG   259      14.850  18.136  -9.738  1.00 10.00      B   
ATOM   3772  NH2 ARG   259      13.351  19.541 -12.250  1.00 10.00      B   
ATOM   3773 HH21 ARG   259      12.419  19.594 -12.719  1.00 10.00      B   
ATOM   3774 HH22 ARG   259      14.149  20.098 -12.627  1.00 10.00      B   
ATOM   3775  C   ARG   259       8.500  14.616 -10.892  1.00 10.00      B   
ATOM   3776  O   ARG   259       8.329  13.406 -11.058  1.00 10.00      B   
ATOM   3777  N   ASP   260       8.071  15.533 -11.749  1.00 10.00      B   
ATOM   3778  HN  ASP   260       8.258  16.480 -11.566  1.00 10.00      B   
ATOM   3779  CA  ASP   260       7.332  15.180 -12.960  1.00 10.00      B   
ATOM   3780  CB  ASP   260       6.482  16.366 -13.439  1.00 10.00      B   
ATOM   3781  CG  ASP   260       7.188  17.247 -14.458  1.00 10.00      B   
ATOM   3782  OD1 ASP   260       8.347  17.651 -14.210  1.00 10.00      B   
ATOM   3783  OD2 ASP   260       6.581  17.544 -15.512  1.00 10.00      B   
ATOM   3784  C   ASP   260       8.280  14.728 -14.064  1.00 10.00      B   
ATOM   3785  O   ASP   260       7.850  14.327 -15.147  1.00 10.00      B   
ATOM   3786  N   SER   261       9.571  14.800 -13.781  1.00 10.00      B   
ATOM   3787  HN  SER   261       9.846  15.128 -12.901  1.00 10.00      B   
ATOM   3788  CA  SER   261      10.588  14.398 -14.736  1.00 10.00      B   
ATOM   3789  CB  SER   261      11.523  15.572 -15.026  1.00 10.00      B   
ATOM   3790  OG  SER   261      10.778  16.762 -15.254  1.00 10.00      B   
ATOM   3791  HG  SER   261       9.928  16.704 -14.793  1.00 10.00      B   
ATOM   3792  C   SER   261      11.365  13.195 -14.205  1.00 10.00      B   
ATOM   3793  O   SER   261      11.479  13.010 -12.991  1.00 10.00      B   
ATOM   3794  N   TYR   262      11.872  12.367 -15.113  1.00 10.00      B   
ATOM   3795  HN  TYR   262      11.728  12.557 -16.066  1.00 10.00      B   
ATOM   3796  CA  TYR   262      12.631  11.180 -14.731  1.00 10.00      B   
ATOM   3797  CB  TYR   262      12.832  10.246 -15.928  1.00 10.00      B   
ATOM   3798  CG  TYR   262      11.548   9.663 -16.476  1.00 10.00      B   
ATOM   3799  CD1 TYR   262      11.122   9.965 -17.762  1.00 10.00      B   
ATOM   3800  CD2 TYR   262      10.760   8.816 -15.707  1.00 10.00      B   
ATOM   3801  CE1 TYR   262       9.946   9.442 -18.264  1.00 10.00      B   
ATOM   3802  CE2 TYR   262       9.584   8.286 -16.203  1.00 10.00      B   
ATOM   3803  CZ  TYR   262       9.182   8.603 -17.482  1.00 10.00      B   
ATOM   3804  OH  TYR   262       8.006   8.086 -17.979  1.00 10.00      B   
ATOM   3805  HH  TYR   262       7.266   8.399 -17.441  1.00 10.00      B   
ATOM   3806  C   TYR   262      13.979  11.547 -14.118  1.00 10.00      B   
ATOM   3807  O   TYR   262      14.805  12.210 -14.753  1.00 10.00      B   
ATOM   3808  N   GLN   263      14.191  11.121 -12.880  1.00 10.00      B   
ATOM   3809  HN  GLN   263      13.491  10.602 -12.426  1.00 10.00      B   
ATOM   3810  CA  GLN   263      15.435  11.394 -12.177  1.00 10.00      B   
ATOM   3811  CB  GLN   263      15.183  12.170 -10.880  1.00 10.00      B   
ATOM   3812  CG  GLN   263      15.049  13.671 -11.075  1.00 10.00      B   
ATOM   3813  CD  GLN   263      15.215  14.448  -9.782  1.00 10.00      B   
ATOM   3814  OE1 GLN   263      14.835  13.985  -8.706  1.00 10.00      B   
ATOM   3815  NE2 GLN   263      15.794  15.634  -9.879  1.00 10.00      B   
ATOM   3816 HE21 GLN   263      16.083  15.938 -10.767  1.00 10.00      B   
ATOM   3817 HE22 GLN   263      15.913  16.159  -9.058  1.00 10.00      B   
ATOM   3818  C   GLN   263      16.184  10.103 -11.879  1.00 10.00      B   
ATOM   3819  O   GLN   263      15.692   9.241 -11.147  1.00 10.00      B   
ATOM   3820  N   LEU   264      17.366   9.971 -12.462  1.00 10.00      B   
ATOM   3821  HN  LEU   264      17.694  10.691 -13.042  1.00 10.00      B   
ATOM   3822  CA  LEU   264      18.193   8.790 -12.254  1.00 10.00      B   
ATOM   3823  CB  LEU   264      19.144   8.581 -13.440  1.00 10.00      B   
ATOM   3824  CG  LEU   264      19.785   7.194 -13.570  1.00 10.00      B   
ATOM   3825  CD1 LEU   264      19.969   6.835 -15.035  1.00 10.00      B   
ATOM   3826  CD2 LEU   264      21.121   7.139 -12.843  1.00 10.00      B   
ATOM   3827  C   LEU   264      18.979   8.934 -10.960  1.00 10.00      B   
ATOM   3828  O   LEU   264      20.023   9.588 -10.927  1.00 10.00      B   
ATOM   3829  N   HIS   265      18.458   8.342  -9.896  1.00 10.00      B   
ATOM   3830  HN  HIS   265      17.618   7.837  -9.991  1.00 10.00      B   
ATOM   3831  CA  HIS   265      19.092   8.404  -8.590  1.00 10.00      B   
ATOM   3832  CB  HIS   265      18.020   8.477  -7.494  1.00 10.00      B   
ATOM   3833  CG  HIS   265      18.553   8.409  -6.098  1.00 10.00      B   
ATOM   3834  ND1 HIS   265      18.424   7.295  -5.296  1.00 10.00      B   
ATOM   3835  HD1 HIS   265      17.981   6.447  -5.549  1.00 10.00      B   
ATOM   3836  CD2 HIS   265      19.218   9.326  -5.357  1.00 10.00      B   
ATOM   3837  CE1 HIS   265      18.987   7.528  -4.127  1.00 10.00      B   
ATOM   3838  NE2 HIS   265      19.476   8.753  -4.142  1.00 10.00      B   
ATOM   3839  HE2 HIS   265      19.959   9.182  -3.387  1.00 10.00      B   
ATOM   3840  C   HIS   265      19.990   7.191  -8.377  1.00 10.00      B   
ATOM   3841  O   HIS   265      19.512   6.057  -8.324  1.00 10.00      B   
ATOM   3842  N   ALA   266      21.284   7.439  -8.246  1.00 10.00      B   
ATOM   3843  HN  ALA   266      21.600   8.369  -8.277  1.00 10.00      B   
ATOM   3844  CA  ALA   266      22.249   6.371  -8.042  1.00 10.00      B   
ATOM   3845  CB  ALA   266      23.264   6.345  -9.173  1.00 10.00      B   
ATOM   3846  C   ALA   266      22.947   6.516  -6.695  1.00 10.00      B   
ATOM   3847  O   ALA   266      23.253   7.628  -6.259  1.00 10.00      B   
ATOM   3848  N   ALA   267      23.181   5.393  -6.036  1.00 10.00      B   
ATOM   3849  HN  ALA   267      22.901   4.537  -6.435  1.00 10.00      B   
ATOM   3850  CA  ALA   267      23.843   5.391  -4.741  1.00 10.00      B   
ATOM   3851  CB  ALA   267      22.819   5.442  -3.615  1.00 10.00      B   
ATOM   3852  C   ALA   267      24.741   4.168  -4.593  1.00 10.00      B   
ATOM   3853  O   ALA   267      24.387   3.077  -5.032  1.00 10.00      B   
ATOM   3854  N   VAL   268      25.908   4.364  -3.996  1.00 10.00      B   
ATOM   3855  HN  VAL   268      26.132   5.265  -3.680  1.00 10.00      B   
ATOM   3856  CA  VAL   268      26.866   3.280  -3.779  1.00 10.00      B   
ATOM   3857  CB  VAL   268      28.122   3.437  -4.675  1.00 10.00      B   
ATOM   3858  CG1 VAL   268      29.230   2.479  -4.257  1.00 10.00      B   
ATOM   3859  CG2 VAL   268      27.770   3.224  -6.141  1.00 10.00      B   
ATOM   3860  C   VAL   268      27.279   3.258  -2.311  1.00 10.00      B   
ATOM   3861  O   VAL   268      27.585   4.301  -1.734  1.00 10.00      B   
ATOM   3862  N   VAL   269      27.267   2.082  -1.700  1.00 10.00      B   
ATOM   3863  HN  VAL   269      27.023   1.276  -2.205  1.00 10.00      B   
ATOM   3864  CA  VAL   269      27.632   1.961  -0.296  1.00 10.00      B   
ATOM   3865  CB  VAL   269      26.394   1.794   0.610  1.00 10.00      B   
ATOM   3866  CG1 VAL   269      26.808   1.608   2.060  1.00 10.00      B   
ATOM   3867  CG2 VAL   269      25.469   2.989   0.474  1.00 10.00      B   
ATOM   3868  C   VAL   269      28.586   0.800  -0.059  1.00 10.00      B   
ATOM   3869  O   VAL   269      28.317  -0.335  -0.461  1.00 10.00      B   
ATOM   3870  N   GLU   270      29.695   1.099   0.599  1.00 10.00      B   
ATOM   3871  HN  GLU   270      29.840   2.027   0.885  1.00 10.00      B   
ATOM   3872  CA  GLU   270      30.700   0.099   0.921  1.00 10.00      B   
ATOM   3873  CB  GLU   270      32.078   0.550   0.434  1.00 10.00      B   
ATOM   3874  CG  GLU   270      32.173   0.760  -1.067  1.00 10.00      B   
ATOM   3875  CD  GLU   270      33.580   1.098  -1.514  1.00 10.00      B   
ATOM   3876  OE1 GLU   270      34.424   0.175  -1.588  1.00 10.00      B   
ATOM   3877  OE2 GLU   270      33.847   2.286  -1.799  1.00 10.00      B   
ATOM   3878  C   GLU   270      30.737  -0.121   2.428  1.00 10.00      B   
ATOM   3879  O   GLU   270      30.976   0.816   3.193  1.00 10.00      B   
ATOM   3880  N   VAL   271      30.485  -1.350   2.855  1.00 10.00      B   
ATOM   3881  HN  VAL   271      30.289  -2.054   2.200  1.00 10.00      B   
ATOM   3882  CA  VAL   271      30.490  -1.679   4.275  1.00 10.00      B   
ATOM   3883  CB  VAL   271      29.181  -2.377   4.705  1.00 10.00      B   
ATOM   3884  CG1 VAL   271      29.133  -2.547   6.216  1.00 10.00      B   
ATOM   3885  CG2 VAL   271      27.968  -1.599   4.215  1.00 10.00      B   
ATOM   3886  C   VAL   271      31.678  -2.572   4.622  1.00 10.00      B   
ATOM   3887  O   VAL   271      31.696  -3.760   4.289  1.00 10.00      B   
ATOM   3888  N   ILE   272      32.668  -1.993   5.284  1.00 10.00      B   
ATOM   3889  HN  ILE   272      32.596  -1.041   5.518  1.00 10.00      B   
ATOM   3890  CA  ILE   272      33.857  -2.731   5.676  1.00 10.00      B   
ATOM   3891  CB  ILE   272      35.144  -1.891   5.522  1.00 10.00      B   
ATOM   3892  CG1 ILE   272      35.312  -1.408   4.076  1.00 10.00      B   
ATOM   3893  CG2 ILE   272      36.360  -2.697   5.958  1.00 10.00      B   
ATOM   3894  CD1 ILE   272      34.744  -0.027   3.817  1.00 10.00      B   
ATOM   3895  C   ILE   272      33.729  -3.218   7.117  1.00 10.00      B   
ATOM   3896  O   ILE   272      33.771  -2.426   8.059  1.00 10.00      B   
ATOM   3897  N   ILE   273      33.563  -4.523   7.274  1.00 10.00      B   
ATOM   3898  HN  ILE   273      33.535  -5.096   6.481  1.00 10.00      B   
ATOM   3899  CA  ILE   273      33.422  -5.130   8.591  1.00 10.00      B   
ATOM   3900  CB  ILE   273      32.211  -6.090   8.628  1.00 10.00      B   
ATOM   3901  CG1 ILE   273      30.956  -5.389   8.099  1.00 10.00      B   
ATOM   3902  CG2 ILE   273      31.976  -6.613  10.038  1.00 10.00      B   
ATOM   3903  CD1 ILE   273      29.792  -6.322   7.850  1.00 10.00      B   
ATOM   3904  C   ILE   273      34.691  -5.895   8.967  1.00 10.00      B   
ATOM   3905  O   ILE   273      35.197  -6.705   8.182  1.00 10.00      B   
ATOM   3906  N   HIS   274      35.212  -5.617  10.157  1.00 10.00      B   
ATOM   3907  HN  HIS   274      34.775  -4.949  10.727  1.00 10.00      B   
ATOM   3908  CA  HIS   274      36.414  -6.280  10.644  1.00 10.00      B   
ATOM   3909  CB  HIS   274      37.374  -5.275  11.295  1.00 10.00      B   
ATOM   3910  CG  HIS   274      38.245  -4.527  10.328  1.00 10.00      B   
ATOM   3911  ND1 HIS   274      39.294  -5.111   9.647  1.00 10.00      B   
ATOM   3912  HD1 HIS   274      39.573  -6.055   9.719  1.00 10.00      B   
ATOM   3913  CD2 HIS   274      38.228  -3.229   9.935  1.00 10.00      B   
ATOM   3914  CE1 HIS   274      39.885  -4.206   8.885  1.00 10.00      B   
ATOM   3915  NE2 HIS   274      39.256  -3.057   9.042  1.00 10.00      B   
ATOM   3916  HE2 HIS   274      39.509  -2.206   8.609  1.00 10.00      B   
ATOM   3917  C   HIS   274      36.060  -7.398  11.628  1.00 10.00      B   
ATOM   3918  O   HIS   274      34.892  -7.754  11.785  1.00 10.00      B   
ATOM   3919  N   LYS   275      37.073  -7.939  12.289  1.00 10.00      B   
ATOM   3920  HN  LYS   275      37.980  -7.597  12.133  1.00 10.00      B   
ATOM   3921  CA  LYS   275      36.888  -9.022  13.246  1.00 10.00      B   
ATOM   3922  CB  LYS   275      38.253  -9.570  13.667  1.00 10.00      B   
ATOM   3923  CG  LYS   275      38.203 -10.788  14.573  1.00 10.00      B   
ATOM   3924  CD  LYS   275      39.596 -11.350  14.796  1.00 10.00      B   
ATOM   3925  CE  LYS   275      39.637 -12.268  16.003  1.00 10.00      B   
ATOM   3926  NZ  LYS   275      41.030 -12.635  16.365  1.00 10.00      B   
ATOM   3927  HZ1 LYS   275      41.043 -13.130  17.280  1.00 10.00      B   
ATOM   3928  HZ2 LYS   275      41.616 -11.781  16.437  1.00 10.00      B   
ATOM   3929  HZ3 LYS   275      41.435 -13.262  15.640  1.00 10.00      B   
ATOM   3930  C   LYS   275      36.088  -8.578  14.472  1.00 10.00      B   
ATOM   3931  O   LYS   275      36.334  -7.508  15.032  1.00 10.00      B   
ATOM   3932  N   ASN   276      35.126  -9.411  14.870  1.00 10.00      B   
ATOM   3933  HN  ASN   276      34.981 -10.234  14.355  1.00 10.00      B   
ATOM   3934  CA  ASN   276      34.271  -9.151  16.036  1.00 10.00      B   
ATOM   3935  CB  ASN   276      35.086  -8.999  17.332  1.00 10.00      B   
ATOM   3936  CG  ASN   276      35.917 -10.214  17.684  1.00 10.00      B   
ATOM   3937  OD1 ASN   276      35.696 -11.310  17.169  1.00 10.00      B   
ATOM   3938  ND2 ASN   276      36.866 -10.030  18.591  1.00 10.00      B   
ATOM   3939 HD21 ASN   276      36.969  -9.130  18.977  1.00 10.00      B   
ATOM   3940 HD22 ASN   276      37.425 -10.795  18.843  1.00 10.00      B   
ATOM   3941  C   ASN   276      33.393  -7.920  15.846  1.00 10.00      B   
ATOM   3942  O   ASN   276      32.905  -7.346  16.820  1.00 10.00      B   
ATOM   3943  N   ALA   277      33.186  -7.517  14.601  1.00 10.00      B   
ATOM   3944  HN  ALA   277      33.589  -8.016  13.859  1.00 10.00      B   
ATOM   3945  CA  ALA   277      32.370  -6.347  14.311  1.00 10.00      B   
ATOM   3946  CB  ALA   277      33.027  -5.481  13.250  1.00 10.00      B   
ATOM   3947  C   ALA   277      30.961  -6.745  13.889  1.00 10.00      B   
ATOM   3948  O   ALA   277      30.754  -7.786  13.256  1.00 10.00      B   
ATOM   3949  N   GLU   278      29.994  -5.922  14.261  1.00 10.00      B   
ATOM   3950  HN  GLU   278      30.222  -5.119  14.776  1.00 10.00      B   
ATOM   3951  CA  GLU   278      28.602  -6.163  13.924  1.00 10.00      B   
ATOM   3952  CB  GLU   278      27.857  -6.723  15.135  1.00 10.00      B   
ATOM   3953  CG  GLU   278      26.468  -7.255  14.821  1.00 10.00      B   
ATOM   3954  CD  GLU   278      25.880  -8.056  15.963  1.00 10.00      B   
ATOM   3955  OE1 GLU   278      24.638  -8.074  16.103  1.00 10.00      B   
ATOM   3956  OE2 GLU   278      26.656  -8.680  16.721  1.00 10.00      B   
ATOM   3957  C   GLU   278      27.966  -4.861  13.461  1.00 10.00      B   
ATOM   3958  O   GLU   278      27.995  -3.855  14.177  1.00 10.00      B   
ATOM   3959  N   VAL   279      27.410  -4.872  12.260  1.00 10.00      B   
ATOM   3960  HN  VAL   279      27.399  -5.705  11.738  1.00 10.00      B   
ATOM   3961  CA  VAL   279      26.798  -3.677  11.704  1.00 10.00      B   
ATOM   3962  CB  VAL   279      27.601  -3.140  10.498  1.00 10.00      B   
ATOM   3963  CG1 VAL   279      27.065  -1.786  10.057  1.00 10.00      B   
ATOM   3964  CG2 VAL   279      29.085  -3.046  10.821  1.00 10.00      B   
ATOM   3965  C   VAL   279      25.362  -3.930  11.262  1.00 10.00      B   
ATOM   3966  O   VAL   279      25.072  -4.911  10.572  1.00 10.00      B   
ATOM   3967  N   LYS   280      24.465  -3.042  11.674  1.00 10.00      B   
ATOM   3968  HN  LYS   280      24.759  -2.299  12.247  1.00 10.00      B   
ATOM   3969  CA  LYS   280      23.060  -3.134  11.296  1.00 10.00      B   
ATOM   3970  CB  LYS   280      22.149  -3.025  12.525  1.00 10.00      B   
ATOM   3971  CG  LYS   280      20.690  -3.363  12.243  1.00 10.00      B   
ATOM   3972  CD  LYS   280      19.801  -3.087  13.447  1.00 10.00      B   
ATOM   3973  CE  LYS   280      18.349  -3.443  13.156  1.00 10.00      B   
ATOM   3974  NZ  LYS   280      17.939  -4.721  13.801  1.00 10.00      B   
ATOM   3975  HZ1 LYS   280      17.014  -5.032  13.430  1.00 10.00      B   
ATOM   3976  HZ2 LYS   280      17.860  -4.592  14.828  1.00 10.00      B   
ATOM   3977  HZ3 LYS   280      18.644  -5.462  13.611  1.00 10.00      B   
ATOM   3978  C   LYS   280      22.745  -2.017  10.307  1.00 10.00      B   
ATOM   3979  O   LYS   280      22.963  -0.839  10.603  1.00 10.00      B   
ATOM   3980  N   TYR   281      22.259  -2.382   9.131  1.00 10.00      B   
ATOM   3981  HN  TYR   281      22.105  -3.338   8.949  1.00 10.00      B   
ATOM   3982  CA  TYR   281      21.939  -1.403   8.100  1.00 10.00      B   
ATOM   3983  CB  TYR   281      22.685  -1.745   6.806  1.00 10.00      B   
ATOM   3984  CG  TYR   281      22.973  -0.563   5.905  1.00 10.00      B   
ATOM   3985  CD1 TYR   281      24.280  -0.237   5.563  1.00 10.00      B   
ATOM   3986  CD2 TYR   281      21.949   0.218   5.388  1.00 10.00      B   
ATOM   3987  CE1 TYR   281      24.558   0.829   4.733  1.00 10.00      B   
ATOM   3988  CE2 TYR   281      22.218   1.291   4.558  1.00 10.00      B   
ATOM   3989  CZ  TYR   281      23.524   1.589   4.233  1.00 10.00      B   
ATOM   3990  OH  TYR   281      23.797   2.649   3.397  1.00 10.00      B   
ATOM   3991  HH  TYR   281      23.591   3.481   3.846  1.00 10.00      B   
ATOM   3992  C   TYR   281      20.443  -1.366   7.826  1.00 10.00      B   
ATOM   3993  O   TYR   281      19.869  -2.340   7.343  1.00 10.00      B   
ATOM   3994  N   SER   282      19.820  -0.242   8.133  1.00 10.00      B   
ATOM   3995  HN  SER   282      20.338   0.503   8.512  1.00 10.00      B   
ATOM   3996  CA  SER   282      18.391  -0.071   7.915  1.00 10.00      B   
ATOM   3997  CB  SER   282      17.674   0.152   9.250  1.00 10.00      B   
ATOM   3998  OG  SER   282      17.948  -0.913  10.151  1.00 10.00      B   
ATOM   3999  HG  SER   282      17.801  -1.755   9.699  1.00 10.00      B   
ATOM   4000  C   SER   282      18.134   1.095   6.962  1.00 10.00      B   
ATOM   4001  O   SER   282      18.563   2.219   7.216  1.00 10.00      B   
ATOM   4002  N   THR   283      17.450   0.819   5.858  1.00 10.00      B   
ATOM   4003  HN  THR   283      17.135  -0.099   5.706  1.00 10.00      B   
ATOM   4004  CA  THR   283      17.152   1.845   4.868  1.00 10.00      B   
ATOM   4005  CB  THR   283      17.778   1.499   3.502  1.00 10.00      B   
ATOM   4006  OG1 THR   283      19.153   1.132   3.684  1.00 10.00      B   
ATOM   4007  HG1 THR   283      19.205   0.220   3.986  1.00 10.00      B   
ATOM   4008  CG2 THR   283      17.705   2.693   2.562  1.00 10.00      B   
ATOM   4009  C   THR   283      15.645   2.044   4.698  1.00 10.00      B   
ATOM   4010  O   THR   283      14.936   1.154   4.223  1.00 10.00      B   
ATOM   4011  N   VAL   284      15.164   3.216   5.093  1.00 10.00      B   
ATOM   4012  HN  VAL   284      15.782   3.885   5.473  1.00 10.00      B   
ATOM   4013  CA  VAL   284      13.748   3.541   4.981  1.00 10.00      B   
ATOM   4014  CB  VAL   284      13.178   4.059   6.319  1.00 10.00      B   
ATOM   4015  CG1 VAL   284      11.660   4.156   6.260  1.00 10.00      B   
ATOM   4016  CG2 VAL   284      13.613   3.171   7.473  1.00 10.00      B   
ATOM   4017  C   VAL   284      13.531   4.600   3.904  1.00 10.00      B   
ATOM   4018  O   VAL   284      13.662   5.797   4.161  1.00 10.00      B   
ATOM   4019  N   GLN   285      13.219   4.161   2.694  1.00 10.00      B   
ATOM   4020  HN  GLN   285      13.130   3.196   2.537  1.00 10.00      B   
ATOM   4021  CA  GLN   285      12.990   5.083   1.595  1.00 10.00      B   
ATOM   4022  CB  GLN   285      13.950   4.809   0.433  1.00 10.00      B   
ATOM   4023  CG  GLN   285      15.416   4.989   0.805  1.00 10.00      B   
ATOM   4024  CD  GLN   285      16.371   4.802  -0.361  1.00 10.00      B   
ATOM   4025  OE1 GLN   285      16.091   4.070  -1.309  1.00 10.00      B   
ATOM   4026  NE2 GLN   285      17.521   5.453  -0.290  1.00 10.00      B   
ATOM   4027 HE21 GLN   285      17.692   6.015   0.498  1.00 10.00      B   
ATOM   4028 HE22 GLN   285      18.159   5.347  -1.025  1.00 10.00      B   
ATOM   4029  C   GLN   285      11.537   5.023   1.146  1.00 10.00      B   
ATOM   4030  O   GLN   285      11.029   3.964   0.783  1.00 10.00      B   
ATOM   4031  N   ASN   286      10.864   6.160   1.206  1.00 10.00      B   
ATOM   4032  HN  ASN   286      11.324   6.974   1.514  1.00 10.00      B   
ATOM   4033  CA  ASN   286       9.466   6.240   0.811  1.00 10.00      B   
ATOM   4034  CB  ASN   286       8.553   6.234   2.043  1.00 10.00      B   
ATOM   4035  CG  ASN   286       7.078   6.163   1.685  1.00 10.00      B   
ATOM   4036  OD1 ASN   286       6.422   7.187   1.483  1.00 10.00      B   
ATOM   4037  ND2 ASN   286       6.543   4.956   1.609  1.00 10.00      B   
ATOM   4038 HD21 ASN   286       7.120   4.182   1.786  1.00 10.00      B   
ATOM   4039 HD22 ASN   286       5.587   4.883   1.377  1.00 10.00      B   
ATOM   4040  C   ASN   286       9.226   7.493  -0.011  1.00 10.00      B   
ATOM   4041  O   ASN   286       9.351   8.611   0.492  1.00 10.00      B   
ATOM   4042  N   TRP   287       8.903   7.308  -1.277  1.00 10.00      B   
ATOM   4043  HN  TRP   287       8.824   6.390  -1.623  1.00 10.00      B   
ATOM   4044  CA  TRP   287       8.644   8.429  -2.166  1.00 10.00      B   
ATOM   4045  CB  TRP   287       9.428   8.279  -3.472  1.00 10.00      B   
ATOM   4046  CG  TRP   287      10.833   8.801  -3.394  1.00 10.00      B   
ATOM   4047  CD1 TRP   287      11.225  10.109  -3.426  1.00 10.00      B   
ATOM   4048  CD2 TRP   287      12.034   8.026  -3.277  1.00 10.00      B   
ATOM   4049  NE1 TRP   287      12.591  10.197  -3.332  1.00 10.00      B   
ATOM   4050  HE1 TRP   287      13.109  11.030  -3.333  1.00 10.00      B   
ATOM   4051  CE2 TRP   287      13.112   8.932  -3.241  1.00 10.00      B   
ATOM   4052  CE3 TRP   287      12.302   6.656  -3.196  1.00 10.00      B   
ATOM   4053  CZ2 TRP   287      14.434   8.511  -3.132  1.00 10.00      B   
ATOM   4054  CZ3 TRP   287      13.616   6.241  -3.087  1.00 10.00      B   
ATOM   4055  CH2 TRP   287      14.666   7.165  -3.056  1.00 10.00      B   
ATOM   4056  C   TRP   287       7.155   8.561  -2.447  1.00 10.00      B   
ATOM   4057  O   TRP   287       6.440   7.561  -2.535  1.00 10.00      B   
ATOM   4058  N   PHE   288       6.689   9.795  -2.573  1.00 10.00      B   
ATOM   4059  HN  PHE   288       7.306  10.553  -2.480  1.00 10.00      B   
ATOM   4060  CA  PHE   288       5.282  10.052  -2.840  1.00 10.00      B   
ATOM   4061  CB  PHE   288       4.733  11.109  -1.876  1.00 10.00      B   
ATOM   4062  CG  PHE   288       3.280  11.427  -2.088  1.00 10.00      B   
ATOM   4063  CD1 PHE   288       2.306  10.466  -1.867  1.00 10.00      B   
ATOM   4064  CD2 PHE   288       2.885  12.688  -2.507  1.00 10.00      B   
ATOM   4065  CE1 PHE   288       0.969  10.754  -2.060  1.00 10.00      B   
ATOM   4066  CE2 PHE   288       1.551  12.983  -2.702  1.00 10.00      B   
ATOM   4067  CZ  PHE   288       0.591  12.015  -2.479  1.00 10.00      B   
ATOM   4068  C   PHE   288       5.063  10.483  -4.288  1.00 10.00      B   
ATOM   4069  O   PHE   288       5.451  11.582  -4.683  1.00 10.00      B   
ATOM   4070  N   PRO   289       4.473   9.603  -5.107  1.00 10.00      B   
ATOM   4071  CA  PRO   289       4.179   9.883  -6.503  1.00 10.00      B   
ATOM   4072  CB  PRO   289       4.329   8.502  -7.162  1.00 10.00      B   
ATOM   4073  CG  PRO   289       4.375   7.501  -6.042  1.00 10.00      B   
ATOM   4074  CD  PRO   289       4.080   8.240  -4.765  1.00 10.00      B   
ATOM   4075  C   PRO   289       2.750  10.395  -6.689  1.00 10.00      B   
ATOM   4076  O   PRO   289       1.784   9.688  -6.393  1.00 10.00      B   
ATOM   4077  N   GLY   290       2.619  11.626  -7.171  1.00 10.00      B   
ATOM   4078  HN  GLY   290       3.421  12.153  -7.374  1.00 10.00      B   
ATOM   4079  CA  GLY   290       1.301  12.197  -7.393  1.00 10.00      B   
ATOM   4080  C   GLY   290       0.593  11.539  -8.562  1.00 10.00      B   
ATOM   4081  O   GLY   290       1.047  11.653  -9.706  1.00 10.00      B   
ATOM   4082  N   ASP   291      -0.519  10.860  -8.269  1.00 10.00      B   
ATOM   4083  HN  ASP   291      -0.822  10.845  -7.336  1.00 10.00      B   
ATOM   4084  CA  ASP   291      -1.315  10.151  -9.277  1.00 10.00      B   
ATOM   4085  CB  ASP   291      -2.072  11.135 -10.180  1.00 10.00      B   
ATOM   4086  CG  ASP   291      -3.132  10.473 -11.042  1.00 10.00      B   
ATOM   4087  OD1 ASP   291      -4.247  10.227 -10.537  1.00 10.00      B   
ATOM   4088  OD2 ASP   291      -2.854  10.216 -12.234  1.00 10.00      B   
ATOM   4089  C   ASP   291      -0.439   9.208 -10.098  1.00 10.00      B   
ATOM   4090  O   ASP   291      -0.015   8.157  -9.609  1.00 10.00      B   
ATOM   4091  N   ASN   292      -0.164   9.586 -11.336  1.00 10.00      B   
ATOM   4092  HN  ASN   292      -0.555  10.420 -11.676  1.00 10.00      B   
ATOM   4093  CA  ASN   292       0.682   8.792 -12.215  1.00 10.00      B   
ATOM   4094  CB  ASN   292      -0.147   7.820 -13.063  1.00 10.00      B   
ATOM   4095  CG  ASN   292       0.716   6.791 -13.772  1.00 10.00      B   
ATOM   4096  OD1 ASN   292       1.742   6.353 -13.250  1.00 10.00      B   
ATOM   4097  ND2 ASN   292       0.319   6.412 -14.974  1.00 10.00      B   
ATOM   4098 HD21 ASN   292      -0.501   6.811 -15.338  1.00 10.00      B   
ATOM   4099 HD22 ASN   292       0.866   5.756 -15.457  1.00 10.00      B   
ATOM   4100  C   ASN   292       1.514   9.707 -13.107  1.00 10.00      B   
ATOM   4101  O   ASN   292       1.501   9.586 -14.333  1.00 10.00      B   
ATOM   4102  N   ASN   293       2.218  10.646 -12.477  1.00 10.00      B   
ATOM   4103  HN  ASN   293       2.152  10.713 -11.498  1.00 10.00      B   
ATOM   4104  CA  ASN   293       3.064  11.592 -13.202  1.00 10.00      B   
ATOM   4105  CB  ASN   293       3.719  12.595 -12.243  1.00 10.00      B   
ATOM   4106  CG  ASN   293       2.756  13.653 -11.737  1.00 10.00      B   
ATOM   4107  OD1 ASN   293       1.794  14.013 -12.415  1.00 10.00      B   
ATOM   4108  ND2 ASN   293       3.005  14.155 -10.540  1.00 10.00      B   
ATOM   4109 HD21 ASN   293       3.786  13.820 -10.047  1.00 10.00      B   
ATOM   4110 HD22 ASN   293       2.403  14.852 -10.195  1.00 10.00      B   
ATOM   4111  C   ASN   293       4.135  10.859 -13.999  1.00 10.00      B   
ATOM   4112  O   ASN   293       4.049  10.743 -15.220  1.00 10.00      B   
ATOM   4113  N   THR   294       5.142  10.367 -13.301  1.00 10.00      B   
ATOM   4114  HN  THR   294       5.175  10.522 -12.335  1.00 10.00      B   
ATOM   4115  CA  THR   294       6.228   9.635 -13.934  1.00 10.00      B   
ATOM   4116  CB  THR   294       7.575  10.254 -13.535  1.00 10.00      B   
ATOM   4117  OG1 THR   294       7.416  10.926 -12.276  1.00 10.00      B   
ATOM   4118  HG1 THR   294       7.867  11.780 -12.306  1.00 10.00      B   
ATOM   4119  CG2 THR   294       8.041  11.242 -14.588  1.00 10.00      B   
ATOM   4120  C   THR   294       6.212   8.181 -13.487  1.00 10.00      B   
ATOM   4121  O   THR   294       7.019   7.367 -13.938  1.00 10.00      B   
ATOM   4122  N   GLY   295       5.291   7.865 -12.587  1.00 10.00      B   
ATOM   4123  HN  GLY   295       4.666   8.553 -12.282  1.00 10.00      B   
ATOM   4124  CA  GLY   295       5.189   6.518 -12.061  1.00 10.00      B   
ATOM   4125  C   GLY   295       6.035   6.351 -10.813  1.00 10.00      B   
ATOM   4126  O   GLY   295       5.817   5.441 -10.016  1.00 10.00      B   
ATOM   4127  N   GLY   296       7.001   7.240 -10.648  1.00 10.00      B   
ATOM   4128  HN  GLY   296       7.130   7.939 -11.323  1.00 10.00      B   
ATOM   4129  CA  GLY   296       7.878   7.188  -9.503  1.00 10.00      B   
ATOM   4130  C   GLY   296       9.266   7.660  -9.871  1.00 10.00      B   
ATOM   4131  O   GLY   296       9.448   8.320 -10.898  1.00 10.00      B   
ATOM   4132  N   ILE   297      10.241   7.322  -9.049  1.00 10.00      B   
ATOM   4133  HN  ILE   297      10.031   6.795  -8.250  1.00 10.00      B   
ATOM   4134  CA  ILE   297      11.617   7.715  -9.297  1.00 10.00      B   
ATOM   4135  CB  ILE   297      12.246   8.335  -8.024  1.00 10.00      B   
ATOM   4136  CG1 ILE   297      13.468   9.194  -8.369  1.00 10.00      B   
ATOM   4137  CG2 ILE   297      12.593   7.257  -7.001  1.00 10.00      B   
ATOM   4138  CD1 ILE   297      14.016   9.991  -7.206  1.00 10.00      B   
ATOM   4139  C   ILE   297      12.430   6.505  -9.754  1.00 10.00      B   
ATOM   4140  O   ILE   297      11.937   5.374  -9.718  1.00 10.00      B   
ATOM   4141  N   LEU   298      13.652   6.746 -10.211  1.00 10.00      B   
ATOM   4142  HN  LEU   298      13.977   7.673 -10.248  1.00 10.00      B   
ATOM   4143  CA  LEU   298      14.535   5.678 -10.651  1.00 10.00      B   
ATOM   4144  CB  LEU   298      15.218   6.062 -11.967  1.00 10.00      B   
ATOM   4145  CG  LEU   298      14.310   6.633 -13.064  1.00 10.00      B   
ATOM   4146  CD1 LEU   298      15.128   7.078 -14.266  1.00 10.00      B   
ATOM   4147  CD2 LEU   298      13.257   5.619 -13.479  1.00 10.00      B   
ATOM   4148  C   LEU   298      15.575   5.443  -9.566  1.00 10.00      B   
ATOM   4149  O   LEU   298      16.435   6.293  -9.329  1.00 10.00      B   
ATOM   4150  N   ASN   299      15.488   4.305  -8.896  1.00 10.00      B   
ATOM   4151  HN  ASN   299      14.799   3.652  -9.143  1.00 10.00      B   
ATOM   4152  CA  ASN   299      16.402   3.999  -7.805  1.00 10.00      B   
ATOM   4153  CB  ASN   299      15.613   3.566  -6.564  1.00 10.00      B   
ATOM   4154  CG  ASN   299      16.214   4.074  -5.267  1.00 10.00      B   
ATOM   4155  OD1 ASN   299      17.186   4.833  -5.273  1.00 10.00      B   
ATOM   4156  ND2 ASN   299      15.636   3.668  -4.143  1.00 10.00      B   
ATOM   4157 HD21 ASN   299      14.855   3.060  -4.206  1.00 10.00      B   
ATOM   4158 HD22 ASN   299      15.992   4.000  -3.290  1.00 10.00      B   
ATOM   4159  C   ASN   299      17.420   2.930  -8.176  1.00 10.00      B   
ATOM   4160  O   ASN   299      17.088   1.746  -8.263  1.00 10.00      B   
ATOM   4161  N   PHE   300      18.657   3.357  -8.401  1.00 10.00      B   
ATOM   4162  HN  PHE   300      18.850   4.320  -8.335  1.00 10.00      B   
ATOM   4163  CA  PHE   300      19.749   2.450  -8.735  1.00 10.00      B   
ATOM   4164  CB  PHE   300      20.407   2.870 -10.053  1.00 10.00      B   
ATOM   4165  CG  PHE   300      19.460   2.952 -11.218  1.00 10.00      B   
ATOM   4166  CD1 PHE   300      18.938   4.171 -11.623  1.00 10.00      B   
ATOM   4167  CD2 PHE   300      19.093   1.811 -11.908  1.00 10.00      B   
ATOM   4168  CE1 PHE   300      18.070   4.246 -12.697  1.00 10.00      B   
ATOM   4169  CE2 PHE   300      18.226   1.877 -12.981  1.00 10.00      B   
ATOM   4170  CZ  PHE   300      17.713   3.097 -13.375  1.00 10.00      B   
ATOM   4171  C   PHE   300      20.773   2.510  -7.606  1.00 10.00      B   
ATOM   4172  O   PHE   300      21.571   3.444  -7.529  1.00 10.00      B   
ATOM   4173  N   VAL   301      20.744   1.527  -6.718  1.00 10.00      B   
ATOM   4174  HN  VAL   301      20.121   0.775  -6.845  1.00 10.00      B   
ATOM   4175  CA  VAL   301      21.646   1.528  -5.575  1.00 10.00      B   
ATOM   4176  CB  VAL   301      20.879   1.728  -4.247  1.00 10.00      B   
ATOM   4177  CG1 VAL   301      21.842   1.819  -3.074  1.00 10.00      B   
ATOM   4178  CG2 VAL   301      20.012   2.978  -4.311  1.00 10.00      B   
ATOM   4179  C   VAL   301      22.500   0.268  -5.492  1.00 10.00      B   
ATOM   4180  O   VAL   301      21.996  -0.854  -5.568  1.00 10.00      B   
ATOM   4181  N   THR   302      23.800   0.471  -5.330  1.00 10.00      B   
ATOM   4182  HN  THR   302      24.136   1.398  -5.284  1.00 10.00      B   
ATOM   4183  CA  THR   302      24.747  -0.626  -5.214  1.00 10.00      B   
ATOM   4184  CB  THR   302      25.891  -0.485  -6.235  1.00 10.00      B   
ATOM   4185  OG1 THR   302      25.371   0.039  -7.465  1.00 10.00      B   
ATOM   4186  HG1 THR   302      24.409   0.047  -7.425  1.00 10.00      B   
ATOM   4187  CG2 THR   302      26.532  -1.840  -6.500  1.00 10.00      B   
ATOM   4188  C   THR   302      25.338  -0.677  -3.806  1.00 10.00      B   
ATOM   4189  O   THR   302      26.353  -0.039  -3.521  1.00 10.00      B   
ATOM   4190  N   LYS   303      24.677  -1.410  -2.920  1.00 10.00      B   
ATOM   4191  HN  LYS   303      23.861  -1.873  -3.197  1.00 10.00      B   
ATOM   4192  CA  LYS   303      25.145  -1.559  -1.548  1.00 10.00      B   
ATOM   4193  CB  LYS   303      24.001  -1.344  -0.548  1.00 10.00      B   
ATOM   4194  CG  LYS   303      23.453   0.078  -0.490  1.00 10.00      B   
ATOM   4195  CD  LYS   303      22.546   0.271   0.721  1.00 10.00      B   
ATOM   4196  CE  LYS   303      21.669   1.516   0.603  1.00 10.00      B   
ATOM   4197  NZ  LYS   303      22.367   2.752   1.061  1.00 10.00      B   
ATOM   4198  HZ1 LYS   303      22.926   2.557   1.922  1.00 10.00      B   
ATOM   4199  HZ2 LYS   303      21.670   3.501   1.283  1.00 10.00      B   
ATOM   4200  HZ3 LYS   303      23.003   3.106   0.319  1.00 10.00      B   
ATOM   4201  C   LYS   303      25.738  -2.950  -1.370  1.00 10.00      B   
ATOM   4202  O   LYS   303      25.083  -3.953  -1.664  1.00 10.00      B   
ATOM   4203  N   ARG   304      26.977  -3.018  -0.909  1.00 10.00      B   
ATOM   4204  HN  ARG   304      27.462  -2.189  -0.693  1.00 10.00      B   
ATOM   4205  CA  ARG   304      27.635  -4.300  -0.720  1.00 10.00      B   
ATOM   4206  CB  ARG   304      28.535  -4.612  -1.920  1.00 10.00      B   
ATOM   4207  CG  ARG   304      29.017  -6.053  -1.988  1.00 10.00      B   
ATOM   4208  CD  ARG   304      29.281  -6.483  -3.423  1.00 10.00      B   
ATOM   4209  NE  ARG   304      30.395  -5.755  -4.029  1.00 10.00      B   
ATOM   4210  HE  ARG   304      31.118  -5.457  -3.431  1.00 10.00      B   
ATOM   4211  CZ  ARG   304      30.492  -5.486  -5.334  1.00 10.00      B   
ATOM   4212  NH1 ARG   304      29.545  -5.880  -6.178  1.00 10.00      B   
ATOM   4213 HH11 ARG   304      29.630  -5.663  -7.200  1.00 10.00      B   
ATOM   4214 HH12 ARG   304      28.715  -6.407  -5.831  1.00 10.00      B   
ATOM   4215  NH2 ARG   304      31.539  -4.825  -5.796  1.00 10.00      B   
ATOM   4216 HH21 ARG   304      31.612  -4.610  -6.827  1.00 10.00      B   
ATOM   4217 HH22 ARG   304      32.295  -4.516  -5.142  1.00 10.00      B   
ATOM   4218  C   ARG   304      28.432  -4.324   0.579  1.00 10.00      B   
ATOM   4219  O   ARG   304      29.126  -3.361   0.913  1.00 10.00      B   
ATOM   4220  N   ALA   305      28.318  -5.422   1.312  1.00 10.00      B   
ATOM   4221  HN  ALA   305      27.741  -6.153   0.993  1.00 10.00      B   
ATOM   4222  CA  ALA   305      29.030  -5.583   2.569  1.00 10.00      B   
ATOM   4223  CB  ALA   305      28.082  -6.070   3.654  1.00 10.00      B   
ATOM   4224  C   ALA   305      30.182  -6.562   2.391  1.00 10.00      B   
ATOM   4225  O   ALA   305      30.065  -7.540   1.649  1.00 10.00      B   
ATOM   4226  N   LEU   306      31.294  -6.289   3.057  1.00 10.00      B   
ATOM   4227  HN  LEU   306      31.329  -5.487   3.625  1.00 10.00      B   
ATOM   4228  CA  LEU   306      32.464  -7.145   2.966  1.00 10.00      B   
ATOM   4229  CB  LEU   306      33.647  -6.371   2.372  1.00 10.00      B   
ATOM   4230  CG  LEU   306      34.977  -7.123   2.274  1.00 10.00      B   
ATOM   4231  CD1 LEU   306      34.881  -8.265   1.275  1.00 10.00      B   
ATOM   4232  CD2 LEU   306      36.104  -6.173   1.902  1.00 10.00      B   
ATOM   4233  C   LEU   306      32.838  -7.710   4.331  1.00 10.00      B   
ATOM   4234  O   LEU   306      33.367  -6.996   5.189  1.00 10.00      B   
ATOM   4235  N   CYS   307      32.550  -8.985   4.535  1.00 10.00      B   
ATOM   4236  HN  CYS   307      32.114  -9.499   3.819  1.00 10.00      B   
ATOM   4237  CA  CYS   307      32.878  -9.651   5.783  1.00 10.00      B   
ATOM   4238  CB  CYS   307      31.780 -10.638   6.183  1.00 10.00      B   
ATOM   4239  SG  CYS   307      30.245  -9.859   6.730  1.00 10.00      B   
ATOM   4240  HG  CYS   307      30.412  -8.544   6.676  1.00 10.00      B   
ATOM   4241  C   CYS   307      34.217 -10.363   5.647  1.00 10.00      B   
ATOM   4242  O   CYS   307      34.279 -11.542   5.300  1.00 10.00      B   
ATOM   4243  N   GLU   308      35.286  -9.624   5.884  1.00 10.00      B   
ATOM   4244  HN  GLU   308      35.169  -8.682   6.125  1.00 10.00      B   
ATOM   4245  CA  GLU   308      36.631 -10.166   5.787  1.00 10.00      B   
ATOM   4246  CB  GLU   308      37.585  -9.092   5.245  1.00 10.00      B   
ATOM   4247  CG  GLU   308      39.067  -9.428   5.341  1.00 10.00      B   
ATOM   4248  CD  GLU   308      39.460 -10.677   4.572  1.00 10.00      B   
ATOM   4249  OE1 GLU   308      38.608 -11.249   3.863  1.00 10.00      B   
ATOM   4250  OE2 GLU   308      40.635 -11.098   4.678  1.00 10.00      B   
ATOM   4251  C   GLU   308      37.100 -10.683   7.144  1.00 10.00      B   
ATOM   4252  O   GLU   308      37.831 -11.672   7.227  1.00 10.00      B   
ATOM   4253  N   GLY   309      36.664 -10.017   8.205  1.00 10.00      B   
ATOM   4254  HN  GLY   309      36.064  -9.252   8.081  1.00 10.00      B   
ATOM   4255  CA  GLY   309      37.052 -10.416   9.543  1.00 10.00      B   
ATOM   4256  C   GLY   309      36.296 -11.635  10.026  1.00 10.00      B   
ATOM   4257  O   GLY   309      35.199 -11.929   9.543  1.00 10.00      B   
ATOM   4258  N   GLU   310      36.883 -12.350  10.972  1.00 10.00      B   
ATOM   4259  HN  GLU   310      37.759 -12.069  11.311  1.00 10.00      B   
ATOM   4260  CA  GLU   310      36.258 -13.538  11.526  1.00 10.00      B   
ATOM   4261  CB  GLU   310      37.307 -14.421  12.203  1.00 10.00      B   
ATOM   4262  CG  GLU   310      36.860 -15.854  12.440  1.00 10.00      B   
ATOM   4263  CD  GLU   310      37.938 -16.697  13.085  1.00 10.00      B   
ATOM   4264  OE1 GLU   310      39.062 -16.758  12.535  1.00 10.00      B   
ATOM   4265  OE2 GLU   310      37.676 -17.303  14.139  1.00 10.00      B   
ATOM   4266  C   GLU   310      35.182 -13.135  12.526  1.00 10.00      B   
ATOM   4267  O   GLU   310      35.330 -12.131  13.232  1.00 10.00      B   
ATOM   4268  N   ASN   311      34.103 -13.914  12.567  1.00 10.00      B   
ATOM   4269  HN  ASN   311      34.056 -14.686  11.960  1.00 10.00      B   
ATOM   4270  CA  ASN   311      32.984 -13.659  13.478  1.00 10.00      B   
ATOM   4271  CB  ASN   311      33.443 -13.662  14.944  1.00 10.00      B   
ATOM   4272  CG  ASN   311      34.116 -14.959  15.357  1.00 10.00      B   
ATOM   4273  OD1 ASN   311      33.678 -16.054  14.988  1.00 10.00      B   
ATOM   4274  ND2 ASN   311      35.191 -14.846  16.121  1.00 10.00      B   
ATOM   4275 HD21 ASN   311      35.484 -13.945  16.374  1.00 10.00      B   
ATOM   4276 HD22 ASN   311      35.654 -15.666  16.399  1.00 10.00      B   
ATOM   4277  C   ASN   311      32.290 -12.344  13.137  1.00 10.00      B   
ATOM   4278  O   ASN   311      31.923 -11.570  14.021  1.00 10.00      B   
ATOM   4279  N   SER   312      32.114 -12.097  11.846  1.00 10.00      B   
ATOM   4280  HN  SER   312      32.434 -12.749  11.189  1.00 10.00      B   
ATOM   4281  CA  SER   312      31.462 -10.880  11.380  1.00 10.00      B   
ATOM   4282  CB  SER   312      32.032 -10.457  10.027  1.00 10.00      B   
ATOM   4283  OG  SER   312      33.392 -10.084  10.139  1.00 10.00      B   
ATOM   4284  HG  SER   312      33.950 -10.868  10.056  1.00 10.00      B   
ATOM   4285  C   SER   312      29.954 -11.077  11.261  1.00 10.00      B   
ATOM   4286  O   SER   312      29.484 -12.165  10.915  1.00 10.00      B   
ATOM   4287  N   LYS   313      29.198 -10.027  11.560  1.00 10.00      B   
ATOM   4288  HN  LYS   313      29.629  -9.188  11.843  1.00 10.00      B   
ATOM   4289  CA  LYS   313      27.745 -10.081  11.476  1.00 10.00      B   
ATOM   4290  CB  LYS   313      27.114 -10.184  12.869  1.00 10.00      B   
ATOM   4291  CG  LYS   313      27.657 -11.310  13.738  1.00 10.00      B   
ATOM   4292  CD  LYS   313      26.734 -11.581  14.913  1.00 10.00      B   
ATOM   4293  CE  LYS   313      27.503 -12.019  16.150  1.00 10.00      B   
ATOM   4294  NZ  LYS   313      28.177 -10.877  16.825  1.00 10.00      B   
ATOM   4295  HZ1 LYS   313      27.504 -10.084  16.963  1.00 10.00      B   
ATOM   4296  HZ2 LYS   313      28.971 -10.540  16.248  1.00 10.00      B   
ATOM   4297  HZ3 LYS   313      28.540 -11.175  17.751  1.00 10.00      B   
ATOM   4298  C   LYS   313      27.209  -8.848  10.756  1.00 10.00      B   
ATOM   4299  O   LYS   313      27.543  -7.715  11.113  1.00 10.00      B   
ATOM   4300  N   MET   314      26.394  -9.072   9.735  1.00 10.00      B   
ATOM   4301  HN  MET   314      26.182  -9.998   9.482  1.00 10.00      B   
ATOM   4302  CA  MET   314      25.807  -7.979   8.976  1.00 10.00      B   
ATOM   4303  CB  MET   314      26.499  -7.826   7.621  1.00 10.00      B   
ATOM   4304  CG  MET   314      26.003  -6.644   6.800  1.00 10.00      B   
ATOM   4305  SD  MET   314      26.367  -5.056   7.574  1.00 10.00      B   
ATOM   4306  CE  MET   314      25.515  -3.928   6.476  1.00 10.00      B   
ATOM   4307  C   MET   314      24.315  -8.206   8.777  1.00 10.00      B   
ATOM   4308  O   MET   314      23.891  -9.275   8.327  1.00 10.00      B   
ATOM   4309  N   SER   315      23.526  -7.206   9.129  1.00 10.00      B   
ATOM   4310  HN  SER   315      23.928  -6.390   9.500  1.00 10.00      B   
ATOM   4311  CA  SER   315      22.081  -7.282   8.993  1.00 10.00      B   
ATOM   4312  CB  SER   315      21.424  -7.088  10.361  1.00 10.00      B   
ATOM   4313  OG  SER   315      22.213  -7.667  11.391  1.00 10.00      B   
ATOM   4314  HG  SER   315      22.576  -8.506  11.085  1.00 10.00      B   
ATOM   4315  C   SER   315      21.568  -6.231   8.005  1.00 10.00      B   
ATOM   4316  O   SER   315      21.674  -5.027   8.253  1.00 10.00      B   
ATOM   4317  N   TRP   316      21.024  -6.690   6.887  1.00 10.00      B   
ATOM   4318  HN  TRP   316      20.974  -7.662   6.742  1.00 10.00      B   
ATOM   4319  CA  TRP   316      20.493  -5.796   5.867  1.00 10.00      B   
ATOM   4320  CB  TRP   316      20.845  -6.308   4.469  1.00 10.00      B   
ATOM   4321  CG  TRP   316      22.264  -6.070   4.056  1.00 10.00      B   
ATOM   4322  CD1 TRP   316      23.278  -6.981   4.046  1.00 10.00      B   
ATOM   4323  CD2 TRP   316      22.823  -4.841   3.581  1.00 10.00      B   
ATOM   4324  NE1 TRP   316      24.433  -6.399   3.587  1.00 10.00      B   
ATOM   4325  HE1 TRP   316      25.297  -6.853   3.485  1.00 10.00      B   
ATOM   4326  CE2 TRP   316      24.181  -5.083   3.296  1.00 10.00      B   
ATOM   4327  CE3 TRP   316      22.308  -3.559   3.365  1.00 10.00      B   
ATOM   4328  CZ2 TRP   316      25.029  -4.091   2.807  1.00 10.00      B   
ATOM   4329  CZ3 TRP   316      23.152  -2.577   2.882  1.00 10.00      B   
ATOM   4330  CH2 TRP   316      24.497  -2.848   2.607  1.00 10.00      B   
ATOM   4331  C   TRP   316      18.979  -5.672   5.988  1.00 10.00      B   
ATOM   4332  O   TRP   316      18.253  -6.648   5.801  1.00 10.00      B   
ATOM   4333  N   THR   317      18.510  -4.478   6.310  1.00 10.00      B   
ATOM   4334  HN  THR   317      19.142  -3.743   6.470  1.00 10.00      B   
ATOM   4335  CA  THR   317      17.082  -4.220   6.433  1.00 10.00      B   
ATOM   4336  CB  THR   317      16.669  -3.963   7.900  1.00 10.00      B   
ATOM   4337  OG1 THR   317      17.719  -3.277   8.595  1.00 10.00      B   
ATOM   4338  HG1 THR   317      18.431  -3.069   7.974  1.00 10.00      B   
ATOM   4339  CG2 THR   317      16.378  -5.281   8.605  1.00 10.00      B   
ATOM   4340  C   THR   317      16.693  -3.034   5.551  1.00 10.00      B   
ATOM   4341  O   THR   317      17.335  -1.982   5.604  1.00 10.00      B   
ATOM   4342  N   GLN   318      15.662  -3.200   4.728  1.00 10.00      B   
ATOM   4343  HN  GLN   318      15.175  -4.052   4.724  1.00 10.00      B   
ATOM   4344  CA  GLN   318      15.248  -2.131   3.828  1.00 10.00      B   
ATOM   4345  CB  GLN   318      16.103  -2.180   2.556  1.00 10.00      B   
ATOM   4346  CG  GLN   318      15.616  -1.292   1.427  1.00 10.00      B   
ATOM   4347  CD  GLN   318      16.405  -1.486   0.151  1.00 10.00      B   
ATOM   4348  OE1 GLN   318      17.387  -0.788  -0.097  1.00 10.00      B   
ATOM   4349  NE2 GLN   318      15.977  -2.431  -0.671  1.00 10.00      B   
ATOM   4350 HE21 GLN   318      15.180  -2.944  -0.413  1.00 10.00      B   
ATOM   4351 HE22 GLN   318      16.471  -2.583  -1.501  1.00 10.00      B   
ATOM   4352  C   GLN   318      13.765  -2.195   3.468  1.00 10.00      B   
ATOM   4353  O   GLN   318      13.175  -3.277   3.388  1.00 10.00      B   
ATOM   4354  N   SER   319      13.176  -1.023   3.263  1.00 10.00      B   
ATOM   4355  HN  SER   319      13.705  -0.202   3.382  1.00 10.00      B   
ATOM   4356  CA  SER   319      11.780  -0.897   2.877  1.00 10.00      B   
ATOM   4357  CB  SER   319      10.995  -0.221   4.005  1.00 10.00      B   
ATOM   4358  OG  SER   319      11.506  -0.596   5.277  1.00 10.00      B   
ATOM   4359  HG  SER   319      11.302  -1.523   5.443  1.00 10.00      B   
ATOM   4360  C   SER   319      11.706  -0.054   1.601  1.00 10.00      B   
ATOM   4361  O   SER   319      12.076   1.122   1.610  1.00 10.00      B   
ATOM   4362  N   GLU   320      11.257  -0.657   0.505  1.00 10.00      B   
ATOM   4363  HN  GLU   320      10.962  -1.596   0.556  1.00 10.00      B   
ATOM   4364  CA  GLU   320      11.174   0.044  -0.774  1.00 10.00      B   
ATOM   4365  CB  GLU   320      11.789  -0.814  -1.881  1.00 10.00      B   
ATOM   4366  CG  GLU   320      12.236  -0.028  -3.101  1.00 10.00      B   
ATOM   4367  CD  GLU   320      13.443   0.838  -2.813  1.00 10.00      B   
ATOM   4368  OE1 GLU   320      14.291   0.420  -1.999  1.00 10.00      B   
ATOM   4369  OE2 GLU   320      13.551   1.939  -3.396  1.00 10.00      B   
ATOM   4370  C   GLU   320       9.732   0.386  -1.134  1.00 10.00      B   
ATOM   4371  O   GLU   320       8.885  -0.505  -1.239  1.00 10.00      B   
ATOM   4372  N   THR   321       9.451   1.677  -1.314  1.00 10.00      B   
ATOM   4373  HN  THR   321      10.170   2.341  -1.215  1.00 10.00      B   
ATOM   4374  CA  THR   321       8.111   2.136  -1.670  1.00 10.00      B   
ATOM   4375  CB  THR   321       7.173   2.173  -0.442  1.00 10.00      B   
ATOM   4376  OG1 THR   321       7.345   0.991   0.348  1.00 10.00      B   
ATOM   4377  HG1 THR   321       7.815   0.328  -0.178  1.00 10.00      B   
ATOM   4378  CG2 THR   321       5.724   2.261  -0.887  1.00 10.00      B   
ATOM   4379  C   THR   321       8.146   3.537  -2.294  1.00 10.00      B   
ATOM   4380  O   THR   321       8.532   4.505  -1.637  1.00 10.00      B   
ATOM   4381  N   GLY   322       7.751   3.643  -3.560  1.00 10.00      B   
ATOM   4382  HN  GLY   322       7.487   2.838  -4.053  1.00 10.00      B   
ATOM   4383  CA  GLY   322       7.722   4.938  -4.220  1.00 10.00      B   
ATOM   4384  C   GLY   322       8.589   5.002  -5.464  1.00 10.00      B   
ATOM   4385  O   GLY   322       8.587   6.004  -6.184  1.00 10.00      B   
ATOM   4386  N   SER   323       9.323   3.936  -5.729  1.00 10.00      B   
ATOM   4387  HN  SER   323       9.271   3.155  -5.136  1.00 10.00      B   
ATOM   4388  CA  SER   323      10.199   3.890  -6.888  1.00 10.00      B   
ATOM   4389  CB  SER   323      11.521   3.212  -6.516  1.00 10.00      B   
ATOM   4390  OG  SER   323      12.530   3.501  -7.468  1.00 10.00      B   
ATOM   4391  HG  SER   323      12.880   2.680  -7.825  1.00 10.00      B   
ATOM   4392  C   SER   323       9.538   3.146  -8.042  1.00 10.00      B   
ATOM   4393  O   SER   323       8.929   2.095  -7.842  1.00 10.00      B   
ATOM   4394  N   ALA   324       9.656   3.696  -9.246  1.00 10.00      B   
ATOM   4395  HN  ALA   324      10.159   4.534  -9.344  1.00 10.00      B   
ATOM   4396  CA  ALA   324       9.083   3.067 -10.429  1.00 10.00      B   
ATOM   4397  CB  ALA   324       8.945   4.077 -11.557  1.00 10.00      B   
ATOM   4398  C   ALA   324       9.977   1.911 -10.852  1.00 10.00      B   
ATOM   4399  O   ALA   324       9.525   0.779 -11.013  1.00 10.00      B   
ATOM   4400  N   ILE   325      11.250   2.220 -11.028  1.00 10.00      B   
ATOM   4401  HN  ILE   325      11.532   3.152 -10.916  1.00 10.00      B   
ATOM   4402  CA  ILE   325      12.242   1.222 -11.386  1.00 10.00      B   
ATOM   4403  CB  ILE   325      13.084   1.660 -12.605  1.00 10.00      B   
ATOM   4404  CG1 ILE   325      12.192   1.800 -13.844  1.00 10.00      B   
ATOM   4405  CG2 ILE   325      14.210   0.666 -12.864  1.00 10.00      B   
ATOM   4406  CD1 ILE   325      12.917   2.286 -15.082  1.00 10.00      B   
ATOM   4407  C   ILE   325      13.144   1.011 -10.180  1.00 10.00      B   
ATOM   4408  O   ILE   325      13.811   1.942  -9.725  1.00 10.00      B   
ATOM   4409  N   THR   326      13.146  -0.196  -9.647  1.00 10.00      B   
ATOM   4410  HN  THR   326      12.623  -0.912 -10.069  1.00 10.00      B   
ATOM   4411  CA  THR   326      13.940  -0.495  -8.473  1.00 10.00      B   
ATOM   4412  CB  THR   326      13.076  -1.132  -7.373  1.00 10.00      B   
ATOM   4413  OG1 THR   326      11.857  -0.388  -7.243  1.00 10.00      B   
ATOM   4414  HG1 THR   326      11.636   0.011  -8.089  1.00 10.00      B   
ATOM   4415  CG2 THR   326      13.815  -1.120  -6.045  1.00 10.00      B   
ATOM   4416  C   THR   326      15.104  -1.415  -8.800  1.00 10.00      B   
ATOM   4417  O   THR   326      14.919  -2.608  -9.017  1.00 10.00      B   
ATOM   4418  N   TRP   327      16.293  -0.844  -8.854  1.00 10.00      B   
ATOM   4419  HN  TRP   327      16.370   0.125  -8.696  1.00 10.00      B   
ATOM   4420  CA  TRP   327      17.496  -1.603  -9.135  1.00 10.00      B   
ATOM   4421  CB  TRP   327      18.286  -0.933 -10.263  1.00 10.00      B   
ATOM   4422  CG  TRP   327      19.377  -1.780 -10.843  1.00 10.00      B   
ATOM   4423  CD1 TRP   327      19.235  -2.769 -11.768  1.00 10.00      B   
ATOM   4424  CD2 TRP   327      20.778  -1.708 -10.542  1.00 10.00      B   
ATOM   4425  NE1 TRP   327      20.457  -3.318 -12.066  1.00 10.00      B   
ATOM   4426  HE1 TRP   327      20.614  -4.049 -12.702  1.00 10.00      B   
ATOM   4427  CE2 TRP   327      21.422  -2.685 -11.324  1.00 10.00      B   
ATOM   4428  CE3 TRP   327      21.550  -0.913  -9.687  1.00 10.00      B   
ATOM   4429  CZ2 TRP   327      22.799  -2.889 -11.277  1.00 10.00      B   
ATOM   4430  CZ3 TRP   327      22.915  -1.119  -9.641  1.00 10.00      B   
ATOM   4431  CH2 TRP   327      23.527  -2.097 -10.433  1.00 10.00      B   
ATOM   4432  C   TRP   327      18.337  -1.673  -7.867  1.00 10.00      B   
ATOM   4433  O   TRP   327      19.135  -0.778  -7.586  1.00 10.00      B   
ATOM   4434  N   LYS   328      18.128  -2.719  -7.085  1.00 10.00      B   
ATOM   4435  HN  LYS   328      17.469  -3.396  -7.354  1.00 10.00      B   
ATOM   4436  CA  LYS   328      18.858  -2.890  -5.841  1.00 10.00      B   
ATOM   4437  CB  LYS   328      18.039  -2.367  -4.657  1.00 10.00      B   
ATOM   4438  CG  LYS   328      18.073  -0.859  -4.476  1.00 10.00      B   
ATOM   4439  CD  LYS   328      17.267  -0.448  -3.261  1.00 10.00      B   
ATOM   4440  CE  LYS   328      17.405   1.034  -2.974  1.00 10.00      B   
ATOM   4441  NZ  LYS   328      16.649   1.423  -1.756  1.00 10.00      B   
ATOM   4442  HZ1 LYS   328      17.042   0.942  -0.920  1.00 10.00      B   
ATOM   4443  HZ2 LYS   328      15.645   1.146  -1.858  1.00 10.00      B   
ATOM   4444  HZ3 LYS   328      16.696   2.453  -1.610  1.00 10.00      B   
ATOM   4445  C   LYS   328      19.210  -4.348  -5.609  1.00 10.00      B   
ATOM   4446  O   LYS   328      18.330  -5.214  -5.581  1.00 10.00      B   
ATOM   4447  N   TYR   329      20.496  -4.614  -5.446  1.00 10.00      B   
ATOM   4448  HN  TYR   329      21.145  -3.882  -5.494  1.00 10.00      B   
ATOM   4449  CA  TYR   329      20.969  -5.965  -5.196  1.00 10.00      B   
ATOM   4450  CB  TYR   329      21.590  -6.577  -6.457  1.00 10.00      B   
ATOM   4451  CG  TYR   329      20.707  -6.560  -7.684  1.00 10.00      B   
ATOM   4452  CD1 TYR   329      20.955  -5.671  -8.719  1.00 10.00      B   
ATOM   4453  CD2 TYR   329      19.636  -7.438  -7.819  1.00 10.00      B   
ATOM   4454  CE1 TYR   329      20.170  -5.653  -9.853  1.00 10.00      B   
ATOM   4455  CE2 TYR   329      18.839  -7.424  -8.952  1.00 10.00      B   
ATOM   4456  CZ  TYR   329      19.115  -6.529  -9.966  1.00 10.00      B   
ATOM   4457  OH  TYR   329      18.343  -6.514 -11.105  1.00 10.00      B   
ATOM   4458  HH  TYR   329      17.420  -6.724 -10.877  1.00 10.00      B   
ATOM   4459  C   TYR   329      22.005  -5.970  -4.072  1.00 10.00      B   
ATOM   4460  O   TYR   329      23.201  -6.119  -4.332  1.00 10.00      B   
ATOM   4461  N   PRO   330      21.573  -5.770  -2.810  1.00 10.00      B   
ATOM   4462  CA  PRO   330      22.485  -5.780  -1.660  1.00 10.00      B   
ATOM   4463  CB  PRO   330      21.556  -5.585  -0.455  1.00 10.00      B   
ATOM   4464  CG  PRO   330      20.335  -4.947  -1.022  1.00 10.00      B   
ATOM   4465  CD  PRO   330      20.181  -5.517  -2.402  1.00 10.00      B   
ATOM   4466  C   PRO   330      23.198  -7.126  -1.571  1.00 10.00      B   
ATOM   4467  O   PRO   330      22.568  -8.163  -1.353  1.00 10.00      B   
ATOM   4468  N   SER   331      24.504  -7.109  -1.767  1.00 10.00      B   
ATOM   4469  HN  SER   331      24.955  -6.251  -1.920  1.00 10.00      B   
ATOM   4470  CA  SER   331      25.287  -8.331  -1.740  1.00 10.00      B   
ATOM   4471  CB  SER   331      26.163  -8.402  -2.987  1.00 10.00      B   
ATOM   4472  OG  SER   331      25.523  -7.761  -4.081  1.00 10.00      B   
ATOM   4473  HG  SER   331      24.675  -7.396  -3.792  1.00 10.00      B   
ATOM   4474  C   SER   331      26.140  -8.434  -0.485  1.00 10.00      B   
ATOM   4475  O   SER   331      26.572  -7.424   0.073  1.00 10.00      B   
ATOM   4476  N   CYS   332      26.371  -9.661  -0.048  1.00 10.00      B   
ATOM   4477  HN  CYS   332      25.992 -10.427  -0.541  1.00 10.00      B   
ATOM   4478  CA  CYS   332      27.174  -9.917   1.131  1.00 10.00      B   
ATOM   4479  CB  CYS   332      26.316 -10.559   2.224  1.00 10.00      B   
ATOM   4480  SG  CYS   332      24.822  -9.630   2.649  1.00 10.00      B   
ATOM   4481  HG  CYS   332      23.884  -9.944   1.768  1.00 10.00      B   
ATOM   4482  C   CYS   332      28.336 -10.834   0.778  1.00 10.00      B   
ATOM   4483  O   CYS   332      28.135 -11.955   0.301  1.00 10.00      B   
ATOM   4484  N   ILE   333      29.546 -10.350   0.989  1.00 10.00      B   
ATOM   4485  HN  ILE   333      29.644  -9.446   1.366  1.00 10.00      B   
ATOM   4486  CA  ILE   333      30.737 -11.129   0.699  1.00 10.00      B   
ATOM   4487  CB  ILE   333      31.852 -10.261   0.079  1.00 10.00      B   
ATOM   4488  CG1 ILE   333      31.298  -9.420  -1.080  1.00 10.00      B   
ATOM   4489  CG2 ILE   333      32.999 -11.141  -0.401  1.00 10.00      B   
ATOM   4490  CD1 ILE   333      32.271  -8.388  -1.611  1.00 10.00      B   
ATOM   4491  C   ILE   333      31.248 -11.781   1.979  1.00 10.00      B   
ATOM   4492  O   ILE   333      31.924 -11.144   2.792  1.00 10.00      B   
ATOM   4493  N   LEU   334      30.908 -13.045   2.165  1.00 10.00      B   
ATOM   4494  HN  LEU   334      30.363 -13.501   1.485  1.00 10.00      B   
ATOM   4495  CA  LEU   334      31.318 -13.778   3.349  1.00 10.00      B   
ATOM   4496  CB  LEU   334      30.220 -14.753   3.780  1.00 10.00      B   
ATOM   4497  CG  LEU   334      28.798 -14.190   3.863  1.00 10.00      B   
ATOM   4498  CD1 LEU   334      27.806 -15.302   4.166  1.00 10.00      B   
ATOM   4499  CD2 LEU   334      28.708 -13.091   4.912  1.00 10.00      B   
ATOM   4500  C   LEU   334      32.620 -14.530   3.097  1.00 10.00      B   
ATOM   4501  O   LEU   334      32.614 -15.737   2.838  1.00 10.00      B   
ATOM   4502  N   ARG   335      33.731 -13.804   3.145  1.00 10.00      B   
ATOM   4503  HN  ARG   335      33.667 -12.842   3.334  1.00 10.00      B   
ATOM   4504  CA  ARG   335      35.040 -14.405   2.933  1.00 10.00      B   
ATOM   4505  CB  ARG   335      35.987 -13.430   2.226  1.00 10.00      B   
ATOM   4506  CG  ARG   335      37.160 -14.113   1.542  1.00 10.00      B   
ATOM   4507  CD  ARG   335      37.988 -13.128   0.731  1.00 10.00      B   
ATOM   4508  NE  ARG   335      38.992 -12.447   1.545  1.00 10.00      B   
ATOM   4509  HE  ARG   335      38.694 -12.068   2.416  1.00 10.00      B   
ATOM   4510  CZ  ARG   335      40.265 -12.296   1.188  1.00 10.00      B   
ATOM   4511  NH1 ARG   335      40.699 -12.777   0.027  1.00 10.00      B   
ATOM   4512 HH11 ARG   335      40.043 -13.272  -0.615  1.00 10.00      B   
ATOM   4513 HH12 ARG   335      41.699 -12.654  -0.250  1.00 10.00      B   
ATOM   4514  NH2 ARG   335      41.109 -11.670   1.997  1.00 10.00      B   
ATOM   4515 HH21 ARG   335      40.776 -11.296   2.921  1.00 10.00      B   
ATOM   4516 HH22 ARG   335      42.109 -11.547   1.723  1.00 10.00      B   
ATOM   4517  C   ARG   335      35.628 -14.844   4.266  1.00 10.00      B   
ATOM   4518  O   ARG   335      36.323 -15.857   4.350  1.00 10.00      B   
ATOM   4519  N   GLY   336      35.338 -14.068   5.303  1.00 10.00      B   
ATOM   4520  HN  GLY   336      34.786 -13.268   5.164  1.00 10.00      B   
ATOM   4521  CA  GLY   336      35.821 -14.381   6.628  1.00 10.00      B   
ATOM   4522  C   GLY   336      35.080 -15.561   7.210  1.00 10.00      B   
ATOM   4523  O   GLY   336      33.881 -15.726   6.971  1.00 10.00      B   
ATOM   4524  N   ASP   337      35.786 -16.381   7.967  1.00 10.00      B   
ATOM   4525  HN  ASP   337      36.732 -16.183   8.131  1.00 10.00      B   
ATOM   4526  CA  ASP   337      35.195 -17.567   8.573  1.00 10.00      B   
ATOM   4527  CB  ASP   337      36.283 -18.476   9.154  1.00 10.00      B   
ATOM   4528  CG  ASP   337      37.188 -19.065   8.084  1.00 10.00      B   
ATOM   4529  OD1 ASP   337      36.876 -20.159   7.567  1.00 10.00      B   
ATOM   4530  OD2 ASP   337      38.223 -18.435   7.755  1.00 10.00      B   
ATOM   4531  C   ASP   337      34.163 -17.196   9.635  1.00 10.00      B   
ATOM   4532  O   ASP   337      34.337 -16.219  10.368  1.00 10.00      B   
ATOM   4533  N   ASN   338      33.086 -17.977   9.698  1.00 10.00      B   
ATOM   4534  HN  ASN   338      33.017 -18.735   9.073  1.00 10.00      B   
ATOM   4535  CA  ASN   338      31.998 -17.753  10.653  1.00 10.00      B   
ATOM   4536  CB  ASN   338      32.452 -17.946  12.107  1.00 10.00      B   
ATOM   4537  CG  ASN   338      31.282 -18.035  13.074  1.00 10.00      B   
ATOM   4538  OD1 ASN   338      30.236 -18.599  12.753  1.00 10.00      B   
ATOM   4539  ND2 ASN   338      31.442 -17.471  14.260  1.00 10.00      B   
ATOM   4540 HD21 ASN   338      32.301 -17.026  14.454  1.00 10.00      B   
ATOM   4541 HD22 ASN   338      30.700 -17.518  14.899  1.00 10.00      B   
ATOM   4542  C   ASN   338      31.359 -16.380  10.462  1.00 10.00      B   
ATOM   4543  O   ASN   338      31.377 -15.538  11.362  1.00 10.00      B   
ATOM   4544  N   SER   339      30.822 -16.148   9.276  1.00 10.00      B   
ATOM   4545  HN  SER   339      30.870 -16.838   8.584  1.00 10.00      B   
ATOM   4546  CA  SER   339      30.173 -14.887   8.971  1.00 10.00      B   
ATOM   4547  CB  SER   339      30.730 -14.310   7.673  1.00 10.00      B   
ATOM   4548  OG  SER   339      31.256 -15.339   6.854  1.00 10.00      B   
ATOM   4549  HG  SER   339      32.212 -15.412   6.999  1.00 10.00      B   
ATOM   4550  C   SER   339      28.662 -15.068   8.881  1.00 10.00      B   
ATOM   4551  O   SER   339      28.176 -16.060   8.331  1.00 10.00      B   
ATOM   4552  N   ILE   340      27.928 -14.116   9.443  1.00 10.00      B   
ATOM   4553  HN  ILE   340      28.379 -13.356   9.872  1.00 10.00      B   
ATOM   4554  CA  ILE   340      26.472 -14.163   9.439  1.00 10.00      B   
ATOM   4555  CB  ILE   340      25.907 -14.035  10.870  1.00 10.00      B   
ATOM   4556  CG1 ILE   340      26.433 -15.173  11.751  1.00 10.00      B   
ATOM   4557  CG2 ILE   340      24.386 -14.027  10.857  1.00 10.00      B   
ATOM   4558  CD1 ILE   340      26.046 -15.053  13.209  1.00 10.00      B   
ATOM   4559  C   ILE   340      25.897 -13.055   8.561  1.00 10.00      B   
ATOM   4560  O   ILE   340      26.095 -11.866   8.829  1.00 10.00      B   
ATOM   4561  N   GLY   341      25.200 -13.455   7.509  1.00 10.00      B   
ATOM   4562  HN  GLY   341      25.084 -14.418   7.348  1.00 10.00      B   
ATOM   4563  CA  GLY   341      24.600 -12.501   6.602  1.00 10.00      B   
ATOM   4564  C   GLY   341      23.088 -12.597   6.610  1.00 10.00      B   
ATOM   4565  O   GLY   341      22.514 -13.562   6.103  1.00 10.00      B   
ATOM   4566  N   GLU   342      22.437 -11.607   7.198  1.00 10.00      B   
ATOM   4567  HN  GLU   342      22.946 -10.860   7.587  1.00 10.00      B   
ATOM   4568  CA  GLU   342      20.985 -11.594   7.275  1.00 10.00      B   
ATOM   4569  CB  GLU   342      20.532 -11.356   8.713  1.00 10.00      B   
ATOM   4570  CG  GLU   342      21.003 -12.417   9.692  1.00 10.00      B   
ATOM   4571  CD  GLU   342      20.377 -12.263  11.061  1.00 10.00      B   
ATOM   4572  OE1 GLU   342      19.359 -12.933  11.329  1.00 10.00      B   
ATOM   4573  OE2 GLU   342      20.903 -11.475  11.875  1.00 10.00      B   
ATOM   4574  C   GLU   342      20.398 -10.531   6.354  1.00 10.00      B   
ATOM   4575  O   GLU   342      20.840  -9.381   6.364  1.00 10.00      B   
ATOM   4576  N   PHE   343      19.410 -10.923   5.560  1.00 10.00      B   
ATOM   4577  HN  PHE   343      19.109 -11.862   5.598  1.00 10.00      B   
ATOM   4578  CA  PHE   343      18.762 -10.009   4.629  1.00 10.00      B   
ATOM   4579  CB  PHE   343      19.083 -10.404   3.180  1.00 10.00      B   
ATOM   4580  CG  PHE   343      18.519  -9.470   2.146  1.00 10.00      B   
ATOM   4581  CD1 PHE   343      19.158  -8.279   1.847  1.00 10.00      B   
ATOM   4582  CD2 PHE   343      17.352  -9.786   1.467  1.00 10.00      B   
ATOM   4583  CE1 PHE   343      18.645  -7.420   0.894  1.00 10.00      B   
ATOM   4584  CE2 PHE   343      16.835  -8.933   0.513  1.00 10.00      B   
ATOM   4585  CZ  PHE   343      17.484  -7.748   0.224  1.00 10.00      B   
ATOM   4586  C   PHE   343      17.250  -9.990   4.847  1.00 10.00      B   
ATOM   4587  O   PHE   343      16.573 -11.003   4.668  1.00 10.00      B   
ATOM   4588  N   TYR   344      16.735  -8.836   5.246  1.00 10.00      B   
ATOM   4589  HN  TYR   344      17.339  -8.066   5.383  1.00 10.00      B   
ATOM   4590  CA  TYR   344      15.309  -8.660   5.488  1.00 10.00      B   
ATOM   4591  CB  TYR   344      15.029  -8.560   6.991  1.00 10.00      B   
ATOM   4592  CG  TYR   344      15.570  -9.715   7.802  1.00 10.00      B   
ATOM   4593  CD1 TYR   344      16.783  -9.613   8.471  1.00 10.00      B   
ATOM   4594  CD2 TYR   344      14.868 -10.907   7.896  1.00 10.00      B   
ATOM   4595  CE1 TYR   344      17.282 -10.669   9.207  1.00 10.00      B   
ATOM   4596  CE2 TYR   344      15.359 -11.966   8.633  1.00 10.00      B   
ATOM   4597  CZ  TYR   344      16.566 -11.844   9.284  1.00 10.00      B   
ATOM   4598  OH  TYR   344      17.056 -12.902  10.013  1.00 10.00      B   
ATOM   4599  HH  TYR   344      17.849 -12.624  10.504  1.00 10.00      B   
ATOM   4600  C   TYR   344      14.835  -7.388   4.801  1.00 10.00      B   
ATOM   4601  O   TYR   344      15.187  -6.283   5.215  1.00 10.00      B   
ATOM   4602  N   SER   345      14.065  -7.533   3.735  1.00 10.00      B   
ATOM   4603  HN  SER   345      13.826  -8.434   3.429  1.00 10.00      B   
ATOM   4604  CA  SER   345      13.566  -6.376   3.010  1.00 10.00      B   
ATOM   4605  CB  SER   345      14.527  -6.002   1.878  1.00 10.00      B   
ATOM   4606  OG  SER   345      15.829  -5.749   2.392  1.00 10.00      B   
ATOM   4607  HG  SER   345      15.864  -6.021   3.318  1.00 10.00      B   
ATOM   4608  C   SER   345      12.152  -6.598   2.477  1.00 10.00      B   
ATOM   4609  O   SER   345      11.726  -7.738   2.258  1.00 10.00      B   
ATOM   4610  N   VAL   346      11.426  -5.502   2.306  1.00 10.00      B   
ATOM   4611  HN  VAL   346      11.824  -4.632   2.524  1.00 10.00      B   
ATOM   4612  CA  VAL   346      10.062  -5.538   1.795  1.00 10.00      B   
ATOM   4613  CB  VAL   346       9.044  -5.078   2.865  1.00 10.00      B   
ATOM   4614  CG1 VAL   346       7.618  -5.242   2.359  1.00 10.00      B   
ATOM   4615  CG2 VAL   346       9.238  -5.836   4.170  1.00 10.00      B   
ATOM   4616  C   VAL   346       9.954  -4.621   0.579  1.00 10.00      B   
ATOM   4617  O   VAL   346      10.360  -3.457   0.635  1.00 10.00      B   
ATOM   4618  N   ALA   347       9.423  -5.145  -0.516  1.00 10.00      B   
ATOM   4619  HN  ALA   347       9.113  -6.080  -0.500  1.00 10.00      B   
ATOM   4620  CA  ALA   347       9.279  -4.367  -1.736  1.00 10.00      B   
ATOM   4621  CB  ALA   347       9.987  -5.060  -2.891  1.00 10.00      B   
ATOM   4622  C   ALA   347       7.810  -4.138  -2.069  1.00 10.00      B   
ATOM   4623  O   ALA   347       7.073  -5.083  -2.358  1.00 10.00      B   
ATOM   4624  N   LEU   348       7.389  -2.881  -2.021  1.00 10.00      B   
ATOM   4625  HN  LEU   348       8.027  -2.170  -1.773  1.00 10.00      B   
ATOM   4626  CA  LEU   348       6.011  -2.520  -2.325  1.00 10.00      B   
ATOM   4627  CB  LEU   348       5.480  -1.534  -1.283  1.00 10.00      B   
ATOM   4628  CG  LEU   348       4.278  -1.998  -0.459  1.00 10.00      B   
ATOM   4629  CD1 LEU   348       4.663  -3.160   0.442  1.00 10.00      B   
ATOM   4630  CD2 LEU   348       3.717  -0.845   0.357  1.00 10.00      B   
ATOM   4631  C   LEU   348       5.927  -1.896  -3.710  1.00 10.00      B   
ATOM   4632  O   LEU   348       6.426  -0.792  -3.935  1.00 10.00      B   
ATOM   4633  N   THR   349       5.314  -2.610  -4.638  1.00 10.00      B   
ATOM   4634  HN  THR   349       4.938  -3.488  -4.396  1.00 10.00      B   
ATOM   4635  CA  THR   349       5.166  -2.132  -6.005  1.00 10.00      B   
ATOM   4636  CB  THR   349       5.747  -3.165  -6.988  1.00 10.00      B   
ATOM   4637  OG1 THR   349       6.916  -3.750  -6.401  1.00 10.00      B   
ATOM   4638  HG1 THR   349       6.990  -3.444  -5.491  1.00 10.00      B   
ATOM   4639  CG2 THR   349       6.134  -2.500  -8.297  1.00 10.00      B   
ATOM   4640  C   THR   349       3.693  -1.895  -6.326  1.00 10.00      B   
ATOM   4641  O   THR   349       2.859  -2.772  -6.112  1.00 10.00      B   
ATOM   4642  N   SER   350       3.372  -0.712  -6.837  1.00 10.00      B   
ATOM   4643  HN  SER   350       4.077  -0.047  -6.998  1.00 10.00      B   
ATOM   4644  CA  SER   350       1.995  -0.380  -7.171  1.00 10.00      B   
ATOM   4645  CB  SER   350       1.365   0.461  -6.059  1.00 10.00      B   
ATOM   4646  OG  SER   350       1.277  -0.276  -4.851  1.00 10.00      B   
ATOM   4647  HG  SER   350       1.094   0.328  -4.119  1.00 10.00      B   
ATOM   4648  C   SER   350       1.905   0.359  -8.501  1.00 10.00      B   
ATOM   4649  O   SER   350       2.914   0.570  -9.171  1.00 10.00      B   
ATOM   4650  N   GLY   351       0.685   0.731  -8.879  1.00 10.00      B   
ATOM   4651  HN  GLY   351      -0.078   0.508  -8.308  1.00 10.00      B   
ATOM   4652  CA  GLY   351       0.466   1.454 -10.118  1.00 10.00      B   
ATOM   4653  C   GLY   351       0.981   0.711 -11.334  1.00 10.00      B   
ATOM   4654  O   GLY   351       0.499  -0.376 -11.658  1.00 10.00      B   
ATOM   4655  N   HIS   352       1.959   1.304 -12.006  1.00 10.00      B   
ATOM   4656  HN  HIS   352       2.285   2.179 -11.695  1.00 10.00      B   
ATOM   4657  CA  HIS   352       2.557   0.710 -13.195  1.00 10.00      B   
ATOM   4658  CB  HIS   352       2.313   1.607 -14.413  1.00 10.00      B   
ATOM   4659  CG  HIS   352       0.900   1.612 -14.903  1.00 10.00      B   
ATOM   4660  ND1 HIS   352       0.498   0.945 -16.040  1.00 10.00      B   
ATOM   4661  HD1 HIS   352       1.083   0.430 -16.641  1.00 10.00      B   
ATOM   4662  CD2 HIS   352      -0.211   2.211 -14.408  1.00 10.00      B   
ATOM   4663  CE1 HIS   352      -0.796   1.131 -16.225  1.00 10.00      B   
ATOM   4664  NE2 HIS   352      -1.248   1.896 -15.251  1.00 10.00      B   
ATOM   4665  HE2 HIS   352      -2.183   2.197 -15.149  1.00 10.00      B   
ATOM   4666  C   HIS   352       4.055   0.532 -13.001  1.00 10.00      B   
ATOM   4667  O   HIS   352       4.805   0.403 -13.969  1.00 10.00      B   
ATOM   4668  N   GLN   353       4.479   0.520 -11.744  1.00 10.00      B   
ATOM   4669  HN  GLN   353       3.822   0.600 -11.019  1.00 10.00      B   
ATOM   4670  CA  GLN   353       5.892   0.377 -11.405  1.00 10.00      B   
ATOM   4671  CB  GLN   353       6.130   0.799  -9.952  1.00 10.00      B   
ATOM   4672  CG  GLN   353       5.602   2.191  -9.634  1.00 10.00      B   
ATOM   4673  CD  GLN   353       5.472   2.461  -8.148  1.00 10.00      B   
ATOM   4674  OE1 GLN   353       5.293   1.541  -7.341  1.00 10.00      B   
ATOM   4675  NE2 GLN   353       5.541   3.729  -7.775  1.00 10.00      B   
ATOM   4676 HE21 GLN   353       5.675   4.412  -8.474  1.00 10.00      B   
ATOM   4677 HE22 GLN   353       5.447   3.938  -6.821  1.00 10.00      B   
ATOM   4678  C   GLN   353       6.383  -1.049 -11.635  1.00 10.00      B   
ATOM   4679  O   GLN   353       5.610  -2.005 -11.553  1.00 10.00      B   
ATOM   4680  N   GLN   354       7.667  -1.186 -11.931  1.00 10.00      B   
ATOM   4681  HN  GLN   354       8.240  -0.386 -11.972  1.00 10.00      B   
ATOM   4682  CA  GLN   354       8.265  -2.490 -12.174  1.00 10.00      B   
ATOM   4683  CB  GLN   354       8.553  -2.706 -13.661  1.00 10.00      B   
ATOM   4684  CG  GLN   354       7.348  -2.529 -14.566  1.00 10.00      B   
ATOM   4685  CD  GLN   354       7.462  -3.334 -15.840  1.00 10.00      B   
ATOM   4686  OE1 GLN   354       6.957  -4.452 -15.930  1.00 10.00      B   
ATOM   4687  NE2 GLN   354       8.141  -2.780 -16.830  1.00 10.00      B   
ATOM   4688 HE21 GLN   354       8.529  -1.890 -16.683  1.00 10.00      B   
ATOM   4689 HE22 GLN   354       8.229  -3.281 -17.670  1.00 10.00      B   
ATOM   4690  C   GLN   354       9.551  -2.622 -11.377  1.00 10.00      B   
ATOM   4691  O   GLN   354      10.614  -2.184 -11.815  1.00 10.00      B   
ATOM   4692  N   ALA   355       9.444  -3.214 -10.202  1.00 10.00      B   
ATOM   4693  HN  ALA   355       8.568  -3.540  -9.908  1.00 10.00      B   
ATOM   4694  CA  ALA   355      10.594  -3.395  -9.335  1.00 10.00      B   
ATOM   4695  CB  ALA   355      10.175  -3.273  -7.880  1.00 10.00      B   
ATOM   4696  C   ALA   355      11.269  -4.739  -9.577  1.00 10.00      B   
ATOM   4697  O   ALA   355      10.600  -5.746  -9.813  1.00 10.00      B   
ATOM   4698  N   ASP   356      12.594  -4.733  -9.527  1.00 10.00      B   
ATOM   4699  HN  ASP   356      13.057  -3.884  -9.356  1.00 10.00      B   
ATOM   4700  CA  ASP   356      13.395  -5.938  -9.712  1.00 10.00      B   
ATOM   4701  CB  ASP   356      13.915  -6.030 -11.150  1.00 10.00      B   
ATOM   4702  CG  ASP   356      14.633  -7.337 -11.429  1.00 10.00      B   
ATOM   4703  OD1 ASP   356      13.950  -8.356 -11.669  1.00 10.00      B   
ATOM   4704  OD2 ASP   356      15.880  -7.347 -11.428  1.00 10.00      B   
ATOM   4705  C   ASP   356      14.560  -5.900  -8.733  1.00 10.00      B   
ATOM   4706  O   ASP   356      15.627  -5.365  -9.032  1.00 10.00      B   
ATOM   4707  N   THR   357      14.345  -6.453  -7.555  1.00 10.00      B   
ATOM   4708  HN  THR   357      13.488  -6.907  -7.385  1.00 10.00      B   
ATOM   4709  CA  THR   357      15.361  -6.440  -6.520  1.00 10.00      B   
ATOM   4710  CB  THR   357      14.859  -5.670  -5.275  1.00 10.00      B   
ATOM   4711  OG1 THR   357      15.941  -5.424  -4.364  1.00 10.00      B   
ATOM   4712  HG1 THR   357      16.738  -5.198  -4.869  1.00 10.00      B   
ATOM   4713  CG2 THR   357      13.747  -6.431  -4.564  1.00 10.00      B   
ATOM   4714  C   THR   357      15.778  -7.858  -6.140  1.00 10.00      B   
ATOM   4715  O   THR   357      15.172  -8.831  -6.585  1.00 10.00      B   
ATOM   4716  N   GLY   358      16.817  -7.970  -5.329  1.00 10.00      B   
ATOM   4717  HN  GLY   358      17.271  -7.161  -5.011  1.00 10.00      B   
ATOM   4718  CA  GLY   358      17.296  -9.261  -4.904  1.00 10.00      B   
ATOM   4719  C   GLY   358      18.525  -9.120  -4.041  1.00 10.00      B   
ATOM   4720  O   GLY   358      18.938  -8.003  -3.732  1.00 10.00      B   
ATOM   4721  N   THR   359      19.103 -10.239  -3.653  1.00 10.00      B   
ATOM   4722  HN  THR   359      18.719 -11.095  -3.929  1.00 10.00      B   
ATOM   4723  CA  THR   359      20.295 -10.237  -2.829  1.00 10.00      B   
ATOM   4724  CB  THR   359      19.969 -10.566  -1.354  1.00 10.00      B   
ATOM   4725  OG1 THR   359      21.108 -10.298  -0.525  1.00 10.00      B   
ATOM   4726  HG1 THR   359      21.407  -9.392  -0.675  1.00 10.00      B   
ATOM   4727  CG2 THR   359      19.560 -12.022  -1.195  1.00 10.00      B   
ATOM   4728  C   THR   359      21.298 -11.245  -3.382  1.00 10.00      B   
ATOM   4729  O   THR   359      20.934 -12.121  -4.171  1.00 10.00      B   
ATOM   4730  N   LYS   360      22.553 -11.108  -2.987  1.00 10.00      B   
ATOM   4731  HN  LYS   360      22.777 -10.391  -2.357  1.00 10.00      B   
ATOM   4732  CA  LYS   360      23.605 -12.007  -3.441  1.00 10.00      B   
ATOM   4733  CB  LYS   360      24.424 -11.380  -4.578  1.00 10.00      B   
ATOM   4734  CG  LYS   360      23.615 -11.126  -5.841  1.00 10.00      B   
ATOM   4735  CD  LYS   360      24.489 -10.695  -7.006  1.00 10.00      B   
ATOM   4736  CE  LYS   360      23.669 -10.577  -8.282  1.00 10.00      B   
ATOM   4737  NZ  LYS   360      24.499 -10.206  -9.458  1.00 10.00      B   
ATOM   4738  HZ1 LYS   360      25.219 -10.935  -9.636  1.00 10.00      B   
ATOM   4739  HZ2 LYS   360      24.978  -9.299  -9.286  1.00 10.00      B   
ATOM   4740  HZ3 LYS   360      23.898 -10.111 -10.305  1.00 10.00      B   
ATOM   4741  C   LYS   360      24.501 -12.403  -2.279  1.00 10.00      B   
ATOM   4742  O   LYS   360      25.302 -11.604  -1.793  1.00 10.00      B   
ATOM   4743  N   MET   361      24.345 -13.637  -1.829  1.00 10.00      B   
ATOM   4744  HN  MET   361      23.687 -14.224  -2.268  1.00 10.00      B   
ATOM   4745  CA  MET   361      25.126 -14.154  -0.715  1.00 10.00      B   
ATOM   4746  CB  MET   361      24.241 -14.982   0.219  1.00 10.00      B   
ATOM   4747  CG  MET   361      23.177 -14.177   0.948  1.00 10.00      B   
ATOM   4748  SD  MET   361      23.854 -13.149   2.264  1.00 10.00      B   
ATOM   4749  CE  MET   361      22.375 -12.306   2.822  1.00 10.00      B   
ATOM   4750  C   MET   361      26.284 -15.006  -1.218  1.00 10.00      B   
ATOM   4751  O   MET   361      26.078 -16.109  -1.727  1.00 10.00      B   
ATOM   4752  N   ILE   362      27.497 -14.493  -1.074  1.00 10.00      B   
ATOM   4753  HN  ILE   362      27.600 -13.608  -0.656  1.00 10.00      B   
ATOM   4754  CA  ILE   362      28.684 -15.208  -1.515  1.00 10.00      B   
ATOM   4755  CB  ILE   362      29.705 -14.257  -2.171  1.00 10.00      B   
ATOM   4756  CG1 ILE   362      29.014 -13.389  -3.229  1.00 10.00      B   
ATOM   4757  CG2 ILE   362      30.844 -15.050  -2.791  1.00 10.00      B   
ATOM   4758  CD1 ILE   362      29.889 -12.291  -3.793  1.00 10.00      B   
ATOM   4759  C   ILE   362      29.341 -15.924  -0.343  1.00 10.00      B   
ATOM   4760  O   ILE   362      29.849 -15.285   0.577  1.00 10.00      B   
ATOM   4761  N   HIS   363      29.310 -17.247  -0.374  1.00 10.00      B   
ATOM   4762  HN  HIS   363      28.878 -17.697  -1.136  1.00 10.00      B   
ATOM   4763  CA  HIS   363      29.904 -18.057   0.682  1.00 10.00      B   
ATOM   4764  CB  HIS   363      29.056 -19.309   0.941  1.00 10.00      B   
ATOM   4765  CG  HIS   363      27.796 -19.052   1.701  1.00 10.00      B   
ATOM   4766  ND1 HIS   363      27.556 -19.568   2.958  1.00 10.00      B   
ATOM   4767  HD1 HIS   363      28.180 -20.124   3.479  1.00 10.00      B   
ATOM   4768  CD2 HIS   363      26.697 -18.331   1.376  1.00 10.00      B   
ATOM   4769  CE1 HIS   363      26.366 -19.178   3.370  1.00 10.00      B   
ATOM   4770  NE2 HIS   363      25.828 -18.425   2.432  1.00 10.00      B   
ATOM   4771  HE2 HIS   363      24.961 -17.972   2.498  1.00 10.00      B   
ATOM   4772  C   HIS   363      31.314 -18.479   0.294  1.00 10.00      B   
ATOM   4773  O   HIS   363      31.489 -19.333  -0.570  1.00 10.00      B   
ATOM   4774  N   ILE   364      32.311 -17.871   0.922  1.00 10.00      B   
ATOM   4775  HN  ILE   364      32.110 -17.180   1.594  1.00 10.00      B   
ATOM   4776  CA  ILE   364      33.706 -18.197   0.630  1.00 10.00      B   
ATOM   4777  CB  ILE   364      34.518 -16.937   0.249  1.00 10.00      B   
ATOM   4778  CG1 ILE   364      33.789 -16.143  -0.839  1.00 10.00      B   
ATOM   4779  CG2 ILE   364      35.917 -17.320  -0.221  1.00 10.00      B   
ATOM   4780  CD1 ILE   364      34.389 -14.779  -1.110  1.00 10.00      B   
ATOM   4781  C   ILE   364      34.371 -18.888   1.817  1.00 10.00      B   
ATOM   4782  O   ILE   364      35.117 -19.855   1.644  1.00 10.00      B   
ATOM   4783  N   GLY   365      34.088 -18.395   3.018  1.00 10.00      B   
ATOM   4784  HN  GLY   365      33.473 -17.634   3.091  1.00 10.00      B   
ATOM   4785  CA  GLY   365      34.676 -18.965   4.216  1.00 10.00      B   
ATOM   4786  C   GLY   365      33.857 -20.100   4.799  1.00 10.00      B   
ATOM   4787  O   GLY   365      32.736 -20.369   4.350  1.00 10.00      B   
ATOM   4788  N   LYS   366      34.414 -20.758   5.807  1.00 10.00      B   
ATOM   4789  HN  LYS   366      35.299 -20.480   6.131  1.00 10.00      B   
ATOM   4790  CA  LYS   366      33.744 -21.873   6.460  1.00 10.00      B   
ATOM   4791  CB  LYS   366      34.770 -22.828   7.076  1.00 10.00      B   
ATOM   4792  CG  LYS   366      35.867 -23.265   6.121  1.00 10.00      B   
ATOM   4793  CD  LYS   366      36.869 -24.177   6.810  1.00 10.00      B   
ATOM   4794  CE  LYS   366      38.153 -24.285   6.004  1.00 10.00      B   
ATOM   4795  NZ  LYS   366      39.088 -25.282   6.584  1.00 10.00      B   
ATOM   4796  HZ1 LYS   366      38.692 -26.240   6.493  1.00 10.00      B   
ATOM   4797  HZ2 LYS   366      39.247 -25.083   7.592  1.00 10.00      B   
ATOM   4798  HZ3 LYS   366      40.000 -25.250   6.087  1.00 10.00      B   
ATOM   4799  C   LYS   366      32.788 -21.370   7.536  1.00 10.00      B   
ATOM   4800  O   LYS   366      32.968 -20.276   8.079  1.00 10.00      B   
ATOM   4801  N   ASN   367      31.770 -22.177   7.827  1.00 10.00      B   
ATOM   4802  HN  ASN   367      31.692 -23.031   7.344  1.00 10.00      B   
ATOM   4803  CA  ASN   367      30.764 -21.842   8.840  1.00 10.00      B   
ATOM   4804  CB  ASN   367      31.392 -21.716  10.235  1.00 10.00      B   
ATOM   4805  CG  ASN   367      31.443 -23.037  10.977  1.00 10.00      B   
ATOM   4806  OD1 ASN   367      30.526 -23.857  10.877  1.00 10.00      B   
ATOM   4807  ND2 ASN   367      32.515 -23.257  11.721  1.00 10.00      B   
ATOM   4808 HD21 ASN   367      33.207 -22.562  11.753  1.00 10.00      B   
ATOM   4809 HD22 ASN   367      32.576 -24.105  12.209  1.00 10.00      B   
ATOM   4810  C   ASN   367      30.004 -20.572   8.476  1.00 10.00      B   
ATOM   4811  O   ASN   367      29.587 -19.811   9.349  1.00 10.00      B   
ATOM   4812  N   THR   368      29.827 -20.355   7.182  1.00 10.00      B   
ATOM   4813  HN  THR   368      30.180 -21.002   6.537  1.00 10.00      B   
ATOM   4814  CA  THR   368      29.125 -19.185   6.690  1.00 10.00      B   
ATOM   4815  CB  THR   368      29.546 -18.874   5.243  1.00 10.00      B   
ATOM   4816  OG1 THR   368      29.839 -20.102   4.551  1.00 10.00      B   
ATOM   4817  HG1 THR   368      30.800 -20.197   4.457  1.00 10.00      B   
ATOM   4818  CG2 THR   368      30.776 -17.982   5.228  1.00 10.00      B   
ATOM   4819  C   THR   368      27.612 -19.390   6.757  1.00 10.00      B   
ATOM   4820  O   THR   368      27.083 -20.379   6.240  1.00 10.00      B   
ATOM   4821  N   LYS   369      26.923 -18.452   7.393  1.00 10.00      B   
ATOM   4822  HN  LYS   369      27.403 -17.680   7.771  1.00 10.00      B   
ATOM   4823  CA  LYS   369      25.475 -18.526   7.543  1.00 10.00      B   
ATOM   4824  CB  LYS   369      25.102 -18.518   9.027  1.00 10.00      B   
ATOM   4825  CG  LYS   369      25.776 -19.613   9.840  1.00 10.00      B   
ATOM   4826  CD  LYS   369      25.525 -19.433  11.327  1.00 10.00      B   
ATOM   4827  CE  LYS   369      26.271 -20.476  12.141  1.00 10.00      B   
ATOM   4828  NZ  LYS   369      25.980 -20.358  13.593  1.00 10.00      B   
ATOM   4829  HZ1 LYS   369      26.280 -19.426  13.943  1.00 10.00      B   
ATOM   4830  HZ2 LYS   369      26.490 -21.093  14.123  1.00 10.00      B   
ATOM   4831  HZ3 LYS   369      24.962 -20.467  13.766  1.00 10.00      B   
ATOM   4832  C   LYS   369      24.797 -17.364   6.828  1.00 10.00      B   
ATOM   4833  O   LYS   369      25.341 -16.259   6.762  1.00 10.00      B   
ATOM   4834  N   SER   370      23.620 -17.619   6.271  1.00 10.00      B   
ATOM   4835  HN  SER   370      23.248 -18.524   6.331  1.00 10.00      B   
ATOM   4836  CA  SER   370      22.874 -16.589   5.565  1.00 10.00      B   
ATOM   4837  CB  SER   370      23.292 -16.544   4.094  1.00 10.00      B   
ATOM   4838  OG  SER   370      24.700 -16.460   3.967  1.00 10.00      B   
ATOM   4839  HG  SER   370      25.074 -16.135   4.799  1.00 10.00      B   
ATOM   4840  C   SER   370      21.365 -16.805   5.667  1.00 10.00      B   
ATOM   4841  O   SER   370      20.844 -17.837   5.240  1.00 10.00      B   
ATOM   4842  N   THR   371      20.679 -15.825   6.233  1.00 10.00      B   
ATOM   4843  HN  THR   371      21.166 -15.036   6.564  1.00 10.00      B   
ATOM   4844  CA  THR   371      19.232 -15.875   6.378  1.00 10.00      B   
ATOM   4845  CB  THR   371      18.811 -15.671   7.844  1.00 10.00      B   
ATOM   4846  OG1 THR   371      19.637 -16.493   8.676  1.00 10.00      B   
ATOM   4847  HG1 THR   371      20.562 -16.311   8.482  1.00 10.00      B   
ATOM   4848  CG2 THR   371      17.355 -16.068   8.041  1.00 10.00      B   
ATOM   4849  C   THR   371      18.607 -14.792   5.509  1.00 10.00      B   
ATOM   4850  O   THR   371      18.831 -13.602   5.728  1.00 10.00      B   
ATOM   4851  N   ILE   372      17.841 -15.208   4.516  1.00 10.00      B   
ATOM   4852  HN  ILE   372      17.678 -16.173   4.405  1.00 10.00      B   
ATOM   4853  CA  ILE   372      17.216 -14.274   3.600  1.00 10.00      B   
ATOM   4854  CB  ILE   372      17.679 -14.515   2.149  1.00 10.00      B   
ATOM   4855  CG1 ILE   372      19.208 -14.580   2.068  1.00 10.00      B   
ATOM   4856  CG2 ILE   372      17.139 -13.429   1.231  1.00 10.00      B   
ATOM   4857  CD1 ILE   372      19.730 -15.146   0.764  1.00 10.00      B   
ATOM   4858  C   ILE   372      15.700 -14.376   3.651  1.00 10.00      B   
ATOM   4859  O   ILE   372      15.122 -15.382   3.247  1.00 10.00      B   
ATOM   4860  N   ILE   373      15.064 -13.332   4.151  1.00 10.00      B   
ATOM   4861  HN  ILE   373      15.586 -12.559   4.471  1.00 10.00      B   
ATOM   4862  CA  ILE   373      13.613 -13.283   4.230  1.00 10.00      B   
ATOM   4863  CB  ILE   373      13.103 -13.232   5.690  1.00 10.00      B   
ATOM   4864  CG1 ILE   373      13.501 -14.518   6.426  1.00 10.00      B   
ATOM   4865  CG2 ILE   373      11.591 -13.049   5.721  1.00 10.00      B   
ATOM   4866  CD1 ILE   373      13.069 -14.569   7.876  1.00 10.00      B   
ATOM   4867  C   ILE   373      13.121 -12.066   3.458  1.00 10.00      B   
ATOM   4868  O   ILE   373      13.385 -10.927   3.844  1.00 10.00      B   
ATOM   4869  N   SER   374      12.430 -12.302   2.354  1.00 10.00      B   
ATOM   4870  HN  SER   374      12.236 -13.232   2.092  1.00 10.00      B   
ATOM   4871  CA  SER   374      11.941 -11.212   1.527  1.00 10.00      B   
ATOM   4872  CB  SER   374      12.641 -11.248   0.172  1.00 10.00      B   
ATOM   4873  OG  SER   374      14.029 -11.483   0.350  1.00 10.00      B   
ATOM   4874  HG  SER   374      14.172 -11.881   1.216  1.00 10.00      B   
ATOM   4875  C   SER   374      10.425 -11.258   1.360  1.00 10.00      B   
ATOM   4876  O   SER   374       9.813 -12.330   1.409  1.00 10.00      B   
ATOM   4877  N   LYS   375       9.830 -10.081   1.190  1.00 10.00      B   
ATOM   4878  HN  LYS   375      10.380  -9.268   1.183  1.00 10.00      B   
ATOM   4879  CA  LYS   375       8.390  -9.950   1.008  1.00 10.00      B   
ATOM   4880  CB  LYS   375       7.730  -9.441   2.294  1.00 10.00      B   
ATOM   4881  CG  LYS   375       7.819 -10.401   3.470  1.00 10.00      B   
ATOM   4882  CD  LYS   375       6.898 -11.592   3.289  1.00 10.00      B   
ATOM   4883  CE  LYS   375       7.128 -12.631   4.373  1.00 10.00      B   
ATOM   4884  NZ  LYS   375       8.346 -13.445   4.114  1.00 10.00      B   
ATOM   4885  HZ1 LYS   375       9.044 -12.890   3.583  1.00 10.00      B   
ATOM   4886  HZ2 LYS   375       8.099 -14.297   3.558  1.00 10.00      B   
ATOM   4887  HZ3 LYS   375       8.770 -13.748   5.014  1.00 10.00      B   
ATOM   4888  C   LYS   375       8.105  -8.980  -0.132  1.00 10.00      B   
ATOM   4889  O   LYS   375       8.495  -7.813  -0.074  1.00 10.00      B   
ATOM   4890  N   GLY   376       7.456  -9.469  -1.175  1.00 10.00      B   
ATOM   4891  HN  GLY   376       7.185 -10.415  -1.176  1.00 10.00      B   
ATOM   4892  CA  GLY   376       7.135  -8.627  -2.308  1.00 10.00      B   
ATOM   4893  C   GLY   376       5.641  -8.446  -2.459  1.00 10.00      B   
ATOM   4894  O   GLY   376       4.903  -9.425  -2.542  1.00 10.00      B   
ATOM   4895  N   ILE   377       5.187  -7.204  -2.492  1.00 10.00      B   
ATOM   4896  HN  ILE   377       5.824  -6.453  -2.437  1.00 10.00      B   
ATOM   4897  CA  ILE   377       3.767  -6.921  -2.623  1.00 10.00      B   
ATOM   4898  CB  ILE   377       3.210  -6.155  -1.396  1.00 10.00      B   
ATOM   4899  CG1 ILE   377       3.243  -7.032  -0.140  1.00 10.00      B   
ATOM   4900  CG2 ILE   377       1.789  -5.672  -1.650  1.00 10.00      B   
ATOM   4901  CD1 ILE   377       4.536  -6.957   0.643  1.00 10.00      B   
ATOM   4902  C   ILE   377       3.488  -6.133  -3.900  1.00 10.00      B   
ATOM   4903  O   ILE   377       4.023  -5.039  -4.096  1.00 10.00      B   
ATOM   4904  N   SER   378       2.664  -6.700  -4.765  1.00 10.00      B   
ATOM   4905  HN  SER   378       2.272  -7.576  -4.550  1.00 10.00      B   
ATOM   4906  CA  SER   378       2.307  -6.057  -6.017  1.00 10.00      B   
ATOM   4907  CB  SER   378       2.494  -7.026  -7.186  1.00 10.00      B   
ATOM   4908  OG  SER   378       3.702  -7.761  -7.070  1.00 10.00      B   
ATOM   4909  HG  SER   378       3.871  -8.221  -7.901  1.00 10.00      B   
ATOM   4910  C   SER   378       0.856  -5.593  -5.965  1.00 10.00      B   
ATOM   4911  O   SER   378      -0.038  -6.366  -5.617  1.00 10.00      B   
ATOM   4912  N   ALA   379       0.627  -4.331  -6.290  1.00 10.00      B   
ATOM   4913  HN  ALA   379       1.386  -3.754  -6.535  1.00 10.00      B   
ATOM   4914  CA  ALA   379      -0.714  -3.772  -6.284  1.00 10.00      B   
ATOM   4915  CB  ALA   379      -0.899  -2.854  -5.084  1.00 10.00      B   
ATOM   4916  C   ALA   379      -0.990  -3.018  -7.581  1.00 10.00      B   
ATOM   4917  O   ALA   379      -0.105  -2.365  -8.137  1.00 10.00      B   
ATOM   4918  N   GLY   380      -2.217  -3.116  -8.065  1.00 10.00      B   
ATOM   4919  HN  GLY   380      -2.877  -3.667  -7.591  1.00 10.00      B   
ATOM   4920  CA  GLY   380      -2.587  -2.435  -9.289  1.00 10.00      B   
ATOM   4921  C   GLY   380      -2.245  -3.249 -10.519  1.00 10.00      B   
ATOM   4922  O   GLY   380      -2.790  -4.335 -10.716  1.00 10.00      B   
ATOM   4923  N   HIS   381      -1.340  -2.725 -11.341  1.00 10.00      B   
ATOM   4924  HN  HIS   381      -0.932  -1.860 -11.115  1.00 10.00      B   
ATOM   4925  CA  HIS   381      -0.920  -3.401 -12.569  1.00 10.00      B   
ATOM   4926  CB  HIS   381      -1.421  -2.642 -13.812  1.00 10.00      B   
ATOM   4927  CG  HIS   381      -2.836  -2.144 -13.739  1.00 10.00      B   
ATOM   4928  ND1 HIS   381      -3.920  -2.870 -14.186  1.00 10.00      B   
ATOM   4929  HD1 HIS   381      -3.889  -3.774 -14.579  1.00 10.00      B   
ATOM   4930  CD2 HIS   381      -3.337  -0.969 -13.285  1.00 10.00      B   
ATOM   4931  CE1 HIS   381      -5.022  -2.169 -14.004  1.00 10.00      B   
ATOM   4932  NE2 HIS   381      -4.695  -1.014 -13.460  1.00 10.00      B   
ATOM   4933  HE2 HIS   381      -5.327  -0.301 -13.216  1.00 10.00      B   
ATOM   4934  C   HIS   381       0.604  -3.471 -12.613  1.00 10.00      B   
ATOM   4935  O   HIS   381       1.210  -3.536 -13.684  1.00 10.00      B   
ATOM   4936  N   SER   382       1.210  -3.461 -11.438  1.00 10.00      B   
ATOM   4937  HN  SER   382       0.667  -3.450 -10.625  1.00 10.00      B   
ATOM   4938  CA  SER   382       2.658  -3.487 -11.311  1.00 10.00      B   
ATOM   4939  CB  SER   382       3.044  -2.926  -9.946  1.00 10.00      B   
ATOM   4940  OG  SER   382       2.219  -3.473  -8.931  1.00 10.00      B   
ATOM   4941  HG  SER   382       1.583  -2.809  -8.635  1.00 10.00      B   
ATOM   4942  C   SER   382       3.230  -4.891 -11.482  1.00 10.00      B   
ATOM   4943  O   SER   382       2.521  -5.889 -11.331  1.00 10.00      B   
ATOM   4944  N   GLN   383       4.518  -4.958 -11.800  1.00 10.00      B   
ATOM   4945  HN  GLN   383       5.027  -4.123 -11.903  1.00 10.00      B   
ATOM   4946  CA  GLN   383       5.205  -6.230 -11.988  1.00 10.00      B   
ATOM   4947  CB  GLN   383       5.577  -6.434 -13.459  1.00 10.00      B   
ATOM   4948  CG  GLN   383       4.387  -6.682 -14.372  1.00 10.00      B   
ATOM   4949  CD  GLN   383       3.735  -8.027 -14.121  1.00 10.00      B   
ATOM   4950  OE1 GLN   383       4.401  -8.996 -13.751  1.00 10.00      B   
ATOM   4951  NE2 GLN   383       2.427  -8.096 -14.315  1.00 10.00      B   
ATOM   4952 HE21 GLN   383       1.959  -7.286 -14.607  1.00 10.00      B   
ATOM   4953 HE22 GLN   383       1.980  -8.953 -14.158  1.00 10.00      B   
ATOM   4954  C   GLN   383       6.452  -6.292 -11.114  1.00 10.00      B   
ATOM   4955  O   GLN   383       7.510  -5.768 -11.479  1.00 10.00      B   
ATOM   4956  N   ASN   384       6.323  -6.925  -9.959  1.00 10.00      B   
ATOM   4957  HN  ASN   384       5.459  -7.334  -9.728  1.00 10.00      B   
ATOM   4958  CA  ASN   384       7.435  -7.045  -9.022  1.00 10.00      B   
ATOM   4959  CB  ASN   384       6.926  -6.958  -7.578  1.00 10.00      B   
ATOM   4960  CG  ASN   384       8.036  -7.080  -6.545  1.00 10.00      B   
ATOM   4961  OD1 ASN   384       8.441  -8.181  -6.178  1.00 10.00      B   
ATOM   4962  ND2 ASN   384       8.519  -5.949  -6.053  1.00 10.00      B   
ATOM   4963 HD21 ASN   384       8.133  -5.099  -6.373  1.00 10.00      B   
ATOM   4964 HD22 ASN   384       9.238  -6.004  -5.392  1.00 10.00      B   
ATOM   4965  C   ASN   384       8.179  -8.356  -9.227  1.00 10.00      B   
ATOM   4966  O   ASN   384       7.564  -9.405  -9.418  1.00 10.00      B   
ATOM   4967  N   SER   385       9.500  -8.289  -9.220  1.00 10.00      B   
ATOM   4968  HN  SER   385       9.940  -7.416  -9.110  1.00 10.00      B   
ATOM   4969  CA  SER   385      10.323  -9.472  -9.378  1.00 10.00      B   
ATOM   4970  CB  SER   385      10.893  -9.555 -10.792  1.00 10.00      B   
ATOM   4971  OG  SER   385      11.367  -8.293 -11.225  1.00 10.00      B   
ATOM   4972  HG  SER   385      12.342  -8.316 -11.270  1.00 10.00      B   
ATOM   4973  C   SER   385      11.445  -9.482  -8.350  1.00 10.00      B   
ATOM   4974  O   SER   385      11.945  -8.426  -7.950  1.00 10.00      B   
ATOM   4975  N   TYR   386      11.819 -10.674  -7.916  1.00 10.00      B   
ATOM   4976  HN  TYR   386      11.363 -11.474  -8.264  1.00 10.00      B   
ATOM   4977  CA  TYR   386      12.879 -10.837  -6.941  1.00 10.00      B   
ATOM   4978  CB  TYR   386      12.309 -11.281  -5.591  1.00 10.00      B   
ATOM   4979  CG  TYR   386      13.350 -11.374  -4.497  1.00 10.00      B   
ATOM   4980  CD1 TYR   386      13.704 -10.254  -3.757  1.00 10.00      B   
ATOM   4981  CD2 TYR   386      13.980 -12.578  -4.210  1.00 10.00      B   
ATOM   4982  CE1 TYR   386      14.658 -10.330  -2.764  1.00 10.00      B   
ATOM   4983  CE2 TYR   386      14.935 -12.663  -3.219  1.00 10.00      B   
ATOM   4984  CZ  TYR   386      15.269 -11.537  -2.498  1.00 10.00      B   
ATOM   4985  OH  TYR   386      16.217 -11.617  -1.509  1.00 10.00      B   
ATOM   4986  HH  TYR   386      15.805 -11.408  -0.661  1.00 10.00      B   
ATOM   4987  C   TYR   386      13.904 -11.846  -7.439  1.00 10.00      B   
ATOM   4988  O   TYR   386      13.574 -13.001  -7.707  1.00 10.00      B   
ATOM   4989  N   ARG   387      15.143 -11.404  -7.569  1.00 10.00      B   
ATOM   4990  HN  ARG   387      15.341 -10.467  -7.340  1.00 10.00      B   
ATOM   4991  CA  ARG   387      16.219 -12.266  -8.034  1.00 10.00      B   
ATOM   4992  CB  ARG   387      16.874 -11.693  -9.297  1.00 10.00      B   
ATOM   4993  CG  ARG   387      15.916 -11.550 -10.470  1.00 10.00      B   
ATOM   4994  CD  ARG   387      16.653 -11.349 -11.782  1.00 10.00      B   
ATOM   4995  NE  ARG   387      16.659  -9.950 -12.206  1.00 10.00      B   
ATOM   4996  HE  ARG   387      16.286  -9.282 -11.573  1.00 10.00      B   
ATOM   4997  CZ  ARG   387      17.097  -9.527 -13.387  1.00 10.00      B   
ATOM   4998  NH1 ARG   387      17.573 -10.393 -14.279  1.00 10.00      B   
ATOM   4999 HH11 ARG   387      17.593 -11.414 -14.063  1.00 10.00      B   
ATOM   5000 HH12 ARG   387      17.920 -10.057 -15.204  1.00 10.00      B   
ATOM   5001  NH2 ARG   387      17.055  -8.233 -13.671  1.00 10.00      B   
ATOM   5002 HH21 ARG   387      16.671  -7.559 -12.960  1.00 10.00      B   
ATOM   5003 HH22 ARG   387      17.392  -7.876 -14.593  1.00 10.00      B   
ATOM   5004  C   ARG   387      17.251 -12.471  -6.932  1.00 10.00      B   
ATOM   5005  O   ARG   387      18.108 -11.617  -6.699  1.00 10.00      B   
ATOM   5006  N   GLY   388      17.156 -13.598  -6.247  1.00 10.00      B   
ATOM   5007  HN  GLY   388      16.455 -14.248  -6.483  1.00 10.00      B   
ATOM   5008  CA  GLY   388      18.082 -13.891  -5.173  1.00 10.00      B   
ATOM   5009  C   GLY   388      19.139 -14.884  -5.600  1.00 10.00      B   
ATOM   5010  O   GLY   388      18.813 -15.950  -6.132  1.00 10.00      B   
ATOM   5011  N   LEU   389      20.399 -14.546  -5.366  1.00 10.00      B   
ATOM   5012  HN  LEU   389      20.592 -13.691  -4.920  1.00 10.00      B   
ATOM   5013  CA  LEU   389      21.504 -15.414  -5.741  1.00 10.00      B   
ATOM   5014  CB  LEU   389      22.441 -14.700  -6.722  1.00 10.00      B   
ATOM   5015  CG  LEU   389      23.802 -15.359  -6.977  1.00 10.00      B   
ATOM   5016  CD1 LEU   389      23.641 -16.705  -7.668  1.00 10.00      B   
ATOM   5017  CD2 LEU   389      24.701 -14.440  -7.793  1.00 10.00      B   
ATOM   5018  C   LEU   389      22.287 -15.895  -4.525  1.00 10.00      B   
ATOM   5019  O   LEU   389      22.759 -15.097  -3.711  1.00 10.00      B   
ATOM   5020  N   VAL   390      22.405 -17.205  -4.406  1.00 10.00      B   
ATOM   5021  HN  VAL   390      21.972 -17.783  -5.076  1.00 10.00      B   
ATOM   5022  CA  VAL   390      23.156 -17.820  -3.327  1.00 10.00      B   
ATOM   5023  CB  VAL   390      22.285 -18.768  -2.475  1.00 10.00      B   
ATOM   5024  CG1 VAL   390      23.085 -19.307  -1.298  1.00 10.00      B   
ATOM   5025  CG2 VAL   390      21.036 -18.051  -1.985  1.00 10.00      B   
ATOM   5026  C   VAL   390      24.314 -18.602  -3.933  1.00 10.00      B   
ATOM   5027  O   VAL   390      24.106 -19.617  -4.599  1.00 10.00      B   
ATOM   5028  N   LYS   391      25.526 -18.122  -3.724  1.00 10.00      B   
ATOM   5029  HN  LYS   391      25.640 -17.315  -3.170  1.00 10.00      B   
ATOM   5030  CA  LYS   391      26.700 -18.775  -4.274  1.00 10.00      B   
ATOM   5031  CB  LYS   391      27.551 -17.764  -5.052  1.00 10.00      B   
ATOM   5032  CG  LYS   391      28.411 -18.380  -6.146  1.00 10.00      B   
ATOM   5033  CD  LYS   391      28.965 -17.313  -7.077  1.00 10.00      B   
ATOM   5034  CE  LYS   391      29.630 -17.935  -8.293  1.00 10.00      B   
ATOM   5035  NZ  LYS   391      30.106 -16.905  -9.250  1.00 10.00      B   
ATOM   5036  HZ1 LYS   391      29.323 -16.269  -9.510  1.00 10.00      B   
ATOM   5037  HZ2 LYS   391      30.467 -17.358 -10.114  1.00 10.00      B   
ATOM   5038  HZ3 LYS   391      30.868 -16.343  -8.823  1.00 10.00      B   
ATOM   5039  C   LYS   391      27.518 -19.426  -3.167  1.00 10.00      B   
ATOM   5040  O   LYS   391      27.905 -18.772  -2.197  1.00 10.00      B   
ATOM   5041  N   ILE   392      27.767 -20.719  -3.309  1.00 10.00      B   
ATOM   5042  HN  ILE   392      27.434 -21.188  -4.109  1.00 10.00      B   
ATOM   5043  CA  ILE   392      28.535 -21.464  -2.325  1.00 10.00      B   
ATOM   5044  CB  ILE   392      27.724 -22.644  -1.745  1.00 10.00      B   
ATOM   5045  CG1 ILE   392      26.378 -22.144  -1.207  1.00 10.00      B   
ATOM   5046  CG2 ILE   392      28.507 -23.341  -0.641  1.00 10.00      B   
ATOM   5047  CD1 ILE   392      25.411 -23.250  -0.846  1.00 10.00      B   
ATOM   5048  C   ILE   392      29.816 -21.986  -2.959  1.00 10.00      B   
ATOM   5049  O   ILE   392      29.784 -22.920  -3.765  1.00 10.00      B   
ATOM   5050  N   MET   393      30.933 -21.361  -2.610  1.00 10.00      B   
ATOM   5051  HN  MET   393      30.887 -20.626  -1.961  1.00 10.00      B   
ATOM   5052  CA  MET   393      32.230 -21.750  -3.142  1.00 10.00      B   
ATOM   5053  CB  MET   393      33.274 -20.660  -2.860  1.00 10.00      B   
ATOM   5054  CG  MET   393      32.957 -19.305  -3.479  1.00 10.00      B   
ATOM   5055  SD  MET   393      32.940 -19.334  -5.284  1.00 10.00      B   
ATOM   5056  CE  MET   393      34.688 -19.501  -5.645  1.00 10.00      B   
ATOM   5057  C   MET   393      32.674 -23.075  -2.533  1.00 10.00      B   
ATOM   5058  O   MET   393      32.260 -23.422  -1.428  1.00 10.00      B   
ATOM   5059  N   PRO   394      33.524 -23.828  -3.245  1.00 10.00      B   
ATOM   5060  CA  PRO   394      34.028 -25.129  -2.778  1.00 10.00      B   
ATOM   5061  CB  PRO   394      35.005 -25.553  -3.882  1.00 10.00      B   
ATOM   5062  CG  PRO   394      34.561 -24.802  -5.086  1.00 10.00      B   
ATOM   5063  CD  PRO   394      34.048 -23.486  -4.580  1.00 10.00      B   
ATOM   5064  C   PRO   394      34.754 -25.048  -1.431  1.00 10.00      B   
ATOM   5065  O   PRO   394      34.908 -26.056  -0.741  1.00 10.00      B   
ATOM   5066  N   THR   395      35.186 -23.851  -1.058  1.00 10.00      B   
ATOM   5067  HN  THR   395      35.029 -23.083  -1.645  1.00 10.00      B   
ATOM   5068  CA  THR   395      35.897 -23.648   0.198  1.00 10.00      B   
ATOM   5069  CB  THR   395      36.876 -22.465   0.078  1.00 10.00      B   
ATOM   5070  OG1 THR   395      36.185 -21.334  -0.476  1.00 10.00      B   
ATOM   5071  HG1 THR   395      35.791 -20.817   0.245  1.00 10.00      B   
ATOM   5072  CG2 THR   395      38.049 -22.827  -0.821  1.00 10.00      B   
ATOM   5073  C   THR   395      34.940 -23.387   1.362  1.00 10.00      B   
ATOM   5074  O   THR   395      35.338 -23.446   2.526  1.00 10.00      B   
ATOM   5075  N   ALA   396      33.676 -23.122   1.052  1.00 10.00      B   
ATOM   5076  HN  ALA   396      33.398 -23.133   0.109  1.00 10.00      B   
ATOM   5077  CA  ALA   396      32.681 -22.833   2.081  1.00 10.00      B   
ATOM   5078  CB  ALA   396      31.514 -22.052   1.500  1.00 10.00      B   
ATOM   5079  C   ALA   396      32.196 -24.099   2.780  1.00 10.00      B   
ATOM   5080  O   ALA   396      31.087 -24.577   2.532  1.00 10.00      B   
ATOM   5081  N   THR   397      33.031 -24.635   3.652  1.00 10.00      B   
ATOM   5082  HN  THR   397      33.906 -24.213   3.798  1.00 10.00      B   
ATOM   5083  CA  THR   397      32.692 -25.833   4.395  1.00 10.00      B   
ATOM   5084  CB  THR   397      33.951 -26.469   5.009  1.00 10.00      B   
ATOM   5085  OG1 THR   397      35.059 -26.263   4.119  1.00 10.00      B   
ATOM   5086  HG1 THR   397      34.726 -26.076   3.231  1.00 10.00      B   
ATOM   5087  CG2 THR   397      33.745 -27.964   5.209  1.00 10.00      B   
ATOM   5088  C   THR   397      31.693 -25.516   5.507  1.00 10.00      B   
ATOM   5089  O   THR   397      31.875 -24.555   6.260  1.00 10.00      B   
ATOM   5090  N   ASN   398      30.635 -26.321   5.583  1.00 10.00      B   
ATOM   5091  HN  ASN   398      30.546 -27.043   4.926  1.00 10.00      B   
ATOM   5092  CA  ASN   398      29.591 -26.162   6.597  1.00 10.00      B   
ATOM   5093  CB  ASN   398      30.164 -26.226   8.021  1.00 10.00      B   
ATOM   5094  CG  ASN   398      29.176 -26.799   9.019  1.00 10.00      B   
ATOM   5095  OD1 ASN   398      28.405 -27.700   8.697  1.00 10.00      B   
ATOM   5096  ND2 ASN   398      29.190 -26.283  10.236  1.00 10.00      B   
ATOM   5097 HD21 ASN   398      29.832 -25.563  10.429  1.00 10.00      B   
ATOM   5098 HD22 ASN   398      28.559 -26.641  10.901  1.00 10.00      B   
ATOM   5099  C   ASN   398      28.792 -24.878   6.385  1.00 10.00      B   
ATOM   5100  O   ASN   398      28.434 -24.183   7.338  1.00 10.00      B   
ATOM   5101  N   ALA   399      28.520 -24.567   5.124  1.00 10.00      B   
ATOM   5102  HN  ALA   399      28.843 -25.153   4.407  1.00 10.00      B   
ATOM   5103  CA  ALA   399      27.758 -23.375   4.774  1.00 10.00      B   
ATOM   5104  CB  ALA   399      28.034 -22.981   3.329  1.00 10.00      B   
ATOM   5105  C   ALA   399      26.267 -23.617   4.987  1.00 10.00      B   
ATOM   5106  O   ALA   399      25.745 -24.672   4.620  1.00 10.00      B   
ATOM   5107  N   ARG   400      25.591 -22.654   5.600  1.00 10.00      B   
ATOM   5108  HN  ARG   400      26.067 -21.836   5.885  1.00 10.00      B   
ATOM   5109  CA  ARG   400      24.161 -22.766   5.867  1.00 10.00      B   
ATOM   5110  CB  ARG   400      23.904 -22.818   7.380  1.00 10.00      B   
ATOM   5111  CG  ARG   400      24.813 -23.762   8.157  1.00 10.00      B   
ATOM   5112  CD  ARG   400      24.388 -25.214   8.000  1.00 10.00      B   
ATOM   5113  NE  ARG   400      25.236 -25.946   7.059  1.00 10.00      B   
ATOM   5114  HE  ARG   400      25.567 -25.451   6.275  1.00 10.00      B   
ATOM   5115  CZ  ARG   400      25.580 -27.226   7.203  1.00 10.00      B   
ATOM   5116  NH1 ARG   400      25.149 -27.919   8.249  1.00 10.00      B   
ATOM   5117 HH11 ARG   400      24.541 -27.466   8.964  1.00 10.00      B   
ATOM   5118 HH12 ARG   400      25.415 -28.925   8.363  1.00 10.00      B   
ATOM   5119  NH2 ARG   400      26.353 -27.814   6.296  1.00 10.00      B   
ATOM   5120 HH21 ARG   400      26.695 -27.281   5.468  1.00 10.00      B   
ATOM   5121 HH22 ARG   400      26.623 -28.819   6.408  1.00 10.00      B   
ATOM   5122  C   ARG   400      23.416 -21.574   5.269  1.00 10.00      B   
ATOM   5123  O   ARG   400      23.843 -20.430   5.427  1.00 10.00      B   
ATOM   5124  N   ASN   401      22.317 -21.840   4.572  1.00 10.00      B   
ATOM   5125  HN  ASN   401      22.037 -22.777   4.449  1.00 10.00      B   
ATOM   5126  CA  ASN   401      21.520 -20.774   3.974  1.00 10.00      B   
ATOM   5127  CB  ASN   401      21.894 -20.544   2.504  1.00 10.00      B   
ATOM   5128  CG  ASN   401      20.833 -19.756   1.750  1.00 10.00      B   
ATOM   5129  OD1 ASN   401      19.949 -20.328   1.113  1.00 10.00      B   
ATOM   5130  ND2 ASN   401      20.907 -18.439   1.820  1.00 10.00      B   
ATOM   5131 HD21 ASN   401      21.628 -18.044   2.348  1.00 10.00      B   
ATOM   5132 HD22 ASN   401      20.220 -17.914   1.350  1.00 10.00      B   
ATOM   5133  C   ASN   401      20.029 -21.051   4.094  1.00 10.00      B   
ATOM   5134  O   ASN   401      19.563 -22.145   3.784  1.00 10.00      B   
ATOM   5135  N   PHE   402      19.292 -20.053   4.555  1.00 10.00      B   
ATOM   5136  HN  PHE   402      19.736 -19.210   4.808  1.00 10.00      B   
ATOM   5137  CA  PHE   402      17.848 -20.153   4.698  1.00 10.00      B   
ATOM   5138  CB  PHE   402      17.449 -20.101   6.178  1.00 10.00      B   
ATOM   5139  CG  PHE   402      18.133 -21.128   7.038  1.00 10.00      B   
ATOM   5140  CD1 PHE   402      19.148 -20.758   7.905  1.00 10.00      B   
ATOM   5141  CD2 PHE   402      17.760 -22.463   6.982  1.00 10.00      B   
ATOM   5142  CE1 PHE   402      19.781 -21.698   8.699  1.00 10.00      B   
ATOM   5143  CE2 PHE   402      18.388 -23.408   7.773  1.00 10.00      B   
ATOM   5144  CZ  PHE   402      19.400 -23.025   8.633  1.00 10.00      B   
ATOM   5145  C   PHE   402      17.206 -18.998   3.939  1.00 10.00      B   
ATOM   5146  O   PHE   402      17.246 -17.851   4.388  1.00 10.00      B   
ATOM   5147  N   THR   403      16.639 -19.293   2.780  1.00 10.00      B   
ATOM   5148  HN  THR   403      16.628 -20.227   2.470  1.00 10.00      B   
ATOM   5149  CA  THR   403      16.023 -18.263   1.958  1.00 10.00      B   
ATOM   5150  CB  THR   403      16.670 -18.216   0.560  1.00 10.00      B   
ATOM   5151  OG1 THR   403      18.101 -18.246   0.685  1.00 10.00      B   
ATOM   5152  HG1 THR   403      18.390 -19.150   0.879  1.00 10.00      B   
ATOM   5153  CG2 THR   403      16.258 -16.954  -0.182  1.00 10.00      B   
ATOM   5154  C   THR   403      14.518 -18.479   1.802  1.00 10.00      B   
ATOM   5155  O   THR   403      14.074 -19.516   1.302  1.00 10.00      B   
ATOM   5156  N   GLN   404      13.741 -17.500   2.240  1.00 10.00      B   
ATOM   5157  HN  GLN   404      14.157 -16.706   2.654  1.00 10.00      B   
ATOM   5158  CA  GLN   404      12.291 -17.561   2.129  1.00 10.00      B   
ATOM   5159  CB  GLN   404      11.633 -17.780   3.494  1.00 10.00      B   
ATOM   5160  CG  GLN   404      10.118 -17.893   3.418  1.00 10.00      B   
ATOM   5161  CD  GLN   404       9.448 -17.936   4.776  1.00 10.00      B   
ATOM   5162  OE1 GLN   404       9.993 -18.473   5.742  1.00 10.00      B   
ATOM   5163  NE2 GLN   404       8.262 -17.354   4.861  1.00 10.00      B   
ATOM   5164 HE21 GLN   404       7.892 -16.928   4.047  1.00 10.00      B   
ATOM   5165 HE22 GLN   404       7.796 -17.371   5.723  1.00 10.00      B   
ATOM   5166  C   GLN   404      11.759 -16.282   1.488  1.00 10.00      B   
ATOM   5167  O   GLN   404      11.956 -15.181   2.012  1.00 10.00      B
[truncated: 65,378 more chars]
