# Supplementary material for: Large-scale discovery of protein interactions at residue resolution using co-evolution calculated from genomic sequences
Source: Nat Commun. 2021 Mar 2;12:1396. doi: 10.1038/s41467-021-21636-z (PMC7925567; doi:10.1038/s41467-021-21636-z)
Supplement: Supplementary file 13 — Supplementary Data 11 [file 41467_2021_21636_MOESM13_ESM.zip › supplementary_prediction/cep_exp06715_SUFC_SUFB/models/haddock_top_2_haddock_9w.pdb]

REMARK FILENAME="haddock_9w.pdb0"
REMARK ===============================================================
REMARK HADDOCK run for haddock
REMARK initial structure: haddock_9.pdb
REMARK final NOE weights: unambig 50 amb: 50
REMARK ===============================================================
REMARK            total,bonds,angles,improper,dihe,vdw,elec,air,cdih,coup,rdcs,vean,dani,xpcs,rg
REMARK energies: 314.235, 0, 0, 0, 0, -49.0967, -166.559, 529.89, 0, 0, 0, 0, 0, 0, 0
REMARK ===============================================================
REMARK            bonds,angles,impropers,dihe,air,cdih,coup,rdcs,vean,dani,xpcs
REMARK rms-dev.: 0,0,0,0,25.8948,0,0, 0, 0, 0, 0
REMARK ===============================================================
REMARK               air,cdih,coup,rdcs,vean,dani,xpcs
REMARK               >0.3,>5,>1,>0,>5,>0.2,>0.2
REMARK violations.: 3, 0, 0, 0, 0, 0, 0
REMARK ===============================================================
REMARK                        CVpartition#,violations,rms
REMARK AIRs cross-validation: 2, 0, NaN
REMARK ===============================================================
REMARK NCS energy: 0
REMARK ===============================================================
REMARK Symmetry energy: 0
REMARK ===============================================================
REMARK Desolvation energy: -22.6679
REMARK Internal energy free molecules: 131346
REMARK Internal energy complex: -24755.7
REMARK Binding energy: -156340
REMARK ===============================================================
REMARK buried surface area: 1557.32
REMARK ===============================================================
REMARK water - chain1: 0 0 0
REMARK water - chain2: 0 0 0
REMARK water - chain3: 0 0 0
REMARK water - chain4: 0 0 0
REMARK water - chain5: 0 0 0
REMARK water - chain6: 0 0 0
REMARK ===============================================================
REMARK water - water: 0 0 0
REMARK ===============================================================
REMARK DATE:05-Aug-2020  11:28:51       created by user: he47
REMARK VERSION:1.3
ATOM      1  CB  MET     1     -34.037   7.466  12.854  1.00 10.00      A   
ATOM      2  CG  MET     1     -33.607   6.123  12.283  1.00 10.00      A   
ATOM      3  SD  MET     1     -34.533   5.680  10.799  1.00 10.00      A   
ATOM      4  CE  MET     1     -34.217   3.917  10.713  1.00 10.00      A   
ATOM      5  C   MET     1     -31.789   8.519  13.260  1.00 10.00      A   
ATOM      6  O   MET     1     -30.716   8.406  13.853  1.00 10.00      A   
ATOM      7  N   MET     1     -33.738   9.152  14.644  1.00 10.00      A   
ATOM      8  HT1 MET     1     -33.913   9.956  14.010  1.00 10.00      A   
ATOM      9  HT2 MET     1     -33.124   9.470  15.419  1.00 10.00      A   
ATOM     10  HT3 MET     1     -34.643   8.836  15.046  1.00 10.00      A   
ATOM     11  CA  MET     1     -33.088   8.044  13.908  1.00 10.00      A   
ATOM     12  N   LEU     2     -31.892   9.063  12.051  1.00 10.00      A   
ATOM     13  HN  LEU     2     -32.775   9.140  11.633  1.00 10.00      A   
ATOM     14  CA  LEU     2     -30.726   9.556  11.327  1.00 10.00      A   
ATOM     15  CB  LEU     2     -30.551   8.778  10.018  1.00 10.00      A   
ATOM     16  CG  LEU     2     -29.384   9.199   9.120  1.00 10.00      A   
ATOM     17  CD1 LEU     2     -28.053   8.877   9.780  1.00 10.00      A   
ATOM     18  CD2 LEU     2     -29.486   8.532   7.757  1.00 10.00      A   
ATOM     19  C   LEU     2     -30.874  11.044  11.035  1.00 10.00      A   
ATOM     20  O   LEU     2     -31.799  11.458  10.335  1.00 10.00      A   
ATOM     21  N   SER     3     -29.967  11.838  11.578  1.00 10.00      A   
ATOM     22  HN  SER     3     -29.254  11.445  12.131  1.00 10.00      A   
ATOM     23  CA  SER     3     -29.995  13.280  11.386  1.00 10.00      A   
ATOM     24  CB  SER     3     -30.362  13.971  12.700  1.00 10.00      A   
ATOM     25  OG  SER     3     -31.594  13.475  13.201  1.00 10.00      A   
ATOM     26  HG  SER     3     -32.315  13.755  12.608  1.00 10.00      A   
ATOM     27  C   SER     3     -28.656  13.801  10.860  1.00 10.00      A   
ATOM     28  O   SER     3     -27.682  13.924  11.609  1.00 10.00      A   
ATOM     29  N   ILE     4     -28.613  14.094   9.567  1.00 10.00      A   
ATOM     30  HN  ILE     4     -29.421  13.960   9.020  1.00 10.00      A   
ATOM     31  CA  ILE     4     -27.406  14.607   8.930  1.00 10.00      A   
ATOM     32  CB  ILE     4     -27.164  13.924   7.567  1.00 10.00      A   
ATOM     33  CG1 ILE     4     -27.383  12.412   7.669  1.00 10.00      A   
ATOM     34  CG2 ILE     4     -25.761  14.226   7.065  1.00 10.00      A   
ATOM     35  CD1 ILE     4     -27.524  11.726   6.326  1.00 10.00      A   
ATOM     36  C   ILE     4     -27.546  16.110   8.698  1.00 10.00      A   
ATOM     37  O   ILE     4     -28.471  16.548   8.013  1.00 10.00      A   
ATOM     38  N   LYS     5     -26.641  16.897   9.264  1.00 10.00      A   
ATOM     39  HN  LYS     5     -25.915  16.494   9.798  1.00 10.00      A   
ATOM     40  CA  LYS     5     -26.697  18.346   9.109  1.00 10.00      A   
ATOM     41  CB  LYS     5     -27.085  19.017  10.435  1.00 10.00      A   
ATOM     42  CG  LYS     5     -27.166  20.538  10.368  1.00 10.00      A   
ATOM     43  CD  LYS     5     -27.379  21.149  11.746  1.00 10.00      A   
ATOM     44  CE  LYS     5     -28.853  21.377  12.035  1.00 10.00      A   
ATOM     45  NZ  LYS     5     -29.072  21.973  13.381  1.00 10.00      A   
ATOM     46  HZ1 LYS     5     -28.452  22.801  13.511  1.00 10.00      A   
ATOM     47  HZ2 LYS     5     -28.860  21.273  14.125  1.00 10.00      A   
ATOM     48  HZ3 LYS     5     -30.062  22.277  13.481  1.00 10.00      A   
ATOM     49  C   LYS     5     -25.381  18.920   8.592  1.00 10.00      A   
ATOM     50  O   LYS     5     -24.319  18.665   9.163  1.00 10.00      A   
ATOM     51  N   ASP     6     -25.473  19.680   7.498  1.00 10.00      A   
ATOM     52  HN  ASP     6     -26.353  19.792   7.080  1.00 10.00      A   
ATOM     53  CA  ASP     6     -24.317  20.341   6.883  1.00 10.00      A   
ATOM     54  CB  ASP     6     -23.761  21.448   7.794  1.00 10.00      A   
ATOM     55  CG  ASP     6     -22.758  22.350   7.094  1.00 10.00      A   
ATOM     56  OD1 ASP     6     -23.079  22.877   6.001  1.00 10.00      A   
ATOM     57  OD2 ASP     6     -21.643  22.543   7.633  1.00 10.00      A   
ATOM     58  C   ASP     6     -23.225  19.355   6.474  1.00 10.00      A   
ATOM     59  O   ASP     6     -22.054  19.541   6.786  1.00 10.00      A   
ATOM     60  N   LEU     7     -23.613  18.313   5.759  1.00 10.00      A   
ATOM     61  HN  LEU     7     -24.567  18.213   5.533  1.00 10.00      A   
ATOM     62  CA  LEU     7     -22.665  17.304   5.306  1.00 10.00      A   
ATOM     63  CB  LEU     7     -23.408  16.061   4.804  1.00 10.00      A   
ATOM     64  CG  LEU     7     -22.542  14.916   4.273  1.00 10.00      A   
ATOM     65  CD1 LEU     7     -21.755  14.266   5.398  1.00 10.00      A   
ATOM     66  CD2 LEU     7     -23.397  13.886   3.554  1.00 10.00      A   
ATOM     67  C   LEU     7     -21.763  17.852   4.202  1.00 10.00      A   
ATOM     68  O   LEU     7     -22.246  18.356   3.186  1.00 10.00      A   
ATOM     69  N   HIS     8     -20.455  17.781   4.424  1.00 10.00      A   
ATOM     70  HN  HIS     8     -20.137  17.405   5.275  1.00 10.00      A   
ATOM     71  CA  HIS     8     -19.472  18.241   3.446  1.00 10.00      A   
ATOM     72  CB  HIS     8     -18.711  19.473   3.954  1.00 10.00      A   
ATOM     73  CG  HIS     8     -19.506  20.743   3.964  1.00 10.00      A   
ATOM     74  ND1 HIS     8     -19.227  21.823   3.151  1.00 10.00      A   
ATOM     75  HD1 HIS     8     -18.501  21.873   2.487  1.00 10.00      A   
ATOM     76  CD2 HIS     8     -20.566  21.110   4.714  1.00 10.00      A   
ATOM     77  CE1 HIS     8     -20.081  22.799   3.411  1.00 10.00      A   
ATOM     78  NE2 HIS     8     -20.903  22.386   4.355  1.00 10.00      A   
ATOM     79  HE2 HIS     8     -21.637  22.914   4.752  1.00 10.00      A   
ATOM     80  C   HIS     8     -18.487  17.117   3.162  1.00 10.00      A   
ATOM     81  O   HIS     8     -17.729  16.716   4.046  1.00 10.00      A   
ATOM     82  N   VAL     9     -18.511  16.598   1.940  1.00 10.00      A   
ATOM     83  HN  VAL     9     -19.134  16.967   1.274  1.00 10.00      A   
ATOM     84  CA  VAL     9     -17.623  15.505   1.557  1.00 10.00      A   
ATOM     85  CB  VAL     9     -18.397  14.174   1.394  1.00 10.00      A   
ATOM     86  CG1 VAL     9     -17.460  13.037   1.008  1.00 10.00      A   
ATOM     87  CG2 VAL     9     -19.156  13.827   2.665  1.00 10.00      A   
ATOM     88  C   VAL     9     -16.881  15.821   0.260  1.00 10.00      A   
ATOM     89  O   VAL     9     -17.487  16.258  -0.722  1.00 10.00      A   
ATOM     90  N   SER    10     -15.577  15.595   0.266  1.00 10.00      A   
ATOM     91  HN  SER    10     -15.156  15.248   1.087  1.00 10.00      A   
ATOM     92  CA  SER    10     -14.743  15.843  -0.897  1.00 10.00      A   
ATOM     93  CB  SER    10     -13.558  16.731  -0.506  1.00 10.00      A   
ATOM     94  OG  SER    10     -13.734  17.281   0.792  1.00 10.00      A   
ATOM     95  HG  SER    10     -12.887  17.244   1.274  1.00 10.00      A   
ATOM     96  C   SER    10     -14.239  14.527  -1.492  1.00 10.00      A   
ATOM     97  O   SER    10     -13.801  13.628  -0.768  1.00 10.00      A   
ATOM     98  N   VAL    11     -14.319  14.418  -2.809  1.00 10.00      A   
ATOM     99  HN  VAL    11     -14.690  15.171  -3.329  1.00 10.00      A   
ATOM    100  CA  VAL    11     -13.869  13.228  -3.520  1.00 10.00      A   
ATOM    101  CB  VAL    11     -15.026  12.567  -4.300  1.00 10.00      A   
ATOM    102  CG1 VAL    11     -14.572  11.263  -4.942  1.00 10.00      A   
ATOM    103  CG2 VAL    11     -16.222  12.332  -3.392  1.00 10.00      A   
ATOM    104  C   VAL    11     -12.781  13.627  -4.507  1.00 10.00      A   
ATOM    105  O   VAL    11     -13.024  14.451  -5.386  1.00 10.00      A   
ATOM    106  N   GLU    12     -11.585  13.055  -4.349  1.00 10.00      A   
ATOM    107  HN  GLU    12     -11.460  12.399  -3.630  1.00 10.00      A   
ATOM    108  CA  GLU    12     -10.453  13.369  -5.223  1.00 10.00      A   
ATOM    109  CB  GLU    12     -10.738  12.967  -6.672  1.00 10.00      A   
ATOM    110  CG  GLU    12     -10.662  11.476  -6.944  1.00 10.00      A   
ATOM    111  CD  GLU    12     -10.596  11.178  -8.426  1.00 10.00      A   
ATOM    112  OE1 GLU    12      -9.474  11.010  -8.952  1.00 10.00      A   
ATOM    113  OE2 GLU    12     -11.661  11.127  -9.076  1.00 10.00      A   
ATOM    114  C   GLU    12     -10.111  14.855  -5.152  1.00 10.00      A   
ATOM    115  O   GLU    12      -9.720  15.464  -6.154  1.00 10.00      A   
ATOM    116  N   ASP    13     -10.261  15.421  -3.954  1.00 10.00      A   
ATOM    117  HN  ASP    13     -10.553  14.858  -3.204  1.00 10.00      A   
ATOM    118  CA  ASP    13      -9.993  16.841  -3.703  1.00 10.00      A   
ATOM    119  CB  ASP    13      -8.587  17.256  -4.147  1.00 10.00      A   
ATOM    120  CG  ASP    13      -7.532  16.961  -3.104  1.00 10.00      A   
ATOM    121  OD1 ASP    13      -7.213  17.866  -2.302  1.00 10.00      A   
ATOM    122  OD2 ASP    13      -7.013  15.826  -3.079  1.00 10.00      A   
ATOM    123  C   ASP    13     -11.057  17.737  -4.328  1.00 10.00      A   
ATOM    124  O   ASP    13     -10.869  18.947  -4.465  1.00 10.00      A   
ATOM    125  N   LYS    14     -12.169  17.129  -4.716  1.00 10.00      A   
ATOM    126  HN  LYS    14     -12.242  16.156  -4.610  1.00 10.00      A   
ATOM    127  CA  LYS    14     -13.279  17.855  -5.311  1.00 10.00      A   
ATOM    128  CB  LYS    14     -13.610  17.285  -6.691  1.00 10.00      A   
ATOM    129  CG  LYS    14     -12.455  17.325  -7.677  1.00 10.00      A   
ATOM    130  CD  LYS    14     -12.832  16.668  -8.994  1.00 10.00      A   
ATOM    131  CE  LYS    14     -11.757  16.885 -10.044  1.00 10.00      A   
ATOM    132  NZ  LYS    14     -12.135  16.303 -11.355  1.00 10.00      A   
ATOM    133  HZ1 LYS    14     -11.420  16.539 -12.074  1.00 10.00      A   
ATOM    134  HZ2 LYS    14     -13.054  16.682 -11.663  1.00 10.00      A   
ATOM    135  HZ3 LYS    14     -12.206  15.267 -11.282  1.00 10.00      A   
ATOM    136  C   LYS    14     -14.504  17.759  -4.410  1.00 10.00      A   
ATOM    137  O   LYS    14     -15.002  16.664  -4.140  1.00 10.00      A   
ATOM    138  N   ALA    15     -14.970  18.898  -3.931  1.00 10.00      A   
ATOM    139  HN  ALA    15     -14.520  19.738  -4.169  1.00 10.00      A   
ATOM    140  CA  ALA    15     -16.130  18.939  -3.057  1.00 10.00      A   
ATOM    141  CB  ALA    15     -16.191  20.267  -2.318  1.00 10.00      A   
ATOM    142  C   ALA    15     -17.414  18.693  -3.842  1.00 10.00      A   
ATOM    143  O   ALA    15     -17.794  19.494  -4.702  1.00 10.00      A   
ATOM    144  N   ILE    16     -18.066  17.575  -3.554  1.00 10.00      A   
ATOM    145  HN  ILE    16     -17.700  16.973  -2.872  1.00 10.00      A   
ATOM    146  CA  ILE    16     -19.314  17.221  -4.220  1.00 10.00      A   
ATOM    147  CB  ILE    16     -19.414  15.705  -4.493  1.00 10.00      A   
ATOM    148  CG1 ILE    16     -18.164  15.201  -5.224  1.00 10.00      A   
ATOM    149  CG2 ILE    16     -20.667  15.387  -5.296  1.00 10.00      A   
ATOM    150  CD1 ILE    16     -17.960  15.817  -6.593  1.00 10.00      A   
ATOM    151  C   ILE    16     -20.489  17.662  -3.355  1.00 10.00      A   
ATOM    152  O   ILE    16     -21.224  18.584  -3.709  1.00 10.00      A   
ATOM    153  N   LEU    17     -20.656  17.001  -2.218  1.00 10.00      A   
ATOM    154  HN  LEU    17     -20.051  16.261  -2.002  1.00 10.00      A   
ATOM    155  CA  LEU    17     -21.715  17.340  -1.284  1.00 10.00      A   
ATOM    156  CB  LEU    17     -22.058  16.134  -0.405  1.00 10.00      A   
ATOM    157  CG  LEU    17     -22.694  14.938  -1.115  1.00 10.00      A   
ATOM    158  CD1 LEU    17     -22.658  13.707  -0.224  1.00 10.00      A   
ATOM    159  CD2 LEU    17     -24.123  15.262  -1.521  1.00 10.00      A   
ATOM    160  C   LEU    17     -21.252  18.501  -0.416  1.00 10.00      A   
ATOM    161  O   LEU    17     -20.472  18.315   0.519  1.00 10.00      A   
ATOM    162  N   ARG    18     -21.707  19.698  -0.745  1.00 10.00      A   
ATOM    163  HN  ARG    18     -22.325  19.786  -1.502  1.00 10.00      A   
ATOM    164  CA  ARG    18     -21.313  20.887  -0.004  1.00 10.00      A   
ATOM    165  CB  ARG    18     -20.747  21.952  -0.945  1.00 10.00      A   
ATOM    166  CG  ARG    18     -19.623  21.452  -1.834  1.00 10.00      A   
ATOM    167  CD  ARG    18     -20.018  21.499  -3.300  1.00 10.00      A   
ATOM    168  NE  ARG    18     -19.691  22.783  -3.913  1.00 10.00      A   
ATOM    169  HE  ARG    18     -18.748  23.067  -3.883  1.00 10.00      A   
ATOM    170  CZ  ARG    18     -20.583  23.578  -4.498  1.00 10.00      A   
ATOM    171  NH1 ARG    18     -21.862  23.226  -4.554  1.00 10.00      A   
ATOM    172 HH11 ARG    18     -22.179  22.321  -4.142  1.00 10.00      A   
ATOM    173 HH12 ARG    18     -22.562  23.854  -5.009  1.00 10.00      A   
ATOM    174  NH2 ARG    18     -20.192  24.723  -5.041  1.00 10.00      A   
ATOM    175 HH21 ARG    18     -20.888  25.350  -5.500  1.00 10.00      A   
ATOM    176 HH22 ARG    18     -19.188  25.000  -5.013  1.00 10.00      A   
ATOM    177  C   ARG    18     -22.466  21.456   0.808  1.00 10.00      A   
ATOM    178  O   ARG    18     -23.165  22.364   0.364  1.00 10.00      A   
ATOM    179  N   GLY    19     -22.676  20.902   1.987  1.00 10.00      A   
ATOM    180  HN  GLY    19     -22.122  20.142   2.267  1.00 10.00      A   
ATOM    181  CA  GLY    19     -23.734  21.382   2.850  1.00 10.00      A   
ATOM    182  C   GLY    19     -25.037  20.654   2.623  1.00 10.00      A   
ATOM    183  O   GLY    19     -26.041  21.265   2.260  1.00 10.00      A   
ATOM    184  N   LEU    20     -25.020  19.348   2.824  1.00 10.00      A   
ATOM    185  HN  LEU    20     -24.183  18.915   3.098  1.00 10.00      A   
ATOM    186  CA  LEU    20     -26.209  18.535   2.644  1.00 10.00      A   
ATOM    187  CB  LEU    20     -25.852  17.227   1.934  1.00 10.00      A   
ATOM    188  CG  LEU    20     -27.029  16.319   1.574  1.00 10.00      A   
ATOM    189  CD1 LEU    20     -27.832  16.912   0.429  1.00 10.00      A   
ATOM    190  CD2 LEU    20     -26.547  14.918   1.232  1.00 10.00      A   
ATOM    191  C   LEU    20     -26.853  18.234   3.990  1.00 10.00      A   
ATOM    192  O   LEU    20     -26.169  17.851   4.940  1.00 10.00      A   
ATOM    193  N   SER    21     -28.159  18.424   4.073  1.00 10.00      A   
ATOM    194  HN  SER    21     -28.651  18.747   3.287  1.00 10.00      A   
ATOM    195  CA  SER    21     -28.890  18.163   5.298  1.00 10.00      A   
ATOM    196  CB  SER    21     -29.336  19.477   5.945  1.00 10.00      A   
ATOM    197  OG  SER    21     -28.231  20.342   6.180  1.00 10.00      A   
ATOM    198  HG  SER    21     -28.499  21.033   6.800  1.00 10.00      A   
ATOM    199  C   SER    21     -30.094  17.276   5.007  1.00 10.00      A   
ATOM    200  O   SER    21     -30.812  17.492   4.029  1.00 10.00      A   
ATOM    201  N   LEU    22     -30.296  16.269   5.844  1.00 10.00      A   
ATOM    202  HN  LEU    22     -29.677  16.139   6.595  1.00 10.00      A   
ATOM    203  CA  LEU    22     -31.404  15.343   5.675  1.00 10.00      A   
ATOM    204  CB  LEU    22     -31.053  14.308   4.601  1.00 10.00      A   
ATOM    205  CG  LEU    22     -32.136  13.281   4.261  1.00 10.00      A   
ATOM    206  CD1 LEU    22     -33.309  13.951   3.567  1.00 10.00      A   
ATOM    207  CD2 LEU    22     -31.567  12.162   3.403  1.00 10.00      A   
ATOM    208  C   LEU    22     -31.713  14.626   6.982  1.00 10.00      A   
ATOM    209  O   LEU    22     -30.802  14.229   7.712  1.00 10.00      A   
ATOM    210  N   ASP    23     -32.993  14.487   7.285  1.00 10.00      A   
ATOM    211  HN  ASP    23     -33.673  14.863   6.683  1.00 10.00      A   
ATOM    212  CA  ASP    23     -33.428  13.791   8.491  1.00 10.00      A   
ATOM    213  CB  ASP    23     -34.188  14.732   9.431  1.00 10.00      A   
ATOM    214  CG  ASP    23     -34.375  14.154  10.824  1.00 10.00      A   
ATOM    215  OD1 ASP    23     -35.360  13.419  11.047  1.00 10.00      A   
ATOM    216  OD2 ASP    23     -33.538  14.440  11.710  1.00 10.00      A   
ATOM    217  C   ASP    23     -34.309  12.616   8.093  1.00 10.00      A   
ATOM    218  O   ASP    23     -35.250  12.773   7.311  1.00 10.00      A   
ATOM    219  N   VAL    24     -33.991  11.438   8.604  1.00 10.00      A   
ATOM    220  HN  VAL    24     -33.227  11.372   9.220  1.00 10.00      A   
ATOM    221  CA  VAL    24     -34.750  10.237   8.283  1.00 10.00      A   
ATOM    222  CB  VAL    24     -33.864   9.184   7.571  1.00 10.00      A   
ATOM    223  CG1 VAL    24     -34.697   7.999   7.098  1.00 10.00      A   
ATOM    224  CG2 VAL    24     -33.107   9.803   6.402  1.00 10.00      A   
ATOM    225  C   VAL    24     -35.348   9.613   9.541  1.00 10.00      A   
ATOM    226  O   VAL    24     -34.675   9.495  10.568  1.00 10.00      A   
ATOM    227  N   HIS    25     -36.615   9.236   9.459  1.00 10.00      A   
ATOM    228  HN  HIS    25     -37.102   9.386   8.615  1.00 10.00      A   
ATOM    229  CA  HIS    25     -37.314   8.601  10.568  1.00 10.00      A   
ATOM    230  CB  HIS    25     -38.604   9.356  10.894  1.00 10.00      A   
ATOM    231  CG  HIS    25     -38.436  10.442  11.907  1.00 10.00      A   
ATOM    232  ND1 HIS    25     -38.972  10.382  13.174  1.00 10.00      A   
ATOM    233  HD1 HIS    25     -39.502   9.637  13.541  1.00 10.00      A   
ATOM    234  CD2 HIS    25     -37.795  11.628  11.829  1.00 10.00      A   
ATOM    235  CE1 HIS    25     -38.669  11.485  13.832  1.00 10.00      A   
ATOM    236  NE2 HIS    25     -37.957  12.257  13.037  1.00 10.00      A   
ATOM    237  HE2 HIS    25     -37.607  13.144  13.268  1.00 10.00      A   
ATOM    238  C   HIS    25     -37.636   7.156  10.203  1.00 10.00      A   
ATOM    239  O   HIS    25     -37.626   6.805   9.023  1.00 10.00      A   
ATOM    240  N   PRO    26     -37.912   6.298  11.201  1.00 10.00      A   
ATOM    241  CA  PRO    26     -38.231   4.881  10.974  1.00 10.00      A   
ATOM    242  CB  PRO    26     -38.361   4.303  12.391  1.00 10.00      A   
ATOM    243  CG  PRO    26     -37.699   5.297  13.277  1.00 10.00      A   
ATOM    244  CD  PRO    26     -37.919   6.629  12.630  1.00 10.00      A   
ATOM    245  C   PRO    26     -39.538   4.678  10.207  1.00 10.00      A   
ATOM    246  O   PRO    26     -40.579   5.230  10.571  1.00 10.00      A   
ATOM    247  N   GLY    27     -39.470   3.895   9.136  1.00 10.00      A   
ATOM    248  HN  GLY    27     -38.602   3.519   8.876  1.00 10.00      A   
ATOM    249  CA  GLY    27     -40.648   3.607   8.340  1.00 10.00      A   
ATOM    250  C   GLY    27     -40.855   4.590   7.207  1.00 10.00      A   
ATOM    251  O   GLY    27     -41.940   4.661   6.632  1.00 10.00      A   
ATOM    252  N   GLU    28     -39.820   5.347   6.878  1.00 10.00      A   
ATOM    253  HN  GLU    28     -38.975   5.246   7.367  1.00 10.00      A   
ATOM    254  CA  GLU    28     -39.918   6.331   5.808  1.00 10.00      A   
ATOM    255  CB  GLU    28     -39.251   7.640   6.220  1.00 10.00      A   
ATOM    256  CG  GLU    28     -39.986   8.429   7.285  1.00 10.00      A   
ATOM    257  CD  GLU    28     -39.298   9.746   7.580  1.00 10.00      A   
ATOM    258  OE1 GLU    28     -38.110   9.900   7.208  1.00 10.00      A   
ATOM    259  OE2 GLU    28     -39.933  10.633   8.188  1.00 10.00      A   
ATOM    260  C   GLU    28     -39.275   5.844   4.514  1.00 10.00      A   
ATOM    261  O   GLU    28     -38.138   5.368   4.512  1.00 10.00      A   
ATOM    262  N   VAL    29     -40.002   5.974   3.412  1.00 10.00      A   
ATOM    263  HN  VAL    29     -40.916   6.336   3.478  1.00 10.00      A   
ATOM    264  CA  VAL    29     -39.486   5.590   2.105  1.00 10.00      A   
ATOM    265  CB  VAL    29     -40.574   4.956   1.212  1.00 10.00      A   
ATOM    266  CG1 VAL    29     -39.964   4.414  -0.073  1.00 10.00      A   
ATOM    267  CG2 VAL    29     -41.309   3.855   1.961  1.00 10.00      A   
ATOM    268  C   VAL    29     -38.926   6.835   1.421  1.00 10.00      A   
ATOM    269  O   VAL    29     -39.677   7.676   0.922  1.00 10.00      A   
ATOM    270  N   HIS    30     -37.609   6.954   1.425  1.00 10.00      A   
ATOM    271  HN  HIS    30     -37.064   6.232   1.817  1.00 10.00      A   
ATOM    272  CA  HIS    30     -36.937   8.107   0.844  1.00 10.00      A   
ATOM    273  CB  HIS    30     -35.728   8.513   1.696  1.00 10.00      A   
ATOM    274  CG  HIS    30     -36.075   9.263   2.947  1.00 10.00      A   
ATOM    275  ND1 HIS    30     -35.644  10.551   3.194  1.00 10.00      A   
ATOM    276  HD1 HIS    30     -35.079  11.094   2.594  1.00 10.00      A   
ATOM    277  CD2 HIS    30     -36.815   8.903   4.024  1.00 10.00      A   
ATOM    278  CE1 HIS    30     -36.103  10.948   4.367  1.00 10.00      A   
ATOM    279  NE2 HIS    30     -36.817   9.969   4.889  1.00 10.00      A   
ATOM    280  HE2 HIS    30     -37.283  10.002   5.767  1.00 10.00      A   
ATOM    281  C   HIS    30     -36.490   7.856  -0.589  1.00 10.00      A   
ATOM    282  O   HIS    30     -36.099   6.744  -0.955  1.00 10.00      A   
ATOM    283  N   ALA    31     -36.557   8.903  -1.388  1.00 10.00      A   
ATOM    284  HN  ALA    31     -36.906   9.753  -1.030  1.00 10.00      A   
ATOM    285  CA  ALA    31     -36.148   8.849  -2.777  1.00 10.00      A   
ATOM    286  CB  ALA    31     -37.360   8.955  -3.688  1.00 10.00      A   
ATOM    287  C   ALA    31     -35.179   9.987  -3.055  1.00 10.00      A   
ATOM    288  O   ALA    31     -35.437  11.135  -2.680  1.00 10.00      A   
ATOM    289  N   ILE    32     -34.057   9.667  -3.673  1.00 10.00      A   
ATOM    290  HN  ILE    32     -33.897   8.731  -3.927  1.00 10.00      A   
ATOM    291  CA  ILE    32     -33.053  10.668  -3.997  1.00 10.00      A   
ATOM    292  CB  ILE    32     -31.700  10.370  -3.319  1.00 10.00      A   
ATOM    293  CG1 ILE    32     -31.893  10.121  -1.818  1.00 10.00      A   
ATOM    294  CG2 ILE    32     -30.724  11.518  -3.551  1.00 10.00      A   
ATOM    295  CD1 ILE    32     -30.629   9.719  -1.094  1.00 10.00      A   
ATOM    296  C   ILE    32     -32.858  10.731  -5.503  1.00 10.00      A   
ATOM    297  O   ILE    32     -32.282   9.821  -6.102  1.00 10.00      A   
ATOM    298  N   MET    33     -33.352  11.801  -6.109  1.00 10.00      A   
ATOM    299  HN  MET    33     -33.789  12.496  -5.572  1.00 10.00      A   
ATOM    300  CA  MET    33     -33.239  11.985  -7.546  1.00 10.00      A   
ATOM    301  CB  MET    33     -34.619  12.162  -8.190  1.00 10.00      A   
ATOM    302  CG  MET    33     -35.326  10.857  -8.516  1.00 10.00      A   
ATOM    303  SD  MET    33     -36.216  10.927 -10.084  1.00 10.00      A   
ATOM    304  CE  MET    33     -36.992   9.314 -10.101  1.00 10.00      A   
ATOM    305  C   MET    33     -32.347  13.172  -7.876  1.00 10.00      A   
ATOM    306  O   MET    33     -32.534  14.273  -7.352  1.00 10.00      A   
ATOM    307  N   GLY    34     -31.373  12.936  -8.738  1.00 10.00      A   
ATOM    308  HN  GLY    34     -31.267  12.035  -9.106  1.00 10.00      A   
ATOM    309  CA  GLY    34     -30.462  13.982  -9.144  1.00 10.00      A   
ATOM    310  C   GLY    34     -29.760  13.627 -10.439  1.00 10.00      A   
ATOM    311  O   GLY    34     -29.845  12.482 -10.893  1.00 10.00      A   
ATOM    312  N   PRO    35     -29.073  14.593 -11.066  1.00 10.00      A   
ATOM    313  CA  PRO    35     -28.343  14.373 -12.318  1.00 10.00      A   
ATOM    314  CB  PRO    35     -27.991  15.793 -12.797  1.00 10.00      A   
ATOM    315  CG  PRO    35     -28.758  16.718 -11.910  1.00 10.00      A   
ATOM    316  CD  PRO    35     -28.964  15.985 -10.619  1.00 10.00      A   
ATOM    317  C   PRO    35     -27.067  13.559 -12.098  1.00 10.00      A   
ATOM    318  O   PRO    35     -26.824  13.038 -11.007  1.00 10.00      A   
ATOM    319  N   ASN    36     -26.264  13.428 -13.143  1.00 10.00      A   
ATOM    320  HN  ASN    36     -26.514  13.847 -13.995  1.00 10.00      A   
ATOM    321  CA  ASN    36     -25.018  12.680 -13.054  1.00 10.00      A   
ATOM    322  CB  ASN    36     -24.641  12.027 -14.394  1.00 10.00      A   
ATOM    323  CG  ASN    36     -24.559  12.990 -15.569  1.00 10.00      A   
ATOM    324  OD1 ASN    36     -24.033  14.096 -15.462  1.00 10.00      A   
ATOM    325  ND2 ASN    36     -25.087  12.569 -16.707  1.00 10.00      A   
ATOM    326 HD21 ASN    36     -25.493  11.677 -16.726  1.00 10.00      A   
ATOM    327 HD22 ASN    36     -25.054  13.168 -17.482  1.00 10.00      A   
ATOM    328  C   ASN    36     -23.890  13.548 -12.517  1.00 10.00      A   
ATOM    329  O   ASN    36     -23.852  14.756 -12.757  1.00 10.00      A   
ATOM    330  N   GLY    37     -22.989  12.938 -11.762  1.00 10.00      A   
ATOM    331  HN  GLY    37     -23.077  11.976 -11.581  1.00 10.00      A   
ATOM    332  CA  GLY    37     -21.877  13.677 -11.203  1.00 10.00      A   
ATOM    333  C   GLY    37     -22.254  14.418  -9.935  1.00 10.00      A   
ATOM    334  O   GLY    37     -21.427  15.101  -9.341  1.00 10.00      A   
ATOM    335  N   SER    38     -23.509  14.293  -9.527  1.00 10.00      A   
ATOM    336  HN  SER    38     -24.129  13.748 -10.051  1.00 10.00      A   
ATOM    337  CA  SER    38     -23.990  14.948  -8.321  1.00 10.00      A   
ATOM    338  CB  SER    38     -25.482  15.240  -8.460  1.00 10.00      A   
ATOM    339  OG  SER    38     -25.791  15.586  -9.796  1.00 10.00      A   
ATOM    340  HG  SER    38     -25.017  15.983 -10.210  1.00 10.00      A   
ATOM    341  C   SER    38     -23.736  14.061  -7.106  1.00 10.00      A   
ATOM    342  O   SER    38     -23.293  12.923  -7.247  1.00 10.00      A   
ATOM    343  N   GLY    39     -24.031  14.574  -5.919  1.00 10.00      A   
ATOM    344  HN  GLY    39     -24.398  15.479  -5.866  1.00 10.00      A   
ATOM    345  CA  GLY    39     -23.817  13.811  -4.702  1.00 10.00      A   
ATOM    346  C   GLY    39     -24.913  12.796  -4.436  1.00 10.00      A   
ATOM    347  O   GLY    39     -25.472  12.752  -3.342  1.00 10.00      A   
ATOM    348  N   LYS    40     -25.225  11.987  -5.438  1.00 10.00      A   
ATOM    349  HN  LYS    40     -24.740  12.073  -6.287  1.00 10.00      A   
ATOM    350  CA  LYS    40     -26.253  10.968  -5.305  1.00 10.00      A   
ATOM    351  CB  LYS    40     -26.972  10.748  -6.643  1.00 10.00      A   
ATOM    352  CG  LYS    40     -26.051  10.757  -7.854  1.00 10.00      A   
ATOM    353  CD  LYS    40     -26.773  10.324  -9.119  1.00 10.00      A   
ATOM    354  CE  LYS    40     -25.795  10.219 -10.278  1.00 10.00      A   
ATOM    355  NZ  LYS    40     -26.477  10.002 -11.582  1.00 10.00      A   
ATOM    356  HZ1 LYS    40     -27.248  10.691 -11.705  1.00 10.00      A   
ATOM    357  HZ2 LYS    40     -26.871   9.037 -11.630  1.00 10.00      A   
ATOM    358  HZ3 LYS    40     -25.798  10.117 -12.361  1.00 10.00      A   
ATOM    359  C   LYS    40     -25.640   9.669  -4.790  1.00 10.00      A   
ATOM    360  O   LYS    40     -25.906   9.252  -3.664  1.00 10.00      A   
ATOM    361  N   SER    41     -24.788   9.056  -5.603  1.00 10.00      A   
ATOM    362  HN  SER    41     -24.595   9.448  -6.480  1.00 10.00      A   
ATOM    363  CA  SER    41     -24.130   7.815  -5.234  1.00 10.00      A   
ATOM    364  CB  SER    41     -23.445   7.231  -6.468  1.00 10.00      A   
ATOM    365  OG  SER    41     -24.226   7.471  -7.631  1.00 10.00      A   
ATOM    366  HG  SER    41     -24.885   6.766  -7.718  1.00 10.00      A   
ATOM    367  C   SER    41     -23.098   8.073  -4.140  1.00 10.00      A   
ATOM    368  O   SER    41     -22.713   7.170  -3.391  1.00 10.00      A   
ATOM    369  N   THR    42     -22.655   9.319  -4.060  1.00 10.00      A   
ATOM    370  HN  THR    42     -22.995   9.986  -4.693  1.00 10.00      A   
ATOM    371  CA  THR    42     -21.677   9.727  -3.072  1.00 10.00      A   
ATOM    372  CB  THR    42     -21.226  11.172  -3.341  1.00 10.00      A   
ATOM    373  OG1 THR    42     -21.537  11.513  -4.702  1.00 10.00      A   
ATOM    374  HG1 THR    42     -21.190  10.834  -5.292  1.00 10.00      A   
ATOM    375  CG2 THR    42     -19.729  11.308  -3.121  1.00 10.00      A   
ATOM    376  C   THR    42     -22.264   9.640  -1.666  1.00 10.00      A   
ATOM    377  O   THR    42     -21.600   9.179  -0.738  1.00 10.00      A   
ATOM    378  N   LEU    43     -23.523  10.051  -1.530  1.00 10.00      A   
ATOM    379  HN  LEU    43     -24.012  10.362  -2.322  1.00 10.00      A   
ATOM    380  CA  LEU    43     -24.203  10.037  -0.241  1.00 10.00      A   
ATOM    381  CB  LEU    43     -25.568  10.724  -0.345  1.00 10.00      A   
ATOM    382  CG  LEU    43     -26.442  10.704   0.914  1.00 10.00      A   
ATOM    383  CD1 LEU    43     -25.738  11.389   2.076  1.00 10.00      A   
ATOM    384  CD2 LEU    43     -27.785  11.361   0.643  1.00 10.00      A   
ATOM    385  C   LEU    43     -24.358   8.615   0.287  1.00 10.00      A   
ATOM    386  O   LEU    43     -24.089   8.347   1.460  1.00 10.00      A   
ATOM    387  N   SER    44     -24.776   7.710  -0.587  1.00 10.00      A   
ATOM    388  HN  SER    44     -24.976   7.987  -1.509  1.00 10.00      A   
ATOM    389  CA  SER    44     -24.962   6.315  -0.220  1.00 10.00      A   
ATOM    390  CB  SER    44     -25.446   5.536  -1.442  1.00 10.00      A   
ATOM    391  OG  SER    44     -25.678   6.419  -2.530  1.00 10.00      A   
ATOM    392  HG  SER    44     -26.013   5.922  -3.289  1.00 10.00      A   
ATOM    393  C   SER    44     -23.662   5.713   0.316  1.00 10.00      A   
ATOM    394  O   SER    44     -23.666   4.967   1.298  1.00 10.00      A   
ATOM    395  N   ALA    45     -22.551   6.073  -0.318  1.00 10.00      A   
ATOM    396  HN  ALA    45     -22.616   6.691  -1.078  1.00 10.00      A   
ATOM    397  CA  ALA    45     -21.239   5.575   0.079  1.00 10.00      A   
ATOM    398  CB  ALA    45     -20.204   5.926  -0.978  1.00 10.00      A   
ATOM    399  C   ALA    45     -20.817   6.121   1.440  1.00 10.00      A   
ATOM    400  O   ALA    45     -20.350   5.370   2.301  1.00 10.00      A   
ATOM    401  N   THR    46     -21.003   7.424   1.637  1.00 10.00      A   
ATOM    402  HN  THR    46     -21.396   7.969   0.919  1.00 10.00      A   
ATOM    403  CA  THR    46     -20.627   8.072   2.888  1.00 10.00      A   
ATOM    404  CB  THR    46     -20.730   9.606   2.788  1.00 10.00      A   
ATOM    405  OG1 THR    46     -21.900   9.965   2.039  1.00 10.00      A   
ATOM    406  HG1 THR    46     -22.628   9.376   2.270  1.00 10.00      A   
ATOM    407  CG2 THR    46     -19.504  10.172   2.089  1.00 10.00      A   
ATOM    408  C   THR    46     -21.452   7.569   4.070  1.00 10.00      A   
ATOM    409  O   THR    46     -21.079   7.751   5.223  1.00 10.00      A   
ATOM    410  N   LEU    47     -22.579   6.938   3.788  1.00 10.00      A   
ATOM    411  HN  LEU    47     -22.847   6.824   2.852  1.00 10.00      A   
ATOM    412  CA  LEU    47     -23.425   6.415   4.846  1.00 10.00      A   
ATOM    413  CB  LEU    47     -24.897   6.452   4.430  1.00 10.00      A   
ATOM    414  CG  LEU    47     -25.494   7.845   4.203  1.00 10.00      A   
ATOM    415  CD1 LEU    47     -26.967   7.746   3.840  1.00 10.00      A   
ATOM    416  CD2 LEU    47     -25.294   8.728   5.426  1.00 10.00      A   
ATOM    417  C   LEU    47     -23.002   4.999   5.223  1.00 10.00      A   
ATOM    418  O   LEU    47     -23.049   4.615   6.392  1.00 10.00      A   
ATOM    419  N   ALA    48     -22.555   4.243   4.228  1.00 10.00      A   
ATOM    420  HN  ALA    48     -22.507   4.625   3.325  1.00 10.00      A   
ATOM    421  CA  ALA    48     -22.127   2.864   4.436  1.00 10.00      A   
ATOM    422  CB  ALA    48     -22.070   2.128   3.107  1.00 10.00      A   
ATOM    423  C   ALA    48     -20.775   2.791   5.140  1.00 10.00      A   
ATOM    424  O   ALA    48     -20.584   1.997   6.062  1.00 10.00      A   
ATOM    425  N   GLY    49     -19.833   3.610   4.694  1.00 10.00      A   
ATOM    426  HN  GLY    49     -20.035   4.224   3.948  1.00 10.00      A   
ATOM    427  CA  GLY    49     -18.513   3.612   5.296  1.00 10.00      A   
ATOM    428  C   GLY    49     -17.510   2.819   4.479  1.00 10.00      A   
ATOM    429  O   GLY    49     -16.302   3.035   4.584  1.00 10.00      A   
ATOM    430  N   ARG    50     -18.011   1.882   3.683  1.00 10.00      A   
ATOM    431  HN  ARG    50     -18.979   1.744   3.661  1.00 10.00      A   
ATOM    432  CA  ARG    50     -17.155   1.067   2.831  1.00 10.00      A   
ATOM    433  CB  ARG    50     -17.945  -0.103   2.235  1.00 10.00      A   
ATOM    434  CG  ARG    50     -18.360  -1.153   3.252  1.00 10.00      A   
ATOM    435  CD  ARG    50     -19.793  -1.603   3.023  1.00 10.00      A   
ATOM    436  NE  ARG    50     -20.027  -2.020   1.641  1.00 10.00      A   
ATOM    437  HE  ARG    50     -19.247  -2.040   1.037  1.00 10.00      A   
ATOM    438  CZ  ARG    50     -21.218  -2.370   1.161  1.00 10.00      A   
ATOM    439  NH1 ARG    50     -22.288  -2.354   1.949  1.00 10.00      A   
ATOM    440 HH11 ARG    50     -23.222  -2.634   1.574  1.00 10.00      A   
ATOM    441 HH12 ARG    50     -22.204  -2.060   2.949  1.00 10.00      A   
ATOM    442  NH2 ARG    50     -21.340  -2.729  -0.109  1.00 10.00      A   
ATOM    443 HH21 ARG    50     -20.493  -2.742  -0.738  1.00 10.00      A   
ATOM    444 HH22 ARG    50     -22.273  -3.000  -0.496  1.00 10.00      A   
ATOM    445  C   ARG    50     -16.594   1.943   1.723  1.00 10.00      A   
ATOM    446  O   ARG    50     -17.340   2.401   0.858  1.00 10.00      A   
ATOM    447  N   GLU    51     -15.286   2.175   1.766  1.00 10.00      A   
ATOM    448  HN  GLU    51     -14.753   1.757   2.476  1.00 10.00      A   
ATOM    449  CA  GLU    51     -14.617   3.029   0.789  1.00 10.00      A   
ATOM    450  CB  GLU    51     -14.715   2.468  -0.636  1.00 10.00      A   
ATOM    451  CG  GLU    51     -13.718   1.360  -0.943  1.00 10.00      A   
ATOM    452  CD  GLU    51     -13.539   1.133  -2.432  1.00 10.00      A   
ATOM    453  OE1 GLU    51     -13.512   2.129  -3.187  1.00 10.00      A   
ATOM    454  OE2 GLU    51     -13.418  -0.040  -2.855  1.00 10.00      A   
ATOM    455  C   GLU    51     -15.178   4.448   0.862  1.00 10.00      A   
ATOM    456  O   GLU    51     -15.696   4.984  -0.121  1.00 10.00      A   
ATOM    457  N   ASP    52     -15.080   5.038   2.050  1.00 10.00      A   
ATOM    458  HN  ASP    52     -14.663   4.548   2.786  1.00 10.00      A   
ATOM    459  CA  ASP    52     -15.572   6.390   2.293  1.00 10.00      A   
ATOM    460  CB  ASP    52     -15.643   6.673   3.798  1.00 10.00      A   
ATOM    461  CG  ASP    52     -16.808   7.568   4.189  1.00 10.00      A   
ATOM    462  OD1 ASP    52     -17.527   7.222   5.153  1.00 10.00      A   
ATOM    463  OD2 ASP    52     -17.003   8.621   3.546  1.00 10.00      A   
ATOM    464  C   ASP    52     -14.681   7.419   1.608  1.00 10.00      A   
ATOM    465  O   ASP    52     -13.716   7.068   0.924  1.00 10.00      A   
ATOM    466  N   TYR    53     -14.994   8.687   1.798  1.00 10.00      A   
ATOM    467  HN  TYR    53     -15.757   8.911   2.386  1.00 10.00      A   
ATOM    468  CA  TYR    53     -14.226   9.754   1.185  1.00 10.00      A   
ATOM    469  CB  TYR    53     -15.066  10.491   0.133  1.00 10.00      A   
ATOM    470  CG  TYR    53     -15.687   9.578  -0.906  1.00 10.00      A   
ATOM    471  CD1 TYR    53     -17.051   9.319  -0.902  1.00 10.00      A   
ATOM    472  CD2 TYR    53     -14.908   8.968  -1.883  1.00 10.00      A   
ATOM    473  CE1 TYR    53     -17.624   8.480  -1.839  1.00 10.00      A   
ATOM    474  CE2 TYR    53     -15.473   8.128  -2.826  1.00 10.00      A   
ATOM    475  CZ  TYR    53     -16.831   7.887  -2.799  1.00 10.00      A   
ATOM    476  OH  TYR    53     -17.398   7.045  -3.732  1.00 10.00      A   
ATOM    477  HH  TYR    53     -18.205   7.443  -4.075  1.00 10.00      A   
ATOM    478  C   TYR    53     -13.685  10.721   2.236  1.00 10.00      A   
ATOM    479  O   TYR    53     -13.552  10.367   3.410  1.00 10.00      A   
ATOM    480  N   GLU    54     -13.373  11.937   1.807  1.00 10.00      A   
ATOM    481  HN  GLU    54     -13.515  12.159   0.863  1.00 10.00      A   
ATOM    482  CA  GLU    54     -12.840  12.959   2.696  1.00 10.00      A   
ATOM    483  CB  GLU    54     -11.874  13.859   1.922  1.00 10.00      A   
ATOM    484  CG  GLU    54     -11.280  15.000   2.731  1.00 10.00      A   
ATOM    485  CD  GLU    54     -10.863  16.165   1.858  1.00 10.00      A   
ATOM    486  OE1 GLU    54     -10.015  15.971   0.963  1.00 10.00      A   
ATOM    487  OE2 GLU    54     -11.393  17.281   2.056  1.00 10.00      A   
ATOM    488  C   GLU    54     -13.968  13.793   3.287  1.00 10.00      A   
ATOM    489  O   GLU    54     -14.744  14.407   2.557  1.00 10.00      A   
ATOM    490  N   VAL    55     -14.058  13.810   4.606  1.00 10.00      A   
ATOM    491  HN  VAL    55     -13.407  13.301   5.136  1.00 10.00      A   
ATOM    492  CA  VAL    55     -15.092  14.573   5.288  1.00 10.00      A   
ATOM    493  CB  VAL    55     -15.569  13.865   6.574  1.00 10.00      A   
ATOM    494  CG1 VAL    55     -16.738  14.614   7.198  1.00 10.00      A   
ATOM    495  CG2 VAL    55     -15.952  12.422   6.280  1.00 10.00      A   
ATOM    496  C   VAL    55     -14.580  15.967   5.637  1.00 10.00      A   
ATOM    497  O   VAL    55     -13.727  16.126   6.513  1.00 10.00      A   
ATOM    498  N   THR    56     -15.097  16.971   4.944  1.00 10.00      A   
ATOM    499  HN  THR    56     -15.774  16.785   4.256  1.00 10.00      A   
ATOM    500  CA  THR    56     -14.695  18.347   5.180  1.00 10.00      A   
ATOM    501  CB  THR    56     -15.118  19.258   4.015  1.00 10.00      A   
ATOM    502  OG1 THR    56     -15.420  18.458   2.859  1.00 10.00      A   
ATOM    503  HG1 THR    56     -14.614  18.030   2.541  1.00 10.00      A   
ATOM    504  CG2 THR    56     -14.005  20.235   3.680  1.00 10.00      A   
ATOM    505  C   THR    56     -15.318  18.868   6.470  1.00 10.00      A   
ATOM    506  O   THR    56     -14.721  19.673   7.181  1.00 10.00      A   
ATOM    507  N   GLY    57     -16.520  18.398   6.765  1.00 10.00      A   
ATOM    508  HN  GLY    57     -16.952  17.758   6.158  1.00 10.00      A   
ATOM    509  CA  GLY    57     -17.204  18.820   7.965  1.00 10.00      A   
ATOM    510  C   GLY    57     -18.645  18.370   7.975  1.00 10.00      A   
ATOM    511  O   GLY    57     -19.096  17.692   7.045  1.00 10.00      A   
ATOM    512  N   GLY    58     -19.363  18.729   9.023  1.00 10.00      A   
ATOM    513  HN  GLY    58     -18.942  19.252   9.737  1.00 10.00      A   
ATOM    514  CA  GLY    58     -20.755  18.359   9.133  1.00 10.00      A   
ATOM    515  C   GLY    58     -21.017  17.464  10.319  1.00 10.00      A   
ATOM    516  O   GLY    58     -20.086  16.902  10.898  1.00 10.00      A   
ATOM    517  N   THR    59     -22.282  17.327  10.680  1.00 10.00      A   
ATOM    518  HN  THR    59     -22.981  17.795  10.167  1.00 10.00      A   
ATOM    519  CA  THR    59     -22.671  16.494  11.805  1.00 10.00      A   
ATOM    520  CB  THR    59     -23.368  17.333  12.890  1.00 10.00      A   
ATOM    521  OG1 THR    59     -23.034  18.716  12.703  1.00 10.00      A   
ATOM    522  HG1 THR    59     -22.337  18.784  12.041  1.00 10.00      A   
ATOM    523  CG2 THR    59     -22.917  16.892  14.274  1.00 10.00      A   
ATOM    524  C   THR    59     -23.617  15.384  11.355  1.00 10.00      A   
ATOM    525  O   THR    59     -24.735  15.651  10.909  1.00 10.00      A   
ATOM    526  N   VAL    60     -23.157  14.146  11.453  1.00 10.00      A   
ATOM    527  HN  VAL    60     -22.248  13.998  11.802  1.00 10.00      A   
ATOM    528  CA  VAL    60     -23.966  12.996  11.071  1.00 10.00      A   
ATOM    529  CB  VAL    60     -23.248  12.090  10.048  1.00 10.00      A   
ATOM    530  CG1 VAL    60     -24.209  11.049   9.490  1.00 10.00      A   
ATOM    531  CG2 VAL    60     -22.647  12.918   8.922  1.00 10.00      A   
ATOM    532  C   VAL    60     -24.317  12.191  12.316  1.00 10.00      A   
ATOM    533  O   VAL    60     -23.541  11.343  12.766  1.00 10.00      A   
ATOM    534  N   GLU    61     -25.485  12.473  12.876  1.00 10.00      A   
ATOM    535  HN  GLU    61     -26.067  13.145  12.457  1.00 10.00      A   
ATOM    536  CA  GLU    61     -25.935  11.803  14.084  1.00 10.00      A   
ATOM    537  CB  GLU    61     -26.621  12.806  15.016  1.00 10.00      A   
ATOM    538  CG  GLU    61     -25.774  14.029  15.341  1.00 10.00      A   
ATOM    539  CD  GLU    61     -26.519  15.060  16.163  1.00 10.00      A   
ATOM    540  OE1 GLU    61     -27.203  15.920  15.569  1.00 10.00      A   
ATOM    541  OE2 GLU    61     -26.420  15.018  17.408  1.00 10.00      A   
ATOM    542  C   GLU    61     -26.876  10.646  13.769  1.00 10.00      A   
ATOM    543  O   GLU    61     -27.940  10.836  13.175  1.00 10.00      A   
ATOM    544  N   PHE    62     -26.474   9.450  14.165  1.00 10.00      A   
ATOM    545  HN  PHE    62     -25.609   9.366  14.632  1.00 10.00      A   
ATOM    546  CA  PHE    62     -27.276   8.257  13.949  1.00 10.00      A   
ATOM    547  CB  PHE    62     -26.578   7.282  12.996  1.00 10.00      A   
ATOM    548  CG  PHE    62     -27.383   6.044  12.716  1.00 10.00      A   
ATOM    549  CD1 PHE    62     -28.671   6.139  12.213  1.00 10.00      A   
ATOM    550  CD2 PHE    62     -26.858   4.787  12.965  1.00 10.00      A   
ATOM    551  CE1 PHE    62     -29.421   5.005  11.964  1.00 10.00      A   
ATOM    552  CE2 PHE    62     -27.601   3.649  12.714  1.00 10.00      A   
ATOM    553  CZ  PHE    62     -28.885   3.758  12.214  1.00 10.00      A   
ATOM    554  C   PHE    62     -27.562   7.588  15.288  1.00 10.00      A   
ATOM    555  O   PHE    62     -26.644   7.136  15.974  1.00 10.00      A   
ATOM    556  N   LYS    63     -28.838   7.557  15.665  1.00 10.00      A   
ATOM    557  HN  LYS    63     -29.517   7.939  15.065  1.00 10.00      A   
ATOM    558  CA  LYS    63     -29.267   6.967  16.934  1.00 10.00      A   
ATOM    559  CB  LYS    63     -28.958   5.465  16.992  1.00 10.00      A   
ATOM    560  CG  LYS    63     -29.871   4.619  16.122  1.00 10.00      A   
ATOM    561  CD  LYS    63     -29.615   3.132  16.311  1.00 10.00      A   
ATOM    562  CE  LYS    63     -30.713   2.312  15.657  1.00 10.00      A   
ATOM    563  NZ  LYS    63     -30.469   0.846  15.737  1.00 10.00      A   
ATOM    564  HZ1 LYS    63     -31.238   0.335  15.250  1.00 10.00      A   
ATOM    565  HZ2 LYS    63     -30.438   0.536  16.728  1.00 10.00      A   
ATOM    566  HZ3 LYS    63     -29.564   0.604  15.276  1.00 10.00      A   
ATOM    567  C   LYS    63     -28.644   7.702  18.117  1.00 10.00      A   
ATOM    568  O   LYS    63     -28.446   7.134  19.188  1.00 10.00      A   
ATOM    569  N   GLY    64     -28.326   8.973  17.903  1.00 10.00      A   
ATOM    570  HN  GLY    64     -28.497   9.366  17.026  1.00 10.00      A   
ATOM    571  CA  GLY    64     -27.729   9.781  18.949  1.00 10.00      A   
ATOM    572  C   GLY    64     -26.224   9.622  19.015  1.00 10.00      A   
ATOM    573  O   GLY    64     -25.558  10.272  19.821  1.00 10.00      A   
ATOM    574  N   LYS    65     -25.683   8.763  18.163  1.00 10.00      A   
ATOM    575  HN  LYS    65     -26.262   8.286  17.528  1.00 10.00      A   
ATOM    576  CA  LYS    65     -24.249   8.517  18.138  1.00 10.00      A   
ATOM    577  CB  LYS    65     -23.963   7.015  18.182  1.00 10.00      A   
ATOM    578  CG  LYS    65     -24.636   6.280  19.331  1.00 10.00      A   
ATOM    579  CD  LYS    65     -24.386   4.784  19.235  1.00 10.00      A   
ATOM    580  CE  LYS    65     -25.310   3.999  20.152  1.00 10.00      A   
ATOM    581  NZ  LYS    65     -25.236   2.538  19.889  1.00 10.00      A   
ATOM    582  HZ1 LYS    65     -25.927   2.033  20.479  1.00 10.00      A   
ATOM    583  HZ2 LYS    65     -24.283   2.180  20.107  1.00 10.00      A   
ATOM    584  HZ3 LYS    65     -25.446   2.344  18.882  1.00 10.00      A   
ATOM    585  C   LYS    65     -23.616   9.129  16.894  1.00 10.00      A   
ATOM    586  O   LYS    65     -24.305   9.413  15.911  1.00 10.00      A   
ATOM    587  N   ASP    66     -22.306   9.339  16.948  1.00 10.00      A   
ATOM    588  HN  ASP    66     -21.819   9.104  17.769  1.00 10.00      A   
ATOM    589  CA  ASP    66     -21.570   9.909  15.825  1.00 10.00      A   
ATOM    590  CB  ASP    66     -20.236  10.481  16.306  1.00 10.00      A   
ATOM    591  CG  ASP    66     -19.598  11.425  15.306  1.00 10.00      A   
ATOM    592  OD1 ASP    66     -19.777  11.230  14.086  1.00 10.00      A   
ATOM    593  OD2 ASP    66     -18.909  12.373  15.744  1.00 10.00      A   
ATOM    594  C   ASP    66     -21.311   8.833  14.779  1.00 10.00      A   
ATOM    595  O   ASP    66     -20.641   7.838  15.059  1.00 10.00      A   
ATOM    596  N   LEU    67     -21.830   9.037  13.579  1.00 10.00      A   
ATOM    597  HN  LEU    67     -22.337   9.864  13.409  1.00 10.00      A   
ATOM    598  CA  LEU    67     -21.664   8.068  12.505  1.00 10.00      A   
ATOM    599  CB  LEU    67     -22.803   8.192  11.492  1.00 10.00      A   
ATOM    600  CG  LEU    67     -23.055   6.967  10.613  1.00 10.00      A   
ATOM    601  CD1 LEU    67     -23.547   5.803  11.456  1.00 10.00      A   
ATOM    602  CD2 LEU    67     -24.046   7.290   9.508  1.00 10.00      A   
ATOM    603  C   LEU    67     -20.316   8.217  11.808  1.00 10.00      A   
ATOM    604  O   LEU    67     -19.857   7.300  11.128  1.00 10.00      A   
ATOM    605  N   LEU    68     -19.666   9.357  12.004  1.00 10.00      A   
ATOM    606  HN  LEU    68     -20.052  10.037  12.603  1.00 10.00      A   
ATOM    607  CA  LEU    68     -18.378   9.616  11.374  1.00 10.00      A   
ATOM    608  CB  LEU    68     -18.104  11.119  11.298  1.00 10.00      A   
ATOM    609  CG  LEU    68     -19.052  11.934  10.415  1.00 10.00      A   
ATOM    610  CD1 LEU    68     -18.709  13.412  10.488  1.00 10.00      A   
ATOM    611  CD2 LEU    68     -18.998  11.445   8.976  1.00 10.00      A   
ATOM    612  C   LEU    68     -17.247   8.904  12.105  1.00 10.00      A   
ATOM    613  O   LEU    68     -16.124   8.830  11.612  1.00 10.00      A   
ATOM    614  N   ALA    69     -17.554   8.375  13.281  1.00 10.00      A   
ATOM    615  HN  ALA    69     -18.470   8.469  13.622  1.00 10.00      A   
ATOM    616  CA  ALA    69     -16.563   7.667  14.078  1.00 10.00      A   
ATOM    617  CB  ALA    69     -16.454   8.296  15.456  1.00 10.00      A   
ATOM    618  C   ALA    69     -16.903   6.183  14.182  1.00 10.00      A   
ATOM    619  O   ALA    69     -16.393   5.475  15.052  1.00 10.00      A   
ATOM    620  N   LEU    70     -17.769   5.717  13.292  1.00 10.00      A   
ATOM    621  HN  LEU    70     -18.139   6.326  12.619  1.00 10.00      A   
ATOM    622  CA  LEU    70     -18.174   4.320  13.281  1.00 10.00      A   
ATOM    623  CB  LEU    70     -19.699   4.205  13.364  1.00 10.00      A   
ATOM    624  CG  LEU    70     -20.348   4.656  14.675  1.00 10.00      A   
ATOM    625  CD1 LEU    70     -21.855   4.463  14.616  1.00 10.00      A   
ATOM    626  CD2 LEU    70     -19.759   3.904  15.859  1.00 10.00      A   
ATOM    627  C   LEU    70     -17.666   3.626  12.024  1.00 10.00      A   
ATOM    628  O   LEU    70     -17.708   4.193  10.933  1.00 10.00      A   
ATOM    629  N   SER    71     -17.197   2.399  12.175  1.00 10.00      A   
ATOM    630  HN  SER    71     -17.207   1.988  13.069  1.00 10.00      A   
ATOM    631  CA  SER    71     -16.681   1.632  11.051  1.00 10.00      A   
ATOM    632  CB  SER    71     -15.740   0.539  11.578  1.00 10.00      A   
ATOM    633  OG  SER    71     -16.455  -0.423  12.337  1.00 10.00      A   
ATOM    634  HG  SER    71     -16.698  -0.041  13.199  1.00 10.00      A   
ATOM    635  C   SER    71     -17.841   1.000  10.275  1.00 10.00      A   
ATOM    636  O   SER    71     -18.990   1.061  10.723  1.00 10.00      A   
ATOM    637  N   PRO    72     -17.578   0.409   9.088  1.00 10.00      A   
ATOM    638  CA  PRO    72     -18.618  -0.253   8.293  1.00 10.00      A   
ATOM    639  CB  PRO    72     -17.836  -0.898   7.145  1.00 10.00      A   
ATOM    640  CG  PRO    72     -16.606  -0.071   7.021  1.00 10.00      A   
ATOM    641  CD  PRO    72     -16.265   0.371   8.415  1.00 10.00      A   
ATOM    642  C   PRO    72     -19.334  -1.328   9.112  1.00 10.00      A   
ATOM    643  O   PRO    72     -20.517  -1.594   8.907  1.00 10.00      A   
ATOM    644  N   GLU    73     -18.602  -1.931  10.050  1.00 10.00      A   
ATOM    645  HN  GLU    73     -17.665  -1.668  10.163  1.00 10.00      A   
ATOM    646  CA  GLU    73     -19.153  -2.960  10.922  1.00 10.00      A   
ATOM    647  CB  GLU    73     -18.025  -3.629  11.718  1.00 10.00      A   
ATOM    648  CG  GLU    73     -18.497  -4.644  12.751  1.00 10.00      A   
ATOM    649  CD  GLU    73     -17.575  -4.726  13.951  1.00 10.00      A   
ATOM    650  OE1 GLU    73     -16.851  -3.741  14.219  1.00 10.00      A   
ATOM    651  OE2 GLU    73     -17.572  -5.770  14.640  1.00 10.00      A   
ATOM    652  C   GLU    73     -20.164  -2.335  11.877  1.00 10.00      A   
ATOM    653  O   GLU    73     -21.284  -2.830  12.029  1.00 10.00      A   
ATOM    654  N   ASP    74     -19.761  -1.230  12.502  1.00 10.00      A   
ATOM    655  HN  ASP    74     -18.858  -0.887  12.322  1.00 10.00      A   
ATOM    656  CA  ASP    74     -20.617  -0.513  13.442  1.00 10.00      A   
ATOM    657  CB  ASP    74     -19.893   0.704  14.031  1.00 10.00      A   
ATOM    658  CG  ASP    74     -18.667   0.362  14.857  1.00 10.00      A   
ATOM    659  OD1 ASP    74     -18.816  -0.250  15.937  1.00 10.00      A   
ATOM    660  OD2 ASP    74     -17.547   0.727  14.436  1.00 10.00      A   
ATOM    661  C   ASP    74     -21.874  -0.033  12.735  1.00 10.00      A   
ATOM    662  O   ASP    74     -22.984  -0.240  13.215  1.00 10.00      A   
ATOM    663  N   ARG    75     -21.681   0.598  11.580  1.00 10.00      A   
ATOM    664  HN  ARG    75     -20.763   0.718  11.252  1.00 10.00      A   
ATOM    665  CA  ARG    75     -22.788   1.119  10.790  1.00 10.00      A   
ATOM    666  CB  ARG    75     -22.266   1.842   9.543  1.00 10.00      A   
ATOM    667  CG  ARG    75     -21.721   3.238   9.818  1.00 10.00      A   
ATOM    668  CD  ARG    75     -20.462   3.519   9.010  1.00 10.00      A   
ATOM    669  NE  ARG    75     -20.584   4.724   8.185  1.00 10.00      A   
ATOM    670  HE  ARG    75     -21.406   4.822   7.652  1.00 10.00      A   
ATOM    671  CZ  ARG    75     -19.644   5.675   8.108  1.00 10.00      A   
ATOM    672  NH1 ARG    75     -18.526   5.577   8.814  1.00 10.00      A   
ATOM    673 HH11 ARG    75     -17.799   6.321   8.747  1.00 10.00      A   
ATOM    674 HH12 ARG    75     -18.363   4.758   9.443  1.00 10.00      A   
ATOM    675  NH2 ARG    75     -19.823   6.732   7.327  1.00 10.00      A   
ATOM    676 HH21 ARG    75     -19.089   7.473   7.269  1.00 10.00      A   
ATOM    677 HH22 ARG    75     -20.692   6.831   6.756  1.00 10.00      A   
ATOM    678  C   ARG    75     -23.766   0.011  10.405  1.00 10.00      A   
ATOM    679  O   ARG    75     -24.975   0.146  10.602  1.00 10.00      A   
ATOM    680  N   ALA    76     -23.236  -1.088   9.879  1.00 10.00      A   
ATOM    681  HN  ALA    76     -22.263  -1.142   9.758  1.00 10.00      A   
ATOM    682  CA  ALA    76     -24.066  -2.216   9.469  1.00 10.00      A   
ATOM    683  CB  ALA    76     -23.234  -3.255   8.736  1.00 10.00      A   
ATOM    684  C   ALA    76     -24.773  -2.848  10.664  1.00 10.00      A   
ATOM    685  O   ALA    76     -25.954  -3.191  10.591  1.00 10.00      A   
ATOM    686  N   GLY    77     -24.048  -2.983  11.768  1.00 10.00      A   
ATOM    687  HN  GLY    77     -23.110  -2.678  11.769  1.00 10.00      A   
ATOM    688  CA  GLY    77     -24.611  -3.577  12.966  1.00 10.00      A   
ATOM    689  C   GLY    77     -25.662  -2.701  13.618  1.00 10.00      A   
ATOM    690  O   GLY    77     -26.523  -3.192  14.347  1.00 10.00      A   
ATOM    691  N   GLU    78     -25.590  -1.403  13.365  1.00 10.00      A   
ATOM    692  HN  GLU    78     -24.865  -1.066  12.795  1.00 10.00      A   
ATOM    693  CA  GLU    78     -26.547  -0.463  13.929  1.00 10.00      A   
ATOM    694  CB  GLU    78     -25.955   0.941  14.014  1.00 10.00      A   
ATOM    695  CG  GLU    78     -25.174   1.199  15.290  1.00 10.00      A   
ATOM    696  CD  GLU    78     -26.068   1.434  16.493  1.00 10.00      A   
ATOM    697  OE1 GLU    78     -25.770   2.356  17.281  1.00 10.00      A   
ATOM    698  OE2 GLU    78     -27.069   0.703  16.661  1.00 10.00      A   
ATOM    699  C   GLU    78     -27.861  -0.459  13.157  1.00 10.00      A   
ATOM    700  O   GLU    78     -28.857   0.105  13.615  1.00 10.00      A   
ATOM    701  N   GLY    79     -27.866  -1.094  11.991  1.00 10.00      A   
ATOM    702  HN  GLY    79     -27.046  -1.531  11.674  1.00 10.00      A   
ATOM    703  CA  GLY    79     -29.077  -1.160  11.199  1.00 10.00      A   
ATOM    704  C   GLY    79     -28.920  -0.627   9.790  1.00 10.00      A   
ATOM    705  O   GLY    79     -29.853  -0.714   8.991  1.00 10.00      A   
ATOM    706  N   ILE    80     -27.756  -0.074   9.476  1.00 10.00      A   
ATOM    707  HN  ILE    80     -27.041  -0.042  10.147  1.00 10.00      A   
ATOM    708  CA  ILE    80     -27.509   0.472   8.145  1.00 10.00      A   
ATOM    709  CB  ILE    80     -26.395   1.539   8.169  1.00 10.00      A   
ATOM    710  CG1 ILE    80     -26.774   2.680   9.116  1.00 10.00      A   
ATOM    711  CG2 ILE    80     -26.126   2.074   6.769  1.00 10.00      A   
ATOM    712  CD1 ILE    80     -25.657   3.671   9.355  1.00 10.00      A   
ATOM    713  C   ILE    80     -27.135  -0.644   7.173  1.00 10.00      A   
ATOM    714  O   ILE    80     -26.240  -1.443   7.449  1.00 10.00      A   
ATOM    715  N   PHE    81     -27.825  -0.702   6.041  1.00 10.00      A   
ATOM    716  HN  PHE    81     -28.536  -0.043   5.874  1.00 10.00      A   
ATOM    717  CA  PHE    81     -27.560  -1.727   5.045  1.00 10.00      A   
ATOM    718  CB  PHE    81     -28.711  -2.742   5.007  1.00 10.00      A   
ATOM    719  CG  PHE    81     -28.679  -3.676   3.824  1.00 10.00      A   
ATOM    720  CD1 PHE    81     -27.839  -4.776   3.815  1.00 10.00      A   
ATOM    721  CD2 PHE    81     -29.485  -3.444   2.719  1.00 10.00      A   
ATOM    722  CE1 PHE    81     -27.801  -5.629   2.726  1.00 10.00      A   
ATOM    723  CE2 PHE    81     -29.451  -4.292   1.628  1.00 10.00      A   
ATOM    724  CZ  PHE    81     -28.608  -5.386   1.631  1.00 10.00      A   
ATOM    725  C   PHE    81     -27.348  -1.137   3.657  1.00 10.00      A   
ATOM    726  O   PHE    81     -28.000  -0.167   3.275  1.00 10.00      A   
ATOM    727  N   MET    82     -26.425  -1.740   2.921  1.00 10.00      A   
ATOM    728  HN  MET    82     -25.925  -2.488   3.313  1.00 10.00      A   
ATOM    729  CA  MET    82     -26.121  -1.343   1.556  1.00 10.00      A   
ATOM    730  CB  MET    82     -25.044  -0.256   1.511  1.00 10.00      A   
ATOM    731  CG  MET    82     -24.889   0.390   0.143  1.00 10.00      A   
ATOM    732  SD  MET    82     -23.325   1.267  -0.045  1.00 10.00      A   
ATOM    733  CE  MET    82     -23.552   2.018  -1.656  1.00 10.00      A   
ATOM    734  C   MET    82     -25.648  -2.578   0.806  1.00 10.00      A   
ATOM    735  O   MET    82     -24.816  -3.325   1.321  1.00 10.00      A   
ATOM    736  N   ALA    83     -26.195  -2.793  -0.385  1.00 10.00      A   
ATOM    737  HN  ALA    83     -26.851  -2.147  -0.724  1.00 10.00      A   
ATOM    738  CA  ALA    83     -25.859  -3.951  -1.216  1.00 10.00      A   
ATOM    739  CB  ALA    83     -26.415  -3.764  -2.617  1.00 10.00      A   
ATOM    740  C   ALA    83     -24.355  -4.232  -1.267  1.00 10.00      A   
ATOM    741  O   ALA    83     -23.552  -3.347  -1.568  1.00 10.00      A   
ATOM    742  N   PHE    84     -23.979  -5.470  -0.958  1.00 10.00      A   
ATOM    743  HN  PHE    84     -24.665  -6.135  -0.724  1.00 10.00      A   
ATOM    744  CA  PHE    84     -22.576  -5.874  -0.969  1.00 10.00      A   
ATOM    745  CB  PHE    84     -22.036  -6.086   0.452  1.00 10.00      A   
ATOM    746  CG  PHE    84     -22.840  -7.035   1.298  1.00 10.00      A   
ATOM    747  CD1 PHE    84     -22.566  -8.393   1.293  1.00 10.00      A   
ATOM    748  CD2 PHE    84     -23.864  -6.566   2.101  1.00 10.00      A   
ATOM    749  CE1 PHE    84     -23.301  -9.265   2.072  1.00 10.00      A   
ATOM    750  CE2 PHE    84     -24.603  -7.431   2.882  1.00 10.00      A   
ATOM    751  CZ  PHE    84     -24.322  -8.784   2.868  1.00 10.00      A   
ATOM    752  C   PHE    84     -22.374  -7.121  -1.823  1.00 10.00      A   
ATOM    753  O   PHE    84     -23.343  -7.769  -2.226  1.00 10.00      A   
ATOM    754  N   GLN    85     -21.121  -7.440  -2.115  1.00 10.00      A   
ATOM    755  HN  GLN    85     -20.391  -6.871  -1.778  1.00 10.00      A   
ATOM    756  CA  GLN    85     -20.798  -8.605  -2.929  1.00 10.00      A   
ATOM    757  CB  GLN    85     -19.681  -8.279  -3.924  1.00 10.00      A   
ATOM    758  CG  GLN    85     -20.156  -7.499  -5.140  1.00 10.00      A   
ATOM    759  CD  GLN    85     -21.139  -8.287  -5.982  1.00 10.00      A   
ATOM    760  OE1 GLN    85     -21.039  -9.509  -6.096  1.00 10.00      A   
ATOM    761  NE2 GLN    85     -22.104  -7.598  -6.570  1.00 10.00      A   
ATOM    762 HE21 GLN    85     -22.130  -6.625  -6.431  1.00 10.00      A   
ATOM    763 HE22 GLN    85     -22.753  -8.085  -7.117  1.00 10.00      A   
ATOM    764  C   GLN    85     -20.426  -9.818  -2.080  1.00 10.00      A   
ATOM    765  O   GLN    85     -20.346  -9.733  -0.854  1.00 10.00      A   
ATOM    766  N   TYR    86     -20.208 -10.945  -2.745  1.00 10.00      A   
ATOM    767  HN  TYR    86     -20.281 -10.943  -3.721  1.00 10.00      A   
ATOM    768  CA  TYR    86     -19.849 -12.183  -2.067  1.00 10.00      A   
ATOM    769  CB  TYR    86     -20.660 -13.353  -2.636  1.00 10.00      A   
ATOM    770  CG  TYR    86     -22.142 -13.272  -2.342  1.00 10.00      A   
ATOM    771  CD1 TYR    86     -23.034 -12.812  -3.301  1.00 10.00      A   
ATOM    772  CD2 TYR    86     -22.648 -13.656  -1.106  1.00 10.00      A   
ATOM    773  CE1 TYR    86     -24.386 -12.735  -3.039  1.00 10.00      A   
ATOM    774  CE2 TYR    86     -24.001 -13.584  -0.836  1.00 10.00      A   
ATOM    775  CZ  TYR    86     -24.865 -13.122  -1.806  1.00 10.00      A   
ATOM    776  OH  TYR    86     -26.214 -13.046  -1.545  1.00 10.00      A   
ATOM    777  HH  TYR    86     -26.703 -13.460  -2.275  1.00 10.00      A   
ATOM    778  C   TYR    86     -18.356 -12.456  -2.214  1.00 10.00      A   
ATOM    779  O   TYR    86     -17.726 -11.963  -3.152  1.00 10.00      A   
ATOM    780  N   PRO    87     -17.776 -13.237  -1.283  1.00 10.00      A   
ATOM    781  CA  PRO    87     -16.346 -13.582  -1.296  1.00 10.00      A   
ATOM    782  CB  PRO    87     -16.232 -14.655  -0.210  1.00 10.00      A   
ATOM    783  CG  PRO    87     -17.350 -14.356   0.724  1.00 10.00      A   
ATOM    784  CD  PRO    87     -18.472 -13.848  -0.133  1.00 10.00      A   
ATOM    785  C   PRO    87     -15.888 -14.146  -2.640  1.00 10.00      A   
ATOM    786  O   PRO    87     -16.545 -15.014  -3.223  1.00 10.00      A   
ATOM    787  N   VAL    88     -14.772 -13.630  -3.140  1.00 10.00      A   
ATOM    788  HN  VAL    88     -14.316 -12.911  -2.644  1.00 10.00      A   
ATOM    789  CA  VAL    88     -14.222 -14.080  -4.414  1.00 10.00      A   
ATOM    790  CB  VAL    88     -13.362 -12.991  -5.094  1.00 10.00      A   
ATOM    791  CG1 VAL    88     -12.950 -13.419  -6.497  1.00 10.00      A   
ATOM    792  CG2 VAL    88     -14.113 -11.669  -5.140  1.00 10.00      A   
ATOM    793  C   VAL    88     -13.400 -15.360  -4.250  1.00 10.00      A   
ATOM    794  O   VAL    88     -12.209 -15.310  -3.929  1.00 10.00      A   
ATOM    795  N   GLU    89     -14.062 -16.498  -4.452  1.00 10.00      A   
ATOM    796  HN  GLU    89     -15.019 -16.451  -4.662  1.00 10.00      A   
ATOM    797  CA  GLU    89     -13.430 -17.813  -4.366  1.00 10.00      A   
ATOM    798  CB  GLU    89     -12.460 -18.041  -5.527  1.00 10.00      A   
ATOM    799  CG  GLU    89     -13.133 -18.181  -6.881  1.00 10.00      A   
ATOM    800  CD  GLU    89     -12.136 -18.378  -8.001  1.00 10.00      A   
ATOM    801  OE1 GLU    89     -11.834 -17.399  -8.715  1.00 10.00      A   
ATOM    802  OE2 GLU    89     -11.644 -19.515  -8.175  1.00 10.00      A   
ATOM    803  C   GLU    89     -12.738 -18.071  -3.029  1.00 10.00      A   
ATOM    804  O   GLU    89     -11.511 -18.012  -2.931  1.00 10.00      A   
ATOM    805  N   ILE    90     -13.526 -18.346  -1.999  1.00 10.00      A   
ATOM    806  HN  ILE    90     -14.500 -18.348  -2.124  1.00 10.00      A   
ATOM    807  CA  ILE    90     -12.976 -18.639  -0.681  1.00 10.00      A   
ATOM    808  CB  ILE    90     -13.417 -17.619   0.392  1.00 10.00      A   
ATOM    809  CG1 ILE    90     -12.813 -16.244   0.094  1.00 10.00      A   
ATOM    810  CG2 ILE    90     -13.006 -18.089   1.783  1.00 10.00      A   
ATOM    811  CD1 ILE    90     -13.039 -15.224   1.190  1.00 10.00      A   
ATOM    812  C   ILE    90     -13.353 -20.052  -0.246  1.00 10.00      A   
ATOM    813  O   ILE    90     -14.516 -20.329   0.058  1.00 10.00      A   
ATOM    814  N   PRO    91     -12.374 -20.968  -0.227  1.00 10.00      A   
ATOM    815  CA  PRO    91     -12.597 -22.361   0.170  1.00 10.00      A   
ATOM    816  CB  PRO    91     -11.224 -23.020  -0.029  1.00 10.00      A   
ATOM    817  CG  PRO    91     -10.481 -22.095  -0.932  1.00 10.00      A   
ATOM    818  CD  PRO    91     -10.970 -20.721  -0.589  1.00 10.00      A   
ATOM    819  C   PRO    91     -13.024 -22.466   1.632  1.00 10.00      A   
ATOM    820  O   PRO    91     -12.375 -21.911   2.521  1.00 10.00      A   
ATOM    821  N   GLY    92     -14.131 -23.152   1.871  1.00 10.00      A   
ATOM    822  HN  GLY    92     -14.624 -23.546   1.120  1.00 10.00      A   
ATOM    823  CA  GLY    92     -14.617 -23.325   3.224  1.00 10.00      A   
ATOM    824  C   GLY    92     -15.761 -22.394   3.563  1.00 10.00      A   
ATOM    825  O   GLY    92     -16.612 -22.724   4.390  1.00 10.00      A   
ATOM    826  N   VAL    93     -15.791 -21.235   2.919  1.00 10.00      A   
ATOM    827  HN  VAL    93     -15.095 -21.036   2.255  1.00 10.00      A   
ATOM    828  CA  VAL    93     -16.839 -20.255   3.168  1.00 10.00      A   
ATOM    829  CB  VAL    93     -16.256 -18.863   3.483  1.00 10.00      A   
ATOM    830  CG1 VAL    93     -17.365 -17.856   3.753  1.00 10.00      A   
ATOM    831  CG2 VAL    93     -15.311 -18.944   4.672  1.00 10.00      A   
ATOM    832  C   VAL    93     -17.793 -20.159   1.986  1.00 10.00      A   
ATOM    833  O   VAL    93     -17.455 -19.605   0.938  1.00 10.00      A   
ATOM    834  N   SER    94     -18.977 -20.720   2.156  1.00 10.00      A   
ATOM    835  HN  SER    94     -19.174 -21.175   3.002  1.00 10.00      A   
ATOM    836  CA  SER    94     -19.995 -20.695   1.123  1.00 10.00      A   
ATOM    837  CB  SER    94     -20.882 -21.928   1.275  1.00 10.00      A   
ATOM    838  OG  SER    94     -20.899 -22.362   2.626  1.00 10.00      A   
ATOM    839  HG  SER    94     -20.775 -23.317   2.655  1.00 10.00      A   
ATOM    840  C   SER    94     -20.835 -19.424   1.237  1.00 10.00      A   
ATOM    841  O   SER    94     -20.703 -18.675   2.207  1.00 10.00      A   
ATOM    842  N   ASN    95     -21.698 -19.191   0.252  1.00 10.00      A   
ATOM    843  HN  ASN    95     -21.752 -19.826  -0.494  1.00 10.00      A   
ATOM    844  CA  ASN    95     -22.565 -18.012   0.245  1.00 10.00      A   
ATOM    845  CB  ASN    95     -23.466 -18.015  -0.996  1.00 10.00      A   
ATOM    846  CG  ASN    95     -22.730 -17.663  -2.275  1.00 10.00      A   
ATOM    847  OD1 ASN    95     -21.800 -16.857  -2.274  1.00 10.00      A   
ATOM    848  ND2 ASN    95     -23.142 -18.269  -3.379  1.00 10.00      A   
ATOM    849 HD21 ASN    95     -23.893 -18.905  -3.310  1.00 10.00      A   
ATOM    850 HD22 ASN    95     -22.682 -18.065  -4.219  1.00 10.00      A   
ATOM    851  C   ASN    95     -23.431 -17.974   1.499  1.00 10.00      A   
ATOM    852  O   ASN    95     -23.515 -16.953   2.186  1.00 10.00      A   
ATOM    853  N   GLN    96     -24.052 -19.110   1.800  1.00 10.00      A   
ATOM    854  HN  GLN    96     -23.928 -19.888   1.213  1.00 10.00      A   
ATOM    855  CA  GLN    96     -24.921 -19.241   2.962  1.00 10.00      A   
ATOM    856  CB  GLN    96     -25.628 -20.599   2.913  1.00 10.00      A   
ATOM    857  CG  GLN    96     -26.676 -20.823   3.990  1.00 10.00      A   
ATOM    858  CD  GLN    96     -27.545 -22.029   3.695  1.00 10.00      A   
ATOM    859  OE1 GLN    96     -27.805 -22.353   2.537  1.00 10.00      A   
ATOM    860  NE2 GLN    96     -27.990 -22.712   4.735  1.00 10.00      A   
ATOM    861 HE21 GLN    96     -27.738 -22.408   5.633  1.00 10.00      A   
ATOM    862 HE22 GLN    96     -28.553 -23.495   4.562  1.00 10.00      A   
ATOM    863  C   GLN    96     -24.129 -19.098   4.260  1.00 10.00      A   
ATOM    864  O   GLN    96     -24.588 -18.472   5.216  1.00 10.00      A   
ATOM    865  N   PHE    97     -22.931 -19.669   4.284  1.00 10.00      A   
ATOM    866  HN  PHE    97     -22.607 -20.140   3.487  1.00 10.00      A   
ATOM    867  CA  PHE    97     -22.084 -19.604   5.466  1.00 10.00      A   
ATOM    868  CB  PHE    97     -20.900 -20.569   5.341  1.00 10.00      A   
ATOM    869  CG  PHE    97     -20.067 -20.676   6.588  1.00 10.00      A   
ATOM    870  CD1 PHE    97     -20.651 -21.005   7.802  1.00 10.00      A   
ATOM    871  CD2 PHE    97     -18.701 -20.449   6.547  1.00 10.00      A   
ATOM    872  CE1 PHE    97     -19.890 -21.104   8.949  1.00 10.00      A   
ATOM    873  CE2 PHE    97     -17.933 -20.546   7.691  1.00 10.00      A   
ATOM    874  CZ  PHE    97     -18.528 -20.874   8.893  1.00 10.00      A   
ATOM    875  C   PHE    97     -21.591 -18.179   5.701  1.00 10.00      A   
ATOM    876  O   PHE    97     -21.513 -17.720   6.840  1.00 10.00      A   
ATOM    877  N   PHE    98     -21.267 -17.482   4.617  1.00 10.00      A   
ATOM    878  HN  PHE    98     -21.352 -17.905   3.730  1.00 10.00      A   
ATOM    879  CA  PHE    98     -20.785 -16.108   4.701  1.00 10.00      A   
ATOM    880  CB  PHE    98     -20.421 -15.577   3.308  1.00 10.00      A   
ATOM    881  CG  PHE    98     -20.152 -14.098   3.254  1.00 10.00      A   
ATOM    882  CD1 PHE    98     -18.983 -13.570   3.779  1.00 10.00      A   
ATOM    883  CD2 PHE    98     -21.069 -13.236   2.674  1.00 10.00      A   
ATOM    884  CE1 PHE    98     -18.734 -12.211   3.728  1.00 10.00      A   
ATOM    885  CE2 PHE    98     -20.827 -11.876   2.620  1.00 10.00      A   
ATOM    886  CZ  PHE    98     -19.658 -11.363   3.148  1.00 10.00      A   
ATOM    887  C   PHE    98     -21.814 -15.203   5.375  1.00 10.00      A   
ATOM    888  O   PHE    98     -21.482 -14.442   6.286  1.00 10.00      A   
ATOM    889  N   LEU    99     -23.063 -15.303   4.939  1.00 10.00      A   
ATOM    890  HN  LEU    99     -23.272 -15.936   4.218  1.00 10.00      A   
ATOM    891  CA  LEU    99     -24.128 -14.488   5.507  1.00 10.00      A   
ATOM    892  CB  LEU    99     -25.367 -14.475   4.610  1.00 10.00      A   
ATOM    893  CG  LEU    99     -26.341 -13.317   4.844  1.00 10.00      A   
ATOM    894  CD1 LEU    99     -25.682 -11.982   4.523  1.00 10.00      A   
ATOM    895  CD2 LEU    99     -27.612 -13.502   4.030  1.00 10.00      A   
ATOM    896  C   LEU    99     -24.483 -14.939   6.921  1.00 10.00      A   
ATOM    897  O   LEU    99     -24.862 -14.123   7.761  1.00 10.00      A   
ATOM    898  N   GLN   100     -24.346 -16.236   7.184  1.00 10.00      A   
ATOM    899  HN  GLN   100     -24.047 -16.840   6.468  1.00 10.00      A   
ATOM    900  CA  GLN   100     -24.644 -16.785   8.503  1.00 10.00      A   
ATOM    901  CB  GLN   100     -24.461 -18.308   8.509  1.00 10.00      A   
ATOM    902  CG  GLN   100     -24.943 -19.002   9.778  1.00 10.00      A   
ATOM    903  CD  GLN   100     -23.869 -19.104  10.847  1.00 10.00      A   
ATOM    904  OE1 GLN   100     -22.678 -19.192  10.541  1.00 10.00      A   
ATOM    905  NE2 GLN   100     -24.280 -19.086  12.108  1.00 10.00      A   
ATOM    906 HE21 GLN   100     -25.243 -19.008  12.283  1.00 10.00      A   
ATOM    907 HE22 GLN   100     -23.606 -19.153  12.816  1.00 10.00      A   
ATOM    908  C   GLN   100     -23.757 -16.141   9.560  1.00 10.00      A   
ATOM    909  O   GLN   100     -24.246 -15.595  10.551  1.00 10.00      A   
ATOM    910  N   THR   101     -22.450 -16.185   9.331  1.00 10.00      A   
ATOM    911  HN  THR   101     -22.118 -16.624   8.515  1.00 10.00      A   
ATOM    912  CA  THR   101     -21.498 -15.601  10.264  1.00 10.00      A   
ATOM    913  CB  THR   101     -20.051 -15.978   9.893  1.00 10.00      A   
ATOM    914  OG1 THR   101     -20.048 -17.268   9.263  1.00 10.00      A   
ATOM    915  HG1 THR   101     -20.674 -17.849   9.714  1.00 10.00      A   
ATOM    916  CG2 THR   101     -19.178 -16.029  11.138  1.00 10.00      A   
ATOM    917  C   THR   101     -21.647 -14.080  10.305  1.00 10.00      A   
ATOM    918  O   THR   101     -21.412 -13.452  11.338  1.00 10.00      A   
ATOM    919  N   ALA   102     -22.050 -13.500   9.176  1.00 10.00      A   
ATOM    920  HN  ALA   102     -22.220 -14.061   8.387  1.00 10.00      A   
ATOM    921  CA  ALA   102     -22.242 -12.058   9.078  1.00 10.00      A   
ATOM    922  CB  ALA   102     -22.476 -11.652   7.632  1.00 10.00      A   
ATOM    923  C   ALA   102     -23.405 -11.608   9.956  1.00 10.00      A   
ATOM    924  O   ALA   102     -23.270 -10.684  10.759  1.00 10.00      A   
ATOM    925  N   LEU   103     -24.545 -12.272   9.802  1.00 10.00      A   
ATOM    926  HN  LEU   103     -24.597 -12.993   9.132  1.00 10.00      A   
ATOM    927  CA  LEU   103     -25.726 -11.946  10.588  1.00 10.00      A   
ATOM    928  CB  LEU   103     -26.931 -12.768  10.123  1.00 10.00      A   
ATOM    929  CG  LEU   103     -28.240 -12.550  10.888  1.00 10.00      A   
ATOM    930  CD1 LEU   103     -28.690 -11.099  10.797  1.00 10.00      A   
ATOM    931  CD2 LEU   103     -29.322 -13.483  10.370  1.00 10.00      A   
ATOM    932  C   LEU   103     -25.457 -12.188  12.065  1.00 10.00      A   
ATOM    933  O   LEU   103     -25.906 -11.428  12.924  1.00 10.00      A   
ATOM    934  N   ASN   104     -24.705 -13.245  12.351  1.00 10.00      A   
ATOM    935  HN  ASN   104     -24.386 -13.815  11.618  1.00 10.00      A   
ATOM    936  CA  ASN   104     -24.359 -13.591  13.725  1.00 10.00      A   
ATOM    937  CB  ASN   104     -23.516 -14.867  13.767  1.00 10.00      A   
ATOM    938  CG  ASN   104     -24.235 -16.016  14.451  1.00 10.00      A   
ATOM    939  OD1 ASN   104     -25.464 -16.035  14.540  1.00 10.00      A   
ATOM    940  ND2 ASN   104     -23.476 -16.987  14.933  1.00 10.00      A   
ATOM    941 HD21 ASN   104     -22.503 -16.914  14.825  1.00 10.00      A   
ATOM    942 HD22 ASN   104     -23.916 -17.741  15.378  1.00 10.00      A   
ATOM    943  C   ASN   104     -23.624 -12.442  14.405  1.00 10.00      A   
ATOM    944  O   ASN   104     -23.884 -12.130  15.563  1.00 10.00      A   
ATOM    945  N   ALA   105     -22.722 -11.803  13.667  1.00 10.00      A   
ATOM    946  HN  ALA   105     -22.565 -12.096  12.744  1.00 10.00      A   
ATOM    947  CA  ALA   105     -21.958 -10.677  14.195  1.00 10.00      A   
ATOM    948  CB  ALA   105     -20.824 -10.312  13.247  1.00 10.00      A   
ATOM    949  C   ALA   105     -22.870  -9.475  14.425  1.00 10.00      A   
ATOM    950  O   ALA   105     -22.817  -8.829  15.472  1.00 10.00      A   
ATOM    951  N   VAL   106     -23.725  -9.197  13.446  1.00 10.00      A   
ATOM    952  HN  VAL   106     -23.724  -9.759  12.641  1.00 10.00      A   
ATOM    953  CA  VAL   106     -24.660  -8.080  13.531  1.00 10.00      A   
ATOM    954  CB  VAL   106     -25.486  -7.931  12.234  1.00 10.00      A   
ATOM    955  CG1 VAL   106     -26.500  -6.799  12.352  1.00 10.00      A   
ATOM    956  CG2 VAL   106     -24.567  -7.698  11.045  1.00 10.00      A   
ATOM    957  C   VAL   106     -25.598  -8.253  14.724  1.00 10.00      A   
ATOM    958  O   VAL   106     -25.846  -7.309  15.476  1.00 10.00      A   
ATOM    959  N   ARG   107     -26.108  -9.467  14.900  1.00 10.00      A   
ATOM    960  HN  ARG   107     -25.880 -10.184  14.264  1.00 10.00      A   
ATOM    961  CA  ARG   107     -27.007  -9.755  16.003  1.00 10.00      A   
ATOM    962  CB  ARG   107     -27.632 -11.143  15.872  1.00 10.00      A   
ATOM    963  CG  ARG   107     -28.797 -11.182  14.893  1.00 10.00      A   
ATOM    964  CD  ARG   107     -29.596 -12.469  15.016  1.00 10.00      A   
ATOM    965  NE  ARG   107     -30.960 -12.315  14.506  1.00 10.00      A   
ATOM    966  HE  ARG   107     -31.117 -11.606  13.826  1.00 10.00      A   
ATOM    967  CZ  ARG   107     -31.994 -13.056  14.900  1.00 10.00      A   
ATOM    968  NH1 ARG   107     -31.827 -14.011  15.814  1.00 10.00      A   
ATOM    969 HH11 ARG   107     -32.638 -14.591  16.122  1.00 10.00      A   
ATOM    970 HH12 ARG   107     -30.885 -14.180  16.228  1.00 10.00      A   
ATOM    971  NH2 ARG   107     -33.200 -12.832  14.389  1.00 10.00      A   
ATOM    972 HH21 ARG   107     -33.338 -12.065  13.677  1.00 10.00      A   
ATOM    973 HH22 ARG   107     -34.012 -13.410  14.686  1.00 10.00      A   
ATOM    974  C   ARG   107     -26.309  -9.570  17.347  1.00 10.00      A   
ATOM    975  O   ARG   107     -26.907  -9.066  18.294  1.00 10.00      A   
ATOM    976  N   SER   108     -25.040  -9.962  17.424  1.00 10.00      A   
ATOM    977  HN  SER   108     -24.613 -10.377  16.642  1.00 10.00      A   
ATOM    978  CA  SER   108     -24.273  -9.803  18.654  1.00 10.00      A   
ATOM    979  CB  SER   108     -22.918 -10.506  18.549  1.00 10.00      A   
ATOM    980  OG  SER   108     -23.079 -11.909  18.423  1.00 10.00      A   
ATOM    981  HG  SER   108     -23.056 -12.311  19.300  1.00 10.00      A   
ATOM    982  C   SER   108     -24.080  -8.321  18.966  1.00 10.00      A   
ATOM    983  O   SER   108     -24.108  -7.906  20.125  1.00 10.00      A   
ATOM    984  N   TYR   109     -23.912  -7.523  17.917  1.00 10.00      A   
ATOM    985  HN  TYR   109     -23.900  -7.914  17.014  1.00 10.00      A   
ATOM    986  CA  TYR   109     -23.729  -6.085  18.068  1.00 10.00      A   
ATOM    987  CB  TYR   109     -23.329  -5.460  16.730  1.00 10.00      A   
ATOM    988  CG  TYR   109     -22.749  -4.069  16.846  1.00 10.00      A   
ATOM    989  CD1 TYR   109     -21.414  -3.881  17.175  1.00 10.00      A   
ATOM    990  CD2 TYR   109     -23.534  -2.944  16.626  1.00 10.00      A   
ATOM    991  CE1 TYR   109     -20.876  -2.612  17.282  1.00 10.00      A   
ATOM    992  CE2 TYR   109     -23.005  -1.672  16.730  1.00 10.00      A   
ATOM    993  CZ  TYR   109     -21.675  -1.512  17.058  1.00 10.00      A   
ATOM    994  OH  TYR   109     -21.142  -0.247  17.160  1.00 10.00      A   
ATOM    995  HH  TYR   109     -20.305  -0.212  16.663  1.00 10.00      A   
ATOM    996  C   TYR   109     -25.010  -5.437  18.591  1.00 10.00      A   
ATOM    997  O   TYR   109     -24.972  -4.400  19.251  1.00 10.00      A   
ATOM    998  N   ARG   110     -26.143  -6.067  18.297  1.00 10.00      A   
ATOM    999  HN  ARG   110     -26.105  -6.897  17.774  1.00 10.00      A   
ATOM   1000  CA  ARG   110     -27.441  -5.563  18.738  1.00 10.00      A   
ATOM   1001  CB  ARG   110     -28.511  -5.844  17.680  1.00 10.00      A   
ATOM   1002  CG  ARG   110     -28.267  -5.158  16.348  1.00 10.00      A   
ATOM   1003  CD  ARG   110     -29.213  -5.668  15.272  1.00 10.00      A   
ATOM   1004  NE  ARG   110     -30.570  -5.125  15.402  1.00 10.00      A   
ATOM   1005  HE  ARG   110     -30.835  -4.767  16.278  1.00 10.00      A   
ATOM   1006  CZ  ARG   110     -31.449  -5.099  14.399  1.00 10.00      A   
ATOM   1007  NH1 ARG   110     -31.110  -5.587  13.217  1.00 10.00      A   
ATOM   1008 HH11 ARG   110     -31.791  -5.570  12.419  1.00 10.00      A   
ATOM   1009 HH12 ARG   110     -30.163  -5.996  13.071  1.00 10.00      A   
ATOM   1010  NH2 ARG   110     -32.662  -4.590  14.579  1.00 10.00      A   
ATOM   1011 HH21 ARG   110     -32.941  -4.204  15.506  1.00 10.00      A   
ATOM   1012 HH22 ARG   110     -33.346  -4.578  13.790  1.00 10.00      A   
ATOM   1013  C   ARG   110     -27.846  -6.214  20.055  1.00 10.00      A   
ATOM   1014  O   ARG   110     -28.947  -5.992  20.558  1.00 10.00      A   
ATOM   1015  N   GLY   111     -26.950  -7.022  20.608  1.00 10.00      A   
ATOM   1016  HN  GLY   111     -26.084  -7.153  20.168  1.00 10.00      A   
ATOM   1017  CA  GLY   111     -27.230  -7.704  21.856  1.00 10.00      A   
ATOM   1018  C   GLY   111     -28.327  -8.738  21.699  1.00 10.00      A   
ATOM   1019  O   GLY   111     -29.152  -8.927  22.593  1.00 10.00      A   
ATOM   1020  N   GLN   112     -28.348  -9.397  20.550  1.00 10.00      A   
ATOM   1021  HN  GLN   112     -27.664  -9.200  19.870  1.00 10.00      A   
ATOM   1022  CA  GLN   112     -29.352 -10.410  20.266  1.00 10.00      A   
ATOM   1023  CB  GLN   112     -29.981 -10.182  18.889  1.00 10.00      A   
ATOM   1024  CG  GLN   112     -30.820  -8.918  18.785  1.00 10.00      A   
ATOM   1025  CD  GLN   112     -31.994  -8.913  19.748  1.00 10.00      A   
ATOM   1026  OE1 GLN   112     -33.081  -9.391  19.425  1.00 10.00      A   
ATOM   1027  NE2 GLN   112     -31.788  -8.364  20.935  1.00 10.00      A   
ATOM   1028 HE21 GLN   112     -30.900  -7.993  21.127  1.00 10.00      A   
ATOM   1029 HE22 GLN   112     -32.531  -8.350  21.575  1.00 10.00      A   
ATOM   1030  C   GLN   112     -28.762 -11.813  20.358  1.00 10.00      A   
ATOM   1031  O   GLN   112     -27.553 -11.982  20.549  1.00 10.00      A   
ATOM   1032  N   GLU   113     -29.624 -12.809  20.222  1.00 10.00      A   
ATOM   1033  HN  GLU   113     -30.570 -12.602  20.061  1.00 10.00      A   
ATOM   1034  CA  GLU   113     -29.215 -14.202  20.291  1.00 10.00      A   
ATOM   1035  CB  GLU   113     -30.415 -15.061  20.694  1.00 10.00      A   
ATOM   1036  CG  GLU   113     -30.106 -16.531  20.936  1.00 10.00      A   
ATOM   1037  CD  GLU   113     -31.347 -17.326  21.291  1.00 10.00      A   
ATOM   1038  OE1 GLU   113     -32.449 -16.950  20.831  1.00 10.00      A   
ATOM   1039  OE2 GLU   113     -31.232 -18.330  22.033  1.00 10.00      A   
ATOM   1040  C   GLU   113     -28.664 -14.666  18.946  1.00 10.00      A   
ATOM   1041  O   GLU   113     -29.185 -14.295  17.888  1.00 10.00      A   
ATOM   1042  N   THR   114     -27.597 -15.455  18.994  1.00 10.00      A   
ATOM   1043  HN  THR   114     -27.215 -15.691  19.866  1.00 10.00      A   
ATOM   1044  CA  THR   114     -26.974 -15.981  17.791  1.00 10.00      A   
ATOM   1045  CB  THR   114     -25.621 -16.635  18.120  1.00 10.00      A   
ATOM   1046  OG1 THR   114     -25.680 -17.217  19.432  1.00 10.00      A   
ATOM   1047  HG1 THR   114     -26.325 -17.934  19.438  1.00 10.00      A   
ATOM   1048  CG2 THR   114     -24.516 -15.592  18.090  1.00 10.00      A   
ATOM   1049  C   THR   114     -27.882 -17.000  17.116  1.00 10.00      A   
ATOM   1050  O   THR   114     -28.694 -17.653  17.775  1.00 10.00      A   
ATOM   1051  N   LEU   115     -27.741 -17.143  15.809  1.00 10.00      A   
ATOM   1052  HN  LEU   115     -27.053 -16.621  15.337  1.00 10.00      A   
ATOM   1053  CA  LEU   115     -28.567 -18.074  15.062  1.00 10.00      A   
ATOM   1054  CB  LEU   115     -29.066 -17.440  13.763  1.00 10.00      A   
ATOM   1055  CG  LEU   115     -30.297 -16.542  13.880  1.00 10.00      A   
ATOM   1056  CD1 LEU   115     -30.669 -15.973  12.522  1.00 10.00      A   
ATOM   1057  CD2 LEU   115     -31.466 -17.310  14.476  1.00 10.00      A   
ATOM   1058  C   LEU   115     -27.833 -19.371  14.764  1.00 10.00      A   
ATOM   1059  O   LEU   115     -26.761 -19.367  14.152  1.00 10.00      A   
ATOM   1060  N   ASP   116     -28.410 -20.474  15.222  1.00 10.00      A   
ATOM   1061  HN  ASP   116     -29.242 -20.397  15.738  1.00 10.00      A   
ATOM   1062  CA  ASP   116     -27.843 -21.796  14.993  1.00 10.00      A   
ATOM   1063  CB  ASP   116     -28.646 -22.847  15.771  1.00 10.00      A   
ATOM   1064  CG  ASP   116     -28.454 -24.254  15.249  1.00 10.00      A   
ATOM   1065  OD1 ASP   116     -29.360 -24.761  14.559  1.00 10.00      A   
ATOM   1066  OD2 ASP   116     -27.393 -24.855  15.521  1.00 10.00      A   
ATOM   1067  C   ASP   116     -27.855 -22.109  13.498  1.00 10.00      A   
ATOM   1068  O   ASP   116     -28.700 -21.597  12.769  1.00 10.00      A   
ATOM   1069  N   ARG   117     -26.919 -22.937  13.043  1.00 10.00      A   
ATOM   1070  HN  ARG   117     -26.268 -23.316  13.675  1.00 10.00      A   
ATOM   1071  CA  ARG   117     -26.828 -23.295  11.624  1.00 10.00      A   
ATOM   1072  CB  ARG   117     -25.735 -24.338  11.374  1.00 10.00      A   
ATOM   1073  CG  ARG   117     -24.324 -23.836  11.639  1.00 10.00      A   
ATOM   1074  CD  ARG   117     -23.286 -24.919  11.384  1.00 10.00      A   
ATOM   1075  NE  ARG   117     -22.966 -25.061   9.962  1.00 10.00      A   
ATOM   1076  HE  ARG   117     -23.692 -24.911   9.317  1.00 10.00      A   
ATOM   1077  CZ  ARG   117     -21.761 -25.385   9.501  1.00 10.00      A   
ATOM   1078  NH1 ARG   117     -20.762 -25.612  10.342  1.00 10.00      A   
ATOM   1079 HH11 ARG   117     -20.914 -25.537  11.370  1.00 10.00      A   
ATOM   1080 HH12 ARG   117     -19.818 -25.867   9.977  1.00 10.00      A   
ATOM   1081  NH2 ARG   117     -21.554 -25.482   8.197  1.00 10.00      A   
ATOM   1082 HH21 ARG   117     -22.335 -25.304   7.527  1.00 10.00      A   
ATOM   1083 HH22 ARG   117     -20.611 -25.735   7.835  1.00 10.00      A   
ATOM   1084  C   ARG   117     -28.166 -23.766  11.045  1.00 10.00      A   
ATOM   1085  O   ARG   117     -28.547 -23.361   9.946  1.00 10.00      A   
ATOM   1086  N   PHE   118     -28.885 -24.594  11.791  1.00 10.00      A   
ATOM   1087  HN  PHE   118     -28.554 -24.857  12.679  1.00 10.00      A   
ATOM   1088  CA  PHE   118     -30.169 -25.108  11.332  1.00 10.00      A   
ATOM   1089  CB  PHE   118     -30.534 -26.390  12.086  1.00 10.00      A   
ATOM   1090  CG  PHE   118     -31.854 -26.982  11.684  1.00 10.00      A   
ATOM   1091  CD1 PHE   118     -32.012 -27.578  10.442  1.00 10.00      A   
ATOM   1092  CD2 PHE   118     -32.937 -26.942  12.546  1.00 10.00      A   
ATOM   1093  CE1 PHE   118     -33.227 -28.122  10.068  1.00 10.00      A   
ATOM   1094  CE2 PHE   118     -34.154 -27.483  12.180  1.00 10.00      A   
ATOM   1095  CZ  PHE   118     -34.299 -28.074  10.939  1.00 10.00      A   
ATOM   1096  C   PHE   118     -31.270 -24.061  11.494  1.00 10.00      A   
ATOM   1097  O   PHE   118     -32.122 -23.894  10.615  1.00 10.00      A   
ATOM   1098  N   ASP   119     -31.237 -23.351  12.617  1.00 10.00      A   
ATOM   1099  HN  ASP   119     -30.524 -23.526  13.271  1.00 10.00      A   
ATOM   1100  CA  ASP   119     -32.231 -22.319  12.902  1.00 10.00      A   
ATOM   1101  CB  ASP   119     -32.017 -21.743  14.305  1.00 10.00      A   
ATOM   1102  CG  ASP   119     -33.298 -21.230  14.934  1.00 10.00      A   
ATOM   1103  OD1 ASP   119     -33.981 -22.019  15.627  1.00 10.00      A   
ATOM   1104  OD2 ASP   119     -33.629 -20.043  14.747  1.00 10.00      A   
ATOM   1105  C   ASP   119     -32.155 -21.206  11.861  1.00 10.00      A   
ATOM   1106  O   ASP   119     -33.177 -20.710  11.379  1.00 10.00      A   
ATOM   1107  N   PHE   120     -30.928 -20.830  11.513  1.00 10.00      A   
ATOM   1108  HN  PHE   120     -30.157 -21.259  11.952  1.00 10.00      A   
ATOM   1109  CA  PHE   120     -30.684 -19.794  10.517  1.00 10.00      A   
ATOM   1110  CB  PHE   120     -29.182 -19.478  10.427  1.00 10.00      A   
ATOM   1111  CG  PHE   120     -28.789 -18.632   9.243  1.00 10.00      A   
ATOM   1112  CD1 PHE   120     -28.945 -17.256   9.273  1.00 10.00      A   
ATOM   1113  CD2 PHE   120     -28.264 -19.215   8.099  1.00 10.00      A   
ATOM   1114  CE1 PHE   120     -28.588 -16.478   8.187  1.00 10.00      A   
ATOM   1115  CE2 PHE   120     -27.905 -18.444   7.010  1.00 10.00      A   
ATOM   1116  CZ  PHE   120     -28.067 -17.074   7.054  1.00 10.00      A   
ATOM   1117  C   PHE   120     -31.209 -20.230   9.153  1.00 10.00      A   
ATOM   1118  O   PHE   120     -31.781 -19.430   8.420  1.00 10.00      A   
ATOM   1119  N   GLN   121     -31.015 -21.505   8.829  1.00 10.00      A   
ATOM   1120  HN  GLN   121     -30.565 -22.096   9.469  1.00 10.00      A   
ATOM   1121  CA  GLN   121     -31.464 -22.054   7.552  1.00 10.00      A   
ATOM   1122  CB  GLN   121     -31.117 -23.549   7.463  1.00 10.00      A   
ATOM   1123  CG  GLN   121     -31.276 -24.165   6.076  1.00 10.00      A   
ATOM   1124  CD  GLN   121     -32.710 -24.533   5.738  1.00 10.00      A   
ATOM   1125  OE1 GLN   121     -33.501 -24.894   6.612  1.00 10.00      A   
ATOM   1126  NE2 GLN   121     -33.054 -24.447   4.466  1.00 10.00      A   
ATOM   1127 HE21 GLN   121     -32.372 -24.160   3.821  1.00 10.00      A   
ATOM   1128 HE22 GLN   121     -33.984 -24.661   4.217  1.00 10.00      A   
ATOM   1129  C   GLN   121     -32.964 -21.852   7.381  1.00 10.00      A   
ATOM   1130  O   GLN   121     -33.423 -21.370   6.343  1.00 10.00      A   
ATOM   1131  N   ASP   122     -33.719 -22.206   8.416  1.00 10.00      A   
ATOM   1132  HN  ASP   122     -33.289 -22.570   9.221  1.00 10.00      A   
ATOM   1133  CA  ASP   122     -35.170 -22.075   8.380  1.00 10.00      A   
ATOM   1134  CB  ASP   122     -35.817 -22.735   9.597  1.00 10.00      A   
ATOM   1135  CG  ASP   122     -37.308 -22.931   9.408  1.00 10.00      A   
ATOM   1136  OD1 ASP   122     -37.698 -23.706   8.505  1.00 10.00      A   
ATOM   1137  OD2 ASP   122     -38.099 -22.310  10.153  1.00 10.00      A   
ATOM   1138  C   ASP   122     -35.597 -20.618   8.272  1.00 10.00      A   
ATOM   1139  O   ASP   122     -36.480 -20.280   7.485  1.00 10.00      A   
ATOM   1140  N   LEU   123     -34.951 -19.753   9.047  1.00 10.00      A   
ATOM   1141  HN  LEU   123     -34.245 -20.080   9.645  1.00 10.00      A   
ATOM   1142  CA  LEU   123     -35.270 -18.328   9.029  1.00 10.00      A   
ATOM   1143  CB  LEU   123     -34.520 -17.592  10.140  1.00 10.00      A   
ATOM   1144  CG  LEU   123     -35.069 -16.213  10.512  1.00 10.00      A   
ATOM   1145  CD1 LEU   123     -36.400 -16.342  11.236  1.00 10.00      A   
ATOM   1146  CD2 LEU   123     -34.067 -15.436  11.351  1.00 10.00      A   
ATOM   1147  C   LEU   123     -34.934 -17.720   7.669  1.00 10.00      A   
ATOM   1148  O   LEU   123     -35.684 -16.901   7.134  1.00 10.00      A   
ATOM   1149  N   MET   124     -33.805 -18.137   7.113  1.00 10.00      A   
ATOM   1150  HN  MET   124     -33.247 -18.785   7.596  1.00 10.00      A   
ATOM   1151  CA  MET   124     -33.365 -17.658   5.813  1.00 10.00      A   
ATOM   1152  CB  MET   124     -31.971 -18.205   5.492  1.00 10.00      A   
ATOM   1153  CG  MET   124     -31.384 -17.701   4.183  1.00 10.00      A   
ATOM   1154  SD  MET   124     -29.952 -18.662   3.652  1.00 10.00      A   
ATOM   1155  CE  MET   124     -30.712 -20.246   3.306  1.00 10.00      A   
ATOM   1156  C   MET   124     -34.355 -18.098   4.742  1.00 10.00      A   
ATOM   1157  O   MET   124     -34.746 -17.307   3.884  1.00 10.00      A   
ATOM   1158  N   GLU   125     -34.773 -19.360   4.817  1.00 10.00      A   
ATOM   1159  HN  GLU   125     -34.431 -19.935   5.538  1.00 10.00      A   
ATOM   1160  CA  GLU   125     -35.723 -19.909   3.856  1.00 10.00      A   
ATOM   1161  CB  GLU   125     -35.912 -21.415   4.055  1.00 10.00      A   
ATOM   1162  CG  GLU   125     -36.289 -22.160   2.784  1.00 10.00      A   
ATOM   1163  CD  GLU   125     -36.510 -23.640   3.012  1.00 10.00      A   
ATOM   1164  OE1 GLU   125     -35.513 -24.388   3.093  1.00 10.00      A   
ATOM   1165  OE2 GLU   125     -37.684 -24.063   3.098  1.00 10.00      A   
ATOM   1166  C   GLU   125     -37.062 -19.184   3.946  1.00 10.00      A   
ATOM   1167  O   GLU   125     -37.742 -19.001   2.939  1.00 10.00      A   
ATOM   1168  N   GLU   126     -37.430 -18.774   5.158  1.00 10.00      A   
ATOM   1169  HN  GLU   126     -36.852 -18.977   5.928  1.00 10.00      A   
ATOM   1170  CA  GLU   126     -38.676 -18.045   5.381  1.00 10.00      A   
ATOM   1171  CB  GLU   126     -38.846 -17.733   6.871  1.00 10.00      A   
ATOM   1172  CG  GLU   126     -40.020 -16.821   7.197  1.00 10.00      A   
ATOM   1173  CD  GLU   126     -39.600 -15.588   7.974  1.00 10.00      A   
ATOM   1174  OE1 GLU   126     -39.147 -15.735   9.126  1.00 10.00      A   
ATOM   1175  OE2 GLU   126     -39.736 -14.465   7.439  1.00 10.00      A   
ATOM   1176  C   GLU   126     -38.668 -16.751   4.574  1.00 10.00      A   
ATOM   1177  O   GLU   126     -39.642 -16.417   3.894  1.00 10.00      A   
ATOM   1178  N   LYS   127     -37.549 -16.040   4.641  1.00 10.00      A   
ATOM   1179  HN  LYS   127     -36.810 -16.366   5.201  1.00 10.00      A   
ATOM   1180  CA  LYS   127     -37.390 -14.789   3.916  1.00 10.00      A   
ATOM   1181  CB  LYS   127     -36.066 -14.114   4.292  1.00 10.00      A   
ATOM   1182  CG  LYS   127     -35.943 -13.755   5.767  1.00 10.00      A   
ATOM   1183  CD  LYS   127     -37.063 -12.824   6.209  1.00 10.00      A   
ATOM   1184  CE  LYS   127     -37.025 -12.575   7.708  1.00 10.00      A   
ATOM   1185  NZ  LYS   127     -38.383 -12.314   8.252  1.00 10.00      A   
ATOM   1186  HZ1 LYS   127     -39.038 -13.075   7.952  1.00 10.00      A   
ATOM   1187  HZ2 LYS   127     -38.744 -11.403   7.903  1.00 10.00      A   
ATOM   1188  HZ3 LYS   127     -38.353 -12.290   9.292  1.00 10.00      A   
ATOM   1189  C   LYS   127     -37.444 -15.039   2.415  1.00 10.00      A   
ATOM   1190  O   LYS   127     -38.080 -14.288   1.670  1.00 10.00      A   
ATOM   1191  N   ILE   128     -36.787 -16.110   1.986  1.00 10.00      A   
ATOM   1192  HN  ILE   128     -36.311 -16.668   2.641  1.00 10.00      A   
ATOM   1193  CA  ILE   128     -36.750 -16.487   0.579  1.00 10.00      A   
ATOM   1194  CB  ILE   128     -35.851 -17.725   0.361  1.00 10.00      A   
ATOM   1195  CG1 ILE   128     -34.410 -17.418   0.773  1.00 10.00      A   
ATOM   1196  CG2 ILE   128     -35.904 -18.186  -1.087  1.00 10.00      A   
ATOM   1197  CD1 ILE   128     -33.486 -18.618   0.735  1.00 10.00      A   
ATOM   1198  C   ILE   128     -38.156 -16.796   0.070  1.00 10.00      A   
ATOM   1199  O   ILE   128     -38.568 -16.311  -0.986  1.00 10.00      A   
ATOM   1200  N   ALA   129     -38.887 -17.594   0.842  1.00 10.00      A   
ATOM   1201  HN  ALA   129     -38.496 -17.933   1.679  1.00 10.00      A   
ATOM   1202  CA  ALA   129     -40.244 -17.990   0.490  1.00 10.00      A   
ATOM   1203  CB  ALA   129     -40.777 -19.003   1.493  1.00 10.00      A   
ATOM   1204  C   ALA   129     -41.179 -16.788   0.396  1.00 10.00      A   
ATOM   1205  O   ALA   129     -41.954 -16.673  -0.553  1.00 10.00      A   
ATOM   1206  N   LEU   130     -41.099 -15.888   1.371  1.00 10.00      A   
ATOM   1207  HN  LEU   130     -40.458 -16.029   2.104  1.00 10.00      A   
ATOM   1208  CA  LEU   130     -41.953 -14.701   1.386  1.00 10.00      A   
ATOM   1209  CB  LEU   130     -41.779 -13.918   2.691  1.00 10.00      A   
ATOM   1210  CG  LEU   130     -42.824 -12.833   2.974  1.00 10.00      A   
ATOM   1211  CD1 LEU   130     -43.262 -12.877   4.429  1.00 10.00      A   
ATOM   1212  CD2 LEU   130     -42.286 -11.454   2.619  1.00 10.00      A   
ATOM   1213  C   LEU   130     -41.683 -13.805   0.180  1.00 10.00      A   
ATOM   1214  O   LEU   130     -42.601 -13.214  -0.390  1.00 10.00      A   
ATOM   1215  N   LEU   131     -40.422 -13.720  -0.215  1.00 10.00      A   
ATOM   1216  HN  LEU   131     -39.733 -14.221   0.272  1.00 10.00      A   
ATOM   1217  CA  LEU   131     -40.032 -12.898  -1.353  1.00 10.00      A   
ATOM   1218  CB  LEU   131     -38.563 -12.485  -1.236  1.00 10.00      A   
ATOM   1219  CG  LEU   131     -38.226 -11.482  -0.130  1.00 10.00      A   
ATOM   1220  CD1 LEU   131     -36.722 -11.277  -0.036  1.00 10.00      A   
ATOM   1221  CD2 LEU   131     -38.934 -10.158  -0.378  1.00 10.00      A   
ATOM   1222  C   LEU   131     -40.265 -13.636  -2.668  1.00 10.00      A   
ATOM   1223  O   LEU   131     -40.043 -13.083  -3.749  1.00 10.00      A   
ATOM   1224  N   LYS   132     -40.717 -14.886  -2.561  1.00 10.00      A   
ATOM   1225  HN  LYS   132     -40.877 -15.254  -1.666  1.00 10.00      A   
ATOM   1226  CA  LYS   132     -40.981 -15.726  -3.725  1.00 10.00      A   
ATOM   1227  CB  LYS   132     -42.149 -15.176  -4.552  1.00 10.00      A   
ATOM   1228  CG  LYS   132     -43.456 -15.091  -3.777  1.00 10.00      A   
ATOM   1229  CD  LYS   132     -44.590 -14.570  -4.641  1.00 10.00      A   
ATOM   1230  CE  LYS   132     -45.887 -14.493  -3.852  1.00 10.00      A   
ATOM   1231  NZ  LYS   132     -47.034 -14.072  -4.698  1.00 10.00      A   
ATOM   1232  HZ1 LYS   132     -47.160 -14.733  -5.493  1.00 10.00      A   
ATOM   1233  HZ2 LYS   132     -46.866 -13.120  -5.080  1.00 10.00      A   
ATOM   1234  HZ3 LYS   132     -47.907 -14.057  -4.132  1.00 10.00      A   
ATOM   1235  C   LYS   132     -39.720 -15.882  -4.567  1.00 10.00      A   
ATOM   1236  O   LYS   132     -39.734 -15.704  -5.786  1.00 10.00      A   
ATOM   1237  N   MET   133     -38.626 -16.204  -3.896  1.00 10.00      A   
ATOM   1238  HN  MET   133     -38.683 -16.336  -2.922  1.00 10.00      A   
ATOM   1239  CA  MET   133     -37.343 -16.380  -4.555  1.00 10.00      A   
ATOM   1240  CB  MET   133     -36.270 -15.547  -3.845  1.00 10.00      A   
ATOM   1241  CG  MET   133     -36.398 -14.049  -4.066  1.00 10.00      A   
ATOM   1242  SD  MET   133     -36.111 -13.575  -5.780  1.00 10.00      A   
ATOM   1243  CE  MET   133     -36.517 -11.832  -5.717  1.00 10.00      A   
ATOM   1244  C   MET   133     -36.943 -17.852  -4.562  1.00 10.00      A   
ATOM   1245  O   MET   133     -37.457 -18.641  -3.766  1.00 10.00      A   
ATOM   1246  N   PRO   134     -36.045 -18.245  -5.481  1.00 10.00      A   
ATOM   1247  CA  PRO   134     -35.563 -19.627  -5.581  1.00 10.00      A   
ATOM   1248  CB  PRO   134     -34.648 -19.605  -6.815  1.00 10.00      A   
ATOM   1249  CG  PRO   134     -35.026 -18.369  -7.558  1.00 10.00      A   
ATOM   1250  CD  PRO   134     -35.447 -17.382  -6.512  1.00 10.00      A   
ATOM   1251  C   PRO   134     -34.756 -20.031  -4.347  1.00 10.00      A   
ATOM   1252  O   PRO   134     -33.925 -19.264  -3.859  1.00 10.00      A   
ATOM   1253  N   GLU   135     -34.990 -21.241  -3.858  1.00 10.00      A   
ATOM   1254  HN  GLU   135     -35.651 -21.814  -4.301  1.00 10.00      A   
ATOM   1255  CA  GLU   135     -34.285 -21.742  -2.685  1.00 10.00      A   
ATOM   1256  CB  GLU   135     -34.951 -23.010  -2.149  1.00 10.00      A   
ATOM   1257  CG  GLU   135     -36.439 -22.879  -1.875  1.00 10.00      A   
ATOM   1258  CD  GLU   135     -37.283 -23.213  -3.087  1.00 10.00      A   
ATOM   1259  OE1 GLU   135     -36.984 -24.213  -3.771  1.00 10.00      A   
ATOM   1260  OE2 GLU   135     -38.246 -22.474  -3.367  1.00 10.00      A   
ATOM   1261  C   GLU   135     -32.826 -22.032  -3.016  1.00 10.00      A   
ATOM   1262  O   GLU   135     -31.968 -22.055  -2.134  1.00 10.00      A   
ATOM   1263  N   ASP   136     -32.551 -22.258  -4.293  1.00 10.00      A   
ATOM   1264  HN  ASP   136     -33.281 -22.229  -4.954  1.00 10.00      A   
ATOM   1265  CA  ASP   136     -31.194 -22.550  -4.750  1.00 10.00      A   
ATOM   1266  CB  ASP   136     -31.190 -23.695  -5.774  1.00 10.00      A   
ATOM   1267  CG  ASP   136     -31.784 -23.320  -7.122  1.00 10.00      A   
ATOM   1268  OD1 ASP   136     -32.800 -22.593  -7.151  1.00 10.00      A   
ATOM   1269  OD2 ASP   136     -31.252 -23.775  -8.159  1.00 10.00      A   
ATOM   1270  C   ASP   136     -30.534 -21.307  -5.336  1.00 10.00      A   
ATOM   1271  O   ASP   136     -29.535 -21.396  -6.046  1.00 10.00      A   
ATOM   1272  N   LEU   137     -31.087 -20.149  -5.005  1.00 10.00      A   
ATOM   1273  HN  LEU   137     -31.872 -20.153  -4.418  1.00 10.00      A   
ATOM   1274  CA  LEU   137     -30.576 -18.871  -5.491  1.00 10.00      A   
ATOM   1275  CB  LEU   137     -31.445 -17.725  -4.960  1.00 10.00      A   
ATOM   1276  CG  LEU   137     -31.145 -16.327  -5.506  1.00 10.00      A   
ATOM   1277  CD1 LEU   137     -31.678 -16.180  -6.923  1.00 10.00      A   
ATOM   1278  CD2 LEU   137     -31.731 -15.259  -4.595  1.00 10.00      A   
ATOM   1279  C   LEU   137     -29.125 -18.652  -5.068  1.00 10.00      A   
ATOM   1280  O   LEU   137     -28.345 -18.036  -5.790  1.00 10.00      A   
ATOM   1281  N   LEU   138     -28.765 -19.179  -3.908  1.00 10.00      A   
ATOM   1282  HN  LEU   138     -29.421 -19.690  -3.391  1.00 10.00      A   
ATOM   1283  CA  LEU   138     -27.416 -19.015  -3.385  1.00 10.00      A   
ATOM   1284  CB  LEU   138     -27.433 -19.018  -1.857  1.00 10.00      A   
ATOM   1285  CG  LEU   138     -28.212 -17.889  -1.183  1.00 10.00      A   
ATOM   1286  CD1 LEU   138     -28.361 -18.168   0.301  1.00 10.00      A   
ATOM   1287  CD2 LEU   138     -27.523 -16.553  -1.409  1.00 10.00      A   
ATOM   1288  C   LEU   138     -26.456 -20.088  -3.885  1.00 10.00      A   
ATOM   1289  O   LEU   138     -25.277 -20.074  -3.535  1.00 10.00      A   
ATOM   1290  N   THR   139     -26.948 -21.015  -4.697  1.00 10.00      A   
ATOM   1291  HN  THR   139     -27.894 -20.982  -4.957  1.00 10.00      A   
ATOM   1292  CA  THR   139     -26.106 -22.088  -5.206  1.00 10.00      A   
ATOM   1293  CB  THR   139     -26.369 -23.393  -4.432  1.00 10.00      A   
ATOM   1294  OG1 THR   139     -27.736 -23.417  -3.994  1.00 10.00      A   
ATOM   1295  HG1 THR   139     -27.782 -23.119  -3.077  1.00 10.00      A   
ATOM   1296  CG2 THR   139     -25.453 -23.496  -3.222  1.00 10.00      A   
ATOM   1297  C   THR   139     -26.343 -22.335  -6.692  1.00 10.00      A   
ATOM   1298  O   THR   139     -26.156 -23.449  -7.180  1.00 10.00      A   
ATOM   1299  N   ARG   140     -26.739 -21.297  -7.416  1.00 10.00      A   
ATOM   1300  HN  ARG   140     -26.854 -20.425  -6.985  1.00 10.00      A   
ATOM   1301  CA  ARG   140     -26.996 -21.432  -8.844  1.00 10.00      A   
ATOM   1302  CB  ARG   140     -28.499 -21.354  -9.143  1.00 10.00      A   
ATOM   1303  CG  ARG   140     -29.097 -19.961  -9.032  1.00 10.00      A   
ATOM   1304  CD  ARG   140     -30.548 -19.952  -9.473  1.00 10.00      A   
ATOM   1305  NE  ARG   140     -31.032 -18.599  -9.734  1.00 10.00      A   
ATOM   1306  HE  ARG   140     -30.441 -17.843  -9.465  1.00 10.00      A   
ATOM   1307  CZ  ARG   140     -32.194 -18.321 -10.315  1.00 10.00      A   
ATOM   1308  NH1 ARG   140     -33.002 -19.303 -10.708  1.00 10.00      A   
ATOM   1309 HH11 ARG   140     -32.729 -20.301 -10.567  1.00 10.00      A   
ATOM   1310 HH12 ARG   140     -33.913 -19.077 -11.163  1.00 10.00      A   
ATOM   1311  NH2 ARG   140     -32.540 -17.058 -10.522  1.00 10.00      A   
ATOM   1312 HH21 ARG   140     -31.895 -16.276 -10.229  1.00 10.00      A   
ATOM   1313 HH22 ARG   140     -33.450 -16.832 -10.975  1.00 10.00      A   
ATOM   1314  C   ARG   140     -26.246 -20.376  -9.643  1.00 10.00      A   
ATOM   1315  O   ARG   140     -25.652 -19.456  -9.076  1.00 10.00      A   
ATOM   1316  N   SER   141     -26.270 -20.526 -10.958  1.00 10.00      A   
ATOM   1317  HN  SER   141     -26.734 -21.300 -11.342  1.00 10.00      A   
ATOM   1318  CA  SER   141     -25.620 -19.588 -11.853  1.00 10.00      A   
ATOM   1319  CB  SER   141     -24.203 -20.062 -12.187  1.00 10.00      A   
ATOM   1320  OG  SER   141     -24.049 -21.453 -11.940  1.00 10.00      A   
ATOM   1321  HG  SER   141     -23.198 -21.604 -11.505  1.00 10.00      A   
ATOM   1322  C   SER   141     -26.445 -19.427 -13.126  1.00 10.00      A   
ATOM   1323  O   SER   141     -26.503 -20.334 -13.958  1.00 10.00      A   
ATOM   1324  N   VAL   142     -27.106 -18.287 -13.260  1.00 10.00      A   
ATOM   1325  HN  VAL   142     -27.040 -17.609 -12.552  1.00 10.00      A   
ATOM   1326  CA  VAL   142     -27.933 -18.019 -14.431  1.00 10.00      A   
ATOM   1327  CB  VAL   142     -29.161 -17.148 -14.098  1.00 10.00      A   
ATOM   1328  CG1 VAL   142     -30.098 -17.883 -13.155  1.00 10.00      A   
ATOM   1329  CG2 VAL   142     -28.734 -15.817 -13.501  1.00 10.00      A   
ATOM   1330  C   VAL   142     -27.133 -17.360 -15.548  1.00 10.00      A   
ATOM   1331  O   VAL   142     -25.961 -17.011 -15.374  1.00 10.00      A   
ATOM   1332  N   ASN   143     -27.780 -17.193 -16.691  1.00 10.00      A   
ATOM   1333  HN  ASN   143     -28.714 -17.487 -16.755  1.00 10.00      A   
ATOM   1334  CA  ASN   143     -27.154 -16.586 -17.854  1.00 10.00      A   
ATOM   1335  CB  ASN   143     -27.977 -16.912 -19.104  1.00 10.00      A   
ATOM   1336  CG  ASN   143     -27.323 -16.447 -20.389  1.00 10.00      A   
ATOM   1337  OD1 ASN   143     -27.539 -15.320 -20.833  1.00 10.00      A   
ATOM   1338  ND2 ASN   143     -26.521 -17.310 -20.993  1.00 10.00      A   
ATOM   1339 HD21 ASN   143     -26.395 -18.192 -20.581  1.00 10.00      A   
ATOM   1340 HD22 ASN   143     -26.084 -17.034 -21.828  1.00 10.00      A   
ATOM   1341  C   ASN   143     -27.030 -15.075 -17.673  1.00 10.00      A   
ATOM   1342  O   ASN   143     -27.794 -14.468 -16.918  1.00 10.00      A   
ATOM   1343  N   VAL   144     -26.066 -14.479 -18.371  1.00 10.00      A   
ATOM   1344  HN  VAL   144     -25.489 -15.032 -18.945  1.00 10.00      A   
ATOM   1345  CA  VAL   144     -25.815 -13.039 -18.306  1.00 10.00      A   
ATOM   1346  CB  VAL   144     -24.624 -12.630 -19.207  1.00 10.00      A   
ATOM   1347  CG1 VAL   144     -24.956 -12.815 -20.680  1.00 10.00      A   
ATOM   1348  CG2 VAL   144     -24.171 -11.205 -18.920  1.00 10.00      A   
ATOM   1349  C   VAL   144     -27.063 -12.219 -18.665  1.00 10.00      A   
ATOM   1350  O   VAL   144     -27.187 -11.058 -18.265  1.00 10.00      A   
ATOM   1351  N   GLY   145     -27.992 -12.835 -19.397  1.00 10.00      A   
ATOM   1352  HN  GLY   145     -27.837 -13.762 -19.685  1.00 10.00      A   
ATOM   1353  CA  GLY   145     -29.219 -12.157 -19.788  1.00 10.00      A   
ATOM   1354  C   GLY   145     -30.033 -11.677 -18.598  1.00 10.00      A   
ATOM   1355  O   GLY   145     -30.826 -10.740 -18.712  1.00 10.00      A   
ATOM   1356  N   PHE   146     -29.833 -12.319 -17.456  1.00 10.00      A   
ATOM   1357  HN  PHE   146     -29.186 -13.060 -17.432  1.00 10.00      A   
ATOM   1358  CA  PHE   146     -30.540 -11.954 -16.237  1.00 10.00      A   
ATOM   1359  CB  PHE   146     -31.522 -13.059 -15.827  1.00 10.00      A   
ATOM   1360  CG  PHE   146     -32.781 -13.094 -16.647  1.00 10.00      A   
ATOM   1361  CD1 PHE   146     -32.934 -14.017 -17.667  1.00 10.00      A   
ATOM   1362  CD2 PHE   146     -33.812 -12.205 -16.396  1.00 10.00      A   
ATOM   1363  CE1 PHE   146     -34.092 -14.053 -18.422  1.00 10.00      A   
ATOM   1364  CE2 PHE   146     -34.972 -12.234 -17.147  1.00 10.00      A   
ATOM   1365  CZ  PHE   146     -35.113 -13.160 -18.162  1.00 10.00      A   
ATOM   1366  C   PHE   146     -29.552 -11.686 -15.107  1.00 10.00      A   
ATOM   1367  O   PHE   146     -29.884 -11.842 -13.931  1.00 10.00      A   
ATOM   1368  N   SER   147     -28.342 -11.265 -15.472  1.00 10.00      A   
ATOM   1369  HN  SER   147     -28.147 -11.137 -16.425  1.00 10.00      A   
ATOM   1370  CA  SER   147     -27.299 -10.986 -14.490  1.00 10.00      A   
ATOM   1371  CB  SER   147     -25.998 -10.590 -15.190  1.00 10.00      A   
ATOM   1372  OG  SER   147     -26.241  -9.630 -16.209  1.00 10.00      A   
ATOM   1373  HG  SER   147     -26.375 -10.084 -17.053  1.00 10.00      A   
ATOM   1374  C   SER   147     -27.729  -9.904 -13.501  1.00 10.00      A   
ATOM   1375  O   SER   147     -27.602 -10.076 -12.285  1.00 10.00      A   
ATOM   1376  N   GLY   148     -28.250  -8.798 -14.029  1.00 10.00      A   
ATOM   1377  HN  GLY   148     -28.328  -8.724 -15.005  1.00 10.00      A   
ATOM   1378  CA  GLY   148     -28.694  -7.707 -13.185  1.00 10.00      A   
ATOM   1379  C   GLY   148     -29.804  -8.133 -12.247  1.00 10.00      A   
ATOM   1380  O   GLY   148     -29.784  -7.803 -11.061  1.00 10.00      A   
ATOM   1381  N   GLY   149     -30.765  -8.880 -12.782  1.00 10.00      A   
ATOM   1382  HN  GLY   149     -30.720  -9.113 -13.735  1.00 10.00      A   
ATOM   1383  CA  GLY   149     -31.873  -9.353 -11.982  1.00 10.00      A   
ATOM   1384  C   GLY   149     -31.413 -10.282 -10.881  1.00 10.00      A   
ATOM   1385  O   GLY   149     -31.871 -10.179  -9.745  1.00 10.00      A   
ATOM   1386  N   GLU   150     -30.487 -11.173 -11.215  1.00 10.00      A   
ATOM   1387  HN  GLU   150     -30.154 -11.194 -12.141  1.00 10.00      A   
ATOM   1388  CA  GLU   150     -29.952 -12.124 -10.252  1.00 10.00      A   
ATOM   1389  CB  GLU   150     -29.044 -13.134 -10.947  1.00 10.00      A   
ATOM   1390  CG  GLU   150     -28.662 -14.316 -10.077  1.00 10.00      A   
ATOM   1391  CD  GLU   150     -29.804 -15.288  -9.860  1.00 10.00      A   
ATOM   1392  OE1 GLU   150     -30.976 -14.915 -10.097  1.00 10.00      A   
ATOM   1393  OE2 GLU   150     -29.531 -16.437  -9.451  1.00 10.00      A   
ATOM   1394  C   GLU   150     -29.183 -11.401  -9.154  1.00 10.00      A   
ATOM   1395  O   GLU   150     -29.278 -11.751  -7.974  1.00 10.00      A   
ATOM   1396  N   LYS   151     -28.419 -10.391  -9.551  1.00 10.00      A   
ATOM   1397  HN  LYS   151     -28.364 -10.181 -10.510  1.00 10.00      A   
ATOM   1398  CA  LYS   151     -27.651  -9.598  -8.605  1.00 10.00      A   
ATOM   1399  CB  LYS   151     -26.784  -8.576  -9.342  1.00 10.00      A   
ATOM   1400  CG  LYS   151     -25.492  -9.153  -9.896  1.00 10.00      A   
ATOM   1401  CD  LYS   151     -24.760  -8.143 -10.762  1.00 10.00      A   
ATOM   1402  CE  LYS   151     -23.388  -8.659 -11.158  1.00 10.00      A   
ATOM   1403  NZ  LYS   151     -22.719  -7.775 -12.148  1.00 10.00      A   
ATOM   1404  HZ1 LYS   151     -21.729  -8.069 -12.279  1.00 10.00      A   
ATOM   1405  HZ2 LYS   151     -22.735  -6.790 -11.819  1.00 10.00      A   
ATOM   1406  HZ3 LYS   151     -23.207  -7.830 -13.065  1.00 10.00      A   
ATOM   1407  C   LYS   151     -28.592  -8.893  -7.638  1.00 10.00      A   
ATOM   1408  O   LYS   151     -28.369  -8.896  -6.428  1.00 10.00      A   
ATOM   1409  N   LYS   152     -29.655  -8.307  -8.184  1.00 10.00      A   
ATOM   1410  HN  LYS   152     -29.769  -8.337  -9.162  1.00 10.00      A   
ATOM   1411  CA  LYS   152     -30.647  -7.610  -7.375  1.00 10.00      A   
ATOM   1412  CB  LYS   152     -31.640  -6.845  -8.257  1.00 10.00      A   
ATOM   1413  CG  LYS   152     -31.042  -5.635  -8.961  1.00 10.00      A   
ATOM   1414  CD  LYS   152     -30.404  -4.677  -7.964  1.00 10.00      A   
ATOM   1415  CE  LYS   152     -28.912  -4.527  -8.216  1.00 10.00      A   
ATOM   1416  NZ  LYS   152     -28.226  -3.830  -7.097  1.00 10.00      A   
ATOM   1417  HZ1 LYS   152     -27.236  -3.640  -7.349  1.00 10.00      A   
ATOM   1418  HZ2 LYS   152     -28.242  -4.427  -6.242  1.00 10.00      A   
ATOM   1419  HZ3 LYS   152     -28.701  -2.927  -6.885  1.00 10.00      A   
ATOM   1420  C   LYS   152     -31.376  -8.582  -6.450  1.00 10.00      A   
ATOM   1421  O   LYS   152     -31.723  -8.235  -5.323  1.00 10.00      A   
ATOM   1422  N   ARG   153     -31.596  -9.804  -6.937  1.00 10.00      A   
ATOM   1423  HN  ARG   153     -31.308 -10.010  -7.852  1.00 10.00      A   
ATOM   1424  CA  ARG   153     -32.262 -10.841  -6.152  1.00 10.00      A   
ATOM   1425  CB  ARG   153     -32.380 -12.140  -6.957  1.00 10.00      A   
ATOM   1426  CG  ARG   153     -33.513 -12.166  -7.969  1.00 10.00      A   
ATOM   1427  CD  ARG   153     -33.528 -13.477  -8.736  1.00 10.00      A   
ATOM   1428  NE  ARG   153     -34.590 -13.511  -9.738  1.00 10.00      A   
ATOM   1429  HE  ARG   153     -35.503 -13.291  -9.436  1.00 10.00      A   
ATOM   1430  CZ  ARG   153     -34.397 -13.829 -11.015  1.00 10.00      A   
ATOM   1431  NH1 ARG   153     -33.181 -14.145 -11.453  1.00 10.00      A   
ATOM   1432 HH11 ARG   153     -32.362 -14.151 -10.790  1.00 10.00      A   
ATOM   1433 HH12 ARG   153     -33.033 -14.397 -12.456  1.00 10.00      A   
ATOM   1434  NH2 ARG   153     -35.425 -13.840 -11.850  1.00 10.00      A   
ATOM   1435 HH21 ARG   153     -36.383 -13.605 -11.508  1.00 10.00      A   
ATOM   1436 HH22 ARG   153     -35.286 -14.084 -12.852  1.00 10.00      A   
ATOM   1437  C   ARG   153     -31.478 -11.115  -4.877  1.00 10.00      A   
ATOM   1438  O   ARG   153     -32.050 -11.246  -3.796  1.00 10.00      A   
ATOM   1439  N   ASN   154     -30.162 -11.191  -5.018  1.00 10.00      A   
ATOM   1440  HN  ASN   154     -29.772 -11.068  -5.908  1.00 10.00      A   
ATOM   1441  CA  ASN   154     -29.283 -11.444  -3.889  1.00 10.00      A   
ATOM   1442  CB  ASN   154     -27.864 -11.764  -4.368  1.00 10.00      A   
ATOM   1443  CG  ASN   154     -27.672 -13.231  -4.706  1.00 10.00      A   
ATOM   1444  OD1 ASN   154     -27.369 -14.047  -3.832  1.00 10.00      A   
ATOM   1445  ND2 ASN   154     -27.844 -13.577  -5.974  1.00 10.00      A   
ATOM   1446 HD21 ASN   154     -28.085 -12.877  -6.619  1.00 10.00      A   
ATOM   1447 HD22 ASN   154     -27.721 -14.521  -6.218  1.00 10.00      A   
ATOM   1448  C   ASN   154     -29.265 -10.248  -2.945  1.00 10.00      A   
ATOM   1449  O   ASN   154     -29.316 -10.408  -1.726  1.00 10.00      A   
ATOM   1450  N   ASP   155     -29.207  -9.052  -3.522  1.00 10.00      A   
ATOM   1451  HN  ASP   155     -29.168  -8.996  -4.501  1.00 10.00      A   
ATOM   1452  CA  ASP   155     -29.187  -7.817  -2.740  1.00 10.00      A   
ATOM   1453  CB  ASP   155     -29.059  -6.594  -3.656  1.00 10.00      A   
ATOM   1454  CG  ASP   155     -27.719  -6.501  -4.360  1.00 10.00      A   
ATOM   1455  OD1 ASP   155     -26.736  -7.102  -3.878  1.00 10.00      A   
ATOM   1456  OD2 ASP   155     -27.638  -5.818  -5.405  1.00 10.00      A   
ATOM   1457  C   ASP   155     -30.449  -7.694  -1.893  1.00 10.00      A   
ATOM   1458  O   ASP   155     -30.384  -7.415  -0.694  1.00 10.00      A   
ATOM   1459  N   ILE   156     -31.599  -7.919  -2.523  1.00 10.00      A   
ATOM   1460  HN  ILE   156     -31.581  -8.143  -3.483  1.00 10.00      A   
ATOM   1461  CA  ILE   156     -32.885  -7.840  -1.836  1.00 10.00      A   
ATOM   1462  CB  ILE   156     -34.064  -8.002  -2.825  1.00 10.00      A   
ATOM   1463  CG1 ILE   156     -34.089  -6.849  -3.834  1.00 10.00      A   
ATOM   1464  CG2 ILE   156     -35.394  -8.106  -2.092  1.00 10.00      A   
ATOM   1465  CD1 ILE   156     -34.247  -5.479  -3.210  1.00 10.00      A   
ATOM   1466  C   ILE   156     -32.975  -8.904  -0.743  1.00 10.00      A   
ATOM   1467  O   ILE   156     -33.518  -8.657   0.335  1.00 10.00      A   
ATOM   1468  N   LEU   157     -32.420 -10.079  -1.024  1.00 10.00      A   
ATOM   1469  HN  LEU   157     -31.995 -10.210  -1.899  1.00 10.00      A   
ATOM   1470  CA  LEU   157     -32.427 -11.177  -0.068  1.00 10.00      A   
ATOM   1471  CB  LEU   157     -31.846 -12.444  -0.701  1.00 10.00      A   
ATOM   1472  CG  LEU   157     -32.119 -13.753   0.040  1.00 10.00      A   
ATOM   1473  CD1 LEU   157     -33.612 -13.940   0.263  1.00 10.00      A   
ATOM   1474  CD2 LEU   157     -31.542 -14.930  -0.730  1.00 10.00      A   
ATOM   1475  C   LEU   157     -31.646 -10.797   1.188  1.00 10.00      A   
ATOM   1476  O   LEU   157     -32.090 -11.053   2.308  1.00 10.00      A   
ATOM   1477  N   GLN   158     -30.489 -10.169   0.990  1.00 10.00      A   
ATOM   1478  HN  GLN   158     -30.189 -10.003   0.068  1.00 10.00      A   
ATOM   1479  CA  GLN   158     -29.646  -9.729   2.100  1.00 10.00      A   
ATOM   1480  CB  GLN   158     -28.361  -9.088   1.567  1.00 10.00      A   
ATOM   1481  CG  GLN   158     -27.418 -10.052   0.863  1.00 10.00      A   
ATOM   1482  CD  GLN   158     -26.496  -9.353  -0.120  1.00 10.00      A   
ATOM   1483  OE1 GLN   158     -26.164  -8.179   0.047  1.00 10.00      A   
ATOM   1484  NE2 GLN   158     -26.071 -10.074  -1.149  1.00 10.00      A   
ATOM   1485 HE21 GLN   158     -26.368 -11.009  -1.216  1.00 10.00      A   
ATOM   1486 HE22 GLN   158     -25.486  -9.644  -1.808  1.00 10.00      A   
ATOM   1487  C   GLN   158     -30.400  -8.722   2.964  1.00 10.00      A   
ATOM   1488  O   GLN   158     -30.294  -8.727   4.191  1.00 10.00      A   
ATOM   1489  N   MET   159     -31.186  -7.879   2.308  1.00 10.00      A   
ATOM   1490  HN  MET   159     -31.237  -7.945   1.329  1.00 10.00      A   
ATOM   1491  CA  MET   159     -31.972  -6.856   2.985  1.00 10.00      A   
ATOM   1492  CB  MET   159     -32.558  -5.896   1.945  1.00 10.00      A   
ATOM   1493  CG  MET   159     -33.252  -4.678   2.527  1.00 10.00      A   
ATOM   1494  SD  MET   159     -33.892  -3.571   1.256  1.00 10.00      A   
ATOM   1495  CE  MET   159     -35.092  -4.626   0.448  1.00 10.00      A   
ATOM   1496  C   MET   159     -33.094  -7.474   3.822  1.00 10.00      A   
ATOM   1497  O   MET   159     -33.716  -6.798   4.639  1.00 10.00      A   
ATOM   1498  N   ALA   160     -33.344  -8.758   3.623  1.00 10.00      A   
ATOM   1499  HN  ALA   160     -32.812  -9.253   2.964  1.00 10.00      A   
ATOM   1500  CA  ALA   160     -34.391  -9.448   4.359  1.00 10.00      A   
ATOM   1501  CB  ALA   160     -35.234 -10.294   3.417  1.00 10.00      A   
ATOM   1502  C   ALA   160     -33.827 -10.308   5.487  1.00 10.00      A   
ATOM   1503  O   ALA   160     -34.422 -10.400   6.560  1.00 10.00      A   
ATOM   1504  N   VAL   161     -32.675 -10.921   5.250  1.00 10.00      A   
ATOM   1505  HN  VAL   161     -32.227 -10.788   4.386  1.00 10.00      A   
ATOM   1506  CA  VAL   161     -32.065 -11.799   6.245  1.00 10.00      A   
ATOM   1507  CB  VAL   161     -31.249 -12.938   5.587  1.00 10.00      A   
ATOM   1508  CG1 VAL   161     -30.957 -14.044   6.591  1.00 10.00      A   
ATOM   1509  CG2 VAL   161     -31.988 -13.501   4.382  1.00 10.00      A   
ATOM   1510  C   VAL   161     -31.194 -11.048   7.257  1.00 10.00      A   
ATOM   1511  O   VAL   161     -31.004 -11.514   8.376  1.00 10.00      A   
ATOM   1512  N   LEU   162     -30.669  -9.889   6.875  1.00 10.00      A   
ATOM   1513  HN  LEU   162     -30.847  -9.552   5.971  1.00 10.00      A   
ATOM   1514  CA  LEU   162     -29.809  -9.115   7.774  1.00 10.00      A   
ATOM   1515  CB  LEU   162     -28.866  -8.201   6.989  1.00 10.00      A   
ATOM   1516  CG  LEU   162     -27.559  -8.833   6.506  1.00 10.00      A   
ATOM   1517  CD1 LEU   162     -26.807  -7.872   5.601  1.00 10.00      A   
ATOM   1518  CD2 LEU   162     -26.692  -9.238   7.689  1.00 10.00      A   
ATOM   1519  C   LEU   162     -30.604  -8.303   8.792  1.00 10.00      A   
ATOM   1520  O   LEU   162     -30.030  -7.752   9.735  1.00 10.00      A   
ATOM   1521  N   GLU   163     -31.922  -8.247   8.601  1.00 10.00      A   
ATOM   1522  HN  GLU   163     -32.308  -8.738   7.849  1.00 10.00      A   
ATOM   1523  CA  GLU   163     -32.816  -7.491   9.486  1.00 10.00      A   
ATOM   1524  CB  GLU   163     -32.930  -8.175  10.859  1.00 10.00      A   
ATOM   1525  CG  GLU   163     -33.016  -9.695  10.819  1.00 10.00      A   
ATOM   1526  CD  GLU   163     -32.816 -10.319  12.187  1.00 10.00      A   
ATOM   1527  OE1 GLU   163     -31.664 -10.347  12.674  1.00 10.00      A   
ATOM   1528  OE2 GLU   163     -33.810 -10.779  12.792  1.00 10.00      A   
ATOM   1529  C   GLU   163     -32.338  -6.038   9.667  1.00 10.00      A   
ATOM   1530  O   GLU   163     -32.196  -5.567  10.795  1.00 10.00      A   
ATOM   1531  N   PRO   164     -32.099  -5.294   8.567  1.00 10.00      A   
ATOM   1532  CA  PRO   164     -31.614  -3.918   8.649  1.00 10.00      A   
ATOM   1533  CB  PRO   164     -30.900  -3.744   7.313  1.00 10.00      A   
ATOM   1534  CG  PRO   164     -31.664  -4.605   6.360  1.00 10.00      A   
ATOM   1535  CD  PRO   164     -32.295  -5.712   7.168  1.00 10.00      A   
ATOM   1536  C   PRO   164     -32.745  -2.903   8.777  1.00 10.00      A   
ATOM   1537  O   PRO   164     -33.807  -3.058   8.172  1.00 10.00      A   
ATOM   1538  N   GLU   165     -32.506  -1.860   9.559  1.00 10.00      A   
ATOM   1539  HN  GLU   165     -31.634  -1.789  10.002  1.00 10.00      A   
ATOM   1540  CA  GLU   165     -33.501  -0.815   9.772  1.00 10.00      A   
ATOM   1541  CB  GLU   165     -33.349  -0.199  11.165  1.00 10.00      A   
ATOM   1542  CG  GLU   165     -33.435  -1.208  12.300  1.00 10.00      A   
ATOM   1543  CD  GLU   165     -33.462  -0.551  13.664  1.00 10.00      A   
ATOM   1544  OE1 GLU   165     -32.549   0.248  13.967  1.00 10.00      A   
ATOM   1545  OE2 GLU   165     -34.396  -0.833  14.451  1.00 10.00      A   
ATOM   1546  C   GLU   165     -33.402   0.263   8.695  1.00 10.00      A   
ATOM   1547  O   GLU   165     -34.409   0.829   8.275  1.00 10.00      A   
ATOM   1548  N   LEU   166     -32.185   0.539   8.250  1.00 10.00      A   
ATOM   1549  HN  LEU   166     -31.416   0.049   8.622  1.00 10.00      A   
ATOM   1550  CA  LEU   166     -31.952   1.540   7.217  1.00 10.00      A   
ATOM   1551  CB  LEU   166     -30.914   2.572   7.673  1.00 10.00      A   
ATOM   1552  CG  LEU   166     -31.461   3.865   8.281  1.00 10.00      A   
ATOM   1553  CD1 LEU   166     -30.323   4.816   8.600  1.00 10.00      A   
ATOM   1554  CD2 LEU   166     -32.453   4.525   7.337  1.00 10.00      A   
ATOM   1555  C   LEU   166     -31.492   0.869   5.931  1.00 10.00      A   
ATOM   1556  O   LEU   166     -30.309   0.571   5.760  1.00 10.00      A   
ATOM   1557  N   CYS   167     -32.433   0.627   5.033  1.00 10.00      A   
ATOM   1558  HN  CYS   167     -33.360   0.894   5.225  1.00 10.00      A   
ATOM   1559  CA  CYS   167     -32.129  -0.022   3.768  1.00 10.00      A   
ATOM   1560  CB  CYS   167     -33.328  -0.850   3.310  1.00 10.00      A   
ATOM   1561  SG  CYS   167     -34.184  -1.709   4.652  1.00 10.00      A   
ATOM   1562  HG  CYS   167     -35.003  -0.841   5.232  1.00 10.00      A   
ATOM   1563  C   CYS   167     -31.743   0.998   2.702  1.00 10.00      A   
ATOM   1564  O   CYS   167     -32.605   1.645   2.104  1.00 10.00      A   
ATOM   1565  N   ILE   168     -30.444   1.147   2.478  1.00 10.00      A   
ATOM   1566  HN  ILE   168     -29.801   0.604   2.989  1.00 10.00      A   
ATOM   1567  CA  ILE   168     -29.940   2.085   1.485  1.00 10.00      A   
ATOM   1568  CB  ILE   168     -28.703   2.854   2.000  1.00 10.00      A   
ATOM   1569  CG1 ILE   168     -28.997   3.466   3.372  1.00 10.00      A   
ATOM   1570  CG2 ILE   168     -28.297   3.937   1.010  1.00 10.00      A   
ATOM   1571  CD1 ILE   168     -27.791   4.080   4.045  1.00 10.00      A   
ATOM   1572  C   ILE   168     -29.587   1.351   0.197  1.00 10.00      A   
ATOM   1573  O   ILE   168     -28.648   0.557   0.156  1.00 10.00      A   
ATOM   1574  N   LEU   169     -30.356   1.615  -0.846  1.00 10.00      A   
ATOM   1575  HN  LEU   169     -31.086   2.266  -0.749  1.00 10.00      A   
ATOM   1576  CA  LEU   169     -30.142   0.985  -2.135  1.00 10.00      A   
ATOM   1577  CB  LEU   169     -31.423   0.298  -2.618  1.00 10.00      A   
ATOM   1578  CG  LEU   169     -31.995  -0.785  -1.697  1.00 10.00      A   
ATOM   1579  CD1 LEU   169     -33.331  -1.285  -2.221  1.00 10.00      A   
ATOM   1580  CD2 LEU   169     -31.012  -1.936  -1.547  1.00 10.00      A   
ATOM   1581  C   LEU   169     -29.665   2.007  -3.158  1.00 10.00      A   
ATOM   1582  O   LEU   169     -30.418   2.889  -3.576  1.00 10.00      A   
ATOM   1583  N   ASP   170     -28.408   1.893  -3.546  1.00 10.00      A   
ATOM   1584  HN  ASP   170     -27.861   1.165  -3.182  1.00 10.00      A   
ATOM   1585  CA  ASP   170     -27.825   2.803  -4.520  1.00 10.00      A   
ATOM   1586  CB  ASP   170     -26.378   3.143  -4.158  1.00 10.00      A   
ATOM   1587  CG  ASP   170     -25.694   3.999  -5.205  1.00 10.00      A   
ATOM   1588  OD1 ASP   170     -26.169   5.127  -5.463  1.00 10.00      A   
ATOM   1589  OD2 ASP   170     -24.676   3.546  -5.772  1.00 10.00      A   
ATOM   1590  C   ASP   170     -27.905   2.209  -5.918  1.00 10.00      A   
ATOM   1591  O   ASP   170     -26.978   1.544  -6.386  1.00 10.00      A   
ATOM   1592  N   GLU   171     -29.028   2.435  -6.574  1.00 10.00      A   
ATOM   1593  HN  GLU   171     -29.733   2.968  -6.146  1.00 10.00      A   
ATOM   1594  CA  GLU   171     -29.243   1.934  -7.921  1.00 10.00      A   
ATOM   1595  CB  GLU   171     -30.632   1.305  -8.049  1.00 10.00      A   
ATOM   1596  CG  GLU   171     -30.826   0.048  -7.214  1.00 10.00      A   
ATOM   1597  CD  GLU   171     -29.678  -0.933  -7.357  1.00 10.00      A   
ATOM   1598  OE1 GLU   171     -29.409  -1.385  -8.486  1.00 10.00      A   
ATOM   1599  OE2 GLU   171     -29.037  -1.265  -6.333  1.00 10.00      A   
ATOM   1600  C   GLU   171     -29.072   3.068  -8.924  1.00 10.00      A   
ATOM   1601  O   GLU   171     -29.904   3.277  -9.808  1.00 10.00      A   
ATOM   1602  N   SER   172     -27.978   3.797  -8.774  1.00 10.00      A   
ATOM   1603  HN  SER   172     -27.347   3.569  -8.059  1.00 10.00      A   
ATOM   1604  CA  SER   172     -27.678   4.917  -9.642  1.00 10.00      A   
ATOM   1605  CB  SER   172     -26.933   5.990  -8.847  1.00 10.00      A   
ATOM   1606  OG  SER   172     -25.896   5.409  -8.071  1.00 10.00      A   
ATOM   1607  HG  SER   172     -26.178   5.351  -7.137  1.00 10.00      A   
ATOM   1608  C   SER   172     -26.852   4.459 -10.841  1.00 10.00      A   
ATOM   1609  O   SER   172     -25.965   5.173 -11.310  1.00 10.00      A   
ATOM   1610  N   ASP   173     -27.167   3.278 -11.344  1.00 10.00      A   
ATOM   1611  HN  ASP   173     -27.909   2.774 -10.949  1.00 10.00      A   
ATOM   1612  CA  ASP   173     -26.456   2.720 -12.482  1.00 10.00      A   
ATOM   1613  CB  ASP   173     -26.081   1.261 -12.222  1.00 10.00      A   
ATOM   1614  CG  ASP   173     -25.245   0.663 -13.336  1.00 10.00      A   
ATOM   1615  OD1 ASP   173     -25.563  -0.456 -13.781  1.00 10.00      A   
ATOM   1616  OD2 ASP   173     -24.260   1.309 -13.763  1.00 10.00      A   
ATOM   1617  C   ASP   173     -27.287   2.838 -13.752  1.00 10.00      A   
ATOM   1618  O   ASP   173     -28.515   2.739 -13.718  1.00 10.00      A   
ATOM   1619  N   SER   174     -26.618   3.068 -14.864  1.00 10.00      A   
ATOM   1620  HN  SER   174     -25.639   3.139 -14.826  1.00 10.00      A   
ATOM   1621  CA  SER   174     -27.285   3.200 -16.144  1.00 10.00      A   
ATOM   1622  CB  SER   174     -26.687   4.373 -16.926  1.00 10.00      A   
ATOM   1623  OG  SER   174     -26.561   5.520 -16.098  1.00 10.00      A   
ATOM   1624  HG  SER   174     -25.782   5.423 -15.538  1.00 10.00      A   
ATOM   1625  C   SER   174     -27.148   1.905 -16.933  1.00 10.00      A   
ATOM   1626  O   SER   174     -26.045   1.382 -17.093  1.00 10.00      A   
ATOM   1627  N   GLY   175     -28.264   1.382 -17.412  1.00 10.00      A   
ATOM   1628  HN  GLY   175     -29.119   1.840 -17.263  1.00 10.00      A   
ATOM   1629  CA  GLY   175     -28.229   0.146 -18.170  1.00 10.00      A   
ATOM   1630  C   GLY   175     -28.949  -0.979 -17.457  1.00 10.00      A   
ATOM   1631  O   GLY   175     -28.979  -2.115 -17.937  1.00 10.00      A   
ATOM   1632  N   LEU   176     -29.527  -0.660 -16.308  1.00 10.00      A   
ATOM   1633  HN  LEU   176     -29.456   0.259 -15.980  1.00 10.00      A   
ATOM   1634  CA  LEU   176     -30.265  -1.636 -15.518  1.00 10.00      A   
ATOM   1635  CB  LEU   176     -30.644  -1.044 -14.160  1.00 10.00      A   
ATOM   1636  CG  LEU   176     -29.488  -0.789 -13.190  1.00 10.00      A   
ATOM   1637  CD1 LEU   176     -29.983  -0.066 -11.947  1.00 10.00      A   
ATOM   1638  CD2 LEU   176     -28.811  -2.098 -12.815  1.00 10.00      A   
ATOM   1639  C   LEU   176     -31.520  -2.085 -16.256  1.00 10.00      A   
ATOM   1640  O   LEU   176     -32.300  -1.256 -16.731  1.00 10.00      A   
ATOM   1641  N   ASP   177     -31.696  -3.396 -16.359  1.00 10.00      A   
ATOM   1642  HN  ASP   177     -31.029  -3.996 -15.962  1.00 10.00      A   
ATOM   1643  CA  ASP   177     -32.853  -3.972 -17.040  1.00 10.00      A   
ATOM   1644  CB  ASP   177     -32.641  -5.470 -17.284  1.00 10.00      A   
ATOM   1645  CG  ASP   177     -31.561  -5.764 -18.306  1.00 10.00      A   
ATOM   1646  OD1 ASP   177     -31.825  -5.616 -19.519  1.00 10.00      A   
ATOM   1647  OD2 ASP   177     -30.447  -6.157 -17.900  1.00 10.00      A   
ATOM   1648  C   ASP   177     -34.112  -3.772 -16.208  1.00 10.00      A   
ATOM   1649  O   ASP   177     -34.050  -3.758 -14.977  1.00 10.00      A   
ATOM   1650  N   ILE   178     -35.255  -3.639 -16.876  1.00 10.00      A   
ATOM   1651  HN  ILE   178     -35.245  -3.674 -17.857  1.00 10.00      A   
ATOM   1652  CA  ILE   178     -36.525  -3.440 -16.180  1.00 10.00      A   
ATOM   1653  CB  ILE   178     -37.696  -3.142 -17.140  1.00 10.00      A   
ATOM   1654  CG1 ILE   178     -37.833  -4.236 -18.201  1.00 10.00      A   
ATOM   1655  CG2 ILE   178     -37.519  -1.776 -17.789  1.00 10.00      A   
ATOM   1656  CD1 ILE   178     -39.085  -4.113 -19.039  1.00 10.00      A   
ATOM   1657  C   ILE   178     -36.864  -4.628 -15.280  1.00 10.00      A   
ATOM   1658  O   ILE   178     -37.551  -4.478 -14.267  1.00 10.00      A   
ATOM   1659  N   ASP   179     -36.370  -5.805 -15.652  1.00 10.00      A   
ATOM   1660  HN  ASP   179     -35.855  -5.866 -16.485  1.00 10.00      A   
ATOM   1661  CA  ASP   179     -36.596  -7.011 -14.865  1.00 10.00      A   
ATOM   1662  CB  ASP   179     -36.133  -8.254 -15.621  1.00 10.00      A   
ATOM   1663  CG  ASP   179     -37.290  -9.053 -16.175  1.00 10.00      A   
ATOM   1664  OD1 ASP   179     -37.513  -9.008 -17.408  1.00 10.00      A   
ATOM   1665  OD2 ASP   179     -37.990  -9.719 -15.379  1.00 10.00      A   
ATOM   1666  C   ASP   179     -35.858  -6.911 -13.540  1.00 10.00      A   
ATOM   1667  O   ASP   179     -36.367  -7.324 -12.498  1.00 10.00      A   
ATOM   1668  N   ALA   180     -34.655  -6.346 -13.591  1.00 10.00      A   
ATOM   1669  HN  ALA   180     -34.309  -6.042 -14.456  1.00 10.00      A   
ATOM   1670  CA  ALA   180     -33.839  -6.166 -12.400  1.00 10.00      A   
ATOM   1671  CB  ALA   180     -32.434  -5.735 -12.791  1.00 10.00      A   
ATOM   1672  C   ALA   180     -34.475  -5.120 -11.499  1.00 10.00      A   
ATOM   1673  O   ALA   180     -34.485  -5.255 -10.277  1.00 10.00      A   
ATOM   1674  N   LEU   181     -35.017  -4.082 -12.124  1.00 10.00      A   
ATOM   1675  HN  LEU   181     -34.964  -4.038 -13.103  1.00 10.00      A   
ATOM   1676  CA  LEU   181     -35.674  -3.000 -11.404  1.00 10.00      A   
ATOM   1677  CB  LEU   181     -36.076  -1.895 -12.377  1.00 10.00      A   
ATOM   1678  CG  LEU   181     -34.950  -1.309 -13.224  1.00 10.00      A   
ATOM   1679  CD1 LEU   181     -35.511  -0.377 -14.283  1.00 10.00      A   
ATOM   1680  CD2 LEU   181     -33.935  -0.593 -12.348  1.00 10.00      A   
ATOM   1681  C   LEU   181     -36.908  -3.515 -10.680  1.00 10.00      A   
ATOM   1682  O   LEU   181     -37.231  -3.063  -9.580  1.00 10.00      A   
ATOM   1683  N   LYS   182     -37.596  -4.463 -11.306  1.00 10.00      A   
ATOM   1684  HN  LYS   182     -37.294  -4.769 -12.189  1.00 10.00      A   
ATOM   1685  CA  LYS   182     -38.790  -5.050 -10.719  1.00 10.00      A   
ATOM   1686  CB  LYS   182     -39.485  -5.991 -11.706  1.00 10.00      A   
ATOM   1687  CG  LYS   182     -40.819  -6.523 -11.205  1.00 10.00      A   
ATOM   1688  CD  LYS   182     -41.584  -7.235 -12.305  1.00 10.00      A   
ATOM   1689  CE  LYS   182     -42.989  -7.591 -11.850  1.00 10.00      A   
ATOM   1690  NZ  LYS   182     -42.984  -8.563 -10.723  1.00 10.00      A   
ATOM   1691  HZ1 LYS   182     -42.592  -8.121  -9.861  1.00 10.00      A   
ATOM   1692  HZ2 LYS   182     -42.406  -9.391 -10.968  1.00 10.00      A   
ATOM   1693  HZ3 LYS   182     -43.954  -8.879 -10.522  1.00 10.00      A   
ATOM   1694  C   LYS   182     -38.441  -5.790  -9.435  1.00 10.00      A   
ATOM   1695  O   LYS   182     -39.213  -5.786  -8.481  1.00 10.00      A   
ATOM   1696  N   VAL   183     -37.266  -6.412  -9.414  1.00 10.00      A   
ATOM   1697  HN  VAL   183     -36.691  -6.378 -10.210  1.00 10.00      A   
ATOM   1698  CA  VAL   183     -36.812  -7.142  -8.238  1.00 10.00      A   
ATOM   1699  CB  VAL   183     -35.460  -7.843  -8.489  1.00 10.00      A   
ATOM   1700  CG1 VAL   183     -35.013  -8.617  -7.259  1.00 10.00      A   
ATOM   1701  CG2 VAL   183     -35.552  -8.767  -9.694  1.00 10.00      A   
ATOM   1702  C   VAL   183     -36.682  -6.187  -7.055  1.00 10.00      A   
ATOM   1703  O   VAL   183     -37.087  -6.506  -5.936  1.00 10.00      A   
ATOM   1704  N   VAL   184     -36.138  -5.003  -7.322  1.00 10.00      A   
ATOM   1705  HN  VAL   184     -35.846  -4.810  -8.238  1.00 10.00      A   
ATOM   1706  CA  VAL   184     -35.963  -3.986  -6.294  1.00 10.00      A   
ATOM   1707  CB  VAL   184     -35.154  -2.782  -6.823  1.00 10.00      A   
ATOM   1708  CG1 VAL   184     -34.899  -1.771  -5.715  1.00 10.00      A   
ATOM   1709  CG2 VAL   184     -33.842  -3.240  -7.440  1.00 10.00      A   
ATOM   1710  C   VAL   184     -37.326  -3.494  -5.813  1.00 10.00      A   
ATOM   1711  O   VAL   184     -37.592  -3.442  -4.612  1.00 10.00      A   
ATOM   1712  N   ALA   185     -38.190  -3.157  -6.765  1.00 10.00      A   
ATOM   1713  HN  ALA   185     -37.915  -3.234  -7.705  1.00 10.00      A   
ATOM   1714  CA  ALA   185     -39.532  -2.671  -6.459  1.00 10.00      A   
ATOM   1715  CB  ALA   185     -40.261  -2.297  -7.742  1.00 10.00      A   
ATOM   1716  C   ALA   185     -40.331  -3.705  -5.670  1.00 10.00      A   
ATOM   1717  O   ALA   185     -40.928  -3.389  -4.638  1.00 10.00      A   
ATOM   1718  N   ASP   186     -40.329  -4.939  -6.158  1.00 10.00      A   
ATOM   1719  HN  ASP   186     -39.833  -5.121  -6.988  1.00 10.00      A   
ATOM   1720  CA  ASP   186     -41.046  -6.033  -5.509  1.00 10.00      A   
ATOM   1721  CB  ASP   186     -40.931  -7.312  -6.341  1.00 10.00      A   
ATOM   1722  CG  ASP   186     -42.254  -7.779  -6.913  1.00 10.00      A   
ATOM   1723  OD1 ASP   186     -43.245  -7.860  -6.151  1.00 10.00      A   
ATOM   1724  OD2 ASP   186     -42.301  -8.092  -8.124  1.00 10.00      A   
ATOM   1725  C   ASP   186     -40.484  -6.286  -4.118  1.00 10.00      A   
ATOM   1726  O   ASP   186     -41.229  -6.550  -3.173  1.00 10.00      A   
ATOM   1727  N   GLY   187     -39.162  -6.197  -4.002  1.00 10.00      A   
ATOM   1728  HN  GLY   187     -38.625  -5.977  -4.797  1.00 10.00      A   
ATOM   1729  CA  GLY   187     -38.503  -6.416  -2.729  1.00 10.00      A   
ATOM   1730  C   GLY   187     -38.921  -5.403  -1.683  1.00 10.00      A   
ATOM   1731  O   GLY   187     -39.330  -5.773  -0.582  1.00 10.00      A   
ATOM   1732  N   VAL   188     -38.837  -4.126  -2.033  1.00 10.00      A   
ATOM   1733  HN  VAL   188     -38.516  -3.898  -2.935  1.00 10.00      A   
ATOM   1734  CA  VAL   188     -39.211  -3.051  -1.116  1.00 10.00      A   
ATOM   1735  CB  VAL   188     -38.888  -1.662  -1.712  1.00 10.00      A   
ATOM   1736  CG1 VAL   188     -39.343  -0.548  -0.782  1.00 10.00      A   
ATOM   1737  CG2 VAL   188     -37.399  -1.541  -1.989  1.00 10.00      A   
ATOM   1738  C   VAL   188     -40.697  -3.128  -0.761  1.00 10.00      A   
ATOM   1739  O   VAL   188     -41.089  -2.876   0.376  1.00 10.00      A   
ATOM   1740  N   ASN   189     -41.509  -3.505  -1.738  1.00 10.00      A   
ATOM   1741  HN  ASN   189     -41.129  -3.713  -2.619  1.00 10.00      A   
ATOM   1742  CA  ASN   189     -42.954  -3.619  -1.542  1.00 10.00      A   
ATOM   1743  CB  ASN   189     -43.655  -3.916  -2.871  1.00 10.00      A   
ATOM   1744  CG  ASN   189     -44.222  -2.680  -3.539  1.00 10.00      A   
ATOM   1745  OD1 ASN   189     -45.347  -2.273  -3.256  1.00 10.00      A   
ATOM   1746  ND2 ASN   189     -43.456  -2.083  -4.439  1.00 10.00      A   
ATOM   1747 HD21 ASN   189     -42.568  -2.465  -4.622  1.00 10.00      A   
ATOM   1748 HD22 ASN   189     -43.814  -1.289  -4.900  1.00 10.00      A   
ATOM   1749  C   ASN   189     -43.305  -4.706  -0.529  1.00 10.00      A   
ATOM   1750  O   ASN   189     -44.076  -4.478   0.406  1.00 10.00      A   
ATOM   1751  N   SER   190     -42.724  -5.883  -0.715  1.00 10.00      A   
ATOM   1752  HN  SER   190     -42.104  -5.994  -1.468  1.00 10.00      A   
ATOM   1753  CA  SER   190     -42.984  -7.020   0.161  1.00 10.00      A   
ATOM   1754  CB  SER   190     -42.516  -8.312  -0.512  1.00 10.00      A   
ATOM   1755  OG  SER   190     -42.820  -8.296  -1.898  1.00 10.00      A   
ATOM   1756  HG  SER   190     -42.116  -7.834  -2.376  1.00 10.00      A   
ATOM   1757  C   SER   190     -42.309  -6.867   1.522  1.00 10.00      A   
ATOM   1758  O   SER   190     -42.789  -7.392   2.526  1.00 10.00      A   
ATOM   1759  N   LEU   191     -41.198  -6.146   1.556  1.00 10.00      A   
ATOM   1760  HN  LEU   191     -40.862  -5.739   0.726  1.00 10.00      A   
ATOM   1761  CA  LEU   191     -40.462  -5.949   2.796  1.00 10.00      A   
ATOM   1762  CB  LEU   191     -38.958  -6.121   2.561  1.00 10.00      A   
ATOM   1763  CG  LEU   191     -38.481  -7.534   2.226  1.00 10.00      A   
ATOM   1764  CD1 LEU   191     -37.014  -7.519   1.834  1.00 10.00      A   
ATOM   1765  CD2 LEU   191     -38.708  -8.465   3.407  1.00 10.00      A   
ATOM   1766  C   LEU   191     -40.734  -4.587   3.421  1.00 10.00      A   
ATOM   1767  O   LEU   191     -39.911  -4.079   4.173  1.00 10.00      A   
ATOM   1768  N   ARG   192     -41.881  -3.995   3.121  1.00 10.00      A   
ATOM   1769  HN  ARG   192     -42.511  -4.439   2.514  1.00 10.00      A   
ATOM   1770  CA  ARG   192     -42.216  -2.691   3.682  1.00 10.00      A   
ATOM   1771  CB  ARG   192     -42.979  -1.819   2.676  1.00 10.00      A   
ATOM   1772  CG  ARG   192     -43.072  -0.356   3.093  1.00 10.00      A   
ATOM   1773  CD  ARG   192     -44.399   0.272   2.691  1.00 10.00      A   
ATOM   1774  NE  ARG   192     -44.385   0.766   1.313  1.00 10.00      A   
ATOM   1775  HE  ARG   192     -44.154   0.120   0.607  1.00 10.00      A   
ATOM   1776  CZ  ARG   192     -44.681   2.021   0.965  1.00 10.00      A   
ATOM   1777  NH1 ARG   192     -45.019   2.911   1.892  1.00 10.00      A   
ATOM   1778 HH11 ARG   192     -45.057   2.633   2.898  1.00 10.00      A   
ATOM   1779 HH12 ARG   192     -45.253   3.890   1.620  1.00 10.00      A   
ATOM   1780  NH2 ARG   192     -44.633   2.387  -0.314  1.00 10.00      A   
ATOM   1781 HH21 ARG   192     -44.859   3.368  -0.590  1.00 10.00      A   
ATOM   1782 HH22 ARG   192     -44.367   1.696  -1.053  1.00 10.00      A   
ATOM   1783  C   ARG   192     -43.029  -2.834   4.962  1.00 10.00      A   
ATOM   1784  O   ARG   192     -44.182  -3.269   4.926  1.00 10.00      A   
ATOM   1785  N   ASP   193     -42.419  -2.491   6.086  1.00 10.00      A   
ATOM   1786  HN  ASP   193     -41.490  -2.185   6.050  1.00 10.00      A   
ATOM   1787  CA  ASP   193     -43.093  -2.552   7.378  1.00 10.00      A   
ATOM   1788  CB  ASP   193     -42.360  -3.457   8.385  1.00 10.00      A   
ATOM   1789  CG  ASP   193     -40.898  -3.113   8.594  1.00 10.00      A   
ATOM   1790  OD1 ASP   193     -40.606  -2.104   9.271  1.00 10.00      A   
ATOM   1791  OD2 ASP   193     -40.033  -3.872   8.104  1.00 10.00      A   
ATOM   1792  C   ASP   193     -43.314  -1.142   7.923  1.00 10.00      A   
ATOM   1793  O   ASP   193     -43.451  -0.195   7.145  1.00 10.00      A   
ATOM   1794  N   GLY   194     -43.362  -0.994   9.239  1.00 10.00      A   
ATOM   1795  HN  GLY   194     -43.244  -1.775   9.823  1.00 10.00      A   
ATOM   1796  CA  GLY   194     -43.581   0.317   9.820  1.00 10.00      A   
ATOM   1797  C   GLY   194     -42.465   0.748  10.748  1.00 10.00      A   
ATOM   1798  O   GLY   194     -42.608   1.725  11.487  1.00 10.00      A   
ATOM   1799  N   LYS   195     -41.350   0.034  10.713  1.00 10.00      A   
ATOM   1800  HN  LYS   195     -41.282  -0.728  10.086  1.00 10.00      A   
ATOM   1801  CA  LYS   195     -40.216   0.354  11.568  1.00 10.00      A   
ATOM   1802  CB  LYS   195     -39.952  -0.780  12.560  1.00 10.00      A   
ATOM   1803  CG  LYS   195     -40.892  -0.807  13.752  1.00 10.00      A   
ATOM   1804  CD  LYS   195     -40.494  -1.897  14.734  1.00 10.00      A   
ATOM   1805  CE  LYS   195     -41.183  -1.718  16.074  1.00 10.00      A   
ATOM   1806  NZ  LYS   195     -40.725  -2.723  17.071  1.00 10.00      A   
ATOM   1807  HZ1 LYS   195     -39.685  -2.730  17.125  1.00 10.00      A   
ATOM   1808  HZ2 LYS   195     -41.051  -3.668  16.801  1.00 10.00      A   
ATOM   1809  HZ3 LYS   195     -41.105  -2.494  18.010  1.00 10.00      A   
ATOM   1810  C   LYS   195     -38.961   0.620  10.749  1.00 10.00      A   
ATOM   1811  O   LYS   195     -38.153   1.480  11.092  1.00 10.00      A   
ATOM   1812  N   ARG   196     -38.803  -0.115   9.665  1.00 10.00      A   
ATOM   1813  HN  ARG   196     -39.497  -0.775   9.422  1.00 10.00      A   
ATOM   1814  CA  ARG   196     -37.634   0.031   8.817  1.00 10.00      A   
ATOM   1815  CB  ARG   196     -37.254  -1.312   8.210  1.00 10.00      A   
ATOM   1816  CG  ARG   196     -36.825  -2.346   9.237  1.00 10.00      A   
ATOM   1817  CD  ARG   196     -36.945  -3.750   8.679  1.00 10.00      A   
ATOM   1818  NE  ARG   196     -36.272  -3.886   7.389  1.00 10.00      A   
ATOM   1819  HE  ARG   196     -35.287  -3.841   7.394  1.00 10.00      A   
ATOM   1820  CZ  ARG   196     -36.909  -4.050   6.229  1.00 10.00      A   
ATOM   1821  NH1 ARG   196     -38.233  -4.100   6.200  1.00 10.00      A   
ATOM   1822 HH11 ARG   196     -38.738  -4.229   5.293  1.00 10.00      A   
ATOM   1823 HH12 ARG   196     -38.790  -4.004   7.089  1.00 10.00      A   
ATOM   1824  NH2 ARG   196     -36.223  -4.150   5.096  1.00 10.00      A   
ATOM   1825 HH21 ARG   196     -35.181  -4.096   5.107  1.00 10.00      A   
ATOM   1826 HH22 ARG   196     -36.722  -4.280   4.192  1.00 10.00      A   
ATOM   1827  C   ARG   196     -37.855   1.070   7.727  1.00 10.00      A   
ATOM   1828  O   ARG   196     -38.951   1.195   7.183  1.00 10.00      A   
ATOM   1829  N   SER   197     -36.805   1.811   7.416  1.00 10.00      A   
ATOM   1830  HN  SER   197     -35.953   1.651   7.880  1.00 10.00      A   
ATOM   1831  CA  SER   197     -36.868   2.847   6.399  1.00 10.00      A   
ATOM   1832  CB  SER   197     -36.295   4.153   6.951  1.00 10.00      A   
ATOM   1833  OG  SER   197     -36.807   4.414   8.247  1.00 10.00      A   
ATOM   1834  HG  SER   197     -36.754   5.364   8.434  1.00 10.00      A   
ATOM   1835  C   SER   197     -36.110   2.423   5.147  1.00 10.00      A   
ATOM   1836  O   SER   197     -35.256   1.531   5.193  1.00 10.00      A   
ATOM   1837  N   PHE   198     -36.422   3.068   4.031  1.00 10.00      A   
ATOM   1838  HN  PHE   198     -37.095   3.781   4.063  1.00 10.00      A   
ATOM   1839  CA  PHE   198     -35.782   2.757   2.764  1.00 10.00      A   
ATOM   1840  CB  PHE   198     -36.783   2.096   1.810  1.00 10.00      A   
ATOM   1841  CG  PHE   198     -37.412   0.845   2.348  1.00 10.00      A   
ATOM   1842  CD1 PHE   198     -38.616   0.901   3.034  1.00 10.00      A   
ATOM   1843  CD2 PHE   198     -36.803  -0.387   2.170  1.00 10.00      A   
ATOM   1844  CE1 PHE   198     -39.198  -0.246   3.533  1.00 10.00      A   
ATOM   1845  CE2 PHE   198     -37.381  -1.538   2.667  1.00 10.00      A   
ATOM   1846  CZ  PHE   198     -38.580  -1.466   3.349  1.00 10.00      A   
ATOM   1847  C   PHE   198     -35.226   4.016   2.118  1.00 10.00      A   
ATOM   1848  O   PHE   198     -35.875   5.060   2.116  1.00 10.00      A   
ATOM   1849  N   ILE   199     -34.019   3.917   1.590  1.00 10.00      A   
ATOM   1850  HN  ILE   199     -33.540   3.058   1.653  1.00 10.00      A   
ATOM   1851  CA  ILE   199     -33.371   5.034   0.918  1.00 10.00      A   
ATOM   1852  CB  ILE   199     -32.208   5.617   1.756  1.00 10.00      A   
ATOM   1853  CG1 ILE   199     -32.699   6.030   3.147  1.00 10.00      A   
ATOM   1854  CG2 ILE   199     -31.575   6.803   1.039  1.00 10.00      A   
ATOM   1855  CD1 ILE   199     -31.593   6.440   4.096  1.00 10.00      A   
ATOM   1856  C   ILE   199     -32.834   4.560  -0.425  1.00 10.00      A   
ATOM   1857  O   ILE   199     -31.794   3.908  -0.491  1.00 10.00      A   
ATOM   1858  N   ILE   200     -33.559   4.863  -1.491  1.00 10.00      A   
ATOM   1859  HN  ILE   200     -34.380   5.390  -1.382  1.00 10.00      A   
ATOM   1860  CA  ILE   200     -33.151   4.448  -2.824  1.00 10.00      A   
ATOM   1861  CB  ILE   200     -34.293   3.738  -3.584  1.00 10.00      A   
ATOM   1862  CG1 ILE   200     -34.842   2.578  -2.748  1.00 10.00      A   
ATOM   1863  CG2 ILE   200     -33.808   3.238  -4.940  1.00 10.00      A   
ATOM   1864  CD1 ILE   200     -36.064   1.911  -3.346  1.00 10.00      A   
ATOM   1865  C   ILE   200     -32.649   5.634  -3.640  1.00 10.00      A   
ATOM   1866  O   ILE   200     -33.319   6.666  -3.742  1.00 10.00      A   
ATOM   1867  N   VAL   201     -31.467   5.477  -4.214  1.00 10.00      A   
ATOM   1868  HN  VAL   201     -30.987   4.626  -4.089  1.00 10.00      A   
ATOM   1869  CA  VAL   201     -30.858   6.520  -5.026  1.00 10.00      A   
ATOM   1870  CB  VAL   201     -29.379   6.738  -4.638  1.00 10.00      A   
ATOM   1871  CG1 VAL   201     -28.810   7.955  -5.349  1.00 10.00      A   
ATOM   1872  CG2 VAL   201     -29.224   6.876  -3.130  1.00 10.00      A   
ATOM   1873  C   VAL   201     -30.926   6.142  -6.504  1.00 10.00      A   
ATOM   1874  O   VAL   201     -30.430   5.088  -6.899  1.00 10.00      A   
ATOM   1875  N   THR   202     -31.547   6.997  -7.311  1.00 10.00      A   
ATOM   1876  HN  THR   202     -31.928   7.826  -6.934  1.00 10.00      A   
ATOM   1877  CA  THR   202     -31.679   6.753  -8.742  1.00 10.00      A   
ATOM   1878  CB  THR   202     -32.560   5.512  -9.039  1.00 10.00      A   
ATOM   1879  OG1 THR   202     -32.521   5.204 -10.442  1.00 10.00      A   
ATOM   1880  HG1 THR   202     -32.086   4.347 -10.575  1.00 10.00      A   
ATOM   1881  CG2 THR   202     -34.002   5.743  -8.606  1.00 10.00      A   
ATOM   1882  C   THR   202     -32.246   7.992  -9.438  1.00 10.00      A   
ATOM   1883  O   THR   202     -32.426   9.034  -8.809  1.00 10.00      A   
ATOM   1884  N   HIS   203     -32.517   7.879 -10.733  1.00 10.00      A   
ATOM   1885  HN  HIS   203     -32.375   7.009 -11.172  1.00 10.00      A   
ATOM   1886  CA  HIS   203     -33.059   8.992 -11.509  1.00 10.00      A   
ATOM   1887  CB  HIS   203     -32.058  10.151 -11.585  1.00 10.00      A   
ATOM   1888  CG  HIS   203     -32.630  11.396 -12.189  1.00 10.00      A   
ATOM   1889  ND1 HIS   203     -32.557  11.684 -13.533  1.00 10.00      A   
ATOM   1890  HD1 HIS   203     -32.134  11.127 -14.222  1.00 10.00      A   
ATOM   1891  CD2 HIS   203     -33.297  12.429 -11.622  1.00 10.00      A   
ATOM   1892  CE1 HIS   203     -33.156  12.834 -13.765  1.00 10.00      A   
ATOM   1893  NE2 HIS   203     -33.610  13.306 -12.625  1.00 10.00      A   
ATOM   1894  HE2 HIS   203     -34.082  14.169 -12.514  1.00 10.00      A   
ATOM   1895  C   HIS   203     -33.418   8.538 -12.916  1.00 10.00      A   
ATOM   1896  O   HIS   203     -34.466   8.898 -13.445  1.00 10.00      A   
ATOM   1897  N   TYR   204     -32.530   7.753 -13.515  1.00 10.00      A   
ATOM   1898  HN  TYR   204     -31.713   7.509 -13.036  1.00 10.00      A   
ATOM   1899  CA  TYR   204     -32.734   7.244 -14.868  1.00 10.00      A   
ATOM   1900  CB  TYR   204     -31.497   6.479 -15.357  1.00 10.00      A   
ATOM   1901  CG  TYR   204     -30.244   6.741 -14.553  1.00 10.00      A   
ATOM   1902  CD1 TYR   204     -29.991   6.041 -13.383  1.00 10.00      A   
ATOM   1903  CD2 TYR   204     -29.319   7.693 -14.961  1.00 10.00      A   
ATOM   1904  CE1 TYR   204     -28.855   6.281 -12.642  1.00 10.00      A   
ATOM   1905  CE2 TYR   204     -28.177   7.937 -14.226  1.00 10.00      A   
ATOM   1906  CZ  TYR   204     -27.952   7.229 -13.066  1.00 10.00      A   
ATOM   1907  OH  TYR   204     -26.820   7.477 -12.323  1.00 10.00      A   
ATOM   1908  HH  TYR   204     -26.359   6.640 -12.140  1.00 10.00      A   
ATOM   1909  C   TYR   204     -33.946   6.330 -14.911  1.00 10.00      A   
ATOM   1910  O   TYR   204     -34.756   6.391 -15.836  1.00 10.00      A   
ATOM   1911  N   GLN   205     -34.067   5.491 -13.898  1.00 10.00      A   
ATOM   1912  HN  GLN   205     -33.394   5.496 -13.183  1.00 10.00      A   
ATOM   1913  CA  GLN   205     -35.177   4.564 -13.813  1.00 10.00      A   
ATOM   1914  CB  GLN   205     -34.746   3.268 -13.126  1.00 10.00      A   
ATOM   1915  CG  GLN   205     -33.667   2.496 -13.873  1.00 10.00      A   
ATOM   1916  CD  GLN   205     -32.258   2.933 -13.515  1.00 10.00      A   
ATOM   1917  OE1 GLN   205     -32.010   3.444 -12.425  1.00 10.00      A   
ATOM   1918  NE2 GLN   205     -31.323   2.732 -14.431  1.00 10.00      A   
ATOM   1919 HE21 GLN   205     -31.589   2.322 -15.284  1.00 10.00      A   
ATOM   1920 HE22 GLN   205     -30.397   2.982 -14.212  1.00 10.00      A   
ATOM   1921  C   GLN   205     -36.343   5.204 -13.074  1.00 10.00      A   
ATOM   1922  O   GLN   205     -36.147   6.005 -12.159  1.00 10.00      A   
ATOM   1923  N   ARG   206     -37.552   4.841 -13.472  1.00 10.00      A   
ATOM   1924  HN  ARG   206     -37.638   4.173 -14.186  1.00 10.00      A   
ATOM   1925  CA  ARG   206     -38.760   5.385 -12.868  1.00 10.00      A   
ATOM   1926  CB  ARG   206     -39.695   5.931 -13.952  1.00 10.00      A   
ATOM   1927  CG  ARG   206     -39.123   7.107 -14.734  1.00 10.00      A   
ATOM   1928  CD  ARG   206     -39.543   8.438 -14.130  1.00 10.00      A   
ATOM   1929  NE  ARG   206     -40.951   8.730 -14.396  1.00 10.00      A   
ATOM   1930  HE  ARG   206     -41.575   7.966 -14.403  1.00 10.00      A   
ATOM   1931  CZ  ARG   206     -41.436   9.946 -14.631  1.00 10.00      A   
ATOM   1932  NH1 ARG   206     -40.636  11.007 -14.627  1.00 10.00      A   
ATOM   1933 HH11 ARG   206     -41.033  11.959 -14.814  1.00 10.00      A   
ATOM   1934 HH12 ARG   206     -39.613  10.898 -14.440  1.00 10.00      A   
ATOM   1935  NH2 ARG   206     -42.730  10.102 -14.873  1.00 10.00      A   
ATOM   1936 HH21 ARG   206     -43.365   9.272 -14.880  1.00 10.00      A   
ATOM   1937 HH22 ARG   206     -43.119  11.053 -15.065  1.00 10.00      A   
ATOM   1938  C   ARG   206     -39.469   4.322 -12.036  1.00 10.00      A   
ATOM   1939  O   ARG   206     -40.651   4.042 -12.232  1.00 10.00      A   
ATOM   1940  N   ILE   207     -38.738   3.739 -11.095  1.00 10.00      A   
ATOM   1941  HN  ILE   207     -37.806   4.020 -10.975  1.00 10.00      A   
ATOM   1942  CA  ILE   207     -39.286   2.704 -10.225  1.00 10.00      A   
ATOM   1943  CB  ILE   207     -38.180   1.809  -9.623  1.00 10.00      A   
ATOM   1944  CG1 ILE   207     -37.146   2.657  -8.875  1.00 10.00      A   
ATOM   1945  CG2 ILE   207     -37.514   0.984 -10.716  1.00 10.00      A   
ATOM   1946  CD1 ILE   207     -36.138   1.849  -8.086  1.00 10.00      A   
ATOM   1947  C   ILE   207     -40.114   3.316  -9.101  1.00 10.00      A   
ATOM   1948  O   ILE   207     -40.749   2.603  -8.325  1.00 10.00      A   
ATOM   1949  N   LEU   208     -40.105   4.645  -9.031  1.00 10.00      A   
ATOM   1950  HN  LEU   208     -39.570   5.150  -9.681  1.00 10.00      A   
ATOM   1951  CA  LEU   208     -40.850   5.378  -8.014  1.00 10.00      A   
ATOM   1952  CB  LEU   208     -40.614   6.885  -8.158  1.00 10.00      A   
ATOM   1953  CG  LEU   208     -39.858   7.569  -7.015  1.00 10.00      A   
ATOM   1954  CD1 LEU   208     -38.496   6.925  -6.800  1.00 10.00      A   
ATOM   1955  CD2 LEU   208     -39.714   9.059  -7.283  1.00 10.00      A   
ATOM   1956  C   LEU   208     -42.341   5.065  -8.083  1.00 10.00      A   
ATOM   1957  O   LEU   208     -43.027   5.043  -7.063  1.00 10.00      A   
ATOM   1958  N   ASP   209     -42.836   4.809  -9.287  1.00 10.00      A   
ATOM   1959  HN  ASP   209     -42.238   4.849 -10.066  1.00 10.00      A   
ATOM   1960  CA  ASP   209     -44.247   4.487  -9.487  1.00 10.00      A   
ATOM   1961  CB  ASP   209     -44.587   4.458 -10.978  1.00 10.00      A   
ATOM   1962  CG  ASP   209     -44.847   5.830 -11.555  1.00 10.00      A   
ATOM   1963  OD1 ASP   209     -45.931   6.392 -11.299  1.00 10.00      A   
ATOM   1964  OD2 ASP   209     -43.969   6.353 -12.274  1.00 10.00      A   
ATOM   1965  C   ASP   209     -44.588   3.135  -8.880  1.00 10.00      A   
ATOM   1966  O   ASP   209     -45.704   2.918  -8.406  1.00 10.00      A   
ATOM   1967  N   TYR   210     -43.614   2.237  -8.879  1.00 10.00      A   
ATOM   1968  HN  TYR   210     -42.734   2.488  -9.231  1.00 10.00      A   
ATOM   1969  CA  TYR   210     -43.808   0.893  -8.358  1.00 10.00      A   
ATOM   1970  CB  TYR   210     -42.850  -0.085  -9.042  1.00 10.00      A   
ATOM   1971  CG  TYR   210     -43.032  -0.192 -10.543  1.00 10.00      A   
ATOM   1972  CD1 TYR   210     -42.135   0.409 -11.421  1.00 10.00      A   
ATOM   1973  CD2 TYR   210     -44.097  -0.899 -11.083  1.00 10.00      A   
ATOM   1974  CE1 TYR   210     -42.296   0.307 -12.793  1.00 10.00      A   
ATOM   1975  CE2 TYR   210     -44.266  -1.005 -12.450  1.00 10.00      A   
ATOM   1976  CZ  TYR   210     -43.365  -0.402 -13.302  1.00 10.00      A   
ATOM   1977  OH  TYR   210     -43.532  -0.516 -14.666  1.00 10.00      A   
ATOM   1978  HH  TYR   210     -42.668  -0.496 -15.099  1.00 10.00      A   
ATOM   1979  C   TYR   210     -43.635   0.826  -6.843  1.00 10.00      A   
ATOM   1980  O   TYR   210     -44.286   0.025  -6.176  1.00 10.00      A   
ATOM   1981  N   ILE   211     -42.759   1.662  -6.298  1.00 10.00      A   
ATOM   1982  HN  ILE   211     -42.264   2.285  -6.872  1.00 10.00      A   
ATOM   1983  CA  ILE   211     -42.511   1.659  -4.858  1.00 10.00      A   
ATOM   1984  CB  ILE   211     -41.031   1.928  -4.510  1.00 10.00      A   
ATOM   1985  CG1 ILE   211     -40.556   3.252  -5.117  1.00 10.00      A   
ATOM   1986  CG2 ILE   211     -40.157   0.774  -4.980  1.00 10.00      A   
ATOM   1987  CD1 ILE   211     -39.171   3.669  -4.673  1.00 10.00      A   
ATOM   1988  C   ILE   211     -43.411   2.630  -4.098  1.00 10.00      A   
ATOM   1989  O   ILE   211     -43.778   2.364  -2.953  1.00 10.00      A   
ATOM   1990  N   LYS   212     -43.756   3.745  -4.743  1.00 10.00      A   
ATOM   1991  HN  LYS   212     -43.426   3.882  -5.657  1.00 10.00      A   
ATOM   1992  CA  LYS   212     -44.605   4.779  -4.146  1.00 10.00      A   
ATOM   1993  CB  LYS   212     -46.023   4.261  -3.874  1.00 10.00      A   
ATOM   1994  CG  LYS   212     -47.050   5.360  -3.640  1.00 10.00      A   
ATOM   1995  CD  LYS   212     -48.253   4.843  -2.869  1.00 10.00      A   
ATOM   1996  CE  LYS   212     -49.301   5.931  -2.694  1.00 10.00      A   
ATOM   1997  NZ  LYS   212     -50.272   5.606  -1.617  1.00 10.00      A   
ATOM   1998  HZ1 LYS   212     -49.778   5.513  -0.706  1.00 10.00      A   
ATOM   1999  HZ2 LYS   212     -50.756   4.712  -1.829  1.00 10.00      A   
ATOM   2000  HZ3 LYS   212     -50.984   6.360  -1.537  1.00 10.00      A   
ATOM   2001  C   LYS   212     -43.982   5.361  -2.873  1.00 10.00      A   
ATOM   2002  O   LYS   212     -44.372   5.004  -1.760  1.00 10.00      A   
ATOM   2003  N   PRO   213     -42.997   6.261  -3.021  1.00 10.00      A   
ATOM   2004  CA  PRO   213     -42.321   6.890  -1.890  1.00 10.00      A   
ATOM   2005  CB  PRO   213     -40.948   7.206  -2.471  1.00 10.00      A   
ATOM   2006  CG  PRO   213     -41.211   7.498  -3.911  1.00 10.00      A   
ATOM   2007  CD  PRO   213     -42.454   6.734  -4.303  1.00 10.00      A   
ATOM   2008  C   PRO   213     -43.016   8.178  -1.448  1.00 10.00      A   
ATOM   2009  O   PRO   213     -43.673   8.851  -2.243  1.00 10.00      A   
ATOM   2010  N   ASP   214     -42.865   8.522  -0.178  1.00 10.00      A   
ATOM   2011  HN  ASP   214     -42.336   7.948   0.416  1.00 10.00      A   
ATOM   2012  CA  ASP   214     -43.488   9.729   0.357  1.00 10.00      A   
ATOM   2013  CB  ASP   214     -44.267   9.424   1.641  1.00 10.00      A   
ATOM   2014  CG  ASP   214     -45.394   8.429   1.447  1.00 10.00      A   
ATOM   2015  OD1 ASP   214     -46.551   8.857   1.228  1.00 10.00      A   
ATOM   2016  OD2 ASP   214     -45.132   7.208   1.529  1.00 10.00      A   
ATOM   2017  C   ASP   214     -42.453  10.812   0.634  1.00 10.00      A   
ATOM   2018  O   ASP   214     -42.799  11.957   0.924  1.00 10.00      A   
ATOM   2019  N   TYR   215     -41.180  10.450   0.549  1.00 10.00      A   
ATOM   2020  HN  TYR   215     -40.960   9.527   0.305  1.00 10.00      A   
ATOM   2021  CA  TYR   215     -40.102  11.398   0.810  1.00 10.00      A   
ATOM   2022  CB  TYR   215     -39.355  11.033   2.095  1.00 10.00      A   
ATOM   2023  CG  TYR   215     -40.102  11.380   3.363  1.00 10.00      A   
ATOM   2024  CD1 TYR   215     -40.985  10.479   3.943  1.00 10.00      A   
ATOM   2025  CD2 TYR   215     -39.921  12.611   3.979  1.00 10.00      A   
ATOM   2026  CE1 TYR   215     -41.666  10.795   5.101  1.00 10.00      A   
ATOM   2027  CE2 TYR   215     -40.598  12.934   5.137  1.00 10.00      A   
ATOM   2028  CZ  TYR   215     -41.467  12.023   5.693  1.00 10.00      A   
ATOM   2029  OH  TYR   215     -42.136  12.339   6.850  1.00 10.00      A   
ATOM   2030  HH  TYR   215     -41.797  11.787   7.566  1.00 10.00      A   
ATOM   2031  C   TYR   215     -39.126  11.494  -0.359  1.00 10.00      A   
ATOM   2032  O   TYR   215     -38.040  10.913  -0.327  1.00 10.00      A   
ATOM   2033  N   VAL   216     -39.516  12.236  -1.384  1.00 10.00      A   
ATOM   2034  HN  VAL   216     -40.390  12.692  -1.343  1.00 10.00      A   
ATOM   2035  CA  VAL   216     -38.681  12.424  -2.562  1.00 10.00      A   
ATOM   2036  CB  VAL   216     -39.522  12.437  -3.859  1.00 10.00      A   
ATOM   2037  CG1 VAL   216     -38.623  12.474  -5.087  1.00 10.00      A   
ATOM   2038  CG2 VAL   216     -40.452  11.233  -3.912  1.00 10.00      A   
ATOM   2039  C   VAL   216     -37.918  13.739  -2.444  1.00 10.00      A   
ATOM   2040  O   VAL   216     -38.515  14.803  -2.297  1.00 10.00      A   
ATOM   2041  N   HIS   217     -36.599  13.659  -2.486  1.00 10.00      A   
ATOM   2042  HN  HIS   217     -36.175  12.779  -2.604  1.00 10.00      A   
ATOM   2043  CA  HIS   217     -35.758  14.841  -2.382  1.00 10.00      A   
ATOM   2044  CB  HIS   217     -34.803  14.724  -1.186  1.00 10.00      A   
ATOM   2045  CG  HIS   217     -35.427  14.991   0.155  1.00 10.00      A   
ATOM   2046  ND1 HIS   217     -35.105  16.084   0.935  1.00 10.00      A   
ATOM   2047  HD1 HIS   217     -34.463  16.788   0.702  1.00 10.00      A   
ATOM   2048  CD2 HIS   217     -36.346  14.290   0.865  1.00 10.00      A   
ATOM   2049  CE1 HIS   217     -35.793  16.041   2.060  1.00 10.00      A   
ATOM   2050  NE2 HIS   217     -36.552  14.965   2.042  1.00 10.00      A   
ATOM   2051  HE2 HIS   217     -37.178  14.702   2.755  1.00 10.00      A   
ATOM   2052  C   HIS   217     -34.954  15.034  -3.661  1.00 10.00      A   
ATOM   2053  O   HIS   217     -34.246  14.125  -4.099  1.00 10.00      A   
ATOM   2054  N   VAL   218     -35.078  16.211  -4.261  1.00 10.00      A   
ATOM   2055  HN  VAL   218     -35.671  16.889  -3.865  1.00 10.00      A   
ATOM   2056  CA  VAL   218     -34.355  16.534  -5.488  1.00 10.00      A   
ATOM   2057  CB  VAL   218     -35.122  17.562  -6.350  1.00 10.00      A   
ATOM   2058  CG1 VAL   218     -34.450  17.737  -7.705  1.00 10.00      A   
ATOM   2059  CG2 VAL   218     -36.571  17.138  -6.526  1.00 10.00      A   
ATOM   2060  C   VAL   218     -32.979  17.095  -5.139  1.00 10.00      A   
ATOM   2061  O   VAL   218     -32.871  18.106  -4.439  1.00 10.00      A   
ATOM   2062  N   LEU   219     -31.935  16.442  -5.624  1.00 10.00      A   
ATOM   2063  HN  LEU   219     -32.084  15.657  -6.204  1.00 10.00      A   
ATOM   2064  CA  LEU   219     -30.572  16.860  -5.332  1.00 10.00      A   
ATOM   2065  CB  LEU   219     -29.744  15.654  -4.868  1.00 10.00      A   
ATOM   2066  CG  LEU   219     -28.444  15.959  -4.121  1.00 10.00      A   
ATOM   2067  CD1 LEU   219     -28.252  14.976  -2.976  1.00 10.00      A   
ATOM   2068  CD2 LEU   219     -27.253  15.912  -5.069  1.00 10.00      A   
ATOM   2069  C   LEU   219     -29.905  17.540  -6.526  1.00 10.00      A   
ATOM   2070  O   LEU   219     -30.044  17.100  -7.668  1.00 10.00      A   
ATOM   2071  N   TYR   220     -29.188  18.620  -6.239  1.00 10.00      A   
ATOM   2072  HN  TYR   220     -29.144  18.922  -5.300  1.00 10.00      A   
ATOM   2073  CA  TYR   220     -28.464  19.383  -7.251  1.00 10.00      A   
ATOM   2074  CB  TYR   220     -29.410  20.315  -8.019  1.00 10.00      A   
ATOM   2075  CG  TYR   220     -28.859  20.798  -9.346  1.00 10.00      A   
ATOM   2076  CD1 TYR   220     -28.992  20.031 -10.496  1.00 10.00      A   
ATOM   2077  CD2 TYR   220     -28.203  22.020  -9.449  1.00 10.00      A   
ATOM   2078  CE1 TYR   220     -28.487  20.463 -11.710  1.00 10.00      A   
ATOM   2079  CE2 TYR   220     -27.696  22.461 -10.660  1.00 10.00      A   
ATOM   2080  CZ  TYR   220     -27.840  21.679 -11.786  1.00 10.00      A   
ATOM   2081  OH  TYR   220     -27.335  22.113 -12.993  1.00 10.00      A   
ATOM   2082  HH  TYR   220     -26.412  22.375 -12.878  1.00 10.00      A   
ATOM   2083  C   TYR   220     -27.364  20.192  -6.569  1.00 10.00      A   
ATOM   2084  O   TYR   220     -27.577  20.729  -5.480  1.00 10.00      A   
ATOM   2085  N   GLN   221     -26.186  20.243  -7.190  1.00 10.00      A   
ATOM   2086  HN  GLN   221     -26.083  19.772  -8.045  1.00 10.00      A   
ATOM   2087  CA  GLN   221     -25.034  20.977  -6.646  1.00 10.00      A   
ATOM   2088  CB  GLN   221     -25.348  22.466  -6.461  1.00 10.00      A   
ATOM   2089  CG  GLN   221     -25.151  23.308  -7.711  1.00 10.00      A   
ATOM   2090  CD  GLN   221     -25.588  24.746  -7.514  1.00 10.00      A   
ATOM   2091  OE1 GLN   221     -25.535  25.278  -6.403  1.00 10.00      A   
ATOM   2092  NE2 GLN   221     -26.012  25.387  -8.592  1.00 10.00      A   
ATOM   2093 HE21 GLN   221     -26.015  24.904  -9.447  1.00 10.00      A   
ATOM   2094 HE22 GLN   221     -26.312  26.315  -8.495  1.00 10.00      A   
ATOM   2095  C   GLN   221     -24.536  20.362  -5.338  1.00 10.00      A   
ATOM   2096  O   GLN   221     -23.742  20.963  -4.612  1.00 10.00      A   
ATOM   2097  N   GLY   222     -25.000  19.151  -5.053  1.00 10.00      A   
ATOM   2098  HN  GLY   222     -25.623  18.720  -5.675  1.00 10.00      A   
ATOM   2099  CA  GLY   222     -24.601  18.466  -3.841  1.00 10.00      A   
ATOM   2100  C   GLY   222     -25.517  18.783  -2.676  1.00 10.00      A   
ATOM   2101  O   GLY   222     -25.239  18.403  -1.541  1.00 10.00      A   
ATOM   2102  N   ARG   223     -26.604  19.490  -2.956  1.00 10.00      A   
ATOM   2103  HN  ARG   223     -26.766  19.776  -3.882  1.00 10.00      A   
ATOM   2104  CA  ARG   223     -27.566  19.857  -1.927  1.00 10.00      A   
ATOM   2105  CB  ARG   223     -27.465  21.353  -1.607  1.00 10.00      A   
ATOM   2106  CG  ARG   223     -26.047  21.861  -1.391  1.00 10.00      A   
ATOM   2107  CD  ARG   223     -26.043  23.302  -0.916  1.00 10.00      A   
ATOM   2108  NE  ARG   223     -26.547  23.423   0.449  1.00 10.00      A   
ATOM   2109  HE  ARG   223     -26.231  22.759   1.105  1.00 10.00      A   
ATOM   2110  CZ  ARG   223     -27.395  24.368   0.849  1.00 10.00      A   
ATOM   2111  NH1 ARG   223     -27.846  25.276  -0.013  1.00 10.00      A   
ATOM   2112 HH11 ARG   223     -27.535  25.256  -1.010  1.00 10.00      A   
ATOM   2113 HH12 ARG   223     -28.515  26.014   0.303  1.00 10.00      A   
ATOM   2114  NH2 ARG   223     -27.801  24.404   2.112  1.00 10.00      A   
ATOM   2115 HH21 ARG   223     -27.464  23.693   2.798  1.00 10.00      A   
ATOM   2116 HH22 ARG   223     -28.459  25.149   2.425  1.00 10.00      A   
ATOM   2117  C   ARG   223     -28.980  19.531  -2.388  1.00 10.00      A   
ATOM   2118  O   ARG   223     -29.212  19.283  -3.571  1.00 10.00      A   
ATOM   2119  N   ILE   224     -29.919  19.522  -1.455  1.00 10.00      A   
ATOM   2120  HN  ILE   224     -29.674  19.721  -0.524  1.00 10.00      A   
ATOM   2121  CA  ILE   224     -31.311  19.235  -1.779  1.00 10.00      A   
ATOM   2122  CB  ILE   224     -32.022  18.475  -0.639  1.00 10.00      A   
ATOM   2123  CG1 ILE   224     -31.347  17.117  -0.423  1.00 10.00      A   
ATOM   2124  CG2 ILE   224     -33.499  18.286  -0.960  1.00 10.00      A   
ATOM   2125  CD1 ILE   224     -31.720  16.437   0.874  1.00 10.00      A   
ATOM   2126  C   ILE   224     -32.048  20.534  -2.094  1.00 10.00      A   
ATOM   2127  O   ILE   224     -32.175  21.411  -1.239  1.00 10.00      A   
ATOM   2128  N   VAL   225     -32.523  20.649  -3.325  1.00 10.00      A   
ATOM   2129  HN  VAL   225     -32.415  19.895  -3.948  1.00 10.00      A   
ATOM   2130  CA  VAL   225     -33.218  21.851  -3.773  1.00 10.00      A   
ATOM   2131  CB  VAL   225     -33.047  22.084  -5.293  1.00 10.00      A   
ATOM   2132  CG1 VAL   225     -33.687  23.399  -5.718  1.00 10.00      A   
ATOM   2133  CG2 VAL   225     -31.575  22.062  -5.675  1.00 10.00      A   
ATOM   2134  C   VAL   225     -34.704  21.819  -3.422  1.00 10.00      A   
ATOM   2135  O   VAL   225     -35.234  22.774  -2.856  1.00 10.00      A   
ATOM   2136  N   LYS   226     -35.372  20.721  -3.748  1.00 10.00      A   
ATOM   2137  HN  LYS   226     -34.895  19.973  -4.165  1.00 10.00      A   
ATOM   2138  CA  LYS   226     -36.800  20.594  -3.477  1.00 10.00      A   
ATOM   2139  CB  LYS   226     -37.618  20.798  -4.755  1.00 10.00      A   
ATOM   2140  CG  LYS   226     -37.806  22.256  -5.133  1.00 10.00      A   
ATOM   2141  CD  LYS   226     -38.471  22.409  -6.490  1.00 10.00      A   
ATOM   2142  CE  LYS   226     -38.821  23.864  -6.757  1.00 10.00      A   
ATOM   2143  NZ  LYS   226     -39.215  24.100  -8.170  1.00 10.00      A   
ATOM   2144  HZ1 LYS   226     -39.570  25.072  -8.282  1.00 10.00      A   
ATOM   2145  HZ2 LYS   226     -39.966  23.438  -8.448  1.00 10.00      A   
ATOM   2146  HZ3 LYS   226     -38.395  23.968  -8.797  1.00 10.00      A   
ATOM   2147  C   LYS   226     -37.133  19.250  -2.848  1.00 10.00      A   
ATOM   2148  O   LYS   226     -36.376  18.286  -2.984  1.00 10.00      A   
ATOM   2149  N   SER   227     -38.267  19.194  -2.165  1.00 10.00      A   
ATOM   2150  HN  SER   227     -38.826  19.998  -2.095  1.00 10.00      A   
ATOM   2151  CA  SER   227     -38.711  17.977  -1.512  1.00 10.00      A   
ATOM   2152  CB  SER   227     -38.314  18.000  -0.033  1.00 10.00      A   
ATOM   2153  OG  SER   227     -38.393  16.708   0.541  1.00 10.00      A   
ATOM   2154  HG  SER   227     -39.290  16.554   0.868  1.00 10.00      A   
ATOM   2155  C   SER   227     -40.223  17.828  -1.642  1.00 10.00      A   
ATOM   2156  O   SER   227     -40.948  18.822  -1.745  1.00 10.00      A   
ATOM   2157  N   GLY   228     -40.691  16.591  -1.644  1.00 10.00      A   
ATOM   2158  HN  GLY   228     -40.062  15.834  -1.573  1.00 10.00      A   
ATOM   2159  CA  GLY   228     -42.108  16.332  -1.754  1.00 10.00      A   
ATOM   2160  C   GLY   228     -42.394  14.850  -1.779  1.00 10.00      A   
ATOM   2161  O   GLY   228     -41.498  14.042  -1.545  1.00 10.00      A   
ATOM   2162  N   ASP   229     -43.636  14.490  -2.055  1.00 10.00      A   
ATOM   2163  HN  ASP   229     -44.310  15.183  -2.225  1.00 10.00      A   
ATOM   2164  CA  ASP   229     -44.025  13.088  -2.116  1.00 10.00      A   
ATOM   2165  CB  ASP   229     -45.434  12.880  -1.549  1.00 10.00      A   
ATOM   2166  CG  ASP   229     -46.509  13.513  -2.403  1.00 10.00      A   
ATOM   2167  OD1 ASP   229     -47.096  12.810  -3.252  1.00 10.00      A   
ATOM   2168  OD2 ASP   229     -46.774  14.718  -2.232  1.00 10.00      A   
ATOM   2169  C   ASP   229     -43.946  12.575  -3.551  1.00 10.00      A   
ATOM   2170  O   ASP   229     -43.365  13.226  -4.419  1.00 10.00      A   
ATOM   2171  N   PHE   230     -44.539  11.415  -3.796  1.00 10.00      A   
ATOM   2172  HN  PHE   230     -44.994  10.953  -3.061  1.00 10.00      A   
ATOM   2173  CA  PHE   230     -44.533  10.800  -5.119  1.00 10.00      A   
ATOM   2174  CB  PHE   230     -45.214   9.425  -5.090  1.00 10.00      A   
ATOM   2175  CG  PHE   230     -46.598   9.427  -4.502  1.00 10.00      A   
ATOM   2176  CD1 PHE   230     -47.710   9.513  -5.321  1.00 10.00      A   
ATOM   2177  CD2 PHE   230     -46.784   9.343  -3.131  1.00 10.00      A   
ATOM   2178  CE1 PHE   230     -48.982   9.517  -4.786  1.00 10.00      A   
ATOM   2179  CE2 PHE   230     -48.053   9.347  -2.589  1.00 10.00      A   
ATOM   2180  CZ  PHE   230     -49.155   9.434  -3.418  1.00 10.00      A   
ATOM   2181  C   PHE   230     -45.152  11.698  -6.198  1.00 10.00      A   
ATOM   2182  O   PHE   230     -44.769  11.622  -7.368  1.00 10.00      A   
ATOM   2183  N   THR   231     -46.095  12.553  -5.810  1.00 10.00      A   
ATOM   2184  HN  THR   231     -46.364  12.581  -4.859  1.00 10.00      A   
ATOM   2185  CA  THR   231     -46.748  13.444  -6.765  1.00 10.00      A   
ATOM   2186  CB  THR   231     -48.079  14.013  -6.230  1.00 10.00      A   
ATOM   2187  OG1 THR   231     -47.868  14.660  -4.968  1.00 10.00      A   
ATOM   2188  HG1 THR   231     -47.659  13.991  -4.291  1.00 10.00      A   
ATOM   2189  CG2 THR   231     -49.109  12.908  -6.064  1.00 10.00      A   
ATOM   2190  C   THR   231     -45.832  14.589  -7.198  1.00 10.00      A   
ATOM   2191  O   THR   231     -46.089  15.251  -8.205  1.00 10.00      A   
ATOM   2192  N   LEU   232     -44.752  14.805  -6.449  1.00 10.00      A   
ATOM   2193  HN  LEU   232     -44.588  14.229  -5.670  1.00 10.00      A   
ATOM   2194  CA  LEU   232     -43.803  15.871  -6.758  1.00 10.00      A   
ATOM   2195  CB  LEU   232     -42.684  15.928  -5.714  1.00 10.00      A   
ATOM   2196  CG  LEU   232     -41.554  16.925  -5.987  1.00 10.00      A   
ATOM   2197  CD1 LEU   232     -42.012  18.351  -5.720  1.00 10.00      A   
ATOM   2198  CD2 LEU   232     -40.323  16.586  -5.162  1.00 10.00      A   
ATOM   2199  C   LEU   232     -43.211  15.680  -8.148  1.00 10.00      A   
ATOM   2200  O   LEU   232     -43.029  16.644  -8.888  1.00 10.00      A   
ATOM   2201  N   VAL   233     -42.939  14.428  -8.502  1.00 10.00      A   
ATOM   2202  HN  VAL   233     -43.130  13.704  -7.870  1.00 10.00      A   
ATOM   2203  CA  VAL   233     -42.373  14.101  -9.806  1.00 10.00      A   
ATOM   2204  CB  VAL   233     -42.138  12.583  -9.949  1.00 10.00      A   
ATOM   2205  CG1 VAL   233     -41.432  12.263 -11.260  1.00 10.00      A   
ATOM   2206  CG2 VAL   233     -41.336  12.056  -8.767  1.00 10.00      A   
ATOM   2207  C   VAL   233     -43.301  14.576 -10.921  1.00 10.00      A   
ATOM   2208  O   VAL   233     -42.857  15.138 -11.920  1.00 10.00      A   
ATOM   2209  N   LYS   234     -44.599  14.372 -10.723  1.00 10.00      A   
ATOM   2210  HN  LYS   234     -44.896  13.945  -9.892  1.00 10.00      A   
ATOM   2211  CA  LYS   234     -45.591  14.779 -11.707  1.00 10.00      A   
ATOM   2212  CB  LYS   234     -46.963  14.186 -11.375  1.00 10.00      A   
ATOM   2213  CG  LYS   234     -46.967  12.670 -11.257  1.00 10.00      A   
ATOM   2214  CD  LYS   234     -48.378  12.111 -11.353  1.00 10.00      A   
ATOM   2215  CE  LYS   234     -48.371  10.593 -11.263  1.00 10.00      A   
ATOM   2216  NZ  LYS   234     -49.649   9.996 -11.727  1.00 10.00      A   
ATOM   2217  HZ1 LYS   234     -50.439  10.326 -11.136  1.00 10.00      A   
ATOM   2218  HZ2 LYS   234     -49.601   8.958 -11.669  1.00 10.00      A   
ATOM   2219  HZ3 LYS   234     -49.833  10.268 -12.715  1.00 10.00      A   
ATOM   2220  C   LYS   234     -45.676  16.299 -11.794  1.00 10.00      A   
ATOM   2221  O   LYS   234     -45.814  16.863 -12.882  1.00 10.00      A   
ATOM   2222  N   GLN   235     -45.574  16.956 -10.642  1.00 10.00      A   
ATOM   2223  HN  GLN   235     -45.454  16.446  -9.811  1.00 10.00      A   
ATOM   2224  CA  GLN   235     -45.632  18.411 -10.580  1.00 10.00      A   
ATOM   2225  CB  GLN   235     -45.679  18.897  -9.130  1.00 10.00      A   
ATOM   2226  CG  GLN   235     -46.867  18.393  -8.331  1.00 10.00      A   
ATOM   2227  CD  GLN   235     -46.935  19.013  -6.948  1.00 10.00      A   
ATOM   2228  OE1 GLN   235     -45.919  19.407  -6.376  1.00 10.00      A   
ATOM   2229  NE2 GLN   235     -48.133  19.099  -6.398  1.00 10.00      A   
ATOM   2230 HE21 GLN   235     -48.902  18.765  -6.907  1.00 10.00      A   
ATOM   2231 HE22 GLN   235     -48.203  19.490  -5.503  1.00 10.00      A   
ATOM   2232  C   GLN   235     -44.427  19.025 -11.280  1.00 10.00      A   
ATOM   2233  O   GLN   235     -44.555  20.018 -12.000  1.00 10.00      A   
ATOM   2234  N   LEU   236     -43.260  18.421 -11.071  1.00 10.00      A   
ATOM   2235  HN  LEU   236     -43.228  17.632 -10.485  1.00 10.00      A   
ATOM   2236  CA  LEU   236     -42.025  18.899 -11.680  1.00 10.00      A   
ATOM   2237  CB  LEU   236     -40.843  18.013 -11.277  1.00 10.00      A   
ATOM   2238  CG  LEU   236     -40.400  18.090  -9.816  1.00 10.00      A   
ATOM   2239  CD1 LEU   236     -39.305  17.070  -9.537  1.00 10.00      A   
ATOM   2240  CD2 LEU   236     -39.926  19.493  -9.472  1.00 10.00      A   
ATOM   2241  C   LEU   236     -42.140  18.941 -13.198  1.00 10.00      A   
ATOM   2242  O   LEU   236     -41.848  19.960 -13.826  1.00 10.00      A   
ATOM   2243  N   GLU   237     -42.598  17.841 -13.779  1.00 10.00      A   
ATOM   2244  HN  GLU   237     -42.838  17.069 -13.220  1.00 10.00      A   
ATOM   2245  CA  GLU   237     -42.746  17.743 -15.227  1.00 10.00      A   
ATOM   2246  CB  GLU   237     -43.011  16.297 -15.658  1.00 10.00      A   
ATOM   2247  CG  GLU   237     -41.909  15.327 -15.257  1.00 10.00      A   
ATOM   2248  CD  GLU   237     -41.966  14.018 -16.021  1.00 10.00      A   
ATOM   2249  OE1 GLU   237     -41.498  13.980 -17.180  1.00 10.00      A   
ATOM   2250  OE2 GLU   237     -42.471  13.015 -15.467  1.00 10.00      A   
ATOM   2251  C   GLU   237     -43.816  18.695 -15.767  1.00 10.00      A   
ATOM   2252  O   GLU   237     -43.804  19.049 -16.944  1.00 10.00      A   
ATOM   2253  N   GLU   238     -44.733  19.118 -14.903  1.00 10.00      A   
ATOM   2254  HN  GLU   238     -44.700  18.801 -13.976  1.00 10.00      A   
ATOM   2255  CA  GLU   238     -45.791  20.039 -15.304  1.00 10.00      A   
ATOM   2256  CB  GLU   238     -47.040  19.849 -14.441  1.00 10.00      A   
ATOM   2257  CG  GLU   238     -47.851  18.610 -14.771  1.00 10.00      A   
ATOM   2258  CD  GLU   238     -49.217  18.621 -14.118  1.00 10.00      A   
ATOM   2259  OE1 GLU   238     -49.422  19.406 -13.166  1.00 10.00      A   
ATOM   2260  OE2 GLU   238     -50.097  17.849 -14.556  1.00 10.00      A   
ATOM   2261  C   GLU   238     -45.322  21.488 -15.207  1.00 10.00      A   
ATOM   2262  O   GLU   238     -45.800  22.360 -15.933  1.00 10.00      A   
ATOM   2263  N   GLN   239     -44.382  21.736 -14.305  1.00 10.00      A   
ATOM   2264  HN  GLN   239     -44.047  20.998 -13.749  1.00 10.00      A   
ATOM   2265  CA  GLN   239     -43.846  23.076 -14.099  1.00 10.00      A   
ATOM   2266  CB  GLN   239     -43.439  23.271 -12.639  1.00 10.00      A   
ATOM   2267  CG  GLN   239     -44.585  23.657 -11.723  1.00 10.00      A   
ATOM   2268  CD  GLN   239     -45.050  25.082 -11.944  1.00 10.00      A   
ATOM   2269  OE1 GLN   239     -44.270  25.950 -12.343  1.00 10.00      A   
ATOM   2270  NE2 GLN   239     -46.319  25.335 -11.684  1.00 10.00      A   
ATOM   2271 HE21 GLN   239     -46.882  24.597 -11.365  1.00 10.00      A   
ATOM   2272 HE22 GLN   239     -46.647  26.246 -11.822  1.00 10.00      A   
ATOM   2273  C   GLN   239     -42.667  23.362 -15.023  1.00 10.00      A   
ATOM   2274  O   GLN   239     -42.128  24.470 -15.034  1.00 10.00      A   
ATOM   2275  N   GLY   240     -42.269  22.362 -15.796  1.00 10.00      A   
ATOM   2276  HN  GLY   240     -42.733  21.501 -15.747  1.00 10.00      A   
ATOM   2277  CA  GLY   240     -41.159  22.537 -16.714  1.00 10.00      A   
ATOM   2278  C   GLY   240     -39.831  22.167 -16.091  1.00 10.00      A   
ATOM   2279  O   GLY   240     -38.781  22.650 -16.509  1.00 10.00      A   
ATOM   2280  N   TYR   241     -39.878  21.315 -15.082  1.00 10.00      A   
ATOM   2281  HN  TYR   241     -40.749  20.968 -14.786  1.00 10.00      A   
ATOM   2282  CA  TYR   241     -38.674  20.871 -14.399  1.00 10.00      A   
ATOM   2283  CB  TYR   241     -38.774  21.144 -12.895  1.00 10.00      A   
ATOM   2284  CG  TYR   241     -38.978  22.600 -12.536  1.00 10.00      A   
ATOM   2285  CD1 TYR   241     -40.127  23.014 -11.878  1.00 10.00      A   
ATOM   2286  CD2 TYR   241     -38.025  23.561 -12.857  1.00 10.00      A   
ATOM   2287  CE1 TYR   241     -40.325  24.341 -11.551  1.00 10.00      A   
ATOM   2288  CE2 TYR   241     -38.216  24.891 -12.531  1.00 10.00      A   
ATOM   2289  CZ  TYR   241     -39.368  25.275 -11.879  1.00 10.00      A   
ATOM   2290  OH  TYR   241     -39.566  26.598 -11.558  1.00 10.00      A   
ATOM   2291  HH  TYR   241     -39.253  27.152 -12.285  1.00 10.00      A   
ATOM   2292  C   TYR   241     -38.453  19.386 -14.646  1.00 10.00      A   
ATOM   2293  O   TYR   241     -37.860  18.691 -13.826  1.00 10.00      A   
ATOM   2294  N   GLY   242     -38.931  18.908 -15.789  1.00 10.00      A   
ATOM   2295  HN  GLY   242     -39.403  19.513 -16.403  1.00 10.00      A   
ATOM   2296  CA  GLY   242     -38.783  17.508 -16.138  1.00 10.00      A   
ATOM   2297  C   GLY   242     -37.349  17.124 -16.447  1.00 10.00      A   
ATOM   2298  O   GLY   242     -37.043  15.945 -16.627  1.00 10.00      A   
ATOM   2299  N   TRP   243     -36.468  18.117 -16.518  1.00 10.00      A   
ATOM   2300  HN  TRP   243     -36.775  19.038 -16.382  1.00 10.00      A   
ATOM   2301  CA  TRP   243     -35.059  17.874 -16.800  1.00 10.00      A   
ATOM   2302  CB  TRP   243     -34.467  19.002 -17.654  1.00 10.00      A   
ATOM   2303  CG  TRP   243     -35.130  19.185 -18.985  1.00 10.00      A   
ATOM   2304  CD1 TRP   243     -36.215  19.967 -19.261  1.00 10.00      A   
ATOM   2305  CD2 TRP   243     -34.746  18.580 -20.225  1.00 10.00      A   
ATOM   2306  NE1 TRP   243     -36.531  19.880 -20.595  1.00 10.00      A   
ATOM   2307  HE1 TRP   243     -37.275  20.348 -21.039  1.00 10.00      A   
ATOM   2308  CE2 TRP   243     -35.646  19.035 -21.208  1.00 10.00      A   
ATOM   2309  CE3 TRP   243     -33.730  17.696 -20.599  1.00 10.00      A   
ATOM   2310  CZ2 TRP   243     -35.562  18.637 -22.539  1.00 10.00      A   
ATOM   2311  CZ3 TRP   243     -33.648  17.303 -21.920  1.00 10.00      A   
ATOM   2312  CH2 TRP   243     -34.558  17.772 -22.875  1.00 10.00      A   
ATOM   2313  C   TRP   243     -34.259  17.731 -15.504  1.00 10.00      A   
ATOM   2314  O   TRP   243     -33.066  17.420 -15.529  1.00 10.00      A   
ATOM   2315  N   LEU   244     -34.920  17.958 -14.375  1.00 10.00      A   
ATOM   2316  HN  LEU   244     -35.871  18.182 -14.412  1.00 10.00      A   
ATOM   2317  CB  LEU   244     -35.084  18.578 -12.004  1.00 10.00      A   
ATOM   2318  CG  LEU   244     -35.140  20.102 -12.103  1.00 10.00      A   
ATOM   2319  CD1 LEU   244     -35.852  20.687 -10.894  1.00 10.00      A   
ATOM   2320  CD2 LEU   244     -33.742  20.688 -12.241  1.00 10.00      A   
ATOM   2321  CA  LEU   244     -34.271  17.855 -13.078  1.00 10.00      A   
ATOM   2322  C   LEU   244     -34.089  16.397 -12.692  1.00 10.00      A   
ATOM   2323  O   LEU   244     -35.026  15.598 -12.918  1.00 10.00      A   
ATOM   2324  OXT LEU   244     -33.010  16.045 -12.173  1.00 10.00      A   
ATOM   2325  CB  LEU    34      24.750  19.934   6.072  1.00 10.00      B   
ATOM   2326  CG  LEU    34      25.168  18.765   6.967  1.00 10.00      B   
ATOM   2327  CD1 LEU    34      24.985  17.441   6.242  1.00 10.00      B   
ATOM   2328  CD2 LEU    34      26.610  18.930   7.425  1.00 10.00      B   
ATOM   2329  C   LEU    34      24.544  22.414   5.690  1.00 10.00      B   
ATOM   2330  O   LEU    34      25.137  22.367   4.606  1.00 10.00      B   
ATOM   2331  N   LEU    34      23.713  21.383   7.790  1.00 10.00      B   
ATOM   2332  HT1 LEU    34      22.767  21.268   7.375  1.00 10.00      B   
ATOM   2333  HT2 LEU    34      23.756  22.301   8.275  1.00 10.00      B   
ATOM   2334  HT3 LEU    34      23.865  20.634   8.492  1.00 10.00      B   
ATOM   2335  CA  LEU    34      24.747  21.317   6.734  1.00 10.00      B   
ATOM   2336  N   ALA    35      23.709  23.404   6.031  1.00 10.00      B   
ATOM   2337  HN  ALA    35      23.287  23.382   6.917  1.00 10.00      B   
ATOM   2338  CA  ALA    35      23.406  24.531   5.145  1.00 10.00      B   
ATOM   2339  CB  ALA    35      22.861  24.064   3.799  1.00 10.00      B   
ATOM   2340  C   ALA    35      24.607  25.463   4.975  1.00 10.00      B   
ATOM   2341  O   ALA    35      25.663  25.253   5.573  1.00 10.00      B   
ATOM   2342  N   LYS    36      24.440  26.500   4.173  1.00 10.00      B   
ATOM   2343  HN  LYS    36      23.571  26.635   3.735  1.00 10.00      B   
ATOM   2344  CA  LYS    36      25.511  27.457   3.937  1.00 10.00      B   
ATOM   2345  CB  LYS    36      25.046  28.865   4.316  1.00 10.00      B   
ATOM   2346  CG  LYS    36      23.804  29.332   3.571  1.00 10.00      B   
ATOM   2347  CD  LYS    36      23.524  30.801   3.838  1.00 10.00      B   
ATOM   2348  CE  LYS    36      22.413  31.328   2.946  1.00 10.00      B   
ATOM   2349  NZ  LYS    36      22.379  32.815   2.924  1.00 10.00      B   
ATOM   2350  HZ1 LYS    36      22.199  33.184   3.878  1.00 10.00      B   
ATOM   2351  HZ2 LYS    36      21.624  33.146   2.289  1.00 10.00      B   
ATOM   2352  HZ3 LYS    36      23.289  33.191   2.585  1.00 10.00      B   
ATOM   2353  C   LYS    36      25.963  27.425   2.480  1.00 10.00      B   
ATOM   2354  O   LYS    36      26.401  28.435   1.930  1.00 10.00      B   
ATOM   2355  N   GLY    37      25.861  26.260   1.861  1.00 10.00      B   
ATOM   2356  HN  GLY    37      25.531  25.479   2.352  1.00 10.00      B   
ATOM   2357  CA  GLY    37      26.253  26.129   0.474  1.00 10.00      B   
ATOM   2358  C   GLY    37      27.535  25.343   0.307  1.00 10.00      B   
ATOM   2359  O   GLY    37      28.505  25.560   1.033  1.00 10.00      B   
ATOM   2360  N   ILE    38      27.537  24.429  -0.648  1.00 10.00      B   
ATOM   2361  HN  ILE    38      26.730  24.306  -1.193  1.00 10.00      B   
ATOM   2362  CA  ILE    38      28.707  23.605  -0.913  1.00 10.00      B   
ATOM   2363  CB  ILE    38      28.315  22.241  -1.524  1.00 10.00      B   
ATOM   2364  CG1 ILE    38      27.308  21.512  -0.625  1.00 10.00      B   
ATOM   2365  CG2 ILE    38      29.548  21.377  -1.768  1.00 10.00      B   
ATOM   2366  CD1 ILE    38      27.812  21.232   0.777  1.00 10.00      B   
ATOM   2367  C   ILE    38      29.677  24.325  -1.846  1.00 10.00      B   
ATOM   2368  O   ILE    38      29.289  24.808  -2.913  1.00 10.00      B   
ATOM   2369  N   ASN    39      30.932  24.402  -1.424  1.00 10.00      B   
ATOM   2370  HN  ASN    39      31.167  24.001  -0.561  1.00 10.00      B   
ATOM   2371  CA  ASN    39      31.981  25.051  -2.202  1.00 10.00      B   
ATOM   2372  CB  ASN    39      32.057  26.542  -1.862  1.00 10.00      B   
ATOM   2373  CG  ASN    39      31.562  27.432  -2.988  1.00 10.00      B   
ATOM   2374  OD1 ASN    39      31.650  27.082  -4.165  1.00 10.00      B   
ATOM   2375  ND2 ASN    39      31.028  28.590  -2.633  1.00 10.00      B   
ATOM   2376 HD21 ASN    39      30.981  28.804  -1.675  1.00 10.00      B   
ATOM   2377 HD22 ASN    39      30.710  29.192  -3.339  1.00 10.00      B   
ATOM   2378  C   ASN    39      33.313  24.383  -1.890  1.00 10.00      B   
ATOM   2379  O   ASN    39      33.408  23.640  -0.913  1.00 10.00      B   
ATOM   2380  N   GLU    40      34.332  24.646  -2.706  1.00 10.00      B   
ATOM   2381  HN  GLU    40      34.187  25.241  -3.474  1.00 10.00      B   
ATOM   2382  CA  GLU    40      35.656  24.059  -2.505  1.00 10.00      B   
ATOM   2383  CB  GLU    40      36.646  24.608  -3.537  1.00 10.00      B   
ATOM   2384  CG  GLU    40      38.035  23.997  -3.446  1.00 10.00      B   
ATOM   2385  CD  GLU    40      39.110  24.923  -3.969  1.00 10.00      B   
ATOM   2386  OE1 GLU    40      39.395  25.944  -3.305  1.00 10.00      B   
ATOM   2387  OE2 GLU    40      39.676  24.641  -5.047  1.00 10.00      B   
ATOM   2388  C   GLU    40      36.172  24.337  -1.096  1.00 10.00      B   
ATOM   2389  O   GLU    40      36.662  23.439  -0.410  1.00 10.00      B   
ATOM   2390  N   GLU    41      36.030  25.585  -0.667  1.00 10.00      B   
ATOM   2391  HN  GLU    41      35.622  26.246  -1.266  1.00 10.00      B   
ATOM   2392  CA  GLU    41      36.475  26.007   0.658  1.00 10.00      B   
ATOM   2393  CB  GLU    41      36.261  27.511   0.835  1.00 10.00      B   
ATOM   2394  CG  GLU    41      36.530  28.338  -0.414  1.00 10.00      B   
ATOM   2395  CD  GLU    41      36.410  29.825  -0.159  1.00 10.00      B   
ATOM   2396  OE1 GLU    41      35.328  30.396  -0.430  1.00 10.00      B   
ATOM   2397  OE2 GLU    41      37.393  30.428   0.317  1.00 10.00      B   
ATOM   2398  C   GLU    41      35.722  25.257   1.750  1.00 10.00      B   
ATOM   2399  O   GLU    41      36.256  25.009   2.829  1.00 10.00      B   
ATOM   2400  N   VAL    42      34.481  24.894   1.453  1.00 10.00      B   
ATOM   2401  HN  VAL    42      34.122  25.112   0.570  1.00 10.00      B   
ATOM   2402  CA  VAL    42      33.639  24.174   2.397  1.00 10.00      B   
ATOM   2403  CB  VAL    42      32.148  24.288   2.016  1.00 10.00      B   
ATOM   2404  CG1 VAL    42      31.268  23.587   3.041  1.00 10.00      B   
ATOM   2405  CG2 VAL    42      31.748  25.748   1.872  1.00 10.00      B   
ATOM   2406  C   VAL    42      34.041  22.705   2.467  1.00 10.00      B   
ATOM   2407  O   VAL    42      34.152  22.138   3.553  1.00 10.00      B   
ATOM   2408  N   VAL    43      34.270  22.102   1.302  1.00 10.00      B   
ATOM   2409  HN  VAL    43      34.157  22.615   0.470  1.00 10.00      B   
ATOM   2410  CA  VAL    43      34.672  20.698   1.223  1.00 10.00      B   
ATOM   2411  CB  VAL    43      34.901  20.250  -0.242  1.00 10.00      B   
ATOM   2412  CG1 VAL    43      35.379  18.806  -0.306  1.00 10.00      B   
ATOM   2413  CG2 VAL    43      33.628  20.423  -1.055  1.00 10.00      B   
ATOM   2414  C   VAL    43      35.946  20.467   2.033  1.00 10.00      B   
ATOM   2415  O   VAL    43      36.061  19.488   2.772  1.00 10.00      B   
ATOM   2416  N   ARG    44      36.881  21.399   1.911  1.00 10.00      B   
ATOM   2417  HN  ARG    44      36.716  22.162   1.317  1.00 10.00      B   
ATOM   2418  CA  ARG    44      38.149  21.315   2.621  1.00 10.00      B   
ATOM   2419  CB  ARG    44      39.205  22.167   1.921  1.00 10.00      B   
ATOM   2420  CG  ARG    44      39.671  21.592   0.594  1.00 10.00      B   
ATOM   2421  CD  ARG    44      40.495  22.599  -0.188  1.00 10.00      B   
ATOM   2422  NE  ARG    44      41.286  21.955  -1.236  1.00 10.00      B   
ATOM   2423  HE  ARG    44      41.310  20.970  -1.239  1.00 10.00      B   
ATOM   2424  CZ  ARG    44      41.957  22.616  -2.175  1.00 10.00      B   
ATOM   2425  NH1 ARG    44      41.932  23.943  -2.210  1.00 10.00      B   
ATOM   2426 HH11 ARG    44      41.382  24.479  -1.502  1.00 10.00      B   
ATOM   2427 HH12 ARG    44      42.465  24.459  -2.946  1.00 10.00      B   
ATOM   2428  NH2 ARG    44      42.674  21.950  -3.071  1.00 10.00      B   
ATOM   2429 HH21 ARG    44      42.719  20.908  -3.041  1.00 10.00      B   
ATOM   2430 HH22 ARG    44      43.199  22.469  -3.812  1.00 10.00      B   
ATOM   2431  C   ARG    44      38.010  21.728   4.086  1.00 10.00      B   
ATOM   2432  O   ARG    44      38.913  21.497   4.890  1.00 10.00      B   
ATOM   2433  N   ALA    45      36.878  22.337   4.424  1.00 10.00      B   
ATOM   2434  HN  ALA    45      36.196  22.493   3.739  1.00 10.00      B   
ATOM   2435  CA  ALA    45      36.622  22.771   5.793  1.00 10.00      B   
ATOM   2436  CB  ALA    45      35.680  23.964   5.812  1.00 10.00      B   
ATOM   2437  C   ALA    45      36.043  21.625   6.612  1.00 10.00      B   
ATOM   2438  O   ALA    45      36.094  21.635   7.845  1.00 10.00      B   
ATOM   2439  N   ILE    46      35.463  20.651   5.919  1.00 10.00      B   
ATOM   2440  HN  ILE    46      35.415  20.725   4.941  1.00 10.00      B   
ATOM   2441  CA  ILE    46      34.895  19.479   6.575  1.00 10.00      B   
ATOM   2442  CB  ILE    46      33.973  18.692   5.621  1.00 10.00      B   
ATOM   2443  CG1 ILE    46      32.795  19.572   5.201  1.00 10.00      B   
ATOM   2444  CG2 ILE    46      33.467  17.418   6.283  1.00 10.00      B   
ATOM   2445  CD1 ILE    46      32.372  19.376   3.765  1.00 10.00      B   
ATOM   2446  C   ILE    46      36.041  18.596   7.050  1.00 10.00      B   
ATOM   2447  O   ILE    46      36.002  18.017   8.137  1.00 10.00      B   
ATOM   2448  N   SER    47      37.068  18.516   6.221  1.00 10.00      B   
ATOM   2449  HN  SER    47      37.023  18.978   5.357  1.00 10.00      B   
ATOM   2450  CA  SER    47      38.258  17.758   6.545  1.00 10.00      B   
ATOM   2451  CB  SER    47      38.963  17.362   5.249  1.00 10.00      B   
ATOM   2452  OG  SER    47      38.830  18.394   4.285  1.00 10.00      B   
ATOM   2453  HG  SER    47      39.404  19.130   4.523  1.00 10.00      B   
ATOM   2454  C   SER    47      39.167  18.638   7.404  1.00 10.00      B   
ATOM   2455  O   SER    47      38.739  19.704   7.857  1.00 10.00      B   
ATOM   2456  N   ALA    48      40.404  18.196   7.637  1.00 10.00      B   
ATOM   2457  HN  ALA    48      40.675  17.331   7.263  1.00 10.00      B   
ATOM   2458  CA  ALA    48      41.373  18.956   8.444  1.00 10.00      B   
ATOM   2459  CB  ALA    48      41.583  20.370   7.913  1.00 10.00      B   
ATOM   2460  C   ALA    48      41.012  18.955   9.933  1.00 10.00      B   
ATOM   2461  O   ALA    48      41.853  18.648  10.777  1.00 10.00      B   
ATOM   2462  N   LYS    49      39.764  19.307  10.250  1.00 10.00      B   
ATOM   2463  HN  LYS    49      39.150  19.579   9.530  1.00 10.00      B   
ATOM   2464  CA  LYS    49      39.288  19.311  11.631  1.00 10.00      B   
ATOM   2465  CB  LYS    49      37.896  19.949  11.739  1.00 10.00      B   
ATOM   2466  CG  LYS    49      36.775  19.152  11.090  1.00 10.00      B   
ATOM   2467  CD  LYS    49      35.447  19.885  11.194  1.00 10.00      B   
ATOM   2468  CE  LYS    49      34.293  19.024  10.703  1.00 10.00      B   
ATOM   2469  NZ  LYS    49      32.990  19.732  10.799  1.00 10.00      B   
ATOM   2470  HZ1 LYS    49      32.906  20.204  11.724  1.00 10.00      B   
ATOM   2471  HZ2 LYS    49      32.205  19.056  10.700  1.00 10.00      B   
ATOM   2472  HZ3 LYS    49      32.912  20.449  10.050  1.00 10.00      B   
ATOM   2473  C   LYS    49      39.274  17.879  12.154  1.00 10.00      B   
ATOM   2474  O   LYS    49      39.325  17.632  13.356  1.00 10.00      B   
ATOM   2475  N   ARG    50      39.196  16.948  11.218  1.00 10.00      B   
ATOM   2476  HN  ARG    50      39.135  17.229  10.283  1.00 10.00      B   
ATOM   2477  CA  ARG    50      39.221  15.530  11.511  1.00 10.00      B   
ATOM   2478  CB  ARG    50      37.889  14.872  11.138  1.00 10.00      B   
ATOM   2479  CG  ARG    50      36.808  14.968  12.203  1.00 10.00      B   
ATOM   2480  CD  ARG    50      35.580  14.163  11.803  1.00 10.00      B   
ATOM   2481  NE  ARG    50      34.564  14.133  12.855  1.00 10.00      B   
ATOM   2482  HE  ARG    50      34.643  14.795  13.580  1.00 10.00      B   
ATOM   2483  CZ  ARG    50      33.552  13.267  12.887  1.00 10.00      B   
ATOM   2484  NH1 ARG    50      33.420  12.358  11.927  1.00 10.00      B   
ATOM   2485 HH11 ARG    50      34.107  12.317  11.143  1.00 10.00      B   
ATOM   2486 HH12 ARG    50      32.624  11.681  11.954  1.00 10.00      B   
ATOM   2487  NH2 ARG    50      32.665  13.316  13.874  1.00 10.00      B   
ATOM   2488 HH21 ARG    50      31.875  12.635  13.900  1.00 10.00      B   
ATOM   2489 HH22 ARG    50      32.751  14.034  14.629  1.00 10.00      B   
ATOM   2490  C   ARG    50      40.350  14.930  10.688  1.00 10.00      B   
ATOM   2491  O   ARG    50      40.469  15.231   9.498  1.00 10.00      B   
ATOM   2492  N   ASN    51      41.188  14.125  11.327  1.00 10.00      B   
ATOM   2493  HN  ASN    51      41.038  13.949  12.280  1.00 10.00      B   
ATOM   2494  CA  ASN    51      42.337  13.502  10.666  1.00 10.00      B   
ATOM   2495  CB  ASN    51      43.083  12.580  11.636  1.00 10.00      B   
ATOM   2496  CG  ASN    51      44.515  12.307  11.212  1.00 10.00      B   
ATOM   2497  OD1 ASN    51      44.822  12.199  10.025  1.00 10.00      B   
ATOM   2498  ND2 ASN    51      45.407  12.190  12.182  1.00 10.00      B   
ATOM   2499 HD21 ASN    51      45.101  12.282  13.111  1.00 10.00      B   
ATOM   2500 HD22 ASN    51      46.343  12.030  11.933  1.00 10.00      B   
ATOM   2501  C   ASN    51      41.947  12.751   9.392  1.00 10.00      B   
ATOM   2502  O   ASN    51      41.444  11.626   9.443  1.00 10.00      B   
ATOM   2503  N   GLU    52      42.184  13.388   8.254  1.00 10.00      B   
ATOM   2504  HN  GLU    52      42.586  14.283   8.287  1.00 10.00      B   
ATOM   2505  CA  GLU    52      41.870  12.808   6.959  1.00 10.00      B   
ATOM   2506  CB  GLU    52      40.726  13.578   6.289  1.00 10.00      B   
ATOM   2507  CG  GLU    52      39.974  12.776   5.236  1.00 10.00      B   
ATOM   2508  CD  GLU    52      38.684  13.439   4.792  1.00 10.00      B   
ATOM   2509  OE1 GLU    52      37.958  13.969   5.662  1.00 10.00      B   
ATOM   2510  OE2 GLU    52      38.380  13.413   3.578  1.00 10.00      B   
ATOM   2511  C   GLU    52      43.107  12.820   6.067  1.00 10.00      B   
ATOM   2512  O   GLU    52      43.665  13.883   5.781  1.00 10.00      B   
ATOM   2513  N   PRO    53      43.564  11.630   5.644  1.00 10.00      B   
ATOM   2514  CA  PRO    53      44.742  11.491   4.777  1.00 10.00      B   
ATOM   2515  CB  PRO    53      44.820   9.981   4.517  1.00 10.00      B   
ATOM   2516  CG  PRO    53      44.076   9.361   5.649  1.00 10.00      B   
ATOM   2517  CD  PRO    53      42.976  10.325   5.988  1.00 10.00      B   
ATOM   2518  C   PRO    53      44.568  12.242   3.459  1.00 10.00      B   
ATOM   2519  O   PRO    53      43.443  12.465   3.001  1.00 10.00      B   
ATOM   2520  N   GLU    54      45.690  12.615   2.852  1.00 10.00      B   
ATOM   2521  HN  GLU    54      46.552  12.388   3.265  1.00 10.00      B   
ATOM   2522  CA  GLU    54      45.686  13.345   1.589  1.00 10.00      B   
ATOM   2523  CB  GLU    54      47.116  13.628   1.133  1.00 10.00      B   
ATOM   2524  CG  GLU    54      47.818  14.693   1.956  1.00 10.00      B   
ATOM   2525  CD  GLU    54      47.326  16.089   1.635  1.00 10.00      B   
ATOM   2526  OE1 GLU    54      48.059  16.838   0.956  1.00 10.00      B   
ATOM   2527  OE2 GLU    54      46.205  16.444   2.058  1.00 10.00      B   
ATOM   2528  C   GLU    54      44.928  12.587   0.512  1.00 10.00      B   
ATOM   2529  O   GLU    54      44.237  13.189  -0.304  1.00 10.00      B   
ATOM   2530  N   TRP    55      45.052  11.266   0.524  1.00 10.00      B   
ATOM   2531  HN  TRP    55      45.628  10.847   1.200  1.00 10.00      B   
ATOM   2532  CA  TRP    55      44.365  10.422  -0.450  1.00 10.00      B   
ATOM   2533  CB  TRP    55      44.708   8.948  -0.226  1.00 10.00      B   
ATOM   2534  CG  TRP    55      46.171   8.652  -0.362  1.00 10.00      B   
ATOM   2535  CD1 TRP    55      47.072   8.485   0.649  1.00 10.00      B   
ATOM   2536  CD2 TRP    55      46.907   8.491  -1.583  1.00 10.00      B   
ATOM   2537  NE1 TRP    55      48.321   8.237   0.136  1.00 10.00      B   
ATOM   2538  HE1 TRP    55      49.136   8.084   0.665  1.00 10.00      B   
ATOM   2539  CE2 TRP    55      48.246   8.233  -1.232  1.00 10.00      B   
ATOM   2540  CE3 TRP    55      46.564   8.541  -2.938  1.00 10.00      B   
ATOM   2541  CZ2 TRP    55      49.241   8.026  -2.186  1.00 10.00      B   
ATOM   2542  CZ3 TRP    55      47.552   8.334  -3.882  1.00 10.00      B   
ATOM   2543  CH2 TRP    55      48.874   8.080  -3.503  1.00 10.00      B   
ATOM   2544  C   TRP    55      42.855  10.634  -0.382  1.00 10.00      B   
ATOM   2545  O   TRP    55      42.176  10.674  -1.407  1.00 10.00      B   
ATOM   2546  N   MET    56      42.345  10.803   0.831  1.00 10.00      B   
ATOM   2547  HN  MET    56      42.944  10.796   1.605  1.00 10.00      B   
ATOM   2548  CA  MET    56      40.922  11.023   1.039  1.00 10.00      B   
ATOM   2549  CB  MET    56      40.557  10.840   2.511  1.00 10.00      B   
ATOM   2550  CG  MET    56      40.805   9.444   3.058  1.00 10.00      B   
ATOM   2551  SD  MET    56      39.759   8.188   2.298  1.00 10.00      B   
ATOM   2552  CE  MET    56      38.129   8.805   2.718  1.00 10.00      B   
ATOM   2553  C   MET    56      40.543  12.427   0.589  1.00 10.00      B   
ATOM   2554  O   MET    56      39.522  12.623  -0.072  1.00 10.00      B   
ATOM   2555  N   LEU    57      41.387  13.397   0.936  1.00 10.00      B   
ATOM   2556  HN  LEU    57      42.186  13.168   1.461  1.00 10.00      B   
ATOM   2557  CA  LEU    57      41.153  14.790   0.568  1.00 10.00      B   
ATOM   2558  CB  LEU    57      42.197  15.709   1.211  1.00 10.00      B   
ATOM   2559  CG  LEU    57      41.916  17.215   1.142  1.00 10.00      B   
ATOM   2560  CD1 LEU    57      40.494  17.523   1.589  1.00 10.00      B   
ATOM   2561  CD2 LEU    57      42.914  17.984   1.991  1.00 10.00      B   
ATOM   2562  C   LEU    57      41.152  14.951  -0.950  1.00 10.00      B   
ATOM   2563  O   LEU    57      40.410  15.769  -1.502  1.00 10.00      B   
ATOM   2564  N   GLU    58      41.986  14.163  -1.622  1.00 10.00      B   
ATOM   2565  HN  GLU    58      42.580  13.555  -1.126  1.00 10.00      B   
ATOM   2566  CA  GLU    58      42.056  14.198  -3.073  1.00 10.00      B   
ATOM   2567  CB  GLU    58      43.278  13.438  -3.591  1.00 10.00      B   
ATOM   2568  CG  GLU    58      44.602  14.092  -3.234  1.00 10.00      B   
ATOM   2569  CD  GLU    58      45.746  13.629  -4.105  1.00 10.00      B   
ATOM   2570  OE1 GLU    58      46.104  12.433  -4.050  1.00 10.00      B   
ATOM   2571  OE2 GLU    58      46.309  14.465  -4.841  1.00 10.00      B   
ATOM   2572  C   GLU    58      40.776  13.623  -3.663  1.00 10.00      B   
ATOM   2573  O   GLU    58      40.219  14.173  -4.610  1.00 10.00      B   
ATOM   2574  N   PHE    59      40.305  12.520  -3.082  1.00 10.00      B   
ATOM   2575  HN  PHE    59      40.804  12.123  -2.335  1.00 10.00      B   
ATOM   2576  CA  PHE    59      39.073  11.881  -3.535  1.00 10.00      B   
ATOM   2577  CB  PHE    59      38.822  10.588  -2.751  1.00 10.00      B   
ATOM   2578  CG  PHE    59      37.644   9.790  -3.242  1.00 10.00      B   
ATOM   2579  CD1 PHE    59      37.740   9.026  -4.394  1.00 10.00      B   
ATOM   2580  CD2 PHE    59      36.441   9.803  -2.552  1.00 10.00      B   
ATOM   2581  CE1 PHE    59      36.662   8.290  -4.849  1.00 10.00      B   
ATOM   2582  CE2 PHE    59      35.358   9.069  -3.002  1.00 10.00      B   
ATOM   2583  CZ  PHE    59      35.469   8.312  -4.152  1.00 10.00      B   
ATOM   2584  C   PHE    59      37.907  12.846  -3.355  1.00 10.00      B   
ATOM   2585  O   PHE    59      36.993  12.901  -4.177  1.00 10.00      B   
ATOM   2586  N   ARG    60      37.966  13.616  -2.273  1.00 10.00      B   
ATOM   2587  HN  ARG    60      38.725  13.511  -1.657  1.00 10.00      B   
ATOM   2588  CA  ARG    60      36.942  14.604  -1.966  1.00 10.00      B   
ATOM   2589  CB  ARG    60      37.221  15.245  -0.604  1.00 10.00      B   
ATOM   2590  CG  ARG    60      36.312  14.758   0.510  1.00 10.00      B   
ATOM   2591  CD  ARG    60      36.513  13.277   0.792  1.00 10.00      B   
ATOM   2592  NE  ARG    60      35.268  12.639   1.208  1.00 10.00      B   
ATOM   2593  HE  ARG    60      34.625  12.402   0.499  1.00 10.00      B   
ATOM   2594  CZ  ARG    60      34.960  12.351   2.469  1.00 10.00      B   
ATOM   2595  NH1 ARG    60      35.803  12.633   3.455  1.00 10.00      B   
ATOM   2596 HH11 ARG    60      36.734  13.085   3.254  1.00 10.00      B   
ATOM   2597 HH12 ARG    60      35.551  12.405   4.442  1.00 10.00      B   
ATOM   2598  NH2 ARG    60      33.788  11.791   2.741  1.00 10.00      B   
ATOM   2599 HH21 ARG    60      33.119  11.576   1.969  1.00 10.00      B   
ATOM   2600 HH22 ARG    60      33.526  11.567   3.728  1.00 10.00      B   
ATOM   2601  C   ARG    60      36.908  15.680  -3.044  1.00 10.00      B   
ATOM   2602  O   ARG    60      35.845  16.017  -3.569  1.00 10.00      B   
ATOM   2603  N   LEU    61      38.084  16.202  -3.378  1.00 10.00      B   
ATOM   2604  HN  LEU    61      38.894  15.884  -2.920  1.00 10.00      B   
ATOM   2605  CA  LEU    61      38.206  17.238  -4.396  1.00 10.00      B   
ATOM   2606  CB  LEU    61      39.631  17.802  -4.422  1.00 10.00      B   
ATOM   2607  CG  LEU    61      39.863  19.016  -5.326  1.00 10.00      B   
ATOM   2608  CD1 LEU    61      39.120  20.232  -4.796  1.00 10.00      B   
ATOM   2609  CD2 LEU    61      41.349  19.311  -5.461  1.00 10.00      B   
ATOM   2610  C   LEU    61      37.833  16.697  -5.772  1.00 10.00      B   
ATOM   2611  O   LEU    61      37.142  17.365  -6.543  1.00 10.00      B   
ATOM   2612  N   ASN    62      38.289  15.482  -6.066  1.00 10.00      B   
ATOM   2613  HN  ASN    62      38.845  15.008  -5.406  1.00 10.00      B   
ATOM   2614  CA  ASN    62      38.007  14.836  -7.346  1.00 10.00      B   
ATOM   2615  CB  ASN    62      38.699  13.472  -7.437  1.00 10.00      B   
ATOM   2616  CG  ASN    62      40.170  13.585  -7.783  1.00 10.00      B   
ATOM   2617  OD1 ASN    62      40.592  14.533  -8.442  1.00 10.00      B   
ATOM   2618  ND2 ASN    62      40.962  12.616  -7.350  1.00 10.00      B   
ATOM   2619 HD21 ASN    62      40.562  11.881  -6.833  1.00 10.00      B   
ATOM   2620 HD22 ASN    62      41.917  12.671  -7.560  1.00 10.00      B   
ATOM   2621  C   ASN    62      36.510  14.674  -7.557  1.00 10.00      B   
ATOM   2622  O   ASN    62      36.008  14.837  -8.671  1.00 10.00      B   
ATOM   2623  N   ALA    63      35.801  14.354  -6.482  1.00 10.00      B   
ATOM   2624  HN  ALA    63      36.262  14.229  -5.623  1.00 10.00      B   
ATOM   2625  CA  ALA    63      34.360  14.180  -6.544  1.00 10.00      B   
ATOM   2626  CB  ALA    63      33.854  13.527  -5.272  1.00 10.00      B   
ATOM   2627  C   ALA    63      33.677  15.522  -6.760  1.00 10.00      B   
ATOM   2628  O   ALA    63      32.813  15.656  -7.625  1.00 10.00      B   
ATOM   2629  N   TYR    64      34.086  16.517  -5.977  1.00 10.00      B   
ATOM   2630  HN  TYR    64      34.784  16.341  -5.309  1.00 10.00      B   
ATOM   2631  CA  TYR    64      33.525  17.860  -6.076  1.00 10.00      B   
ATOM   2632  CB  TYR    64      34.158  18.778  -5.024  1.00 10.00      B   
ATOM   2633  CG  TYR    64      33.653  20.202  -5.064  1.00 10.00      B   
ATOM   2634  CD1 TYR    64      32.338  20.503  -4.738  1.00 10.00      B   
ATOM   2635  CD2 TYR    64      34.495  21.243  -5.429  1.00 10.00      B   
ATOM   2636  CE1 TYR    64      31.875  21.804  -4.777  1.00 10.00      B   
ATOM   2637  CE2 TYR    64      34.040  22.547  -5.470  1.00 10.00      B   
ATOM   2638  CZ  TYR    64      32.730  22.821  -5.143  1.00 10.00      B   
ATOM   2639  OH  TYR    64      32.272  24.117  -5.181  1.00 10.00      B   
ATOM   2640  HH  TYR    64      32.621  24.560  -5.963  1.00 10.00      B   
ATOM   2641  C   TYR    64      33.732  18.429  -7.479  1.00 10.00      B   
ATOM   2642  O   TYR    64      32.810  18.991  -8.076  1.00 10.00      B   
ATOM   2643  N   ARG    65      34.947  18.260  -7.999  1.00 10.00      B   
ATOM   2644  HN  ARG    65      35.634  17.807  -7.459  1.00 10.00      B   
ATOM   2645  CA  ARG    65      35.305  18.732  -9.335  1.00 10.00      B   
ATOM   2646  CB  ARG    65      35.272  20.261  -9.416  1.00 10.00      B   
ATOM   2647  CG  ARG    65      36.625  20.923  -9.203  1.00 10.00      B   
ATOM   2648  CD  ARG    65      37.120  21.607 -10.471  1.00 10.00      B   
ATOM   2649  NE  ARG    65      37.113  20.707 -11.627  1.00 10.00      B   
ATOM   2650  HE  ARG    65      37.676  19.899 -11.568  1.00 10.00      B   
ATOM   2651  CZ  ARG    65      36.396  20.921 -12.737  1.00 10.00      B   
ATOM   2652  NH1 ARG    65      35.635  22.004 -12.843  1.00 10.00      B   
ATOM   2653 HH11 ARG    65      35.592  22.692 -12.059  1.00 10.00      B   
ATOM   2654 HH12 ARG    65      35.078  22.176 -13.710  1.00 10.00      B   
ATOM   2655  NH2 ARG    65      36.443  20.053 -13.745  1.00 10.00      B   
ATOM   2656 HH21 ARG    65      37.044  19.203 -13.677  1.00 10.00      B   
ATOM   2657 HH22 ARG    65      35.873  20.217 -14.611  1.00 10.00      B   
ATOM   2658  C   ARG    65      34.415  18.108 -10.407  1.00 10.00      B   
ATOM   2659  O   ARG    65      34.171  18.702 -11.455  1.00 10.00      B   
ATOM   2660  N   ALA    66      33.940  16.899 -10.141  1.00 10.00      B   
ATOM   2661  HN  ALA    66      34.176  16.470  -9.290  1.00 10.00      B   
ATOM   2662  CA  ALA    66      33.079  16.192 -11.079  1.00 10.00      B   
ATOM   2663  CB  ALA    66      33.262  14.691 -10.934  1.00 10.00      B   
ATOM   2664  C   ALA    66      31.617  16.571 -10.872  1.00 10.00      B   
ATOM   2665  O   ALA    66      30.846  16.650 -11.828  1.00 10.00      B   
ATOM   2666  N   TRP    67      31.251  16.818  -9.619  1.00 10.00      B   
ATOM   2667  HN  TRP    67      31.923  16.744  -8.905  1.00 10.00      B   
ATOM   2668  CA  TRP    67      29.885  17.186  -9.261  1.00 10.00      B   
ATOM   2669  CB  TRP    67      29.758  17.331  -7.739  1.00 10.00      B   
ATOM   2670  CG  TRP    67      28.349  17.509  -7.258  1.00 10.00      B   
ATOM   2671  CD1 TRP    67      27.421  16.529  -7.071  1.00 10.00      B   
ATOM   2672  CD2 TRP    67      27.707  18.740  -6.900  1.00 10.00      B   
ATOM   2673  NE1 TRP    67      26.242  17.069  -6.623  1.00 10.00      B   
ATOM   2674  HE1 TRP    67      25.428  16.565  -6.419  1.00 10.00      B   
ATOM   2675  CE2 TRP    67      26.392  18.426  -6.508  1.00 10.00      B   
ATOM   2676  CE3 TRP    67      28.117  20.077  -6.873  1.00 10.00      B   
ATOM   2677  CZ2 TRP    67      25.482  19.399  -6.096  1.00 10.00      B   
ATOM   2678  CZ3 TRP    67      27.214  21.041  -6.463  1.00 10.00      B   
ATOM   2679  CH2 TRP    67      25.913  20.697  -6.079  1.00 10.00      B   
ATOM   2680  C   TRP    67      29.463  18.479  -9.950  1.00 10.00      B   
ATOM   2681  O   TRP    67      28.318  18.615 -10.384  1.00 10.00      B   
ATOM   2682  N   LEU    68      30.394  19.421 -10.053  1.00 10.00      B   
ATOM   2683  HN  LEU    68      31.288  19.250  -9.683  1.00 10.00      B   
ATOM   2684  CA  LEU    68      30.121  20.706 -10.691  1.00 10.00      B   
ATOM   2685  CB  LEU    68      31.262  21.693 -10.431  1.00 10.00      B   
ATOM   2686  CG  LEU    68      31.429  22.175  -8.987  1.00 10.00      B   
ATOM   2687  CD1 LEU    68      32.633  23.096  -8.874  1.00 10.00      B   
ATOM   2688  CD2 LEU    68      30.170  22.879  -8.507  1.00 10.00      B   
ATOM   2689  C   LEU    68      29.894  20.549 -12.194  1.00 10.00      B   
ATOM   2690  O   LEU    68      29.167  21.332 -12.804  1.00 10.00      B   
ATOM   2691  N   GLU    69      30.512  19.531 -12.780  1.00 10.00      B   
ATOM   2692  HN  GLU    69      31.065  18.934 -12.237  1.00 10.00      B   
ATOM   2693  CA  GLU    69      30.384  19.269 -14.209  1.00 10.00      B   
ATOM   2694  CB  GLU    69      31.553  18.406 -14.687  1.00 10.00      B   
ATOM   2695  CG  GLU    69      32.921  18.986 -14.378  1.00 10.00      B   
ATOM   2696  CD  GLU    69      33.376  19.996 -15.408  1.00 10.00      B   
ATOM   2697  OE1 GLU    69      32.602  20.926 -15.724  1.00 10.00      B   
ATOM   2698  OE2 GLU    69      34.515  19.865 -15.906  1.00 10.00      B   
ATOM   2699  C   GLU    69      29.072  18.552 -14.508  1.00 10.00      B   
ATOM   2700  O   GLU    69      28.575  18.583 -15.634  1.00 10.00      B   
ATOM   2701  N   MET    70      28.519  17.908 -13.491  1.00 10.00      B   
ATOM   2702  HN  MET    70      28.961  17.931 -12.616  1.00 10.00      B   
ATOM   2703  CA  MET    70      27.271  17.170 -13.634  1.00 10.00      B   
ATOM   2704  CB  MET    70      27.209  16.018 -12.625  1.00 10.00      B   
ATOM   2705  CG  MET    70      28.150  14.864 -12.928  1.00 10.00      B   
ATOM   2706  SD  MET    70      27.658  13.928 -14.389  1.00 10.00      B   
ATOM   2707  CE  MET    70      26.191  13.094 -13.782  1.00 10.00      B   
ATOM   2708  C   MET    70      26.055  18.070 -13.453  1.00 10.00      B   
ATOM   2709  O   MET    70      26.167  19.215 -13.013  1.00 10.00      B   
ATOM   2710  N   GLU    71      24.896  17.535 -13.802  1.00 10.00      B   
ATOM   2711  HN  GLU    71      24.885  16.621 -14.154  1.00 10.00      B   
ATOM   2712  CA  GLU    71      23.637  18.251 -13.674  1.00 10.00      B   
ATOM   2713  CB  GLU    71      23.058  18.586 -15.051  1.00 10.00      B   
ATOM   2714  CG  GLU    71      23.562  19.890 -15.643  1.00 10.00      B   
ATOM   2715  CD  GLU    71      22.739  20.337 -16.832  1.00 10.00      B   
ATOM   2716  OE1 GLU    71      21.761  21.096 -16.632  1.00 10.00      B   
ATOM   2717  OE2 GLU    71      23.062  19.932 -17.971  1.00 10.00      B   
ATOM   2718  C   GLU    71      22.646  17.398 -12.898  1.00 10.00      B   
ATOM   2719  O   GLU    71      22.792  16.174 -12.837  1.00 10.00      B   
ATOM   2720  N   GLU    72      21.651  18.038 -12.305  1.00 10.00      B   
ATOM   2721  HN  GLU    72      21.592  19.015 -12.385  1.00 10.00      B   
ATOM   2722  CA  GLU    72      20.639  17.328 -11.540  1.00 10.00      B   
ATOM   2723  CB  GLU    72      19.795  18.316 -10.734  1.00 10.00      B   
ATOM   2724  CG  GLU    72      18.813  17.668  -9.773  1.00 10.00      B   
ATOM   2725  CD  GLU    72      17.912  18.679  -9.104  1.00 10.00      B   
ATOM   2726  OE1 GLU    72      18.243  19.131  -7.991  1.00 10.00      B   
ATOM   2727  OE2 GLU    72      16.862  19.026  -9.686  1.00 10.00      B   
ATOM   2728  C   GLU    72      19.748  16.510 -12.472  1.00 10.00      B   
ATOM   2729  O   GLU    72      19.157  17.049 -13.409  1.00 10.00      B   
ATOM   2730  N   PRO    73      19.665  15.193 -12.242  1.00 10.00      B   
ATOM   2731  CA  PRO    73      18.841  14.301 -13.060  1.00 10.00      B   
ATOM   2732  CB  PRO    73      19.287  12.906 -12.621  1.00 10.00      B   
ATOM   2733  CG  PRO    73      19.782  13.091 -11.228  1.00 10.00      B   
ATOM   2734  CD  PRO    73      20.377  14.469 -11.173  1.00 10.00      B   
ATOM   2735  C   PRO    73      17.354  14.504 -12.778  1.00 10.00      B   
ATOM   2736  O   PRO    73      16.945  14.669 -11.627  1.00 10.00      B   
ATOM   2737  N   HIS    74      16.548  14.500 -13.829  1.00 10.00      B   
ATOM   2738  HN  HIS    74      16.927  14.362 -14.726  1.00 10.00      B   
ATOM   2739  CA  HIS    74      15.109  14.699 -13.680  1.00 10.00      B   
ATOM   2740  CB  HIS    74      14.679  16.028 -14.320  1.00 10.00      B   
ATOM   2741  CG  HIS    74      15.115  17.255 -13.575  1.00 10.00      B   
ATOM   2742  ND1 HIS    74      14.316  17.912 -12.662  1.00 10.00      B   
ATOM   2743  HD1 HIS    74      13.398  17.655 -12.408  1.00 10.00      B   
ATOM   2744  CD2 HIS    74      16.274  17.953 -13.623  1.00 10.00      B   
ATOM   2745  CE1 HIS    74      14.966  18.959 -12.184  1.00 10.00      B   
ATOM   2746  NE2 HIS    74      16.154  19.003 -12.751  1.00 10.00      B   
ATOM   2747  HE2 HIS    74      16.841  19.683 -12.576  1.00 10.00      B   
ATOM   2748  C   HIS    74      14.324  13.544 -14.296  1.00 10.00      B   
ATOM   2749  O   HIS    74      13.220  13.735 -14.804  1.00 10.00      B   
ATOM   2750  N   TRP    75      14.885  12.343 -14.226  1.00 10.00      B   
ATOM   2751  HN  TRP    75      15.751  12.244 -13.780  1.00 10.00      B   
ATOM   2752  CA  TRP    75      14.239  11.164 -14.794  1.00 10.00      B   
ATOM   2753  CB  TRP    75      15.266  10.268 -15.484  1.00 10.00      B   
ATOM   2754  CG  TRP    75      16.038  10.987 -16.545  1.00 10.00      B   
ATOM   2755  CD1 TRP    75      17.329  11.417 -16.470  1.00 10.00      B   
ATOM   2756  CD2 TRP    75      15.560  11.375 -17.838  1.00 10.00      B   
ATOM   2757  NE1 TRP    75      17.685  12.050 -17.634  1.00 10.00      B   
ATOM   2758  HE1 TRP    75      18.566  12.447 -17.821  1.00 10.00      B   
ATOM   2759  CE2 TRP    75      16.619  12.035 -18.492  1.00 10.00      B   
ATOM   2760  CE3 TRP    75      14.342  11.227 -18.507  1.00 10.00      B   
ATOM   2761  CZ2 TRP    75      16.496  12.547 -19.780  1.00 10.00      B   
ATOM   2762  CZ3 TRP    75      14.222  11.735 -19.785  1.00 10.00      B   
ATOM   2763  CH2 TRP    75      15.293  12.387 -20.408  1.00 10.00      B   
ATOM   2764  C   TRP    75      13.458  10.390 -13.738  1.00 10.00      B   
ATOM   2765  O   TRP    75      13.496   9.157 -13.685  1.00 10.00      B   
ATOM   2766  N   LEU    76      12.743  11.127 -12.906  1.00 10.00      B   
ATOM   2767  HN  LEU    76      12.744  12.100 -13.016  1.00 10.00      B   
ATOM   2768  CA  LEU    76      11.934  10.540 -11.851  1.00 10.00      B   
ATOM   2769  CB  LEU    76      12.549  10.807 -10.471  1.00 10.00      B   
ATOM   2770  CG  LEU    76      12.692  12.272 -10.051  1.00 10.00      B   
ATOM   2771  CD1 LEU    76      12.449  12.419  -8.557  1.00 10.00      B   
ATOM   2772  CD2 LEU    76      14.070  12.803 -10.417  1.00 10.00      B   
ATOM   2773  C   LEU    76      10.518  11.098 -11.929  1.00 10.00      B   
ATOM   2774  O   LEU    76      10.172  11.773 -12.899  1.00 10.00      B   
ATOM   2775  N   LYS    77       9.706  10.832 -10.919  1.00 10.00      B   
ATOM   2776  HN  LYS    77      10.033  10.301 -10.162  1.00 10.00      B   
ATOM   2777  CA  LYS    77       8.333  11.316 -10.907  1.00 10.00      B   
ATOM   2778  CB  LYS    77       7.374  10.236 -10.399  1.00 10.00      B   
ATOM   2779  CG  LYS    77       7.279   9.023 -11.310  1.00 10.00      B   
ATOM   2780  CD  LYS    77       6.391   7.937 -10.719  1.00 10.00      B   
ATOM   2781  CE  LYS    77       6.976   7.371  -9.434  1.00 10.00      B   
ATOM   2782  NZ  LYS    77       6.344   6.079  -9.062  1.00 10.00      B   
ATOM   2783  HZ1 LYS    77       6.600   5.819  -8.087  1.00 10.00      B   
ATOM   2784  HZ2 LYS    77       6.672   5.320  -9.702  1.00 10.00      B   
ATOM   2785  HZ3 LYS    77       5.309   6.151  -9.131  1.00 10.00      B   
ATOM   2786  C   LYS    77       8.195  12.593 -10.086  1.00 10.00      B   
ATOM   2787  O   LYS    77       7.945  12.536  -8.879  1.00 10.00      B   
ATOM   2788  N   ALA    78       8.387  13.732 -10.752  1.00 10.00      B   
ATOM   2789  HN  ALA    78       8.617  13.683 -11.705  1.00 10.00      B   
ATOM   2790  CA  ALA    78       8.275  15.053 -10.128  1.00 10.00      B   
ATOM   2791  CB  ALA    78       6.859  15.314  -9.629  1.00 10.00      B   
ATOM   2792  C   ALA    78       9.307  15.285  -9.019  1.00 10.00      B   
ATOM   2793  O   ALA    78       9.111  14.882  -7.871  1.00 10.00      B   
ATOM   2794  N   HIS    79      10.402  15.956  -9.362  1.00 10.00      B   
ATOM   2795  HN  HIS    79      10.505  16.267 -10.288  1.00 10.00      B   
ATOM   2796  CA  HIS    79      11.453  16.246  -8.389  1.00 10.00      B   
ATOM   2797  CB  HIS    79      12.827  16.298  -9.063  1.00 10.00      B   
ATOM   2798  CG  HIS    79      13.972  16.310  -8.095  1.00 10.00      B   
ATOM   2799  ND1 HIS    79      14.997  17.230  -8.149  1.00 10.00      B   
ATOM   2800  HD1 HIS    79      15.088  17.959  -8.807  1.00 10.00      B   
ATOM   2801  CD2 HIS    79      14.246  15.508  -7.038  1.00 10.00      B   
ATOM   2802  CE1 HIS    79      15.846  16.994  -7.168  1.00 10.00      B   
ATOM   2803  NE2 HIS    79      15.413  15.958  -6.481  1.00 10.00      B   
ATOM   2804  HE2 HIS    79      15.853  15.584  -5.685  1.00 10.00      B   
ATOM   2805  C   HIS    79      11.173  17.557  -7.660  1.00 10.00      B   
ATOM   2806  O   HIS    79      10.091  18.133  -7.795  1.00 10.00      B   
ATOM   2807  N   GLU   157      28.999  -6.904  19.981  1.00 10.00      B   
ATOM   2808  HN  GLU   157      29.384  -7.806  20.011  1.00 10.00      B   
ATOM   2809  CA  GLU   157      28.789  -6.180  21.226  1.00 10.00      B   
ATOM   2810  CB  GLU   157      27.391  -6.458  21.787  1.00 10.00      B   
ATOM   2811  CG  GLU   157      27.060  -5.694  23.061  1.00 10.00      B   
ATOM   2812  CD  GLU   157      27.267  -4.199  22.929  1.00 10.00      B   
ATOM   2813  OE1 GLU   157      26.578  -3.565  22.106  1.00 10.00      B   
ATOM   2814  OE2 GLU   157      28.114  -3.646  23.666  1.00 10.00      B   
ATOM   2815  C   GLU   157      29.867  -6.523  22.250  1.00 10.00      B   
ATOM   2816  O   GLU   157      29.731  -7.483  23.016  1.00 10.00      B   
ATOM   2817  N   LYS   158      30.942  -5.738  22.234  1.00 10.00      B   
ATOM   2818  HN  LYS   158      30.982  -5.011  21.575  1.00 10.00      B   
ATOM   2819  CA  LYS   158      32.065  -5.917  23.150  1.00 10.00      B   
ATOM   2820  CB  LYS   158      31.653  -5.589  24.589  1.00 10.00      B   
ATOM   2821  CG  LYS   158      31.306  -4.126  24.825  1.00 10.00      B   
ATOM   2822  CD  LYS   158      30.613  -3.941  26.164  1.00 10.00      B   
ATOM   2823  CE  LYS   158      30.233  -2.489  26.402  1.00 10.00      B   
ATOM   2824  NZ  LYS   158      29.449  -1.926  25.274  1.00 10.00      B   
ATOM   2825  HZ1 LYS   158      28.869  -2.671  24.828  1.00 10.00      B   
ATOM   2826  HZ2 LYS   158      30.090  -1.527  24.558  1.00 10.00      B   
ATOM   2827  HZ3 LYS   158      28.822  -1.173  25.617  1.00 10.00      B   
ATOM   2828  C   LYS   158      32.648  -7.326  23.054  1.00 10.00      B   
ATOM   2829  O   LYS   158      32.738  -8.046  24.051  1.00 10.00      B   
ATOM   2830  N   LEU   159      33.031  -7.715  21.848  1.00 10.00      B   
ATOM   2831  HN  LEU   159      32.936  -7.095  21.090  1.00 10.00      B   
ATOM   2832  CA  LEU   159      33.604  -9.030  21.617  1.00 10.00      B   
ATOM   2833  CB  LEU   159      32.884  -9.729  20.461  1.00 10.00      B   
ATOM   2834  CG  LEU   159      31.544 -10.384  20.802  1.00 10.00      B   
ATOM   2835  CD1 LEU   159      30.811 -10.796  19.535  1.00 10.00      B   
ATOM   2836  CD2 LEU   159      31.764 -11.586  21.706  1.00 10.00      B   
ATOM   2837  C   LEU   159      35.086  -8.907  21.304  1.00 10.00      B   
ATOM   2838  O   LEU   159      35.566  -7.822  20.967  1.00 10.00      B   
ATOM   2839  N   ALA   160      35.807 -10.010  21.423  1.00 10.00      B   
ATOM   2840  HN  ALA   160      35.371 -10.845  21.704  1.00 10.00      B   
ATOM   2841  CA  ALA   160      37.230 -10.013  21.136  1.00 10.00      B   
ATOM   2842  CB  ALA   160      37.864 -11.305  21.621  1.00 10.00      B   
ATOM   2843  C   ALA   160      37.453  -9.840  19.641  1.00 10.00      B   
ATOM   2844  O   ALA   160      36.797 -10.497  18.830  1.00 10.00      B   
ATOM   2845  N   GLU   161      38.352  -8.936  19.282  1.00 10.00      B   
ATOM   2846  HN  GLU   161      38.823  -8.427  19.977  1.00 10.00      B   
ATOM   2847  CA  GLU   161      38.656  -8.675  17.884  1.00 10.00      B   
ATOM   2848  CB  GLU   161      39.505  -7.411  17.748  1.00 10.00      B   
ATOM   2849  CG  GLU   161      39.734  -6.961  16.315  1.00 10.00      B   
ATOM   2850  CD  GLU   161      40.799  -5.893  16.218  1.00 10.00      B   
ATOM   2851  OE1 GLU   161      41.997  -6.238  16.318  1.00 10.00      B   
ATOM   2852  OE2 GLU   161      40.446  -4.703  16.053  1.00 10.00      B   
ATOM   2853  C   GLU   161      39.367  -9.869  17.256  1.00 10.00      B   
ATOM   2854  O   GLU   161      40.575 -10.045  17.409  1.00 10.00      B   
ATOM   2855  N   GLN   162      38.608 -10.703  16.570  1.00 10.00      B   
ATOM   2856  HN  GLN   162      37.644 -10.525  16.501  1.00 10.00      B   
ATOM   2857  CA  GLN   162      39.162 -11.877  15.921  1.00 10.00      B   
ATOM   2858  CB  GLN   162      38.333 -13.117  16.263  1.00 10.00      B   
ATOM   2859  CG  GLN   162      38.497 -13.572  17.706  1.00 10.00      B   
ATOM   2860  CD  GLN   162      37.546 -14.688  18.082  1.00 10.00      B   
ATOM   2861  OE1 GLN   162      36.437 -14.440  18.553  1.00 10.00      B   
ATOM   2862  NE2 GLN   162      37.982 -15.923  17.897  1.00 10.00      B   
ATOM   2863 HE21 GLN   162      38.884 -16.047  17.533  1.00 10.00      B   
ATOM   2864 HE22 GLN   162      37.379 -16.667  18.114  1.00 10.00      B   
ATOM   2865  C   GLN   162      39.248 -11.661  14.416  1.00 10.00      B   
ATOM   2866  O   GLN   162      38.867 -12.520  13.624  1.00 10.00      B   
ATOM   2867  N   GLY   163      39.748 -10.494  14.031  1.00 10.00      B   
ATOM   2868  HN  GLY   163      40.029  -9.846  14.711  1.00 10.00      B   
ATOM   2869  CA  GLY   163      39.889 -10.167  12.629  1.00 10.00      B   
ATOM   2870  C   GLY   163      38.790  -9.246  12.142  1.00 10.00      B   
ATOM   2871  O   GLY   163      39.038  -8.338  11.349  1.00 10.00      B   
ATOM   2872  N   ILE   164      37.576  -9.488  12.614  1.00 10.00      B   
ATOM   2873  HN  ILE   164      37.449 -10.224  13.245  1.00 10.00      B   
ATOM   2874  CA  ILE   164      36.428  -8.681  12.224  1.00 10.00      B   
ATOM   2875  CB  ILE   164      35.103  -9.322  12.682  1.00 10.00      B   
ATOM   2876  CG1 ILE   164      35.025 -10.773  12.197  1.00 10.00      B   
ATOM   2877  CG2 ILE   164      33.915  -8.524  12.159  1.00 10.00      B   
ATOM   2878  CD1 ILE   164      33.843 -11.542  12.746  1.00 10.00      B   
ATOM   2879  C   ILE   164      36.537  -7.273  12.797  1.00 10.00      B   
ATOM   2880  O   ILE   164      36.627  -7.089  14.011  1.00 10.00      B   
ATOM   2881  N   ILE   165      36.546  -6.289  11.914  1.00 10.00      B   
ATOM   2882  HN  ILE   165      36.475  -6.507  10.959  1.00 10.00      B   
ATOM   2883  CA  ILE   165      36.646  -4.895  12.319  1.00 10.00      B   
ATOM   2884  CB  ILE   165      37.717  -4.142  11.500  1.00 10.00      B   
ATOM   2885  CG1 ILE   165      39.018  -4.945  11.449  1.00 10.00      B   
ATOM   2886  CG2 ILE   165      37.970  -2.765  12.095  1.00 10.00      B   
ATOM   2887  CD1 ILE   165      40.002  -4.439  10.419  1.00 10.00      B   
ATOM   2888  C   ILE   165      35.307  -4.196  12.131  1.00 10.00      B   
ATOM   2889  O   ILE   165      34.756  -4.183  11.029  1.00 10.00      B   
ATOM   2890  N   PHE   166      34.781  -3.642  13.210  1.00 10.00      B   
ATOM   2891  HN  PHE   166      35.255  -3.716  14.067  1.00 10.00      B   
ATOM   2892  CA  PHE   166      33.515  -2.927  13.165  1.00 10.00      B   
ATOM   2893  CB  PHE   166      32.436  -3.706  13.924  1.00 10.00      B   
ATOM   2894  CG  PHE   166      31.048  -3.151  13.766  1.00 10.00      B   
ATOM   2895  CD1 PHE   166      30.316  -3.403  12.618  1.00 10.00      B   
ATOM   2896  CD2 PHE   166      30.473  -2.381  14.766  1.00 10.00      B   
ATOM   2897  CE1 PHE   166      29.037  -2.901  12.469  1.00 10.00      B   
ATOM   2898  CE2 PHE   166      29.195  -1.874  14.623  1.00 10.00      B   
ATOM   2899  CZ  PHE   166      28.476  -2.135  13.472  1.00 10.00      B   
ATOM   2900  C   PHE   166      33.688  -1.543  13.776  1.00 10.00      B   
ATOM   2901  O   PHE   166      33.975  -1.415  14.966  1.00 10.00      B   
ATOM   2902  N   CYS   167      33.537  -0.515  12.956  1.00 10.00      B   
ATOM   2903  HN  CYS   167      33.317  -0.681  12.012  1.00 10.00      B   
ATOM   2904  CA  CYS   167      33.685   0.859  13.418  1.00 10.00      B   
ATOM   2905  CB  CYS   167      35.170   1.215  13.546  1.00 10.00      B   
ATOM   2906  SG  CYS   167      36.216   0.561  12.221  1.00 10.00      B   
ATOM   2907  HG  CYS   167      35.434  -0.065  11.352  1.00 10.00      B   
ATOM   2908  C   CYS   167      32.986   1.829  12.472  1.00 10.00      B   
ATOM   2909  O   CYS   167      32.422   1.417  11.459  1.00 10.00      B   
ATOM   2910  N   SER   168      33.020   3.110  12.808  1.00 10.00      B   
ATOM   2911  HN  SER   168      33.471   3.376  13.643  1.00 10.00      B   
ATOM   2912  CA  SER   168      32.398   4.136  11.985  1.00 10.00      B   
ATOM   2913  CB  SER   168      31.974   5.318  12.861  1.00 10.00      B   
ATOM   2914  OG  SER   168      31.545   4.876  14.142  1.00 10.00      B   
ATOM   2915  HG  SER   168      32.322   4.599  14.661  1.00 10.00      B   
ATOM   2916  C   SER   168      33.351   4.601  10.882  1.00 10.00      B   
ATOM   2917  O   SER   168      34.546   4.301  10.917  1.00 10.00      B   
ATOM   2918  N   PHE   169      32.817   5.334   9.913  1.00 10.00      B   
ATOM   2919  HN  PHE   169      31.855   5.533   9.947  1.00 10.00      B   
ATOM   2920  CA  PHE   169      33.604   5.844   8.789  1.00 10.00      B   
ATOM   2921  CB  PHE   169      32.713   6.680   7.864  1.00 10.00      B   
ATOM   2922  CG  PHE   169      33.400   7.195   6.630  1.00 10.00      B   
ATOM   2923  CD1 PHE   169      33.826   6.322   5.641  1.00 10.00      B   
ATOM   2924  CD2 PHE   169      33.611   8.552   6.454  1.00 10.00      B   
ATOM   2925  CE1 PHE   169      34.450   6.792   4.500  1.00 10.00      B   
ATOM   2926  CE2 PHE   169      34.236   9.031   5.316  1.00 10.00      B   
ATOM   2927  CZ  PHE   169      34.657   8.149   4.337  1.00 10.00      B   
ATOM   2928  C   PHE   169      34.806   6.669   9.260  1.00 10.00      B   
ATOM   2929  O   PHE   169      35.924   6.484   8.777  1.00 10.00      B   
ATOM   2930  N   GLY   170      34.573   7.561  10.220  1.00 10.00      B   
ATOM   2931  HN  GLY   170      33.666   7.649  10.579  1.00 10.00      B   
ATOM   2932  CA  GLY   170      35.635   8.405  10.739  1.00 10.00      B   
ATOM   2933  C   GLY   170      36.667   7.629  11.536  1.00 10.00      B   
ATOM   2934  O   GLY   170      37.763   8.127  11.802  1.00 10.00      B   
ATOM   2935  N   GLU   171      36.316   6.413  11.926  1.00 10.00      B   
ATOM   2936  HN  GLU   171      35.430   6.070  11.686  1.00 10.00      B   
ATOM   2937  CA  GLU   171      37.221   5.568  12.687  1.00 10.00      B   
ATOM   2938  CB  GLU   171      36.449   4.734  13.713  1.00 10.00      B   
ATOM   2939  CG  GLU   171      35.575   5.551  14.652  1.00 10.00      B   
ATOM   2940  CD  GLU   171      34.806   4.687  15.631  1.00 10.00      B   
ATOM   2941  OE1 GLU   171      33.851   4.005  15.204  1.00 10.00      B   
ATOM   2942  OE2 GLU   171      35.148   4.690  16.834  1.00 10.00      B   
ATOM   2943  C   GLU   171      37.983   4.653  11.742  1.00 10.00      B   
ATOM   2944  O   GLU   171      39.164   4.375  11.944  1.00 10.00      B   
ATOM   2945  N   ALA   172      37.301   4.209  10.695  1.00 10.00      B   
ATOM   2946  HN  ALA   172      36.360   4.477  10.591  1.00 10.00      B   
ATOM   2947  CA  ALA   172      37.892   3.325   9.704  1.00 10.00      B   
ATOM   2948  CB  ALA   172      36.864   2.973   8.648  1.00 10.00      B   
ATOM   2949  C   ALA   172      39.110   3.964   9.052  1.00 10.00      B   
ATOM   2950  O   ALA   172      40.178   3.354   8.982  1.00 10.00      B   
ATOM   2951  N   ILE   173      38.955   5.207   8.608  1.00 10.00      B   
ATOM   2952  HN  ILE   173      38.082   5.647   8.718  1.00 10.00      B   
ATOM   2953  CA  ILE   173      40.041   5.938   7.954  1.00 10.00      B   
ATOM   2954  CB  ILE   173      39.521   7.163   7.171  1.00 10.00      B   
ATOM   2955  CG1 ILE   173      38.782   8.130   8.104  1.00 10.00      B   
ATOM   2956  CG2 ILE   173      38.622   6.720   6.026  1.00 10.00      B   
ATOM   2957  CD1 ILE   173      38.392   9.437   7.449  1.00 10.00      B   
ATOM   2958  C   ILE   173      41.112   6.390   8.950  1.00 10.00      B   
ATOM   2959  O   ILE   173      42.015   7.154   8.605  1.00 10.00      B   
ATOM   2960  N   HIS   174      41.001   5.922  10.183  1.00 10.00      B   
ATOM   2961  HN  HIS   174      40.253   5.327  10.399  1.00 10.00      B   
ATOM   2962  CA  HIS   174      41.955   6.267  11.224  1.00 10.00      B   
ATOM   2963  CB  HIS   174      41.246   7.002  12.362  1.00 10.00      B   
ATOM   2964  CG  HIS   174      42.168   7.742  13.278  1.00 10.00      B   
ATOM   2965  ND1 HIS   174      42.375   9.100  13.191  1.00 10.00      B   
ATOM   2966  HD1 HIS   174      41.945   9.706  12.545  1.00 10.00      B   
ATOM   2967  CD2 HIS   174      42.937   7.309  14.306  1.00 10.00      B   
ATOM   2968  CE1 HIS   174      43.230   9.473  14.121  1.00 10.00      B   
ATOM   2969  NE2 HIS   174      43.585   8.406  14.810  1.00 10.00      B   
ATOM   2970  HE2 HIS   174      44.213   8.403  15.569  1.00 10.00      B   
ATOM   2971  C   HIS   174      42.642   5.014  11.757  1.00 10.00      B   
ATOM   2972  O   HIS   174      43.860   4.990  11.936  1.00 10.00      B   
ATOM   2973  N   ASP   175      41.848   3.978  12.010  1.00 10.00      B   
ATOM   2974  HN  ASP   175      40.882   4.068  11.854  1.00 10.00      B   
ATOM   2975  CA  ASP   175      42.362   2.711  12.527  1.00 10.00      B   
ATOM   2976  CB  ASP   175      41.215   1.871  13.104  1.00 10.00      B   
ATOM   2977  CG  ASP   175      41.656   0.954  14.229  1.00 10.00      B   
ATOM   2978  OD1 ASP   175      42.034  -0.206  13.952  1.00 10.00      B   
ATOM   2979  OD2 ASP   175      41.612   1.388  15.402  1.00 10.00      B   
ATOM   2980  C   ASP   175      43.075   1.926  11.432  1.00 10.00      B   
ATOM   2981  O   ASP   175      44.165   1.397  11.643  1.00 10.00      B   
ATOM   2982  N   HIS   176      42.456   1.857  10.256  1.00 10.00      B   
ATOM   2983  HN  HIS   176      41.594   2.317  10.140  1.00 10.00      B   
ATOM   2984  CA  HIS   176      43.031   1.135   9.124  1.00 10.00      B   
ATOM   2985  CB  HIS   176      42.405  -0.258   8.991  1.00 10.00      B   
ATOM   2986  CG  HIS   176      42.884  -1.249  10.005  1.00 10.00      B   
ATOM   2987  ND1 HIS   176      44.048  -1.976   9.859  1.00 10.00      B   
ATOM   2988  HD1 HIS   176      44.671  -1.914   9.101  1.00 10.00      B   
ATOM   2989  CD2 HIS   176      42.347  -1.641  11.185  1.00 10.00      B   
ATOM   2990  CE1 HIS   176      44.203  -2.772  10.903  1.00 10.00      B   
ATOM   2991  NE2 HIS   176      43.186  -2.586  11.720  1.00 10.00      B   
ATOM   2992  HE2 HIS   176      43.050  -3.054  12.575  1.00 10.00      B   
ATOM   2993  C   HIS   176      42.834   1.917   7.824  1.00 10.00      B   
ATOM   2994  O   HIS   176      42.029   1.529   6.973  1.00 10.00      B   
ATOM   2995  N   PRO   177      43.572   3.030   7.657  1.00 10.00      B   
ATOM   2996  CA  PRO   177      43.479   3.880   6.460  1.00 10.00      B   
ATOM   2997  CB  PRO   177      44.494   4.999   6.727  1.00 10.00      B   
ATOM   2998  CG  PRO   177      44.684   4.992   8.203  1.00 10.00      B   
ATOM   2999  CD  PRO   177      44.550   3.558   8.621  1.00 10.00      B   
ATOM   3000  C   PRO   177      43.851   3.134   5.181  1.00 10.00      B   
ATOM   3001  O   PRO   177      43.293   3.399   4.116  1.00 10.00      B   
ATOM   3002  N   GLU   178      44.797   2.212   5.289  1.00 10.00      B   
ATOM   3003  HN  GLU   178      45.217   2.058   6.164  1.00 10.00      B   
ATOM   3004  CA  GLU   178      45.242   1.435   4.138  1.00 10.00      B   
ATOM   3005  CB  GLU   178      46.444   0.567   4.508  1.00 10.00      B   
ATOM   3006  CG  GLU   178      47.136  -0.066   3.313  1.00 10.00      B   
ATOM   3007  CD  GLU   178      47.990   0.923   2.547  1.00 10.00      B   
ATOM   3008  OE1 GLU   178      47.428   1.809   1.870  1.00 10.00      B   
ATOM   3009  OE2 GLU   178      49.232   0.822   2.622  1.00 10.00      B   
ATOM   3010  C   GLU   178      44.115   0.560   3.590  1.00 10.00      B   
ATOM   3011  O   GLU   178      43.838   0.569   2.389  1.00 10.00      B   
ATOM   3012  N   LEU   179      43.465  -0.184   4.481  1.00 10.00      B   
ATOM   3013  HN  LEU   179      43.737  -0.145   5.422  1.00 10.00      B   
ATOM   3014  CA  LEU   179      42.367  -1.069   4.095  1.00 10.00      B   
ATOM   3015  CB  LEU   179      41.844  -1.848   5.304  1.00 10.00      B   
ATOM   3016  CG  LEU   179      42.718  -3.007   5.793  1.00 10.00      B   
ATOM   3017  CD1 LEU   179      42.109  -3.648   7.031  1.00 10.00      B   
ATOM   3018  CD2 LEU   179      42.907  -4.040   4.692  1.00 10.00      B   
ATOM   3019  C   LEU   179      41.231  -0.299   3.430  1.00 10.00      B   
ATOM   3020  O   LEU   179      40.650  -0.757   2.445  1.00 10.00      B   
ATOM   3021  N   VAL   180      40.924   0.874   3.966  1.00 10.00      B   
ATOM   3022  HN  VAL   180      41.416   1.185   4.757  1.00 10.00      B   
ATOM   3023  CA  VAL   180      39.862   1.705   3.413  1.00 10.00      B   
ATOM   3024  CB  VAL   180      39.509   2.873   4.355  1.00 10.00      B   
ATOM   3025  CG1 VAL   180      38.404   3.736   3.760  1.00 10.00      B   
ATOM   3026  CG2 VAL   180      39.099   2.347   5.721  1.00 10.00      B   
ATOM   3027  C   VAL   180      40.260   2.251   2.046  1.00 10.00      B   
ATOM   3028  O   VAL   180      39.463   2.247   1.114  1.00 10.00      B   
ATOM   3029  N   ARG   181      41.505   2.698   1.940  1.00 10.00      B   
ATOM   3030  HN  ARG   181      42.091   2.657   2.727  1.00 10.00      B   
ATOM   3031  CA  ARG   181      42.036   3.254   0.698  1.00 10.00      B   
ATOM   3032  CB  ARG   181      43.508   3.642   0.901  1.00 10.00      B   
ATOM   3033  CG  ARG   181      44.289   3.911  -0.375  1.00 10.00      B   
ATOM   3034  CD  ARG   181      45.788   3.876  -0.118  1.00 10.00      B   
ATOM   3035  NE  ARG   181      46.558   3.900  -1.361  1.00 10.00      B   
ATOM   3036  HE  ARG   181      46.192   4.428  -2.103  1.00 10.00      B   
ATOM   3037  CZ  ARG   181      47.707   3.247  -1.541  1.00 10.00      B   
ATOM   3038  NH1 ARG   181      48.229   2.512  -0.561  1.00 10.00      B   
ATOM   3039 HH11 ARG   181      49.127   2.005  -0.708  1.00 10.00      B   
ATOM   3040 HH12 ARG   181      47.737   2.433   0.371  1.00 10.00      B   
ATOM   3041  NH2 ARG   181      48.334   3.320  -2.709  1.00 10.00      B   
ATOM   3042 HH21 ARG   181      47.931   3.883  -3.489  1.00 10.00      B   
ATOM   3043 HH22 ARG   181      49.233   2.814  -2.852  1.00 10.00      B   
ATOM   3044  C   ARG   181      41.916   2.263  -0.459  1.00 10.00      B   
ATOM   3045  O   ARG   181      41.516   2.625  -1.567  1.00 10.00      B   
ATOM   3046  N   LYS   182      42.257   1.010  -0.193  1.00 10.00      B   
ATOM   3047  HN  LYS   182      42.549   0.778   0.716  1.00 10.00      B   
ATOM   3048  CA  LYS   182      42.211  -0.029  -1.213  1.00 10.00      B   
ATOM   3049  CB  LYS   182      42.929  -1.285  -0.726  1.00 10.00      B   
ATOM   3050  CG  LYS   182      44.431  -1.131  -0.591  1.00 10.00      B   
ATOM   3051  CD  LYS   182      45.082  -2.451  -0.221  1.00 10.00      B   
ATOM   3052  CE  LYS   182      46.595  -2.361  -0.284  1.00 10.00      B   
ATOM   3053  NZ  LYS   182      47.236  -3.686  -0.079  1.00 10.00      B   
ATOM   3054  HZ1 LYS   182      47.069  -4.020   0.891  1.00 10.00      B   
ATOM   3055  HZ2 LYS   182      48.262  -3.615  -0.236  1.00 10.00      B   
ATOM   3056  HZ3 LYS   182      46.846  -4.383  -0.745  1.00 10.00      B   
ATOM   3057  C   LYS   182      40.787  -0.383  -1.622  1.00 10.00      B   
ATOM   3058  O   LYS   182      40.532  -0.725  -2.778  1.00 10.00      B   
ATOM   3059  N   TYR   183      39.861  -0.293  -0.679  1.00 10.00      B   
ATOM   3060  HN  TYR   183      40.116   0.023   0.214  1.00 10.00      B   
ATOM   3061  CA  TYR   183      38.474  -0.639  -0.943  1.00 10.00      B   
ATOM   3062  CB  TYR   183      37.979  -1.660   0.087  1.00 10.00      B   
ATOM   3063  CG  TYR   183      38.636  -3.021  -0.028  1.00 10.00      B   
ATOM   3064  CD1 TYR   183      39.681  -3.386   0.811  1.00 10.00      B   
ATOM   3065  CD2 TYR   183      38.207  -3.943  -0.973  1.00 10.00      B   
ATOM   3066  CE1 TYR   183      40.277  -4.629   0.712  1.00 10.00      B   
ATOM   3067  CE2 TYR   183      38.797  -5.186  -1.080  1.00 10.00      B   
ATOM   3068  CZ  TYR   183      39.832  -5.525  -0.236  1.00 10.00      B   
ATOM   3069  OH  TYR   183      40.417  -6.768  -0.334  1.00 10.00      B   
ATOM   3070  HH  TYR   183      40.602  -7.102   0.555  1.00 10.00      B   
ATOM   3071  C   TYR   183      37.564   0.588  -0.968  1.00 10.00      B   
ATOM   3072  O   TYR   183      36.436   0.544  -0.478  1.00 10.00      B   
ATOM   3073  N   LEU   184      38.050   1.677  -1.548  1.00 10.00      B   
ATOM   3074  HN  LEU   184      38.956   1.655  -1.921  1.00 10.00      B   
ATOM   3075  CA  LEU   184      37.267   2.904  -1.645  1.00 10.00      B   
ATOM   3076  CB  LEU   184      37.967   4.055  -0.919  1.00 10.00      B   
ATOM   3077  CG  LEU   184      37.231   5.397  -0.918  1.00 10.00      B   
ATOM   3078  CD1 LEU   184      36.063   5.374   0.056  1.00 10.00      B   
ATOM   3079  CD2 LEU   184      38.186   6.535  -0.597  1.00 10.00      B   
ATOM   3080  C   LEU   184      37.041   3.280  -3.103  1.00 10.00      B   
ATOM   3081  O   LEU   184      37.995   3.519  -3.843  1.00 10.00      B   
ATOM   3082  N   GLY   185      35.783   3.324  -3.521  1.00 10.00      B   
ATOM   3083  HN  GLY   185      35.050   3.114  -2.894  1.00 10.00      B   
ATOM   3084  CA  GLY   185      35.475   3.678  -4.894  1.00 10.00      B   
ATOM   3085  C   GLY   185      35.599   2.496  -5.831  1.00 10.00      B   
ATOM   3086  O   GLY   185      35.561   2.649  -7.053  1.00 10.00      B   
ATOM   3087  N   THR   186      35.746   1.314  -5.254  1.00 10.00      B   
ATOM   3088  HN  THR   186      35.773   1.262  -4.274  1.00 10.00      B   
ATOM   3089  CA  THR   186      35.878   0.093  -6.028  1.00 10.00      B   
ATOM   3090  CB  THR   186      36.540  -1.008  -5.179  1.00 10.00      B   
ATOM   3091  OG1 THR   186      37.337  -0.392  -4.155  1.00 10.00      B   
ATOM   3092  HG1 THR   186      38.213  -0.788  -4.149  1.00 10.00      B   
ATOM   3093  CG2 THR   186      37.431  -1.888  -6.043  1.00 10.00      B   
ATOM   3094  C   THR   186      34.511  -0.390  -6.514  1.00 10.00      B   
ATOM   3095  O   THR   186      34.410  -1.096  -7.521  1.00 10.00      B   
ATOM   3096  N   VAL   187      33.462   0.008  -5.802  1.00 10.00      B   
ATOM   3097  HN  VAL   187      33.604   0.591  -5.016  1.00 10.00      B   
ATOM   3098  CA  VAL   187      32.101  -0.382  -6.151  1.00 10.00      B   
ATOM   3099  CB  VAL   187      31.367  -0.993  -4.938  1.00 10.00      B   
ATOM   3100  CG1 VAL   187      29.984  -1.487  -5.328  1.00 10.00      B   
ATOM   3101  CG2 VAL   187      32.181  -2.123  -4.336  1.00 10.00      B   
ATOM   3102  C   VAL   187      31.317   0.824  -6.657  1.00 10.00      B   
ATOM   3103  O   VAL   187      30.862   0.856  -7.803  1.00 10.00      B   
ATOM   3104  N   VAL   188      31.176   1.821  -5.801  1.00 10.00      B   
ATOM   3105  HN  VAL   188      31.598   1.753  -4.911  1.00 10.00      B   
ATOM   3106  CA  VAL   188      30.450   3.031  -6.148  1.00 10.00      B   
ATOM   3107  CB  VAL   188      29.221   3.256  -5.239  1.00 10.00      B   
ATOM   3108  CG1 VAL   188      28.359   4.393  -5.774  1.00 10.00      B   
ATOM   3109  CG2 VAL   188      28.404   1.981  -5.101  1.00 10.00      B   
ATOM   3110  C   VAL   188      31.370   4.236  -6.040  1.00 10.00      B   
ATOM   3111  O   VAL   188      31.505   4.827  -4.969  1.00 10.00      B   
ATOM   3112  N   PRO   189      32.031   4.603  -7.145  1.00 10.00      B   
ATOM   3113  CA  PRO   189      32.943   5.747  -7.172  1.00 10.00      B   
ATOM   3114  CB  PRO   189      33.540   5.698  -8.583  1.00 10.00      B   
ATOM   3115  CG  PRO   189      32.547   4.936  -9.391  1.00 10.00      B   
ATOM   3116  CD  PRO   189      31.933   3.937  -8.456  1.00 10.00      B   
ATOM   3117  C   PRO   189      32.195   7.058  -6.955  1.00 10.00      B   
ATOM   3118  O   PRO   189      30.965   7.103  -7.024  1.00 10.00      B   
ATOM   3119  N   GLY   190      32.938   8.121  -6.687  1.00 10.00      B   
ATOM   3120  HN  GLY   190      33.914   8.031  -6.654  1.00 10.00      B   
ATOM   3121  CA  GLY   190      32.325   9.415  -6.464  1.00 10.00      B   
ATOM   3122  C   GLY   190      31.725   9.975  -7.735  1.00 10.00      B   
ATOM   3123  O   GLY   190      30.721  10.680  -7.704  1.00 10.00      B   
ATOM   3124  N   ASN   191      32.327   9.635  -8.862  1.00 10.00      B   
ATOM   3125  HN  ASN   191      33.117   9.052  -8.826  1.00 10.00      B   
ATOM   3126  CA  ASN   191      31.855  10.111 -10.154  1.00 10.00      B   
ATOM   3127  CB  ASN   191      33.039  10.407 -11.077  1.00 10.00      B   
ATOM   3128  CG  ASN   191      32.671  11.296 -12.248  1.00 10.00      B   
ATOM   3129  OD1 ASN   191      31.699  12.053 -12.192  1.00 10.00      B   
ATOM   3130  ND2 ASN   191      33.454  11.219 -13.311  1.00 10.00      B   
ATOM   3131 HD21 ASN   191      34.216  10.597 -13.281  1.00 10.00      B   
ATOM   3132 HD22 ASN   191      33.245  11.783 -14.081  1.00 10.00      B   
ATOM   3133  C   ASN   191      30.886   9.116 -10.795  1.00 10.00      B   
ATOM   3134  O   ASN   191      30.804   9.002 -12.021  1.00 10.00      B   
ATOM   3135  N   ASP   192      30.154   8.389  -9.958  1.00 10.00      B   
ATOM   3136  HN  ASP   192      30.272   8.509  -8.992  1.00 10.00      B   
ATOM   3137  CA  ASP   192      29.180   7.416 -10.446  1.00 10.00      B   
ATOM   3138  CB  ASP   192      28.801   6.412  -9.351  1.00 10.00      B   
ATOM   3139  CG  ASP   192      27.765   5.399  -9.814  1.00 10.00      B   
ATOM   3140  OD1 ASP   192      28.163   4.316 -10.291  1.00 10.00      B   
ATOM   3141  OD2 ASP   192      26.547   5.679  -9.705  1.00 10.00      B   
ATOM   3142  C   ASP   192      27.933   8.135 -10.940  1.00 10.00      B   
ATOM   3143  O   ASP   192      27.488   7.935 -12.074  1.00 10.00      B   
ATOM   3144  N   ASN   193      27.381   8.981 -10.081  1.00 10.00      B   
ATOM   3145  HN  ASN   193      27.799   9.110  -9.204  1.00 10.00      B   
ATOM   3146  CA  ASN   193      26.186   9.741 -10.407  1.00 10.00      B   
ATOM   3147  CB  ASN   193      24.909   8.905 -10.213  1.00 10.00      B   
ATOM   3148  CG  ASN   193      24.579   8.614  -8.760  1.00 10.00      B   
ATOM   3149  OD1 ASN   193      23.930   9.413  -8.089  1.00 10.00      B   
ATOM   3150  ND2 ASN   193      25.016   7.469  -8.264  1.00 10.00      B   
ATOM   3151 HD21 ASN   193      25.534   6.867  -8.856  1.00 10.00      B   
ATOM   3152 HD22 ASN   193      24.802   7.259  -7.330  1.00 10.00      B   
ATOM   3153  C   ASN   193      26.141  11.035  -9.599  1.00 10.00      B   
ATOM   3154  O   ASN   193      26.999  11.267  -8.743  1.00 10.00      B   
ATOM   3155  N   PHE   194      25.136  11.860  -9.859  1.00 10.00      B   
ATOM   3156  HN  PHE   194      24.461  11.592 -10.522  1.00 10.00      B   
ATOM   3157  CA  PHE   194      24.990  13.148  -9.186  1.00 10.00      B   
ATOM   3158  CB  PHE   194      23.763  13.884  -9.732  1.00 10.00      B   
ATOM   3159  CG  PHE   194      23.709  15.346  -9.392  1.00 10.00      B   
ATOM   3160  CD1 PHE   194      24.593  16.239  -9.975  1.00 10.00      B   
ATOM   3161  CD2 PHE   194      22.767  15.829  -8.500  1.00 10.00      B   
ATOM   3162  CE1 PHE   194      24.539  17.586  -9.674  1.00 10.00      B   
ATOM   3163  CE2 PHE   194      22.708  17.174  -8.193  1.00 10.00      B   
ATOM   3164  CZ  PHE   194      23.595  18.055  -8.781  1.00 10.00      B   
ATOM   3165  C   PHE   194      24.896  13.013  -7.665  1.00 10.00      B   
ATOM   3166  O   PHE   194      25.550  13.749  -6.926  1.00 10.00      B   
ATOM   3167  N   PHE   195      24.098  12.065  -7.200  1.00 10.00      B   
ATOM   3168  HN  PHE   195      23.629  11.478  -7.833  1.00 10.00      B   
ATOM   3169  CA  PHE   195      23.916  11.860  -5.771  1.00 10.00      B   
ATOM   3170  CB  PHE   195      22.653  11.044  -5.495  1.00 10.00      B   
ATOM   3171  CG  PHE   195      21.408  11.684  -6.038  1.00 10.00      B   
ATOM   3172  CD1 PHE   195      20.824  11.216  -7.202  1.00 10.00      B   
ATOM   3173  CD2 PHE   195      20.828  12.762  -5.388  1.00 10.00      B   
ATOM   3174  CE1 PHE   195      19.685  11.810  -7.710  1.00 10.00      B   
ATOM   3175  CE2 PHE   195      19.688  13.360  -5.888  1.00 10.00      B   
ATOM   3176  CZ  PHE   195      19.116  12.884  -7.052  1.00 10.00      B   
ATOM   3177  C   PHE   195      25.141  11.208  -5.138  1.00 10.00      B   
ATOM   3178  O   PHE   195      25.444  11.441  -3.967  1.00 10.00      B   
ATOM   3179  N   ALA   196      25.847  10.401  -5.920  1.00 10.00      B   
ATOM   3180  HN  ALA   196      25.549  10.247  -6.841  1.00 10.00      B   
ATOM   3181  CA  ALA   196      27.047   9.732  -5.436  1.00 10.00      B   
ATOM   3182  CB  ALA   196      27.501   8.659  -6.412  1.00 10.00      B   
ATOM   3183  C   ALA   196      28.160  10.746  -5.198  1.00 10.00      B   
ATOM   3184  O   ALA   196      28.904  10.646  -4.223  1.00 10.00      B   
ATOM   3185  N   ALA   197      28.252  11.731  -6.087  1.00 10.00      B   
ATOM   3186  HN  ALA   197      27.630  11.749  -6.845  1.00 10.00      B   
ATOM   3187  CA  ALA   197      29.262  12.776  -5.981  1.00 10.00      B   
ATOM   3188  CB  ALA   197      29.332  13.575  -7.271  1.00 10.00      B   
ATOM   3189  C   ALA   197      28.962  13.694  -4.805  1.00 10.00      B   
ATOM   3190  O   ALA   197      29.871  14.165  -4.119  1.00 10.00      B   
ATOM   3191  N   LEU   198      27.679  13.931  -4.567  1.00 10.00      B   
ATOM   3192  HN  LEU   198      27.003  13.525  -5.150  1.00 10.00      B   
ATOM   3193  CA  LEU   198      27.250  14.787  -3.471  1.00 10.00      B   
ATOM   3194  CB  LEU   198      25.772  15.160  -3.628  1.00 10.00      B   
ATOM   3195  CG  LEU   198      25.220  16.193  -2.640  1.00 10.00      B   
ATOM   3196  CD1 LEU   198      25.966  17.514  -2.765  1.00 10.00      B   
ATOM   3197  CD2 LEU   198      23.731  16.399  -2.864  1.00 10.00      B   
ATOM   3198  C   LEU   198      27.495  14.106  -2.125  1.00 10.00      B   
ATOM   3199  O   LEU   198      27.745  14.766  -1.118  1.00 10.00      B   
ATOM   3200  N   ASN   199      27.438  12.780  -2.116  1.00 10.00      B   
ATOM   3201  HN  ASN   199      27.237  12.302  -2.949  1.00 10.00      B   
ATOM   3202  CA  ASN   199      27.661  12.021  -0.891  1.00 10.00      B   
ATOM   3203  CB  ASN   199      26.684  10.846  -0.793  1.00 10.00      B   
ATOM   3204  CG  ASN   199      26.606  10.257   0.604  1.00 10.00      B   
ATOM   3205  OD1 ASN   199      26.696  10.965   1.599  1.00 10.00      B   
ATOM   3206  ND2 ASN   199      26.441   8.951   0.684  1.00 10.00      B   
ATOM   3207 HD21 ASN   199      26.380   8.442  -0.149  1.00 10.00      B   
ATOM   3208 HD22 ASN   199      26.383   8.545   1.578  1.00 10.00      B   
ATOM   3209  C   ASN   199      29.104  11.526  -0.817  1.00 10.00      B   
ATOM   3210  O   ASN   199      29.479  10.787   0.095  1.00 10.00      B   
ATOM   3211  N   ALA   200      29.912  11.919  -1.793  1.00 10.00      B   
ATOM   3212  HN  ALA   200      29.556  12.485  -2.513  1.00 10.00      B   
ATOM   3213  CA  ALA   200      31.314  11.526  -1.818  1.00 10.00      B   
ATOM   3214  CB  ALA   200      31.889  11.641  -3.220  1.00 10.00      B   
ATOM   3215  C   ALA   200      32.095  12.383  -0.836  1.00 10.00      B   
ATOM   3216  O   ALA   200      32.976  11.902  -0.121  1.00 10.00      B   
ATOM   3217  N   ALA   201      31.748  13.657  -0.799  1.00 10.00      B   
ATOM   3218  HN  ALA   201      31.033  13.974  -1.394  1.00 10.00      B   
ATOM   3219  CA  ALA   201      32.374  14.599   0.110  1.00 10.00      B   
ATOM   3220  CB  ALA   201      32.832  15.841  -0.641  1.00 10.00      B   
ATOM   3221  C   ALA   201      31.369  14.965   1.191  1.00 10.00      B   
ATOM   3222  O   ALA   201      30.211  14.556   1.111  1.00 10.00      B   
ATOM   3223  N   VAL   202      31.809  15.718   2.198  1.00 10.00      B   
ATOM   3224  HN  VAL   202      32.750  15.998   2.203  1.00 10.00      B   
ATOM   3225  CA  VAL   202      30.943  16.145   3.306  1.00 10.00      B   
ATOM   3226  CB  VAL   202      29.630  16.815   2.825  1.00 10.00      B   
ATOM   3227  CG1 VAL   202      28.831  17.349   4.004  1.00 10.00      B   
ATOM   3228  CG2 VAL   202      29.912  17.926   1.822  1.00 10.00      B   
ATOM   3229  C   VAL   202      30.613  14.988   4.254  1.00 10.00      B   
ATOM   3230  O   VAL   202      30.864  15.070   5.457  1.00 10.00      B   
ATOM   3231  N   ALA   203      30.054  13.917   3.697  1.00 10.00      B   
ATOM   3232  HN  ALA   203      29.886  13.925   2.727  1.00 10.00      B   
ATOM   3233  CA  ALA   203      29.673  12.738   4.467  1.00 10.00      B   
ATOM   3234  CB  ALA   203      29.088  11.674   3.555  1.00 10.00      B   
ATOM   3235  C   ALA   203      30.835  12.168   5.270  1.00 10.00      B   
ATOM   3236  O   ALA   203      31.779  11.600   4.714  1.00 10.00      B   
ATOM   3237  N   SER   204      30.755  12.328   6.580  1.00 10.00      B   
ATOM   3238  HN  SER   204      29.979  12.801   6.955  1.00 10.00      B   
ATOM   3239  CA  SER   204      31.778  11.831   7.481  1.00 10.00      B   
ATOM   3240  CB  SER   204      32.385  12.991   8.274  1.00 10.00      B   
ATOM   3241  OG  SER   204      32.809  14.034   7.408  1.00 10.00      B   
ATOM   3242  HG  SER   204      32.125  14.207   6.748  1.00 10.00      B   
ATOM   3243  C   SER   204      31.179  10.793   8.428  1.00 10.00      B   
ATOM   3244  O   SER   204      31.824  10.350   9.381  1.00 10.00      B   
ATOM   3245  N   ASP   205      29.936  10.416   8.158  1.00 10.00      B   
ATOM   3246  HN  ASP   205      29.475  10.813   7.392  1.00 10.00      B   
ATOM   3247  CA  ASP   205      29.235   9.426   8.968  1.00 10.00      B   
ATOM   3248  CB  ASP   205      27.874   9.968   9.423  1.00 10.00      B   
ATOM   3249  CG  ASP   205      27.256   9.180  10.567  1.00 10.00      B   
ATOM   3250  OD1 ASP   205      26.082   9.447  10.909  1.00 10.00      B   
ATOM   3251  OD2 ASP   205      27.937   8.301  11.136  1.00 10.00      B   
ATOM   3252  C   ASP   205      29.049   8.139   8.172  1.00 10.00      B   
ATOM   3253  O   ASP   205      29.029   8.159   6.939  1.00 10.00      B   
ATOM   3254  N   GLY   206      28.915   7.031   8.876  1.00 10.00      B   
ATOM   3255  HN  GLY   206      28.923   7.083   9.859  1.00 10.00      B   
ATOM   3256  CA  GLY   206      28.745   5.750   8.228  1.00 10.00      B   
ATOM   3257  C   GLY   206      29.381   4.638   9.033  1.00 10.00      B   
ATOM   3258  O   GLY   206      29.957   4.891  10.091  1.00 10.00      B   
ATOM   3259  N   THR   207      29.295   3.417   8.529  1.00 10.00      B   
ATOM   3260  HN  THR   207      28.851   3.287   7.665  1.00 10.00      B   
ATOM   3261  CA  THR   207      29.853   2.264   9.217  1.00 10.00      B   
ATOM   3262  CB  THR   207      28.729   1.315   9.684  1.00 10.00      B   
ATOM   3263  OG1 THR   207      27.603   2.088  10.126  1.00 10.00      B   
ATOM   3264  HG1 THR   207      27.869   2.633  10.881  1.00 10.00      B   
ATOM   3265  CG2 THR   207      29.204   0.434  10.830  1.00 10.00      B   
ATOM   3266  C   THR   207      30.814   1.501   8.308  1.00 10.00      B   
ATOM   3267  O   THR   207      30.642   1.479   7.088  1.00 10.00      B   
ATOM   3268  N   PHE   208      31.833   0.908   8.908  1.00 10.00      B   
ATOM   3269  HN  PHE   208      31.931   1.002   9.883  1.00 10.00      B   
ATOM   3270  CA  PHE   208      32.821   0.127   8.182  1.00 10.00      B   
ATOM   3271  CB  PHE   208      34.181   0.831   8.201  1.00 10.00      B   
ATOM   3272  CG  PHE   208      35.322  -0.011   7.689  1.00 10.00      B   
ATOM   3273  CD1 PHE   208      35.491  -0.225   6.330  1.00 10.00      B   
ATOM   3274  CD2 PHE   208      36.224  -0.587   8.569  1.00 10.00      B   
ATOM   3275  CE1 PHE   208      36.537  -0.996   5.860  1.00 10.00      B   
ATOM   3276  CE2 PHE   208      37.272  -1.359   8.107  1.00 10.00      B   
ATOM   3277  CZ  PHE   208      37.429  -1.564   6.749  1.00 10.00      B   
ATOM   3278  C   PHE   208      32.941  -1.254   8.811  1.00 10.00      B   
ATOM   3279  O   PHE   208      33.158  -1.376  10.022  1.00 10.00      B   
ATOM   3280  N   ILE   209      32.782  -2.286   7.992  1.00 10.00      B   
ATOM   3281  HN  ILE   209      32.601  -2.119   7.038  1.00 10.00      B   
ATOM   3282  CA  ILE   209      32.871  -3.660   8.461  1.00 10.00      B   
ATOM   3283  CB  ILE   209      31.498  -4.375   8.433  1.00 10.00      B   
ATOM   3284  CG1 ILE   209      30.391  -3.480   9.004  1.00 10.00      B   
ATOM   3285  CG2 ILE   209      31.564  -5.692   9.194  1.00 10.00      B   
ATOM   3286  CD1 ILE   209      29.603  -2.730   7.949  1.00 10.00      B   
ATOM   3287  C   ILE   209      33.854  -4.452   7.602  1.00 10.00      B   
ATOM   3288  O   ILE   209      33.738  -4.481   6.375  1.00 10.00      B   
ATOM   3289  N   TYR   210      34.826  -5.074   8.249  1.00 10.00      B   
ATOM   3290  HN  TYR   210      34.877  -4.992   9.228  1.00 10.00      B   
ATOM   3291  CA  TYR   210      35.822  -5.875   7.549  1.00 10.00      B   
ATOM   3292  CB  TYR   210      37.208  -5.223   7.643  1.00 10.00      B   
ATOM   3293  CG  TYR   210      38.279  -5.927   6.834  1.00 10.00      B   
ATOM   3294  CD1 TYR   210      38.454  -5.643   5.487  1.00 10.00      B   
ATOM   3295  CD2 TYR   210      39.115  -6.876   7.416  1.00 10.00      B   
ATOM   3296  CE1 TYR   210      39.428  -6.282   4.742  1.00 10.00      B   
ATOM   3297  CE2 TYR   210      40.092  -7.520   6.678  1.00 10.00      B   
ATOM   3298  CZ  TYR   210      40.245  -7.220   5.341  1.00 10.00      B   
ATOM   3299  OH  TYR   210      41.218  -7.858   4.596  1.00 10.00      B   
ATOM   3300  HH  TYR   210      41.173  -8.809   4.753  1.00 10.00      B   
ATOM   3301  C   TYR   210      35.866  -7.283   8.129  1.00 10.00      B   
ATOM   3302  O   TYR   210      36.056  -7.457   9.332  1.00 10.00      B   
ATOM   3303  N   VAL   211      35.677  -8.279   7.277  1.00 10.00      B   
ATOM   3304  HN  VAL   211      35.521  -8.075   6.327  1.00 10.00      B   
ATOM   3305  CA  VAL   211      35.700  -9.670   7.711  1.00 10.00      B   
ATOM   3306  CB  VAL   211      34.380 -10.396   7.374  1.00 10.00      B   
ATOM   3307  CG1 VAL   211      34.316 -11.746   8.072  1.00 10.00      B   
ATOM   3308  CG2 VAL   211      33.183  -9.539   7.758  1.00 10.00      B   
ATOM   3309  C   VAL   211      36.869 -10.405   7.059  1.00 10.00      B   
ATOM   3310  O   VAL   211      36.981 -10.430   5.834  1.00 10.00      B   
ATOM   3311  N   PRO   212      37.758 -10.998   7.875  1.00 10.00      B   
ATOM   3312  CA  PRO   212      38.935 -11.729   7.386  1.00 10.00      B   
ATOM   3313  CB  PRO   212      39.778 -11.926   8.646  1.00 10.00      B   
ATOM   3314  CG  PRO   212      38.788 -11.930   9.756  1.00 10.00      B   
ATOM   3315  CD  PRO   212      37.686 -10.995   9.345  1.00 10.00      B   
ATOM   3316  C   PRO   212      38.587 -13.079   6.758  1.00 10.00      B   
ATOM   3317  O   PRO   212      37.462 -13.571   6.885  1.00 10.00      B   
ATOM   3318  N   LYS   213      39.577 -13.679   6.105  1.00 10.00      B   
ATOM   3319  HN  LYS   213      40.458 -13.248   6.088  1.00 10.00      B   
ATOM   3320  CA  LYS   213      39.413 -14.956   5.422  1.00 10.00      B   
ATOM   3321  CB  LYS   213      40.632 -15.238   4.530  1.00 10.00      B   
ATOM   3322  CG  LYS   213      40.582 -16.560   3.776  1.00 10.00      B   
ATOM   3323  CD  LYS   213      41.677 -16.639   2.723  1.00 10.00      B   
ATOM   3324  CE  LYS   213      41.813 -18.048   2.166  1.00 10.00      B   
ATOM   3325  NZ  LYS   213      40.735 -18.385   1.198  1.00 10.00      B   
ATOM   3326  HZ1 LYS   213      40.927 -19.310   0.763  1.00 10.00      B   
ATOM   3327  HZ2 LYS   213      40.685 -17.663   0.444  1.00 10.00      B   
ATOM   3328  HZ3 LYS   213      39.807 -18.430   1.683  1.00 10.00      B   
ATOM   3329  C   LYS   213      39.176 -16.117   6.385  1.00 10.00      B   
ATOM   3330  O   LYS   213      39.892 -16.277   7.377  1.00 10.00      B   
ATOM   3331  N   GLY   214      38.157 -16.914   6.077  1.00 10.00      B   
ATOM   3332  HN  GLY   214      37.619 -16.705   5.279  1.00 10.00      B   
ATOM   3333  CA  GLY   214      37.827 -18.080   6.876  1.00 10.00      B   
ATOM   3334  C   GLY   214      37.209 -17.753   8.220  1.00 10.00      B   
ATOM   3335  O   GLY   214      37.219 -18.583   9.127  1.00 10.00      B   
ATOM   3336  N   VAL   215      36.670 -16.554   8.364  1.00 10.00      B   
ATOM   3337  HN  VAL   215      36.683 -15.925   7.613  1.00 10.00      B   
ATOM   3338  CA  VAL   215      36.061 -16.157   9.624  1.00 10.00      B   
ATOM   3339  CB  VAL   215      36.784 -14.945  10.252  1.00 10.00      B   
ATOM   3340  CG1 VAL   215      36.127 -14.536  11.562  1.00 10.00      B   
ATOM   3341  CG2 VAL   215      38.257 -15.258  10.470  1.00 10.00      B   
ATOM   3342  C   VAL   215      34.578 -15.844   9.459  1.00 10.00      B   
ATOM   3343  O   VAL   215      34.186 -15.080   8.575  1.00 10.00      B   
ATOM   3344  N   ARG   216      33.758 -16.458  10.298  1.00 10.00      B   
ATOM   3345  HN  ARG   216      34.130 -17.086  10.957  1.00 10.00      B   
ATOM   3346  CA  ARG   216      32.323 -16.232  10.277  1.00 10.00      B   
ATOM   3347  CB  ARG   216      31.567 -17.561  10.358  1.00 10.00      B   
ATOM   3348  CG  ARG   216      30.066 -17.411  10.564  1.00 10.00      B   
ATOM   3349  CD  ARG   216      29.368 -18.760  10.637  1.00 10.00      B   
ATOM   3350  NE  ARG   216      29.150 -19.343   9.313  1.00 10.00      B   
ATOM   3351  HE  ARG   216      29.940 -19.448   8.731  1.00 10.00      B   
ATOM   3352  CZ  ARG   216      27.958 -19.746   8.862  1.00 10.00      B   
ATOM   3353  NH1 ARG   216      26.876 -19.628   9.626  1.00 10.00      B   
ATOM   3354 HH11 ARG   216      26.954 -19.220  10.580  1.00 10.00      B   
ATOM   3355 HH12 ARG   216      25.942 -19.944   9.275  1.00 10.00      B   
ATOM   3356  NH2 ARG   216      27.850 -20.244   7.641  1.00 10.00      B   
ATOM   3357 HH21 ARG   216      26.924 -20.562   7.281  1.00 10.00      B   
ATOM   3358 HH22 ARG   216      28.693 -20.320   7.028  1.00 10.00      B   
ATOM   3359  C   ARG   216      31.937 -15.338  11.449  1.00 10.00      B   
ATOM   3360  O   ARG   216      32.395 -15.551  12.575  1.00 10.00      B   
ATOM   3361  N   CYS   217      31.110 -14.338  11.182  1.00 10.00      B   
ATOM   3362  HN  CYS   217      30.785 -14.220  10.260  1.00 10.00      B   
ATOM   3363  CA  CYS   217      30.666 -13.411  12.213  1.00 10.00      B   
ATOM   3364  CB  CYS   217      29.841 -12.284  11.583  1.00 10.00      B   
ATOM   3365  SG  CYS   217      29.815 -10.742  12.525  1.00 10.00      B   
ATOM   3366  HG  CYS   217      28.778 -10.787  13.355  1.00 10.00      B   
ATOM   3367  C   CYS   217      29.842 -14.142  13.271  1.00 10.00      B   
ATOM   3368  O   CYS   217      28.856 -14.808  12.946  1.00 10.00      B   
ATOM   3369  N   PRO   218      30.258 -14.048  14.547  1.00 10.00      B   
ATOM   3370  CA  PRO   218      29.564 -14.701  15.664  1.00 10.00      B   
ATOM   3371  CB  PRO   218      30.353 -14.239  16.895  1.00 10.00      B   
ATOM   3372  CG  PRO   218      31.693 -13.860  16.365  1.00 10.00      B   
ATOM   3373  CD  PRO   218      31.445 -13.300  14.996  1.00 10.00      B   
ATOM   3374  C   PRO   218      28.109 -14.254  15.776  1.00 10.00      B   
ATOM   3375  O   PRO   218      27.202 -15.080  15.892  1.00 10.00      B   
ATOM   3376  N   MET   219      27.895 -12.947  15.735  1.00 10.00      B   
ATOM   3377  HN  MET   219      28.659 -12.339  15.633  1.00 10.00      B   
ATOM   3378  CA  MET   219      26.557 -12.387  15.827  1.00 10.00      B   
ATOM   3379  CB  MET   219      26.404 -11.560  17.106  1.00 10.00      B   
ATOM   3380  CG  MET   219      26.581 -12.343  18.393  1.00 10.00      B   
ATOM   3381  SD  MET   219      26.181 -11.361  19.851  1.00 10.00      B   
ATOM   3382  CE  MET   219      26.896 -12.374  21.141  1.00 10.00      B   
ATOM   3383  C   MET   219      26.275 -11.502  14.626  1.00 10.00      B   
ATOM   3384  O   MET   219      27.198 -10.983  13.996  1.00 10.00      B   
ATOM   3385  N   GLU   220      25.002 -11.342  14.304  1.00 10.00      B   
ATOM   3386  HN  GLU   220      24.311 -11.803  14.832  1.00 10.00      B   
ATOM   3387  CA  GLU   220      24.602 -10.506  13.183  1.00 10.00      B   
ATOM   3388  CB  GLU   220      23.222 -10.915  12.676  1.00 10.00      B   
ATOM   3389  CG  GLU   220      23.176 -12.339  12.150  1.00 10.00      B   
ATOM   3390  CD  GLU   220      21.772 -12.805  11.843  1.00 10.00      B   
ATOM   3391  OE1 GLU   220      21.170 -13.481  12.707  1.00 10.00      B   
ATOM   3392  OE2 GLU   220      21.273 -12.512  10.734  1.00 10.00      B   
ATOM   3393  C   GLU   220      24.630  -9.034  13.580  1.00 10.00      B   
ATOM   3394  O   GLU   220      23.790  -8.569  14.355  1.00 10.00      B   
ATOM   3395  N   LEU   221      25.613  -8.316  13.055  1.00 10.00      B   
ATOM   3396  HN  LEU   221      26.240  -8.751  12.440  1.00 10.00      B   
ATOM   3397  CA  LEU   221      25.786  -6.901  13.348  1.00 10.00      B   
ATOM   3398  CB  LEU   221      27.090  -6.399  12.727  1.00 10.00      B   
ATOM   3399  CG  LEU   221      28.358  -7.153  13.126  1.00 10.00      B   
ATOM   3400  CD1 LEU   221      29.483  -6.861  12.147  1.00 10.00      B   
ATOM   3401  CD2 LEU   221      28.774  -6.795  14.543  1.00 10.00      B   
ATOM   3402  C   LEU   221      24.612  -6.086  12.825  1.00 10.00      B   
ATOM   3403  O   LEU   221      24.263  -6.167  11.649  1.00 10.00      B   
ATOM   3404  N   SER   222      24.004  -5.306  13.699  1.00 10.00      B   
ATOM   3405  HN  SER   222      24.325  -5.280  14.626  1.00 10.00      B   
ATOM   3406  CA  SER   222      22.868  -4.485  13.318  1.00 10.00      B   
ATOM   3407  CB  SER   222      21.566  -5.098  13.847  1.00 10.00      B   
ATOM   3408  OG  SER   222      20.431  -4.376  13.397  1.00 10.00      B   
ATOM   3409  HG  SER   222      19.668  -4.615  13.932  1.00 10.00      B   
ATOM   3410  C   SER   222      23.027  -3.058  13.828  1.00 10.00      B   
ATOM   3411  O   SER   222      23.188  -2.829  15.028  1.00 10.00      B   
ATOM   3412  N   THR   223      22.991  -2.105  12.912  1.00 10.00      B   
ATOM   3413  HN  THR   223      22.880  -2.352  11.965  1.00 10.00      B   
ATOM   3414  CA  THR   223      23.112  -0.699  13.258  1.00 10.00      B   
ATOM   3415  CB  THR   223      23.897   0.063  12.177  1.00 10.00      B   
ATOM   3416  OG1 THR   223      23.680  -0.565  10.905  1.00 10.00      B   
ATOM   3417  HG1 THR   223      24.509  -0.581  10.407  1.00 10.00      B   
ATOM   3418  CG2 THR   223      25.384   0.056  12.496  1.00 10.00      B   
ATOM   3419  C   THR   223      21.724  -0.087  13.392  1.00 10.00      B   
ATOM   3420  O   THR   223      21.577   1.092  13.720  1.00 10.00      B   
ATOM   3421  N   TYR   224      20.713  -0.910  13.132  1.00 10.00      B   
ATOM   3422  HN  TYR   224      20.912  -1.837  12.889  1.00 10.00      B   
ATOM   3423  CA  TYR   224      19.322  -0.486  13.209  1.00 10.00      B   
ATOM   3424  CB  TYR   224      18.396  -1.594  12.684  1.00 10.00      B   
ATOM   3425  CG  TYR   224      16.924  -1.341  12.931  1.00 10.00      B   
ATOM   3426  CD1 TYR   224      16.307  -0.194  12.451  1.00 10.00      B   
ATOM   3427  CD2 TYR   224      16.152  -2.244  13.652  1.00 10.00      B   
ATOM   3428  CE1 TYR   224      14.970   0.049  12.682  1.00 10.00      B   
ATOM   3429  CE2 TYR   224      14.810  -2.009  13.886  1.00 10.00      B   
ATOM   3430  CZ  TYR   224      14.225  -0.859  13.399  1.00 10.00      B   
ATOM   3431  OH  TYR   224      12.890  -0.614  13.632  1.00 10.00      B   
ATOM   3432  HH  TYR   224      12.600   0.128  13.082  1.00 10.00      B   
ATOM   3433  C   TYR   224      18.949  -0.107  14.638  1.00 10.00      B   
ATOM   3434  O   TYR   224      19.063  -0.918  15.558  1.00 10.00      B   
ATOM   3435  N   PHE   225      18.520   1.132  14.814  1.00 10.00      B   
ATOM   3436  HN  PHE   225      18.468   1.736  14.043  1.00 10.00      B   
ATOM   3437  CA  PHE   225      18.128   1.624  16.122  1.00 10.00      B   
ATOM   3438  CB  PHE   225      19.268   2.446  16.737  1.00 10.00      B   
ATOM   3439  CG  PHE   225      19.222   2.531  18.237  1.00 10.00      B   
ATOM   3440  CD1 PHE   225      19.675   1.478  19.016  1.00 10.00      B   
ATOM   3441  CD2 PHE   225      18.730   3.663  18.869  1.00 10.00      B   
ATOM   3442  CE1 PHE   225      19.637   1.551  20.396  1.00 10.00      B   
ATOM   3443  CE2 PHE   225      18.689   3.742  20.249  1.00 10.00      B   
ATOM   3444  CZ  PHE   225      19.144   2.684  21.013  1.00 10.00      B   
ATOM   3445  C   PHE   225      16.864   2.471  16.010  1.00 10.00      B   
ATOM   3446  O   PHE   225      16.676   3.201  15.033  1.00 10.00      B   
ATOM   3447  N   ARG   226      15.995   2.358  17.000  1.00 10.00      B   
ATOM   3448  HN  ARG   226      16.193   1.751  17.745  1.00 10.00      B   
ATOM   3449  CA  ARG   226      14.755   3.117  17.017  1.00 10.00      B   
ATOM   3450  CB  ARG   226      13.610   2.276  17.590  1.00 10.00      B   
ATOM   3451  CG  ARG   226      12.225   2.803  17.251  1.00 10.00      B   
ATOM   3452  CD  ARG   226      11.161   1.732  17.436  1.00 10.00      B   
ATOM   3453  NE  ARG   226      10.900   1.446  18.846  1.00 10.00      B   
ATOM   3454  HE  ARG   226      11.015   2.188  19.483  1.00 10.00      B   
ATOM   3455  CZ  ARG   226      10.524   0.254  19.307  1.00 10.00      B   
ATOM   3456  NH1 ARG   226      10.368  -0.773  18.475  1.00 10.00      B   
ATOM   3457 HH11 ARG   226      10.072  -1.706  18.840  1.00 10.00      B   
ATOM   3458 HH12 ARG   226      10.544  -0.654  17.454  1.00 10.00      B   
ATOM   3459  NH2 ARG   226      10.304   0.090  20.604  1.00 10.00      B   
ATOM   3460 HH21 ARG   226      10.010  -0.838  20.974  1.00 10.00      B   
ATOM   3461 HH22 ARG   226      10.424   0.891  21.261  1.00 10.00      B   
ATOM   3462  C   ARG   226      14.942   4.392  17.826  1.00 10.00      B   
ATOM   3463  O   ARG   226      15.064   4.352  19.052  1.00 10.00      B   
ATOM   3464  N   ILE   227      14.971   5.518  17.130  1.00 10.00      B   
ATOM   3465  HN  ILE   227      14.836   5.483  16.158  1.00 10.00      B   
ATOM   3466  CA  ILE   227      15.162   6.811  17.767  1.00 10.00      B   
ATOM   3467  CB  ILE   227      16.143   7.691  16.958  1.00 10.00      B   
ATOM   3468  CG1 ILE   227      17.301   6.845  16.414  1.00 10.00      B   
ATOM   3469  CG2 ILE   227      16.677   8.830  17.819  1.00 10.00      B   
ATOM   3470  CD1 ILE   227      18.148   7.552  15.376  1.00 10.00      B   
ATOM   3471  C   ILE   227      13.827   7.538  17.895  1.00 10.00      B   
ATOM   3472  O   ILE   227      12.984   7.466  17.003  1.00 10.00      B   
ATOM   3473  N   ASN   228      13.633   8.225  19.009  1.00 10.00      B   
ATOM   3474  HN  ASN   228      14.337   8.238  19.694  1.00 10.00      B   
ATOM   3475  CA  ASN   228      12.398   8.962  19.245  1.00 10.00      B   
ATOM   3476  CB  ASN   228      11.900   8.749  20.676  1.00 10.00      B   
ATOM   3477  CG  ASN   228      11.037   7.511  20.812  1.00 10.00      B   
ATOM   3478  OD1 ASN   228      10.300   7.148  19.891  1.00 10.00      B   
ATOM   3479  ND2 ASN   228      11.124   6.851  21.961  1.00 10.00      B   
ATOM   3480 HD21 ASN   228      11.735   7.196  22.649  1.00 10.00      B   
ATOM   3481 HD22 ASN   228      10.574   6.046  22.079  1.00 10.00      B   
ATOM   3482  C   ASN   228      12.586  10.446  18.959  1.00 10.00      B   
ATOM   3483  O   ASN   228      11.737  11.272  19.299  1.00 10.00      B   
ATOM   3484  N   ALA   229      13.705  10.776  18.328  1.00 10.00      B   
ATOM   3485  HN  ALA   229      14.331  10.070  18.070  1.00 10.00      B   
ATOM   3486  CA  ALA   229      14.015  12.155  17.982  1.00 10.00      B   
ATOM   3487  CB  ALA   229      15.366  12.553  18.556  1.00 10.00      B   
ATOM   3488  C   ALA   229      14.010  12.321  16.469  1.00 10.00      B   
ATOM   3489  O   ALA   229      13.955  11.332  15.736  1.00 10.00      B   
ATOM   3490  N   GLU   230      14.065  13.561  16.008  1.00 10.00      B   
ATOM   3491  HN  GLU   230      14.117  14.306  16.645  1.00 10.00      B   
ATOM   3492  CA  GLU   230      14.062  13.847  14.579  1.00 10.00      B   
ATOM   3493  CB  GLU   230      13.939  15.353  14.331  1.00 10.00      B   
ATOM   3494  CG  GLU   230      12.677  15.974  14.908  1.00 10.00      B   
ATOM   3495  CD  GLU   230      12.598  17.469  14.675  1.00 10.00      B   
ATOM   3496  OE1 GLU   230      13.575  18.185  14.995  1.00 10.00      B   
ATOM   3497  OE2 GLU   230      11.550  17.943  14.183  1.00 10.00      B   
ATOM   3498  C   GLU   230      15.321  13.307  13.910  1.00 10.00      B   
ATOM   3499  O   GLU   230      16.402  13.311  14.505  1.00 10.00      B   
ATOM   3500  N   LYS   231      15.173  12.837  12.678  1.00 10.00      B   
ATOM   3501  HN  LYS   231      14.280  12.848  12.270  1.00 10.00      B   
ATOM   3502  CA  LYS   231      16.295  12.295  11.918  1.00 10.00      B   
ATOM   3503  CB  LYS   231      15.807  11.749  10.573  1.00 10.00      B   
ATOM   3504  CG  LYS   231      16.831  10.910   9.827  1.00 10.00      B   
ATOM   3505  CD  LYS   231      17.015   9.557  10.488  1.00 10.00      B   
ATOM   3506  CE  LYS   231      17.910   8.656   9.656  1.00 10.00      B   
ATOM   3507  NZ  LYS   231      19.347   8.819   9.995  1.00 10.00      B   
ATOM   3508  HZ1 LYS   231      19.922   8.133   9.460  1.00 10.00      B   
ATOM   3509  HZ2 LYS   231      19.500   8.653  11.012  1.00 10.00      B   
ATOM   3510  HZ3 LYS   231      19.670   9.778   9.761  1.00 10.00      B   
ATOM   3511  C   LYS   231      17.369  13.359  11.691  1.00 10.00      B   
ATOM   3512  O   LYS   231      17.196  14.267  10.882  1.00 10.00      B   
ATOM   3513  N   THR   232      18.469  13.251  12.420  1.00 10.00      B   
ATOM   3514  HN  THR   232      18.536  12.529  13.080  1.00 10.00      B   
ATOM   3515  CA  THR   232      19.567  14.203  12.298  1.00 10.00      B   
ATOM   3516  CB  THR   232      20.427  14.203  13.575  1.00 10.00      B   
ATOM   3517  OG1 THR   232      19.639  13.728  14.676  1.00 10.00      B   
ATOM   3518  HG1 THR   232      19.566  14.424  15.343  1.00 10.00      B   
ATOM   3519  CG2 THR   232      20.938  15.603  13.881  1.00 10.00      B   
ATOM   3520  C   THR   232      20.458  13.873  11.101  1.00 10.00      B   
ATOM   3521  O   THR   232      20.940  14.767  10.405  1.00 10.00      B   
ATOM   3522  N   GLY   233      20.663  12.584  10.865  1.00 10.00      B   
ATOM   3523  HN  GLY   233      20.232  11.918  11.442  1.00 10.00      B   
ATOM   3524  CA  GLY   233      21.510  12.149   9.771  1.00 10.00      B   
ATOM   3525  C   GLY   233      20.947  12.473   8.402  1.00 10.00      B   
ATOM   3526  O   GLY   233      19.743  12.344   8.171  1.00 10.00      B   
ATOM   3527  N   GLN   234      21.825  12.886   7.496  1.00 10.00      B   
ATOM   3528  HN  GLN   234      22.768  12.956   7.752  1.00 10.00      B   
ATOM   3529  CA  GLN   234      21.436  13.236   6.135  1.00 10.00      B   
ATOM   3530  CB  GLN   234      21.535  14.749   5.926  1.00 10.00      B   
ATOM   3531  CG  GLN   234      20.466  15.546   6.653  1.00 10.00      B   
ATOM   3532  CD  GLN   234      20.722  17.037   6.607  1.00 10.00      B   
ATOM   3533  OE1 GLN   234      21.370  17.595   7.492  1.00 10.00      B   
ATOM   3534  NE2 GLN   234      20.215  17.696   5.579  1.00 10.00      B   
ATOM   3535 HE21 GLN   234      19.710  17.191   4.907  1.00 10.00      B   
ATOM   3536 HE22 GLN   234      20.360  18.664   5.532  1.00 10.00      B   
ATOM   3537  C   GLN   234      22.307  12.512   5.111  1.00 10.00      B   
ATOM   3538  O   GLN   234      21.808  11.993   4.113  1.00 10.00      B   
ATOM   3539  N   PHE   235      23.609  12.478   5.368  1.00 10.00      B   
ATOM   3540  HN  PHE   235      23.948  12.903   6.183  1.00 10.00      B   
ATOM   3541  CA  PHE   235      24.553  11.824   4.473  1.00 10.00      B   
ATOM   3542  CB  PHE   235      25.508  12.854   3.864  1.00 10.00      B   
ATOM   3543  CG  PHE   235      24.850  13.847   2.947  1.00 10.00      B   
ATOM   3544  CD1 PHE   235      24.456  15.089   3.417  1.00 10.00      B   
ATOM   3545  CD2 PHE   235      24.631  13.541   1.615  1.00 10.00      B   
ATOM   3546  CE1 PHE   235      23.854  16.006   2.576  1.00 10.00      B   
ATOM   3547  CE2 PHE   235      24.030  14.453   0.768  1.00 10.00      B   
ATOM   3548  CZ  PHE   235      23.641  15.687   1.249  1.00 10.00      B   
ATOM   3549  C   PHE   235      25.355  10.767   5.222  1.00 10.00      B   
ATOM   3550  O   PHE   235      25.830  11.010   6.333  1.00 10.00      B   
ATOM   3551  N   GLU   236      25.507   9.597   4.621  1.00 10.00      B   
ATOM   3552  HN  GLU   236      25.112   9.456   3.731  1.00 10.00      B   
ATOM   3553  CA  GLU   236      26.255   8.515   5.248  1.00 10.00      B   
ATOM   3554  CB  GLU   236      25.368   7.737   6.222  1.00 10.00      B   
ATOM   3555  CG  GLU   236      24.133   7.125   5.585  1.00 10.00      B   
ATOM   3556  CD  GLU   236      23.076   6.760   6.602  1.00 10.00      B   
ATOM   3557  OE1 GLU   236      23.150   5.657   7.181  1.00 10.00      B   
ATOM   3558  OE2 GLU   236      22.156   7.573   6.820  1.00 10.00      B   
ATOM   3559  C   GLU   236      26.862   7.577   4.209  1.00 10.00      B   
ATOM   3560  O   GLU   236      26.345   7.441   3.093  1.00 10.00      B   
ATOM   3561  N   ARG   237      27.972   6.949   4.572  1.00 10.00      B   
ATOM   3562  HN  ARG   237      28.340   7.111   5.470  1.00 10.00      B   
ATOM   3563  CA  ARG   237      28.661   6.023   3.685  1.00 10.00      B   
ATOM   3564  CB  ARG   237      29.936   6.662   3.126  1.00 10.00      B   
ATOM   3565  CG  ARG   237      29.692   7.934   2.330  1.00 10.00      B   
ATOM   3566  CD  ARG   237      30.977   8.462   1.720  1.00 10.00      B   
ATOM   3567  NE  ARG   237      31.560   7.511   0.778  1.00 10.00      B   
ATOM   3568  HE  ARG   237      32.072   6.761   1.154  1.00 10.00      B   
ATOM   3569  CZ  ARG   237      31.431   7.596  -0.543  1.00 10.00      B   
ATOM   3570  NH1 ARG   237      30.737   8.585  -1.087  1.00 10.00      B   
ATOM   3571 HH11 ARG   237      30.287   9.310  -0.480  1.00 10.00      B   
ATOM   3572 HH12 ARG   237      30.637   8.644  -2.125  1.00 10.00      B   
ATOM   3573  NH2 ARG   237      32.002   6.694  -1.321  1.00 10.00      B   
ATOM   3574 HH21 ARG   237      32.553   5.914  -0.904  1.00 10.00      B   
ATOM   3575 HH22 ARG   237      31.907   6.757  -2.361  1.00 10.00      B   
ATOM   3576  C   ARG   237      29.006   4.738   4.425  1.00 10.00      B   
ATOM   3577  O   ARG   237      29.710   4.762   5.436  1.00 10.00      B   
ATOM   3578  N   THR   238      28.499   3.623   3.935  1.00 10.00      B   
ATOM   3579  HN  THR   238      27.940   3.661   3.129  1.00 10.00      B   
ATOM   3580  CA  THR   238      28.754   2.337   4.555  1.00 10.00      B   
ATOM   3581  CB  THR   238      27.442   1.562   4.778  1.00 10.00      B   
ATOM   3582  OG1 THR   238      26.442   2.455   5.291  1.00 10.00      B   
ATOM   3583  HG1 THR   238      26.106   2.114   6.130  1.00 10.00      B   
ATOM   3584  CG2 THR   238      27.653   0.433   5.771  1.00 10.00      B   
ATOM   3585  C   THR   238      29.708   1.508   3.700  1.00 10.00      B   
ATOM   3586  O   THR   238      29.537   1.402   2.485  1.00 10.00      B   
ATOM   3587  N   ILE   239      30.718   0.937   4.339  1.00 10.00      B   
ATOM   3588  HN  ILE   239      30.795   1.056   5.312  1.00 10.00      B   
ATOM   3589  CA  ILE   239      31.706   0.123   3.647  1.00 10.00      B   
ATOM   3590  CB  ILE   239      33.119   0.737   3.759  1.00 10.00      B   
ATOM   3591  CG1 ILE   239      33.110   2.194   3.287  1.00 10.00      B   
ATOM   3592  CG2 ILE   239      34.124  -0.080   2.957  1.00 10.00      B   
ATOM   3593  CD1 ILE   239      34.409   2.932   3.532  1.00 10.00      B   
ATOM   3594  C   ILE   239      31.724  -1.287   4.224  1.00 10.00      B   
ATOM   3595  O   ILE   239      31.979  -1.476   5.415  1.00 10.00      B   
ATOM   3596  N   LEU   240      31.450  -2.270   3.384  1.00 10.00      B   
ATOM   3597  HN  LEU   240      31.262  -2.059   2.439  1.00 10.00      B   
ATOM   3598  CA  LEU   240      31.433  -3.659   3.814  1.00 10.00      B   
ATOM   3599  CB  LEU   240      30.011  -4.221   3.741  1.00 10.00      B   
ATOM   3600  CG  LEU   240      29.821  -5.684   4.149  1.00 10.00      B   
ATOM   3601  CD1 LEU   240      30.415  -5.946   5.523  1.00 10.00      B   
ATOM   3602  CD2 LEU   240      28.346  -6.038   4.138  1.00 10.00      B   
ATOM   3603  C   LEU   240      32.389  -4.488   2.967  1.00 10.00      B   
ATOM   3604  O   LEU   240      32.161  -4.697   1.772  1.00 10.00      B   
ATOM   3605  N   VAL   241      33.467  -4.945   3.585  1.00 10.00      B   
ATOM   3606  HN  VAL   241      33.598  -4.741   4.541  1.00 10.00      B   
ATOM   3607  CA  VAL   241      34.466  -5.736   2.885  1.00 10.00      B   
ATOM   3608  CB  VAL   241      35.847  -5.053   2.914  1.00 10.00      B   
ATOM   3609  CG1 VAL   241      36.857  -5.838   2.089  1.00 10.00      B   
ATOM   3610  CG2 VAL   241      35.748  -3.616   2.424  1.00 10.00      B   
ATOM   3611  C   VAL   241      34.585  -7.138   3.472  1.00 10.00      B   
ATOM   3612  O   VAL   241      34.997  -7.313   4.622  1.00 10.00      B   
ATOM   3613  N   ALA   242      34.211  -8.130   2.678  1.00 10.00      B   
ATOM   3614  HN  ALA   242      33.867  -7.923   1.779  1.00 10.00      B   
ATOM   3615  CA  ALA   242      34.296  -9.519   3.099  1.00 10.00      B   
ATOM   3616  CB  ALA   242      32.965 -10.226   2.897  1.00 10.00      B   
ATOM   3617  C   ALA   242      35.398 -10.222   2.320  1.00 10.00      B   
ATOM   3618  O   ALA   242      35.443 -10.144   1.088  1.00 10.00      B   
ATOM   3619  N   ASP   243      36.291 -10.888   3.035  1.00 10.00      B   
ATOM   3620  HN  ASP   243      36.206 -10.905   4.014  1.00 10.00      B   
ATOM   3621  CA  ASP   243      37.396 -11.601   2.406  1.00 10.00      B   
ATOM   3622  CB  ASP   243      38.552 -11.790   3.393  1.00 10.00      B   
ATOM   3623  CG  ASP   243      39.905 -11.829   2.710  1.00 10.00      B   
ATOM   3624  OD1 ASP   243      40.556 -10.766   2.610  1.00 10.00      B   
ATOM   3625  OD2 ASP   243      40.323 -12.921   2.270  1.00 10.00      B   
ATOM   3626  C   ASP   243      36.925 -12.946   1.854  1.00 10.00      B   
ATOM   3627  O   ASP   243      35.760 -13.096   1.481  1.00 10.00      B   
ATOM   3628  N   GLU   244      37.821 -13.914   1.777  1.00 10.00      B   
ATOM   3629  HN  GLU   244      38.745 -13.744   2.079  1.00 10.00      B   
ATOM   3630  CA  GLU   244      37.469 -15.226   1.267  1.00 10.00      B   
ATOM   3631  CB  GLU   244      38.645 -15.857   0.526  1.00 10.00      B   
ATOM   3632  CG  GLU   244      39.110 -15.077  -0.690  1.00 10.00      B   
ATOM   3633  CD  GLU   244      40.024 -15.894  -1.577  1.00 10.00      B   
ATOM   3634  OE1 GLU   244      40.533 -16.941  -1.113  1.00 10.00      B   
ATOM   3635  OE2 GLU   244      40.236 -15.497  -2.744  1.00 10.00      B   
ATOM   3636  C   GLU   244      37.005 -16.146   2.389  1.00 10.00      B   
ATOM   3637  O   GLU   244      37.508 -16.074   3.507  1.00 10.00      B   
ATOM   3638  N   ASP   245      36.032 -17.002   2.082  1.00 10.00      B   
ATOM   3639  HN  ASP   245      35.668 -16.993   1.169  1.00 10.00      B   
ATOM   3640  CA  ASP   245      35.491 -17.958   3.053  1.00 10.00      B   
ATOM   3641  CB  ASP   245      36.570 -18.959   3.505  1.00 10.00      B   
ATOM   3642  CG  ASP   245      37.289 -19.638   2.353  1.00 10.00      B   
ATOM   3643  OD1 ASP   245      36.839 -20.719   1.912  1.00 10.00      B   
ATOM   3644  OD2 ASP   245      38.317 -19.101   1.889  1.00 10.00      B   
ATOM   3645  C   ASP   245      34.904 -17.244   4.270  1.00 10.00      B   
ATOM   3646  O   ASP   245      34.835 -17.810   5.364  1.00 10.00      B   
ATOM   3647  N   SER   246      34.486 -16.003   4.076  1.00 10.00      B   
ATOM   3648  HN  SER   246      34.563 -15.607   3.186  1.00 10.00      B   
ATOM   3649  CA  SER   246      33.923 -15.209   5.151  1.00 10.00      B   
ATOM   3650  CB  SER   246      34.439 -13.774   5.054  1.00 10.00      B   
ATOM   3651  OG  SER   246      35.821 -13.750   4.748  1.00 10.00      B   
ATOM   3652  HG  SER   246      36.333 -13.733   5.568  1.00 10.00      B   
ATOM   3653  C   SER   246      32.400 -15.215   5.105  1.00 10.00      B   
ATOM   3654  O   SER   246      31.797 -15.264   4.031  1.00 10.00      B   
ATOM   3655  N   TYR   247      31.782 -15.167   6.275  1.00 10.00      B   
ATOM   3656  HN  TYR   247      32.317 -15.140   7.099  1.00 10.00      B   
ATOM   3657  CA  TYR   247      30.332 -15.147   6.374  1.00 10.00      B   
ATOM   3658  CB  TYR   247      29.804 -16.515   6.810  1.00 10.00      B   
ATOM   3659  CG  TYR   247      28.305 -16.654   6.689  1.00 10.00      B   
ATOM   3660  CD1 TYR   247      27.723 -17.007   5.481  1.00 10.00      B   
ATOM   3661  CD2 TYR   247      27.470 -16.431   7.778  1.00 10.00      B   
ATOM   3662  CE1 TYR   247      26.356 -17.133   5.356  1.00 10.00      B   
ATOM   3663  CE2 TYR   247      26.099 -16.557   7.663  1.00 10.00      B   
ATOM   3664  CZ  TYR   247      25.548 -16.907   6.448  1.00 10.00      B   
ATOM   3665  OH  TYR   247      24.184 -17.036   6.323  1.00 10.00      B   
ATOM   3666  HH  TYR   247      23.984 -17.538   5.522  1.00 10.00      B   
ATOM   3667  C   TYR   247      29.914 -14.081   7.375  1.00 10.00      B   
ATOM   3668  O   TYR   247      30.351 -14.102   8.527  1.00 10.00      B   
ATOM   3669  N   VAL   248      29.077 -13.148   6.941  1.00 10.00      B   
ATOM   3670  HN  VAL   248      28.746 -13.188   6.015  1.00 10.00      B   
ATOM   3671  CA  VAL   248      28.631 -12.072   7.816  1.00 10.00      B   
ATOM   3672  CB  VAL   248      29.640 -10.894   7.836  1.00 10.00      B   
ATOM   3673  CG1 VAL   248      29.827 -10.297   6.449  1.00 10.00      B   
ATOM   3674  CG2 VAL   248      29.237  -9.823   8.842  1.00 10.00      B   
ATOM   3675  C   VAL   248      27.231 -11.569   7.457  1.00 10.00      B   
ATOM   3676  O   VAL   248      26.876 -11.443   6.285  1.00 10.00      B   
ATOM   3677  N   SER   249      26.437 -11.318   8.482  1.00 10.00      B   
ATOM   3678  HN  SER   249      26.767 -11.476   9.389  1.00 10.00      B   
ATOM   3679  CA  SER   249      25.096 -10.799   8.314  1.00 10.00      B   
ATOM   3680  CB  SER   249      24.084 -11.721   8.999  1.00 10.00      B   
ATOM   3681  OG  SER   249      22.748 -11.307   8.771  1.00 10.00      B   
ATOM   3682  HG  SER   249      22.173 -11.697   9.455  1.00 10.00      B   
ATOM   3683  C   SER   249      25.072  -9.410   8.939  1.00 10.00      B   
ATOM   3684  O   SER   249      25.445  -9.243  10.103  1.00 10.00      B   
ATOM   3685  N   TYR   250      24.675  -8.418   8.164  1.00 10.00      B   
ATOM   3686  HN  TYR   250      24.375  -8.612   7.248  1.00 10.00      B   
ATOM   3687  CA  TYR   250      24.647  -7.048   8.651  1.00 10.00      B   
ATOM   3688  CB  TYR   250      25.811  -6.253   8.044  1.00 10.00      B   
ATOM   3689  CG  TYR   250      25.833  -4.781   8.393  1.00 10.00      B   
ATOM   3690  CD1 TYR   250      26.320  -4.345   9.618  1.00 10.00      B   
ATOM   3691  CD2 TYR   250      25.374  -3.827   7.493  1.00 10.00      B   
ATOM   3692  CE1 TYR   250      26.351  -3.000   9.936  1.00 10.00      B   
ATOM   3693  CE2 TYR   250      25.400  -2.481   7.804  1.00 10.00      B   
ATOM   3694  CZ  TYR   250      25.890  -2.074   9.026  1.00 10.00      B   
ATOM   3695  OH  TYR   250      25.927  -0.734   9.337  1.00 10.00      B   
ATOM   3696  HH  TYR   250      26.813  -0.501   9.638  1.00 10.00      B   
ATOM   3697  C   TYR   250      23.314  -6.376   8.349  1.00 10.00      B   
ATOM   3698  O   TYR   250      22.843  -6.376   7.207  1.00 10.00      B   
ATOM   3699  N   ILE   251      22.714  -5.810   9.382  1.00 10.00      B   
ATOM   3700  HN  ILE   251      23.150  -5.850  10.265  1.00 10.00      B   
ATOM   3701  CA  ILE   251      21.440  -5.124   9.256  1.00 10.00      B   
ATOM   3702  CB  ILE   251      20.405  -5.645  10.283  1.00 10.00      B   
ATOM   3703  CG1 ILE   251      20.232  -7.163  10.166  1.00 10.00      B   
ATOM   3704  CG2 ILE   251      19.064  -4.947  10.107  1.00 10.00      B   
ATOM   3705  CD1 ILE   251      21.106  -7.959  11.112  1.00 10.00      B   
ATOM   3706  C   ILE   251      21.640  -3.625   9.448  1.00 10.00      B   
ATOM   3707  O   ILE   251      22.304  -3.191  10.390  1.00 10.00      B   
ATOM   3708  N   GLU   252      21.074  -2.847   8.544  1.00 10.00      B   
ATOM   3709  HN  GLU   252      20.554  -3.263   7.819  1.00 10.00      B   
ATOM   3710  CA  GLU   252      21.180  -1.399   8.587  1.00 10.00      B   
ATOM   3711  CB  GLU   252      22.046  -0.918   7.416  1.00 10.00      B   
ATOM   3712  CG  GLU   252      22.187   0.591   7.293  1.00 10.00      B   
ATOM   3713  CD  GLU   252      21.531   1.127   6.038  1.00 10.00      B   
ATOM   3714  OE1 GLU   252      21.845   0.623   4.939  1.00 10.00      B   
ATOM   3715  OE2 GLU   252      20.700   2.056   6.140  1.00 10.00      B   
ATOM   3716  C   GLU   252      19.789  -0.782   8.507  1.00 10.00      B   
ATOM   3717  O   GLU   252      18.873  -1.378   7.940  1.00 10.00      B   
ATOM   3718  N   GLY   253      19.623   0.393   9.092  1.00 10.00      B   
ATOM   3719  HN  GLY   253      20.377   0.811   9.560  1.00 10.00      B   
ATOM   3720  CA  GLY   253      18.341   1.057   9.053  1.00 10.00      B   
ATOM   3721  C   GLY   253      18.086   1.881  10.292  1.00 10.00      B   
ATOM   3722  O   GLY   253      18.979   2.056  11.124  1.00 10.00      B   
ATOM   3723  N   CYS   254      16.862   2.376  10.420  1.00 10.00      B   
ATOM   3724  HN  CYS   254      16.192   2.174   9.731  1.00 10.00      B   
ATOM   3725  CA  CYS   254      16.473   3.191  11.555  1.00 10.00      B   
ATOM   3726  CB  CYS   254      17.228   4.525  11.539  1.00 10.00      B   
ATOM   3727  SG  CYS   254      17.156   5.399   9.958  1.00 10.00      B   
ATOM   3728  HG  CYS   254      18.330   5.251   9.356  1.00 10.00      B   
ATOM   3729  C   CYS   254      14.970   3.445  11.534  1.00 10.00      B   
ATOM   3730  O   CYS   254      14.290   3.145  10.549  1.00 10.00      B   
ATOM   3731  N   SER   255      14.456   3.966  12.633  1.00 10.00      B   
ATOM   3732  HN  SER   255      15.046   4.140  13.397  1.00 10.00      B   
ATOM   3733  CA  SER   255      13.044   4.284  12.756  1.00 10.00      B   
ATOM   3734  CB  SER   255      12.290   3.114  13.393  1.00 10.00      B   
ATOM   3735  OG  SER   255      12.416   1.942  12.601  1.00 10.00      B   
ATOM   3736  HG  SER   255      12.725   2.191  11.720  1.00 10.00      B   
ATOM   3737  C   SER   255      12.888   5.548  13.591  1.00 10.00      B   
ATOM   3738  O   SER   255      13.120   5.526  14.801  1.00 10.00      B   
ATOM   3739  N   ALA   256      12.533   6.649  12.940  1.00 10.00      B   
ATOM   3740  HN  ALA   256      12.362   6.604  11.973  1.00 10.00      B   
ATOM   3741  CA  ALA   256      12.379   7.926  13.623  1.00 10.00      B   
ATOM   3742  CB  ALA   256      13.754   8.546  13.842  1.00 10.00      B   
ATOM   3743  C   ALA   256      11.502   8.873  12.806  1.00 10.00      B   
ATOM   3744  O   ALA   256      11.291   8.653  11.614  1.00 10.00      B   
ATOM   3745  N   PRO   257      10.949   9.920  13.439  1.00 10.00      B   
ATOM   3746  CA  PRO   257      10.115  10.906  12.749  1.00 10.00      B   
ATOM   3747  CB  PRO   257       9.469  11.712  13.888  1.00 10.00      B   
ATOM   3748  CG  PRO   257       9.798  10.976  15.145  1.00 10.00      B   
ATOM   3749  CD  PRO   257      11.062  10.217  14.873  1.00 10.00      B   
ATOM   3750  C   PRO   257      10.955  11.831  11.868  1.00 10.00      B   
ATOM   3751  O   PRO   257      12.131  12.083  12.151  1.00 10.00      B   
ATOM   3752  N   VAL   258      10.352  12.337  10.803  1.00 10.00      B   
ATOM   3753  HN  VAL   258       9.413  12.107  10.630  1.00 10.00      B   
ATOM   3754  CA  VAL   258      11.048  13.235   9.891  1.00 10.00      B   
ATOM   3755  CB  VAL   258      10.582  13.051   8.431  1.00 10.00      B   
ATOM   3756  CG1 VAL   258      10.896  11.647   7.944  1.00 10.00      B   
ATOM   3757  CG2 VAL   258       9.096  13.351   8.293  1.00 10.00      B   
ATOM   3758  C   VAL   258      10.851  14.689  10.309  1.00 10.00      B   
ATOM   3759  O   VAL   258      10.209  14.967  11.324  1.00 10.00      B   
ATOM   3760  N   ARG   259      11.400  15.608   9.525  1.00 10.00      B   
ATOM   3761  HN  ARG   259      11.892  15.323   8.727  1.00 10.00      B   
ATOM   3762  CA  ARG   259      11.282  17.033   9.815  1.00 10.00      B   
ATOM   3763  CB  ARG   259      12.629  17.739   9.654  1.00 10.00      B   
ATOM   3764  CG  ARG   259      13.523  17.620  10.876  1.00 10.00      B   
ATOM   3765  CD  ARG   259      14.863  17.002  10.526  1.00 10.00      B   
ATOM   3766  NE  ARG   259      15.729  17.934   9.807  1.00 10.00      B   
ATOM   3767  HE  ARG   259      15.304  18.539   9.156  1.00 10.00      B   
ATOM   3768  CZ  ARG   259      17.046  17.994   9.976  1.00 10.00      B   
ATOM   3769  NH1 ARG   259      17.644  17.176  10.830  1.00 10.00      B   
ATOM   3770 HH11 ARG   259      18.676  17.225  10.963  1.00 10.00      B   
ATOM   3771 HH12 ARG   259      17.088  16.476  11.369  1.00 10.00      B   
ATOM   3772  NH2 ARG   259      17.770  18.870   9.293  1.00 10.00      B   
ATOM   3773 HH21 ARG   259      17.311  19.519   8.616  1.00 10.00      B   
ATOM   3774 HH22 ARG   259      18.803  18.911   9.431  1.00 10.00      B   
ATOM   3775  C   ARG   259      10.217  17.697   8.950  1.00 10.00      B   
ATOM   3776  O   ARG   259       9.729  17.107   7.989  1.00 10.00      B   
ATOM   3777  N   ASP   260       9.877  18.934   9.293  1.00 10.00      B   
ATOM   3778  HN  ASP   260      10.322  19.355  10.063  1.00 10.00      B   
ATOM   3779  CA  ASP   260       8.858  19.692   8.565  1.00 10.00      B   
ATOM   3780  CB  ASP   260       8.347  20.863   9.415  1.00 10.00      B   
ATOM   3781  CG  ASP   260       9.221  22.102   9.319  1.00 10.00      B   
ATOM   3782  OD1 ASP   260      10.444  21.995   9.547  1.00 10.00      B   
ATOM   3783  OD2 ASP   260       8.685  23.192   9.027  1.00 10.00      B   
ATOM   3784  C   ASP   260       9.375  20.214   7.225  1.00 10.00      B   
ATOM   3785  O   ASP   260       8.615  20.770   6.433  1.00 10.00      B   
ATOM   3786  N   SER   261      10.662  20.039   6.978  1.00 10.00      B   
ATOM   3787  HN  SER   261      11.220  19.585   7.642  1.00 10.00      B   
ATOM   3788  CA  SER   261      11.266  20.499   5.736  1.00 10.00      B   
ATOM   3789  CB  SER   261      12.485  21.366   6.053  1.00 10.00      B   
ATOM   3790  OG  SER   261      12.387  21.904   7.363  1.00 10.00      B   
ATOM   3791  HG  SER   261      11.480  21.801   7.684  1.00 10.00      B   
ATOM   3792  C   SER   261      11.672  19.311   4.865  1.00 10.00      B   
ATOM   3793  O   SER   261      11.715  18.173   5.340  1.00 10.00      B   
ATOM   3794  N   TYR   262      11.950  19.570   3.589  1.00 10.00      B   
ATOM   3795  HN  TYR   262      11.874  20.490   3.260  1.00 10.00      B   
ATOM   3796  CA  TYR   262      12.360  18.515   2.669  1.00 10.00      B   
ATOM   3797  CB  TYR   262      12.195  18.952   1.213  1.00 10.00      B   
ATOM   3798  CG  TYR   262      10.887  18.514   0.595  1.00 10.00      B   
ATOM   3799  CD1 TYR   262      10.063  19.423  -0.056  1.00 10.00      B   
ATOM   3800  CD2 TYR   262      10.476  17.189   0.665  1.00 10.00      B   
ATOM   3801  CE1 TYR   262       8.866  19.023  -0.620  1.00 10.00      B   
ATOM   3802  CE2 TYR   262       9.282  16.780   0.103  1.00 10.00      B   
ATOM   3803  CZ  TYR   262       8.481  17.701  -0.538  1.00 10.00      B   
ATOM   3804  OH  TYR   262       7.289  17.298  -1.099  1.00 10.00      B   
ATOM   3805  HH  TYR   262       6.763  16.831  -0.432  1.00 10.00      B   
ATOM   3806  C   TYR   262      13.798  18.089   2.941  1.00 10.00      B   
ATOM   3807  O   TYR   262      14.743  18.648   2.379  1.00 10.00      B   
ATOM   3808  N   GLN   263      13.949  17.107   3.816  1.00 10.00      B   
ATOM   3809  HN  GLN   263      13.151  16.709   4.222  1.00 10.00      B   
ATOM   3810  CA  GLN   263      15.257  16.599   4.193  1.00 10.00      B   
ATOM   3811  CB  GLN   263      15.152  15.872   5.534  1.00 10.00      B   
ATOM   3812  CG  GLN   263      16.456  15.775   6.304  1.00 10.00      B   
ATOM   3813  CD  GLN   263      16.300  15.016   7.606  1.00 10.00      B   
ATOM   3814  OE1 GLN   263      15.211  14.944   8.174  1.00 10.00      B   
ATOM   3815  NE2 GLN   263      17.388  14.450   8.093  1.00 10.00      B   
ATOM   3816 HE21 GLN   263      18.224  14.546   7.593  1.00 10.00      B   
ATOM   3817 HE22 GLN   263      17.316  13.971   8.946  1.00 10.00      B   
ATOM   3818  C   GLN   263      15.793  15.647   3.132  1.00 10.00      B   
ATOM   3819  O   GLN   263      15.114  14.699   2.736  1.00 10.00      B   
ATOM   3820  N   LEU   264      17.004  15.913   2.668  1.00 10.00      B   
ATOM   3821  HN  LEU   264      17.484  16.698   3.009  1.00 10.00      B   
ATOM   3822  CA  LEU   264      17.641  15.077   1.662  1.00 10.00      B   
ATOM   3823  CB  LEU   264      18.451  15.944   0.693  1.00 10.00      B   
ATOM   3824  CG  LEU   264      19.225  15.207  -0.405  1.00 10.00      B   
ATOM   3825  CD1 LEU   264      18.276  14.492  -1.355  1.00 10.00      B   
ATOM   3826  CD2 LEU   264      20.123  16.171  -1.164  1.00 10.00      B   
ATOM   3827  C   LEU   264      18.548  14.049   2.328  1.00 10.00      B   
ATOM   3828  O   LEU   264      19.502  14.405   3.021  1.00 10.00      B   
ATOM   3829  N   HIS   265      18.235  12.777   2.133  1.00 10.00      B   
ATOM   3830  HN  HIS   265      17.448  12.554   1.587  1.00 10.00      B   
ATOM   3831  CA  HIS   265      19.022  11.698   2.708  1.00 10.00      B   
ATOM   3832  CB  HIS   265      18.138  10.792   3.573  1.00 10.00      B   
ATOM   3833  CG  HIS   265      18.867   9.639   4.199  1.00 10.00      B   
ATOM   3834  ND1 HIS   265      18.575   8.320   3.916  1.00 10.00      B   
ATOM   3835  HD1 HIS   265      17.879   8.004   3.288  1.00 10.00      B   
ATOM   3836  CD2 HIS   265      19.876   9.613   5.100  1.00 10.00      B   
ATOM   3837  CE1 HIS   265      19.373   7.535   4.618  1.00 10.00      B   
ATOM   3838  NE2 HIS   265      20.169   8.297   5.341  1.00 10.00      B   
ATOM   3839  HE2 HIS   265      20.876   7.966   5.957  1.00 10.00      B   
ATOM   3840  C   HIS   265      19.704  10.887   1.612  1.00 10.00      B   
ATOM   3841  O   HIS   265      19.056  10.125   0.894  1.00 10.00      B   
ATOM   3842  N   ALA   266      21.011  11.056   1.491  1.00 10.00      B   
ATOM   3843  HN  ALA   266      21.474  11.670   2.104  1.00 10.00      B   
ATOM   3844  CA  ALA   266      21.786  10.338   0.494  1.00 10.00      B   
ATOM   3845  CB  ALA   266      22.527  11.307  -0.413  1.00 10.00      B   
ATOM   3846  C   ALA   266      22.755   9.383   1.174  1.00 10.00      B   
ATOM   3847  O   ALA   266      23.445   9.753   2.125  1.00 10.00      B   
ATOM   3848  N   ALA   267      22.798   8.153   0.697  1.00 10.00      B   
ATOM   3849  HN  ALA   267      22.233   7.913  -0.069  1.00 10.00      B   
ATOM   3850  CA  ALA   267      23.678   7.154   1.277  1.00 10.00      B   
ATOM   3851  CB  ALA   267      22.911   6.265   2.244  1.00 10.00      B   
ATOM   3852  C   ALA   267      24.351   6.321   0.200  1.00 10.00      B   
ATOM   3853  O   ALA   267      23.715   5.906  -0.769  1.00 10.00      B   
ATOM   3854  N   VAL   268      25.641   6.098   0.369  1.00 10.00      B   
ATOM   3855  HN  VAL   268      26.087   6.464   1.164  1.00 10.00      B   
ATOM   3856  CA  VAL   268      26.417   5.306  -0.566  1.00 10.00      B   
ATOM   3857  CB  VAL   268      27.548   6.132  -1.223  1.00 10.00      B   
ATOM   3858  CG1 VAL   268      28.484   5.231  -2.017  1.00 10.00      B   
ATOM   3859  CG2 VAL   268      26.967   7.216  -2.123  1.00 10.00      B   
ATOM   3860  C   VAL   268      27.012   4.123   0.179  1.00 10.00      B   
ATOM   3861  O   VAL   268      27.748   4.301   1.150  1.00 10.00      B   
ATOM   3862  N   VAL   269      26.673   2.922  -0.256  1.00 10.00      B   
ATOM   3863  HN  VAL   269      26.092   2.842  -1.045  1.00 10.00      B   
ATOM   3864  CA  VAL   269      27.165   1.717   0.392  1.00 10.00      B   
ATOM   3865  CB  VAL   269      26.013   0.889   1.001  1.00 10.00      B   
ATOM   3866  CG1 VAL   269      26.553  -0.323   1.747  1.00 10.00      B   
ATOM   3867  CG2 VAL   269      25.168   1.748   1.926  1.00 10.00      B   
ATOM   3868  C   VAL   269      27.944   0.852  -0.589  1.00 10.00      B   
ATOM   3869  O   VAL   269      27.408   0.426  -1.616  1.00 10.00      B   
ATOM   3870  N   GLU   270      29.203   0.602  -0.270  1.00 10.00      B   
ATOM   3871  HN  GLU   270      29.568   0.970   0.568  1.00 10.00      B   
ATOM   3872  CA  GLU   270      30.059  -0.217  -1.113  1.00 10.00      B   
ATOM   3873  CB  GLU   270      31.394   0.486  -1.373  1.00 10.00      B   
ATOM   3874  CG  GLU   270      31.278   1.805  -2.120  1.00 10.00      B   
ATOM   3875  CD  GLU   270      32.608   2.272  -2.675  1.00 10.00      B   
ATOM   3876  OE1 GLU   270      33.000   1.796  -3.760  1.00 10.00      B   
ATOM   3877  OE2 GLU   270      33.268   3.118  -2.029  1.00 10.00      B   
ATOM   3878  C   GLU   270      30.299  -1.569  -0.454  1.00 10.00      B   
ATOM   3879  O   GLU   270      30.951  -1.655   0.588  1.00 10.00      B   
ATOM   3880  N   VAL   271      29.748  -2.617  -1.049  1.00 10.00      B   
ATOM   3881  HN  VAL   271      29.227  -2.481  -1.868  1.00 10.00      B   
ATOM   3882  CA  VAL   271      29.899  -3.965  -0.520  1.00 10.00      B   
ATOM   3883  CB  VAL   271      28.532  -4.637  -0.266  1.00 10.00      B   
ATOM   3884  CG1 VAL   271      28.719  -6.036   0.304  1.00 10.00      B   
ATOM   3885  CG2 VAL   271      27.677  -3.789   0.663  1.00 10.00      B   
ATOM   3886  C   VAL   271      30.708  -4.829  -1.480  1.00 10.00      B   
ATOM   3887  O   VAL   271      30.266  -5.119  -2.594  1.00 10.00      B   
ATOM   3888  N   ILE   272      31.889  -5.236  -1.046  1.00 10.00      B   
ATOM   3889  HN  ILE   272      32.185  -4.977  -0.142  1.00 10.00      B   
ATOM   3890  CA  ILE   272      32.755  -6.070  -1.867  1.00 10.00      B   
ATOM   3891  CB  ILE   272      34.173  -5.474  -2.010  1.00 10.00      B   
ATOM   3892  CG1 ILE   272      34.084  -3.969  -2.283  1.00 10.00      B   
ATOM   3893  CG2 ILE   272      34.934  -6.183  -3.124  1.00 10.00      B   
ATOM   3894  CD1 ILE   272      35.405  -3.307  -2.609  1.00 10.00      B   
ATOM   3895  C   ILE   272      32.849  -7.471  -1.277  1.00 10.00      B   
ATOM   3896  O   ILE   272      33.201  -7.640  -0.108  1.00 10.00      B   
ATOM   3897  N   ILE   273      32.532  -8.470  -2.086  1.00 10.00      B   
ATOM   3898  HN  ILE   273      32.270  -8.270  -3.015  1.00 10.00      B   
ATOM   3899  CA  ILE   273      32.570  -9.856  -1.642  1.00 10.00      B   
ATOM   3900  CB  ILE   273      31.185 -10.526  -1.802  1.00 10.00      B   
ATOM   3901  CG1 ILE   273      30.189  -9.954  -0.789  1.00 10.00      B   
ATOM   3902  CG2 ILE   273      31.276 -12.036  -1.661  1.00 10.00      B   
ATOM   3903  CD1 ILE   273      28.798 -10.535  -0.908  1.00 10.00      B   
ATOM   3904  C   ILE   273      33.623 -10.648  -2.418  1.00 10.00      B   
ATOM   3905  O   ILE   273      33.684 -10.575  -3.649  1.00 10.00      B   
ATOM   3906  N   HIS   274      34.461 -11.384  -1.693  1.00 10.00      B   
ATOM   3907  HN  HIS   274      34.380 -11.381  -0.715  1.00 10.00      B   
ATOM   3908  CA  HIS   274      35.499 -12.196  -2.319  1.00 10.00      B   
ATOM   3909  CB  HIS   274      36.806 -12.162  -1.514  1.00 10.00      B   
ATOM   3910  CG  HIS   274      37.539 -10.850  -1.561  1.00 10.00      B   
ATOM   3911  ND1 HIS   274      37.516 -10.002  -2.651  1.00 10.00      B   
ATOM   3912  HD1 HIS   274      37.038 -10.158  -3.495  1.00 10.00      B   
ATOM   3913  CD2 HIS   274      38.318 -10.238  -0.634  1.00 10.00      B   
ATOM   3914  CE1 HIS   274      38.249  -8.934  -2.391  1.00 10.00      B   
ATOM   3915  NE2 HIS   274      38.743  -9.052  -1.177  1.00 10.00      B   
ATOM   3916  HE2 HIS   274      39.319  -8.389  -0.731  1.00 10.00      B   
ATOM   3917  C   HIS   274      35.020 -13.636  -2.533  1.00 10.00      B   
ATOM   3918  O   HIS   274      33.819 -13.914  -2.497  1.00 10.00      B   
ATOM   3919  N   LYS   275      35.963 -14.547  -2.748  1.00 10.00      B   
ATOM   3920  HN  LYS   275      36.902 -14.271  -2.732  1.00 10.00      B   
ATOM   3921  CA  LYS   275      35.647 -15.949  -2.996  1.00 10.00      B   
ATOM   3922  CB  LYS   275      36.882 -16.674  -3.536  1.00 10.00      B   
ATOM   3923  CG  LYS   275      36.680 -18.154  -3.799  1.00 10.00      B   
ATOM   3924  CD  LYS   275      37.794 -18.711  -4.665  1.00 10.00      B   
ATOM   3925  CE  LYS   275      37.692 -20.220  -4.788  1.00 10.00      B   
ATOM   3926  NZ  LYS   275      38.456 -20.727  -5.956  1.00 10.00      B   
ATOM   3927  HZ1 LYS   275      37.887 -20.624  -6.826  1.00 10.00      B   
ATOM   3928  HZ2 LYS   275      38.687 -21.733  -5.824  1.00 10.00      B   
ATOM   3929  HZ3 LYS   275      39.341 -20.194  -6.066  1.00 10.00      B   
ATOM   3930  C   LYS   275      35.103 -16.664  -1.757  1.00 10.00      B   
ATOM   3931  O   LYS   275      35.626 -16.504  -0.658  1.00 10.00      B   
ATOM   3932  N   ASN   276      34.031 -17.432  -1.961  1.00 10.00      B   
ATOM   3933  HN  ASN   276      33.656 -17.477  -2.870  1.00 10.00      B   
ATOM   3934  CA  ASN   276      33.387 -18.220  -0.902  1.00 10.00      B   
ATOM   3935  CB  ASN   276      34.359 -19.237  -0.289  1.00 10.00      B   
ATOM   3936  CG  ASN   276      34.735 -20.349  -1.249  1.00 10.00      B   
ATOM   3937  OD1 ASN   276      33.928 -20.776  -2.074  1.00 10.00      B   
ATOM   3938  ND2 ASN   276      35.966 -20.823  -1.150  1.00 10.00      B   
ATOM   3939 HD21 ASN   276      36.559 -20.433  -0.470  1.00 10.00      B   
ATOM   3940 HD22 ASN   276      36.234 -21.548  -1.755  1.00 10.00      B   
ATOM   3941  C   ASN   276      32.756 -17.360   0.186  1.00 10.00      B   
ATOM   3942  O   ASN   276      32.345 -17.868   1.230  1.00 10.00      B   
ATOM   3943  N   ALA   277      32.662 -16.065  -0.057  1.00 10.00      B   
ATOM   3944  HN  ALA   277      32.983 -15.709  -0.911  1.00 10.00      B   
ATOM   3945  CA  ALA   277      32.080 -15.163   0.920  1.00 10.00      B   
ATOM   3946  CB  ALA   277      32.768 -13.810   0.889  1.00 10.00      B   
ATOM   3947  C   ALA   277      30.581 -15.012   0.707  1.00 10.00      B   
ATOM   3948  O   ALA   277      30.110 -14.884  -0.426  1.00 10.00      B   
ATOM   3949  N   GLU   278      29.840 -15.049   1.800  1.00 10.00      B   
ATOM   3950  HN  GLU   278      30.278 -15.174   2.671  1.00 10.00      B   
ATOM   3951  CA  GLU   278      28.397 -14.901   1.758  1.00 10.00      B   
ATOM   3952  CB  GLU   278      27.705 -16.232   2.042  1.00 10.00      B   
ATOM   3953  CG  GLU   278      27.707 -17.179   0.856  1.00 10.00      B   
ATOM   3954  CD  GLU   278      27.328 -18.592   1.229  1.00 10.00      B   
ATOM   3955  OE1 GLU   278      26.244 -18.790   1.825  1.00 10.00      B   
ATOM   3956  OE2 GLU   278      28.108 -19.517   0.910  1.00 10.00      B   
ATOM   3957  C   GLU   278      27.967 -13.832   2.749  1.00 10.00      B   
ATOM   3958  O   GLU   278      28.239 -13.934   3.949  1.00 10.00      B   
ATOM   3959  N   VAL   279      27.315 -12.801   2.242  1.00 10.00      B   
ATOM   3960  HN  VAL   279      27.106 -12.789   1.281  1.00 10.00      B   
ATOM   3961  CA  VAL   279      26.880 -11.696   3.079  1.00 10.00      B   
ATOM   3962  CB  VAL   279      27.631 -10.392   2.717  1.00 10.00      B   
ATOM   3963  CG1 VAL   279      27.173  -9.237   3.591  1.00 10.00      B   
ATOM   3964  CG2 VAL   279      29.135 -10.582   2.836  1.00 10.00      B   
ATOM   3965  C   VAL   279      25.378 -11.459   2.965  1.00 10.00      B   
ATOM   3966  O   VAL   279      24.799 -11.548   1.879  1.00 10.00      B   
ATOM   3967  N   LYS   280      24.753 -11.178   4.097  1.00 10.00      B   
ATOM   3968  HN  LYS   280      25.268 -11.160   4.934  1.00 10.00      B   
ATOM   3969  CA  LYS   280      23.331 -10.894   4.138  1.00 10.00      B   
ATOM   3970  CB  LYS   280      22.620 -11.825   5.122  1.00 10.00      B   
ATOM   3971  CG  LYS   280      21.107 -11.847   4.972  1.00 10.00      B   
ATOM   3972  CD  LYS   280      20.494 -12.983   5.775  1.00 10.00      B   
ATOM   3973  CE  LYS   280      18.977 -12.972   5.683  1.00 10.00      B   
ATOM   3974  NZ  LYS   280      18.363 -14.111   6.415  1.00 10.00      B   
ATOM   3975  HZ1 LYS   280      17.331 -14.105   6.284  1.00 10.00      B   
ATOM   3976  HZ2 LYS   280      18.571 -14.041   7.435  1.00 10.00      B   
ATOM   3977  HZ3 LYS   280      18.740 -15.014   6.056  1.00 10.00      B   
ATOM   3978  C   LYS   280      23.127  -9.436   4.528  1.00 10.00      B   
ATOM   3979  O   LYS   280      23.572  -9.003   5.593  1.00 10.00      B   
ATOM   3980  N   TYR   281      22.493  -8.680   3.650  1.00 10.00      B   
ATOM   3981  HN  TYR   281      22.180  -9.085   2.806  1.00 10.00      B   
ATOM   3982  CA  TYR   281      22.245  -7.266   3.891  1.00 10.00      B   
ATOM   3983  CB  TYR   281      22.748  -6.443   2.700  1.00 10.00      B   
ATOM   3984  CG  TYR   281      22.984  -4.974   2.988  1.00 10.00      B   
ATOM   3985  CD1 TYR   281      24.260  -4.433   2.900  1.00 10.00      B   
ATOM   3986  CD2 TYR   281      21.938  -4.125   3.331  1.00 10.00      B   
ATOM   3987  CE1 TYR   281      24.487  -3.093   3.143  1.00 10.00      B   
ATOM   3988  CE2 TYR   281      22.158  -2.785   3.580  1.00 10.00      B   
ATOM   3989  CZ  TYR   281      23.434  -2.275   3.483  1.00 10.00      B   
ATOM   3990  OH  TYR   281      23.657  -0.939   3.716  1.00 10.00      B   
ATOM   3991  HH  TYR   281      23.106  -0.639   4.460  1.00 10.00      B   
ATOM   3992  C   TYR   281      20.761  -7.004   4.104  1.00 10.00      B   
ATOM   3993  O   TYR   281      19.952  -7.160   3.184  1.00 10.00      B   
ATOM   3994  N   SER   282      20.407  -6.614   5.315  1.00 10.00      B   
ATOM   3995  HN  SER   282      21.096  -6.530   6.016  1.00 10.00      B   
ATOM   3996  CA  SER   282      19.025  -6.310   5.643  1.00 10.00      B   
ATOM   3997  CB  SER   282      18.561  -7.166   6.824  1.00 10.00      B   
ATOM   3998  OG  SER   282      18.746  -8.545   6.543  1.00 10.00      B   
ATOM   3999  HG  SER   282      18.369  -8.746   5.673  1.00 10.00      B   
ATOM   4000  C   SER   282      18.877  -4.821   5.945  1.00 10.00      B   
ATOM   4001  O   SER   282      19.609  -4.271   6.765  1.00 10.00      B   
ATOM   4002  N   THR   283      17.951  -4.168   5.260  1.00 10.00      B   
ATOM   4003  HN  THR   283      17.396  -4.661   4.612  1.00 10.00      B   
ATOM   4004  CA  THR   283      17.725  -2.742   5.445  1.00 10.00      B   
ATOM   4005  CB  THR   283      17.925  -1.977   4.121  1.00 10.00      B   
ATOM   4006  OG1 THR   283      18.854  -2.691   3.296  1.00 10.00      B   
ATOM   4007  HG1 THR   283      18.943  -3.591   3.627  1.00 10.00      B   
ATOM   4008  CG2 THR   283      18.472  -0.584   4.390  1.00 10.00      B   
ATOM   4009  C   THR   283      16.318  -2.469   5.971  1.00 10.00      B   
ATOM   4010  O   THR   283      15.336  -2.643   5.252  1.00 10.00      B   
ATOM   4011  N   VAL   284      16.230  -2.057   7.229  1.00 10.00      B   
ATOM   4012  HN  VAL   284      17.057  -1.953   7.757  1.00 10.00      B   
ATOM   4013  CA  VAL   284      14.948  -1.744   7.847  1.00 10.00      B   
ATOM   4014  CB  VAL   284      14.785  -2.449   9.210  1.00 10.00      B   
ATOM   4015  CG1 VAL   284      13.365  -2.284   9.736  1.00 10.00      B   
ATOM   4016  CG2 VAL   284      15.155  -3.922   9.106  1.00 10.00      B   
ATOM   4017  C   VAL   284      14.839  -0.236   8.045  1.00 10.00      B   
ATOM   4018  O   VAL   284      15.387   0.316   8.998  1.00 10.00      B   
ATOM   4019  N   GLN   285      14.140   0.431   7.143  1.00 10.00      B   
ATOM   4020  HN  GLN   285      13.694  -0.060   6.416  1.00 10.00      B   
ATOM   4021  CA  GLN   285      13.996   1.877   7.222  1.00 10.00      B   
ATOM   4022  CB  GLN   285      14.706   2.552   6.042  1.00 10.00      B   
ATOM   4023  CG  GLN   285      16.192   2.221   5.964  1.00 10.00      B   
ATOM   4024  CD  GLN   285      16.888   2.831   4.762  1.00 10.00      B   
ATOM   4025  OE1 GLN   285      16.277   3.060   3.717  1.00 10.00      B   
ATOM   4026  NE2 GLN   285      18.184   3.074   4.891  1.00 10.00      B   
ATOM   4027 HE21 GLN   285      18.620   2.848   5.746  1.00 10.00      B   
ATOM   4028 HE22 GLN   285      18.661   3.465   4.133  1.00 10.00      B   
ATOM   4029  C   GLN   285      12.531   2.289   7.304  1.00 10.00      B   
ATOM   4030  O   GLN   285      11.782   2.157   6.338  1.00 10.00      B   
ATOM   4031  N   ASN   286      12.135   2.779   8.471  1.00 10.00      B   
ATOM   4032  HN  ASN   286      12.791   2.864   9.199  1.00 10.00      B   
ATOM   4033  CA  ASN   286      10.761   3.211   8.706  1.00 10.00      B   
ATOM   4034  CB  ASN   286      10.056   2.234   9.654  1.00 10.00      B   
ATOM   4035  CG  ASN   286       8.627   2.638   9.963  1.00 10.00      B   
ATOM   4036  OD1 ASN   286       8.360   3.317  10.959  1.00 10.00      B   
ATOM   4037  ND2 ASN   286       7.697   2.224   9.116  1.00 10.00      B   
ATOM   4038 HD21 ASN   286       7.983   1.688   8.343  1.00 10.00      B   
ATOM   4039 HD22 ASN   286       6.764   2.472   9.291  1.00 10.00      B   
ATOM   4040  C   ASN   286      10.756   4.607   9.311  1.00 10.00      B   
ATOM   4041  O   ASN   286      11.362   4.835  10.358  1.00 10.00      B   
ATOM   4042  N   TRP   287      10.082   5.540   8.654  1.00 10.00      B   
ATOM   4043  HN  TRP   287       9.605   5.303   7.830  1.00 10.00      B   
ATOM   4044  CA  TRP   287      10.024   6.910   9.142  1.00 10.00      B   
ATOM   4045  CB  TRP   287      10.862   7.836   8.259  1.00 10.00      B   
ATOM   4046  CG  TRP   287      12.322   7.503   8.267  1.00 10.00      B   
ATOM   4047  CD1 TRP   287      13.177   7.583   9.327  1.00 10.00      B   
ATOM   4048  CD2 TRP   287      13.095   7.031   7.162  1.00 10.00      B   
ATOM   4049  NE1 TRP   287      14.439   7.194   8.947  1.00 10.00      B   
ATOM   4050  HE1 TRP   287      15.227   7.166   9.531  1.00 10.00      B   
ATOM   4051  CE2 TRP   287      14.414   6.849   7.622  1.00 10.00      B   
ATOM   4052  CE3 TRP   287      12.799   6.744   5.828  1.00 10.00      B   
ATOM   4053  CZ2 TRP   287      15.434   6.394   6.794  1.00 10.00      B   
ATOM   4054  CZ3 TRP   287      13.812   6.293   5.009  1.00 10.00      B   
ATOM   4055  CH2 TRP   287      15.114   6.122   5.494  1.00 10.00      B   
ATOM   4056  C   TRP   287       8.589   7.409   9.224  1.00 10.00      B   
ATOM   4057  O   TRP   287       7.770   7.129   8.346  1.00 10.00      B   
ATOM   4058  N   PHE   288       8.295   8.154  10.281  1.00 10.00      B   
ATOM   4059  HN  PHE   288       8.998   8.346  10.936  1.00 10.00      B   
ATOM   4060  CA  PHE   288       6.960   8.701  10.493  1.00 10.00      B   
ATOM   4061  CB  PHE   288       6.557   8.562  11.967  1.00 10.00      B   
ATOM   4062  CG  PHE   288       5.076   8.651  12.213  1.00 10.00      B   
ATOM   4063  CD1 PHE   288       4.237   7.610  11.848  1.00 10.00      B   
ATOM   4064  CD2 PHE   288       4.523   9.771  12.816  1.00 10.00      B   
ATOM   4065  CE1 PHE   288       2.876   7.683  12.076  1.00 10.00      B   
ATOM   4066  CE2 PHE   288       3.163   9.851  13.047  1.00 10.00      B   
ATOM   4067  CZ  PHE   288       2.338   8.806  12.677  1.00 10.00      B   
ATOM   4068  C   PHE   288       6.912  10.169  10.069  1.00 10.00      B   
ATOM   4069  O   PHE   288       7.641  11.002  10.610  1.00 10.00      B   
ATOM   4070  N   PRO   289       6.063  10.501   9.085  1.00 10.00      B   
ATOM   4071  CA  PRO   289       5.924  11.865   8.578  1.00 10.00      B   
ATOM   4072  CB  PRO   289       5.338  11.667   7.168  1.00 10.00      B   
ATOM   4073  CG  PRO   289       5.152  10.189   6.992  1.00 10.00      B   
ATOM   4074  CD  PRO   289       5.188   9.578   8.362  1.00 10.00      B   
ATOM   4075  C   PRO   289       4.973  12.711   9.424  1.00 10.00      B   
ATOM   4076  O   PRO   289       5.107  13.935   9.485  1.00 10.00      B   
ATOM   4077  N   GLY   290       4.022  12.056  10.079  1.00 10.00      B   
ATOM   4078  HN  GLY   290       3.971  11.081  10.005  1.00 10.00      B   
ATOM   4079  CA  GLY   290       3.057  12.766  10.894  1.00 10.00      B   
ATOM   4080  C   GLY   290       1.726  12.863  10.183  1.00 10.00      B   
ATOM   4081  O   GLY   290       1.118  11.843   9.853  1.00 10.00      B   
ATOM   4082  N   ASP   291       1.277  14.081   9.924  1.00 10.00      B   
ATOM   4083  HN  ASP   291       1.809  14.856  10.196  1.00 10.00      B   
ATOM   4084  CA  ASP   291       0.010  14.288   9.231  1.00 10.00      B   
ATOM   4085  CB  ASP   291      -0.651  15.605   9.660  1.00 10.00      B   
ATOM   4086  CG  ASP   291      -1.995  15.830   8.988  1.00 10.00      B   
ATOM   4087  OD1 ASP   291      -2.962  15.110   9.327  1.00 10.00      B   
ATOM   4088  OD2 ASP   291      -2.094  16.736   8.127  1.00 10.00      B   
ATOM   4089  C   ASP   291       0.226  14.277   7.723  1.00 10.00      B   
ATOM   4090  O   ASP   291       0.066  13.245   7.071  1.00 10.00      B   
ATOM   4091  N   ASN   292       0.613  15.424   7.182  1.00 10.00      B   
ATOM   4092  HN  ASN   292       0.737  16.203   7.764  1.00 10.00      B   
ATOM   4093  CA  ASN   292       0.865  15.563   5.753  1.00 10.00      B   
ATOM   4094  CB  ASN   292      -0.425  15.378   4.941  1.00 10.00      B   
ATOM   4095  CG  ASN   292      -0.178  15.301   3.444  1.00 10.00      B   
ATOM   4096  OD1 ASN   292       0.874  14.841   2.995  1.00 10.00      B   
ATOM   4097  ND2 ASN   292      -1.150  15.746   2.659  1.00 10.00      B   
ATOM   4098 HD21 ASN   292      -1.967  16.090   3.081  1.00 10.00      B   
ATOM   4099 HD22 ASN   292      -1.010  15.725   1.688  1.00 10.00      B   
ATOM   4100  C   ASN   292       1.486  16.925   5.463  1.00 10.00      B   
ATOM   4101  O   ASN   292       0.883  17.776   4.809  1.00 10.00      B   
ATOM   4102  N   ASN   293       2.677  17.144   5.995  1.00 10.00      B   
ATOM   4103  HN  ASN   293       3.088  16.447   6.555  1.00 10.00      B   
ATOM   4104  CA  ASN   293       3.383  18.403   5.787  1.00 10.00      B   
ATOM   4105  CB  ASN   293       4.320  18.703   6.964  1.00 10.00      B   
ATOM   4106  CG  ASN   293       4.747  20.160   7.036  1.00 10.00      B   
ATOM   4107  OD1 ASN   293       4.770  20.864   6.028  1.00 10.00      B   
ATOM   4108  ND2 ASN   293       5.099  20.620   8.232  1.00 10.00      B   
ATOM   4109 HD21 ASN   293       5.068  20.002   8.998  1.00 10.00      B   
ATOM   4110 HD22 ASN   293       5.379  21.556   8.304  1.00 10.00      B   
ATOM   4111  C   ASN   293       4.161  18.369   4.473  1.00 10.00      B   
ATOM   4112  O   ASN   293       3.687  18.851   3.445  1.00 10.00      B   
ATOM   4113  N   THR   294       5.348  17.784   4.507  1.00 10.00      B   
ATOM   4114  HN  THR   294       5.687  17.430   5.354  1.00 10.00      B   
ATOM   4115  CA  THR   294       6.185  17.679   3.322  1.00 10.00      B   
ATOM   4116  CB  THR   294       7.667  17.709   3.722  1.00 10.00      B   
ATOM   4117  OG1 THR   294       7.795  17.240   5.074  1.00 10.00      B   
ATOM   4118  HG1 THR   294       8.710  17.329   5.363  1.00 10.00      B   
ATOM   4119  CG2 THR   294       8.214  19.123   3.619  1.00 10.00      B   
ATOM   4120  C   THR   294       5.899  16.383   2.569  1.00 10.00      B   
ATOM   4121  O   THR   294       6.206  16.253   1.381  1.00 10.00      B   
ATOM   4122  N   GLY   295       5.306  15.427   3.272  1.00 10.00      B   
ATOM   4123  HN  GLY   295       5.075  15.597   4.206  1.00 10.00      B   
ATOM   4124  CA  GLY   295       4.993  14.144   2.676  1.00 10.00      B   
ATOM   4125  C   GLY   295       5.933  13.064   3.171  1.00 10.00      B   
ATOM   4126  O   GLY   295       5.592  11.880   3.180  1.00 10.00      B   
ATOM   4127  N   GLY   296       7.122  13.479   3.585  1.00 10.00      B   
ATOM   4128  HN  GLY   296       7.342  14.432   3.537  1.00 10.00      B   
ATOM   4129  CA  GLY   296       8.107  12.547   4.083  1.00 10.00      B   
ATOM   4130  C   GLY   296       9.516  13.013   3.785  1.00 10.00      B   
ATOM   4131  O   GLY   296       9.729  14.177   3.437  1.00 10.00      B   
ATOM   4132  N   ILE   297      10.467  12.105   3.909  1.00 10.00      B   
ATOM   4133  HN  ILE   297      10.221  11.194   4.177  1.00 10.00      B   
ATOM   4134  CA  ILE   297      11.869  12.413   3.659  1.00 10.00      B   
ATOM   4135  CB  ILE   297      12.771  11.692   4.694  1.00 10.00      B   
ATOM   4136  CG1 ILE   297      14.175  12.304   4.736  1.00 10.00      B   
ATOM   4137  CG2 ILE   297      12.835  10.195   4.420  1.00 10.00      B   
ATOM   4138  CD1 ILE   297      15.057  11.754   5.838  1.00 10.00      B   
ATOM   4139  C   ILE   297      12.263  11.986   2.242  1.00 10.00      B   
ATOM   4140  O   ILE   297      11.558  11.194   1.607  1.00 10.00      B   
ATOM   4141  N   LEU   298      13.363  12.532   1.741  1.00 10.00      B   
ATOM   4142  HN  LEU   298      13.864  13.183   2.282  1.00 10.00      B   
ATOM   4143  CA  LEU   298      13.859  12.187   0.415  1.00 10.00      B   
ATOM   4144  CB  LEU   298      14.461  13.418  -0.265  1.00 10.00      B   
ATOM   4145  CG  LEU   298      13.567  14.659  -0.335  1.00 10.00      B   
ATOM   4146  CD1 LEU   298      14.351  15.854  -0.852  1.00 10.00      B   
ATOM   4147  CD2 LEU   298      12.348  14.397  -1.204  1.00 10.00      B   
ATOM   4148  C   LEU   298      14.916  11.101   0.558  1.00 10.00      B   
ATOM   4149  O   LEU   298      16.016  11.354   1.054  1.00 10.00      B   
ATOM   4150  N   ASN   299      14.585   9.894   0.134  1.00 10.00      B   
ATOM   4151  HN  ASN   299      13.709   9.751  -0.288  1.00 10.00      B   
ATOM   4152  CA  ASN   299      15.502   8.773   0.263  1.00 10.00      B   
ATOM   4153  CB  ASN   299      14.785   7.553   0.843  1.00 10.00      B   
ATOM   4154  CG  ASN   299      15.647   6.771   1.818  1.00 10.00      B   
ATOM   4155  OD1 ASN   299      16.672   7.262   2.296  1.00 10.00      B   
ATOM   4156  ND2 ASN   299      15.233   5.554   2.137  1.00 10.00      B   
ATOM   4157 HD21 ASN   299      14.395   5.220   1.729  1.00 10.00      B   
ATOM   4158 HD22 ASN   299      15.761   5.039   2.781  1.00 10.00      B   
ATOM   4159  C   ASN   299      16.194   8.423  -1.048  1.00 10.00      B   
ATOM   4160  O   ASN   299      15.641   7.715  -1.892  1.00 10.00      B   
ATOM   4161  N   PHE   300      17.409   8.928  -1.205  1.00 10.00      B   
ATOM   4162  HN  PHE   300      17.784   9.491  -0.492  1.00 10.00      B   
ATOM   4163  CA  PHE   300      18.215   8.671  -2.391  1.00 10.00      B   
ATOM   4164  CB  PHE   300      18.630   9.991  -3.055  1.00 10.00      B   
ATOM   4165  CG  PHE   300      17.493  10.759  -3.671  1.00 10.00      B   
ATOM   4166  CD1 PHE   300      16.685  11.577  -2.895  1.00 10.00      B   
ATOM   4167  CD2 PHE   300      17.233  10.665  -5.028  1.00 10.00      B   
ATOM   4168  CE1 PHE   300      15.640  12.284  -3.460  1.00 10.00      B   
ATOM   4169  CE2 PHE   300      16.190  11.370  -5.602  1.00 10.00      B   
ATOM   4170  CZ  PHE   300      15.392  12.180  -4.816  1.00 10.00      B   
ATOM   4171  C   PHE   300      19.455   7.891  -1.972  1.00 10.00      B   
ATOM   4172  O   PHE   300      20.457   8.471  -1.551  1.00 10.00      B   
ATOM   4173  N   VAL   301      19.385   6.574  -2.074  1.00 10.00      B   
ATOM   4174  HN  VAL   301      18.580   6.167  -2.458  1.00 10.00      B   
ATOM   4175  CA  VAL   301      20.490   5.725  -1.658  1.00 10.00      B   
ATOM   4176  CB  VAL   301      20.059   4.773  -0.518  1.00 10.00      B   
ATOM   4177  CG1 VAL   301      21.226   3.927  -0.036  1.00 10.00      B   
ATOM   4178  CG2 VAL   301      19.448   5.553   0.640  1.00 10.00      B   
ATOM   4179  C   VAL   301      21.060   4.909  -2.813  1.00 10.00      B   
ATOM   4180  O   VAL   301      20.321   4.263  -3.559  1.00 10.00      B   
ATOM   4181  N   THR   302      22.379   4.946  -2.949  1.00 10.00      B   
ATOM   4182  HN  THR   302      22.907   5.492  -2.322  1.00 10.00      B   
ATOM   4183  CA  THR   302      23.072   4.199  -3.984  1.00 10.00      B   
ATOM   4184  CB  THR   302      24.132   5.064  -4.694  1.00 10.00      B   
ATOM   4185  OG1 THR   302      23.572   6.351  -5.007  1.00 10.00      B   
ATOM   4186  HG1 THR   302      23.205   6.746  -4.206  1.00 10.00      B   
ATOM   4187  CG2 THR   302      24.587   4.392  -5.981  1.00 10.00      B   
ATOM   4188  C   THR   302      23.745   2.970  -3.369  1.00 10.00      B   
ATOM   4189  O   THR   302      24.845   3.058  -2.818  1.00 10.00      B   
ATOM   4190  N   LYS   303      23.061   1.835  -3.436  1.00 10.00      B   
ATOM   4191  HN  LYS   303      22.186   1.829  -3.876  1.00 10.00      B   
ATOM   4192  CA  LYS   303      23.588   0.590  -2.893  1.00 10.00      B   
ATOM   4193  CB  LYS   303      22.548  -0.093  -1.994  1.00 10.00      B   
ATOM   4194  CG  LYS   303      22.270   0.613  -0.674  1.00 10.00      B   
ATOM   4195  CD  LYS   303      21.334  -0.215   0.196  1.00 10.00      B   
ATOM   4196  CE  LYS   303      20.912   0.524   1.457  1.00 10.00      B   
ATOM   4197  NZ  LYS   303      22.059   0.806   2.360  1.00 10.00      B   
ATOM   4198  HZ1 LYS   303      22.741   0.016   2.340  1.00 10.00      B   
ATOM   4199  HZ2 LYS   303      21.722   0.921   3.346  1.00 10.00      B   
ATOM   4200  HZ3 LYS   303      22.541   1.677   2.071  1.00 10.00      B   
ATOM   4201  C   LYS   303      23.977  -0.351  -4.026  1.00 10.00      B   
ATOM   4202  O   LYS   303      23.162  -0.653  -4.899  1.00 10.00      B   
ATOM   4203  N   ARG   304      25.220  -0.801  -4.018  1.00 10.00      B   
ATOM   4204  HN  ARG   304      25.830  -0.519  -3.300  1.00 10.00      B   
ATOM   4205  CA  ARG   304      25.702  -1.714  -5.040  1.00 10.00      B   
ATOM   4206  CB  ARG   304      26.384  -0.951  -6.180  1.00 10.00      B   
ATOM   4207  CG  ARG   304      26.616  -1.784  -7.433  1.00 10.00      B   
ATOM   4208  CD  ARG   304      26.627  -0.920  -8.685  1.00 10.00      B   
ATOM   4209  NE  ARG   304      27.770  -0.011  -8.722  1.00 10.00      B   
ATOM   4210  HE  ARG   304      28.619  -0.337  -8.342  1.00 10.00      B   
ATOM   4211  CZ  ARG   304      27.732   1.212  -9.251  1.00 10.00      B   
ATOM   4212  NH1 ARG   304      26.613   1.679  -9.792  1.00 10.00      B   
ATOM   4213 HH11 ARG   304      26.593   2.641 -10.202  1.00 10.00      B   
ATOM   4214 HH12 ARG   304      25.749   1.092  -9.813  1.00 10.00      B   
ATOM   4215  NH2 ARG   304      28.816   1.970  -9.237  1.00 10.00      B   
ATOM   4216 HH21 ARG   304      28.785   2.936  -9.654  1.00 10.00      B   
ATOM   4217 HH22 ARG   304      29.704   1.613  -8.810  1.00 10.00      B   
ATOM   4218  C   ARG   304      26.642  -2.750  -4.430  1.00 10.00      B   
ATOM   4219  O   ARG   304      27.434  -2.439  -3.537  1.00 10.00      B   
ATOM   4220  N   ALA   305      26.525  -3.984  -4.890  1.00 10.00      B   
ATOM   4221  HN  ALA   305      25.852  -4.174  -5.584  1.00 10.00      B   
ATOM   4222  CA  ALA   305      27.362  -5.067  -4.404  1.00 10.00      B   
ATOM   4223  CB  ALA   305      26.497  -6.189  -3.849  1.00 10.00      B   
ATOM   4224  C   ALA   305      28.258  -5.581  -5.525  1.00 10.00      B   
ATOM   4225  O   ALA   305      27.796  -5.805  -6.647  1.00 10.00      B   
ATOM   4226  N   LEU   306      29.535  -5.746  -5.225  1.00 10.00      B   
ATOM   4227  HN  LEU   306      29.845  -5.542  -4.314  1.00 10.00      B   
ATOM   4228  CA  LEU   306      30.493  -6.230  -6.205  1.00 10.00      B   
ATOM   4229  CB  LEU   306      31.702  -5.292  -6.281  1.00 10.00      B   
ATOM   4230  CG  LEU   306      32.761  -5.633  -7.331  1.00 10.00      B   
ATOM   4231  CD1 LEU   306      32.193  -5.498  -8.735  1.00 10.00      B   
ATOM   4232  CD2 LEU   306      33.990  -4.752  -7.157  1.00 10.00      B   
ATOM   4233  C   LEU   306      30.944  -7.649  -5.873  1.00 10.00      B   
ATOM   4234  O   LEU   306      31.687  -7.869  -4.911  1.00 10.00      B   
ATOM   4235  N   CYS   307      30.477  -8.606  -6.659  1.00 10.00      B   
ATOM   4236  HN  CYS   307      29.875  -8.369  -7.399  1.00 10.00      B   
ATOM   4237  CA  CYS   307      30.839  -9.998  -6.462  1.00 10.00      B   
ATOM   4238  CB  CYS   307      29.594 -10.884  -6.500  1.00 10.00      B   
ATOM   4239  SG  CYS   307      28.317 -10.405  -5.314  1.00 10.00      B   
ATOM   4240  HG  CYS   307      28.791  -9.398  -4.591  1.00 10.00      B   
ATOM   4241  C   CYS   307      31.844 -10.427  -7.526  1.00 10.00      B   
ATOM   4242  O   CYS   307      31.471 -10.886  -8.610  1.00 10.00      B   
ATOM   4243  N   GLU   308      33.118 -10.242  -7.215  1.00 10.00      B   
ATOM   4244  HN  GLU   308      33.343  -9.854  -6.341  1.00 10.00      B   
ATOM   4245  CA  GLU   308      34.195 -10.587  -8.132  1.00 10.00      B   
ATOM   4246  CB  GLU   308      35.300  -9.529  -8.032  1.00 10.00      B   
ATOM   4247  CG  GLU   308      36.528  -9.803  -8.884  1.00 10.00      B   
ATOM   4248  CD  GLU   308      36.381  -9.320 -10.312  1.00 10.00      B   
ATOM   4249  OE1 GLU   308      35.379  -9.673 -10.968  1.00 10.00      B   
ATOM   4250  OE2 GLU   308      37.279  -8.592 -10.792  1.00 10.00      B   
ATOM   4251  C   GLU   308      34.759 -11.968  -7.814  1.00 10.00      B   
ATOM   4252  O   GLU   308      35.408 -12.600  -8.651  1.00 10.00      B   
ATOM   4253  N   GLY   309      34.498 -12.441  -6.606  1.00 10.00      B   
ATOM   4254  HN  GLY   309      33.943 -11.918  -5.990  1.00 10.00      B   
ATOM   4255  CA  GLY   309      35.002 -13.733  -6.197  1.00 10.00      B   
ATOM   4256  C   GLY   309      34.166 -14.887  -6.708  1.00 10.00      B   
ATOM   4257  O   GLY   309      33.123 -14.691  -7.336  1.00 10.00      B   
ATOM   4258  N   GLU   310      34.639 -16.093  -6.450  1.00 10.00      B   
ATOM   4259  HN  GLU   310      35.489 -16.175  -5.970  1.00 10.00      B   
ATOM   4260  CA  GLU   310      33.941 -17.301  -6.862  1.00 10.00      B   
ATOM   4261  CB  GLU   310      34.960 -18.380  -7.238  1.00 10.00      B   
ATOM   4262  CG  GLU   310      34.358 -19.651  -7.817  1.00 10.00      B   
ATOM   4263  CD  GLU   310      35.366 -20.776  -7.949  1.00 10.00      B   
ATOM   4264  OE1 GLU   310      36.588 -20.509  -7.882  1.00 10.00      B   
ATOM   4265  OE2 GLU   310      34.940 -21.939  -8.110  1.00 10.00      B   
ATOM   4266  C   GLU   310      33.053 -17.800  -5.727  1.00 10.00      B   
ATOM   4267  O   GLU   310      33.430 -17.713  -4.559  1.00 10.00      B   
ATOM   4268  N   ASN   311      31.869 -18.299  -6.075  1.00 10.00      B   
ATOM   4269  HN  ASN   311      31.624 -18.311  -7.030  1.00 10.00      B   
ATOM   4270  CA  ASN   311      30.913 -18.828  -5.097  1.00 10.00      B   
ATOM   4271  CB  ASN   311      31.528 -19.940  -4.239  1.00 10.00      B   
ATOM   4272  CG  ASN   311      31.952 -21.152  -5.046  1.00 10.00      B   
ATOM   4273  OD1 ASN   311      31.329 -21.497  -6.050  1.00 10.00      B   
ATOM   4274  ND2 ASN   311      33.019 -21.805  -4.611  1.00 10.00      B   
ATOM   4275 HD21 ASN   311      33.471 -21.470  -3.803  1.00 10.00      B   
ATOM   4276 HD22 ASN   311      33.319 -22.596  -5.111  1.00 10.00      B   
ATOM   4277  C   ASN   311      30.346 -17.728  -4.206  1.00 10.00      B   
ATOM   4278  O   ASN   311      29.753 -18.008  -3.160  1.00 10.00      B   
ATOM   4279  N   SER   312      30.526 -16.485  -4.625  1.00 10.00      B   
ATOM   4280  HN  SER   312      31.004 -16.330  -5.467  1.00 10.00      B   
ATOM   4281  CA  SER   312      30.038 -15.342  -3.876  1.00 10.00      B   
ATOM   4282  CB  SER   312      30.648 -14.061  -4.440  1.00 10.00      B   
ATOM   4283  OG  SER   312      32.056 -14.182  -4.551  1.00 10.00      B   
ATOM   4284  HG  SER   312      32.455 -14.130  -3.673  1.00 10.00      B   
ATOM   4285  C   SER   312      28.516 -15.270  -3.925  1.00 10.00      B   
ATOM   4286  O   SER   312      27.916 -15.300  -5.002  1.00 10.00      B   
ATOM   4287  N   LYS   313      27.898 -15.192  -2.754  1.00 10.00      B   
ATOM   4288  HN  LYS   313      28.432 -15.167  -1.929  1.00 10.00      B   
ATOM   4289  CA  LYS   313      26.448 -15.120  -2.660  1.00 10.00      B   
ATOM   4290  CB  LYS   313      25.881 -16.423  -2.085  1.00 10.00      B   
ATOM   4291  CG  LYS   313      26.422 -17.681  -2.750  1.00 10.00      B   
ATOM   4292  CD  LYS   313      25.992 -18.937  -2.015  1.00 10.00      B   
ATOM   4293  CE  LYS   313      26.894 -20.115  -2.357  1.00 10.00      B   
ATOM   4294  NZ  LYS   313      28.258 -19.969  -1.776  1.00 10.00      B   
ATOM   4295  HZ1 LYS   313      28.197 -19.820  -0.743  1.00 10.00      B   
ATOM   4296  HZ2 LYS   313      28.748 -19.154  -2.205  1.00 10.00      B   
ATOM   4297  HZ3 LYS   313      28.817 -20.830  -1.958  1.00 10.00      B   
ATOM   4298  C   LYS   313      26.039 -13.927  -1.803  1.00 10.00      B   
ATOM   4299  O   LYS   313      26.465 -13.799  -0.652  1.00 10.00      B   
ATOM   4300  N   MET   314      25.226 -13.052  -2.371  1.00 10.00      B   
ATOM   4301  HN  MET   314      24.911 -13.215  -3.289  1.00 10.00      B   
ATOM   4302  CA  MET   314      24.776 -11.860  -1.668  1.00 10.00      B   
ATOM   4303  CB  MET   314      25.207 -10.605  -2.436  1.00 10.00      B   
ATOM   4304  CG  MET   314      24.822  -9.294  -1.768  1.00 10.00      B   
ATOM   4305  SD  MET   314      25.689  -9.014  -0.212  1.00 10.00      B   
ATOM   4306  CE  MET   314      25.144  -7.354   0.183  1.00 10.00      B   
ATOM   4307  C   MET   314      23.264 -11.868  -1.481  1.00 10.00      B   
ATOM   4308  O   MET   314      22.512 -12.058  -2.437  1.00 10.00      B   
ATOM   4309  N   SER   315      22.828 -11.670  -0.246  1.00 10.00      B   
ATOM   4310  HN  SER   315      23.483 -11.545   0.478  1.00 10.00      B   
ATOM   4311  CA  SER   315      21.407 -11.640   0.073  1.00 10.00      B   
ATOM   4312  CB  SER   315      21.122 -12.547   1.270  1.00 10.00      B   
ATOM   4313  OG  SER   315      21.694 -13.829   1.093  1.00 10.00      B   
ATOM   4314  HG  SER   315      21.336 -14.229   0.279  1.00 10.00      B   
ATOM   4315  C   SER   315      20.961 -10.221   0.408  1.00 10.00      B   
ATOM   4316  O   SER   315      21.440  -9.627   1.373  1.00 10.00      B   
ATOM   4317  N   TRP   316      20.053  -9.684  -0.389  1.00 10.00      B   
ATOM   4318  HN  TRP   316      19.720 -10.204  -1.155  1.00 10.00      B   
ATOM   4319  CA  TRP   316      19.535  -8.342  -0.175  1.00 10.00      B   
ATOM   4320  CB  TRP   316      19.553  -7.544  -1.479  1.00 10.00      B   
ATOM   4321  CG  TRP   316      20.881  -6.952  -1.826  1.00 10.00      B   
ATOM   4322  CD1 TRP   316      21.812  -7.475  -2.671  1.00 10.00      B   
ATOM   4323  CD2 TRP   316      21.424  -5.716  -1.346  1.00 10.00      B   
ATOM   4324  NE1 TRP   316      22.903  -6.647  -2.744  1.00 10.00      B   
ATOM   4325  HE1 TRP   316      23.702  -6.808  -3.287  1.00 10.00      B   
ATOM   4326  CE2 TRP   316      22.690  -5.559  -1.940  1.00 10.00      B   
ATOM   4327  CE3 TRP   316      20.963  -4.729  -0.470  1.00 10.00      B   
ATOM   4328  CZ2 TRP   316      23.501  -4.456  -1.690  1.00 10.00      B   
ATOM   4329  CZ3 TRP   316      21.769  -3.636  -0.223  1.00 10.00      B   
ATOM   4330  CH2 TRP   316      23.023  -3.507  -0.829  1.00 10.00      B   
ATOM   4331  C   TRP   316      18.108  -8.391   0.350  1.00 10.00      B   
ATOM   4332  O   TRP   316      17.232  -8.996  -0.264  1.00 10.00      B   
ATOM   4333  N   THR   317      17.881  -7.752   1.480  1.00 10.00      B   
ATOM   4334  HN  THR   317      18.627  -7.293   1.927  1.00 10.00      B   
ATOM   4335  CA  THR   317      16.558  -7.702   2.081  1.00 10.00      B   
ATOM   4336  CB  THR   317      16.474  -8.619   3.319  1.00 10.00      B   
ATOM   4337  OG1 THR   317      17.785  -8.803   3.881  1.00 10.00      B   
ATOM   4338  HG1 THR   317      18.422  -8.270   3.388  1.00 10.00      B   
ATOM   4339  CG2 THR   317      15.900  -9.975   2.935  1.00 10.00      B   
ATOM   4340  C   THR   317      16.244  -6.263   2.476  1.00 10.00      B   
ATOM   4341  O   THR   317      16.888  -5.707   3.365  1.00 10.00      B   
ATOM   4342  N   GLN   318      15.279  -5.650   1.805  1.00 10.00      B   
ATOM   4343  HN  GLN   318      14.787  -6.140   1.106  1.00 10.00      B   
ATOM   4344  CA  GLN   318      14.931  -4.265   2.086  1.00 10.00      B   
ATOM   4345  CB  GLN   318      15.243  -3.385   0.875  1.00 10.00      B   
ATOM   4346  CG  GLN   318      15.153  -1.895   1.160  1.00 10.00      B   
ATOM   4347  CD  GLN   318      15.257  -1.043  -0.089  1.00 10.00      B   
ATOM   4348  OE1 GLN   318      15.837   0.041  -0.060  1.00 10.00      B   
ATOM   4349  NE2 GLN   318      14.678  -1.506  -1.184  1.00 10.00      B   
ATOM   4350 HE21 GLN   318      14.213  -2.373  -1.138  1.00 10.00      B   
ATOM   4351 HE22 GLN   318      14.732  -0.967  -2.000  1.00 10.00      B   
ATOM   4352  C   GLN   318      13.471  -4.088   2.486  1.00 10.00      B   
ATOM   4353  O   GLN   318      12.559  -4.495   1.766  1.00 10.00      B   
ATOM   4354  N   SER   319      13.265  -3.472   3.639  1.00 10.00      B   
ATOM   4355  HN  SER   319      14.044  -3.193   4.176  1.00 10.00      B   
ATOM   4356  CA  SER   319      11.932  -3.194   4.148  1.00 10.00      B   
ATOM   4357  CB  SER   319      11.677  -4.005   5.424  1.00 10.00      B   
ATOM   4358  OG  SER   319      12.224  -5.311   5.320  1.00 10.00      B   
ATOM   4359  HG  SER   319      12.462  -5.488   4.401  1.00 10.00      B   
ATOM   4360  C   SER   319      11.822  -1.699   4.452  1.00 10.00      B   
ATOM   4361  O   SER   319      12.259  -1.237   5.510  1.00 10.00      B   
ATOM   4362  N   GLU   320      11.270  -0.940   3.513  1.00 10.00      B   
ATOM   4363  HN  GLU   320      10.938  -1.356   2.688  1.00 10.00      B   
ATOM   4364  CA  GLU   320      11.125   0.497   3.693  1.00 10.00      B   
ATOM   4365  CB  GLU   320      11.862   1.267   2.595  1.00 10.00      B   
ATOM   4366  CG  GLU   320      11.915   2.771   2.824  1.00 10.00      B   
ATOM   4367  CD  GLU   320      12.190   3.546   1.554  1.00 10.00      B   
ATOM   4368  OE1 GLU   320      11.223   3.883   0.836  1.00 10.00      B   
ATOM   4369  OE2 GLU   320      13.374   3.817   1.266  1.00 10.00      B   
ATOM   4370  C   GLU   320       9.659   0.900   3.716  1.00 10.00      B   
ATOM   4371  O   GLU   320       8.855   0.408   2.923  1.00 10.00      B   
ATOM   4372  N   THR   321       9.315   1.780   4.636  1.00 10.00      B   
ATOM   4373  HN  THR   321      10.000   2.119   5.255  1.00 10.00      B   
ATOM   4374  CA  THR   321       7.953   2.259   4.760  1.00 10.00      B   
ATOM   4375  CB  THR   321       7.101   1.319   5.640  1.00 10.00      B   
ATOM   4376  OG1 THR   321       7.149  -0.020   5.114  1.00 10.00      B   
ATOM   4377  HG1 THR   321       7.617  -0.012   4.264  1.00 10.00      B   
ATOM   4378  CG2 THR   321       5.656   1.791   5.676  1.00 10.00      B   
ATOM   4379  C   THR   321       7.935   3.667   5.348  1.00 10.00      B   
ATOM   4380  O   THR   321       8.205   3.859   6.534  1.00 10.00      B   
ATOM   4381  N   GLY   322       7.651   4.647   4.505  1.00 10.00      B   
ATOM   4382  HN  GLY   322       7.494   4.437   3.558  1.00 10.00      B   
ATOM   4383  CA  GLY   322       7.596   6.020   4.961  1.00 10.00      B   
ATOM   4384  C   GLY   322       8.643   6.892   4.302  1.00 10.00      B   
ATOM   4385  O   GLY   322       9.657   7.227   4.913  1.00 10.00      B   
ATOM   4386  N   SER   323       8.393   7.266   3.057  1.00 10.00      B   
ATOM   4387  HN  SER   323       7.566   6.967   2.625  1.00 10.00      B   
ATOM   4388  CA  SER   323       9.308   8.108   2.305  1.00 10.00      B   
ATOM   4389  CB  SER   323      10.414   7.249   1.675  1.00 10.00      B   
ATOM   4390  OG  SER   323      11.195   7.983   0.746  1.00 10.00      B   
ATOM   4391  HG  SER   323      11.339   7.443  -0.042  1.00 10.00      B   
ATOM   4392  C   SER   323       8.538   8.872   1.234  1.00 10.00      B   
ATOM   4393  O   SER   323       7.667   8.308   0.566  1.00 10.00      B   
ATOM   4394  N   ALA   324       8.855  10.152   1.079  1.00 10.00      B   
ATOM   4395  HN  ALA   324       9.574  10.535   1.629  1.00 10.00      B   
ATOM   4396  CA  ALA   324       8.183  10.993   0.096  1.00 10.00      B   
ATOM   4397  CB  ALA   324       8.470  12.462   0.364  1.00 10.00      B   
ATOM   4398  C   ALA   324       8.620  10.618  -1.309  1.00 10.00      B   
ATOM   4399  O   ALA   324       7.793  10.474  -2.210  1.00 10.00      B   
ATOM   4400  N   ILE   325       9.924  10.466  -1.487  1.00 10.00      B   
ATOM   4401  HN  ILE   325      10.528  10.601  -0.723  1.00 10.00      B   
ATOM   4402  CA  ILE   325      10.487  10.094  -2.776  1.00 10.00      B   
ATOM   4403  CB  ILE   325      11.103  11.304  -3.517  1.00 10.00      B   
ATOM   4404  CG1 ILE   325      10.030  12.365  -3.799  1.00 10.00      B   
ATOM   4405  CG2 ILE   325      11.764  10.856  -4.816  1.00 10.00      B   
ATOM   4406  CD1 ILE   325      10.556  13.615  -4.472  1.00 10.00      B   
ATOM   4407  C   ILE   325      11.545   9.018  -2.581  1.00 10.00      B   
ATOM   4408  O   ILE   325      12.628   9.286  -2.059  1.00 10.00      B   
ATOM   4409  N   THR   326      11.215   7.800  -2.968  1.00 10.00      B   
ATOM   4410  HN  THR   326      10.328   7.645  -3.355  1.00 10.00      B   
ATOM   4411  CA  THR   326      12.138   6.687  -2.831  1.00 10.00      B   
ATOM   4412  CB  THR   326      11.424   5.413  -2.338  1.00 10.00      B   
ATOM   4413  OG1 THR   326      10.766   5.690  -1.092  1.00 10.00      B   
ATOM   4414  HG1 THR   326      11.052   5.039  -0.423  1.00 10.00      B   
ATOM   4415  CG2 THR   326      12.420   4.280  -2.139  1.00 10.00      B   
ATOM   4416  C   THR   326      12.870   6.405  -4.141  1.00 10.00      B   
ATOM   4417  O   THR   326      12.279   5.908  -5.102  1.00 10.00      B   
ATOM   4418  N   TRP   327      14.148   6.750  -4.173  1.00 10.00      B   
ATOM   4419  HN  TRP   327      14.548   7.175  -3.379  1.00 10.00      B   
ATOM   4420  CA  TRP   327      14.983   6.530  -5.344  1.00 10.00      B   
ATOM   4421  CB  TRP   327      15.402   7.874  -5.949  1.00 10.00      B   
ATOM   4422  CG  TRP   327      15.921   7.790  -7.356  1.00 10.00      B   
ATOM   4423  CD1 TRP   327      15.179   7.694  -8.498  1.00 10.00      B   
ATOM   4424  CD2 TRP   327      17.294   7.805  -7.771  1.00 10.00      B   
ATOM   4425  NE1 TRP   327      16.003   7.644  -9.596  1.00 10.00      B   
ATOM   4426  HE1 TRP   327      15.705   7.569 -10.531  1.00 10.00      B   
ATOM   4427  CE2 TRP   327      17.306   7.709  -9.177  1.00 10.00      B   
ATOM   4428  CE3 TRP   327      18.516   7.887  -7.092  1.00 10.00      B   
ATOM   4429  CZ2 TRP   327      18.487   7.694  -9.915  1.00 10.00      B   
ATOM   4430  CZ3 TRP   327      19.687   7.871  -7.828  1.00 10.00      B   
ATOM   4431  CH2 TRP   327      19.664   7.775  -9.224  1.00 10.00      B   
ATOM   4432  C   TRP   327      16.209   5.717  -4.941  1.00 10.00      B   
ATOM   4433  O   TRP   327      17.281   6.262  -4.682  1.00 10.00      B   
ATOM   4434  N   LYS   328      16.030   4.409  -4.853  1.00 10.00      B   
ATOM   4435  HN  LYS   328      15.149   4.035  -5.063  1.00 10.00      B   
ATOM   4436  CA  LYS   328      17.108   3.512  -4.462  1.00 10.00      B   
ATOM   4437  CB  LYS   328      16.921   3.069  -3.007  1.00 10.00      B   
ATOM   4438  CG  LYS   328      16.789   4.219  -2.021  1.00 10.00      B   
ATOM   4439  CD  LYS   328      15.843   3.868  -0.890  1.00 10.00      B   
ATOM   4440  CE  LYS   328      16.551   3.094   0.207  1.00 10.00      B   
ATOM   4441  NZ  LYS   328      15.588   2.456   1.143  1.00 10.00      B   
ATOM   4442  HZ1 LYS   328      15.430   1.464   0.868  1.00 10.00      B   
ATOM   4443  HZ2 LYS   328      14.669   2.963   1.118  1.00 10.00      B   
ATOM   4444  HZ3 LYS   328      15.956   2.485   2.119  1.00 10.00      B   
ATOM   4445  C   LYS   328      17.131   2.295  -5.372  1.00 10.00      B   
ATOM   4446  O   LYS   328      16.091   1.685  -5.627  1.00 10.00      B   
ATOM   4447  N   TYR   329      18.311   1.949  -5.867  1.00 10.00      B   
ATOM   4448  HN  TYR   329      19.103   2.480  -5.639  1.00 10.00      B   
ATOM   4449  CA  TYR   329      18.453   0.806  -6.758  1.00 10.00      B   
ATOM   4450  CB  TYR   329      18.654   1.268  -8.207  1.00 10.00      B   
ATOM   4451  CG  TYR   329      17.551   2.151  -8.736  1.00 10.00      B   
ATOM   4452  CD1 TYR   329      17.615   3.528  -8.589  1.00 10.00      B   
ATOM   4453  CD2 TYR   329      16.446   1.609  -9.378  1.00 10.00      B   
ATOM   4454  CE1 TYR   329      16.611   4.342  -9.067  1.00 10.00      B   
ATOM   4455  CE2 TYR   329      15.435   2.418  -9.861  1.00 10.00      B   
ATOM   4456  CZ  TYR   329      15.525   3.784  -9.701  1.00 10.00      B   
ATOM   4457  OH  TYR   329      14.528   4.600 -10.182  1.00 10.00      B   
ATOM   4458  HH  TYR   329      13.698   4.401  -9.722  1.00 10.00      B   
ATOM   4459  C   TYR   329      19.616  -0.088  -6.348  1.00 10.00      B   
ATOM   4460  O   TYR   329      20.726   0.058  -6.866  1.00 10.00      B   
ATOM   4461  N   PRO   330      19.392  -1.007  -5.398  1.00 10.00      B   
ATOM   4462  CA  PRO   330      20.428  -1.945  -4.956  1.00 10.00      B   
ATOM   4463  CB  PRO   330      19.751  -2.729  -3.822  1.00 10.00      B   
ATOM   4464  CG  PRO   330      18.582  -1.894  -3.423  1.00 10.00      B   
ATOM   4465  CD  PRO   330      18.129  -1.208  -4.677  1.00 10.00      B   
ATOM   4466  C   PRO   330      20.793  -2.878  -6.106  1.00 10.00      B   
ATOM   4467  O   PRO   330      19.996  -3.727  -6.506  1.00 10.00      B   
ATOM   4468  N   SER   331      21.980  -2.694  -6.660  1.00 10.00      B   
ATOM   4469  HN  SER   331      22.578  -2.003  -6.297  1.00 10.00      B   
ATOM   4470  CA  SER   331      22.425  -3.500  -7.785  1.00 10.00      B   
ATOM   4471  CB  SER   331      22.911  -2.582  -8.903  1.00 10.00      B   
ATOM   4472  OG  SER   331      22.155  -1.382  -8.921  1.00 10.00      B   
ATOM   4473  HG  SER   331      21.601  -1.343  -8.130  1.00 10.00      B   
ATOM   4474  C   SER   331      23.531  -4.467  -7.387  1.00 10.00      B   
ATOM   4475  O   SER   331      24.389  -4.143  -6.567  1.00 10.00      B   
ATOM   4476  N   CYS   332      23.507  -5.651  -7.975  1.00 10.00      B   
ATOM   4477  HN  CYS   332      22.791  -5.852  -8.620  1.00 10.00      B   
ATOM   4478  CA  CYS   332      24.506  -6.667  -7.698  1.00 10.00      B   
ATOM   4479  CB  CYS   332      23.841  -7.922  -7.128  1.00 10.00      B   
ATOM   4480  SG  CYS   332      22.561  -7.590  -5.899  1.00 10.00      B   
ATOM   4481  HG  CYS   332      21.697  -6.740  -6.438  1.00 10.00      B   
ATOM   4482  C   CYS   332      25.260  -7.020  -8.972  1.00 10.00      B   
ATOM   4483  O   CYS   332      24.675  -7.535  -9.927  1.00 10.00      B   
ATOM   4484  N   ILE   333      26.549  -6.721  -8.999  1.00 10.00      B   
ATOM   4485  HN  ILE   333      26.964  -6.296  -8.215  1.00 10.00      B   
ATOM   4486  CA  ILE   333      27.369  -7.027 -10.158  1.00 10.00      B   
ATOM   4487  CB  ILE   333      28.436  -5.944 -10.428  1.00 10.00      B   
ATOM   4488  CG1 ILE   333      27.766  -4.580 -10.627  1.00 10.00      B   
ATOM   4489  CG2 ILE   333      29.276  -6.313 -11.647  1.00 10.00      B   
ATOM   4490  CD1 ILE   333      28.722  -3.471 -11.009  1.00 10.00      B   
ATOM   4491  C   ILE   333      28.038  -8.382  -9.970  1.00 10.00      B   
ATOM   4492  O   ILE   333      29.040  -8.507  -9.258  1.00 10.00      B   
ATOM   4493  N   LEU   334      27.462  -9.399 -10.587  1.00 10.00      B   
ATOM   4494  HN  LEU   334      26.660  -9.238 -11.129  1.00 10.00      B   
ATOM   4495  CA  LEU   334      27.990 -10.746 -10.485  1.00 10.00      B   
ATOM   4496  CB  LEU   334      26.850 -11.765 -10.545  1.00 10.00      B   
ATOM   4497  CG  LEU   334      25.680 -11.540  -9.582  1.00 10.00      B   
ATOM   4498  CD1 LEU   334      24.629 -12.623  -9.759  1.00 10.00      B   
ATOM   4499  CD2 LEU   334      26.159 -11.492  -8.139  1.00 10.00      B   
ATOM   4500  C   LEU   334      28.993 -11.000 -11.601  1.00 10.00      B   
ATOM   4501  O   LEU   334      28.615 -11.289 -12.741  1.00 10.00      B   
ATOM   4502  N   ARG   335      30.271 -10.874 -11.273  1.00 10.00      B   
ATOM   4503  HN  ARG   335      30.508 -10.638 -10.347  1.00 10.00      B   
ATOM   4504  CA  ARG   335      31.331 -11.072 -12.249  1.00 10.00      B   
ATOM   4505  CB  ARG   335      32.241  -9.842 -12.296  1.00 10.00      B   
ATOM   4506  CG  ARG   335      32.770  -9.514 -13.682  1.00 10.00      B   
ATOM   4507  CD  ARG   335      33.481  -8.171 -13.703  1.00 10.00      B   
ATOM   4508  NE  ARG   335      34.854  -8.270 -13.209  1.00 10.00      B   
ATOM   4509  HE  ARG   335      34.982  -8.618 -12.286  1.00 10.00      B   
ATOM   4510  CZ  ARG   335      35.929  -7.943 -13.929  1.00 10.00      B   
ATOM   4511  NH1 ARG   335      35.792  -7.504 -15.176  1.00 10.00      B   
ATOM   4512 HH11 ARG   335      34.843  -7.413 -15.597  1.00 10.00      B   
ATOM   4513 HH12 ARG   335      36.634  -7.249 -15.741  1.00 10.00      B   
ATOM   4514  NH2 ARG   335      37.139  -8.039 -13.397  1.00 10.00      B   
ATOM   4515 HH21 ARG   335      37.254  -8.371 -12.403  1.00 10.00      B   
ATOM   4516 HH22 ARG   335      37.983  -7.787 -13.959  1.00 10.00      B   
ATOM   4517  C   ARG   335      32.146 -12.324 -11.942  1.00 10.00      B   
ATOM   4518  O   ARG   335      32.883 -12.820 -12.797  1.00 10.00      B   
ATOM   4519  N   GLY   336      32.020 -12.826 -10.722  1.00 10.00      B   
ATOM   4520  HN  GLY   336      31.433 -12.378 -10.074  1.00 10.00      B   
ATOM   4521  CA  GLY   336      32.752 -14.017 -10.332  1.00 10.00      B   
ATOM   4522  C   GLY   336      32.072 -15.294 -10.791  1.00 10.00      B   
ATOM   4523  O   GLY   336      30.935 -15.266 -11.262  1.00 10.00      B   
ATOM   4524  N   ASP   337      32.773 -16.412 -10.657  1.00 10.00      B   
ATOM   4525  HN  ASP   337      33.676 -16.363 -10.280  1.00 10.00      B   
ATOM   4526  CA  ASP   337      32.239 -17.712 -11.052  1.00 10.00      B   
ATOM   4527  CB  ASP   337      33.367 -18.738 -11.206  1.00 10.00      B   
ATOM   4528  CG  ASP   337      34.111 -18.633 -12.523  1.00 10.00      B   
ATOM   4529  OD1 ASP   337      34.058 -19.598 -13.314  1.00 10.00      B   
ATOM   4530  OD2 ASP   337      34.759 -17.588 -12.771  1.00 10.00      B   
ATOM   4531  C   ASP   337      31.237 -18.214 -10.021  1.00 10.00      B   
ATOM   4532  O   ASP   337      31.508 -18.170  -8.820  1.00 10.00      B   
ATOM   4533  N   ASN   338      30.081 -18.685 -10.494  1.00 10.00      B   
ATOM   4534  HN  ASN   338      29.926 -18.676 -11.464  1.00 10.00      B   
ATOM   4535  CA  ASN   338      29.028 -19.205  -9.612  1.00 10.00      B   
ATOM   4536  CB  ASN   338      29.488 -20.480  -8.889  1.00 10.00      B   
ATOM   4537  CG  ASN   338      28.351 -21.230  -8.208  1.00 10.00      B   
ATOM   4538  OD1 ASN   338      27.254 -21.360  -8.756  1.00 10.00      B   
ATOM   4539  ND2 ASN   338      28.607 -21.731  -7.007  1.00 10.00      B   
ATOM   4540 HD21 ASN   338      29.505 -21.594  -6.626  1.00 10.00      B   
ATOM   4541 HD22 ASN   338      27.891 -22.218  -6.546  1.00 10.00      B   
ATOM   4542  C   ASN   338      28.587 -18.148  -8.603  1.00 10.00      B   
ATOM   4543  O   ASN   338      28.658 -18.351  -7.389  1.00 10.00      B   
ATOM   4544  N   SER   339      28.159 -17.006  -9.112  1.00 10.00      B   
ATOM   4545  HN  SER   339      28.137 -16.892 -10.084  1.00 10.00      B   
ATOM   4546  CA  SER   339      27.712 -15.918  -8.263  1.00 10.00      B   
ATOM   4547  CB  SER   339      28.213 -14.584  -8.812  1.00 10.00      B   
ATOM   4548  OG  SER   339      28.505 -14.681 -10.199  1.00 10.00      B   
ATOM   4549  HG  SER   339      29.419 -14.974 -10.318  1.00 10.00      B   
ATOM   4550  C   SER   339      26.192 -15.924  -8.125  1.00 10.00      B   
ATOM   4551  O   SER   339      25.463 -16.059  -9.114  1.00 10.00      B   
ATOM   4552  N   ILE   340      25.716 -15.792  -6.896  1.00 10.00      B   
ATOM   4553  HN  ILE   340      26.345 -15.688  -6.147  1.00 10.00      B   
ATOM   4554  CA  ILE   340      24.287 -15.798  -6.629  1.00 10.00      B   
ATOM   4555  CB  ILE   340      23.884 -16.999  -5.746  1.00 10.00      B   
ATOM   4556  CG1 ILE   340      24.380 -18.308  -6.374  1.00 10.00      B   
ATOM   4557  CG2 ILE   340      22.374 -17.038  -5.550  1.00 10.00      B   
ATOM   4558  CD1 ILE   340      24.204 -19.524  -5.491  1.00 10.00      B   
ATOM   4559  C   ILE   340      23.837 -14.496  -5.969  1.00 10.00      B   
ATOM   4560  O   ILE   340      24.377 -14.088  -4.939  1.00 10.00      B   
ATOM   4561  N   GLY   341      22.855 -13.848  -6.577  1.00 10.00      B   
ATOM   4562  HN  GLY   341      22.470 -14.223  -7.401  1.00 10.00      B   
ATOM   4563  CA  GLY   341      22.337 -12.605  -6.044  1.00 10.00      B   
ATOM   4564  C   GLY   341      20.856 -12.704  -5.737  1.00 10.00      B   
ATOM   4565  O   GLY   341      20.040 -12.920  -6.636  1.00 10.00      B   
ATOM   4566  N   GLU   342      20.507 -12.561  -4.471  1.00 10.00      B   
ATOM   4567  HN  GLU   342      21.204 -12.385  -3.798  1.00 10.00      B   
ATOM   4568  CA  GLU   342      19.117 -12.644  -4.041  1.00 10.00      B   
ATOM   4569  CB  GLU   342      19.001 -13.638  -2.882  1.00 10.00      B   
ATOM   4570  CG  GLU   342      19.767 -14.935  -3.109  1.00 10.00      B   
ATOM   4571  CD  GLU   342      20.074 -15.677  -1.824  1.00 10.00      B   
ATOM   4572  OE1 GLU   342      20.770 -15.113  -0.956  1.00 10.00      B   
ATOM   4573  OE2 GLU   342      19.630 -16.834  -1.678  1.00 10.00      B   
ATOM   4574  C   GLU   342      18.638 -11.265  -3.605  1.00 10.00      B   
ATOM   4575  O   GLU   342      19.236 -10.655  -2.725  1.00 10.00      B   
ATOM   4576  N   PHE   343      17.568 -10.770  -4.217  1.00 10.00      B   
ATOM   4577  HN  PHE   343      17.111 -11.309  -4.902  1.00 10.00      B   
ATOM   4578  CA  PHE   343      17.054  -9.446  -3.882  1.00 10.00      B   
ATOM   4579  CB  PHE   343      17.308  -8.454  -5.024  1.00 10.00      B   
ATOM   4580  CG  PHE   343      16.831  -7.054  -4.737  1.00 10.00      B   
ATOM   4581  CD1 PHE   343      17.285  -6.368  -3.623  1.00 10.00      B   
ATOM   4582  CD2 PHE   343      15.931  -6.428  -5.580  1.00 10.00      B   
ATOM   4583  CE1 PHE   343      16.850  -5.084  -3.353  1.00 10.00      B   
ATOM   4584  CE2 PHE   343      15.490  -5.143  -5.319  1.00 10.00      B   
ATOM   4585  CZ  PHE   343      15.950  -4.470  -4.204  1.00 10.00      B   
ATOM   4586  C   PHE   343      15.573  -9.463  -3.506  1.00 10.00      B   
ATOM   4587  O   PHE   343      14.708  -9.766  -4.332  1.00 10.00      B   
ATOM   4588  N   TYR   344      15.298  -9.133  -2.252  1.00 10.00      B   
ATOM   4589  HN  TYR   344      16.043  -8.925  -1.640  1.00 10.00      B   
ATOM   4590  CA  TYR   344      13.938  -9.071  -1.737  1.00 10.00      B   
ATOM   4591  CB  TYR   344      13.769 -10.037  -0.563  1.00 10.00      B   
ATOM   4592  CG  TYR   344      14.188 -11.458  -0.856  1.00 10.00      B   
ATOM   4593  CD1 TYR   344      15.324 -11.999  -0.270  1.00 10.00      B   
ATOM   4594  CD2 TYR   344      13.443 -12.260  -1.708  1.00 10.00      B   
ATOM   4595  CE1 TYR   344      15.706 -13.301  -0.523  1.00 10.00      B   
ATOM   4596  CE2 TYR   344      13.819 -13.562  -1.969  1.00 10.00      B   
ATOM   4597  CZ  TYR   344      14.949 -14.076  -1.373  1.00 10.00      B   
ATOM   4598  OH  TYR   344      15.317 -15.376  -1.619  1.00 10.00      B   
ATOM   4599  HH  TYR   344      15.100 -15.917  -0.837  1.00 10.00      B   
ATOM   4600  C   TYR   344      13.655  -7.654  -1.258  1.00 10.00      B   
ATOM   4601  O   TYR   344      14.406  -7.106  -0.449  1.00 10.00      B   
ATOM   4602  N   SER   345      12.587  -7.054  -1.752  1.00 10.00      B   
ATOM   4603  HN  SER   345      12.009  -7.531  -2.386  1.00 10.00      B   
ATOM   4604  CA  SER   345      12.253  -5.696  -1.364  1.00 10.00      B   
ATOM   4605  CB  SER   345      12.773  -4.699  -2.406  1.00 10.00      B   
ATOM   4606  OG  SER   345      12.673  -3.363  -1.945  1.00 10.00      B   
ATOM   4607  HG  SER   345      12.167  -2.845  -2.584  1.00 10.00      B   
ATOM   4608  C   SER   345      10.756  -5.520  -1.140  1.00 10.00      B   
ATOM   4609  O   SER   345       9.930  -5.997  -1.926  1.00 10.00      B   
ATOM   4610  N   VAL   346      10.423  -4.844  -0.050  1.00 10.00      B   
ATOM   4611  HN  VAL   346      11.139  -4.514   0.538  1.00 10.00      B   
ATOM   4612  CA  VAL   346       9.040  -4.568   0.306  1.00 10.00      B   
ATOM   4613  CB  VAL   346       8.672  -5.185   1.674  1.00 10.00      B   
ATOM   4614  CG1 VAL   346       7.209  -4.927   2.011  1.00 10.00      B   
ATOM   4615  CG2 VAL   346       8.973  -6.676   1.695  1.00 10.00      B   
ATOM   4616  C   VAL   346       8.835  -3.057   0.369  1.00 10.00      B   
ATOM   4617  O   VAL   346       9.516  -2.365   1.130  1.00 10.00      B   
ATOM   4618  N   ALA   347       7.913  -2.551  -0.436  1.00 10.00      B   
ATOM   4619  HN  ALA   347       7.400  -3.157  -1.018  1.00 10.00      B   
ATOM   4620  CA  ALA   347       7.633  -1.123  -0.477  1.00 10.00      B   
ATOM   4621  CB  ALA   347       7.980  -0.561  -1.849  1.00 10.00      B   
ATOM   4622  C   ALA   347       6.174  -0.832  -0.135  1.00 10.00      B   
ATOM   4623  O   ALA   347       5.297  -1.673  -0.348  1.00 10.00      B   
ATOM   4624  N   LEU   348       5.925   0.359   0.392  1.00 10.00      B   
ATOM   4625  HN  LEU   348       6.669   0.987   0.529  1.00 10.00      B   
ATOM   4626  CA  LEU   348       4.582   0.777   0.764  1.00 10.00      B   
ATOM   4627  CB  LEU   348       4.215   0.249   2.155  1.00 10.00      B   
ATOM   4628  CG  LEU   348       2.890   0.747   2.742  1.00 10.00      B   
ATOM   4629  CD1 LEU   348       1.713   0.257   1.915  1.00 10.00      B   
ATOM   4630  CD2 LEU   348       2.746   0.313   4.191  1.00 10.00      B   
ATOM   4631  C   LEU   348       4.469   2.297   0.728  1.00 10.00      B   
ATOM   4632  O   LEU   348       5.209   3.002   1.414  1.00 10.00      B   
ATOM   4633  N   THR   349       3.554   2.791  -0.084  1.00 10.00      B   
ATOM   4634  HN  THR   349       3.004   2.175  -0.616  1.00 10.00      B   
ATOM   4635  CA  THR   349       3.340   4.226  -0.210  1.00 10.00      B   
ATOM   4636  CB  THR   349       3.724   4.725  -1.616  1.00 10.00      B   
ATOM   4637  OG1 THR   349       3.617   3.648  -2.558  1.00 10.00      B   
ATOM   4638  HG1 THR   349       2.739   3.254  -2.493  1.00 10.00      B   
ATOM   4639  CG2 THR   349       5.139   5.277  -1.629  1.00 10.00      B   
ATOM   4640  C   THR   349       1.884   4.577   0.052  1.00 10.00      B   
ATOM   4641  O   THR   349       0.993   3.755  -0.170  1.00 10.00      B   
ATOM   4642  N   SER   350       1.647   5.789   0.530  1.00 10.00      B   
ATOM   4643  HN  SER   350       2.403   6.394   0.706  1.00 10.00      B   
ATOM   4644  CA  SER   350       0.298   6.253   0.805  1.00 10.00      B   
ATOM   4645  CB  SER   350      -0.150   5.813   2.202  1.00 10.00      B   
ATOM   4646  OG  SER   350      -1.561   5.903   2.342  1.00 10.00      B   
ATOM   4647  HG  SER   350      -1.961   5.057   2.113  1.00 10.00      B   
ATOM   4648  C   SER   350       0.243   7.770   0.673  1.00 10.00      B   
ATOM   4649  O   SER   350       1.265   8.406   0.403  1.00 10.00      B   
ATOM   4650  N   GLY   351      -0.943   8.342   0.852  1.00 10.00      B   
ATOM   4651  HN  GLY   351      -1.718   7.779   1.064  1.00 10.00      B   
ATOM   4652  CA  GLY   351      -1.104   9.781   0.748  1.00 10.00      B   
ATOM   4653  C   GLY   351      -0.720  10.308  -0.620  1.00 10.00      B   
ATOM   4654  O   GLY   351      -1.378  10.008  -1.617  1.00 10.00      B   
ATOM   4655  N   HIS   352       0.349  11.091  -0.670  1.00 10.00      B   
ATOM   4656  HN  HIS   352       0.833  11.297   0.162  1.00 10.00      B   
ATOM   4657  CA  HIS   352       0.826  11.658  -1.924  1.00 10.00      B   
ATOM   4658  CB  HIS   352       0.587  13.172  -1.966  1.00 10.00      B   
ATOM   4659  CG  HIS   352      -0.840  13.567  -2.204  1.00 10.00      B   
ATOM   4660  ND1 HIS   352      -1.387  13.693  -3.463  1.00 10.00      B   
ATOM   4661  HD1 HIS   352      -0.910  13.555  -4.311  1.00 10.00      B   
ATOM   4662  CD2 HIS   352      -1.839  13.857  -1.334  1.00 10.00      B   
ATOM   4663  CE1 HIS   352      -2.655  14.045  -3.358  1.00 10.00      B   
ATOM   4664  NE2 HIS   352      -2.953  14.150  -2.079  1.00 10.00      B   
ATOM   4665  HE2 HIS   352      -3.832  14.408  -1.720  1.00 10.00      B   
ATOM   4666  C   HIS   352       2.307  11.353  -2.132  1.00 10.00      B   
ATOM   4667  O   HIS   352       3.016  12.096  -2.817  1.00 10.00      B   
ATOM   4668  N   GLN   353       2.768  10.262  -1.538  1.00 10.00      B   
ATOM   4669  HN  GLN   353       2.153   9.706  -1.013  1.00 10.00      B   
ATOM   4670  CA  GLN   353       4.161   9.856  -1.656  1.00 10.00      B   
ATOM   4671  CB  GLN   353       4.549   8.961  -0.477  1.00 10.00      B   
ATOM   4672  CG  GLN   353       4.339   9.614   0.881  1.00 10.00      B   
ATOM   4673  CD  GLN   353       4.409   8.624   2.027  1.00 10.00      B   
ATOM   4674  OE1 GLN   353       4.105   7.440   1.863  1.00 10.00      B   
ATOM   4675  NE2 GLN   353       4.802   9.107   3.198  1.00 10.00      B   
ATOM   4676 HE21 GLN   353       5.029  10.064   3.253  1.00 10.00      B   
ATOM   4677 HE22 GLN   353       4.844   8.495   3.961  1.00 10.00      B   
ATOM   4678  C   GLN   353       4.394   9.129  -2.979  1.00 10.00      B   
ATOM   4679  O   GLN   353       3.478   8.514  -3.529  1.00 10.00      B   
ATOM   4680  N   GLN   354       5.615   9.205  -3.495  1.00 10.00      B   
ATOM   4681  HN  GLN   354       6.314   9.704  -3.011  1.00 10.00      B   
ATOM   4682  CA  GLN   354       5.952   8.556  -4.758  1.00 10.00      B   
ATOM   4683  CB  GLN   354       6.068   9.586  -5.884  1.00 10.00      B   
ATOM   4684  CG  GLN   354       4.777  10.332  -6.170  1.00 10.00      B   
ATOM   4685  CD  GLN   354       4.885  11.247  -7.368  1.00 10.00      B   
ATOM   4686  OE1 GLN   354       4.619  10.841  -8.500  1.00 10.00      B   
ATOM   4687  NE2 GLN   354       5.268  12.490  -7.129  1.00 10.00      B   
ATOM   4688 HE21 GLN   354       5.457  12.747  -6.199  1.00 10.00      B   
ATOM   4689 HE22 GLN   354       5.348  13.106  -7.888  1.00 10.00      B   
ATOM   4690  C   GLN   354       7.244   7.755  -4.640  1.00 10.00      B   
ATOM   4691  O   GLN   354       8.271   8.271  -4.202  1.00 10.00      B   
ATOM   4692  N   ALA   355       7.190   6.495  -5.041  1.00 10.00      B   
ATOM   4693  HN  ALA   355       6.346   6.142  -5.399  1.00 10.00      B   
ATOM   4694  CA  ALA   355       8.355   5.622  -4.977  1.00 10.00      B   
ATOM   4695  CB  ALA   355       8.149   4.543  -3.929  1.00 10.00      B   
ATOM   4696  C   ALA   355       8.632   5.001  -6.341  1.00 10.00      B   
ATOM   4697  O   ALA   355       7.696   4.674  -7.077  1.00 10.00      B   
ATOM   4698  N   ASP   356       9.911   4.860  -6.676  1.00 10.00      B   
ATOM   4699  HN  ASP   356      10.605   5.139  -6.038  1.00 10.00      B   
ATOM   4700  CA  ASP   356      10.324   4.286  -7.959  1.00 10.00      B   
ATOM   4701  CB  ASP   356      10.519   5.397  -9.004  1.00 10.00      B   
ATOM   4702  CG  ASP   356      10.640   4.876 -10.428  1.00 10.00      B   
ATOM   4703  OD1 ASP   356       9.998   3.858 -10.753  1.00 10.00      B   
ATOM   4704  OD2 ASP   356      11.359   5.504 -11.240  1.00 10.00      B   
ATOM   4705  C   ASP   356      11.617   3.490  -7.784  1.00 10.00      B   
ATOM   4706  O   ASP   356      12.607   3.708  -8.484  1.00 10.00      B   
ATOM   4707  N   THR   357      11.600   2.574  -6.829  1.00 10.00      B   
ATOM   4708  HN  THR   357      10.777   2.445  -6.312  1.00 10.00      B   
ATOM   4709  CA  THR   357      12.757   1.739  -6.529  1.00 10.00      B   
ATOM   4710  CB  THR   357      12.739   1.283  -5.041  1.00 10.00      B   
ATOM   4711  OG1 THR   357      13.782   1.944  -4.309  1.00 10.00      B   
ATOM   4712  HG1 THR   357      14.623   1.814  -4.766  1.00 10.00      B   
ATOM   4713  CG2 THR   357      12.854  -0.228  -4.864  1.00 10.00      B   
ATOM   4714  C   THR   357      12.863   0.551  -7.497  1.00 10.00      B   
ATOM   4715  O   THR   357      11.886   0.181  -8.154  1.00 10.00      B   
ATOM   4716  N   GLY   358      14.061  -0.015  -7.608  1.00 10.00      B   
ATOM   4717  HN  GLY   358      14.808   0.334  -7.077  1.00 10.00      B   
ATOM   4718  CA  GLY   358      14.273  -1.145  -8.488  1.00 10.00      B   
ATOM   4719  C   GLY   358      15.597  -1.830  -8.223  1.00 10.00      B   
ATOM   4720  O   GLY   358      16.188  -1.651  -7.159  1.00 10.00      B   
ATOM   4721  N   THR   359      16.074  -2.595  -9.192  1.00 10.00      B   
ATOM   4722  HN  THR   359      15.572  -2.676 -10.030  1.00 10.00      B   
ATOM   4723  CA  THR   359      17.330  -3.310  -9.047  1.00 10.00      B   
ATOM   4724  CB  THR   359      17.116  -4.674  -8.347  1.00 10.00      B   
ATOM   4725  OG1 THR   359      18.373  -5.235  -7.955  1.00 10.00      B   
ATOM   4726  HG1 THR   359      18.783  -4.667  -7.284  1.00 10.00      B   
ATOM   4727  CG2 THR   359      16.397  -5.656  -9.258  1.00 10.00      B   
ATOM   4728  C   THR   359      17.989  -3.520 -10.409  1.00 10.00      B   
ATOM   4729  O   THR   359      17.318  -3.505 -11.442  1.00 10.00      B   
ATOM   4730  N   LYS   360      19.303  -3.705 -10.404  1.00 10.00      B   
ATOM   4731  HN  LYS   360      19.779  -3.709  -9.549  1.00 10.00      B   
ATOM   4732  CA  LYS   360      20.054  -3.925 -11.630  1.00 10.00      B   
ATOM   4733  CB  LYS   360      21.018  -2.766 -11.899  1.00 10.00      B   
ATOM   4734  CG  LYS   360      20.355  -1.447 -12.255  1.00 10.00      B   
ATOM   4735  CD  LYS   360      21.399  -0.386 -12.569  1.00 10.00      B   
ATOM   4736  CE  LYS   360      20.755   0.898 -13.056  1.00 10.00      B   
ATOM   4737  NZ  LYS   360      21.767   1.936 -13.383  1.00 10.00      B   
ATOM   4738  HZ1 LYS   360      22.346   1.630 -14.187  1.00 10.00      B   
ATOM   4739  HZ2 LYS   360      22.393   2.098 -12.567  1.00 10.00      B   
ATOM   4740  HZ3 LYS   360      21.297   2.829 -13.628  1.00 10.00      B   
ATOM   4741  C   LYS   360      20.837  -5.227 -11.538  1.00 10.00      B   
ATOM   4742  O   LYS   360      21.913  -5.273 -10.941  1.00 10.00      B   
ATOM   4743  N   MET   361      20.290  -6.283 -12.113  1.00 10.00      B   
ATOM   4744  HN  MET   361      19.425  -6.189 -12.575  1.00 10.00      B   
ATOM   4745  CA  MET   361      20.951  -7.579 -12.093  1.00 10.00      B   
ATOM   4746  CB  MET   361      19.941  -8.721 -12.015  1.00 10.00      B   
ATOM   4747  CG  MET   361      19.363  -8.941 -10.629  1.00 10.00      B   
ATOM   4748  SD  MET   361      20.619  -9.343  -9.400  1.00 10.00      B   
ATOM   4749  CE  MET   361      19.600  -9.603  -7.950  1.00 10.00      B   
ATOM   4750  C   MET   361      21.844  -7.741 -13.310  1.00 10.00      B   
ATOM   4751  O   MET   361      21.381  -8.107 -14.395  1.00 10.00      B   
ATOM   4752  N   ILE   362      23.122  -7.453 -13.125  1.00 10.00      B   
ATOM   4753  HN  ILE   362      23.422  -7.167 -12.233  1.00 10.00      B   
ATOM   4754  CA  ILE   362      24.095  -7.553 -14.201  1.00 10.00      B   
ATOM   4755  CB  ILE   362      25.120  -6.402 -14.150  1.00 10.00      B   
ATOM   4756  CG1 ILE   362      24.407  -5.066 -13.918  1.00 10.00      B   
ATOM   4757  CG2 ILE   362      25.925  -6.354 -15.442  1.00 10.00      B   
ATOM   4758  CD1 ILE   362      25.342  -3.916 -13.613  1.00 10.00      B   
ATOM   4759  C   ILE   362      24.826  -8.890 -14.141  1.00 10.00      B   
ATOM   4760  O   ILE   362      25.597  -9.152 -13.217  1.00 10.00      B   
ATOM   4761  N   HIS   363      24.568  -9.737 -15.125  1.00 10.00      B   
ATOM   4762  HN  HIS   363      23.944  -9.463 -15.839  1.00 10.00      B   
ATOM   4763  CA  HIS   363      25.192 -11.051 -15.189  1.00 10.00      B   
ATOM   4764  CB  HIS   363      24.170 -12.121 -15.594  1.00 10.00      B   
ATOM   4765  CG  HIS   363      23.248 -12.525 -14.487  1.00 10.00      B   
ATOM   4766  ND1 HIS   363      22.298 -13.517 -14.616  1.00 10.00      B   
ATOM   4767  HD1 HIS   363      22.111 -14.035 -15.430  1.00 10.00      B   
ATOM   4768  CD2 HIS   363      23.143 -12.073 -13.215  1.00 10.00      B   
ATOM   4769  CE1 HIS   363      21.653 -13.651 -13.474  1.00 10.00      B   
ATOM   4770  NE2 HIS   363      22.147 -12.789 -12.611  1.00 10.00      B   
ATOM   4771  HE2 HIS   363      21.845 -12.680 -11.675  1.00 10.00      B   
ATOM   4772  C   HIS   363      26.361 -11.043 -16.160  1.00 10.00      B   
ATOM   4773  O   HIS   363      26.169 -11.046 -17.376  1.00 10.00      B   
ATOM   4774  N   ILE   364      27.568 -11.014 -15.615  1.00 10.00      B   
ATOM   4775  HN  ILE   364      27.649 -11.000 -14.637  1.00 10.00      B   
ATOM   4776  CA  ILE   364      28.777 -11.001 -16.433  1.00 10.00      B   
ATOM   4777  CB  ILE   364      29.723  -9.841 -16.044  1.00 10.00      B   
ATOM   4778  CG1 ILE   364      28.953  -8.516 -15.983  1.00 10.00      B   
ATOM   4779  CG2 ILE   364      30.882  -9.739 -17.030  1.00 10.00      B   
ATOM   4780  CD1 ILE   364      29.760  -7.363 -15.424  1.00 10.00      B   
ATOM   4781  C   ILE   364      29.527 -12.324 -16.309  1.00 10.00      B   
ATOM   4782  O   ILE   364      30.066 -12.838 -17.291  1.00 10.00      B   
ATOM   4783  N   GLY   365      29.542 -12.876 -15.102  1.00 10.00      B   
ATOM   4784  HN  GLY   365      29.077 -12.430 -14.364  1.00 10.00      B   
ATOM   4785  CA  GLY   365      30.230 -14.130 -14.863  1.00 10.00      B   
ATOM   4786  C   GLY   365      29.392 -15.336 -15.241  1.00 10.00      B   
ATOM   4787  O   GLY   365      28.179 -15.227 -15.428  1.00 10.00      B   
ATOM   4788  N   LYS   366      30.041 -16.486 -15.342  1.00 10.00      B   
ATOM   4789  HN  LYS   366      31.006 -16.507 -15.160  1.00 10.00      B   
ATOM   4790  CA  LYS   366      29.364 -17.722 -15.705  1.00 10.00      B   
ATOM   4791  CB  LYS   366      30.361 -18.731 -16.274  1.00 10.00      B   
ATOM   4792  CG  LYS   366      30.941 -18.325 -17.616  1.00 10.00      B   
ATOM   4793  CD  LYS   366      31.886 -19.383 -18.155  1.00 10.00      B   
ATOM   4794  CE  LYS   366      32.263 -19.096 -19.598  1.00 10.00      B   
ATOM   4795  NZ  LYS   366      33.087 -20.182 -20.185  1.00 10.00      B   
ATOM   4796  HZ1 LYS   366      32.627 -21.101 -20.038  1.00 10.00      B   
ATOM   4797  HZ2 LYS   366      34.027 -20.202 -19.738  1.00 10.00      B   
ATOM   4798  HZ3 LYS   366      33.207 -20.026 -21.204  1.00 10.00      B   
ATOM   4799  C   LYS   366      28.631 -18.328 -14.514  1.00 10.00      B   
ATOM   4800  O   LYS   366      29.065 -18.190 -13.366  1.00 10.00      B   
ATOM   4801  N   ASN   367      27.523 -19.009 -14.807  1.00 10.00      B   
ATOM   4802  HN  ASN   367      27.249 -19.085 -15.750  1.00 10.00      B   
ATOM   4803  CA  ASN   367      26.700 -19.651 -13.785  1.00 10.00      B   
ATOM   4804  CB  ASN   367      27.464 -20.760 -13.051  1.00 10.00      B   
ATOM   4805  CG  ASN   367      27.526 -22.047 -13.848  1.00 10.00      B   
ATOM   4806  OD1 ASN   367      26.535 -22.766 -13.961  1.00 10.00      B   
ATOM   4807  ND2 ASN   367      28.693 -22.359 -14.388  1.00 10.00      B   
ATOM   4808 HD21 ASN   367      29.451 -21.751 -14.244  1.00 10.00      B   
ATOM   4809 HD22 ASN   367      28.749 -23.182 -14.921  1.00 10.00      B   
ATOM   4810  C   ASN   367      26.146 -18.627 -12.804  1.00 10.00      B   
ATOM   4811  O   ASN   367      26.089 -18.863 -11.598  1.00 10.00      B   
ATOM   4812  N   THR   368      25.734 -17.491 -13.340  1.00 10.00      B   
ATOM   4813  HN  THR   368      25.798 -17.370 -14.310  1.00 10.00      B   
ATOM   4814  CA  THR   368      25.188 -16.416 -12.536  1.00 10.00      B   
ATOM   4815  CB  THR   368      25.351 -15.074 -13.268  1.00 10.00      B   
ATOM   4816  OG1 THR   368      25.509 -15.320 -14.675  1.00 10.00      B   
ATOM   4817  HG1 THR   368      26.448 -15.269 -14.908  1.00 10.00      B   
ATOM   4818  CG2 THR   368      26.571 -14.330 -12.755  1.00 10.00      B   
ATOM   4819  C   THR   368      23.711 -16.658 -12.225  1.00 10.00      B   
ATOM   4820  O   THR   368      22.878 -16.739 -13.131  1.00 10.00      B   
ATOM   4821  N   LYS   369      23.392 -16.779 -10.946  1.00 10.00      B   
ATOM   4822  HN  LYS   369      24.100 -16.699 -10.264  1.00 10.00      B   
ATOM   4823  CA  LYS   369      22.021 -17.012 -10.520  1.00 10.00      B   
ATOM   4824  CB  LYS   369      21.926 -18.291  -9.686  1.00 10.00      B   
ATOM   4825  CG  LYS   369      22.301 -19.552 -10.443  1.00 10.00      B   
ATOM   4826  CD  LYS   369      22.008 -20.792  -9.616  1.00 10.00      B   
ATOM   4827  CE  LYS   369      22.274 -22.059 -10.407  1.00 10.00      B   
ATOM   4828  NZ  LYS   369      21.739 -23.261  -9.717  1.00 10.00      B   
ATOM   4829  HZ1 LYS   369      22.308 -23.472  -8.871  1.00 10.00      B   
ATOM   4830  HZ2 LYS   369      21.764 -24.081 -10.355  1.00 10.00      B   
ATOM   4831  HZ3 LYS   369      20.753 -23.095  -9.426  1.00 10.00      B   
ATOM   4832  C   LYS   369      21.499 -15.825  -9.724  1.00 10.00      B   
ATOM   4833  O   LYS   369      22.229 -15.233  -8.926  1.00 10.00      B   
ATOM   4834  N   SER   370      20.247 -15.456  -9.954  1.00 10.00      B   
ATOM   4835  HN  SER   370      19.713 -15.951 -10.613  1.00 10.00      B   
ATOM   4836  CA  SER   370      19.648 -14.334  -9.247  1.00 10.00      B   
ATOM   4837  CB  SER   370      19.980 -13.015  -9.946  1.00 10.00      B   
ATOM   4838  OG  SER   370      21.382 -12.860 -10.083  1.00 10.00      B   
ATOM   4839  HG  SER   370      21.827 -13.471  -9.475  1.00 10.00      B   
ATOM   4840  C   SER   370      18.140 -14.491  -9.104  1.00 10.00      B   
ATOM   4841  O   SER   370      17.455 -14.919 -10.036  1.00 10.00      B   
ATOM   4842  N   THR   371      17.635 -14.133  -7.935  1.00 10.00      B   
ATOM   4843  HN  THR   371      18.241 -13.802  -7.235  1.00 10.00      B   
ATOM   4844  CA  THR   371      16.213 -14.212  -7.648  1.00 10.00      B   
ATOM   4845  CB  THR   371      15.925 -15.293  -6.587  1.00 10.00      B   
ATOM   4846  OG1 THR   371      16.759 -16.438  -6.836  1.00 10.00      B   
ATOM   4847  HG1 THR   371      16.892 -16.921  -6.010  1.00 10.00      B   
ATOM   4848  CG2 THR   371      14.464 -15.716  -6.643  1.00 10.00      B   
ATOM   4849  C   THR   371      15.737 -12.856  -7.141  1.00 10.00      B   
ATOM   4850  O   THR   371      16.255 -12.342  -6.150  1.00 10.00      B   
ATOM   4851  N   ILE   372      14.777 -12.263  -7.838  1.00 10.00      B   
ATOM   4852  HN  ILE   372      14.402 -12.717  -8.627  1.00 10.00      B   
ATOM   4853  CA  ILE   372      14.259 -10.955  -7.457  1.00 10.00      B   
ATOM   4854  CB  ILE   372      14.465  -9.915  -8.577  1.00 10.00      B   
ATOM   4855  CG1 ILE   372      15.825 -10.093  -9.253  1.00 10.00      B   
ATOM   4856  CG2 ILE   372      14.327  -8.508  -8.019  1.00 10.00      B   
ATOM   4857  CD1 ILE   372      15.917  -9.428 -10.607  1.00 10.00      B   
ATOM   4858  C   ILE   372      12.771 -11.016  -7.141  1.00 10.00      B   
ATOM   4859  O   ILE   372      11.956 -11.313  -8.012  1.00 10.00      B   
ATOM   4860  N   ILE   373      12.425 -10.732  -5.895  1.00 10.00      B   
ATOM   4861  HN  ILE   373      13.127 -10.512  -5.242  1.00 10.00      B   
ATOM   4862  CA  ILE   373      11.031 -10.728  -5.469  1.00 10.00      B   
ATOM   4863  CB  ILE   373      10.751 -11.779  -4.373  1.00 10.00      B   
ATOM   4864  CG1 ILE   373      11.098 -13.183  -4.884  1.00 10.00      B   
ATOM   4865  CG2 ILE   373       9.293 -11.716  -3.935  1.00 10.00      B   
ATOM   4866  CD1 ILE   373      10.880 -14.284  -3.866  1.00 10.00      B   
ATOM   4867  C   ILE   373      10.657  -9.335  -4.968  1.00 10.00      B   
ATOM   4868  O   ILE   373      11.161  -8.877  -3.941  1.00 10.00      B   
ATOM   4869  N   SER   374       9.795  -8.658  -5.709  1.00 10.00      B   
ATOM   4870  HN  SER   374       9.425  -9.078  -6.518  1.00 10.00      B   
ATOM   4871  CA  SER   374       9.378  -7.313  -5.356  1.00 10.00      B   
ATOM   4872  CB  SER   374       9.618  -6.363  -6.536  1.00 10.00      B   
ATOM   4873  OG  SER   374       9.511  -5.004  -6.139  1.00 10.00      B   
ATOM   4874  HG  SER   374       8.881  -4.553  -6.709  1.00 10.00      B   
ATOM   4875  C   SER   374       7.916  -7.269  -4.935  1.00 10.00      B   
ATOM   4876  O   SER   374       7.033  -7.751  -5.650  1.00 10.00      B   
ATOM   4877  N   LYS   375       7.673  -6.695  -3.767  1.00 10.00      B   
ATOM   4878  HN  LYS   375       8.430  -6.347  -3.240  1.00 10.00      B   
ATOM   4879  CA  LYS   375       6.326  -6.553  -3.237  1.00 10.00      B   
ATOM   4880  CB  LYS   375       6.135  -7.452  -2.008  1.00 10.00      B   
ATOM   4881  CG  LYS   375       5.793  -8.901  -2.327  1.00 10.00      B   
ATOM   4882  CD  LYS   375       4.423  -9.008  -2.975  1.00 10.00      B   
ATOM   4883  CE  LYS   375       3.679 -10.258  -2.529  1.00 10.00      B   
ATOM   4884  NZ  LYS   375       4.233 -11.498  -3.133  1.00 10.00      B   
ATOM   4885  HZ1 LYS   375       5.118 -11.767  -2.660  1.00 10.00      B   
ATOM   4886  HZ2 LYS   375       4.424 -11.352  -4.151  1.00 10.00      B   
ATOM   4887  HZ3 LYS   375       3.549 -12.275  -3.034  1.00 10.00      B   
ATOM   4888  C   LYS   375       6.083  -5.094  -2.865  1.00 10.00      B   
ATOM   4889  O   LYS   375       6.687  -4.577  -1.925  1.00 10.00      B   
ATOM   4890  N   GLY   376       5.213  -4.428  -3.608  1.00 10.00      B   
ATOM   4891  HN  GLY   376       4.747  -4.890  -4.340  1.00 10.00      B   
ATOM   4892  CA  GLY   376       4.933  -3.031  -3.335  1.00 10.00      B   
ATOM   4893  C   GLY   376       3.452  -2.737  -3.255  1.00 10.00      B   
ATOM   4894  O   GLY   376       2.670  -3.223  -4.076  1.00 10.00      B   
ATOM   4895  N   ILE   377       3.066  -1.930  -2.277  1.00 10.00      B   
ATOM   4896  HN  ILE   377       3.742  -1.557  -1.666  1.00 10.00      B   
ATOM   4897  CA  ILE   377       1.666  -1.571  -2.088  1.00 10.00      B   
ATOM   4898  CB  ILE   377       1.126  -2.078  -0.729  1.00 10.00      B   
ATOM   4899  CG1 ILE   377       1.423  -3.569  -0.554  1.00 10.00      B   
ATOM   4900  CG2 ILE   377      -0.371  -1.821  -0.608  1.00 10.00      B   
ATOM   4901  CD1 ILE   377       1.075  -4.107   0.815  1.00 10.00      B   
ATOM   4902  C   ILE   377       1.485  -0.057  -2.167  1.00 10.00      B   
ATOM   4903  O   ILE   377       2.318   0.706  -1.669  1.00 10.00      B   
ATOM   4904  N   SER   378       0.409   0.369  -2.808  1.00 10.00      B   
ATOM   4905  HN  SER   378      -0.206  -0.291  -3.202  1.00 10.00      B   
ATOM   4906  CA  SER   378       0.106   1.783  -2.944  1.00 10.00      B   
ATOM   4907  CB  SER   378       0.167   2.191  -4.419  1.00 10.00      B   
ATOM   4908  OG  SER   378       0.443   3.574  -4.569  1.00 10.00      B   
ATOM   4909  HG  SER   378       0.317   3.827  -5.494  1.00 10.00      B   
ATOM   4910  C   SER   378      -1.277   2.063  -2.361  1.00 10.00      B   
ATOM   4911  O   SER   378      -2.220   1.298  -2.587  1.00 10.00      B   
ATOM   4912  N   ALA   379      -1.390   3.139  -1.597  1.00 10.00      B   
ATOM   4913  HN  ALA   379      -0.601   3.708  -1.448  1.00 10.00      B   
ATOM   4914  CA  ALA   379      -2.652   3.505  -0.976  1.00 10.00      B   
ATOM   4915  CB  ALA   379      -2.642   3.108   0.490  1.00 10.00      B   
ATOM   4916  C   ALA   379      -2.909   4.999  -1.125  1.00 10.00      B   
ATOM   4917  O   ALA   379      -2.000   5.763  -1.449  1.00 10.00      B   
ATOM   4918  N   GLY   380      -4.140   5.419  -0.874  1.00 10.00      B   
ATOM   4919  HN  GLY   380      -4.826   4.773  -0.596  1.00 10.00      B   
ATOM   4920  CA  GLY   380      -4.477   6.822  -1.002  1.00 10.00      B   
ATOM   4921  C   GLY   380      -4.413   7.275  -2.447  1.00 10.00      B   
ATOM   4922  O   GLY   380      -5.214   6.840  -3.269  1.00 10.00      B   
ATOM   4923  N   HIS   381      -3.454   8.142  -2.755  1.00 10.00      B   
ATOM   4924  HN  HIS   381      -2.852   8.458  -2.047  1.00 10.00      B   
ATOM   4925  CA  HIS   381      -3.269   8.644  -4.111  1.00 10.00      B   
ATOM   4926  CB  HIS   381      -3.758  10.095  -4.221  1.00 10.00      B   
ATOM   4927  CG  HIS   381      -5.245  10.249  -4.324  1.00 10.00      B   
ATOM   4928  ND1 HIS   381      -5.896  10.490  -5.514  1.00 10.00      B   
ATOM   4929  HD1 HIS   381      -5.470  10.573  -6.395  1.00 10.00      B   
ATOM   4930  CD2 HIS   381      -6.208  10.218  -3.373  1.00 10.00      B   
ATOM   4931  CE1 HIS   381      -7.193  10.601  -5.289  1.00 10.00      B   
ATOM   4932  NE2 HIS   381      -7.407  10.440  -3.999  1.00 10.00      B   
ATOM   4933  HE2 HIS   381      -8.285  10.482  -3.556  1.00 10.00      B   
ATOM   4934  C   HIS   381      -1.794   8.576  -4.493  1.00 10.00      B   
ATOM   4935  O   HIS   381      -1.328   9.337  -5.342  1.00 10.00      B   
ATOM   4936  N   SER   382      -1.065   7.659  -3.864  1.00 10.00      B   
ATOM   4937  HN  SER   382      -1.496   7.069  -3.209  1.00 10.00      B   
ATOM   4938  CA  SER   382       0.359   7.503  -4.123  1.00 10.00      B   
ATOM   4939  CB  SER   382       1.043   6.796  -2.950  1.00 10.00      B   
ATOM   4940  OG  SER   382       0.437   5.544  -2.673  1.00 10.00      B   
ATOM   4941  HG  SER   382       0.462   4.987  -3.465  1.00 10.00      B   
ATOM   4942  C   SER   382       0.637   6.755  -5.424  1.00 10.00      B   
ATOM   4943  O   SER   382      -0.225   6.042  -5.951  1.00 10.00      B   
ATOM   4944  N   GLN   383       1.852   6.920  -5.931  1.00 10.00      B   
ATOM   4945  HN  GLN   383       2.489   7.498  -5.460  1.00 10.00      B   
ATOM   4946  CA  GLN   383       2.274   6.264  -7.156  1.00 10.00      B   
ATOM   4947  CB  GLN   383       2.550   7.296  -8.253  1.00 10.00      B   
ATOM   4948  CG  GLN   383       1.299   7.810  -8.950  1.00 10.00      B   
ATOM   4949  CD  GLN   383       0.650   6.759  -9.827  1.00 10.00      B   
ATOM   4950  OE1 GLN   383       1.327   5.887 -10.379  1.00 10.00      B   
ATOM   4951  NE2 GLN   383      -0.666   6.825  -9.953  1.00 10.00      B   
ATOM   4952 HE21 GLN   383      -1.143   7.538  -9.476  1.00 10.00      B   
ATOM   4953 HE22 GLN   383      -1.109   6.164 -10.525  1.00 10.00      B   
ATOM   4954  C   GLN   383       3.517   5.421  -6.889  1.00 10.00      B   
ATOM   4955  O   GLN   383       4.618   5.954  -6.716  1.00 10.00      B   
ATOM   4956  N   ASN   384       3.334   4.110  -6.834  1.00 10.00      B   
ATOM   4957  HN  ASN   384       2.435   3.745  -6.982  1.00 10.00      B   
ATOM   4958  CA  ASN   384       4.434   3.191  -6.573  1.00 10.00      B   
ATOM   4959  CB  ASN   384       4.035   2.186  -5.487  1.00 10.00      B   
ATOM   4960  CG  ASN   384       5.234   1.532  -4.828  1.00 10.00      B   
ATOM   4961  OD1 ASN   384       5.819   0.590  -5.361  1.00 10.00      B   
ATOM   4962  ND2 ASN   384       5.595   2.017  -3.652  1.00 10.00      B   
ATOM   4963 HD21 ASN   384       5.069   2.761  -3.274  1.00 10.00      B   
ATOM   4964 HD22 ASN   384       6.370   1.621  -3.202  1.00 10.00      B   
ATOM   4965  C   ASN   384       4.815   2.442  -7.843  1.00 10.00      B   
ATOM   4966  O   ASN   384       3.967   1.819  -8.480  1.00 10.00      B   
ATOM   4967  N   SER   385       6.079   2.519  -8.226  1.00 10.00      B   
ATOM   4968  HN  SER   385       6.718   3.050  -7.700  1.00 10.00      B   
ATOM   4969  CA  SER   385       6.542   1.829  -9.417  1.00 10.00      B   
ATOM   4970  CB  SER   385       6.736   2.806 -10.580  1.00 10.00      B   
ATOM   4971  OG  SER   385       7.466   3.951 -10.174  1.00 10.00      B   
ATOM   4972  HG  SER   385       8.417   3.814 -10.368  1.00 10.00      B   
ATOM   4973  C   SER   385       7.822   1.055  -9.138  1.00 10.00      B   
ATOM   4974  O   SER   385       8.551   1.364  -8.193  1.00 10.00      B   
ATOM   4975  N   TYR   386       8.076   0.041  -9.952  1.00 10.00      B   
ATOM   4976  HN  TYR   386       7.444  -0.158 -10.674  1.00 10.00      B   
ATOM   4977  CA  TYR   386       9.265  -0.781  -9.810  1.00 10.00      B   
ATOM   4978  CB  TYR   386       8.875  -2.225  -9.472  1.00 10.00      B   
ATOM   4979  CG  TYR   386      10.008  -3.224  -9.593  1.00 10.00      B   
ATOM   4980  CD1 TYR   386      11.029  -3.265  -8.652  1.00 10.00      B   
ATOM   4981  CD2 TYR   386      10.055  -4.125 -10.650  1.00 10.00      B   
ATOM   4982  CE1 TYR   386      12.064  -4.175  -8.762  1.00 10.00      B   
ATOM   4983  CE2 TYR   386      11.084  -5.037 -10.766  1.00 10.00      B   
ATOM   4984  CZ  TYR   386      12.086  -5.059  -9.820  1.00 10.00      B   
ATOM   4985  OH  TYR   386      13.113  -5.965  -9.934  1.00 10.00      B   
ATOM   4986  HH  TYR   386      13.066  -6.591  -9.206  1.00 10.00      B   
ATOM   4987  C   TYR   386      10.084  -0.739 -11.092  1.00 10.00      B   
ATOM   4988  O   TYR   386       9.608  -1.146 -12.152  1.00 10.00      B   
ATOM   4989  N   ARG   387      11.303  -0.235 -10.994  1.00 10.00      B   
ATOM   4990  HN  ARG   387      11.619   0.085 -10.118  1.00 10.00      B   
ATOM   4991  CA  ARG   387      12.187  -0.147 -12.148  1.00 10.00      B   
ATOM   4992  CB  ARG   387      12.799   1.251 -12.266  1.00 10.00      B   
ATOM   4993  CG  ARG   387      13.116   1.654 -13.697  1.00 10.00      B   
ATOM   4994  CD  ARG   387      14.072   2.835 -13.761  1.00 10.00      B   
ATOM   4995  NE  ARG   387      13.533   4.028 -13.110  1.00 10.00      B   
ATOM   4996  HE  ARG   387      12.817   3.897 -12.446  1.00 10.00      B   
ATOM   4997  CZ  ARG   387      13.951   5.270 -13.358  1.00 10.00      B   
ATOM   4998  NH1 ARG   387      14.911   5.490 -14.250  1.00 10.00      B   
ATOM   4999 HH11 ARG   387      15.341   4.692 -14.763  1.00 10.00      B   
ATOM   5000 HH12 ARG   387      15.240   6.460 -14.439  1.00 10.00      B   
ATOM   5001  NH2 ARG   387      13.408   6.290 -12.707  1.00 10.00      B   
ATOM   5002 HH21 ARG   387      12.648   6.113 -11.997  1.00 10.00      B   
ATOM   5003 HH22 ARG   387      13.730   7.267 -12.888  1.00 10.00      B   
ATOM   5004  C   ARG   387      13.287  -1.198 -12.053  1.00 10.00      B   
ATOM   5005  O   ARG   387      14.336  -0.963 -11.458  1.00 10.00      B   
ATOM   5006  N   GLY   388      13.042  -2.357 -12.643  1.00 10.00      B   
ATOM   5007  HN  GLY   388      12.203  -2.476 -13.138  1.00 10.00      B   
ATOM   5008  CA  GLY   388      14.011  -3.433 -12.596  1.00 10.00      B   
ATOM   5009  C   GLY   388      14.737  -3.613 -13.909  1.00 10.00      B   
ATOM   5010  O   GLY   388      14.164  -3.400 -14.978  1.00 10.00      B   
ATOM   5011  N   LEU   389      16.000  -3.999 -13.831  1.00 10.00      B   
ATOM   5012  HN  LEU   389      16.405  -4.138 -12.946  1.00 10.00      B   
ATOM   5013  CA  LEU   389      16.811  -4.210 -15.019  1.00 10.00      B   
ATOM   5014  CB  LEU   389      17.860  -3.099 -15.150  1.00 10.00      B   
ATOM   5015  CG  LEU   389      18.920  -3.290 -16.236  1.00 10.00      B   
ATOM   5016  CD1 LEU   389      18.306  -3.161 -17.621  1.00 10.00      B   
ATOM   5017  CD2 LEU   389      20.062  -2.302 -16.051  1.00 10.00      B   
ATOM   5018  C   LEU   389      17.497  -5.571 -14.985  1.00 10.00      B   
ATOM   5019  O   LEU   389      18.191  -5.907 -14.023  1.00 10.00      B   
ATOM   5020  N   VAL   390      17.285  -6.351 -16.033  1.00 10.00      B   
ATOM   5021  HN  VAL   390      16.699  -6.027 -16.755  1.00 10.00      B   
ATOM   5022  CA  VAL   390      17.890  -7.668 -16.157  1.00 10.00      B   
ATOM   5023  CB  VAL   390      16.823  -8.761 -16.403  1.00 10.00      B   
ATOM   5024  CG1 VAL   390      17.470 -10.133 -16.528  1.00 10.00      B   
ATOM   5025  CG2 VAL   390      15.782  -8.757 -15.292  1.00 10.00      B   
ATOM   5026  C   VAL   390      18.877  -7.649 -17.322  1.00 10.00      B   
ATOM   5027  O   VAL   390      18.487  -7.789 -18.478  1.00 10.00      B   
ATOM   5028  N   LYS   391      20.151  -7.460 -17.018  1.00 10.00      B   
ATOM   5029  HN  LYS   391      20.414  -7.371 -16.077  1.00 10.00      B   
ATOM   5030  CA  LYS   391      21.175  -7.401 -18.048  1.00 10.00      B   
ATOM   5031  CB  LYS   391      22.038  -6.149 -17.867  1.00 10.00      B   
ATOM   5032  CG  LYS   391      22.928  -5.821 -19.055  1.00 10.00      B   
ATOM   5033  CD  LYS   391      23.482  -4.409 -18.953  1.00 10.00      B   
ATOM   5034  CE  LYS   391      24.443  -4.106 -20.091  1.00 10.00      B   
ATOM   5035  NZ  LYS   391      24.902  -2.693 -20.071  1.00 10.00      B   
ATOM   5036  HZ1 LYS   391      25.208  -2.428 -19.111  1.00 10.00      B   
ATOM   5037  HZ2 LYS   391      24.132  -2.061 -20.365  1.00 10.00      B   
ATOM   5038  HZ3 LYS   391      25.705  -2.569 -20.722  1.00 10.00      B   
ATOM   5039  C   LYS   391      22.036  -8.659 -18.038  1.00 10.00      B   
ATOM   5040  O   LYS   391      22.798  -8.902 -17.101  1.00 10.00      B   
ATOM   5041  N   ILE   392      21.905  -9.460 -19.082  1.00 10.00      B   
ATOM   5042  HN  ILE   392      21.282  -9.210 -19.805  1.00 10.00      B   
ATOM   5043  CA  ILE   392      22.665 -10.694 -19.197  1.00 10.00      B   
ATOM   5044  CB  ILE   392      21.746 -11.909 -19.449  1.00 10.00      B   
ATOM   5045  CG1 ILE   392      20.580 -11.917 -18.451  1.00 10.00      B   
ATOM   5046  CG2 ILE   392      22.543 -13.202 -19.342  1.00 10.00      B   
ATOM   5047  CD1 ILE   392      19.490 -12.911 -18.790  1.00 10.00      B   
ATOM   5048  C   ILE   392      23.683 -10.579 -20.327  1.00 10.00      B   
ATOM   5049  O   ILE   392      23.317 -10.371 -21.486  1.00 10.00      B   
ATOM   5050  N   MET   393      24.956 -10.693 -19.982  1.00 10.00      B   
ATOM   5051  HN  MET   393      25.185 -10.857 -19.039  1.00 10.00      B   
ATOM   5052  CA  MET   393      26.029 -10.595 -20.962  1.00 10.00      B   
ATOM   5053  CB  MET   393      27.318 -10.097 -20.294  1.00 10.00      B   
ATOM   5054  CG  MET   393      27.180  -8.752 -19.596  1.00 10.00      B   
ATOM   5055  SD  MET   393      26.741  -7.412 -20.725  1.00 10.00      B   
ATOM   5056  CE  MET   393      28.305  -7.146 -21.559  1.00 10.00      B   
ATOM   5057  C   MET   393      26.266 -11.946 -21.636  1.00 10.00      B   
ATOM   5058  O   MET   393      25.915 -12.988 -21.084  1.00 10.00      B   
ATOM   5059  N   PRO   394      26.870 -11.950 -22.839  1.00 10.00      B   
ATOM   5060  CA  PRO   394      27.153 -13.190 -23.582  1.00 10.00      B   
ATOM   5061  CB  PRO   394      27.701 -12.691 -24.922  1.00 10.00      B   
ATOM   5062  CG  PRO   394      28.223 -11.327 -24.633  1.00 10.00      B   
ATOM   5063  CD  PRO   394      27.316 -10.756 -23.580  1.00 10.00      B   
ATOM   5064  C   PRO   394      28.195 -14.060 -22.877  1.00 10.00      B   
ATOM   5065  O   PRO   394      28.378 -15.229 -23.213  1.00 10.00      B   
ATOM   5066  N   THR   395      28.864 -13.482 -21.893  1.00 10.00      B   
ATOM   5067  HN  THR   395      28.679 -12.546 -21.672  1.00 10.00      B   
ATOM   5068  CA  THR   395      29.879 -14.196 -21.140  1.00 10.00      B   
ATOM   5069  CB  THR   395      30.950 -13.219 -20.623  1.00 10.00      B   
ATOM   5070  OG1 THR   395      30.308 -12.046 -20.102  1.00 10.00      B   
ATOM   5071  HG1 THR   395      30.180 -12.156 -19.149  1.00 10.00      B   
ATOM   5072  CG2 THR   395      31.896 -12.821 -21.744  1.00 10.00      B   
ATOM   5073  C   THR   395      29.264 -14.942 -19.956  1.00 10.00      B   
ATOM   5074  O   THR   395      29.921 -15.766 -19.317  1.00 10.00      B   
ATOM   5075  N   ALA   396      27.995 -14.658 -19.678  1.00 10.00      B   
ATOM   5076  HN  ALA   396      27.516 -14.017 -20.244  1.00 10.00      B   
ATOM   5077  CA  ALA   396      27.292 -15.282 -18.566  1.00 10.00      B   
ATOM   5078  CB  ALA   396      26.260 -14.324 -17.994  1.00 10.00      B   
ATOM   5079  C   ALA   396      26.633 -16.591 -18.985  1.00 10.00      B   
ATOM   5080  O   ALA   396      25.405 -16.696 -19.033  1.00 10.00      B   
ATOM   5081  N   THR   397      27.453 -17.582 -19.296  1.00 10.00      B   
ATOM   5082  HN  THR   397      28.422 -17.433 -19.256  1.00 10.00      B   
ATOM   5083  CA  THR   397      26.957 -18.884 -19.709  1.00 10.00      B   
ATOM   5084  CB  THR   397      28.111 -19.757 -20.224  1.00 10.00      B   
ATOM   5085  OG1 THR   397      29.123 -18.906 -20.780  1.00 10.00      B   
ATOM   5086  HG1 THR   397      29.133 -19.010 -21.738  1.00 10.00      B   
ATOM   5087  CG2 THR   397      27.613 -20.709 -21.299  1.00 10.00      B   
ATOM   5088  C   THR   397      26.257 -19.600 -18.552  1.00 10.00      B   
ATOM   5089  O   THR   397      26.745 -19.589 -17.419  1.00 10.00      B   
ATOM   5090  N   ASN   398      25.102 -20.194 -18.848  1.00 10.00      B   
ATOM   5091  HN  ASN   398      24.763 -20.132 -19.766  1.00 10.00      B   
ATOM   5092  CA  ASN   398      24.310 -20.930 -17.858  1.00 10.00      B   
ATOM   5093  CB  ASN   398      25.108 -22.087 -17.241  1.00 10.00      B   
ATOM   5094  CG  ASN   398      24.227 -23.254 -16.834  1.00 10.00      B   
ATOM   5095  OD1 ASN   398      23.232 -23.560 -17.490  1.00 10.00      B   
ATOM   5096  ND2 ASN   398      24.588 -23.918 -15.750  1.00 10.00      B   
ATOM   5097 HD21 ASN   398      25.397 -23.623 -15.273  1.00 10.00      B   
ATOM   5098 HD22 ASN   398      24.036 -24.675 -15.465  1.00 10.00      B   
ATOM   5099  C   ASN   398      23.753 -20.009 -16.772  1.00 10.00      B   
ATOM   5100  O   ASN   398      23.620 -20.401 -15.609  1.00 10.00      B   
ATOM   5101  N   ALA   399      23.413 -18.786 -17.162  1.00 10.00      B   
ATOM   5102  HN  ALA   399      23.539 -18.532 -18.101  1.00 10.00      B   
ATOM   5103  CA  ALA   399      22.865 -17.809 -16.230  1.00 10.00      B   
ATOM   5104  CB  ALA   399      23.097 -16.398 -16.747  1.00 10.00      B   
ATOM   5105  C   ALA   399      21.378 -18.054 -15.993  1.00 10.00      B   
ATOM   5106  O   ALA   399      20.632 -18.365 -16.926  1.00 10.00      B   
ATOM   5107  N   ARG   400      20.955 -17.923 -14.743  1.00 10.00      B   
ATOM   5108  HN  ARG   400      21.603 -17.667 -14.046  1.00 10.00      B   
ATOM   5109  CA  ARG   400      19.560 -18.125 -14.364  1.00 10.00      B   
ATOM   5110  CB  ARG   400      19.429 -19.372 -13.480  1.00 10.00      B   
ATOM   5111  CG  ARG   400      20.053 -20.636 -14.056  1.00 10.00      B   
ATOM   5112  CD  ARG   400      19.266 -21.154 -15.250  1.00 10.00      B   
ATOM   5113  NE  ARG   400      19.995 -20.992 -16.511  1.00 10.00      B   
ATOM   5114  HE  ARG   400      20.474 -20.144 -16.646  1.00 10.00      B   
ATOM   5115  CZ  ARG   400      20.037 -21.915 -17.471  1.00 10.00      B   
ATOM   5116  NH1 ARG   400      19.394 -23.066 -17.312  1.00 10.00      B   
ATOM   5117 HH11 ARG   400      18.855 -23.250 -16.436  1.00 10.00      B   
ATOM   5118 HH12 ARG   400      19.422 -23.792 -18.061  1.00 10.00      B   
ATOM   5119  NH2 ARG   400      20.720 -21.688 -18.591  1.00 10.00      B   
ATOM   5120 HH21 ARG   400      21.229 -20.787 -18.729  1.00 10.00      B   
ATOM   5121 HH22 ARG   400      20.749 -22.412 -19.343  1.00 10.00      B   
ATOM   5122  C   ARG   400      19.062 -16.906 -13.592  1.00 10.00      B   
ATOM   5123  O   ARG   400      19.780 -16.368 -12.747  1.00 10.00      B   
ATOM   5124  N   ASN   401      17.843 -16.462 -13.873  1.00 10.00      B   
ATOM   5125  HN  ASN   401      17.300 -16.929 -14.549  1.00 10.00      B   
ATOM   5126  CA  ASN   401      17.289 -15.299 -13.186  1.00 10.00      B   
ATOM   5127  CB  ASN   401      17.774 -13.995 -13.833  1.00 10.00      B   
ATOM   5128  CG  ASN   401      17.308 -12.740 -13.109  1.00 10.00      B   
ATOM   5129  OD1 ASN   401      17.122 -11.692 -13.723  1.00 10.00      B   
ATOM   5130  ND2 ASN   401      17.134 -12.827 -11.796  1.00 10.00      B   
ATOM   5131 HD21 ASN   401      17.316 -13.690 -11.356  1.00 10.00      B   
ATOM   5132 HD22 ASN   401      16.825 -12.029 -11.319  1.00 10.00      B   
ATOM   5133  C   ASN   401      15.764 -15.340 -13.134  1.00 10.00      B   
ATOM   5134  O   ASN   401      15.097 -15.516 -14.156  1.00 10.00      B   
ATOM   5135  N   PHE   402      15.226 -15.192 -11.931  1.00 10.00      B   
ATOM   5136  HN  PHE   402      15.819 -15.083 -11.156  1.00 10.00      B   
ATOM   5137  CA  PHE   402      13.786 -15.185 -11.713  1.00 10.00      B   
ATOM   5138  CB  PHE   402      13.413 -16.206 -10.629  1.00 10.00      B   
ATOM   5139  CG  PHE   402      13.994 -17.577 -10.843  1.00 10.00      B   
ATOM   5140  CD1 PHE   402      15.214 -17.922 -10.280  1.00 10.00      B   
ATOM   5141  CD2 PHE   402      13.324 -18.521 -11.606  1.00 10.00      B   
ATOM   5142  CE1 PHE   402      15.752 -19.179 -10.475  1.00 10.00      B   
ATOM   5143  CE2 PHE   402      13.856 -19.780 -11.804  1.00 10.00      B   
ATOM   5144  CZ  PHE   402      15.073 -20.110 -11.237  1.00 10.00      B   
ATOM   5145  C   PHE   402      13.359 -13.789 -11.270  1.00 10.00      B   
ATOM   5146  O   PHE   402      13.940 -13.228 -10.337  1.00 10.00      B   
ATOM   5147  N   THR   403      12.369 -13.221 -11.947  1.00 10.00      B   
ATOM   5148  HN  THR   403      11.951 -13.709 -12.690  1.00 10.00      B   
ATOM   5149  CA  THR   403      11.881 -11.889 -11.612  1.00 10.00      B   
ATOM   5150  CB  THR   403      12.087 -10.907 -12.780  1.00 10.00      B   
ATOM   5151  OG1 THR   403      13.149 -11.377 -13.621  1.00 10.00      B   
ATOM   5152  HG1 THR   403      13.481 -12.211 -13.273  1.00 10.00      B   
ATOM   5153  CG2 THR   403      12.430  -9.519 -12.258  1.00 10.00      B   
ATOM   5154  C   THR   403      10.396 -11.920 -11.256  1.00 10.00      B   
ATOM   5155  O   THR   403       9.547 -12.147 -12.120  1.00 10.00      B   
ATOM   5156  N   GLN   404      10.094 -11.699  -9.986  1.00 10.00      B   
ATOM   5157  HN  GLN   404      10.822 -11.548  -9.341  1.00 10.00      B   
ATOM   5158  CA  GLN   404       8.717 -11.690  -9.510  1.00 10.00      B   
ATOM   5159  CB  GLN   404       8.531 -12.726  -8.398  1.00 10.00      B   
ATOM   5160  CG  GLN   404       7.123 -12.781  -7.829  1.00 10.00      B   
ATOM   5161  CD  GLN   404       6.989 -13.774  -6.694  1.00 10.00      B   
ATOM   5162  OE1 GLN   404       7.710 -14.768  -6.629  1.00 10.00      B   
ATOM   5163  NE2 GLN   404       6.054 -13.518  -5.797  1.00 10.00      B   
ATOM   5164 HE21 GLN   404       5.505 -12.704  -5.915  1.00 10.00      B   
ATOM   5165 HE22 GLN   404       5.943 -14.144  -5.053  1.00 10.00      B   
ATOM   5166  C   GLN   404       8.332 -10.301  -9.005  1.00 10.00      B   
ATOM   5167  O   GLN   404       8.994  -9.744  -8.127  1.00 10.00      B
[truncated: 65,378 more chars]
