# Supplementary material for: Large-scale discovery of protein interactions at residue resolution using co-evolution calculated from genomic sequences
Source: Nat Commun. 2021 Mar 2;12:1396. doi: 10.1038/s41467-021-21636-z (PMC7925567; doi:10.1038/s41467-021-21636-z)
Supplement: Supplementary file 13 — Supplementary Data 11 [file 41467_2021_21636_MOESM13_ESM.zip › supplementary_prediction/cep_exp06715_SUFC_SUFB/models/haddock_top_4_haddock_86w.pdb]

REMARK FILENAME="haddock_86w.pdb0"
REMARK ===============================================================
REMARK HADDOCK run for haddock
REMARK initial structure: haddock_86.pdb
REMARK final NOE weights: unambig 50 amb: 50
REMARK ===============================================================
REMARK            total,bonds,angles,improper,dihe,vdw,elec,air,cdih,coup,rdcs,vean,dani,xpcs,rg
REMARK energies: 386.547, 0, 0, 0, 0, -56.6371, -115.735, 558.919, 0, 0, 0, 0, 0, 0, 0
REMARK ===============================================================
REMARK            bonds,angles,impropers,dihe,air,cdih,coup,rdcs,vean,dani,xpcs
REMARK rms-dev.: 0,0,0,0,25.6292,0,0, 0, 0, 0, 0
REMARK ===============================================================
REMARK               air,cdih,coup,rdcs,vean,dani,xpcs
REMARK               >0.3,>5,>1,>0,>5,>0.2,>0.2
REMARK violations.: 4, 0, 0, 0, 0, 0, 0
REMARK ===============================================================
REMARK                        CVpartition#,violations,rms
REMARK AIRs cross-validation: 2, 0, NaN
REMARK ===============================================================
REMARK NCS energy: 0
REMARK ===============================================================
REMARK Symmetry energy: 0
REMARK ===============================================================
REMARK Desolvation energy: -2.27634
REMARK Internal energy free molecules: 131509
REMARK Internal energy complex: -24404.9
REMARK Binding energy: -156088
REMARK ===============================================================
REMARK buried surface area: 1645.97
REMARK ===============================================================
REMARK water - chain1: 0 0 0
REMARK water - chain2: 0 0 0
REMARK water - chain3: 0 0 0
REMARK water - chain4: 0 0 0
REMARK water - chain5: 0 0 0
REMARK water - chain6: 0 0 0
REMARK ===============================================================
REMARK water - water: 0 0 0
REMARK ===============================================================
REMARK DATE:05-Aug-2020  11:36:09       created by user: he47
REMARK VERSION:1.3
ATOM      1  CB  MET     1     -39.329  -0.275 -11.791  1.00 10.00      A   
ATOM      2  CG  MET     1     -37.936   0.115 -11.316  1.00 10.00      A   
ATOM      3  SD  MET     1     -37.962   1.448 -10.099  1.00 10.00      A   
ATOM      4  CE  MET     1     -37.658   2.869 -11.149  1.00 10.00      A   
ATOM      5  C   MET     1     -38.647  -2.633 -12.375  1.00 10.00      A   
ATOM      6  O   MET     1     -37.810  -3.199 -13.078  1.00 10.00      A   
ATOM      7  N   MET     1     -40.734  -1.671 -13.286  1.00 10.00      A   
ATOM      8  HT1 MET     1     -41.284  -2.029 -12.483  1.00 10.00      A   
ATOM      9  HT2 MET     1     -40.729  -2.391 -14.037  1.00 10.00      A   
ATOM     10  HT3 MET     1     -41.191  -0.815 -13.651  1.00 10.00      A   
ATOM     11  CA  MET     1     -39.348  -1.370 -12.866  1.00 10.00      A   
ATOM     12  N   LEU     2     -38.994  -3.082 -11.176  1.00 10.00      A   
ATOM     13  HN  LEU     2     -39.680  -2.603 -10.658  1.00 10.00      A   
ATOM     14  CA  LEU     2     -38.391  -4.278 -10.609  1.00 10.00      A   
ATOM     15  CB  LEU     2     -37.655  -3.934  -9.311  1.00 10.00      A   
ATOM     16  CG  LEU     2     -36.909  -5.083  -8.628  1.00 10.00      A   
ATOM     17  CD1 LEU     2     -35.704  -5.510  -9.453  1.00 10.00      A   
ATOM     18  CD2 LEU     2     -36.486  -4.684  -7.221  1.00 10.00      A   
ATOM     19  C   LEU     2     -39.462  -5.323 -10.338  1.00 10.00      A   
ATOM     20  O   LEU     2     -40.478  -5.029  -9.703  1.00 10.00      A   
ATOM     21  N   SER     3     -39.246  -6.528 -10.829  1.00 10.00      A   
ATOM     22  HN  SER     3     -38.427  -6.700 -11.347  1.00 10.00      A   
ATOM     23  CA  SER     3     -40.196  -7.605 -10.639  1.00 10.00      A   
ATOM     24  CB  SER     3     -40.976  -7.841 -11.936  1.00 10.00      A   
ATOM     25  OG  SER     3     -42.216  -8.484 -11.689  1.00 10.00      A   
ATOM     26  HG  SER     3     -42.754  -7.929 -11.096  1.00 10.00      A   
ATOM     27  C   SER     3     -39.483  -8.882 -10.201  1.00 10.00      A   
ATOM     28  O   SER     3     -38.822  -9.546 -11.004  1.00 10.00      A   
ATOM     29  N   ILE     4     -39.592  -9.197  -8.920  1.00 10.00      A   
ATOM     30  HN  ILE     4     -40.109  -8.608  -8.322  1.00 10.00      A   
ATOM     31  CA  ILE     4     -38.982 -10.395  -8.369  1.00 10.00      A   
ATOM     32  CB  ILE     4     -38.402 -10.134  -6.962  1.00 10.00      A   
ATOM     33  CG1 ILE     4     -37.598  -8.829  -6.951  1.00 10.00      A   
ATOM     34  CG2 ILE     4     -37.527 -11.300  -6.529  1.00 10.00      A   
ATOM     35  CD1 ILE     4     -37.201  -8.359  -5.568  1.00 10.00      A   
ATOM     36  C   ILE     4     -40.044 -11.485  -8.288  1.00 10.00      A   
ATOM     37  O   ILE     4     -41.092 -11.290  -7.671  1.00 10.00      A   
ATOM     38  N   LYS     5     -39.784 -12.617  -8.921  1.00 10.00      A   
ATOM     39  HN  LYS     5     -38.926 -12.721  -9.394  1.00 10.00      A   
ATOM     40  CA  LYS     5     -40.741 -13.711  -8.939  1.00 10.00      A   
ATOM     41  CB  LYS     5     -41.242 -13.924 -10.370  1.00 10.00      A   
ATOM     42  CG  LYS     5     -42.554 -14.679 -10.483  1.00 10.00      A   
ATOM     43  CD  LYS     5     -42.984 -14.790 -11.937  1.00 10.00      A   
ATOM     44  CE  LYS     5     -44.376 -15.384 -12.067  1.00 10.00      A   
ATOM     45  NZ  LYS     5     -44.795 -15.494 -13.489  1.00 10.00      A   
ATOM     46  HZ1 LYS     5     -44.127 -16.097 -14.014  1.00 10.00      A   
ATOM     47  HZ2 LYS     5     -44.814 -14.555 -13.932  1.00 10.00      A   
ATOM     48  HZ3 LYS     5     -45.744 -15.916 -13.549  1.00 10.00      A   
ATOM     49  C   LYS     5     -40.136 -15.002  -8.401  1.00 10.00      A   
ATOM     50  O   LYS     5     -39.293 -15.620  -9.059  1.00 10.00      A   
ATOM     51  N   ASP     6     -40.577 -15.387  -7.201  1.00 10.00      A   
ATOM     52  HN  ASP     6     -41.237 -14.818  -6.744  1.00 10.00      A   
ATOM     53  CA  ASP     6     -40.132 -16.615  -6.529  1.00 10.00      A   
ATOM     54  CB  ASP     6     -40.858 -17.845  -7.094  1.00 10.00      A   
ATOM     55  CG  ASP     6     -40.750 -19.069  -6.203  1.00 10.00      A   
ATOM     56  OD1 ASP     6     -41.259 -19.031  -5.062  1.00 10.00      A   
ATOM     57  OD2 ASP     6     -40.168 -20.085  -6.645  1.00 10.00      A   
ATOM     58  C   ASP     6     -38.615 -16.801  -6.581  1.00 10.00      A   
ATOM     59  O   ASP     6     -38.110 -17.706  -7.239  1.00 10.00      A   
ATOM     60  N   LEU     7     -37.893 -15.933  -5.890  1.00 10.00      A   
ATOM     61  HN  LEU     7     -38.352 -15.214  -5.401  1.00 10.00      A   
ATOM     62  CA  LEU     7     -36.435 -16.000  -5.859  1.00 10.00      A   
ATOM     63  CB  LEU     7     -35.842 -14.591  -5.770  1.00 10.00      A   
ATOM     64  CG  LEU     7     -34.316 -14.498  -5.704  1.00 10.00      A   
ATOM     65  CD1 LEU     7     -33.684 -15.046  -6.974  1.00 10.00      A   
ATOM     66  CD2 LEU     7     -33.875 -13.063  -5.453  1.00 10.00      A   
ATOM     67  C   LEU     7     -35.925 -16.862  -4.704  1.00 10.00      A   
ATOM     68  O   LEU     7     -36.367 -16.717  -3.561  1.00 10.00      A   
ATOM     69  N   HIS     8     -34.999 -17.764  -5.017  1.00 10.00      A   
ATOM     70  HN  HIS     8     -34.700 -17.835  -5.954  1.00 10.00      A   
ATOM     71  CA  HIS     8     -34.400 -18.654  -4.025  1.00 10.00      A   
ATOM     72  CB  HIS     8     -34.657 -20.127  -4.382  1.00 10.00      A   
ATOM     73  CG  HIS     8     -36.100 -20.510  -4.495  1.00 10.00      A   
ATOM     74  ND1 HIS     8     -36.745 -21.320  -3.581  1.00 10.00      A   
ATOM     75  HD1 HIS     8     -36.338 -21.726  -2.785  1.00 10.00      A   
ATOM     76  CD2 HIS     8     -37.024 -20.196  -5.430  1.00 10.00      A   
ATOM     77  CE1 HIS     8     -38.002 -21.485  -3.954  1.00 10.00      A   
ATOM     78  NE2 HIS     8     -38.193 -20.811  -5.071  1.00 10.00      A   
ATOM     79  HE2 HIS     8     -39.048 -20.757  -5.572  1.00 10.00      A   
ATOM     80  C   HIS     8     -32.893 -18.413  -3.969  1.00 10.00      A   
ATOM     81  O   HIS     8     -32.177 -18.710  -4.926  1.00 10.00      A   
ATOM     82  N   VAL     9     -32.414 -17.864  -2.865  1.00 10.00      A   
ATOM     83  HN  VAL     9     -33.024 -17.655  -2.130  1.00 10.00      A   
ATOM     84  CA  VAL     9     -30.990 -17.580  -2.712  1.00 10.00      A   
ATOM     85  CB  VAL     9     -30.734 -16.088  -2.390  1.00 10.00      A   
ATOM     86  CG1 VAL     9     -29.249 -15.814  -2.190  1.00 10.00      A   
ATOM     87  CG2 VAL     9     -31.287 -15.202  -3.495  1.00 10.00      A   
ATOM     88  C   VAL     9     -30.366 -18.462  -1.632  1.00 10.00      A   
ATOM     89  O   VAL     9     -30.923 -18.613  -0.539  1.00 10.00      A   
ATOM     90  N   SER    10     -29.216 -19.043  -1.952  1.00 10.00      A   
ATOM     91  HN  SER    10     -28.825 -18.878  -2.836  1.00 10.00      A   
ATOM     92  CA  SER    10     -28.507 -19.910  -1.027  1.00 10.00      A   
ATOM     93  CB  SER    10     -28.150 -21.227  -1.724  1.00 10.00      A   
ATOM     94  OG  SER    10     -28.177 -21.076  -3.137  1.00 10.00      A   
ATOM     95  HG  SER    10     -27.536 -20.402  -3.397  1.00 10.00      A   
ATOM     96  C   SER    10     -27.247 -19.223  -0.509  1.00 10.00      A   
ATOM     97  O   SER    10     -26.418 -18.759  -1.290  1.00 10.00      A   
ATOM     98  N   VAL    11     -27.118 -19.147   0.809  1.00 10.00      A   
ATOM     99  HN  VAL    11     -27.815 -19.546   1.381  1.00 10.00      A   
ATOM    100  CA  VAL    11     -25.966 -18.514   1.438  1.00 10.00      A   
ATOM    101  CB  VAL    11     -26.363 -17.221   2.190  1.00 10.00      A   
ATOM    102  CG1 VAL    11     -25.177 -16.637   2.947  1.00 10.00      A   
ATOM    103  CG2 VAL    11     -26.931 -16.197   1.219  1.00 10.00      A   
ATOM    104  C   VAL    11     -25.302 -19.485   2.403  1.00 10.00      A   
ATOM    105  O   VAL    11     -25.908 -19.900   3.394  1.00 10.00      A   
ATOM    106  N   GLU    12     -24.059 -19.848   2.092  1.00 10.00      A   
ATOM    107  HN  GLU    12     -23.651 -19.485   1.276  1.00 10.00      A   
ATOM    108  CA  GLU    12     -23.284 -20.781   2.905  1.00 10.00      A   
ATOM    109  CB  GLU    12     -23.115 -20.278   4.340  1.00 10.00      A   
ATOM    110  CG  GLU    12     -22.234 -19.052   4.477  1.00 10.00      A   
ATOM    111  CD  GLU    12     -21.534 -19.010   5.815  1.00 10.00      A   
ATOM    112  OE1 GLU    12     -22.220 -19.121   6.853  1.00 10.00      A   
ATOM    113  OE2 GLU    12     -20.293 -18.872   5.837  1.00 10.00      A   
ATOM    114  C   GLU    12     -23.929 -22.158   2.902  1.00 10.00      A   
ATOM    115  O   GLU    12     -24.058 -22.796   3.948  1.00 10.00      A   
ATOM    116  N   ASP    13     -24.364 -22.585   1.716  1.00 10.00      A   
ATOM    117  HN  ASP    13     -24.254 -21.997   0.936  1.00 10.00      A   
ATOM    118  CA  ASP    13     -25.002 -23.894   1.525  1.00 10.00      A   
ATOM    119  CB  ASP    13     -24.152 -25.035   2.108  1.00 10.00      A   
ATOM    120  CG  ASP    13     -23.225 -25.675   1.096  1.00 10.00      A   
ATOM    121  OD1 ASP    13     -23.479 -26.837   0.715  1.00 10.00      A   
ATOM    122  OD2 ASP    13     -22.228 -25.033   0.692  1.00 10.00      A   
ATOM    123  C   ASP    13     -26.422 -23.938   2.092  1.00 10.00      A   
ATOM    124  O   ASP    13     -27.169 -24.886   1.844  1.00 10.00      A   
ATOM    125  N   LYS    14     -26.793 -22.913   2.843  1.00 10.00      A   
ATOM    126  HN  LYS    14     -26.161 -22.178   2.997  1.00 10.00      A   
ATOM    127  CA  LYS    14     -28.117 -22.849   3.444  1.00 10.00      A   
ATOM    128  CB  LYS    14     -28.037 -22.236   4.845  1.00 10.00      A   
ATOM    129  CG  LYS    14     -27.110 -22.972   5.804  1.00 10.00      A   
ATOM    130  CD  LYS    14     -27.064 -22.287   7.161  1.00 10.00      A   
ATOM    131  CE  LYS    14     -26.109 -22.988   8.117  1.00 10.00      A   
ATOM    132  NZ  LYS    14     -26.094 -22.341   9.456  1.00 10.00      A   
ATOM    133  HZ1 LYS    14     -25.389 -22.799  10.069  1.00 10.00      A   
ATOM    134  HZ2 LYS    14     -27.029 -22.423   9.902  1.00 10.00      A   
ATOM    135  HZ3 LYS    14     -25.857 -21.333   9.365  1.00 10.00      A   
ATOM    136  C   LYS    14     -29.074 -22.033   2.581  1.00 10.00      A   
ATOM    137  O   LYS    14     -28.722 -20.957   2.096  1.00 10.00      A   
ATOM    138  N   ALA    15     -30.277 -22.554   2.386  1.00 10.00      A   
ATOM    139  HN  ALA    15     -30.492 -23.425   2.781  1.00 10.00      A   
ATOM    140  CA  ALA    15     -31.286 -21.861   1.598  1.00 10.00      A   
ATOM    141  CB  ALA    15     -32.321 -22.845   1.077  1.00 10.00      A   
ATOM    142  C   ALA    15     -31.953 -20.786   2.448  1.00 10.00      A   
ATOM    143  O   ALA    15     -32.695 -21.091   3.383  1.00 10.00      A   
ATOM    144  N   ILE    16     -31.674 -19.530   2.133  1.00 10.00      A   
ATOM    145  HN  ILE    16     -31.086 -19.344   1.369  1.00 10.00      A   
ATOM    146  CA  ILE    16     -32.239 -18.419   2.888  1.00 10.00      A   
ATOM    147  CB  ILE    16     -31.299 -17.195   2.896  1.00 10.00      A   
ATOM    148  CG1 ILE    16     -29.858 -17.619   3.208  1.00 10.00      A   
ATOM    149  CG2 ILE    16     -31.781 -16.158   3.901  1.00 10.00      A   
ATOM    150  CD1 ILE    16     -29.666 -18.221   4.587  1.00 10.00      A   
ATOM    151  C   ILE    16     -33.596 -18.012   2.325  1.00 10.00      A   
ATOM    152  O   ILE    16     -34.605 -18.039   3.028  1.00 10.00      A   
ATOM    153  N   LEU    17     -33.618 -17.652   1.051  1.00 10.00      A   
ATOM    154  HN  LEU    17     -32.787 -17.681   0.530  1.00 10.00      A   
ATOM    155  CA  LEU    17     -34.856 -17.237   0.407  1.00 10.00      A   
ATOM    156  CB  LEU    17     -34.580 -16.200  -0.683  1.00 10.00      A   
ATOM    157  CG  LEU    17     -34.111 -14.829  -0.197  1.00 10.00      A   
ATOM    158  CD1 LEU    17     -33.989 -13.858  -1.361  1.00 10.00      A   
ATOM    159  CD2 LEU    17     -35.066 -14.285   0.855  1.00 10.00      A   
ATOM    160  C   LEU    17     -35.598 -18.438  -0.159  1.00 10.00      A   
ATOM    161  O   LEU    17     -35.084 -19.144  -1.025  1.00 10.00      A   
ATOM    162  N   ARG    18     -36.812 -18.657   0.323  1.00 10.00      A   
ATOM    163  HN  ARG    18     -37.180 -18.036   0.988  1.00 10.00      A   
ATOM    164  CA  ARG    18     -37.620 -19.788  -0.115  1.00 10.00      A   
ATOM    165  CB  ARG    18     -38.268 -20.479   1.087  1.00 10.00      A   
ATOM    166  CG  ARG    18     -37.280 -21.185   2.001  1.00 10.00      A   
ATOM    167  CD  ARG    18     -37.929 -21.587   3.316  1.00 10.00      A   
ATOM    168  NE  ARG    18     -38.999 -22.565   3.130  1.00 10.00      A   
ATOM    169  HE  ARG    18     -38.886 -23.228   2.412  1.00 10.00      A   
ATOM    170  CZ  ARG    18     -40.098 -22.615   3.880  1.00 10.00      A   
ATOM    171  NH1 ARG    18     -40.271 -21.740   4.864  1.00 10.00      A   
ATOM    172 HH11 ARG    18     -39.544 -21.016   5.054  1.00 10.00      A   
ATOM    173 HH12 ARG    18     -41.134 -21.775   5.457  1.00 10.00      A   
ATOM    174  NH2 ARG    18     -41.019 -23.541   3.643  1.00 10.00      A   
ATOM    175 HH21 ARG    18     -41.885 -23.587   4.225  1.00 10.00      A   
ATOM    176 HH22 ARG    18     -40.879 -24.232   2.874  1.00 10.00      A   
ATOM    177  C   ARG    18     -38.686 -19.366  -1.122  1.00 10.00      A   
ATOM    178  O   ARG    18     -39.814 -19.859  -1.090  1.00 10.00      A   
ATOM    179  N   GLY    19     -38.324 -18.459  -2.017  1.00 10.00      A   
ATOM    180  HN  GLY    19     -37.419 -18.089  -1.989  1.00 10.00      A   
ATOM    181  CA  GLY    19     -39.258 -18.001  -3.025  1.00 10.00      A   
ATOM    182  C   GLY    19     -39.755 -16.597  -2.763  1.00 10.00      A   
ATOM    183  O   GLY    19     -40.943 -16.379  -2.533  1.00 10.00      A   
ATOM    184  N   LEU    20     -38.849 -15.638  -2.795  1.00 10.00      A   
ATOM    185  HN  LEU    20     -37.914 -15.865  -2.992  1.00 10.00      A   
ATOM    186  CA  LEU    20     -39.210 -14.252  -2.557  1.00 10.00      A   
ATOM    187  CB  LEU    20     -37.979 -13.446  -2.130  1.00 10.00      A   
ATOM    188  CG  LEU    20     -38.242 -12.047  -1.563  1.00 10.00      A   
ATOM    189  CD1 LEU    20     -37.220 -11.703  -0.496  1.00 10.00      A   
ATOM    190  CD2 LEU    20     -38.233 -11.002  -2.669  1.00 10.00      A   
ATOM    191  C   LEU    20     -39.841 -13.637  -3.802  1.00 10.00      A   
ATOM    192  O   LEU    20     -39.262 -13.679  -4.890  1.00 10.00      A   
ATOM    193  N   SER    21     -41.029 -13.082  -3.636  1.00 10.00      A   
ATOM    194  HN  SER    21     -41.447 -13.105  -2.748  1.00 10.00      A   
ATOM    195  CA  SER    21     -41.736 -12.437  -4.728  1.00 10.00      A   
ATOM    196  CB  SER    21     -42.988 -13.232  -5.099  1.00 10.00      A   
ATOM    197  OG  SER    21     -42.664 -14.584  -5.393  1.00 10.00      A   
ATOM    198  HG  SER    21     -43.025 -15.154  -4.707  1.00 10.00      A   
ATOM    199  C   SER    21     -42.101 -11.013  -4.320  1.00 10.00      A   
ATOM    200  O   SER    21     -42.705 -10.799  -3.268  1.00 10.00      A   
ATOM    201  N   LEU    22     -41.716 -10.045  -5.139  1.00 10.00      A   
ATOM    202  HN  LEU    22     -41.252 -10.278  -5.972  1.00 10.00      A   
ATOM    203  CA  LEU    22     -41.981  -8.645  -4.845  1.00 10.00      A   
ATOM    204  CB  LEU    22     -40.929  -8.119  -3.861  1.00 10.00      A   
ATOM    205  CG  LEU    22     -40.930  -6.611  -3.603  1.00 10.00      A   
ATOM    206  CD1 LEU    22     -42.170  -6.196  -2.831  1.00 10.00      A   
ATOM    207  CD2 LEU    22     -39.667  -6.193  -2.865  1.00 10.00      A   
ATOM    208  C   LEU    22     -41.956  -7.805  -6.115  1.00 10.00      A   
ATOM    209  O   LEU    22     -41.074  -7.966  -6.958  1.00 10.00      A   
ATOM    210  N   ASP    23     -42.926  -6.915  -6.248  1.00 10.00      A   
ATOM    211  HN  ASP    23     -43.611  -6.843  -5.547  1.00 10.00      A   
ATOM    212  CA  ASP    23     -43.005  -6.041  -7.409  1.00 10.00      A   
ATOM    213  CB  ASP    23     -44.330  -6.231  -8.152  1.00 10.00      A   
ATOM    214  CG  ASP    23     -44.230  -7.231  -9.290  1.00 10.00      A   
ATOM    215  OD1 ASP    23     -43.871  -6.824 -10.418  1.00 10.00      A   
ATOM    216  OD2 ASP    23     -44.515  -8.429  -9.066  1.00 10.00      A   
ATOM    217  C   ASP    23     -42.835  -4.591  -6.986  1.00 10.00      A   
ATOM    218  O   ASP    23     -43.605  -4.078  -6.171  1.00 10.00      A   
ATOM    219  N   VAL    24     -41.815  -3.941  -7.523  1.00 10.00      A   
ATOM    220  HN  VAL    24     -41.240  -4.408  -8.172  1.00 10.00      A   
ATOM    221  CA  VAL    24     -41.528  -2.549  -7.197  1.00 10.00      A   
ATOM    222  CB  VAL    24     -40.082  -2.365  -6.683  1.00 10.00      A   
ATOM    223  CG1 VAL    24     -39.833  -0.920  -6.273  1.00 10.00      A   
ATOM    224  CG2 VAL    24     -39.798  -3.307  -5.520  1.00 10.00      A   
ATOM    225  C   VAL    24     -41.743  -1.659  -8.416  1.00 10.00      A   
ATOM    226  O   VAL    24     -41.117  -1.858  -9.463  1.00 10.00      A   
ATOM    227  N   HIS    25     -42.636  -0.691  -8.275  1.00 10.00      A   
ATOM    228  HN  HIS    25     -43.103  -0.591  -7.409  1.00 10.00      A   
ATOM    229  CA  HIS    25     -42.944   0.240  -9.354  1.00 10.00      A   
ATOM    230  CB  HIS    25     -44.447   0.537  -9.383  1.00 10.00      A   
ATOM    231  CG  HIS    25     -45.320  -0.672  -9.540  1.00 10.00      A   
ATOM    232  ND1 HIS    25     -45.959  -0.993 -10.717  1.00 10.00      A   
ATOM    233  HD1 HIS    25     -45.906  -0.484 -11.558  1.00 10.00      A   
ATOM    234  CD2 HIS    25     -45.665  -1.638  -8.653  1.00 10.00      A   
ATOM    235  CE1 HIS    25     -46.657  -2.099 -10.548  1.00 10.00      A   
ATOM    236  NE2 HIS    25     -46.495  -2.508  -9.307  1.00 10.00      A   
ATOM    237  HE2 HIS    25     -46.906  -3.310  -8.914  1.00 10.00      A   
ATOM    238  C   HIS    25     -42.171   1.539  -9.151  1.00 10.00      A   
ATOM    239  O   HIS    25     -41.740   1.831  -8.036  1.00 10.00      A   
ATOM    240  N   PRO    26     -41.974   2.333 -10.221  1.00 10.00      A   
ATOM    241  CA  PRO    26     -41.246   3.605 -10.132  1.00 10.00      A   
ATOM    242  CB  PRO    26     -41.231   4.122 -11.578  1.00 10.00      A   
ATOM    243  CG  PRO    26     -41.525   2.929 -12.420  1.00 10.00      A   
ATOM    244  CD  PRO    26     -42.430   2.061 -11.595  1.00 10.00      A   
ATOM    245  C   PRO    26     -41.961   4.606  -9.228  1.00 10.00      A   
ATOM    246  O   PRO    26     -43.099   4.996  -9.493  1.00 10.00      A   
ATOM    247  N   GLY    27     -41.296   5.006  -8.155  1.00 10.00      A   
ATOM    248  HN  GLY    27     -40.397   4.643  -7.983  1.00 10.00      A   
ATOM    249  CA  GLY    27     -41.883   5.960  -7.235  1.00 10.00      A   
ATOM    250  C   GLY    27     -42.631   5.281  -6.111  1.00 10.00      A   
ATOM    251  O   GLY    27     -43.685   5.756  -5.673  1.00 10.00      A   
ATOM    252  N   GLU    28     -42.096   4.164  -5.648  1.00 10.00      A   
ATOM    253  HN  GLU    28     -41.269   3.829  -6.054  1.00 10.00      A   
ATOM    254  CA  GLU    28     -42.708   3.415  -4.566  1.00 10.00      A   
ATOM    255  CB  GLU    28     -43.170   2.045  -5.060  1.00 10.00      A   
ATOM    256  CG  GLU    28     -44.480   2.035  -5.825  1.00 10.00      A   
ATOM    257  CD  GLU    28     -44.983   0.624  -6.059  1.00 10.00      A   
ATOM    258  OE1 GLU    28     -44.177  -0.328  -5.931  1.00 10.00      A   
ATOM    259  OE2 GLU    28     -46.180   0.458  -6.372  1.00 10.00      A   
ATOM    260  C   GLU    28     -41.731   3.215  -3.416  1.00 10.00      A   
ATOM    261  O   GLU    28     -40.620   2.714  -3.613  1.00 10.00      A   
ATOM    262  N   VAL    29     -42.142   3.610  -2.219  1.00 10.00      A   
ATOM    263  HN  VAL    29     -43.023   4.031  -2.128  1.00 10.00      A   
ATOM    264  CA  VAL    29     -41.310   3.437  -1.036  1.00 10.00      A   
ATOM    265  CB  VAL    29     -41.500   4.574  -0.009  1.00 10.00      A   
ATOM    266  CG1 VAL    29     -40.658   4.315   1.233  1.00 10.00      A   
ATOM    267  CG2 VAL    29     -41.133   5.914  -0.628  1.00 10.00      A   
ATOM    268  C   VAL    29     -41.642   2.096  -0.391  1.00 10.00      A   
ATOM    269  O   VAL    29     -42.682   1.938   0.252  1.00 10.00      A   
ATOM    270  N   HIS    30     -40.768   1.128  -0.594  1.00 10.00      A   
ATOM    271  HN  HIS    30     -39.948   1.324  -1.104  1.00 10.00      A   
ATOM    272  CA  HIS    30     -40.965  -0.211  -0.063  1.00 10.00      A   
ATOM    273  CB  HIS    30     -40.562  -1.266  -1.098  1.00 10.00      A   
ATOM    274  CG  HIS    30     -41.590  -1.499  -2.164  1.00 10.00      A   
ATOM    275  ND1 HIS    30     -42.249  -2.700  -2.322  1.00 10.00      A   
ATOM    276  HD1 HIS    30     -42.121  -3.501  -1.768  1.00 10.00      A   
ATOM    277  CD2 HIS    30     -42.063  -0.683  -3.134  1.00 10.00      A   
ATOM    278  CE1 HIS    30     -43.083  -2.609  -3.343  1.00 10.00      A   
ATOM    279  NE2 HIS    30     -42.988  -1.396  -3.850  1.00 10.00      A   
ATOM    280  HE2 HIS    30     -43.503  -1.057  -4.632  1.00 10.00      A   
ATOM    281  C   HIS    30     -40.187  -0.421   1.227  1.00 10.00      A   
ATOM    282  O   HIS    30     -39.007  -0.085   1.316  1.00 10.00      A   
ATOM    283  N   ALA    31     -40.864  -0.969   2.223  1.00 10.00      A   
ATOM    284  HN  ALA    31     -41.813  -1.197   2.090  1.00 10.00      A   
ATOM    285  CA  ALA    31     -40.253  -1.247   3.510  1.00 10.00      A   
ATOM    286  CB  ALA    31     -41.038  -0.567   4.621  1.00 10.00      A   
ATOM    287  C   ALA    31     -40.211  -2.750   3.739  1.00 10.00      A   
ATOM    288  O   ALA    31     -41.246  -3.418   3.697  1.00 10.00      A   
ATOM    289  N   ILE    32     -39.020  -3.284   3.951  1.00 10.00      A   
ATOM    290  HN  ILE    32     -38.227  -2.704   3.960  1.00 10.00      A   
ATOM    291  CA  ILE    32     -38.861  -4.711   4.185  1.00 10.00      A   
ATOM    292  CB  ILE    32     -37.739  -5.327   3.320  1.00 10.00      A   
ATOM    293  CG1 ILE    32     -37.967  -4.998   1.841  1.00 10.00      A   
ATOM    294  CG2 ILE    32     -37.675  -6.835   3.525  1.00 10.00      A   
ATOM    295  CD1 ILE    32     -36.913  -5.559   0.911  1.00 10.00      A   
ATOM    296  C   ILE    32     -38.587  -4.981   5.659  1.00 10.00      A   
ATOM    297  O   ILE    32     -37.473  -4.782   6.149  1.00 10.00      A   
ATOM    298  N   MET    33     -39.615  -5.421   6.361  1.00 10.00      A   
ATOM    299  HN  MET    33     -40.477  -5.561   5.912  1.00 10.00      A   
ATOM    300  CA  MET    33     -39.503  -5.718   7.778  1.00 10.00      A   
ATOM    301  CB  MET    33     -40.696  -5.139   8.545  1.00 10.00      A   
ATOM    302  CG  MET    33     -40.799  -3.623   8.480  1.00 10.00      A   
ATOM    303  SD  MET    33     -42.301  -2.986   9.254  1.00 10.00      A   
ATOM    304  CE  MET    33     -41.918  -3.194  10.992  1.00 10.00      A   
ATOM    305  C   MET    33     -39.399  -7.222   7.998  1.00 10.00      A   
ATOM    306  O   MET    33     -39.390  -7.998   7.042  1.00 10.00      A   
ATOM    307  N   GLY    34     -39.326  -7.625   9.256  1.00 10.00      A   
ATOM    308  HN  GLY    34     -39.367  -6.964   9.975  1.00 10.00      A   
ATOM    309  CA  GLY    34     -39.211  -9.028   9.585  1.00 10.00      A   
ATOM    310  C   GLY    34     -38.188  -9.262  10.677  1.00 10.00      A   
ATOM    311  O   GLY    34     -37.316  -8.413  10.901  1.00 10.00      A   
ATOM    312  N   PRO    35     -38.270 -10.401  11.377  1.00 10.00      A   
ATOM    313  CA  PRO    35     -37.339 -10.745  12.458  1.00 10.00      A   
ATOM    314  CB  PRO    35     -37.910 -12.049  13.034  1.00 10.00      A   
ATOM    315  CG  PRO    35     -39.304 -12.128  12.511  1.00 10.00      A   
ATOM    316  CD  PRO    35     -39.283 -11.446  11.178  1.00 10.00      A   
ATOM    317  C   PRO    35     -35.928 -10.985  11.930  1.00 10.00      A   
ATOM    318  O   PRO    35     -35.729 -11.212  10.732  1.00 10.00      A   
ATOM    319  N   ASN    36     -34.953 -10.923  12.822  1.00 10.00      A   
ATOM    320  HN  ASN    36     -35.174 -10.729  13.758  1.00 10.00      A   
ATOM    321  CA  ASN    36     -33.561 -11.142  12.448  1.00 10.00      A   
ATOM    322  CB  ASN    36     -32.592 -10.716  13.561  1.00 10.00      A   
ATOM    323  CG  ASN    36     -32.997 -11.185  14.945  1.00 10.00      A   
ATOM    324  OD1 ASN    36     -33.632 -12.226  15.107  1.00 10.00      A   
ATOM    325  ND2 ASN    36     -32.636 -10.413  15.958  1.00 10.00      A   
ATOM    326 HD21 ASN    36     -32.132  -9.592  15.760  1.00 10.00      A   
ATOM    327 HD22 ASN    36     -32.884 -10.692  16.863  1.00 10.00      A   
ATOM    328  C   ASN    36     -33.321 -12.587  12.028  1.00 10.00      A   
ATOM    329  O   ASN    36     -33.901 -13.516  12.590  1.00 10.00      A   
ATOM    330  N   GLY    37     -32.484 -12.765  11.019  1.00 10.00      A   
ATOM    331  HN  GLY    37     -32.067 -11.983  10.598  1.00 10.00      A   
ATOM    332  CA  GLY    37     -32.185 -14.093  10.524  1.00 10.00      A   
ATOM    333  C   GLY    37     -32.896 -14.357   9.214  1.00 10.00      A   
ATOM    334  O   GLY    37     -32.563 -15.290   8.483  1.00 10.00      A   
ATOM    335  N   SER    38     -33.879 -13.520   8.920  1.00 10.00      A   
ATOM    336  HN  SER    38     -34.089 -12.799   9.547  1.00 10.00      A   
ATOM    337  CA  SER    38     -34.651 -13.639   7.696  1.00 10.00      A   
ATOM    338  CB  SER    38     -35.975 -12.891   7.846  1.00 10.00      A   
ATOM    339  OG  SER    38     -36.606 -13.235   9.071  1.00 10.00      A   
ATOM    340  HG  SER    38     -36.442 -12.540   9.722  1.00 10.00      A   
ATOM    341  C   SER    38     -33.859 -13.100   6.509  1.00 10.00      A   
ATOM    342  O   SER    38     -32.994 -12.237   6.674  1.00 10.00      A   
ATOM    343  N   GLY    39     -34.160 -13.605   5.318  1.00 10.00      A   
ATOM    344  HN  GLY    39     -34.863 -14.282   5.249  1.00 10.00      A   
ATOM    345  CA  GLY    39     -33.460 -13.172   4.120  1.00 10.00      A   
ATOM    346  C   GLY    39     -33.884 -11.795   3.646  1.00 10.00      A   
ATOM    347  O   GLY    39     -34.307 -11.623   2.506  1.00 10.00      A   
ATOM    348  N   LYS    40     -33.767 -10.816   4.526  1.00 10.00      A   
ATOM    349  HN  LYS    40     -33.414 -11.023   5.421  1.00 10.00      A   
ATOM    350  CA  LYS    40     -34.139  -9.449   4.206  1.00 10.00      A   
ATOM    351  CB  LYS    40     -34.589  -8.727   5.473  1.00 10.00      A   
ATOM    352  CG  LYS    40     -35.672  -9.469   6.244  1.00 10.00      A   
ATOM    353  CD  LYS    40     -35.882  -8.872   7.623  1.00 10.00      A   
ATOM    354  CE  LYS    40     -34.643  -9.021   8.490  1.00 10.00      A   
ATOM    355  NZ  LYS    40     -34.779  -8.285   9.772  1.00 10.00      A   
ATOM    356  HZ1 LYS    40     -35.607  -8.635  10.300  1.00 10.00      A   
ATOM    357  HZ2 LYS    40     -34.905  -7.272   9.587  1.00 10.00      A   
ATOM    358  HZ3 LYS    40     -33.926  -8.415  10.357  1.00 10.00      A   
ATOM    359  C   LYS    40     -32.965  -8.729   3.558  1.00 10.00      A   
ATOM    360  O   LYS    40     -33.044  -8.306   2.405  1.00 10.00      A   
ATOM    361  N   SER    41     -31.866  -8.620   4.298  1.00 10.00      A   
ATOM    362  HN  SER    41     -31.866  -8.974   5.211  1.00 10.00      A   
ATOM    363  CA  SER    41     -30.662  -7.972   3.791  1.00 10.00      A   
ATOM    364  CB  SER    41     -29.659  -7.775   4.924  1.00 10.00      A   
ATOM    365  OG  SER    41     -30.298  -7.220   6.057  1.00 10.00      A   
ATOM    366  HG  SER    41     -30.261  -6.251   5.996  1.00 10.00      A   
ATOM    367  C   SER    41     -30.044  -8.817   2.685  1.00 10.00      A   
ATOM    368  O   SER    41     -29.350  -8.304   1.804  1.00 10.00      A   
ATOM    369  N   THR    42     -30.311 -10.117   2.740  1.00 10.00      A   
ATOM    370  HN  THR    42     -30.862 -10.461   3.475  1.00 10.00      A   
ATOM    371  CA  THR    42     -29.812 -11.049   1.748  1.00 10.00      A   
ATOM    372  CB  THR    42     -30.261 -12.474   2.097  1.00 10.00      A   
ATOM    373  OG1 THR    42     -30.500 -12.544   3.510  1.00 10.00      A   
ATOM    374  HG1 THR    42     -29.659 -12.511   3.977  1.00 10.00      A   
ATOM    375  CG2 THR    42     -29.187 -13.481   1.720  1.00 10.00      A   
ATOM    376  C   THR    42     -30.360 -10.673   0.378  1.00 10.00      A   
ATOM    377  O   THR    42     -29.649 -10.721  -0.623  1.00 10.00      A   
ATOM    378  N   LEU    43     -31.622 -10.271   0.348  1.00 10.00      A   
ATOM    379  HN  LEU    43     -32.133 -10.231   1.186  1.00 10.00      A   
ATOM    380  CA  LEU    43     -32.265  -9.873  -0.895  1.00 10.00      A   
ATOM    381  CB  LEU    43     -33.750  -9.594  -0.664  1.00 10.00      A   
ATOM    382  CG  LEU    43     -34.513  -8.994  -1.848  1.00 10.00      A   
ATOM    383  CD1 LEU    43     -34.659 -10.009  -2.972  1.00 10.00      A   
ATOM    384  CD2 LEU    43     -35.869  -8.471  -1.406  1.00 10.00      A   
ATOM    385  C   LEU    43     -31.583  -8.634  -1.462  1.00 10.00      A   
ATOM    386  O   LEU    43     -31.233  -8.590  -2.640  1.00 10.00      A   
ATOM    387  N   SER    44     -31.381  -7.641  -0.605  1.00 10.00      A   
ATOM    388  HN  SER    44     -31.681  -7.743   0.324  1.00 10.00      A   
ATOM    389  CA  SER    44     -30.738  -6.398  -0.998  1.00 10.00      A   
ATOM    390  CB  SER    44     -30.667  -5.461   0.208  1.00 10.00      A   
ATOM    391  OG  SER    44     -31.861  -5.550   0.972  1.00 10.00      A   
ATOM    392  HG  SER    44     -32.207  -4.665   1.131  1.00 10.00      A   
ATOM    393  C   SER    44     -29.343  -6.658  -1.558  1.00 10.00      A   
ATOM    394  O   SER    44     -28.952  -6.080  -2.574  1.00 10.00      A   
ATOM    395  N   ALA    45     -28.604  -7.544  -0.899  1.00 10.00      A   
ATOM    396  HN  ALA    45     -28.973  -7.967  -0.091  1.00 10.00      A   
ATOM    397  CA  ALA    45     -27.256  -7.893  -1.331  1.00 10.00      A   
ATOM    398  CB  ALA    45     -26.577  -8.775  -0.295  1.00 10.00      A   
ATOM    399  C   ALA    45     -27.288  -8.584  -2.691  1.00 10.00      A   
ATOM    400  O   ALA    45     -26.456  -8.309  -3.558  1.00 10.00      A   
ATOM    401  N   THR    46     -28.261  -9.471  -2.870  1.00 10.00      A   
ATOM    402  HN  THR    46     -28.891  -9.640  -2.137  1.00 10.00      A   
ATOM    403  CA  THR    46     -28.414 -10.205  -4.117  1.00 10.00      A   
ATOM    404  CB  THR    46     -29.500 -11.293  -3.986  1.00 10.00      A   
ATOM    405  OG1 THR    46     -29.239 -12.088  -2.823  1.00 10.00      A   
ATOM    406  HG1 THR    46     -29.433 -11.571  -2.028  1.00 10.00      A   
ATOM    407  CG2 THR    46     -29.516 -12.195  -5.210  1.00 10.00      A   
ATOM    408  C   THR    46     -28.771  -9.264  -5.266  1.00 10.00      A   
ATOM    409  O   THR    46     -28.237  -9.382  -6.366  1.00 10.00      A   
ATOM    410  N   LEU    47     -29.668  -8.323  -5.003  1.00 10.00      A   
ATOM    411  HN  LEU    47     -30.056  -8.271  -4.102  1.00 10.00      A   
ATOM    412  CA  LEU    47     -30.092  -7.368  -6.020  1.00 10.00      A   
ATOM    413  CB  LEU    47     -31.295  -6.561  -5.533  1.00 10.00      A   
ATOM    414  CG  LEU    47     -32.572  -7.351  -5.242  1.00 10.00      A   
ATOM    415  CD1 LEU    47     -33.624  -6.447  -4.621  1.00 10.00      A   
ATOM    416  CD2 LEU    47     -33.106  -8.005  -6.509  1.00 10.00      A   
ATOM    417  C   LEU    47     -28.958  -6.424  -6.405  1.00 10.00      A   
ATOM    418  O   LEU    47     -28.682  -6.224  -7.589  1.00 10.00      A   
ATOM    419  N   ALA    48     -28.303  -5.857  -5.398  1.00 10.00      A   
ATOM    420  HN  ALA    48     -28.569  -6.074  -4.476  1.00 10.00      A   
ATOM    421  CA  ALA    48     -27.204  -4.919  -5.616  1.00 10.00      A   
ATOM    422  CB  ALA    48     -26.674  -4.408  -4.289  1.00 10.00      A   
ATOM    423  C   ALA    48     -26.078  -5.542  -6.434  1.00 10.00      A   
ATOM    424  O   ALA    48     -25.734  -5.052  -7.511  1.00 10.00      A   
ATOM    425  N   GLY    49     -25.506  -6.623  -5.922  1.00 10.00      A   
ATOM    426  HN  GLY    49     -25.821  -6.980  -5.063  1.00 10.00      A   
ATOM    427  CA  GLY    49     -24.432  -7.281  -6.631  1.00 10.00      A   
ATOM    428  C   GLY    49     -23.209  -7.518  -5.776  1.00 10.00      A   
ATOM    429  O   GLY    49     -22.485  -8.485  -5.992  1.00 10.00      A   
ATOM    430  N   ARG    50     -22.958  -6.626  -4.823  1.00 10.00      A   
ATOM    431  HN  ARG    50     -23.551  -5.851  -4.718  1.00 10.00      A   
ATOM    432  CA  ARG    50     -21.809  -6.774  -3.938  1.00 10.00      A   
ATOM    433  CB  ARG    50     -21.685  -5.581  -2.991  1.00 10.00      A   
ATOM    434  CG  ARG    50     -20.385  -5.551  -2.205  1.00 10.00      A   
ATOM    435  CD  ARG    50     -19.975  -4.127  -1.866  1.00 10.00      A   
ATOM    436  NE  ARG    50     -20.526  -3.678  -0.592  1.00 10.00      A   
ATOM    437  HE  ARG    50     -20.189  -4.126   0.231  1.00 10.00      A   
ATOM    438  CZ  ARG    50     -21.419  -2.699  -0.469  1.00 10.00      A   
ATOM    439  NH1 ARG    50     -21.869  -2.061  -1.543  1.00 10.00      A   
ATOM    440 HH11 ARG    50     -22.571  -1.291  -1.437  1.00 10.00      A   
ATOM    441 HH12 ARG    50     -21.526  -2.319  -2.493  1.00 10.00      A   
ATOM    442  NH2 ARG    50     -21.864  -2.359   0.728  1.00 10.00      A   
ATOM    443 HH21 ARG    50     -21.516  -2.855   1.579  1.00 10.00      A   
ATOM    444 HH22 ARG    50     -22.566  -1.590   0.830  1.00 10.00      A   
ATOM    445  C   ARG    50     -21.917  -8.082  -3.159  1.00 10.00      A   
ATOM    446  O   ARG    50     -22.893  -8.301  -2.433  1.00 10.00      A   
ATOM    447  N   GLU    51     -20.915  -8.946  -3.336  1.00 10.00      A   
ATOM    448  HN  GLU    51     -20.174  -8.696  -3.924  1.00 10.00      A   
ATOM    449  CA  GLU    51     -20.883 -10.253  -2.688  1.00 10.00      A   
ATOM    450  CB  GLU    51     -20.877 -10.138  -1.159  1.00 10.00      A   
ATOM    451  CG  GLU    51     -19.523  -9.766  -0.575  1.00 10.00      A   
ATOM    452  CD  GLU    51     -18.429 -10.726  -0.998  1.00 10.00      A   
ATOM    453  OE1 GLU    51     -18.278 -11.786  -0.352  1.00 10.00      A   
ATOM    454  OE2 GLU    51     -17.718 -10.433  -1.982  1.00 10.00      A   
ATOM    455  C   GLU    51     -22.039 -11.114  -3.190  1.00 10.00      A   
ATOM    456  O   GLU    51     -22.751 -11.746  -2.410  1.00 10.00      A   
ATOM    457  N   ASP    52     -22.222 -11.091  -4.508  1.00 10.00      A   
ATOM    458  HN  ASP    52     -21.621 -10.543  -5.052  1.00 10.00      A   
ATOM    459  CA  ASP    52     -23.279 -11.842  -5.183  1.00 10.00      A   
ATOM    460  CB  ASP    52     -23.146 -11.658  -6.698  1.00 10.00      A   
ATOM    461  CG  ASP    52     -24.371 -12.099  -7.474  1.00 10.00      A   
ATOM    462  OD1 ASP    52     -25.358 -11.332  -7.524  1.00 10.00      A   
ATOM    463  OD2 ASP    52     -24.344 -13.200  -8.065  1.00 10.00      A   
ATOM    464  C   ASP    52     -23.218 -13.324  -4.829  1.00 10.00      A   
ATOM    465  O   ASP    52     -22.286 -14.034  -5.222  1.00 10.00      A   
ATOM    466  N   TYR    53     -24.207 -13.785  -4.078  1.00 10.00      A   
ATOM    467  HN  TYR    53     -24.918 -13.171  -3.794  1.00 10.00      A   
ATOM    468  CA  TYR    53     -24.264 -15.178  -3.666  1.00 10.00      A   
ATOM    469  CB  TYR    53     -24.986 -15.335  -2.326  1.00 10.00      A   
ATOM    470  CG  TYR    53     -24.074 -15.220  -1.123  1.00 10.00      A   
ATOM    471  CD1 TYR    53     -23.959 -14.026  -0.421  1.00 10.00      A   
ATOM    472  CD2 TYR    53     -23.327 -16.308  -0.687  1.00 10.00      A   
ATOM    473  CE1 TYR    53     -23.128 -13.919   0.678  1.00 10.00      A   
ATOM    474  CE2 TYR    53     -22.493 -16.210   0.411  1.00 10.00      A   
ATOM    475  CZ  TYR    53     -22.397 -15.012   1.089  1.00 10.00      A   
ATOM    476  OH  TYR    53     -21.571 -14.910   2.187  1.00 10.00      A   
ATOM    477  HH  TYR    53     -21.995 -14.349   2.852  1.00 10.00      A   
ATOM    478  C   TYR    53     -24.903 -16.051  -4.739  1.00 10.00      A   
ATOM    479  O   TYR    53     -25.538 -15.550  -5.668  1.00 10.00      A   
ATOM    480  N   GLU    54     -24.729 -17.356  -4.597  1.00 10.00      A   
ATOM    481  HN  GLU    54     -24.231 -17.685  -3.819  1.00 10.00      A   
ATOM    482  CA  GLU    54     -25.258 -18.318  -5.549  1.00 10.00      A   
ATOM    483  CB  GLU    54     -24.621 -19.685  -5.314  1.00 10.00      A   
ATOM    484  CG  GLU    54     -24.965 -20.728  -6.362  1.00 10.00      A   
ATOM    485  CD  GLU    54     -24.661 -22.131  -5.890  1.00 10.00      A   
ATOM    486  OE1 GLU    54     -23.479 -22.537  -5.934  1.00 10.00      A   
ATOM    487  OE2 GLU    54     -25.602 -22.832  -5.463  1.00 10.00      A   
ATOM    488  C   GLU    54     -26.778 -18.428  -5.461  1.00 10.00      A   
ATOM    489  O   GLU    54     -27.344 -18.659  -4.387  1.00 10.00      A   
ATOM    490  N   VAL    55     -27.430 -18.271  -6.600  1.00 10.00      A   
ATOM    491  HN  VAL    55     -26.919 -18.100  -7.421  1.00 10.00      A   
ATOM    492  CA  VAL    55     -28.877 -18.361  -6.674  1.00 10.00      A   
ATOM    493  CB  VAL    55     -29.445 -17.384  -7.726  1.00 10.00      A   
ATOM    494  CG1 VAL    55     -30.959 -17.494  -7.818  1.00 10.00      A   
ATOM    495  CG2 VAL    55     -29.032 -15.956  -7.405  1.00 10.00      A   
ATOM    496  C   VAL    55     -29.278 -19.788  -7.028  1.00 10.00      A   
ATOM    497  O   VAL    55     -28.838 -20.333  -8.045  1.00 10.00      A   
ATOM    498  N   THR    56     -30.094 -20.395  -6.179  1.00 10.00      A   
ATOM    499  HN  THR    56     -30.401 -19.915  -5.379  1.00 10.00      A   
ATOM    500  CA  THR    56     -30.548 -21.759  -6.398  1.00 10.00      A   
ATOM    501  CB  THR    56     -31.104 -22.361  -5.100  1.00 10.00      A   
ATOM    502  OG1 THR    56     -30.809 -21.475  -4.006  1.00 10.00      A   
ATOM    503  HG1 THR    56     -29.855 -21.492  -3.826  1.00 10.00      A   
ATOM    504  CG2 THR    56     -30.464 -23.714  -4.831  1.00 10.00      A   
ATOM    505  C   THR    56     -31.616 -21.812  -7.491  1.00 10.00      A   
ATOM    506  O   THR    56     -31.774 -22.826  -8.173  1.00 10.00      A   
ATOM    507  N   GLY    57     -32.338 -20.712  -7.651  1.00 10.00      A   
ATOM    508  HN  GLY    57     -32.176 -19.941  -7.067  1.00 10.00      A   
ATOM    509  CA  GLY    57     -33.371 -20.634  -8.660  1.00 10.00      A   
ATOM    510  C   GLY    57     -34.259 -19.430  -8.441  1.00 10.00      A   
ATOM    511  O   GLY    57     -34.271 -18.860  -7.351  1.00 10.00      A   
ATOM    512  N   GLY    58     -34.980 -19.021  -9.468  1.00 10.00      A   
ATOM    513  HN  GLY    58     -34.908 -19.486 -10.329  1.00 10.00      A   
ATOM    514  CA  GLY    58     -35.863 -17.885  -9.336  1.00 10.00      A   
ATOM    515  C   GLY    58     -35.869 -17.017 -10.571  1.00 10.00      A   
ATOM    516  O   GLY    58     -35.177 -17.310 -11.548  1.00 10.00      A   
ATOM    517  N   THR    59     -36.649 -15.949 -10.528  1.00 10.00      A   
ATOM    518  HN  THR    59     -37.181 -15.775  -9.721  1.00 10.00      A   
ATOM    519  CA  THR    59     -36.749 -15.031 -11.649  1.00 10.00      A   
ATOM    520  CB  THR    59     -38.060 -15.263 -12.423  1.00 10.00      A   
ATOM    521  OG1 THR    59     -38.837 -16.270 -11.752  1.00 10.00      A   
ATOM    522  HG1 THR    59     -38.967 -16.012 -10.828  1.00 10.00      A   
ATOM    523  CG2 THR    59     -37.764 -15.726 -13.840  1.00 10.00      A   
ATOM    524  C   THR    59     -36.697 -13.582 -11.171  1.00 10.00      A   
ATOM    525  O   THR    59     -37.557 -13.142 -10.407  1.00 10.00      A   
ATOM    526  N   VAL    60     -35.675 -12.854 -11.599  1.00 10.00      A   
ATOM    527  HN  VAL    60     -35.009 -13.265 -12.197  1.00 10.00      A   
ATOM    528  CA  VAL    60     -35.520 -11.454 -11.222  1.00 10.00      A   
ATOM    529  CB  VAL    60     -34.250 -11.212 -10.378  1.00 10.00      A   
ATOM    530  CG1 VAL    60     -34.281  -9.823  -9.757  1.00 10.00      A   
ATOM    531  CG2 VAL    60     -34.092 -12.277  -9.304  1.00 10.00      A   
ATOM    532  C   VAL    60     -35.455 -10.589 -12.473  1.00 10.00      A   
ATOM    533  O   VAL    60     -34.439 -10.563 -13.169  1.00 10.00      A   
ATOM    534  N   GLU    61     -36.541  -9.889 -12.761  1.00 10.00      A   
ATOM    535  HN  GLU    61     -37.321  -9.935 -12.162  1.00 10.00      A   
ATOM    536  CA  GLU    61     -36.596  -9.041 -13.936  1.00 10.00      A   
ATOM    537  CB  GLU    61     -37.829  -9.364 -14.781  1.00 10.00      A   
ATOM    538  CG  GLU    61     -37.664 -10.600 -15.652  1.00 10.00      A   
ATOM    539  CD  GLU    61     -38.957 -11.037 -16.302  1.00 10.00      A   
ATOM    540  OE1 GLU    61     -39.760 -10.163 -16.691  1.00 10.00      A   
ATOM    541  OE2 GLU    61     -39.178 -12.258 -16.431  1.00 10.00      A   
ATOM    542  C   GLU    61     -36.561  -7.566 -13.575  1.00 10.00      A   
ATOM    543  O   GLU    61     -37.306  -7.102 -12.710  1.00 10.00      A   
ATOM    544  N   PHE    62     -35.677  -6.843 -14.234  1.00 10.00      A   
ATOM    545  HN  PHE    62     -35.095  -7.289 -14.894  1.00 10.00      A   
ATOM    546  CA  PHE    62     -35.532  -5.416 -14.024  1.00 10.00      A   
ATOM    547  CB  PHE    62     -34.231  -5.107 -13.276  1.00 10.00      A   
ATOM    548  CG  PHE    62     -33.982  -3.640 -13.066  1.00 10.00      A   
ATOM    549  CD1 PHE    62     -34.819  -2.890 -12.256  1.00 10.00      A   
ATOM    550  CD2 PHE    62     -32.912  -3.011 -13.680  1.00 10.00      A   
ATOM    551  CE1 PHE    62     -34.595  -1.541 -12.064  1.00 10.00      A   
ATOM    552  CE2 PHE    62     -32.683  -1.661 -13.492  1.00 10.00      A   
ATOM    553  CZ  PHE    62     -33.526  -0.925 -12.682  1.00 10.00      A   
ATOM    554  C   PHE    62     -35.549  -4.717 -15.375  1.00 10.00      A   
ATOM    555  O   PHE    62     -34.715  -5.005 -16.236  1.00 10.00      A   
ATOM    556  N   LYS    63     -36.523  -3.830 -15.563  1.00 10.00      A   
ATOM    557  HN  LYS    63     -37.159  -3.660 -14.830  1.00 10.00      A   
ATOM    558  CA  LYS    63     -36.681  -3.089 -16.816  1.00 10.00      A   
ATOM    559  CB  LYS    63     -35.464  -2.206 -17.107  1.00 10.00      A   
ATOM    560  CG  LYS    63     -35.379  -0.949 -16.257  1.00 10.00      A   
ATOM    561  CD  LYS    63     -34.182  -0.100 -16.657  1.00 10.00      A   
ATOM    562  CE  LYS    63     -34.268   0.316 -18.115  1.00 10.00      A   
ATOM    563  NZ  LYS    63     -32.985   0.874 -18.618  1.00 10.00      A   
ATOM    564  HZ1 LYS    63     -32.806   1.803 -18.192  1.00 10.00      A   
ATOM    565  HZ2 LYS    63     -33.025   0.984 -19.652  1.00 10.00      A   
ATOM    566  HZ3 LYS    63     -32.192   0.235 -18.376  1.00 10.00      A   
ATOM    567  C   LYS    63     -36.965  -4.025 -17.990  1.00 10.00      A   
ATOM    568  O   LYS    63     -36.721  -3.684 -19.148  1.00 10.00      A   
ATOM    569  N   GLY    64     -37.482  -5.208 -17.681  1.00 10.00      A   
ATOM    570  HN  GLY    64     -37.656  -5.425 -16.741  1.00 10.00      A   
ATOM    571  CA  GLY    64     -37.798  -6.175 -18.714  1.00 10.00      A   
ATOM    572  C   GLY    64     -36.617  -7.048 -19.092  1.00 10.00      A   
ATOM    573  O   GLY    64     -36.674  -7.781 -20.078  1.00 10.00      A   
ATOM    574  N   LYS    65     -35.543  -6.965 -18.323  1.00 10.00      A   
ATOM    575  HN  LYS    65     -35.544  -6.346 -17.562  1.00 10.00      A   
ATOM    576  CA  LYS    65     -34.351  -7.763 -18.583  1.00 10.00      A   
ATOM    577  CB  LYS    65     -33.165  -6.858 -18.926  1.00 10.00      A   
ATOM    578  CG  LYS    65     -33.135  -6.365 -20.363  1.00 10.00      A   
ATOM    579  CD  LYS    65     -31.893  -5.527 -20.622  1.00 10.00      A   
ATOM    580  CE  LYS    65     -31.764  -5.163 -22.090  1.00 10.00      A   
ATOM    581  NZ  LYS    65     -30.607  -4.260 -22.338  1.00 10.00      A   
ATOM    582  HZ1 LYS    65     -30.878  -3.273 -22.155  1.00 10.00      A   
ATOM    583  HZ2 LYS    65     -30.292  -4.344 -23.326  1.00 10.00      A   
ATOM    584  HZ3 LYS    65     -29.814  -4.512 -21.714  1.00 10.00      A   
ATOM    585  C   LYS    65     -34.004  -8.606 -17.364  1.00 10.00      A   
ATOM    586  O   LYS    65     -34.325  -8.229 -16.234  1.00 10.00      A   
ATOM    587  N   ASP    66     -33.361  -9.746 -17.593  1.00 10.00      A   
ATOM    588  HN  ASP    66     -33.151  -9.998 -18.516  1.00 10.00      A   
ATOM    589  CA  ASP    66     -32.958 -10.627 -16.501  1.00 10.00      A   
ATOM    590  CB  ASP    66     -32.563 -12.013 -17.022  1.00 10.00      A   
ATOM    591  CG  ASP    66     -31.886 -12.867 -15.963  1.00 10.00      A   
ATOM    592  OD1 ASP    66     -32.336 -12.844 -14.796  1.00 10.00      A   
ATOM    593  OD2 ASP    66     -30.898 -13.558 -16.292  1.00 10.00      A   
ATOM    594  C   ASP    66     -31.802 -10.006 -15.726  1.00 10.00      A   
ATOM    595  O   ASP    66     -30.767  -9.667 -16.303  1.00 10.00      A   
ATOM    596  N   LEU    67     -31.985  -9.862 -14.421  1.00 10.00      A   
ATOM    597  HN  LEU    67     -32.830 -10.174 -14.020  1.00 10.00      A   
ATOM    598  CA  LEU    67     -30.971  -9.266 -13.567  1.00 10.00      A   
ATOM    599  CB  LEU    67     -31.586  -8.810 -12.245  1.00 10.00      A   
ATOM    600  CG  LEU    67     -30.896  -7.628 -11.567  1.00 10.00      A   
ATOM    601  CD1 LEU    67     -31.039  -6.380 -12.421  1.00 10.00      A   
ATOM    602  CD2 LEU    67     -31.465  -7.394 -10.177  1.00 10.00      A   
ATOM    603  C   LEU    67     -29.822 -10.233 -13.304  1.00 10.00      A   
ATOM    604  O   LEU    67     -28.719  -9.819 -12.944  1.00 10.00      A   
ATOM    605  N   LEU    68     -30.079 -11.521 -13.495  1.00 10.00      A   
ATOM    606  HN  LEU    68     -30.980 -11.799 -13.791  1.00 10.00      A   
ATOM    607  CA  LEU    68     -29.056 -12.536 -13.274  1.00 10.00      A   
ATOM    608  CB  LEU    68     -29.692 -13.910 -13.050  1.00 10.00      A   
ATOM    609  CG  LEU    68     -30.689 -14.012 -11.895  1.00 10.00      A   
ATOM    610  CD1 LEU    68     -31.410 -15.349 -11.932  1.00 10.00      A   
ATOM    611  CD2 LEU    68     -29.988 -13.817 -10.560  1.00 10.00      A   
ATOM    612  C   LEU    68     -28.073 -12.581 -14.442  1.00 10.00      A   
ATOM    613  O   LEU    68     -27.003 -13.180 -14.350  1.00 10.00      A   
ATOM    614  N   ALA    69     -28.441 -11.929 -15.537  1.00 10.00      A   
ATOM    615  HN  ALA    69     -29.307 -11.466 -15.549  1.00 10.00      A   
ATOM    616  CA  ALA    69     -27.599 -11.886 -16.726  1.00 10.00      A   
ATOM    617  CB  ALA    69     -28.446 -12.065 -17.976  1.00 10.00      A   
ATOM    618  C   ALA    69     -26.826 -10.573 -16.796  1.00 10.00      A   
ATOM    619  O   ALA    69     -26.251 -10.226 -17.829  1.00 10.00      A   
ATOM    620  N   LEU    70     -26.817  -9.847 -15.689  1.00 10.00      A   
ATOM    621  HN  LEU    70     -27.282 -10.182 -14.893  1.00 10.00      A   
ATOM    622  CA  LEU    70     -26.124  -8.571 -15.620  1.00 10.00      A   
ATOM    623  CB  LEU    70     -27.138  -7.424 -15.562  1.00 10.00      A   
ATOM    624  CG  LEU    70     -28.051  -7.266 -16.783  1.00 10.00      A   
ATOM    625  CD1 LEU    70     -29.241  -6.380 -16.453  1.00 10.00      A   
ATOM    626  CD2 LEU    70     -27.275  -6.701 -17.965  1.00 10.00      A   
ATOM    627  C   LEU    70     -25.214  -8.524 -14.402  1.00 10.00      A   
ATOM    628  O   LEU    70     -25.573  -9.016 -13.334  1.00 10.00      A   
ATOM    629  N   SER    71     -24.045  -7.924 -14.566  1.00 10.00      A   
ATOM    630  HN  SER    71     -23.829  -7.526 -15.442  1.00 10.00      A   
ATOM    631  CA  SER    71     -23.078  -7.813 -13.482  1.00 10.00      A   
ATOM    632  CB  SER    71     -21.706  -7.418 -14.043  1.00 10.00      A   
ATOM    633  OG  SER    71     -21.735  -6.115 -14.600  1.00 10.00      A   
ATOM    634  HG  SER    71     -22.266  -6.126 -15.414  1.00 10.00      A   
ATOM    635  C   SER    71     -23.544  -6.783 -12.451  1.00 10.00      A   
ATOM    636  O   SER    71     -24.440  -5.981 -12.727  1.00 10.00      A   
ATOM    637  N   PRO    72     -22.962  -6.801 -11.238  1.00 10.00      A   
ATOM    638  CA  PRO    72     -23.317  -5.849 -10.180  1.00 10.00      A   
ATOM    639  CB  PRO    72     -22.291  -6.136  -9.084  1.00 10.00      A   
ATOM    640  CG  PRO    72     -21.892  -7.553  -9.306  1.00 10.00      A   
ATOM    641  CD  PRO    72     -21.942  -7.768 -10.791  1.00 10.00      A   
ATOM    642  C   PRO    72     -23.204  -4.397 -10.654  1.00 10.00      A   
ATOM    643  O   PRO    72     -23.999  -3.544 -10.256  1.00 10.00      A   
ATOM    644  N   GLU    73     -22.225  -4.124 -11.519  1.00 10.00      A   
ATOM    645  HN  GLU    73     -21.623  -4.845 -11.805  1.00 10.00      A   
ATOM    646  CA  GLU    73     -22.032  -2.775 -12.050  1.00 10.00      A   
ATOM    647  CB  GLU    73     -20.661  -2.636 -12.712  1.00 10.00      A   
ATOM    648  CG  GLU    73     -19.618  -1.938 -11.855  1.00 10.00      A   
ATOM    649  CD  GLU    73     -19.627  -0.433 -12.005  1.00 10.00      A   
ATOM    650  OE1 GLU    73     -19.096   0.068 -13.018  1.00 10.00      A   
ATOM    651  OE2 GLU    73     -20.143   0.259 -11.101  1.00 10.00      A   
ATOM    652  C   GLU    73     -23.141  -2.422 -13.037  1.00 10.00      A   
ATOM    653  O   GLU    73     -23.558  -1.268 -13.129  1.00 10.00      A   
ATOM    654  N   ASP    74     -23.617  -3.425 -13.773  1.00 10.00      A   
ATOM    655  HN  ASP    74     -23.230  -4.321 -13.670  1.00 10.00      A   
ATOM    656  CA  ASP    74     -24.699  -3.224 -14.732  1.00 10.00      A   
ATOM    657  CB  ASP    74     -25.002  -4.513 -15.506  1.00 10.00      A   
ATOM    658  CG  ASP    74     -23.926  -4.896 -16.503  1.00 10.00      A   
ATOM    659  OD1 ASP    74     -23.488  -4.030 -17.283  1.00 10.00      A   
ATOM    660  OD2 ASP    74     -23.514  -6.078 -16.513  1.00 10.00      A   
ATOM    661  C   ASP    74     -25.942  -2.791 -13.977  1.00 10.00      A   
ATOM    662  O   ASP    74     -26.689  -1.924 -14.423  1.00 10.00      A   
ATOM    663  N   ARG    75     -26.144  -3.400 -12.813  1.00 10.00      A   
ATOM    664  HN  ARG    75     -25.510  -4.090 -12.521  1.00 10.00      A   
ATOM    665  CA  ARG    75     -27.280  -3.073 -11.963  1.00 10.00      A   
ATOM    666  CB  ARG    75     -27.340  -4.019 -10.758  1.00 10.00      A   
ATOM    667  CG  ARG    75     -28.040  -5.338 -11.035  1.00 10.00      A   
ATOM    668  CD  ARG    75     -27.062  -6.503 -11.044  1.00 10.00      A   
ATOM    669  NE  ARG    75     -27.053  -7.229  -9.773  1.00 10.00      A   
ATOM    670  HE  ARG    75     -27.543  -6.823  -9.018  1.00 10.00      A   
ATOM    671  CZ  ARG    75     -26.428  -8.396  -9.589  1.00 10.00      A   
ATOM    672  NH1 ARG    75     -25.758  -8.963 -10.587  1.00 10.00      A   
ATOM    673 HH11 ARG    75     -25.275  -9.875 -10.438  1.00 10.00      A   
ATOM    674 HH12 ARG    75     -25.718  -8.510 -11.530  1.00 10.00      A   
ATOM    675  NH2 ARG    75     -26.480  -9.009  -8.408  1.00 10.00      A   
ATOM    676 HH21 ARG    75     -25.985  -9.927  -8.265  1.00 10.00      A   
ATOM    677 HH22 ARG    75     -27.018  -8.591  -7.616  1.00 10.00      A   
ATOM    678  C   ARG    75     -27.171  -1.631 -11.484  1.00 10.00      A   
ATOM    679  O   ARG    75     -28.144  -0.875 -11.532  1.00 10.00      A   
ATOM    680  N   ALA    76     -25.971  -1.256 -11.048  1.00 10.00      A   
ATOM    681  HN  ALA    76     -25.241  -1.909 -11.051  1.00 10.00      A   
ATOM    682  CA  ALA    76     -25.712   0.091 -10.557  1.00 10.00      A   
ATOM    683  CB  ALA    76     -24.305   0.192  -9.995  1.00 10.00      A   
ATOM    684  C   ALA    76     -25.924   1.132 -11.649  1.00 10.00      A   
ATOM    685  O   ALA    76     -26.473   2.205 -11.400  1.00 10.00      A   
ATOM    686  N   GLY    77     -25.500   0.801 -12.860  1.00 10.00      A   
ATOM    687  HN  GLY    77     -25.080  -0.077 -13.001  1.00 10.00      A   
ATOM    688  CA  GLY    77     -25.643   1.719 -13.972  1.00 10.00      A   
ATOM    689  C   GLY    77     -27.075   1.840 -14.455  1.00 10.00      A   
ATOM    690  O   GLY    77     -27.462   2.863 -15.019  1.00 10.00      A   
ATOM    691  N   GLU    78     -27.868   0.800 -14.231  1.00 10.00      A   
ATOM    692  HN  GLU    78     -27.508   0.013 -13.770  1.00 10.00      A   
ATOM    693  CA  GLU    78     -29.263   0.795 -14.664  1.00 10.00      A   
ATOM    694  CB  GLU    78     -29.767  -0.628 -14.896  1.00 10.00      A   
ATOM    695  CG  GLU    78     -29.476  -1.168 -16.290  1.00 10.00      A   
ATOM    696  CD  GLU    78     -30.232  -0.428 -17.376  1.00 10.00      A   
ATOM    697  OE1 GLU    78     -31.238  -0.963 -17.878  1.00 10.00      A   
ATOM    698  OE2 GLU    78     -29.826   0.696 -17.735  1.00 10.00      A   
ATOM    699  C   GLU    78     -30.177   1.550 -13.702  1.00 10.00      A   
ATOM    700  O   GLU    78     -31.343   1.798 -14.011  1.00 10.00      A   
ATOM    701  N   GLY    79     -29.656   1.903 -12.535  1.00 10.00      A   
ATOM    702  HN  GLY    79     -28.729   1.661 -12.322  1.00 10.00      A   
ATOM    703  CA  GLY    79     -30.454   2.643 -11.576  1.00 10.00      A   
ATOM    704  C   GLY    79     -30.483   2.021 -10.195  1.00 10.00      A   
ATOM    705  O   GLY    79     -30.924   2.662  -9.241  1.00 10.00      A   
ATOM    706  N   ILE    80     -30.027   0.781 -10.083  1.00 10.00      A   
ATOM    707  HN  ILE    80     -29.680   0.324 -10.881  1.00 10.00      A   
ATOM    708  CA  ILE    80     -30.008   0.080  -8.800  1.00 10.00      A   
ATOM    709  CB  ILE    80     -30.071  -1.451  -8.995  1.00 10.00      A   
ATOM    710  CG1 ILE    80     -31.361  -1.844  -9.720  1.00 10.00      A   
ATOM    711  CG2 ILE    80     -29.962  -2.175  -7.660  1.00 10.00      A   
ATOM    712  CD1 ILE    80     -31.450  -3.313 -10.068  1.00 10.00      A   
ATOM    713  C   ILE    80     -28.740   0.437  -8.029  1.00 10.00      A   
ATOM    714  O   ILE    80     -27.646   0.007  -8.386  1.00 10.00      A   
ATOM    715  N   PHE    81     -28.882   1.214  -6.966  1.00 10.00      A   
ATOM    716  HN  PHE    81     -29.781   1.506  -6.693  1.00 10.00      A   
ATOM    717  CA  PHE    81     -27.724   1.628  -6.191  1.00 10.00      A   
ATOM    718  CB  PHE    81     -27.478   3.134  -6.334  1.00 10.00      A   
ATOM    719  CG  PHE    81     -26.390   3.661  -5.437  1.00 10.00      A   
ATOM    720  CD1 PHE    81     -25.060   3.373  -5.696  1.00 10.00      A   
ATOM    721  CD2 PHE    81     -26.699   4.437  -4.331  1.00 10.00      A   
ATOM    722  CE1 PHE    81     -24.059   3.848  -4.871  1.00 10.00      A   
ATOM    723  CE2 PHE    81     -25.703   4.918  -3.501  1.00 10.00      A   
ATOM    724  CZ  PHE    81     -24.381   4.621  -3.773  1.00 10.00      A   
ATOM    725  C   PHE    81     -27.816   1.252  -4.719  1.00 10.00      A   
ATOM    726  O   PHE    81     -28.867   1.380  -4.090  1.00 10.00      A   
ATOM    727  N   MET    82     -26.693   0.782  -4.193  1.00 10.00      A   
ATOM    728  HN  MET    82     -25.913   0.666  -4.777  1.00 10.00      A   
ATOM    729  CA  MET    82     -26.565   0.423  -2.792  1.00 10.00      A   
ATOM    730  CB  MET    82     -26.564  -1.096  -2.608  1.00 10.00      A   
ATOM    731  CG  MET    82     -26.465  -1.539  -1.154  1.00 10.00      A   
ATOM    732  SD  MET    82     -26.347  -3.329  -0.966  1.00 10.00      A   
ATOM    733  CE  MET    82     -26.208  -3.470   0.816  1.00 10.00      A   
ATOM    734  C   MET    82     -25.257   1.014  -2.277  1.00 10.00      A   
ATOM    735  O   MET    82     -24.246   0.979  -2.979  1.00 10.00      A   
ATOM    736  N   ALA    83     -25.284   1.572  -1.072  1.00 10.00      A   
ATOM    737  HN  ALA    83     -26.123   1.570  -0.565  1.00 10.00      A   
ATOM    738  CA  ALA    83     -24.101   2.189  -0.474  1.00 10.00      A   
ATOM    739  CB  ALA    83     -24.414   2.691   0.922  1.00 10.00      A   
ATOM    740  C   ALA    83     -22.914   1.233  -0.437  1.00 10.00      A   
ATOM    741  O   ALA    83     -23.081   0.025  -0.262  1.00 10.00      A   
ATOM    742  N   PHE    84     -21.719   1.789  -0.602  1.00 10.00      A   
ATOM    743  HN  PHE    84     -21.660   2.759  -0.725  1.00 10.00      A   
ATOM    744  CA  PHE    84     -20.494   1.004  -0.596  1.00 10.00      A   
ATOM    745  CB  PHE    84     -19.913   0.890  -2.016  1.00 10.00      A   
ATOM    746  CG  PHE    84     -19.704   2.203  -2.719  1.00 10.00      A   
ATOM    747  CD1 PHE    84     -18.493   2.869  -2.632  1.00 10.00      A   
ATOM    748  CD2 PHE    84     -20.718   2.770  -3.473  1.00 10.00      A   
ATOM    749  CE1 PHE    84     -18.296   4.072  -3.280  1.00 10.00      A   
ATOM    750  CE2 PHE    84     -20.529   3.973  -4.125  1.00 10.00      A   
ATOM    751  CZ  PHE    84     -19.316   4.625  -4.027  1.00 10.00      A   
ATOM    752  C   PHE    84     -19.474   1.605   0.366  1.00 10.00      A   
ATOM    753  O   PHE    84     -19.818   2.457   1.187  1.00 10.00      A   
ATOM    754  N   GLN    85     -18.228   1.160   0.265  1.00 10.00      A   
ATOM    755  HN  GLN    85     -18.013   0.485  -0.416  1.00 10.00      A   
ATOM    756  CA  GLN    85     -17.164   1.653   1.127  1.00 10.00      A   
ATOM    757  CB  GLN    85     -16.594   0.521   1.983  1.00 10.00      A   
ATOM    758  CG  GLN    85     -17.403   0.225   3.236  1.00 10.00      A   
ATOM    759  CD  GLN    85     -17.428   1.398   4.198  1.00 10.00      A   
ATOM    760  OE1 GLN    85     -16.475   2.172   4.275  1.00 10.00      A   
ATOM    761  NE2 GLN    85     -18.516   1.537   4.936  1.00 10.00      A   
ATOM    762 HE21 GLN    85     -19.243   0.885   4.825  1.00 10.00      A   
ATOM    763 HE22 GLN    85     -18.557   2.290   5.561  1.00 10.00      A   
ATOM    764  C   GLN    85     -16.055   2.313   0.314  1.00 10.00      A   
ATOM    765  O   GLN    85     -15.667   1.814  -0.745  1.00 10.00      A   
ATOM    766  N   TYR    86     -15.560   3.438   0.816  1.00 10.00      A   
ATOM    767  HN  TYR    86     -15.918   3.777   1.663  1.00 10.00      A   
ATOM    768  CA  TYR    86     -14.497   4.183   0.153  1.00 10.00      A   
ATOM    769  CB  TYR    86     -14.497   5.639   0.632  1.00 10.00      A   
ATOM    770  CG  TYR    86     -15.378   6.554  -0.185  1.00 10.00      A   
ATOM    771  CD1 TYR    86     -16.270   7.427   0.427  1.00 10.00      A   
ATOM    772  CD2 TYR    86     -15.319   6.545  -1.571  1.00 10.00      A   
ATOM    773  CE1 TYR    86     -17.079   8.261  -0.321  1.00 10.00      A   
ATOM    774  CE2 TYR    86     -16.121   7.375  -2.326  1.00 10.00      A   
ATOM    775  CZ  TYR    86     -17.000   8.232  -1.696  1.00 10.00      A   
ATOM    776  OH  TYR    86     -17.812   9.052  -2.449  1.00 10.00      A   
ATOM    777  HH  TYR    86     -17.609   9.976  -2.254  1.00 10.00      A   
ATOM    778  C   TYR    86     -13.135   3.553   0.429  1.00 10.00      A   
ATOM    779  O   TYR    86     -12.960   2.871   1.440  1.00 10.00      A   
ATOM    780  N   PRO    87     -12.159   3.758  -0.478  1.00 10.00      A   
ATOM    781  CA  PRO    87     -10.799   3.224  -0.323  1.00 10.00      A   
ATOM    782  CB  PRO    87     -10.052   3.784  -1.538  1.00 10.00      A   
ATOM    783  CG  PRO    87     -11.117   4.077  -2.535  1.00 10.00      A   
ATOM    784  CD  PRO    87     -12.312   4.508  -1.737  1.00 10.00      A   
ATOM    785  C   PRO    87     -10.145   3.718   0.967  1.00 10.00      A   
ATOM    786  O   PRO    87     -10.438   4.818   1.444  1.00 10.00      A   
ATOM    787  N   VAL    88      -9.253   2.909   1.523  1.00 10.00      A   
ATOM    788  HN  VAL    88      -9.038   2.056   1.084  1.00 10.00      A   
ATOM    789  CA  VAL    88      -8.581   3.258   2.770  1.00 10.00      A   
ATOM    790  CB  VAL    88      -8.091   2.011   3.541  1.00 10.00      A   
ATOM    791  CG1 VAL    88      -7.617   2.395   4.935  1.00 10.00      A   
ATOM    792  CG2 VAL    88      -9.191   0.963   3.624  1.00 10.00      A   
ATOM    793  C   VAL    88      -7.423   4.234   2.560  1.00 10.00      A   
ATOM    794  O   VAL    88      -6.277   3.818   2.365  1.00 10.00      A   
ATOM    795  N   GLU    89      -7.755   5.527   2.586  1.00 10.00      A   
ATOM    796  HN  GLU    89      -8.701   5.759   2.708  1.00 10.00      A   
ATOM    797  CA  GLU    89      -6.787   6.620   2.444  1.00 10.00      A   
ATOM    798  CB  GLU    89      -6.126   6.926   3.794  1.00 10.00      A   
ATOM    799  CG  GLU    89      -7.115   7.240   4.906  1.00 10.00      A   
ATOM    800  CD  GLU    89      -6.469   7.304   6.276  1.00 10.00      A   
ATOM    801  OE1 GLU    89      -6.391   6.256   6.951  1.00 10.00      A   
ATOM    802  OE2 GLU    89      -6.054   8.410   6.691  1.00 10.00      A   
ATOM    803  C   GLU    89      -5.730   6.387   1.361  1.00 10.00      A   
ATOM    804  O   GLU    89      -4.554   6.180   1.667  1.00 10.00      A   
ATOM    805  N   ILE    90      -6.144   6.431   0.101  1.00 10.00      A   
ATOM    806  HN  ILE    90      -7.093   6.602  -0.089  1.00 10.00      A   
ATOM    807  CA  ILE    90      -5.213   6.237  -1.005  1.00 10.00      A   
ATOM    808  CB  ILE    90      -5.831   5.420  -2.160  1.00 10.00      A   
ATOM    809  CG1 ILE    90      -6.222   4.024  -1.664  1.00 10.00      A   
ATOM    810  CG2 ILE    90      -4.854   5.317  -3.325  1.00 10.00      A   
ATOM    811  CD1 ILE    90      -6.768   3.113  -2.743  1.00 10.00      A   
ATOM    812  C   ILE    90      -4.707   7.584  -1.526  1.00 10.00      A   
ATOM    813  O   ILE    90      -5.487   8.400  -2.021  1.00 10.00      A   
ATOM    814  N   PRO    91      -3.391   7.832  -1.405  1.00 10.00      A   
ATOM    815  CA  PRO    91      -2.764   9.083  -1.853  1.00 10.00      A   
ATOM    816  CB  PRO    91      -1.271   8.851  -1.597  1.00 10.00      A   
ATOM    817  CG  PRO    91      -1.231   7.795  -0.549  1.00 10.00      A   
ATOM    818  CD  PRO    91      -2.409   6.909  -0.817  1.00 10.00      A   
ATOM    819  C   PRO    91      -3.003   9.358  -3.336  1.00 10.00      A   
ATOM    820  O   PRO    91      -2.571   8.595  -4.204  1.00 10.00      A   
ATOM    821  N   GLY    92      -3.704  10.448  -3.616  1.00 10.00      A   
ATOM    822  HN  GLY    92      -4.036  11.005  -2.878  1.00 10.00      A   
ATOM    823  CA  GLY    92      -3.990  10.818  -4.986  1.00 10.00      A   
ATOM    824  C   GLY    92      -5.417  10.497  -5.378  1.00 10.00      A   
ATOM    825  O   GLY    92      -5.916  10.979  -6.400  1.00 10.00      A   
ATOM    826  N   VAL    93      -6.074   9.682  -4.567  1.00 10.00      A   
ATOM    827  HN  VAL    93      -5.625   9.339  -3.762  1.00 10.00      A   
ATOM    828  CA  VAL    93      -7.449   9.295  -4.828  1.00 10.00      A   
ATOM    829  CB  VAL    93      -7.612   7.761  -4.912  1.00 10.00      A   
ATOM    830  CG1 VAL    93      -9.049   7.390  -5.253  1.00 10.00      A   
ATOM    831  CG2 VAL    93      -6.653   7.171  -5.937  1.00 10.00      A   
ATOM    832  C   VAL    93      -8.373   9.858  -3.752  1.00 10.00      A   
ATOM    833  O   VAL    93      -8.626   9.221  -2.727  1.00 10.00      A   
ATOM    834  N   SER    94      -8.849  11.068  -3.977  1.00 10.00      A   
ATOM    835  HN  SER    94      -8.593  11.544  -4.793  1.00 10.00      A   
ATOM    836  CA  SER    94      -9.744  11.715  -3.041  1.00 10.00      A   
ATOM    837  CB  SER    94      -9.702  13.227  -3.253  1.00 10.00      A   
ATOM    838  OG  SER    94      -9.504  13.535  -4.623  1.00 10.00      A   
ATOM    839  HG  SER    94      -9.606  14.488  -4.754  1.00 10.00      A   
ATOM    840  C   SER    94     -11.163  11.187  -3.219  1.00 10.00      A   
ATOM    841  O   SER    94     -11.508  10.656  -4.280  1.00 10.00      A   
ATOM    842  N   ASN    95     -11.978  11.323  -2.178  1.00 10.00      A   
ATOM    843  HN  ASN    95     -11.636  11.738  -1.355  1.00 10.00      A   
ATOM    844  CA  ASN    95     -13.365  10.864  -2.218  1.00 10.00      A   
ATOM    845  CB  ASN    95     -14.074  11.178  -0.898  1.00 10.00      A   
ATOM    846  CG  ASN    95     -13.593  10.304   0.246  1.00 10.00      A   
ATOM    847  OD1 ASN    95     -13.263   9.133   0.054  1.00 10.00      A   
ATOM    848  ND2 ASN    95     -13.539  10.867   1.443  1.00 10.00      A   
ATOM    849 HD21 ASN    95     -13.809  11.810   1.529  1.00 10.00      A   
ATOM    850 HD22 ASN    95     -13.231  10.321   2.198  1.00 10.00      A   
ATOM    851  C   ASN    95     -14.115  11.494  -3.385  1.00 10.00      A   
ATOM    852  O   ASN    95     -14.865  10.819  -4.092  1.00 10.00      A   
ATOM    853  N   GLN    96     -13.883  12.784  -3.595  1.00 10.00      A   
ATOM    854  HN  GLN    96     -13.263  13.254  -3.003  1.00 10.00      A   
ATOM    855  CA  GLN    96     -14.524  13.523  -4.676  1.00 10.00      A   
ATOM    856  CB  GLN    96     -14.185  15.010  -4.554  1.00 10.00      A   
ATOM    857  CG  GLN    96     -14.848  15.898  -5.594  1.00 10.00      A   
ATOM    858  CD  GLN    96     -14.374  17.335  -5.513  1.00 10.00      A   
ATOM    859  OE1 GLN    96     -14.019  17.829  -4.444  1.00 10.00      A   
ATOM    860  NE2 GLN    96     -14.362  18.018  -6.646  1.00 10.00      A   
ATOM    861 HE21 GLN    96     -14.658  17.562  -7.464  1.00 10.00      A   
ATOM    862 HE22 GLN    96     -14.052  18.946  -6.623  1.00 10.00      A   
ATOM    863  C   GLN    96     -14.072  12.993  -6.037  1.00 10.00      A   
ATOM    864  O   GLN    96     -14.888  12.768  -6.931  1.00 10.00      A   
ATOM    865  N   PHE    97     -12.766  12.786  -6.177  1.00 10.00      A   
ATOM    866  HN  PHE    97     -12.172  12.982  -5.424  1.00 10.00      A   
ATOM    867  CA  PHE    97     -12.192  12.281  -7.421  1.00 10.00      A   
ATOM    868  CB  PHE    97     -10.666  12.194  -7.301  1.00 10.00      A   
ATOM    869  CG  PHE    97      -9.955  11.917  -8.596  1.00 10.00      A   
ATOM    870  CD1 PHE    97      -9.735  12.933  -9.511  1.00 10.00      A   
ATOM    871  CD2 PHE    97      -9.499  10.642  -8.894  1.00 10.00      A   
ATOM    872  CE1 PHE    97      -9.076  12.684 -10.701  1.00 10.00      A   
ATOM    873  CE2 PHE    97      -8.840  10.385 -10.083  1.00 10.00      A   
ATOM    874  CZ  PHE    97      -8.627  11.409 -10.987  1.00 10.00      A   
ATOM    875  C   PHE    97     -12.767  10.910  -7.765  1.00 10.00      A   
ATOM    876  O   PHE    97     -13.148  10.656  -8.908  1.00 10.00      A   
ATOM    877  N   PHE    98     -12.841  10.043  -6.762  1.00 10.00      A   
ATOM    878  HN  PHE    98     -12.530  10.318  -5.869  1.00 10.00      A   
ATOM    879  CA  PHE    98     -13.367   8.695  -6.944  1.00 10.00      A   
ATOM    880  CB  PHE    98     -13.156   7.867  -5.673  1.00 10.00      A   
ATOM    881  CG  PHE    98     -13.412   6.395  -5.846  1.00 10.00      A   
ATOM    882  CD1 PHE    98     -12.507   5.597  -6.528  1.00 10.00      A   
ATOM    883  CD2 PHE    98     -14.554   5.810  -5.324  1.00 10.00      A   
ATOM    884  CE1 PHE    98     -12.735   4.243  -6.685  1.00 10.00      A   
ATOM    885  CE2 PHE    98     -14.789   4.455  -5.478  1.00 10.00      A   
ATOM    886  CZ  PHE    98     -13.878   3.671  -6.161  1.00 10.00      A   
ATOM    887  C   PHE    98     -14.844   8.726  -7.330  1.00 10.00      A   
ATOM    888  O   PHE    98     -15.281   7.966  -8.198  1.00 10.00      A   
ATOM    889  N   LEU    99     -15.604   9.615  -6.691  1.00 10.00      A   
ATOM    890  HN  LEU    99     -15.197  10.185  -6.003  1.00 10.00      A   
ATOM    891  CA  LEU    99     -17.030   9.750  -6.974  1.00 10.00      A   
ATOM    892  CB  LEU    99     -17.690  10.733  -5.999  1.00 10.00      A   
ATOM    893  CG  LEU    99     -19.204  10.927  -6.152  1.00 10.00      A   
ATOM    894  CD1 LEU    99     -19.955   9.647  -5.818  1.00 10.00      A   
ATOM    895  CD2 LEU    99     -19.690  12.079  -5.287  1.00 10.00      A   
ATOM    896  C   LEU    99     -17.261  10.195  -8.416  1.00 10.00      A   
ATOM    897  O   LEU    99     -18.200   9.743  -9.074  1.00 10.00      A   
ATOM    898  N   GLN   100     -16.393  11.075  -8.903  1.00 10.00      A   
ATOM    899  HN  GLN   100     -15.673  11.405  -8.322  1.00 10.00      A   
ATOM    900  CA  GLN   100     -16.490  11.572 -10.271  1.00 10.00      A   
ATOM    901  CB  GLN   100     -15.452  12.671 -10.521  1.00 10.00      A   
ATOM    902  CG  GLN   100     -15.323  13.098 -11.976  1.00 10.00      A   
ATOM    903  CD  GLN   100     -14.597  14.415 -12.136  1.00 10.00      A   
ATOM    904  OE1 GLN   100     -13.799  14.809 -11.286  1.00 10.00      A   
ATOM    905  NE2 GLN   100     -14.866  15.105 -13.233  1.00 10.00      A   
ATOM    906 HE21 GLN   100     -15.513  14.731 -13.867  1.00 10.00      A   
ATOM    907 HE22 GLN   100     -14.405  15.956 -13.366  1.00 10.00      A   
ATOM    908  C   GLN   100     -16.322  10.433 -11.271  1.00 10.00      A   
ATOM    909  O   GLN   100     -17.104  10.303 -12.216  1.00 10.00      A   
ATOM    910  N   THR   101     -15.313   9.599 -11.039  1.00 10.00      A   
ATOM    911  HN  THR   101     -14.731   9.756 -10.263  1.00 10.00      A   
ATOM    912  CA  THR   101     -15.038   8.459 -11.904  1.00 10.00      A   
ATOM    913  CB  THR   101     -13.771   7.716 -11.438  1.00 10.00      A   
ATOM    914  OG1 THR   101     -12.824   8.670 -10.940  1.00 10.00      A   
ATOM    915  HG1 THR   101     -12.246   8.239 -10.302  1.00 10.00      A   
ATOM    916  CG2 THR   101     -13.143   6.953 -12.592  1.00 10.00      A   
ATOM    917  C   THR   101     -16.223   7.493 -11.908  1.00 10.00      A   
ATOM    918  O   THR   101     -16.545   6.887 -12.931  1.00 10.00      A   
ATOM    919  N   ALA   102     -16.882   7.376 -10.759  1.00 10.00      A   
ATOM    920  HN  ALA   102     -16.583   7.899  -9.983  1.00 10.00      A   
ATOM    921  CA  ALA   102     -18.036   6.500 -10.621  1.00 10.00      A   
ATOM    922  CB  ALA   102     -18.364   6.276  -9.152  1.00 10.00      A   
ATOM    923  C   ALA   102     -19.244   7.072 -11.357  1.00 10.00      A   
ATOM    924  O   ALA   102     -19.879   6.379 -12.152  1.00 10.00      A   
ATOM    925  N   LEU   103     -19.542   8.342 -11.099  1.00 10.00      A   
ATOM    926  HN  LEU   103     -18.983   8.845 -10.463  1.00 10.00      A   
ATOM    927  CA  LEU   103     -20.675   9.011 -11.729  1.00 10.00      A   
ATOM    928  CB  LEU   103     -20.829  10.437 -11.196  1.00 10.00      A   
ATOM    929  CG  LEU   103     -21.933  11.287 -11.836  1.00 10.00      A   
ATOM    930  CD1 LEU   103     -23.298  10.635 -11.664  1.00 10.00      A   
ATOM    931  CD2 LEU   103     -21.929  12.690 -11.253  1.00 10.00      A   
ATOM    932  C   LEU   103     -20.541   9.023 -13.246  1.00 10.00      A   
ATOM    933  O   LEU   103     -21.487   8.692 -13.967  1.00 10.00      A   
ATOM    934  N   ASN   104     -19.360   9.385 -13.731  1.00 10.00      A   
ATOM    935  HN  ASN   104     -18.638   9.628 -13.106  1.00 10.00      A   
ATOM    936  CA  ASN   104     -19.111   9.439 -15.167  1.00 10.00      A   
ATOM    937  CB  ASN   104     -17.754  10.069 -15.488  1.00 10.00      A   
ATOM    938  CG  ASN   104     -17.842  11.574 -15.669  1.00 10.00      A   
ATOM    939  OD1 ASN   104     -18.925  12.130 -15.864  1.00 10.00      A   
ATOM    940  ND2 ASN   104     -16.703  12.242 -15.630  1.00 10.00      A   
ATOM    941 HD21 ASN   104     -15.874  11.737 -15.480  1.00 10.00      A   
ATOM    942 HD22 ASN   104     -16.733  13.217 -15.746  1.00 10.00      A   
ATOM    943  C   ASN   104     -19.237   8.063 -15.807  1.00 10.00      A   
ATOM    944  O   ASN   104     -19.647   7.944 -16.959  1.00 10.00      A   
ATOM    945  N   ALA   105     -18.891   7.025 -15.051  1.00 10.00      A   
ATOM    946  HN  ALA   105     -18.559   7.183 -14.141  1.00 10.00      A   
ATOM    947  CA  ALA   105     -18.990   5.658 -15.546  1.00 10.00      A   
ATOM    948  CB  ALA   105     -18.285   4.688 -14.607  1.00 10.00      A   
ATOM    949  C   ALA   105     -20.456   5.273 -15.709  1.00 10.00      A   
ATOM    950  O   ALA   105     -20.851   4.713 -16.732  1.00 10.00      A   
ATOM    951  N   VAL   106     -21.259   5.600 -14.699  1.00 10.00      A   
ATOM    952  HN  VAL   106     -20.879   6.056 -13.913  1.00 10.00      A   
ATOM    953  CA  VAL   106     -22.686   5.301 -14.722  1.00 10.00      A   
ATOM    954  CB  VAL   106     -23.359   5.660 -13.377  1.00 10.00      A   
ATOM    955  CG1 VAL   106     -24.865   5.439 -13.435  1.00 10.00      A   
ATOM    956  CG2 VAL   106     -22.744   4.849 -12.248  1.00 10.00      A   
ATOM    957  C   VAL   106     -23.363   6.061 -15.856  1.00 10.00      A   
ATOM    958  O   VAL   106     -24.091   5.477 -16.661  1.00 10.00      A   
ATOM    959  N   ARG   107     -23.095   7.363 -15.932  1.00 10.00      A   
ATOM    960  HN  ARG   107     -22.497   7.769 -15.263  1.00 10.00      A   
ATOM    961  CA  ARG   107     -23.675   8.203 -16.973  1.00 10.00      A   
ATOM    962  CB  ARG   107     -23.327   9.677 -16.761  1.00 10.00      A   
ATOM    963  CG  ARG   107     -24.280  10.398 -15.821  1.00 10.00      A   
ATOM    964  CD  ARG   107     -24.035  11.895 -15.830  1.00 10.00      A   
ATOM    965  NE  ARG   107     -25.161  12.637 -15.267  1.00 10.00      A   
ATOM    966  HE  ARG   107     -25.614  12.246 -14.475  1.00 10.00      A   
ATOM    967  CZ  ARG   107     -25.618  13.784 -15.765  1.00 10.00      A   
ATOM    968  NH1 ARG   107     -25.051  14.326 -16.840  1.00 10.00      A   
ATOM    969 HH11 ARG   107     -25.413  15.222 -17.226  1.00 10.00      A   
ATOM    970 HH12 ARG   107     -24.240  13.854 -17.305  1.00 10.00      A   
ATOM    971  NH2 ARG   107     -26.645  14.397 -15.183  1.00 10.00      A   
ATOM    972 HH21 ARG   107     -27.098  13.977 -14.329  1.00 10.00      A   
ATOM    973 HH22 ARG   107     -27.009  15.296 -15.567  1.00 10.00      A   
ATOM    974  C   ARG   107     -23.262   7.737 -18.365  1.00 10.00      A   
ATOM    975  O   ARG   107     -24.063   7.775 -19.299  1.00 10.00      A   
ATOM    976  N   SER   108     -22.016   7.286 -18.500  1.00 10.00      A   
ATOM    977  HN  SER   108     -21.418   7.287 -17.722  1.00 10.00      A   
ATOM    978  CA  SER   108     -21.514   6.797 -19.779  1.00 10.00      A   
ATOM    979  CB  SER   108     -20.015   6.485 -19.686  1.00 10.00      A   
ATOM    980  OG  SER   108     -19.434   6.329 -20.971  1.00 10.00      A   
ATOM    981  HG  SER   108     -18.662   6.903 -21.045  1.00 10.00      A   
ATOM    982  C   SER   108     -22.289   5.551 -20.198  1.00 10.00      A   
ATOM    983  O   SER   108     -22.632   5.383 -21.370  1.00 10.00      A   
ATOM    984  N   TYR   109     -22.581   4.692 -19.226  1.00 10.00      A   
ATOM    985  HN  TYR   109     -22.286   4.890 -18.309  1.00 10.00      A   
ATOM    986  CA  TYR   109     -23.320   3.462 -19.480  1.00 10.00      A   
ATOM    987  CB  TYR   109     -23.285   2.569 -18.236  1.00 10.00      A   
ATOM    988  CG  TYR   109     -23.697   1.137 -18.488  1.00 10.00      A   
ATOM    989  CD1 TYR   109     -22.805   0.225 -19.035  1.00 10.00      A   
ATOM    990  CD2 TYR   109     -24.973   0.695 -18.172  1.00 10.00      A   
ATOM    991  CE1 TYR   109     -23.174  -1.087 -19.259  1.00 10.00      A   
ATOM    992  CE2 TYR   109     -25.352  -0.612 -18.394  1.00 10.00      A   
ATOM    993  CZ  TYR   109     -24.449  -1.498 -18.938  1.00 10.00      A   
ATOM    994  OH  TYR   109     -24.817  -2.805 -19.153  1.00 10.00      A   
ATOM    995  HH  TYR   109     -24.324  -3.375 -18.531  1.00 10.00      A   
ATOM    996  C   TYR   109     -24.765   3.773 -19.872  1.00 10.00      A   
ATOM    997  O   TYR   109     -25.376   3.062 -20.673  1.00 10.00      A   
ATOM    998  N   ARG   110     -25.290   4.860 -19.324  1.00 10.00      A   
ATOM    999  HN  ARG   110     -24.738   5.391 -18.711  1.00 10.00      A   
ATOM   1000  CA  ARG   110     -26.660   5.286 -19.593  1.00 10.00      A   
ATOM   1001  CB  ARG   110     -27.206   6.068 -18.397  1.00 10.00      A   
ATOM   1002  CG  ARG   110     -27.315   5.252 -17.124  1.00 10.00      A   
ATOM   1003  CD  ARG   110     -28.691   5.391 -16.494  1.00 10.00      A   
ATOM   1004  NE  ARG   110     -28.824   6.623 -15.718  1.00 10.00      A   
ATOM   1005  HE  ARG   110     -28.967   7.457 -16.216  1.00 10.00      A   
ATOM   1006  CZ  ARG   110     -28.769   6.675 -14.388  1.00 10.00      A   
ATOM   1007  NH1 ARG   110     -28.580   5.563 -13.683  1.00 10.00      A   
ATOM   1008 HH11 ARG   110     -28.535   5.606 -12.640  1.00 10.00      A   
ATOM   1009 HH12 ARG   110     -28.472   4.646 -14.166  1.00 10.00      A   
ATOM   1010  NH2 ARG   110     -28.904   7.836 -13.765  1.00 10.00      A   
ATOM   1011 HH21 ARG   110     -29.049   8.715 -14.312  1.00 10.00      A   
ATOM   1012 HH22 ARG   110     -28.864   7.880 -12.718  1.00 10.00      A   
ATOM   1013  C   ARG   110     -26.757   6.143 -20.855  1.00 10.00      A   
ATOM   1014  O   ARG   110     -27.827   6.666 -21.179  1.00 10.00      A   
ATOM   1015  N   GLY   111     -25.638   6.291 -21.556  1.00 10.00      A   
ATOM   1016  HN  GLY   111     -24.819   5.849 -21.249  1.00 10.00      A   
ATOM   1017  CA  GLY   111     -25.616   7.087 -22.770  1.00 10.00      A   
ATOM   1018  C   GLY   111     -25.916   8.546 -22.494  1.00 10.00      A   
ATOM   1019  O   GLY   111     -26.550   9.224 -23.302  1.00 10.00      A   
ATOM   1020  N   GLN   112     -25.469   9.022 -21.340  1.00 10.00      A   
ATOM   1021  HN  GLN   112     -24.958   8.428 -20.745  1.00 10.00      A   
ATOM   1022  CA  GLN   112     -25.687  10.403 -20.937  1.00 10.00      A   
ATOM   1023  CB  GLN   112     -26.116  10.471 -19.466  1.00 10.00      A   
ATOM   1024  CG  GLN   112     -27.405   9.730 -19.145  1.00 10.00      A   
ATOM   1025  CD  GLN   112     -28.594  10.255 -19.923  1.00 10.00      A   
ATOM   1026  OE1 GLN   112     -29.255  11.206 -19.508  1.00 10.00      A   
ATOM   1027  NE2 GLN   112     -28.879   9.630 -21.053  1.00 10.00      A   
ATOM   1028 HE21 GLN   112     -28.313   8.873 -21.322  1.00 10.00      A   
ATOM   1029 HE22 GLN   112     -29.648   9.945 -21.576  1.00 10.00      A   
ATOM   1030  C   GLN   112     -24.416  11.217 -21.142  1.00 10.00      A   
ATOM   1031  O   GLN   112     -23.368  10.667 -21.487  1.00 10.00      A   
ATOM   1032  N   GLU   113     -24.509  12.519 -20.928  1.00 10.00      A   
ATOM   1033  HN  GLU   113     -25.372  12.902 -20.656  1.00 10.00      A   
ATOM   1034  CA  GLU   113     -23.363  13.399 -21.085  1.00 10.00      A   
ATOM   1035  CB  GLU   113     -23.823  14.835 -21.343  1.00 10.00      A   
ATOM   1036  CG  GLU   113     -22.703  15.786 -21.730  1.00 10.00      A   
ATOM   1037  CD  GLU   113     -23.215  17.109 -22.258  1.00 10.00      A   
ATOM   1038  OE1 GLU   113     -24.365  17.481 -21.938  1.00 10.00      A   
ATOM   1039  OE2 GLU   113     -22.465  17.792 -22.989  1.00 10.00      A   
ATOM   1040  C   GLU   113     -22.469  13.332 -19.849  1.00 10.00      A   
ATOM   1041  O   GLU   113     -22.955  13.390 -18.714  1.00 10.00      A   
ATOM   1042  N   THR   114     -21.169  13.194 -20.077  1.00 10.00      A   
ATOM   1043  HN  THR   114     -20.850  13.140 -21.003  1.00 10.00      A   
ATOM   1044  CA  THR   114     -20.198  13.120 -18.995  1.00 10.00      A   
ATOM   1045  CB  THR   114     -18.873  12.521 -19.501  1.00 10.00      A   
ATOM   1046  OG1 THR   114     -18.779  12.718 -20.921  1.00 10.00      A   
ATOM   1047  HG1 THR   114     -18.321  13.550 -21.097  1.00 10.00      A   
ATOM   1048  CG2 THR   114     -18.813  11.032 -19.200  1.00 10.00      A   
ATOM   1049  C   THR   114     -19.944  14.500 -18.394  1.00 10.00      A   
ATOM   1050  O   THR   114     -20.035  15.515 -19.088  1.00 10.00      A   
ATOM   1051  N   LEU   115     -19.627  14.534 -17.107  1.00 10.00      A   
ATOM   1052  HN  LEU   115     -19.541  13.688 -16.608  1.00 10.00      A   
ATOM   1053  CA  LEU   115     -19.386  15.792 -16.416  1.00 10.00      A   
ATOM   1054  CB  LEU   115     -20.125  15.813 -15.073  1.00 10.00      A   
ATOM   1055  CG  LEU   115     -21.647  15.655 -15.133  1.00 10.00      A   
ATOM   1056  CD1 LEU   115     -22.238  15.621 -13.732  1.00 10.00      A   
ATOM   1057  CD2 LEU   115     -22.278  16.765 -15.960  1.00 10.00      A   
ATOM   1058  C   LEU   115     -17.896  16.042 -16.204  1.00 10.00      A   
ATOM   1059  O   LEU   115     -17.120  15.108 -15.975  1.00 10.00      A   
ATOM   1060  N   ASP   116     -17.502  17.305 -16.290  1.00 10.00      A   
ATOM   1061  HN  ASP   116     -18.168  18.001 -16.486  1.00 10.00      A   
ATOM   1062  CA  ASP   116     -16.111  17.694 -16.102  1.00 10.00      A   
ATOM   1063  CB  ASP   116     -15.753  18.878 -17.004  1.00 10.00      A   
ATOM   1064  CG  ASP   116     -16.601  20.098 -16.729  1.00 10.00      A   
ATOM   1065  OD1 ASP   116     -16.310  20.821 -15.761  1.00 10.00      A   
ATOM   1066  OD2 ASP   116     -17.569  20.335 -17.478  1.00 10.00      A   
ATOM   1067  C   ASP   116     -15.831  18.030 -14.637  1.00 10.00      A   
ATOM   1068  O   ASP   116     -16.716  17.913 -13.790  1.00 10.00      A   
ATOM   1069  N   ARG   117     -14.606  18.458 -14.352  1.00 10.00      A   
ATOM   1070  HN  ARG   117     -13.959  18.557 -15.084  1.00 10.00      A   
ATOM   1071  CA  ARG   117     -14.188  18.789 -12.989  1.00 10.00      A   
ATOM   1072  CB  ARG   117     -12.671  18.956 -12.912  1.00 10.00      A   
ATOM   1073  CG  ARG   117     -11.920  17.644 -12.768  1.00 10.00      A   
ATOM   1074  CD  ARG   117     -10.676  17.616 -13.636  1.00 10.00      A   
ATOM   1075  NE  ARG   117      -9.729  18.675 -13.290  1.00 10.00      A   
ATOM   1076  HE  ARG   117     -10.077  19.594 -13.236  1.00 10.00      A   
ATOM   1077  CZ  ARG   117      -8.435  18.470 -13.061  1.00 10.00      A   
ATOM   1078  NH1 ARG   117      -7.926  17.245 -13.138  1.00 10.00      A   
ATOM   1079 HH11 ARG   117      -8.540  16.436 -13.381  1.00 10.00      A   
ATOM   1080 HH12 ARG   117      -6.910  17.085 -12.958  1.00 10.00      A   
ATOM   1081  NH2 ARG   117      -7.649  19.495 -12.770  1.00 10.00      A   
ATOM   1082 HH21 ARG   117      -8.042  20.461 -12.722  1.00 10.00      A   
ATOM   1083 HH22 ARG   117      -6.634  19.341 -12.589  1.00 10.00      A   
ATOM   1084  C   ARG   117     -14.894  20.014 -12.407  1.00 10.00      A   
ATOM   1085  O   ARG   117     -14.919  20.196 -11.191  1.00 10.00      A   
ATOM   1086  N   PHE   118     -15.458  20.851 -13.261  1.00 10.00      A   
ATOM   1087  HN  PHE   118     -15.422  20.659 -14.229  1.00 10.00      A   
ATOM   1088  CA  PHE   118     -16.159  22.042 -12.803  1.00 10.00      A   
ATOM   1089  CB  PHE   118     -15.883  23.226 -13.739  1.00 10.00      A   
ATOM   1090  CG  PHE   118     -16.706  24.449 -13.446  1.00 10.00      A   
ATOM   1091  CD1 PHE   118     -16.553  25.137 -12.254  1.00 10.00      A   
ATOM   1092  CD2 PHE   118     -17.634  24.909 -14.366  1.00 10.00      A   
ATOM   1093  CE1 PHE   118     -17.310  26.260 -11.986  1.00 10.00      A   
ATOM   1094  CE2 PHE   118     -18.392  26.032 -14.104  1.00 10.00      A   
ATOM   1095  CZ  PHE   118     -18.231  26.707 -12.912  1.00 10.00      A   
ATOM   1096  C   PHE   118     -17.654  21.763 -12.715  1.00 10.00      A   
ATOM   1097  O   PHE   118     -18.295  22.072 -11.710  1.00 10.00      A   
ATOM   1098  N   ASP   119     -18.192  21.161 -13.771  1.00 10.00      A   
ATOM   1099  HN  ASP   119     -17.611  20.946 -14.541  1.00 10.00      A   
ATOM   1100  CA  ASP   119     -19.614  20.825 -13.837  1.00 10.00      A   
ATOM   1101  CB  ASP   119     -19.932  20.132 -15.166  1.00 10.00      A   
ATOM   1102  CG  ASP   119     -21.370  20.316 -15.616  1.00 10.00      A   
ATOM   1103  OD1 ASP   119     -22.261  20.473 -14.756  1.00 10.00      A   
ATOM   1104  OD2 ASP   119     -21.616  20.304 -16.844  1.00 10.00      A   
ATOM   1105  C   ASP   119     -20.001  19.916 -12.676  1.00 10.00      A   
ATOM   1106  O   ASP   119     -20.972  20.175 -11.964  1.00 10.00      A   
ATOM   1107  N   PHE   120     -19.213  18.863 -12.475  1.00 10.00      A   
ATOM   1108  HN  PHE   120     -18.439  18.726 -13.067  1.00 10.00      A   
ATOM   1109  CA  PHE   120     -19.460  17.911 -11.399  1.00 10.00      A   
ATOM   1110  CB  PHE   120     -18.480  16.730 -11.498  1.00 10.00      A   
ATOM   1111  CG  PHE   120     -18.419  15.854 -10.276  1.00 10.00      A   
ATOM   1112  CD1 PHE   120     -19.428  14.947 -10.001  1.00 10.00      A   
ATOM   1113  CD2 PHE   120     -17.346  15.938  -9.404  1.00 10.00      A   
ATOM   1114  CE1 PHE   120     -19.369  14.141  -8.879  1.00 10.00      A   
ATOM   1115  CE2 PHE   120     -17.280  15.137  -8.281  1.00 10.00      A   
ATOM   1116  CZ  PHE   120     -18.293  14.236  -8.017  1.00 10.00      A   
ATOM   1117  C   PHE   120     -19.336  18.591 -10.041  1.00 10.00      A   
ATOM   1118  O   PHE   120     -20.114  18.323  -9.129  1.00 10.00      A   
ATOM   1119  N   GLN   121     -18.361  19.484  -9.925  1.00 10.00      A   
ATOM   1120  HN  GLN   121     -17.790  19.668 -10.699  1.00 10.00      A   
ATOM   1121  CA  GLN   121     -18.116  20.199  -8.680  1.00 10.00      A   
ATOM   1122  CB  GLN   121     -16.825  21.015  -8.782  1.00 10.00      A   
ATOM   1123  CG  GLN   121     -16.334  21.595  -7.462  1.00 10.00      A   
ATOM   1124  CD  GLN   121     -16.457  23.103  -7.414  1.00 10.00      A   
ATOM   1125  OE1 GLN   121     -15.548  23.826  -7.826  1.00 10.00      A   
ATOM   1126  NE2 GLN   121     -17.575  23.587  -6.903  1.00 10.00      A   
ATOM   1127 HE21 GLN   121     -18.255  22.954  -6.586  1.00 10.00      A   
ATOM   1128 HE22 GLN   121     -17.688  24.561  -6.872  1.00 10.00      A   
ATOM   1129  C   GLN   121     -19.293  21.095  -8.302  1.00 10.00      A   
ATOM   1130  O   GLN   121     -19.702  21.135  -7.138  1.00 10.00      A   
ATOM   1131  N   ASP   122     -19.839  21.805  -9.283  1.00 10.00      A   
ATOM   1132  HN  ASP   122     -19.474  21.731 -10.194  1.00 10.00      A   
ATOM   1133  CA  ASP   122     -20.968  22.695  -9.038  1.00 10.00      A   
ATOM   1134  CB  ASP   122     -21.211  23.623 -10.229  1.00 10.00      A   
ATOM   1135  CG  ASP   122     -22.233  24.700  -9.921  1.00 10.00      A   
ATOM   1136  OD1 ASP   122     -21.995  25.504  -8.992  1.00 10.00      A   
ATOM   1137  OD2 ASP   122     -23.277  24.755 -10.606  1.00 10.00      A   
ATOM   1138  C   ASP   122     -22.228  21.902  -8.719  1.00 10.00      A   
ATOM   1139  O   ASP   122     -22.961  22.228  -7.782  1.00 10.00      A   
ATOM   1140  N   LEU   123     -22.465  20.848  -9.491  1.00 10.00      A   
ATOM   1141  HN  LEU   123     -21.838  20.637 -10.219  1.00 10.00      A   
ATOM   1142  CA  LEU   123     -23.634  19.998  -9.291  1.00 10.00      A   
ATOM   1143  CB  LEU   123     -23.733  18.949 -10.400  1.00 10.00      A   
ATOM   1144  CG  LEU   123     -25.044  18.161 -10.471  1.00 10.00      A   
ATOM   1145  CD1 LEU   123     -26.227  19.105 -10.603  1.00 10.00      A   
ATOM   1146  CD2 LEU   123     -25.011  17.186 -11.637  1.00 10.00      A   
ATOM   1147  C   LEU   123     -23.574  19.321  -7.925  1.00 10.00      A   
ATOM   1148  O   LEU   123     -24.596  19.134  -7.262  1.00 10.00      A   
ATOM   1149  N   MET   124     -22.366  18.961  -7.510  1.00 10.00      A   
ATOM   1150  HN  MET   124     -21.591  19.123  -8.095  1.00 10.00      A   
ATOM   1151  CA  MET   124     -22.158  18.321  -6.221  1.00 10.00      A   
ATOM   1152  CB  MET   124     -20.693  17.903  -6.074  1.00 10.00      A   
ATOM   1153  CG  MET   124     -20.361  17.203  -4.768  1.00 10.00      A   
ATOM   1154  SD  MET   124     -18.600  16.858  -4.601  1.00 10.00      A   
ATOM   1155  CE  MET   124     -17.924  18.519  -4.629  1.00 10.00      A   
ATOM   1156  C   MET   124     -22.549  19.271  -5.095  1.00 10.00      A   
ATOM   1157  O   MET   124     -23.260  18.888  -4.169  1.00 10.00      A   
ATOM   1158  N   GLU   125     -22.097  20.520  -5.201  1.00 10.00      A   
ATOM   1159  HN  GLU   125     -21.550  20.764  -5.980  1.00 10.00      A   
ATOM   1160  CA  GLU   125     -22.394  21.541  -4.199  1.00 10.00      A   
ATOM   1161  CB  GLU   125     -21.734  22.869  -4.579  1.00 10.00      A   
ATOM   1162  CG  GLU   125     -21.952  23.989  -3.574  1.00 10.00      A   
ATOM   1163  CD  GLU   125     -21.255  25.272  -3.971  1.00 10.00      A   
ATOM   1164  OE1 GLU   125     -20.118  25.204  -4.483  1.00 10.00      A   
ATOM   1165  OE2 GLU   125     -21.835  26.360  -3.768  1.00 10.00      A   
ATOM   1166  C   GLU   125     -23.903  21.726  -4.054  1.00 10.00      A   
ATOM   1167  O   GLU   125     -24.424  21.836  -2.943  1.00 10.00      A   
ATOM   1168  N   GLU   126     -24.593  21.741  -5.191  1.00 10.00      A   
ATOM   1169  HN  GLU   126     -24.109  21.654  -6.041  1.00 10.00      A   
ATOM   1170  CA  GLU   126     -26.041  21.900  -5.218  1.00 10.00      A   
ATOM   1171  CB  GLU   126     -26.549  21.852  -6.661  1.00 10.00      A   
ATOM   1172  CG  GLU   126     -28.047  22.063  -6.800  1.00 10.00      A   
ATOM   1173  CD  GLU   126     -28.539  21.838  -8.212  1.00 10.00      A   
ATOM   1174  OE1 GLU   126     -28.441  22.772  -9.035  1.00 10.00      A   
ATOM   1175  OE2 GLU   126     -29.023  20.724  -8.507  1.00 10.00      A   
ATOM   1176  C   GLU   126     -26.724  20.817  -4.387  1.00 10.00      A   
ATOM   1177  O   GLU   126     -27.626  21.104  -3.596  1.00 10.00      A   
ATOM   1178  N   LYS   127     -26.282  19.575  -4.564  1.00 10.00      A   
ATOM   1179  HN  LYS   127     -25.556  19.412  -5.205  1.00 10.00      A   
ATOM   1180  CA  LYS   127     -26.851  18.451  -3.831  1.00 10.00      A   
ATOM   1181  CB  LYS   127     -26.444  17.116  -4.462  1.00 10.00      A   
ATOM   1182  CG  LYS   127     -26.880  16.960  -5.912  1.00 10.00      A   
ATOM   1183  CD  LYS   127     -28.327  17.386  -6.105  1.00 10.00      A   
ATOM   1184  CE  LYS   127     -28.697  17.459  -7.575  1.00 10.00      A   
ATOM   1185  NZ  LYS   127     -29.894  18.311  -7.801  1.00 10.00      A   
ATOM   1186  HZ1 LYS   127     -30.549  18.234  -6.995  1.00 10.00      A   
ATOM   1187  HZ2 LYS   127     -30.390  18.014  -8.662  1.00 10.00      A   
ATOM   1188  HZ3 LYS   127     -29.608  19.314  -7.905  1.00 10.00      A   
ATOM   1189  C   LYS   127     -26.468  18.497  -2.356  1.00 10.00      A   
ATOM   1190  O   LYS   127     -27.268  18.141  -1.489  1.00 10.00      A   
ATOM   1191  N   ILE   128     -25.246  18.936  -2.074  1.00 10.00      A   
ATOM   1192  HN  ILE   128     -24.642  19.188  -2.809  1.00 10.00      A   
ATOM   1193  CA  ILE   128     -24.779  19.043  -0.696  1.00 10.00      A   
ATOM   1194  CB  ILE   128     -23.300  19.485  -0.622  1.00 10.00      A   
ATOM   1195  CG1 ILE   128     -22.393  18.403  -1.215  1.00 10.00      A   
ATOM   1196  CG2 ILE   128     -22.894  19.793   0.813  1.00 10.00      A   
ATOM   1197  CD1 ILE   128     -20.931  18.794  -1.287  1.00 10.00      A   
ATOM   1198  C   ILE   128     -25.652  20.033   0.073  1.00 10.00      A   
ATOM   1199  O   ILE   128     -26.119  19.741   1.177  1.00 10.00      A   
ATOM   1200  N   ALA   129     -25.884  21.192  -0.534  1.00 10.00      A   
ATOM   1201  HN  ALA   129     -25.481  21.357  -1.417  1.00 10.00      A   
ATOM   1202  CA  ALA   129     -26.710  22.227   0.074  1.00 10.00      A   
ATOM   1203  CB  ALA   129     -26.637  23.512  -0.735  1.00 10.00      A   
ATOM   1204  C   ALA   129     -28.151  21.751   0.201  1.00 10.00      A   
ATOM   1205  O   ALA   129     -28.806  21.995   1.216  1.00 10.00      A   
ATOM   1206  N   LEU   130     -28.626  21.054  -0.831  1.00 10.00      A   
ATOM   1207  HN  LEU   130     -28.042  20.898  -1.605  1.00 10.00      A   
ATOM   1208  CA  LEU   130     -29.985  20.522  -0.859  1.00 10.00      A   
ATOM   1209  CB  LEU   130     -30.208  19.730  -2.153  1.00 10.00      A   
ATOM   1210  CG  LEU   130     -31.415  18.788  -2.180  1.00 10.00      A   
ATOM   1211  CD1 LEU   130     -32.710  19.568  -2.339  1.00 10.00      A   
ATOM   1212  CD2 LEU   130     -31.266  17.746  -3.277  1.00 10.00      A   
ATOM   1213  C   LEU   130     -30.244  19.623   0.344  1.00 10.00      A   
ATOM   1214  O   LEU   130     -31.236  19.788   1.054  1.00 10.00      A   
ATOM   1215  N   LEU   131     -29.333  18.690   0.581  1.00 10.00      A   
ATOM   1216  HN  LEU   131     -28.551  18.623  -0.010  1.00 10.00      A   
ATOM   1217  CA  LEU   131     -29.462  17.754   1.689  1.00 10.00      A   
ATOM   1218  CB  LEU   131     -28.703  16.462   1.380  1.00 10.00      A   
ATOM   1219  CG  LEU   131     -29.195  15.671   0.164  1.00 10.00      A   
ATOM   1220  CD1 LEU   131     -28.223  14.553  -0.178  1.00 10.00      A   
ATOM   1221  CD2 LEU   131     -30.590  15.112   0.414  1.00 10.00      A   
ATOM   1222  C   LEU   131     -28.969  18.358   3.002  1.00 10.00      A   
ATOM   1223  O   LEU   131     -28.939  17.681   4.031  1.00 10.00      A   
ATOM   1224  N   LYS   132     -28.585  19.634   2.949  1.00 10.00      A   
ATOM   1225  HN  LYS   132     -28.643  20.106   2.092  1.00 10.00      A   
ATOM   1226  CA  LYS   132     -28.088  20.362   4.116  1.00 10.00      A   
ATOM   1227  CB  LYS   132     -29.211  20.624   5.124  1.00 10.00      A   
ATOM   1228  CG  LYS   132     -30.374  21.415   4.548  1.00 10.00      A   
ATOM   1229  CD  LYS   132     -31.341  21.863   5.631  1.00 10.00      A   
ATOM   1230  CE  LYS   132     -32.452  22.729   5.053  1.00 10.00      A   
ATOM   1231  NZ  LYS   132     -33.267  23.375   6.115  1.00 10.00      A   
ATOM   1232  HZ1 LYS   132     -32.687  24.055   6.650  1.00 10.00      A   
ATOM   1233  HZ2 LYS   132     -33.629  22.654   6.773  1.00 10.00      A   
ATOM   1234  HZ3 LYS   132     -34.075  23.877   5.695  1.00 10.00      A   
ATOM   1235  C   LYS   132     -26.914  19.643   4.771  1.00 10.00      A   
ATOM   1236  O   LYS   132     -26.817  19.563   5.998  1.00 10.00      A   
ATOM   1237  N   MET   133     -26.029  19.119   3.938  1.00 10.00      A   
ATOM   1238  HN  MET   133     -26.160  19.232   2.969  1.00 10.00      A   
ATOM   1239  CA  MET   133     -24.859  18.397   4.409  1.00 10.00      A   
ATOM   1240  CB  MET   133     -24.531  17.252   3.445  1.00 10.00      A   
ATOM   1241  CG  MET   133     -25.568  16.142   3.409  1.00 10.00      A   
ATOM   1242  SD  MET   133     -25.760  15.306   4.996  1.00 10.00      A   
ATOM   1243  CE  MET   133     -26.885  13.988   4.542  1.00 10.00      A   
ATOM   1244  C   MET   133     -23.666  19.338   4.517  1.00 10.00      A   
ATOM   1245  O   MET   133     -23.668  20.419   3.924  1.00 10.00      A   
ATOM   1246  N   PRO   134     -22.647  18.961   5.305  1.00 10.00      A   
ATOM   1247  CA  PRO   134     -21.435  19.771   5.466  1.00 10.00      A   
ATOM   1248  CB  PRO   134     -20.590  18.964   6.463  1.00 10.00      A   
ATOM   1249  CG  PRO   134     -21.561  18.068   7.150  1.00 10.00      A   
ATOM   1250  CD  PRO   134     -22.599  17.735   6.121  1.00 10.00      A   
ATOM   1251  C   PRO   134     -20.694  19.900   4.136  1.00 10.00      A   
ATOM   1252  O   PRO   134     -20.601  18.935   3.376  1.00 10.00      A   
ATOM   1253  N   GLU   135     -20.166  21.084   3.859  1.00 10.00      A   
ATOM   1254  HN  GLU   135     -20.261  21.815   4.505  1.00 10.00      A   
ATOM   1255  CA  GLU   135     -19.442  21.326   2.614  1.00 10.00      A   
ATOM   1256  CB  GLU   135     -19.209  22.822   2.411  1.00 10.00      A   
ATOM   1257  CG  GLU   135     -20.481  23.652   2.407  1.00 10.00      A   
ATOM   1258  CD  GLU   135     -20.201  25.138   2.420  1.00 10.00      A   
ATOM   1259  OE1 GLU   135     -19.578  25.619   3.390  1.00 10.00      A   
ATOM   1260  OE2 GLU   135     -20.610  25.834   1.464  1.00 10.00      A   
ATOM   1261  C   GLU   135     -18.110  20.584   2.604  1.00 10.00      A   
ATOM   1262  O   GLU   135     -17.605  20.203   1.548  1.00 10.00      A   
ATOM   1263  N   ASP   136     -17.556  20.374   3.789  1.00 10.00      A   
ATOM   1264  HN  ASP   136     -18.011  20.698   4.597  1.00 10.00      A   
ATOM   1265  CA  ASP   136     -16.282  19.678   3.931  1.00 10.00      A   
ATOM   1266  CB  ASP   136     -15.395  20.382   4.965  1.00 10.00      A   
ATOM   1267  CG  ASP   136     -15.973  20.353   6.367  1.00 10.00      A   
ATOM   1268  OD1 ASP   136     -17.126  20.809   6.554  1.00 10.00      A   
ATOM   1269  OD2 ASP   136     -15.276  19.894   7.294  1.00 10.00      A   
ATOM   1270  C   ASP   136     -16.502  18.221   4.323  1.00 10.00      A   
ATOM   1271  O   ASP   136     -15.580  17.542   4.767  1.00 10.00      A   
ATOM   1272  N   LEU   137     -17.724  17.740   4.119  1.00 10.00      A   
ATOM   1273  HN  LEU   137     -18.405  18.330   3.727  1.00 10.00      A   
ATOM   1274  CA  LEU   137     -18.094  16.364   4.455  1.00 10.00      A   
ATOM   1275  CB  LEU   137     -19.577  16.142   4.146  1.00 10.00      A   
ATOM   1276  CG  LEU   137     -20.155  14.766   4.481  1.00 10.00      A   
ATOM   1277  CD1 LEU   137     -20.307  14.601   5.983  1.00 10.00      A   
ATOM   1278  CD2 LEU   137     -21.489  14.564   3.780  1.00 10.00      A   
ATOM   1279  C   LEU   137     -17.253  15.338   3.693  1.00 10.00      A   
ATOM   1280  O   LEU   137     -17.088  14.202   4.139  1.00 10.00      A   
ATOM   1281  N   LEU   138     -16.707  15.748   2.556  1.00 10.00      A   
ATOM   1282  HN  LEU   138     -16.833  16.680   2.276  1.00 10.00      A   
ATOM   1283  CA  LEU   138     -15.908  14.858   1.725  1.00 10.00      A   
ATOM   1284  CB  LEU   138     -15.813  15.401   0.295  1.00 10.00      A   
ATOM   1285  CG  LEU   138     -17.051  16.127  -0.241  1.00 10.00      A   
ATOM   1286  CD1 LEU   138     -16.703  16.923  -1.489  1.00 10.00      A   
ATOM   1287  CD2 LEU   138     -18.172  15.141  -0.525  1.00 10.00      A   
ATOM   1288  C   LEU   138     -14.504  14.671   2.289  1.00 10.00      A   
ATOM   1289  O   LEU   138     -13.870  13.638   2.066  1.00 10.00      A   
ATOM   1290  N   THR   139     -14.022  15.663   3.025  1.00 10.00      A   
ATOM   1291  HN  THR   139     -14.582  16.449   3.198  1.00 10.00      A   
ATOM   1292  CA  THR   139     -12.680  15.604   3.590  1.00 10.00      A   
ATOM   1293  CB  THR   139     -11.708  16.490   2.783  1.00 10.00      A   
ATOM   1294  OG1 THR   139     -12.393  17.671   2.337  1.00 10.00      A   
ATOM   1295  HG1 THR   139     -12.252  18.378   2.979  1.00 10.00      A   
ATOM   1296  CG2 THR   139     -11.158  15.737   1.580  1.00 10.00      A   
ATOM   1297  C   THR   139     -12.655  16.042   5.053  1.00 10.00      A   
ATOM   1298  O   THR   139     -11.865  16.908   5.437  1.00 10.00      A   
ATOM   1299  N   ARG   140     -13.519  15.452   5.867  1.00 10.00      A   
ATOM   1300  HN  ARG   140     -14.133  14.774   5.514  1.00 10.00      A   
ATOM   1301  CA  ARG   140     -13.571  15.794   7.280  1.00 10.00      A   
ATOM   1302  CB  ARG   140     -14.771  16.694   7.594  1.00 10.00      A   
ATOM   1303  CG  ARG   140     -16.098  15.959   7.704  1.00 10.00      A   
ATOM   1304  CD  ARG   140     -17.166  16.833   8.339  1.00 10.00      A   
ATOM   1305  NE  ARG   140     -18.263  16.036   8.878  1.00 10.00      A   
ATOM   1306  HE  ARG   140     -18.352  15.103   8.543  1.00 10.00      A   
ATOM   1307  CZ  ARG   140     -19.127  16.470   9.796  1.00 10.00      A   
ATOM   1308  NH1 ARG   140     -19.025  17.701  10.293  1.00 10.00      A   
ATOM   1309 HH11 ARG   140     -18.266  18.340   9.967  1.00 10.00      A   
ATOM   1310 HH12 ARG   140     -19.704  18.032  11.014  1.00 10.00      A   
ATOM   1311  NH2 ARG   140     -20.089  15.662  10.225  1.00 10.00      A   
ATOM   1312 HH21 ARG   140     -20.166  14.682   9.840  1.00 10.00      A   
ATOM   1313 HH22 ARG   140     -20.768  15.991  10.944  1.00 10.00      A   
ATOM   1314  C   ARG   140     -13.604  14.547   8.152  1.00 10.00      A   
ATOM   1315  O   ARG   140     -13.965  13.461   7.695  1.00 10.00      A   
ATOM   1316  N   SER   141     -13.231  14.714   9.407  1.00 10.00      A   
ATOM   1317  HN  SER   141     -12.963  15.607   9.711  1.00 10.00      A   
ATOM   1318  CA  SER   141     -13.222  13.620  10.356  1.00 10.00      A   
ATOM   1319  CB  SER   141     -11.789  13.330  10.807  1.00 10.00      A   
ATOM   1320  OG  SER   141     -10.997  14.507  10.764  1.00 10.00      A   
ATOM   1321  HG  SER   141     -10.896  14.790   9.845  1.00 10.00      A   
ATOM   1322  C   SER   141     -14.101  13.970  11.550  1.00 10.00      A   
ATOM   1323  O   SER   141     -14.212  15.138  11.925  1.00 10.00      A   
ATOM   1324  N   VAL   142     -14.732  12.966  12.134  1.00 10.00      A   
ATOM   1325  HN  VAL   142     -14.604  12.053  11.795  1.00 10.00      A   
ATOM   1326  CA  VAL   142     -15.602  13.184  13.280  1.00 10.00      A   
ATOM   1327  CB  VAL   142     -17.079  12.868  12.961  1.00 10.00      A   
ATOM   1328  CG1 VAL   142     -17.644  13.874  11.972  1.00 10.00      A   
ATOM   1329  CG2 VAL   142     -17.221  11.449  12.429  1.00 10.00      A   
ATOM   1330  C   VAL   142     -15.165  12.344  14.471  1.00 10.00      A   
ATOM   1331  O   VAL   142     -14.325  11.448  14.342  1.00 10.00      A   
ATOM   1332  N   ASN   143     -15.733  12.646  15.624  1.00 10.00      A   
ATOM   1333  HN  ASN   143     -16.383  13.381  15.656  1.00 10.00      A   
ATOM   1334  CA  ASN   143     -15.430  11.919  16.845  1.00 10.00      A   
ATOM   1335  CB  ASN   143     -15.850  12.748  18.066  1.00 10.00      A   
ATOM   1336  CG  ASN   143     -15.563  12.060  19.388  1.00 10.00      A   
ATOM   1337  OD1 ASN   143     -16.412  11.353  19.926  1.00 10.00      A   
ATOM   1338  ND2 ASN   143     -14.369  12.269  19.922  1.00 10.00      A   
ATOM   1339 HD21 ASN   143     -13.742  12.855  19.441  1.00 10.00      A   
ATOM   1340 HD22 ASN   143     -14.156  11.831  20.775  1.00 10.00      A   
ATOM   1341  C   ASN   143     -16.163  10.580  16.828  1.00 10.00      A   
ATOM   1342  O   ASN   143     -17.153  10.424  16.109  1.00 10.00      A   
ATOM   1343  N   VAL   144     -15.675   9.622  17.607  1.00 10.00      A   
ATOM   1344  HN  VAL   144     -14.869   9.806  18.140  1.00 10.00      A   
ATOM   1345  CA  VAL   144     -16.280   8.295  17.682  1.00 10.00      A   
ATOM   1346  CB  VAL   144     -15.533   7.387  18.686  1.00 10.00      A   
ATOM   1347  CG1 VAL   144     -15.736   7.852  20.121  1.00 10.00      A   
ATOM   1348  CG2 VAL   144     -15.934   5.929  18.514  1.00 10.00      A   
ATOM   1349  C   VAL   144     -17.777   8.354  18.017  1.00 10.00      A   
ATOM   1350  O   VAL   144     -18.540   7.470  17.638  1.00 10.00      A   
ATOM   1351  N   GLY   145     -18.197   9.411  18.703  1.00 10.00      A   
ATOM   1352  HN  GLY   145     -17.546  10.093  18.986  1.00 10.00      A   
ATOM   1353  CA  GLY   145     -19.598   9.558  19.057  1.00 10.00      A   
ATOM   1354  C   GLY   145     -20.474   9.943  17.875  1.00 10.00      A   
ATOM   1355  O   GLY   145     -21.702   9.840  17.944  1.00 10.00      A   
ATOM   1356  N   PHE   146     -19.847  10.376  16.786  1.00 10.00      A   
ATOM   1357  HN  PHE   146     -18.865  10.420  16.785  1.00 10.00      A   
ATOM   1358  CA  PHE   146     -20.571  10.784  15.588  1.00 10.00      A   
ATOM   1359  CB  PHE   146     -20.249  12.243  15.242  1.00 10.00      A   
ATOM   1360  CG  PHE   146     -20.602  13.236  16.315  1.00 10.00      A   
ATOM   1361  CD1 PHE   146     -19.673  13.597  17.277  1.00 10.00      A   
ATOM   1362  CD2 PHE   146     -21.861  13.809  16.359  1.00 10.00      A   
ATOM   1363  CE1 PHE   146     -19.992  14.510  18.264  1.00 10.00      A   
ATOM   1364  CE2 PHE   146     -22.189  14.723  17.342  1.00 10.00      A   
ATOM   1365  CZ  PHE   146     -21.253  15.074  18.296  1.00 10.00      A   
ATOM   1366  C   PHE   146     -20.205   9.891  14.404  1.00 10.00      A   
ATOM   1367  O   PHE   146     -20.441  10.250  13.250  1.00 10.00      A   
ATOM   1368  N   SER   147     -19.638   8.725  14.701  1.00 10.00      A   
ATOM   1369  HN  SER   147     -19.506   8.488  15.642  1.00 10.00      A   
ATOM   1370  CA  SER   147     -19.220   7.778  13.671  1.00 10.00      A   
ATOM   1371  CB  SER   147     -18.512   6.581  14.316  1.00 10.00      A   
ATOM   1372  OG  SER   147     -19.214   6.144  15.470  1.00 10.00      A   
ATOM   1373  HG  SER   147     -18.761   6.467  16.265  1.00 10.00      A   
ATOM   1374  C   SER   147     -20.397   7.307  12.815  1.00 10.00      A   
ATOM   1375  O   SER   147     -20.345   7.364  11.584  1.00 10.00      A   
ATOM   1376  N   GLY   148     -21.459   6.859  13.474  1.00 10.00      A   
ATOM   1377  HN  GLY   148     -21.451   6.862  14.454  1.00 10.00      A   
ATOM   1378  CA  GLY   148     -22.632   6.383  12.764  1.00 10.00      A   
ATOM   1379  C   GLY   148     -23.304   7.490  11.981  1.00 10.00      A   
ATOM   1380  O   GLY   148     -23.761   7.284  10.856  1.00 10.00      A   
ATOM   1381  N   GLY   149     -23.342   8.673  12.581  1.00 10.00      A   
ATOM   1382  HN  GLY   149     -22.954   8.767  13.477  1.00 10.00      A   
ATOM   1383  CA  GLY   149     -23.945   9.817  11.934  1.00 10.00      A   
ATOM   1384  C   GLY   149     -23.210  10.204  10.668  1.00 10.00      A   
ATOM   1385  O   GLY   149     -23.819  10.620   9.687  1.00 10.00      A   
ATOM   1386  N   GLU   150     -21.896  10.058  10.685  1.00 10.00      A   
ATOM   1387  HN  GLU   150     -21.459   9.722  11.500  1.00 10.00      A   
ATOM   1388  CA  GLU   150     -21.083  10.390   9.529  1.00 10.00      A   
ATOM   1389  CB  GLU   150     -19.615  10.495   9.928  1.00 10.00      A   
ATOM   1390  CG  GLU   150     -18.756  11.228   8.916  1.00 10.00      A   
ATOM   1391  CD  GLU   150     -19.080  12.709   8.830  1.00 10.00      A   
ATOM   1392  OE1 GLU   150     -20.127  13.140   9.373  1.00 10.00      A   
ATOM   1393  OE2 GLU   150     -18.282  13.452   8.222  1.00 10.00      A   
ATOM   1394  C   GLU   150     -21.259   9.352   8.427  1.00 10.00      A   
ATOM   1395  O   GLU   150     -21.302   9.691   7.242  1.00 10.00      A   
ATOM   1396  N   LYS   151     -21.377   8.090   8.830  1.00 10.00      A   
ATOM   1397  HN  LYS   151     -21.342   7.894   9.792  1.00 10.00      A   
ATOM   1398  CA  LYS   151     -21.552   6.988   7.890  1.00 10.00      A   
ATOM   1399  CB  LYS   151     -21.724   5.664   8.638  1.00 10.00      A   
ATOM   1400  CG  LYS   151     -20.440   5.076   9.198  1.00 10.00      A   
ATOM   1401  CD  LYS   151     -20.716   3.785   9.952  1.00 10.00      A   
ATOM   1402  CE  LYS   151     -19.427   3.102  10.380  1.00 10.00      A   
ATOM   1403  NZ  LYS   151     -19.688   1.910  11.226  1.00 10.00      A   
ATOM   1404  HZ1 LYS   151     -20.337   1.261  10.738  1.00 10.00      A   
ATOM   1405  HZ2 LYS   151     -20.119   2.195  12.126  1.00 10.00      A   
ATOM   1406  HZ3 LYS   151     -18.800   1.407  11.424  1.00 10.00      A   
ATOM   1407  C   LYS   151     -22.757   7.217   6.989  1.00 10.00      A   
ATOM   1408  O   LYS   151     -22.661   7.112   5.764  1.00 10.00      A   
ATOM   1409  N   LYS   152     -23.886   7.559   7.597  1.00 10.00      A   
ATOM   1410  HN  LYS   152     -23.896   7.651   8.577  1.00 10.00      A   
ATOM   1411  CA  LYS   152     -25.115   7.788   6.848  1.00 10.00      A   
ATOM   1412  CB  LYS   152     -26.350   7.612   7.730  1.00 10.00      A   
ATOM   1413  CG  LYS   152     -26.590   6.174   8.155  1.00 10.00      A   
ATOM   1414  CD  LYS   152     -26.854   5.288   6.949  1.00 10.00      A   
ATOM   1415  CE  LYS   152     -26.264   3.902   7.137  1.00 10.00      A   
ATOM   1416  NZ  LYS   152     -26.598   3.004   6.000  1.00 10.00      A   
ATOM   1417  HZ1 LYS   152     -26.105   2.099   6.098  1.00 10.00      A   
ATOM   1418  HZ2 LYS   152     -26.314   3.444   5.096  1.00 10.00      A   
ATOM   1419  HZ3 LYS   152     -27.628   2.825   5.980  1.00 10.00      A   
ATOM   1420  C   LYS   152     -25.126   9.122   6.106  1.00 10.00      A   
ATOM   1421  O   LYS   152     -25.895   9.297   5.160  1.00 10.00      A   
ATOM   1422  N   ARG   153     -24.273  10.055   6.518  1.00 10.00      A   
ATOM   1423  HN  ARG   153     -23.684   9.870   7.281  1.00 10.00      A   
ATOM   1424  CA  ARG   153     -24.200  11.354   5.850  1.00 10.00      A   
ATOM   1425  CB  ARG   153     -23.291  12.324   6.608  1.00 10.00      A   
ATOM   1426  CG  ARG   153     -23.995  13.082   7.723  1.00 10.00      A   
ATOM   1427  CD  ARG   153     -23.038  13.972   8.498  1.00 10.00      A   
ATOM   1428  NE  ARG   153     -23.690  14.566   9.665  1.00 10.00      A   
ATOM   1429  HE  ARG   153     -24.396  15.231   9.494  1.00 10.00      A   
ATOM   1430  CZ  ARG   153     -23.384  14.261  10.925  1.00 10.00      A   
ATOM   1431  NH1 ARG   153     -22.424  13.380  11.189  1.00 10.00      A   
ATOM   1432 HH11 ARG   153     -21.895  12.926  10.406  1.00 10.00      A   
ATOM   1433 HH12 ARG   153     -22.195  13.134  12.176  1.00 10.00      A   
ATOM   1434  NH2 ARG   153     -24.034  14.844  11.926  1.00 10.00      A   
ATOM   1435 HH21 ARG   153     -24.783  15.544  11.730  1.00 10.00      A   
ATOM   1436 HH22 ARG   153     -23.801  14.602  12.915  1.00 10.00      A   
ATOM   1437  C   ARG   153     -23.717  11.169   4.416  1.00 10.00      A   
ATOM   1438  O   ARG   153     -24.289  11.724   3.473  1.00 10.00      A   
ATOM   1439  N   ASN   154     -22.671  10.365   4.262  1.00 10.00      A   
ATOM   1440  HN  ASN   154     -22.254   9.964   5.058  1.00 10.00      A   
ATOM   1441  CA  ASN   154     -22.118  10.072   2.946  1.00 10.00      A   
ATOM   1442  CB  ASN   154     -20.739   9.410   3.072  1.00 10.00      A   
ATOM   1443  CG  ASN   154     -19.696  10.334   3.671  1.00 10.00      A   
ATOM   1444  OD1 ASN   154     -19.708  11.540   3.431  1.00 10.00      A   
ATOM   1445  ND2 ASN   154     -18.788   9.773   4.453  1.00 10.00      A   
ATOM   1446 HD21 ASN   154     -18.834   8.802   4.596  1.00 10.00      A   
ATOM   1447 HD22 ASN   154     -18.116  10.353   4.871  1.00 10.00      A   
ATOM   1448  C   ASN   154     -23.068   9.156   2.190  1.00 10.00      A   
ATOM   1449  O   ASN   154     -23.232   9.275   0.977  1.00 10.00      A   
ATOM   1450  N   ASP   155     -23.716   8.266   2.938  1.00 10.00      A   
ATOM   1451  HN  ASP   155     -23.545   8.251   3.903  1.00 10.00      A   
ATOM   1452  CA  ASP   155     -24.669   7.307   2.381  1.00 10.00      A   
ATOM   1453  CB  ASP   155     -25.309   6.496   3.515  1.00 10.00      A   
ATOM   1454  CG  ASP   155     -24.930   5.028   3.509  1.00 10.00      A   
ATOM   1455  OD1 ASP   155     -23.720   4.719   3.435  1.00 10.00      A   
ATOM   1456  OD2 ASP   155     -25.845   4.177   3.602  1.00 10.00      A   
ATOM   1457  C   ASP   155     -25.768   8.021   1.603  1.00 10.00      A   
ATOM   1458  O   ASP   155     -26.099   7.641   0.478  1.00 10.00      A   
ATOM   1459  N   ILE   156     -26.324   9.063   2.211  1.00 10.00      A   
ATOM   1460  HN  ILE   156     -26.011   9.312   3.109  1.00 10.00      A   
ATOM   1461  CA  ILE   156     -27.392   9.840   1.594  1.00 10.00      A   
ATOM   1462  CB  ILE   156     -28.070  10.783   2.615  1.00 10.00      A   
ATOM   1463  CG1 ILE   156     -28.673   9.986   3.778  1.00 10.00      A   
ATOM   1464  CG2 ILE   156     -29.134  11.645   1.948  1.00 10.00      A   
ATOM   1465  CD1 ILE   156     -29.821   9.078   3.383  1.00 10.00      A   
ATOM   1466  C   ILE   156     -26.870  10.659   0.413  1.00 10.00      A   
ATOM   1467  O   ILE   156     -27.508  10.721  -0.638  1.00 10.00      A   
ATOM   1468  N   LEU   157     -25.698  11.265   0.588  1.00 10.00      A   
ATOM   1469  HN  LEU   157     -25.226  11.154   1.441  1.00 10.00      A   
ATOM   1470  CA  LEU   157     -25.094  12.088  -0.455  1.00 10.00      A   
ATOM   1471  CB  LEU   157     -23.810  12.749   0.051  1.00 10.00      A   
ATOM   1472  CG  LEU   157     -23.263  13.894  -0.804  1.00 10.00      A   
ATOM   1473  CD1 LEU   157     -24.260  15.042  -0.870  1.00 10.00      A   
ATOM   1474  CD2 LEU   157     -21.926  14.374  -0.264  1.00 10.00      A   
ATOM   1475  C   LEU   157     -24.813  11.277  -1.717  1.00 10.00      A   
ATOM   1476  O   LEU   157     -25.051  11.743  -2.833  1.00 10.00      A   
ATOM   1477  N   GLN   158     -24.317  10.058  -1.533  1.00 10.00      A   
ATOM   1478  HN  GLN   158     -24.142   9.745  -0.614  1.00 10.00      A   
ATOM   1479  CA  GLN   158     -24.015   9.178  -2.656  1.00 10.00      A   
ATOM   1480  CB  GLN   158     -23.270   7.930  -2.179  1.00 10.00      A   
ATOM   1481  CG  GLN   158     -21.849   8.192  -1.711  1.00 10.00      A   
ATOM   1482  CD  GLN   158     -21.172   6.944  -1.180  1.00 10.00      A   
ATOM   1483  OE1 GLN   158     -21.825   6.040  -0.657  1.00 10.00      A   
ATOM   1484  NE2 GLN   158     -19.858   6.886  -1.309  1.00 10.00      A   
ATOM   1485 HE21 GLN   158     -19.399   7.643  -1.737  1.00 10.00      A   
ATOM   1486 HE22 GLN   158     -19.392   6.092  -0.963  1.00 10.00      A   
ATOM   1487  C   GLN   158     -25.295   8.769  -3.376  1.00 10.00      A   
ATOM   1488  O   GLN   158     -25.288   8.501  -4.574  1.00 10.00      A   
ATOM   1489  N   MET   159     -26.394   8.758  -2.631  1.00 10.00      A   
ATOM   1490  HN  MET   159     -26.328   9.015  -1.686  1.00 10.00      A   
ATOM   1491  CA  MET   159     -27.697   8.383  -3.168  1.00 10.00      A   
ATOM   1492  CB  MET   159     -28.577   7.825  -2.041  1.00 10.00      A   
ATOM   1493  CG  MET   159     -29.827   7.095  -2.507  1.00 10.00      A   
ATOM   1494  SD  MET   159     -30.856   6.525  -1.140  1.00 10.00      A   
ATOM   1495  CE  MET   159     -31.115   8.054  -0.244  1.00 10.00      A   
ATOM   1496  C   MET   159     -28.378   9.577  -3.844  1.00 10.00      A   
ATOM   1497  O   MET   159     -29.573   9.547  -4.137  1.00 10.00      A   
ATOM   1498  N   ALA   160     -27.614  10.630  -4.088  1.00 10.00      A   
ATOM   1499  HN  ALA   160     -26.672  10.613  -3.819  1.00 10.00      A   
ATOM   1500  CA  ALA   160     -28.150  11.820  -4.735  1.00 10.00      A   
ATOM   1501  CB  ALA   160     -28.219  12.973  -3.745  1.00 10.00      A   
ATOM   1502  C   ALA   160     -27.321  12.206  -5.957  1.00 10.00      A   
ATOM   1503  O   ALA   160     -27.845  12.333  -7.064  1.00 10.00      A   
ATOM   1504  N   VAL   161     -26.019  12.353  -5.753  1.00 10.00      A   
ATOM   1505  HN  VAL   161     -25.661  12.202  -4.852  1.00 10.00      A   
ATOM   1506  CA  VAL   161     -25.101  12.750  -6.821  1.00 10.00      A   
ATOM   1507  CB  VAL   161     -23.687  13.054  -6.271  1.00 10.00      A   
ATOM   1508  CG1 VAL   161     -22.825  13.740  -7.320  1.00 10.00      A   
ATOM   1509  CG2 VAL   161     -23.773  13.909  -5.016  1.00 10.00      A   
ATOM   1510  C   VAL   161     -25.011  11.710  -7.945  1.00 10.00      A   
ATOM   1511  O   VAL   161     -24.727  12.056  -9.091  1.00 10.00      A   
ATOM   1512  N   LEU   162     -25.277  10.448  -7.629  1.00 10.00      A   
ATOM   1513  HN  LEU   162     -25.536  10.224  -6.711  1.00 10.00      A   
ATOM   1514  CA  LEU   162     -25.195   9.385  -8.630  1.00 10.00      A   
ATOM   1515  CB  LEU   162     -24.775   8.057  -8.001  1.00 10.00      A   
ATOM   1516  CG  LEU   162     -23.340   7.990  -7.464  1.00 10.00      A   
ATOM   1517  CD1 LEU   162     -23.103   6.680  -6.729  1.00 10.00      A   
ATOM   1518  CD2 LEU   162     -22.335   8.153  -8.594  1.00 10.00      A   
ATOM   1519  C   LEU   162     -26.485   9.234  -9.441  1.00 10.00      A   
ATOM   1520  O   LEU   162     -26.547   8.413 -10.359  1.00 10.00      A   
ATOM   1521  N   GLU   163     -27.493  10.044  -9.108  1.00 10.00      A   
ATOM   1522  HN  GLU   163     -27.362  10.682  -8.377  1.00 10.00      A   
ATOM   1523  CA  GLU   163     -28.789  10.025  -9.799  1.00 10.00      A   
ATOM   1524  CB  GLU   163     -28.683  10.700 -11.175  1.00 10.00      A   
ATOM   1525  CG  GLU   163     -27.942  12.029 -11.165  1.00 10.00      A   
ATOM   1526  CD  GLU   163     -27.567  12.507 -12.556  1.00 10.00      A   
ATOM   1527  OE1 GLU   163     -26.871  11.762 -13.283  1.00 10.00      A   
ATOM   1528  OE2 GLU   163     -27.954  13.637 -12.926  1.00 10.00      A   
ATOM   1529  C   GLU   163     -29.340   8.603  -9.954  1.00 10.00      A   
ATOM   1530  O   GLU   163     -29.389   8.068 -11.065  1.00 10.00      A   
ATOM   1531  N   PRO   164     -29.749   7.964  -8.846  1.00 10.00      A   
ATOM   1532  CA  PRO   164     -30.280   6.604  -8.876  1.00 10.00      A   
ATOM   1533  CB  PRO   164     -29.877   6.089  -7.499  1.00 10.00      A   
ATOM   1534  CG  PRO   164     -30.009   7.285  -6.615  1.00 10.00      A   
ATOM   1535  CD  PRO   164     -29.712   8.496  -7.471  1.00 10.00      A   
ATOM   1536  C   PRO   164     -31.801   6.568  -9.011  1.00 10.00      A   
ATOM   1537  O   PRO   164     -32.493   7.537  -8.695  1.00 10.00      A   
ATOM   1538  N   GLU   165     -32.315   5.438  -9.477  1.00 10.00      A   
ATOM   1539  HN  GLU   165     -31.711   4.703  -9.719  1.00 10.00      A   
ATOM   1540  CA  GLU   165     -33.750   5.258  -9.638  1.00 10.00      A   
ATOM   1541  CB  GLU   165     -34.083   4.792 -11.054  1.00 10.00      A   
ATOM   1542  CG  GLU   165     -33.733   5.814 -12.125  1.00 10.00      A   
ATOM   1543  CD  GLU   165     -34.133   5.368 -13.514  1.00 10.00      A   
ATOM   1544  OE1 GLU   165     -33.379   4.593 -14.132  1.00 10.00      A   
ATOM   1545  OE2 GLU   165     -35.203   5.797 -13.999  1.00 10.00      A   
ATOM   1546  C   GLU   165     -34.262   4.268  -8.603  1.00 10.00      A   
ATOM   1547  O   GLU   165     -35.354   4.424  -8.061  1.00 10.00      A   
ATOM   1548  N   LEU   166     -33.453   3.258  -8.324  1.00 10.00      A   
ATOM   1549  HN  LEU   166     -32.594   3.190  -8.794  1.00 10.00      A   
ATOM   1550  CA  LEU   166     -33.792   2.249  -7.335  1.00 10.00      A   
ATOM   1551  CB  LEU   166     -33.795   0.847  -7.950  1.00 10.00      A   
ATOM   1552  CG  LEU   166     -35.167   0.218  -8.199  1.00 10.00      A   
ATOM   1553  CD1 LEU   166     -35.021  -1.243  -8.589  1.00 10.00      A   
ATOM   1554  CD2 LEU   166     -36.058   0.361  -6.976  1.00 10.00      A   
ATOM   1555  C   LEU   166     -32.800   2.320  -6.185  1.00 10.00      A   
ATOM   1556  O   LEU   166     -31.709   1.750  -6.249  1.00 10.00      A   
ATOM   1557  N   CYS   167     -33.178   3.041  -5.146  1.00 10.00      A   
ATOM   1558  HN  CYS   167     -34.063   3.466  -5.154  1.00 10.00      A   
ATOM   1559  CA  CYS   167     -32.320   3.214  -3.988  1.00 10.00      A   
ATOM   1560  CB  CYS   167     -32.642   4.545  -3.309  1.00 10.00      A   
ATOM   1561  SG  CYS   167     -33.315   5.792  -4.437  1.00 10.00      A   
ATOM   1562  HG  CYS   167     -34.568   5.446  -4.715  1.00 10.00      A   
ATOM   1563  C   CYS   167     -32.473   2.060  -3.002  1.00 10.00      A   
ATOM   1564  O   CYS   167     -33.490   1.943  -2.316  1.00 10.00      A   
ATOM   1565  N   ILE   168     -31.466   1.197  -2.951  1.00 10.00      A   
ATOM   1566  HN  ILE   168     -30.686   1.330  -3.537  1.00 10.00      A   
ATOM   1567  CA  ILE   168     -31.480   0.061  -2.044  1.00 10.00      A   
ATOM   1568  CB  ILE   168     -30.824  -1.183  -2.677  1.00 10.00      A   
ATOM   1569  CG1 ILE   168     -31.676  -1.696  -3.841  1.00 10.00      A   
ATOM   1570  CG2 ILE   168     -30.617  -2.279  -1.639  1.00 10.00      A   
ATOM   1571  CD1 ILE   168     -31.173  -2.987  -4.451  1.00 10.00      A   
ATOM   1572  C   ILE   168     -30.762   0.427  -0.750  1.00 10.00      A   
ATOM   1573  O   ILE   168     -29.557   0.676  -0.748  1.00 10.00      A   
ATOM   1574  N   LEU   169     -31.512   0.477   0.339  1.00 10.00      A   
ATOM   1575  HN  LEU   169     -32.470   0.264   0.270  1.00 10.00      A   
ATOM   1576  CA  LEU   169     -30.958   0.831   1.636  1.00 10.00      A   
ATOM   1577  CB  LEU   169     -31.672   2.070   2.178  1.00 10.00      A   
ATOM   1578  CG  LEU   169     -31.727   3.278   1.237  1.00 10.00      A   
ATOM   1579  CD1 LEU   169     -32.763   4.283   1.710  1.00 10.00      A   
ATOM   1580  CD2 LEU   169     -30.363   3.936   1.124  1.00 10.00      A   
ATOM   1581  C   LEU   169     -31.106  -0.324   2.618  1.00 10.00      A   
ATOM   1582  O   LEU   169     -32.106  -1.045   2.594  1.00 10.00      A   
ATOM   1583  N   ASP   170     -30.114  -0.499   3.479  1.00 10.00      A   
ATOM   1584  HN  ASP   170     -29.346   0.115   3.462  1.00 10.00      A   
ATOM   1585  CA  ASP   170     -30.143  -1.572   4.466  1.00 10.00      A   
ATOM   1586  CB  ASP   170     -29.260  -2.752   4.038  1.00 10.00      A   
ATOM   1587  CG  ASP   170     -28.922  -3.679   5.195  1.00 10.00      A   
ATOM   1588  OD1 ASP   170     -29.785  -4.500   5.586  1.00 10.00      A   
ATOM   1589  OD2 ASP   170     -27.791  -3.588   5.722  1.00 10.00      A   
ATOM   1590  C   ASP   170     -29.718  -1.075   5.839  1.00 10.00      A   
ATOM   1591  O   ASP   170     -28.573  -0.666   6.038  1.00 10.00      A   
ATOM   1592  N   GLU   171     -30.648  -1.102   6.775  1.00 10.00      A   
ATOM   1593  HN  GLU   171     -31.548  -1.433   6.549  1.00 10.00      A   
ATOM   1594  CA  GLU   171     -30.379  -0.679   8.138  1.00 10.00      A   
ATOM   1595  CB  GLU   171     -31.140   0.610   8.477  1.00 10.00      A   
ATOM   1596  CG  GLU   171     -30.976   1.736   7.463  1.00 10.00      A   
ATOM   1597  CD  GLU   171     -29.529   2.140   7.225  1.00 10.00      A   
ATOM   1598  OE1 GLU   171     -28.683   1.932   8.126  1.00 10.00      A   
ATOM   1599  OE2 GLU   171     -29.232   2.680   6.131  1.00 10.00      A   
ATOM   1600  C   GLU   171     -30.789  -1.799   9.081  1.00 10.00      A   
ATOM   1601  O   GLU   171     -31.670  -1.638   9.925  1.00 10.00      A   
ATOM   1602  N   SER   172     -30.156  -2.951   8.910  1.00 10.00      A   
ATOM   1603  HN  SER   172     -29.470  -3.021   8.210  1.00 10.00      A   
ATOM   1604  CA  SER   172     -30.453  -4.117   9.723  1.00 10.00      A   
ATOM   1605  CB  SER   172     -30.364  -5.376   8.860  1.00 10.00      A   
ATOM   1606  OG  SER   172     -29.235  -5.317   8.002  1.00 10.00      A   
ATOM   1607  HG  SER   172     -29.498  -4.934   7.143  1.00 10.00      A   
ATOM   1608  C   SER   172     -29.499  -4.227  10.908  1.00 10.00      A   
ATOM   1609  O   SER   172     -29.406  -5.275  11.548  1.00 10.00      A   
ATOM   1610  N   ASP   173     -28.796  -3.142  11.195  1.00 10.00      A   
ATOM   1611  HN  ASP   173     -28.925  -2.335  10.658  1.00 10.00      A   
ATOM   1612  CA  ASP   173     -27.846  -3.120  12.299  1.00 10.00      A   
ATOM   1613  CB  ASP   173     -26.894  -1.929  12.154  1.00 10.00      A   
ATOM   1614  CG  ASP   173     -25.574  -2.136  12.871  1.00 10.00      A   
ATOM   1615  OD1 ASP   173     -25.560  -2.132  14.119  1.00 10.00      A   
ATOM   1616  OD2 ASP   173     -24.541  -2.308  12.186  1.00 10.00      A   
ATOM   1617  C   ASP   173     -28.580  -3.048  13.636  1.00 10.00      A   
ATOM   1618  O   ASP   173     -29.691  -2.520  13.718  1.00 10.00      A   
ATOM   1619  N   SER   174     -27.961  -3.580  14.681  1.00 10.00      A   
ATOM   1620  HN  SER   174     -27.068  -3.972  14.562  1.00 10.00      A   
ATOM   1621  CA  SER   174     -28.565  -3.582  16.007  1.00 10.00      A   
ATOM   1622  CB  SER   174     -28.354  -4.940  16.679  1.00 10.00      A   
ATOM   1623  OG  SER   174     -28.851  -5.988  15.858  1.00 10.00      A   
ATOM   1624  HG  SER   174     -28.420  -5.945  14.994  1.00 10.00      A   
ATOM   1625  C   SER   174     -28.017  -2.448  16.876  1.00 10.00      A   
ATOM   1626  O   SER   174     -28.433  -2.270  18.024  1.00 10.00      A   
ATOM   1627  N   GLY   175     -27.088  -1.682  16.319  1.00 10.00      A   
ATOM   1628  HN  GLY   175     -26.787  -1.880  15.400  1.00 10.00      A   
ATOM   1629  CA  GLY   175     -26.502  -0.572  17.041  1.00 10.00      A   
ATOM   1630  C   GLY   175     -26.418   0.676  16.187  1.00 10.00      A   
ATOM   1631  O   GLY   175     -25.363   0.990  15.635  1.00 10.00      A   
ATOM   1632  N   LEU   176     -27.526   1.390  16.075  1.00 10.00      A   
ATOM   1633  HN  LEU   176     -28.334   1.100  16.550  1.00 10.00      A   
ATOM   1634  CA  LEU   176     -27.572   2.606  15.278  1.00 10.00      A   
ATOM   1635  CB  LEU   176     -28.558   2.458  14.114  1.00 10.00      A   
ATOM   1636  CG  LEU   176     -28.160   1.474  13.005  1.00 10.00      A   
ATOM   1637  CD1 LEU   176     -29.264   1.357  11.964  1.00 10.00      A   
ATOM   1638  CD2 LEU   176     -26.853   1.898  12.351  1.00 10.00      A   
ATOM   1639  C   LEU   176     -27.938   3.811  16.137  1.00 10.00      A   
ATOM   1640  O   LEU   176     -28.789   3.722  17.025  1.00 10.00      A   
ATOM   1641  N   ASP   177     -27.279   4.929  15.877  1.00 10.00      A   
ATOM   1642  HN  ASP   177     -26.604   4.927  15.164  1.00 10.00      A   
ATOM   1643  CA  ASP   177     -27.528   6.158  16.622  1.00 10.00      A   
ATOM   1644  CB  ASP   177     -26.327   7.105  16.544  1.00 10.00      A   
ATOM   1645  CG  ASP   177     -25.119   6.590  17.293  1.00 10.00      A   
ATOM   1646  OD1 ASP   177     -25.162   6.541  18.542  1.00 10.00      A   
ATOM   1647  OD2 ASP   177     -24.117   6.234  16.637  1.00 10.00      A   
ATOM   1648  C   ASP   177     -28.763   6.868  16.098  1.00 10.00      A   
ATOM   1649  O   ASP   177     -29.023   6.874  14.892  1.00 10.00      A   
ATOM   1650  N   ILE   178     -29.511   7.480  17.009  1.00 10.00      A   
ATOM   1651  HN  ILE   178     -29.239   7.437  17.951  1.00 10.00      A   
ATOM   1652  CA  ILE   178     -30.727   8.202  16.652  1.00 10.00      A   
ATOM   1653  CB  ILE   178     -31.458   8.766  17.892  1.00 10.00      A   
ATOM   1654  CG1 ILE   178     -30.532   9.672  18.708  1.00 10.00      A   
ATOM   1655  CG2 ILE   178     -32.000   7.635  18.754  1.00 10.00      A   
ATOM   1656  CD1 ILE   178     -31.251  10.532  19.724  1.00 10.00      A   
ATOM   1657  C   ILE   178     -30.434   9.331  15.669  1.00 10.00      A   
ATOM   1658  O   ILE   178     -31.264   9.660  14.824  1.00 10.00      A   
ATOM   1659  N   ASP   179     -29.240   9.908  15.783  1.00 10.00      A   
ATOM   1660  HN  ASP   179     -28.630   9.599  16.482  1.00 10.00      A   
ATOM   1661  CA  ASP   179     -28.819  10.991  14.900  1.00 10.00      A   
ATOM   1662  CB  ASP   179     -27.456  11.536  15.338  1.00 10.00      A   
ATOM   1663  CG  ASP   179     -26.980  12.692  14.480  1.00 10.00      A   
ATOM   1664  OD1 ASP   179     -27.311  13.854  14.803  1.00 10.00      A   
ATOM   1665  OD2 ASP   179     -26.269  12.447  13.482  1.00 10.00      A   
ATOM   1666  C   ASP   179     -28.742  10.496  13.462  1.00 10.00      A   
ATOM   1667  O   ASP   179     -29.236  11.147  12.540  1.00 10.00      A   
ATOM   1668  N   ALA   180     -28.140   9.323  13.287  1.00 10.00      A   
ATOM   1669  HN  ALA   180     -27.782   8.851  14.064  1.00 10.00      A   
ATOM   1670  CA  ALA   180     -28.004   8.719  11.969  1.00 10.00      A   
ATOM   1671  CB  ALA   180     -27.140   7.469  12.047  1.00 10.00      A   
ATOM   1672  C   ALA   180     -29.376   8.379  11.406  1.00 10.00      A   
ATOM   1673  O   ALA   180     -29.641   8.573  10.221  1.00 10.00      A   
ATOM   1674  N   LEU   181     -30.250   7.884  12.278  1.00 10.00      A   
ATOM   1675  HN  LEU   181     -29.971   7.756  13.213  1.00 10.00      A   
ATOM   1676  CA  LEU   181     -31.605   7.521  11.890  1.00 10.00      A   
ATOM   1677  CB  LEU   181     -32.349   6.903  13.074  1.00 10.00      A   
ATOM   1678  CG  LEU   181     -31.713   5.655  13.690  1.00 10.00      A   
ATOM   1679  CD1 LEU   181     -32.550   5.149  14.856  1.00 10.00      A   
ATOM   1680  CD2 LEU   181     -31.530   4.568  12.641  1.00 10.00      A   
ATOM   1681  C   LEU   181     -32.359   8.738  11.365  1.00 10.00      A   
ATOM   1682  O   LEU   181     -33.109   8.643  10.392  1.00 10.00      A   
ATOM   1683  N   LYS   182     -32.151   9.881  12.013  1.00 10.00      A   
ATOM   1684  HN  LYS   182     -31.550   9.890  12.791  1.00 10.00      A   
ATOM   1685  CA  LYS   182     -32.799  11.120  11.601  1.00 10.00      A   
ATOM   1686  CB  LYS   182     -32.545  12.237  12.614  1.00 10.00      A   
ATOM   1687  CG  LYS   182     -33.170  13.569  12.226  1.00 10.00      A   
ATOM   1688  CD  LYS   182     -32.753  14.677  13.175  1.00 10.00      A   
ATOM   1689  CE  LYS   182     -33.285  16.026  12.718  1.00 10.00      A   
ATOM   1690  NZ  LYS   182     -32.620  16.500  11.473  1.00 10.00      A   
ATOM   1691  HZ1 LYS   182     -33.031  16.025  10.635  1.00 10.00      A   
ATOM   1692  HZ2 LYS   182     -31.604  16.290  11.509  1.00 10.00      A   
ATOM   1693  HZ3 LYS   182     -32.741  17.529  11.369  1.00 10.00      A   
ATOM   1694  C   LYS   182     -32.309  11.544  10.221  1.00 10.00      A   
ATOM   1695  O   LYS   182     -33.101  11.938   9.368  1.00 10.00      A   
ATOM   1696  N   VAL   183     -31.000  11.448  10.006  1.00 10.00      A   
ATOM   1697  HN  VAL   183     -30.420  11.123  10.729  1.00 10.00      A   
ATOM   1698  CA  VAL   183     -30.408  11.813   8.723  1.00 10.00      A   
ATOM   1699  CB  VAL   183     -28.867  11.748   8.757  1.00 10.00      A   
ATOM   1700  CG1 VAL   183     -28.276  12.023   7.380  1.00 10.00      A   
ATOM   1701  CG2 VAL   183     -28.323  12.741   9.774  1.00 10.00      A   
ATOM   1702  C   VAL   183     -30.955  10.916   7.614  1.00 10.00      A   
ATOM   1703  O   VAL   183     -31.242  11.383   6.510  1.00 10.00      A   
ATOM   1704  N   VAL   184     -31.100   9.630   7.917  1.00 10.00      A   
ATOM   1705  HN  VAL   184     -30.820   9.313   8.804  1.00 10.00      A   
ATOM   1706  CA  VAL   184     -31.645   8.678   6.957  1.00 10.00      A   
ATOM   1707  CB  VAL   184     -31.707   7.250   7.549  1.00 10.00      A   
ATOM   1708  CG1 VAL   184     -32.553   6.330   6.680  1.00 10.00      A   
ATOM   1709  CG2 VAL   184     -30.306   6.685   7.708  1.00 10.00      A   
ATOM   1710  C   VAL   184     -33.047   9.115   6.547  1.00 10.00      A   
ATOM   1711  O   VAL   184     -33.347   9.255   5.359  1.00 10.00      A   
ATOM   1712  N   ALA   185     -33.886   9.360   7.547  1.00 10.00      A   
ATOM   1713  HN  ALA   185     -33.569   9.249   8.471  1.00 10.00      A   
ATOM   1714  CA  ALA   185     -35.258   9.789   7.316  1.00 10.00      A   
ATOM   1715  CB  ALA   185     -35.988   9.948   8.642  1.00 10.00      A   
ATOM   1716  C   ALA   185     -35.294  11.093   6.533  1.00 10.00      A   
ATOM   1717  O   ALA   185     -35.975  11.196   5.513  1.00 10.00      A   
ATOM   1718  N   ASP   186     -34.530  12.074   7.000  1.00 10.00      A   
ATOM   1719  HN  ASP   186     -33.987  11.916   7.808  1.00 10.00      A   
ATOM   1720  CA  ASP   186     -34.472  13.382   6.352  1.00 10.00      A   
ATOM   1721  CB  ASP   186     -33.543  14.338   7.110  1.00 10.00      A   
ATOM   1722  CG  ASP   186     -34.161  14.898   8.379  1.00 10.00      A   
ATOM   1723  OD1 ASP   186     -35.375  14.703   8.598  1.00 10.00      A   
ATOM   1724  OD2 ASP   186     -33.436  15.551   9.163  1.00 10.00      A   
ATOM   1725  C   ASP   186     -34.014  13.259   4.905  1.00 10.00      A   
ATOM   1726  O   ASP   186     -34.560  13.908   4.011  1.00 10.00      A   
ATOM   1727  N   GLY   187     -33.016  12.417   4.679  1.00 10.00      A   
ATOM   1728  HN  GLY   187     -32.618  11.926   5.437  1.00 10.00      A   
ATOM   1729  CA  GLY   187     -32.499  12.215   3.341  1.00 10.00      A   
ATOM   1730  C   GLY   187     -33.523  11.583   2.420  1.00 10.00      A   
ATOM   1731  O   GLY   187     -33.794  12.102   1.339  1.00 10.00      A   
ATOM   1732  N   VAL   188     -34.105  10.471   2.856  1.00 10.00      A   
ATOM   1733  HN  VAL   188     -33.848  10.112   3.736  1.00 10.00      A   
ATOM   1734  CA  VAL   188     -35.110   9.761   2.065  1.00 10.00      A   
ATOM   1735  CB  VAL   188     -35.548   8.442   2.749  1.00 10.00      A   
ATOM   1736  CG1 VAL   188     -36.648   7.744   1.959  1.00 10.00      A   
ATOM   1737  CG2 VAL   188     -34.355   7.516   2.924  1.00 10.00      A   
ATOM   1738  C   VAL   188     -36.330  10.645   1.805  1.00 10.00      A   
ATOM   1739  O   VAL   188     -36.923  10.606   0.726  1.00 10.00      A   
ATOM   1740  N   ASN   189     -36.691  11.457   2.790  1.00 10.00      A   
ATOM   1741  HN  ASN   189     -36.178  11.448   3.632  1.00 10.00      A   
ATOM   1742  CA  ASN   189     -37.837  12.351   2.662  1.00 10.00      A   
ATOM   1743  CB  ASN   189     -38.189  12.993   4.007  1.00 10.00      A   
ATOM   1744  CG  ASN   189     -38.939  12.060   4.937  1.00 10.00      A   
ATOM   1745  OD1 ASN   189     -39.649  11.156   4.493  1.00 10.00      A   
ATOM   1746  ND2 ASN   189     -38.794  12.279   6.234  1.00 10.00      A   
ATOM   1747 HD21 ASN   189     -38.219  13.025   6.516  1.00 10.00      A   
ATOM   1748 HD22 ASN   189     -39.256  11.680   6.866  1.00 10.00      A   
ATOM   1749  C   ASN   189     -37.585  13.438   1.624  1.00 10.00      A   
ATOM   1750  O   ASN   189     -38.452  13.743   0.807  1.00 10.00      A   
ATOM   1751  N   SER   190     -36.391  14.012   1.655  1.00 10.00      A   
ATOM   1752  HN  SER   190     -35.736  13.720   2.326  1.00 10.00      A   
ATOM   1753  CA  SER   190     -36.032  15.078   0.728  1.00 10.00      A   
ATOM   1754  CB  SER   190     -34.835  15.860   1.266  1.00 10.00      A   
ATOM   1755  OG  SER   190     -35.026  16.188   2.633  1.00 10.00      A   
ATOM   1756  HG  SER   190     -34.660  15.483   3.186  1.00 10.00      A   
ATOM   1757  C   SER   190     -35.741  14.547  -0.677  1.00 10.00      A   
ATOM   1758  O   SER   190     -36.026  15.216  -1.674  1.00 10.00      A   
ATOM   1759  N   LEU   191     -35.191  13.341  -0.755  1.00 10.00      A   
ATOM   1760  HN  LEU   191     -34.995  12.846   0.072  1.00 10.00      A   
ATOM   1761  CA  LEU   191     -34.853  12.736  -2.039  1.00 10.00      A   
ATOM   1762  CB  LEU   191     -33.619  11.837  -1.918  1.00 10.00      A   
ATOM   1763  CG  LEU   191     -32.282  12.553  -1.704  1.00 10.00      A   
ATOM   1764  CD1 LEU   191     -31.152  11.547  -1.552  1.00 10.00      A   
ATOM   1765  CD2 LEU   191     -31.994  13.521  -2.844  1.00 10.00      A   
ATOM   1766  C   LEU   191     -36.024  11.966  -2.647  1.00 10.00      A   
ATOM   1767  O   LEU   191     -35.898  11.399  -3.733  1.00 10.00      A   
ATOM   1768  N   ARG   192     -37.155  11.938  -1.948  1.00 10.00      A   
ATOM   1769  HN  ARG   192     -37.198  12.395  -1.081  1.00 10.00      A   
ATOM   1770  CA  ARG   192     -38.332  11.239  -2.449  1.00 10.00      A   
ATOM   1771  CB  ARG   192     -39.450  11.182  -1.403  1.00 10.00      A   
ATOM   1772  CG  ARG   192     -40.588  10.243  -1.782  1.00 10.00      A   
ATOM   1773  CD  ARG   192     -41.893  10.616  -1.096  1.00 10.00      A   
ATOM   1774  NE  ARG   192     -42.008  10.036   0.241  1.00 10.00      A   
ATOM   1775  HE  ARG   192     -41.477  10.451   0.958  1.00 10.00      A   
ATOM   1776  CZ  ARG   192     -42.780   8.990   0.542  1.00 10.00      A   
ATOM   1777  NH1 ARG   192     -43.513   8.392  -0.397  1.00 10.00      A   
ATOM   1778 HH11 ARG   192     -43.493   8.736  -1.380  1.00 10.00      A   
ATOM   1779 HH12 ARG   192     -44.120   7.564  -0.151  1.00 10.00      A   
ATOM   1780  NH2 ARG   192     -42.834   8.556   1.797  1.00 10.00      A   
ATOM   1781 HH21 ARG   192     -43.433   7.737   2.049  1.00 10.00      A   
ATOM   1782 HH22 ARG   192     -42.279   9.036   2.541  1.00 10.00      A   
ATOM   1783  C   ARG   192     -38.834  11.906  -3.726  1.00 10.00      A   
ATOM   1784  O   ARG   192     -39.195  13.084  -3.724  1.00 10.00      A   
ATOM   1785  N   ASP   193     -38.833  11.152  -4.809  1.00 10.00      A   
ATOM   1786  HN  ASP   193     -38.530  10.223  -4.742  1.00 10.00      A   
ATOM   1787  CA  ASP   193     -39.281  11.653  -6.097  1.00 10.00      A   
ATOM   1788  CB  ASP   193     -38.095  11.790  -7.061  1.00 10.00      A   
ATOM   1789  CG  ASP   193     -38.509  12.172  -8.468  1.00 10.00      A   
ATOM   1790  OD1 ASP   193     -38.458  11.303  -9.360  1.00 10.00      A   
ATOM   1791  OD2 ASP   193     -38.903  13.338  -8.686  1.00 10.00      A   
ATOM   1792  C   ASP   193     -40.343  10.726  -6.674  1.00 10.00      A   
ATOM   1793  O   ASP   193     -40.411   9.556  -6.305  1.00 10.00      A   
ATOM   1794  N   GLY   194     -41.159  11.253  -7.577  1.00 10.00      A   
ATOM   1795  HN  GLY   194     -41.039  12.189  -7.841  1.00 10.00      A   
ATOM   1796  CA  GLY   194     -42.219  10.470  -8.184  1.00 10.00      A   
ATOM   1797  C   GLY   194     -41.716   9.337  -9.057  1.00 10.00      A   
ATOM   1798  O   GLY   194     -42.403   8.331  -9.221  1.00 10.00      A   
ATOM   1799  N   LYS   195     -40.527   9.493  -9.626  1.00 10.00      A   
ATOM   1800  HN  LYS   195     -40.012  10.319  -9.464  1.00 10.00      A   
ATOM   1801  CA  LYS   195     -39.961   8.460 -10.486  1.00 10.00      A   
ATOM   1802  CB  LYS   195     -39.223   9.088 -11.670  1.00 10.00      A   
ATOM   1803  CG  LYS   195     -39.944  10.255 -12.322  1.00 10.00      A   
ATOM   1804  CD  LYS   195     -39.083  10.893 -13.397  1.00 10.00      A   
ATOM   1805  CE  LYS   195     -39.676  12.207 -13.878  1.00 10.00      A   
ATOM   1806  NZ  LYS   195     -38.807  12.869 -14.887  1.00 10.00      A   
ATOM   1807  HZ1 LYS   195     -38.583  12.203 -15.655  1.00 10.00      A   
ATOM   1808  HZ2 LYS   195     -37.918  13.189 -14.448  1.00 10.00      A   
ATOM   1809  HZ3 LYS   195     -39.295  13.692 -15.293  1.00 10.00      A   
ATOM   1810  C   LYS   195     -38.994   7.577  -9.704  1.00 10.00      A   
ATOM   1811  O   LYS   195     -38.800   6.405 -10.033  1.00 10.00      A   
ATOM   1812  N   ARG   196     -38.386   8.151  -8.677  1.00 10.00      A   
ATOM   1813  HN  ARG   196     -38.590   9.085  -8.464  1.00 10.00      A   
ATOM   1814  CA  ARG   196     -37.428   7.429  -7.852  1.00 10.00      A   
ATOM   1815  CB  ARG   196     -36.503   8.406  -7.132  1.00 10.00      A   
ATOM   1816  CG  ARG   196     -35.560   9.160  -8.051  1.00 10.00      A   
ATOM   1817  CD  ARG   196     -34.621  10.048  -7.255  1.00 10.00      A   
ATOM   1818  NE  ARG   196     -33.817   9.275  -6.307  1.00 10.00      A   
ATOM   1819  HE  ARG   196     -34.060   8.334  -6.179  1.00 10.00      A   
ATOM   1820  CZ  ARG   196     -32.784   9.771  -5.627  1.00 10.00      A   
ATOM   1821  NH1 ARG   196     -32.427  11.039  -5.786  1.00 10.00      A   
ATOM   1822 HH11 ARG   196     -31.617  11.431  -5.260  1.00 10.00      A   
ATOM   1823 HH12 ARG   196     -32.959  11.659  -6.439  1.00 10.00      A   
ATOM   1824  NH2 ARG   196     -32.121   8.993  -4.777  1.00 10.00      A   
ATOM   1825 HH21 ARG   196     -32.410   8.002  -4.639  1.00 10.00      A   
ATOM   1826 HH22 ARG   196     -31.298   9.371  -4.245  1.00 10.00      A   
ATOM   1827  C   ARG   196     -38.109   6.526  -6.835  1.00 10.00      A   
ATOM   1828  O   ARG   196     -39.021   6.944  -6.122  1.00 10.00      A   
ATOM   1829  N   SER   197     -37.655   5.287  -6.772  1.00 10.00      A   
ATOM   1830  HN  SER   197     -36.930   5.012  -7.378  1.00 10.00      A   
ATOM   1831  CA  SER   197     -38.195   4.316  -5.839  1.00 10.00      A   
ATOM   1832  CB  SER   197     -38.490   3.009  -6.570  1.00 10.00      A   
ATOM   1833  OG  SER   197     -39.073   3.270  -7.835  1.00 10.00      A   
ATOM   1834  HG  SER   197     -38.711   2.654  -8.485  1.00 10.00      A   
ATOM   1835  C   SER   197     -37.204   4.079  -4.703  1.00 10.00      A   
ATOM   1836  O   SER   197     -35.995   4.263  -4.875  1.00 10.00      A   
ATOM   1837  N   PHE   198     -37.712   3.674  -3.548  1.00 10.00      A   
ATOM   1838  HN  PHE   198     -38.680   3.524  -3.475  1.00 10.00      A   
ATOM   1839  CA  PHE   198     -36.869   3.428  -2.390  1.00 10.00      A   
ATOM   1840  CB  PHE   198     -37.076   4.522  -1.335  1.00 10.00      A   
ATOM   1841  CG  PHE   198     -36.460   5.851  -1.681  1.00 10.00      A   
ATOM   1842  CD1 PHE   198     -37.141   6.769  -2.466  1.00 10.00      A   
ATOM   1843  CD2 PHE   198     -35.200   6.185  -1.214  1.00 10.00      A   
ATOM   1844  CE1 PHE   198     -36.575   7.990  -2.779  1.00 10.00      A   
ATOM   1845  CE2 PHE   198     -34.629   7.404  -1.524  1.00 10.00      A   
ATOM   1846  CZ  PHE   198     -35.317   8.308  -2.307  1.00 10.00      A   
ATOM   1847  C   PHE   198     -37.173   2.071  -1.775  1.00 10.00      A   
ATOM   1848  O   PHE   198     -38.334   1.701  -1.606  1.00 10.00      A   
ATOM   1849  N   ILE   199     -36.129   1.325  -1.464  1.00 10.00      A   
ATOM   1850  HN  ILE   199     -35.224   1.661  -1.657  1.00 10.00      A   
ATOM   1851  CA  ILE   199     -36.277   0.017  -0.846  1.00 10.00      A   
ATOM   1852  CB  ILE   199     -35.841  -1.128  -1.787  1.00 10.00      A   
ATOM   1853  CG1 ILE   199     -36.537  -1.010  -3.149  1.00 10.00      A   
ATOM   1854  CG2 ILE   199     -36.157  -2.473  -1.151  1.00 10.00      A   
ATOM   1855  CD1 ILE   199     -36.032  -2.000  -4.179  1.00 10.00      A   
ATOM   1856  C   ILE   199     -35.429  -0.025   0.418  1.00 10.00      A   
ATOM   1857  O   ILE   199     -34.211  -0.205   0.352  1.00 10.00      A   
ATOM   1858  N   ILE   200     -36.066   0.157   1.562  1.00 10.00      A   
ATOM   1859  HN  ILE   200     -37.044   0.275   1.555  1.00 10.00      A   
ATOM   1860  CA  ILE   200     -35.357   0.171   2.833  1.00 10.00      A   
ATOM   1861  CB  ILE   200     -35.727   1.415   3.667  1.00 10.00      A   
ATOM   1862  CG1 ILE   200     -35.754   2.664   2.780  1.00 10.00      A   
ATOM   1863  CG2 ILE   200     -34.746   1.600   4.820  1.00 10.00      A   
ATOM   1864  CD1 ILE   200     -36.275   3.902   3.473  1.00 10.00      A   
ATOM   1865  C   ILE   200     -35.648  -1.081   3.651  1.00 10.00      A   
ATOM   1866  O   ILE   200     -36.802  -1.489   3.797  1.00 10.00      A   
ATOM   1867  N   VAL   201     -34.594  -1.689   4.175  1.00 10.00      A   
ATOM   1868  HN  VAL   201     -33.698  -1.325   4.006  1.00 10.00      A   
ATOM   1869  CA  VAL   201     -34.723  -2.886   4.992  1.00 10.00      A   
ATOM   1870  CB  VAL   201     -33.812  -4.025   4.479  1.00 10.00      A   
ATOM   1871  CG1 VAL   201     -33.862  -5.228   5.415  1.00 10.00      A   
ATOM   1872  CG2 VAL   201     -34.204  -4.432   3.070  1.00 10.00      A   
ATOM   1873  C   VAL   201     -34.362  -2.572   6.443  1.00 10.00      A   
ATOM   1874  O   VAL   201     -33.208  -2.279   6.750  1.00 10.00      A   
ATOM   1875  N   THR   202     -35.354  -2.610   7.321  1.00 10.00      A   
ATOM   1876  HN  THR   202     -36.267  -2.809   7.012  1.00 10.00      A   
ATOM   1877  CA  THR   202     -35.135  -2.351   8.734  1.00 10.00      A   
ATOM   1878  CB  THR   202     -34.949  -0.846   9.041  1.00 10.00      A   
ATOM   1879  OG1 THR   202     -34.517  -0.676  10.400  1.00 10.00      A   
ATOM   1880  HG1 THR   202     -33.547  -0.663  10.433  1.00 10.00      A   
ATOM   1881  CG2 THR   202     -36.240  -0.071   8.818  1.00 10.00      A   
ATOM   1882  C   THR   202     -36.283  -2.935   9.556  1.00 10.00      A   
ATOM   1883  O   THR   202     -37.231  -3.495   8.997  1.00 10.00      A   
ATOM   1884  N   HIS   203     -36.187  -2.819  10.873  1.00 10.00      A   
ATOM   1885  HN  HIS   203     -35.420  -2.332  11.248  1.00 10.00      A   
ATOM   1886  CA  HIS   203     -37.207  -3.344  11.778  1.00 10.00      A   
ATOM   1887  CB  HIS   203     -37.355  -4.865  11.619  1.00 10.00      A   
ATOM   1888  CG  HIS   203     -38.407  -5.469  12.504  1.00 10.00      A   
ATOM   1889  ND1 HIS   203     -38.128  -6.369  13.513  1.00 10.00      A   
ATOM   1890  HD1 HIS   203     -37.242  -6.722  13.746  1.00 10.00      A   
ATOM   1891  CD2 HIS   203     -39.747  -5.288  12.531  1.00 10.00      A   
ATOM   1892  CE1 HIS   203     -39.252  -6.711  14.115  1.00 10.00      A   
ATOM   1893  NE2 HIS   203     -40.244  -6.072  13.535  1.00 10.00      A   
ATOM   1894  HE2 HIS   203     -41.198  -6.173  13.768  1.00 10.00      A   
ATOM   1895  C   HIS   203     -36.844  -3.028  13.221  1.00 10.00      A   
ATOM   1896  O   HIS   203     -37.713  -2.811  14.057  1.00 10.00      A   
ATOM   1897  N   TYR   204     -35.552  -3.003  13.496  1.00 10.00      A   
ATOM   1898  HN  TYR   204     -34.907  -3.161  12.777  1.00 10.00      A   
ATOM   1899  CA  TYR   204     -35.055  -2.732  14.838  1.00 10.00      A   
ATOM   1900  CB  TYR   204     -33.648  -3.318  14.996  1.00 10.00      A   
ATOM   1901  CG  TYR   204     -33.427  -4.555  14.153  1.00 10.00      A   
ATOM   1902  CD1 TYR   204     -32.715  -4.484  12.964  1.00 10.00      A   
ATOM   1903  CD2 TYR   204     -33.945  -5.787  14.533  1.00 10.00      A   
ATOM   1904  CE1 TYR   204     -32.525  -5.599  12.177  1.00 10.00      A   
ATOM   1905  CE2 TYR   204     -33.756  -6.912  13.753  1.00 10.00      A   
ATOM   1906  CZ  TYR   204     -33.046  -6.812  12.575  1.00 10.00      A   
ATOM   1907  OH  TYR   204     -32.868  -7.922  11.784  1.00 10.00      A   
ATOM   1908  HH  TYR   204     -31.927  -8.150  11.757  1.00 10.00      A   
ATOM   1909  C   TYR   204     -35.054  -1.231  15.103  1.00 10.00      A   
ATOM   1910  O   TYR   204     -34.832  -0.783  16.226  1.00 10.00      A   
ATOM   1911  N   GLN   205     -35.306  -0.465  14.054  1.00 10.00      A   
ATOM   1912  HN  GLN   205     -35.467  -0.890  13.186  1.00 10.00      A   
ATOM   1913  CA  GLN   205     -35.355   0.983  14.145  1.00 10.00      A   
ATOM   1914  CB  GLN   205     -34.272   1.619  13.267  1.00 10.00      A   
ATOM   1915  CG  GLN   205     -32.851   1.437  13.782  1.00 10.00      A   
ATOM   1916  CD  GLN   205     -32.283   0.060  13.499  1.00 10.00      A   
ATOM   1917  OE1 GLN   205     -32.664  -0.599  12.533  1.00 10.00      A   
ATOM   1918  NE2 GLN   205     -31.373  -0.388  14.350  1.00 10.00      A   
ATOM   1919 HE21 GLN   205     -31.128   0.184  15.104  1.00 10.00      A   
ATOM   1920 HE22 GLN   205     -30.971  -1.270  14.176  1.00 10.00      A   
ATOM   1921  C   GLN   205     -36.727   1.482  13.715  1.00 10.00      A   
ATOM   1922  O   GLN   205     -37.153   1.253  12.581  1.00 10.00      A   
ATOM   1923  N   ARG   206     -37.422   2.158  14.620  1.00 10.00      A   
ATOM   1924  HN  ARG   206     -37.033   2.301  15.513  1.00 10.00      A   
ATOM   1925  CA  ARG   206     -38.754   2.685  14.330  1.00 10.00      A   
ATOM   1926  CB  ARG   206     -39.538   2.899  15.627  1.00 10.00      A   
ATOM   1927  CG  ARG   206     -39.746   1.635  16.443  1.00 10.00      A   
ATOM   1928  CD  ARG   206     -40.733   0.696  15.773  1.00 10.00      A   
ATOM   1929  NE  ARG   206     -42.119   1.090  16.023  1.00 10.00      A   
ATOM   1930  HE  ARG   206     -42.291   2.042  16.198  1.00 10.00      A   
ATOM   1931  CZ  ARG   206     -43.144   0.238  16.034  1.00 10.00      A   
ATOM   1932  NH1 ARG   206     -42.945  -1.052  15.808  1.00 10.00      A   
ATOM   1933 HH11 ARG   206     -43.764  -1.715  15.818  1.00 10.00      A   
ATOM   1934 HH12 ARG   206     -41.986  -1.417  15.623  1.00 10.00      A   
ATOM   1935  NH2 ARG   206     -44.378   0.666  16.272  1.00 10.00      A   
ATOM   1936 HH21 ARG   206     -44.563   1.678  16.455  1.00 10.00      A   
ATOM   1937 HH22 ARG   206     -45.172  -0.018  16.280  1.00 10.00      A   
ATOM   1938  C   ARG   206     -38.681   3.990  13.539  1.00 10.00      A   
ATOM   1939  O   ARG   206     -39.296   4.991  13.907  1.00 10.00      A   
ATOM   1940  N   ILE   207     -37.939   3.970  12.442  1.00 10.00      A   
ATOM   1941  HN  ILE   207     -37.482   3.135  12.190  1.00 10.00      A   
ATOM   1942  CA  ILE   207     -37.783   5.149  11.598  1.00 10.00      A   
ATOM   1943  CB  ILE   207     -36.415   5.166  10.887  1.00 10.00      A   
ATOM   1944  CG1 ILE   207     -36.212   3.883  10.073  1.00 10.00      A   
ATOM   1945  CG2 ILE   207     -35.294   5.346  11.897  1.00 10.00      A   
ATOM   1946  CD1 ILE   207     -34.996   3.912   9.171  1.00 10.00      A   
ATOM   1947  C   ILE   207     -38.890   5.225  10.556  1.00 10.00      A   
ATOM   1948  O   ILE   207     -38.965   6.179   9.781  1.00 10.00      A   
ATOM   1949  N   LEU   208     -39.758   4.223  10.561  1.00 10.00      A   
ATOM   1950  HN  LEU   208     -39.654   3.513  11.228  1.00 10.00      A   
ATOM   1951  CA  LEU   208     -40.862   4.146   9.614  1.00 10.00      A   
ATOM   1952  CB  LEU   208     -41.653   2.856   9.839  1.00 10.00      A   
ATOM   1953  CG  LEU   208     -40.833   1.569   9.908  1.00 10.00      A   
ATOM   1954  CD1 LEU   208     -41.672   0.437  10.477  1.00 10.00      A   
ATOM   1955  CD2 LEU   208     -40.300   1.199   8.532  1.00 10.00      A   
ATOM   1956  C   LEU   208     -41.791   5.347   9.738  1.00 10.00      A   
ATOM   1957  O   LEU   208     -42.214   5.920   8.739  1.00 10.00      A   
ATOM   1958  N   ASP   209     -42.072   5.742  10.970  1.00 10.00      A   
ATOM   1959  HN  ASP   209     -41.666   5.264  11.726  1.00 10.00      A   
ATOM   1960  CA  ASP   209     -42.970   6.868  11.236  1.00 10.00      A   
ATOM   1961  CB  ASP   209     -43.288   6.964  12.729  1.00 10.00      A   
ATOM   1962  CG  ASP   209     -44.718   6.584  13.053  1.00 10.00      A   
ATOM   1963  OD1 ASP   209     -45.648   7.190  12.477  1.00 10.00      A   
ATOM   1964  OD2 ASP   209     -44.921   5.674  13.889  1.00 10.00      A   
ATOM   1965  C   ASP   209     -42.403   8.198  10.751  1.00 10.00      A   
ATOM   1966  O   ASP   209     -43.141   9.173  10.588  1.00 10.00      A   
ATOM   1967  N   TYR   210     -41.099   8.235  10.514  1.00 10.00      A   
ATOM   1968  HN  TYR   210     -40.565   7.425  10.643  1.00 10.00      A   
ATOM   1969  CA  TYR   210     -40.447   9.455  10.061  1.00 10.00      A   
ATOM   1970  CB  TYR   210     -39.088   9.632  10.747  1.00 10.00      A   
ATOM   1971  CG  TYR   210     -39.177   9.963  12.219  1.00 10.00      A   
ATOM   1972  CD1 TYR   210     -38.338   9.351  13.143  1.00 10.00      A   
ATOM   1973  CD2 TYR   210     -40.102  10.887  12.687  1.00 10.00      A   
ATOM   1974  CE1 TYR   210     -38.421   9.652  14.487  1.00 10.00      A   
ATOM   1975  CE2 TYR   210     -40.189  11.194  14.026  1.00 10.00      A   
ATOM   1976  CZ  TYR   210     -39.348  10.576  14.923  1.00 10.00      A   
ATOM   1977  OH  TYR   210     -39.436  10.886  16.259  1.00 10.00      A   
ATOM   1978  HH  TYR   210     -38.545  10.946  16.629  1.00 10.00      A   
ATOM   1979  C   TYR   210     -40.291   9.497   8.545  1.00 10.00      A   
ATOM   1980  O   TYR   210     -40.025  10.551   7.974  1.00 10.00      A   
ATOM   1981  N   ILE   211     -40.453   8.357   7.891  1.00 10.00      A   
ATOM   1982  HN  ILE   211     -40.665   7.541   8.387  1.00 10.00      A   
ATOM   1983  CA  ILE   211     -40.317   8.299   6.439  1.00 10.00      A   
ATOM   1984  CB  ILE   211     -39.301   7.226   5.990  1.00 10.00      A   
ATOM   1985  CG1 ILE   211     -39.642   5.864   6.600  1.00 10.00      A   
ATOM   1986  CG2 ILE   211     -37.880   7.638   6.351  1.00 10.00      A   
ATOM   1987  CD1 ILE   211     -38.808   4.721   6.066  1.00 10.00      A   
ATOM   1988  C   ILE   211     -41.655   8.051   5.751  1.00 10.00      A   
ATOM   1989  O   ILE   211     -41.823   8.391   4.579  1.00 10.00      A   
ATOM   1990  N   LYS   212     -42.598   7.463   6.486  1.00 10.00      A   
ATOM   1991  HN  LYS   212     -42.392   7.220   7.414  1.00 10.00      A   
ATOM   1992  CA  LYS   212     -43.925   7.148   5.954  1.00 10.00      A   
ATOM   1993  CB  LYS   212     -44.705   8.416   5.584  1.00 10.00      A   
ATOM   1994  CG  LYS   212     -46.149   8.154   5.189  1.00 10.00      A   
ATOM   1995  CD  LYS   212     -46.858   9.432   4.781  1.00 10.00      A   
ATOM   1996  CE  LYS   212     -48.220   9.135   4.181  1.00 10.00      A   
ATOM   1997  NZ  LYS   212     -48.988  10.377   3.904  1.00 10.00      A   
ATOM   1998  HZ1 LYS   212     -48.436  11.016   3.295  1.00 10.00      A   
ATOM   1999  HZ2 LYS   212     -49.208  10.868   4.790  1.00 10.00      A   
ATOM   2000  HZ3 LYS   212     -49.880  10.143   3.421  1.00 10.00      A   
ATOM   2001  C   LYS   212     -43.821   6.195   4.758  1.00 10.00      A   
ATOM   2002  O   LYS   212     -43.906   6.613   3.602  1.00 10.00      A   
ATOM   2003  N   PRO   213     -43.616   4.897   5.029  1.00 10.00      A   
ATOM   2004  CA  PRO   213     -43.487   3.882   3.980  1.00 10.00      A   
ATOM   2005  CB  PRO   213     -43.162   2.595   4.749  1.00 10.00      A   
ATOM   2006  CG  PRO   213     -42.737   3.047   6.103  1.00 10.00      A   
ATOM   2007  CD  PRO   213     -43.499   4.310   6.369  1.00 10.00      A   
ATOM   2008  C   PRO   213     -44.778   3.711   3.192  1.00 10.00      A   
ATOM   2009  O   PRO   213     -45.863   3.624   3.768  1.00 10.00      A   
ATOM   2010  N   ASP   214     -44.651   3.673   1.875  1.00 10.00      A   
ATOM   2011  HN  ASP   214     -43.758   3.762   1.478  1.00 10.00      A   
ATOM   2012  CA  ASP   214     -45.801   3.515   0.998  1.00 10.00      A   
ATOM   2013  CB  ASP   214     -45.463   3.988  -0.420  1.00 10.00      A   
ATOM   2014  CG  ASP   214     -45.700   5.474  -0.619  1.00 10.00      A   
ATOM   2015  OD1 ASP   214     -46.502   5.838  -1.506  1.00 10.00      A   
ATOM   2016  OD2 ASP   214     -45.091   6.286   0.112  1.00 10.00      A   
ATOM   2017  C   ASP   214     -46.274   2.067   0.974  1.00 10.00      A   
ATOM   2018  O   ASP   214     -47.476   1.793   0.993  1.00 10.00      A   
ATOM   2019  N   TYR   215     -45.322   1.142   0.935  1.00 10.00      A   
ATOM   2020  HN  TYR   215     -44.379   1.425   0.924  1.00 10.00      A   
ATOM   2021  CA  TYR   215     -45.638  -0.280   0.905  1.00 10.00      A   
ATOM   2022  CB  TYR   215     -45.519  -0.833  -0.517  1.00 10.00      A   
ATOM   2023  CG  TYR   215     -46.497  -0.221  -1.494  1.00 10.00      A   
ATOM   2024  CD1 TYR   215     -46.090   0.754  -2.397  1.00 10.00      A   
ATOM   2025  CD2 TYR   215     -47.828  -0.613  -1.511  1.00 10.00      A   
ATOM   2026  CE1 TYR   215     -46.981   1.319  -3.290  1.00 10.00      A   
ATOM   2027  CE2 TYR   215     -48.725  -0.053  -2.401  1.00 10.00      A   
ATOM   2028  CZ  TYR   215     -48.298   0.911  -3.287  1.00 10.00      A   
ATOM   2029  OH  TYR   215     -49.192   1.467  -4.176  1.00 10.00      A   
ATOM   2030  HH  TYR   215     -48.834   1.397  -5.070  1.00 10.00      A   
ATOM   2031  C   TYR   215     -44.744  -1.072   1.851  1.00 10.00      A   
ATOM   2032  O   TYR   215     -43.563  -1.295   1.572  1.00 10.00      A   
ATOM   2033  N   VAL   216     -45.319  -1.500   2.963  1.00 10.00      A   
ATOM   2034  HN  VAL   216     -46.273  -1.301   3.113  1.00 10.00      A   
ATOM   2035  CA  VAL   216     -44.600  -2.277   3.963  1.00 10.00      A   
ATOM   2036  CB  VAL   216     -45.076  -1.927   5.391  1.00 10.00      A   
ATOM   2037  CG1 VAL   216     -44.302  -2.719   6.434  1.00 10.00      A   
ATOM   2038  CG2 VAL   216     -44.954  -0.433   5.653  1.00 10.00      A   
ATOM   2039  C   VAL   216     -44.826  -3.766   3.717  1.00 10.00      A   
ATOM   2040  O   VAL   216     -45.952  -4.196   3.471  1.00 10.00      A   
ATOM   2041  N   HIS   217     -43.752  -4.543   3.752  1.00 10.00      A   
ATOM   2042  HN  HIS   217     -42.874  -4.136   3.939  1.00 10.00      A   
ATOM   2043  CA  HIS   217     -43.831  -5.984   3.536  1.00 10.00      A   
ATOM   2044  CB  HIS   217     -43.209  -6.367   2.182  1.00 10.00      A   
ATOM   2045  CG  HIS   217     -44.029  -5.986   0.985  1.00 10.00      A   
ATOM   2046  ND1 HIS   217     -44.400  -6.885   0.006  1.00 10.00      A   
ATOM   2047  HD1 HIS   217     -44.186  -7.845  -0.008  1.00 10.00      A   
ATOM   2048  CD2 HIS   217     -44.544  -4.792   0.604  1.00 10.00      A   
ATOM   2049  CE1 HIS   217     -45.108  -6.263  -0.916  1.00 10.00      A   
ATOM   2050  NE2 HIS   217     -45.209  -4.994  -0.577  1.00 10.00      A   
ATOM   2051  HE2 HIS   217     -45.694  -4.309  -1.090  1.00 10.00      A   
ATOM   2052  C   HIS   217     -43.105  -6.722   4.657  1.00 10.00      A   
ATOM   2053  O   HIS   217     -41.947  -6.432   4.948  1.00 10.00      A   
ATOM   2054  N   VAL   218     -43.792  -7.660   5.292  1.00 10.00      A   
ATOM   2055  HN  VAL   218     -44.722  -7.839   5.027  1.00 10.00      A   
ATOM   2056  CA  VAL   218     -43.200  -8.434   6.378  1.00 10.00      A   
ATOM   2057  CB  VAL   218     -44.237  -8.764   7.472  1.00 10.00      A   
ATOM   2058  CG1 VAL   218     -43.565  -9.412   8.673  1.00 10.00      A   
ATOM   2059  CG2 VAL   218     -44.991  -7.511   7.895  1.00 10.00      A   
ATOM   2060  C   VAL   218     -42.596  -9.730   5.844  1.00 10.00      A   
ATOM   2061  O   VAL   218     -43.300 -10.564   5.269  1.00 10.00      A   
ATOM   2062  N   LEU   219     -41.294  -9.886   6.030  1.00 10.00      A   
ATOM   2063  HN  LEU   219     -40.789  -9.182   6.496  1.00 10.00      A   
ATOM   2064  CA  LEU   219     -40.586 -11.069   5.565  1.00 10.00      A   
ATOM   2065  CB  LEU   219     -39.240 -10.656   4.960  1.00 10.00      A   
ATOM   2066  CG  LEU   219     -38.675 -11.557   3.860  1.00 10.00      A   
ATOM   2067  CD1 LEU   219     -37.778 -10.755   2.932  1.00 10.00      A   
ATOM   2068  CD2 LEU   219     -37.907 -12.726   4.461  1.00 10.00      A   
ATOM   2069  C   LEU   219     -40.372 -12.060   6.707  1.00 10.00      A   
ATOM   2070  O   LEU   219     -39.786 -11.720   7.736  1.00 10.00      A   
ATOM   2071  N   TYR   220     -40.850 -13.282   6.516  1.00 10.00      A   
ATOM   2072  HN  TYR   220     -41.311 -13.489   5.667  1.00 10.00      A   
ATOM   2073  CA  TYR   220     -40.717 -14.333   7.515  1.00 10.00      A   
ATOM   2074  CB  TYR   220     -41.930 -14.323   8.452  1.00 10.00      A   
ATOM   2075  CG  TYR   220     -41.806 -15.235   9.654  1.00 10.00      A   
ATOM   2076  CD1 TYR   220     -40.970 -14.910  10.717  1.00 10.00      A   
ATOM   2077  CD2 TYR   220     -42.533 -16.415   9.734  1.00 10.00      A   
ATOM   2078  CE1 TYR   220     -40.863 -15.735  11.820  1.00 10.00      A   
ATOM   2079  CE2 TYR   220     -42.431 -17.247  10.833  1.00 10.00      A   
ATOM   2080  CZ  TYR   220     -41.596 -16.901  11.874  1.00 10.00      A   
ATOM   2081  OH  TYR   220     -41.494 -17.726  12.971  1.00 10.00      A   
ATOM   2082  HH  TYR   220     -41.231 -18.611  12.680  1.00 10.00      A   
ATOM   2083  C   TYR   220     -40.593 -15.688   6.825  1.00 10.00      A   
ATOM   2084  O   TYR   220     -41.309 -15.960   5.860  1.00 10.00      A   
ATOM   2085  N   GLN   221     -39.662 -16.514   7.306  1.00 10.00      A   
ATOM   2086  HN  GLN   221     -39.105 -16.214   8.058  1.00 10.00      A   
ATOM   2087  CA  GLN   221     -39.429 -17.849   6.743  1.00 10.00      A   
ATOM   2088  CB  GLN   221     -40.685 -18.726   6.800  1.00 10.00      A   
ATOM   2089  CG  GLN   221     -40.814 -19.553   8.070  1.00 10.00      A   
ATOM   2090  CD  GLN   221     -41.859 -20.648   7.953  1.00 10.00      A   
ATOM   2091  OE1 GLN   221     -42.136 -21.149   6.862  1.00 10.00      A   
ATOM   2092  NE2 GLN   221     -42.442 -21.029   9.079  1.00 10.00      A   
ATOM   2093 HE21 GLN   221     -42.172 -20.586   9.913  1.00 10.00      A   
ATOM   2094 HE22 GLN   221     -43.110 -21.745   9.036  1.00 10.00      A   
ATOM   2095  C   GLN   221     -38.883 -17.771   5.319  1.00 10.00      A   
ATOM   2096  O   GLN   221     -39.077 -18.681   4.511  1.00 10.00      A   
ATOM   2097  N   GLY   222     -38.194 -16.675   5.027  1.00 10.00      A   
ATOM   2098  HN  GLY   222     -38.068 -15.993   5.719  1.00 10.00      A   
ATOM   2099  CA  GLY   222     -37.616 -16.485   3.709  1.00 10.00      A   
ATOM   2100  C   GLY   222     -38.638 -16.115   2.652  1.00 10.00      A   
ATOM   2101  O   GLY   222     -38.379 -16.268   1.458  1.00 10.00      A   
ATOM   2102  N   ARG   223     -39.798 -15.637   3.087  1.00 10.00      A   
ATOM   2103  HN  ARG   223     -39.950 -15.552   4.054  1.00 10.00      A   
ATOM   2104  CA  ARG   223     -40.860 -15.235   2.172  1.00 10.00      A   
ATOM   2105  CB  ARG   223     -41.791 -16.416   1.871  1.00 10.00      A   
ATOM   2106  CG  ARG   223     -41.433 -17.185   0.608  1.00 10.00      A   
ATOM   2107  CD  ARG   223     -42.558 -18.110   0.172  1.00 10.00      A   
ATOM   2108  NE  ARG   223     -42.484 -18.419  -1.260  1.00 10.00      A   
ATOM   2109  HE  ARG   223     -41.612 -18.709  -1.612  1.00 10.00      A   
ATOM   2110  CZ  ARG   223     -43.523 -18.336  -2.096  1.00 10.00      A   
ATOM   2111  NH1 ARG   223     -44.716 -17.966  -1.642  1.00 10.00      A   
ATOM   2112 HH11 ARG   223     -44.850 -17.739  -0.632  1.00 10.00      A   
ATOM   2113 HH12 ARG   223     -45.529 -17.902  -2.298  1.00 10.00      A   
ATOM   2114  NH2 ARG   223     -43.366 -18.589  -3.394  1.00 10.00      A   
ATOM   2115 HH21 ARG   223     -42.424 -18.853  -3.779  1.00 10.00      A   
ATOM   2116 HH22 ARG   223     -44.184 -18.526  -4.039  1.00 10.00      A   
ATOM   2117  C   ARG   223     -41.667 -14.092   2.770  1.00 10.00      A   
ATOM   2118  O   ARG   223     -41.682 -13.911   3.985  1.00 10.00      A   
ATOM   2119  N   ILE   224     -42.319 -13.312   1.923  1.00 10.00      A   
ATOM   2120  HN  ILE   224     -42.258 -13.487   0.959  1.00 10.00      A   
ATOM   2121  CA  ILE   224     -43.137 -12.207   2.398  1.00 10.00      A   
ATOM   2122  CB  ILE   224     -43.270 -11.080   1.350  1.00 10.00      A   
ATOM   2123  CG1 ILE   224     -41.910 -10.439   1.070  1.00 10.00      A   
ATOM   2124  CG2 ILE   224     -44.262 -10.025   1.818  1.00 10.00      A   
ATOM   2125  CD1 ILE   224     -41.236 -10.949  -0.185  1.00 10.00      A   
ATOM   2126  C   ILE   224     -44.519 -12.728   2.768  1.00 10.00      A   
ATOM   2127  O   ILE   224     -45.198 -13.336   1.941  1.00 10.00      A   
ATOM   2128  N   VAL   225     -44.920 -12.509   4.010  1.00 10.00      A   
ATOM   2129  HN  VAL   225     -44.331 -12.019   4.627  1.00 10.00      A   
ATOM   2130  CA  VAL   225     -46.215 -12.972   4.481  1.00 10.00      A   
ATOM   2131  CB  VAL   225     -46.205 -13.261   5.996  1.00 10.00      A   
ATOM   2132  CG1 VAL   225     -47.468 -13.999   6.411  1.00 10.00      A   
ATOM   2133  CG2 VAL   225     -44.967 -14.054   6.382  1.00 10.00      A   
ATOM   2134  C   VAL   225     -47.309 -11.961   4.161  1.00 10.00      A   
ATOM   2135  O   VAL   225     -48.097 -12.157   3.238  1.00 10.00      A   
ATOM   2136  N   LYS   226     -47.345 -10.872   4.915  1.00 10.00      A   
ATOM   2137  HN  LYS   226     -46.678 -10.753   5.623  1.00 10.00      A   
ATOM   2138  CA  LYS   226     -48.356  -9.846   4.708  1.00 10.00      A   
ATOM   2139  CB  LYS   226     -49.203  -9.659   5.965  1.00 10.00      A   
ATOM   2140  CG  LYS   226     -50.184 -10.790   6.223  1.00 10.00      A   
ATOM   2141  CD  LYS   226     -51.135 -10.440   7.352  1.00 10.00      A   
ATOM   2142  CE  LYS   226     -52.230 -11.482   7.491  1.00 10.00      A   
ATOM   2143  NZ  LYS   226     -53.205 -11.116   8.547  1.00 10.00      A   
ATOM   2144  HZ1 LYS   226     -53.662 -10.211   8.315  1.00 10.00      A   
ATOM   2145  HZ2 LYS   226     -52.722 -11.020   9.461  1.00 10.00      A   
ATOM   2146  HZ3 LYS   226     -53.939 -11.848   8.630  1.00 10.00      A   
ATOM   2147  C   LYS   226     -47.734  -8.525   4.286  1.00 10.00      A   
ATOM   2148  O   LYS   226     -46.563  -8.257   4.569  1.00 10.00      A   
ATOM   2149  N   SER   227     -48.523  -7.713   3.597  1.00 10.00      A   
ATOM   2150  HN  SER   227     -49.443  -7.994   3.399  1.00 10.00      A   
ATOM   2151  CA  SER   227     -48.074  -6.417   3.127  1.00 10.00      A   
ATOM   2152  CB  SER   227     -47.695  -6.509   1.651  1.00 10.00      A   
ATOM   2153  OG  SER   227     -46.881  -7.644   1.406  1.00 10.00      A   
ATOM   2154  HG  SER   227     -47.320  -8.431   1.751  1.00 10.00      A   
ATOM   2155  C   SER   227     -49.169  -5.372   3.321  1.00 10.00      A   
ATOM   2156  O   SER   227     -50.341  -5.712   3.483  1.00 10.00      A   
ATOM   2157  N   GLY   228     -48.784  -4.106   3.319  1.00 10.00      A   
ATOM   2158  HN  GLY   228     -47.830  -3.891   3.217  1.00 10.00      A   
ATOM   2159  CA  GLY   228     -49.749  -3.043   3.488  1.00 10.00      A   
ATOM   2160  C   GLY   228     -49.106  -1.678   3.436  1.00 10.00      A   
ATOM   2161  O   GLY   228     -48.029  -1.515   2.863  1.00 10.00      A   
ATOM   2162  N   ASP   229     -49.765  -0.697   4.025  1.00 10.00      A   
ATOM   2163  HN  ASP   229     -50.621  -0.893   4.465  1.00 10.00      A   
ATOM   2164  CA  ASP   229     -49.247   0.666   4.053  1.00 10.00      A   
ATOM   2165  CB  ASP   229     -50.376   1.687   3.867  1.00 10.00      A   
ATOM   2166  CG  ASP   229     -51.325   1.724   5.046  1.00 10.00      A   
ATOM   2167  OD1 ASP   229     -52.111   0.770   5.210  1.00 10.00      A   
ATOM   2168  OD2 ASP   229     -51.281   2.705   5.819  1.00 10.00      A   
ATOM   2169  C   ASP   229     -48.517   0.921   5.365  1.00 10.00      A   
ATOM   2170  O   ASP   229     -48.236  -0.011   6.118  1.00 10.00      A   
ATOM   2171  N   PHE   230     -48.233   2.185   5.648  1.00 10.00      A   
ATOM   2172  HN  PHE   230     -48.505   2.885   5.020  1.00 10.00      A   
ATOM   2173  CA  PHE   230     -47.525   2.560   6.868  1.00 10.00      A   
ATOM   2174  CB  PHE   230     -47.140   4.047   6.862  1.00 10.00      A   
ATOM   2175  CG  PHE   230     -48.300   5.006   6.801  1.00 10.00      A   
ATOM   2176  CD1 PHE   230     -48.754   5.638   7.947  1.00 10.00      A   
ATOM   2177  CD2 PHE   230     -48.930   5.280   5.598  1.00 10.00      A   
ATOM   2178  CE1 PHE   230     -49.814   6.521   7.896  1.00 10.00      A   
ATOM   2179  CE2 PHE   230     -49.992   6.162   5.540  1.00 10.00      A   
ATOM   2180  CZ  PHE   230     -50.435   6.783   6.692  1.00 10.00      A   
ATOM   2181  C   PHE   230     -48.292   2.190   8.139  1.00 10.00      A   
ATOM   2182  O   PHE   230     -47.686   1.995   9.196  1.00 10.00      A   
ATOM   2183  N   THR   231     -49.615   2.081   8.045  1.00 10.00      A   
ATOM   2184  HN  THR   231     -50.056   2.241   7.177  1.00 10.00      A   
ATOM   2185  CA  THR   231     -50.428   1.739   9.209  1.00 10.00      A   
ATOM   2186  CB  THR   231     -51.883   2.246   9.093  1.00 10.00      A   
ATOM   2187  OG1 THR   231     -52.515   1.695   7.931  1.00 10.00      A   
ATOM   2188  HG1 THR   231     -52.096   2.055   7.133  1.00 10.00      A   
ATOM   2189  CG2 THR   231     -51.923   3.763   9.017  1.00 10.00      A   
ATOM   2190  C   THR   231     -50.420   0.237   9.500  1.00 10.00      A   
ATOM   2191  O   THR   231     -50.848  -0.191  10.571  1.00 10.00      A   
ATOM   2192  N   LEU   232     -49.905  -0.552   8.555  1.00 10.00      A   
ATOM   2193  HN  LEU   232     -49.552  -0.144   7.734  1.00 10.00      A   
ATOM   2194  CA  LEU   232     -49.846  -2.007   8.710  1.00 10.00      A   
ATOM   2195  CB  LEU   232     -49.145  -2.650   7.511  1.00 10.00      A   
ATOM   2196  CG  LEU   232     -48.928  -4.165   7.590  1.00 10.00      A   
ATOM   2197  CD1 LEU   232     -50.212  -4.919   7.278  1.00 10.00      A   
ATOM   2198  CD2 LEU   232     -47.798  -4.601   6.670  1.00 10.00      A   
ATOM   2199  C   LEU   232     -49.130  -2.397   9.996  1.00 10.00      A   
ATOM   2200  O   LEU   232     -49.565  -3.301  10.710  1.00 10.00      A   
ATOM   2201  N   VAL   233     -48.043  -1.694  10.287  1.00 10.00      A   
ATOM   2202  HN  VAL   233     -47.763  -0.986   9.673  1.00 10.00      A   
ATOM   2203  CA  VAL   233     -47.251  -1.946  11.486  1.00 10.00      A   
ATOM   2204  CB  VAL   233     -46.082  -0.943  11.593  1.00 10.00      A   
ATOM   2205  CG1 VAL   233     -45.081  -1.391  12.645  1.00 10.00      A   
ATOM   2206  CG2 VAL   233     -45.402  -0.755  10.243  1.00 10.00      A   
ATOM   2207  C   VAL   233     -48.123  -1.825  12.737  1.00 10.00      A   
ATOM   2208  O   VAL   233     -48.109  -2.695  13.610  1.00 10.00      A   
ATOM   2209  N   LYS   234     -48.910  -0.757  12.792  1.00 10.00      A   
ATOM   2210  HN  LYS   234     -48.908  -0.126  12.045  1.00 10.00      A   
ATOM   2211  CA  LYS   234     -49.791  -0.510  13.925  1.00 10.00      A   
ATOM   2212  CB  LYS   234     -50.330   0.922  13.888  1.00 10.00      A   
ATOM   2213  CG  LYS   234     -49.270   1.987  14.110  1.00 10.00      A   
ATOM   2214  CD  LYS   234     -49.876   3.381  14.110  1.00 10.00      A   
ATOM   2215  CE  LYS   234     -48.842   4.435  14.470  1.00 10.00      A   
ATOM   2216  NZ  LYS   234     -49.401   5.808  14.392  1.00 10.00      A   
ATOM   2217  HZ1 LYS   234     -49.667   6.032  13.410  1.00 10.00      A   
ATOM   2218  HZ2 LYS   234     -48.695   6.502  14.715  1.00 10.00      A   
ATOM   2219  HZ3 LYS   234     -50.243   5.883  14.994  1.00 10.00      A   
ATOM   2220  C   LYS   234     -50.937  -1.513  13.950  1.00 10.00      A   
ATOM   2221  O   LYS   234     -51.386  -1.932  15.020  1.00 10.00      A   
ATOM   2222  N   GLN   235     -51.405  -1.898  12.767  1.00 10.00      A   
ATOM   2223  HN  GLN   235     -51.012  -1.518  11.951  1.00 10.00      A   
ATOM   2224  CA  GLN   235     -52.490  -2.863  12.652  1.00 10.00      A   
ATOM   2225  CB  GLN   235     -52.885  -3.072  11.189  1.00 10.00      A   
ATOM   2226  CG  GLN   235     -53.511  -1.857  10.528  1.00 10.00      A   
ATOM   2227  CD  GLN   235     -53.811  -2.080   9.057  1.00 10.00      A   
ATOM   2228  OE1 GLN   235     -53.125  -2.845   8.375  1.00 10.00      A   
ATOM   2229  NE2 GLN   235     -54.842  -1.415   8.560  1.00 10.00      A   
ATOM   2230 HE21 GLN   235     -55.346  -0.828   9.162  1.00 10.00      A   
ATOM   2231 HE22 GLN   235     -55.060  -1.535   7.611  1.00 10.00      A   
ATOM   2232  C   GLN   235     -52.082  -4.190  13.276  1.00 10.00      A   
ATOM   2233  O   GLN   235     -52.812  -4.758  14.094  1.00 10.00      A   
ATOM   2234  N   LEU   236     -50.901  -4.665  12.901  1.00 10.00      A   
ATOM   2235  HN  LEU   236     -50.367  -4.157  12.246  1.00 10.00      A   
ATOM   2236  CA  LEU   236     -50.376  -5.920  13.419  1.00 10.00      A   
ATOM   2237  CB  LEU   236     -49.037  -6.252  12.756  1.00 10.00      A   
ATOM   2238  CG  LEU   236     -49.070  -6.486  11.245  1.00 10.00      A   
ATOM   2239  CD1 LEU   236     -47.659  -6.589  10.689  1.00 10.00      A   
ATOM   2240  CD2 LEU   236     -49.869  -7.737  10.915  1.00 10.00      A   
ATOM   2241  C   LEU   236     -50.208  -5.857  14.931  1.00 10.00      A   
ATOM   2242  O   LEU   236     -50.643  -6.758  15.650  1.00 10.00      A   
ATOM   2243  N   GLU   237     -49.595  -4.779  15.410  1.00 10.00      A   
ATOM   2244  HN  GLU   237     -49.280  -4.090  14.782  1.00 10.00      A   
ATOM   2245  CA  GLU   237     -49.364  -4.594  16.839  1.00 10.00      A   
ATOM   2246  CB  GLU   237     -48.548  -3.329  17.097  1.00 10.00      A   
ATOM   2247  CG  GLU   237     -47.063  -3.504  16.824  1.00 10.00      A   
ATOM   2248  CD  GLU   237     -46.296  -2.198  16.818  1.00 10.00      A   
ATOM   2249  OE1 GLU   237     -46.612  -1.306  17.640  1.00 10.00      A   
ATOM   2250  OE2 GLU   237     -45.365  -2.062  15.998  1.00 10.00      A   
ATOM   2251  C   GLU   237     -50.667  -4.580  17.639  1.00 10.00      A   
ATOM   2252  O   GLU   237     -50.732  -5.131  18.738  1.00 10.00      A   
ATOM   2253  N   GLU   238     -51.702  -3.961  17.080  1.00 10.00      A   
ATOM   2254  HN  GLU   238     -51.588  -3.531  16.204  1.00 10.00      A   
ATOM   2255  CA  GLU   238     -53.000  -3.889  17.745  1.00 10.00      A   
ATOM   2256  CB  GLU   238     -53.897  -2.855  17.059  1.00 10.00      A   
ATOM   2257  CG  GLU   238     -55.150  -2.490  17.841  1.00 10.00      A   
ATOM   2258  CD  GLU   238     -56.403  -3.134  17.280  1.00 10.00      A   
ATOM   2259  OE1 GLU   238     -56.684  -2.938  16.078  1.00 10.00      A   
ATOM   2260  OE2 GLU   238     -57.113  -3.831  18.037  1.00 10.00      A   
ATOM   2261  C   GLU   238     -53.684  -5.255  17.775  1.00 10.00      A   
ATOM   2262  O   GLU   238     -54.341  -5.610  18.752  1.00 10.00      A   
ATOM   2263  N   GLN   239     -53.508  -6.026  16.707  1.00 10.00      A   
ATOM   2264  HN  GLN   239     -52.963  -5.694  15.961  1.00 10.00      A   
ATOM   2265  CA  GLN   239     -54.114  -7.353  16.610  1.00 10.00      A   
ATOM   2266  CB  GLN   239     -54.104  -7.844  15.159  1.00 10.00      A   
ATOM   2267  CG  GLN   239     -55.100  -7.139  14.249  1.00 10.00      A   
ATOM   2268  CD  GLN   239     -56.537  -7.519  14.547  1.00 10.00      A   
ATOM   2269  OE1 GLN   239     -56.816  -8.621  15.022  1.00 10.00      A   
ATOM   2270  NE2 GLN   239     -57.461  -6.614  14.267  1.00 10.00      A   
ATOM   2271 HE21 GLN   239     -57.172  -5.756  13.891  1.00 10.00      A   
ATOM   2272 HE22 GLN   239     -58.402  -6.841  14.441  1.00 10.00      A   
ATOM   2273  C   GLN   239     -53.413  -8.367  17.515  1.00 10.00      A   
ATOM   2274  O   GLN   239     -53.908  -9.477  17.717  1.00 10.00      A   
ATOM   2275  N   GLY   240     -52.265  -7.980  18.059  1.00 10.00      A   
ATOM   2276  HN  GLY   240     -51.924  -7.081  17.874  1.00 10.00      A   
ATOM   2277  CA  GLY   240     -51.523  -8.869  18.934  1.00 10.00      A   
ATOM   2278  C   GLY   240     -50.380  -9.554  18.216  1.00 10.00      A   
ATOM   2279  O   GLY   240     -49.831 -10.545  18.696  1.00 10.00      A   
ATOM   2280  N   TYR   241     -50.019  -9.024  17.061  1.00 10.00      A   
ATOM   2281  HN  TYR   241     -50.493  -8.229  16.730  1.00 10.00      A   
ATOM   2282  CA  TYR   241     -48.936  -9.581  16.271  1.00 10.00      A   
ATOM   2283  CB  TYR   241     -49.426  -9.932  14.862  1.00 10.00      A   
ATOM   2284  CG  TYR   241     -50.416 -11.075  14.812  1.00 10.00      A   
ATOM   2285  CD1 TYR   241     -51.781 -10.835  14.714  1.00 10.00      A   
ATOM   2286  CD2 TYR   241     -49.986 -12.397  14.860  1.00 10.00      A   
ATOM   2287  CE1 TYR   241     -52.688 -11.875  14.665  1.00 10.00      A   
ATOM   2288  CE2 TYR   241     -50.887 -13.443  14.812  1.00 10.00      A   
ATOM   2289  CZ  TYR   241     -52.237 -13.177  14.715  1.00 10.00      A   
ATOM   2290  OH  TYR   241     -53.140 -14.216  14.665  1.00 10.00      A   
ATOM   2291  HH  TYR   241     -52.923 -14.862  15.356  1.00 10.00      A   
ATOM   2292  C   TYR   241     -47.779  -8.596  16.191  1.00 10.00      A   
ATOM   2293  O   TYR   241     -47.062  -8.549  15.199  1.00 10.00      A   
ATOM   2294  N   GLY   242     -47.589  -7.821  17.252  1.00 10.00      A   
ATOM   2295  HN  GLY   242     -48.184  -7.910  18.030  1.00 10.00      A   
ATOM   2296  CA  GLY   242     -46.514  -6.840  17.277  1.00 10.00      A   
ATOM   2297  C   GLY   242     -45.141  -7.474  17.404  1.00 10.00      A   
ATOM   2298  O   GLY   242     -44.122  -6.785  17.365  1.00 10.00      A   
ATOM   2299  N   TRP   243     -45.118  -8.789  17.550  1.00 10.00      A   
ATOM   2300  HN  TRP   243     -45.964  -9.277  17.567  1.00 10.00      A   
ATOM   2301  CA  TRP   243     -43.874  -9.529  17.685  1.00 10.00      A   
ATOM   2302  CB  TRP   243     -44.128 -10.861  18.394  1.00 10.00      A   
ATOM   2303  CG  TRP   243     -44.945 -10.714  19.641  1.00 10.00      A   
ATOM   2304  CD1 TRP   243     -46.287 -10.931  19.774  1.00 10.00      A   
ATOM   2305  CD2 TRP   243     -44.477 -10.297  20.929  1.00 10.00      A   
ATOM   2306  NE1 TRP   243     -46.681 -10.681  21.064  1.00 10.00      A   
ATOM   2307  HE1 TRP   243     -47.596 -10.767  21.406  1.00 10.00      A   
ATOM   2308  CE2 TRP   243     -45.589 -10.290  21.793  1.00 10.00      A   
ATOM   2309  CE3 TRP   243     -43.226  -9.934  21.434  1.00 10.00      A   
ATOM   2310  CZ2 TRP   243     -45.486  -9.931  23.134  1.00 10.00      A   
ATOM   2311  CZ3 TRP   243     -43.127  -9.577  22.764  1.00 10.00      A   
ATOM   2312  CH2 TRP   243     -44.250  -9.579  23.599  1.00 10.00      A   
ATOM   2313  C   TRP   243     -43.228  -9.760  16.322  1.00 10.00      A   
ATOM   2314  O   TRP   243     -42.087 -10.213  16.234  1.00 10.00      A   
ATOM   2315  N   LEU   244     -43.964  -9.445  15.263  1.00 10.00      A   
ATOM   2316  HN  LEU   244     -44.865  -9.081  15.394  1.00 10.00      A   
ATOM   2317  CB  LEU   244     -44.592  -9.467  12.887  1.00 10.00      A   
ATOM   2318  CG  LEU   244     -45.830 -10.347  13.108  1.00 10.00      A   
ATOM   2319  CD1 LEU   244     -46.849 -10.134  12.001  1.00 10.00      A   
ATOM   2320  CD2 LEU   244     -45.449 -11.816  13.220  1.00 10.00      A   
ATOM   2321  CA  LEU   244     -43.460  -9.610  13.910  1.00 10.00      A   
ATOM   2322  C   LEU   244     -42.378  -8.578  13.631  1.00 10.00      A   
ATOM   2323  O   LEU   244     -42.610  -7.380  13.914  1.00 10.00      A   
ATOM   2324  OXT LEU   244     -41.302  -8.962  13.130  1.00 10.00      A   
ATOM   2325  CB  LEU    34      33.601 -18.794  -2.156  1.00 10.00      B   
ATOM   2326  CG  LEU    34      33.589 -18.012  -3.470  1.00 10.00      B   
ATOM   2327  CD1 LEU    34      33.979 -16.561  -3.235  1.00 10.00      B   
ATOM   2328  CD2 LEU    34      34.513 -18.657  -4.491  1.00 10.00      B   
ATOM   2329  C   LEU    34      33.310 -20.942  -0.900  1.00 10.00      B   
ATOM   2330  O   LEU    34      33.647 -20.308   0.103  1.00 10.00      B   
ATOM   2331  N   LEU    34      31.625 -20.242  -2.569  1.00 10.00      B   
ATOM   2332  HT1 LEU    34      31.051 -19.966  -1.746  1.00 10.00      B   
ATOM   2333  HT2 LEU    34      31.337 -21.193  -2.872  1.00 10.00      B   
ATOM   2334  HT3 LEU    34      31.442 -19.576  -3.345  1.00 10.00      B   
ATOM   2335  CA  LEU    34      33.065 -20.228  -2.219  1.00 10.00      B   
ATOM   2336  N   ALA    35      33.142 -22.265  -0.917  1.00 10.00      B   
ATOM   2337  HN  ALA    35      32.888 -22.694  -1.761  1.00 10.00      B   
ATOM   2338  CA  ALA    35      33.333 -23.111   0.267  1.00 10.00      B   
ATOM   2339  CB  ALA    35      32.499 -22.632   1.451  1.00 10.00      B   
ATOM   2340  C   ALA    35      34.809 -23.277   0.643  1.00 10.00      B   
ATOM   2341  O   ALA    35      35.653 -22.445   0.303  1.00 10.00      B   
ATOM   2342  N   LYS    36      35.111 -24.361   1.349  1.00 10.00      B   
ATOM   2343  HN  LYS    36      34.394 -24.982   1.600  1.00 10.00      B   
ATOM   2344  CA  LYS    36      36.480 -24.651   1.764  1.00 10.00      B   
ATOM   2345  CB  LYS    36      36.704 -26.165   1.824  1.00 10.00      B   
ATOM   2346  CG  LYS    36      35.851 -26.872   2.867  1.00 10.00      B   
ATOM   2347  CD  LYS    36      36.073 -28.374   2.854  1.00 10.00      B   
ATOM   2348  CE  LYS    36      35.128 -29.063   3.824  1.00 10.00      B   
ATOM   2349  NZ  LYS    36      35.201 -30.541   3.725  1.00 10.00      B   
ATOM   2350  HZ1 LYS    36      35.127 -30.839   2.731  1.00 10.00      B   
ATOM   2351  HZ2 LYS    36      34.422 -30.975   4.262  1.00 10.00      B   
ATOM   2352  HZ3 LYS    36      36.102 -30.880   4.112  1.00 10.00      B   
ATOM   2353  C   LYS    36      36.787 -24.034   3.125  1.00 10.00      B   
ATOM   2354  O   LYS    36      37.940 -24.007   3.562  1.00 10.00      B   
ATOM   2355  N   GLY    37      35.746 -23.544   3.787  1.00 10.00      B   
ATOM   2356  HN  GLY    37      34.858 -23.581   3.378  1.00 10.00      B   
ATOM   2357  CA  GLY    37      35.909 -22.943   5.093  1.00 10.00      B   
ATOM   2358  C   GLY    37      36.496 -21.550   5.021  1.00 10.00      B   
ATOM   2359  O   GLY    37      36.828 -21.059   3.939  1.00 10.00      B   
ATOM   2360  N   ILE    38      36.618 -20.907   6.171  1.00 10.00      B   
ATOM   2361  HN  ILE    38      36.334 -21.348   6.999  1.00 10.00      B   
ATOM   2362  CA  ILE    38      37.174 -19.566   6.238  1.00 10.00      B   
ATOM   2363  CB  ILE    38      36.145 -18.532   6.740  1.00 10.00      B   
ATOM   2364  CG1 ILE    38      34.785 -18.766   6.072  1.00 10.00      B   
ATOM   2365  CG2 ILE    38      36.640 -17.122   6.451  1.00 10.00      B   
ATOM   2366  CD1 ILE    38      33.663 -17.923   6.637  1.00 10.00      B   
ATOM   2367  C   ILE    38      38.398 -19.558   7.145  1.00 10.00      B   
ATOM   2368  O   ILE    38      38.306 -19.274   8.339  1.00 10.00      B   
ATOM   2369  N   ASN    39      39.539 -19.900   6.570  1.00 10.00      B   
ATOM   2370  HN  ASN    39      39.542 -20.123   5.616  1.00 10.00      B   
ATOM   2371  CA  ASN    39      40.794 -19.946   7.311  1.00 10.00      B   
ATOM   2372  CB  ASN    39      41.472 -21.306   7.127  1.00 10.00      B   
ATOM   2373  CG  ASN    39      41.044 -22.330   8.159  1.00 10.00      B   
ATOM   2374  OD1 ASN    39      41.718 -22.528   9.169  1.00 10.00      B   
ATOM   2375  ND2 ASN    39      39.921 -22.990   7.915  1.00 10.00      B   
ATOM   2376 HD21 ASN    39      39.431 -22.788   7.089  1.00 10.00      B   
ATOM   2377 HD22 ASN    39      39.627 -23.660   8.567  1.00 10.00      B   
ATOM   2378  C   ASN    39      41.724 -18.838   6.846  1.00 10.00      B   
ATOM   2379  O   ASN    39      41.489 -18.220   5.805  1.00 10.00      B   
ATOM   2380  N   GLU    40      42.779 -18.598   7.613  1.00 10.00      B   
ATOM   2381  HN  GLU    40      42.906 -19.134   8.429  1.00 10.00      B   
ATOM   2382  CA  GLU    40      43.753 -17.561   7.284  1.00 10.00      B   
ATOM   2383  CB  GLU    40      44.838 -17.466   8.362  1.00 10.00      B   
ATOM   2384  CG  GLU    40      45.733 -16.242   8.238  1.00 10.00      B   
ATOM   2385  CD  GLU    40      47.203 -16.601   8.175  1.00 10.00      B   
ATOM   2386  OE1 GLU    40      47.763 -17.013   9.215  1.00 10.00      B   
ATOM   2387  OE2 GLU    40      47.810 -16.463   7.092  1.00 10.00      B   
ATOM   2388  C   GLU    40      44.379 -17.822   5.918  1.00 10.00      B   
ATOM   2389  O   GLU    40      44.487 -16.915   5.091  1.00 10.00      B   
ATOM   2390  N   GLU    41      44.758 -19.074   5.680  1.00 10.00      B   
ATOM   2391  HN  GLU    41      44.637 -19.749   6.382  1.00 10.00      B   
ATOM   2392  CA  GLU    41      45.362 -19.471   4.414  1.00 10.00      B   
ATOM   2393  CB  GLU    41      45.757 -20.948   4.463  1.00 10.00      B   
ATOM   2394  CG  GLU    41      47.019 -21.285   3.689  1.00 10.00      B   
ATOM   2395  CD  GLU    41      48.278 -20.887   4.430  1.00 10.00      B   
ATOM   2396  OE1 GLU    41      48.761 -21.687   5.260  1.00 10.00      B   
ATOM   2397  OE2 GLU    41      48.797 -19.777   4.185  1.00 10.00      B   
ATOM   2398  C   GLU    41      44.387 -19.229   3.262  1.00 10.00      B   
ATOM   2399  O   GLU    41      44.791 -18.891   2.153  1.00 10.00      B   
ATOM   2400  N   VAL    42      43.098 -19.379   3.543  1.00 10.00      B   
ATOM   2401  HN  VAL    42      42.833 -19.622   4.454  1.00 10.00      B   
ATOM   2402  CA  VAL    42      42.068 -19.179   2.532  1.00 10.00      B   
ATOM   2403  CB  VAL    42      40.701 -19.731   2.989  1.00 10.00      B   
ATOM   2404  CG1 VAL    42      39.671 -19.627   1.875  1.00 10.00      B   
ATOM   2405  CG2 VAL    42      40.836 -21.173   3.454  1.00 10.00      B   
ATOM   2406  C   VAL    42      41.941 -17.697   2.191  1.00 10.00      B   
ATOM   2407  O   VAL    42      41.689 -17.330   1.043  1.00 10.00      B   
ATOM   2408  N   VAL    43      42.138 -16.845   3.192  1.00 10.00      B   
ATOM   2409  HN  VAL    43      42.345 -17.197   4.087  1.00 10.00      B   
ATOM   2410  CA  VAL    43      42.060 -15.403   2.990  1.00 10.00      B   
ATOM   2411  CB  VAL    43      42.225 -14.626   4.317  1.00 10.00      B   
ATOM   2412  CG1 VAL    43      42.100 -13.123   4.090  1.00 10.00      B   
ATOM   2413  CG2 VAL    43      41.205 -15.096   5.343  1.00 10.00      B   
ATOM   2414  C   VAL    43      43.146 -14.963   2.012  1.00 10.00      B   
ATOM   2415  O   VAL    43      42.913 -14.135   1.132  1.00 10.00      B   
ATOM   2416  N   ARG    44      44.322 -15.560   2.155  1.00 10.00      B   
ATOM   2417  HN  ARG    44      44.429 -16.233   2.863  1.00 10.00      B   
ATOM   2418  CA  ARG    44      45.460 -15.246   1.300  1.00 10.00      B   
ATOM   2419  CB  ARG    44      46.765 -15.646   1.988  1.00 10.00      B   
ATOM   2420  CG  ARG    44      46.801 -15.303   3.466  1.00 10.00      B   
ATOM   2421  CD  ARG    44      48.124 -15.695   4.098  1.00 10.00      B   
ATOM   2422  NE  ARG    44      49.109 -14.621   4.021  1.00 10.00      B   
ATOM   2423  HE  ARG    44      49.367 -14.312   3.125  1.00 10.00      B   
ATOM   2424  CZ  ARG    44      49.662 -14.041   5.083  1.00 10.00      B   
ATOM   2425  NH1 ARG    44      49.329 -14.426   6.309  1.00 10.00      B   
ATOM   2426 HH11 ARG    44      48.627 -15.199   6.455  1.00 10.00      B   
ATOM   2427 HH12 ARG    44      49.762 -13.964   7.137  1.00 10.00      B   
ATOM   2428  NH2 ARG    44      50.554 -13.072   4.917  1.00 10.00      B   
ATOM   2429 HH21 ARG    44      50.823 -12.764   3.954  1.00 10.00      B   
ATOM   2430 HH22 ARG    44      50.993 -12.612   5.747  1.00 10.00      B   
ATOM   2431  C   ARG    44      45.342 -15.948  -0.047  1.00 10.00      B   
ATOM   2432  O   ARG    44      46.125 -15.692  -0.959  1.00 10.00      B   
ATOM   2433  N   ALA    45      44.370 -16.842  -0.163  1.00 10.00      B   
ATOM   2434  HN  ALA    45      43.791 -17.021   0.607  1.00 10.00      B   
ATOM   2435  CA  ALA    45      44.149 -17.568  -1.405  1.00 10.00      B   
ATOM   2436  CB  ALA    45      43.685 -18.991  -1.123  1.00 10.00      B   
ATOM   2437  C   ALA    45      43.135 -16.833  -2.274  1.00 10.00      B   
ATOM   2438  O   ALA    45      43.239 -16.825  -3.503  1.00 10.00      B   
ATOM   2439  N   ILE    46      42.146 -16.226  -1.630  1.00 10.00      B   
ATOM   2440  HN  ILE    46      42.101 -16.291  -0.650  1.00 10.00      B   
ATOM   2441  CA  ILE    46      41.117 -15.478  -2.341  1.00 10.00      B   
ATOM   2442  CB  ILE    46      39.834 -15.328  -1.492  1.00 10.00      B   
ATOM   2443  CG1 ILE    46      39.307 -16.709  -1.090  1.00 10.00      B   
ATOM   2444  CG2 ILE    46      38.765 -14.554  -2.257  1.00 10.00      B   
ATOM   2445  CD1 ILE    46      38.133 -16.670  -0.136  1.00 10.00      B   
ATOM   2446  C   ILE    46      41.647 -14.099  -2.727  1.00 10.00      B   
ATOM   2447  O   ILE    46      41.268 -13.533  -3.753  1.00 10.00      B   
ATOM   2448  N   SER    47      42.532 -13.569  -1.901  1.00 10.00      B   
ATOM   2449  HN  SER    47      42.803 -14.068  -1.103  1.00 10.00      B   
ATOM   2450  CA  SER    47      43.124 -12.270  -2.157  1.00 10.00      B   
ATOM   2451  CB  SER    47      43.182 -11.460  -0.862  1.00 10.00      B   
ATOM   2452  OG  SER    47      42.163 -11.871   0.036  1.00 10.00      B   
ATOM   2453  HG  SER    47      42.482 -12.625   0.554  1.00 10.00      B   
ATOM   2454  C   SER    47      44.525 -12.450  -2.723  1.00 10.00      B   
ATOM   2455  O   SER    47      45.105 -13.529  -2.612  1.00 10.00      B   
ATOM   2456  N   ALA    48      45.049 -11.401  -3.349  1.00 10.00      B   
ATOM   2457  HN  ALA    48      44.509 -10.572  -3.414  1.00 10.00      B   
ATOM   2458  CA  ALA    48      46.394 -11.416  -3.932  1.00 10.00      B   
ATOM   2459  CB  ALA    48      47.461 -11.656  -2.871  1.00 10.00      B   
ATOM   2460  C   ALA    48      46.537 -12.396  -5.100  1.00 10.00      B   
ATOM   2461  O   ALA    48      47.643 -12.623  -5.597  1.00 10.00      B   
ATOM   2462  N   LYS    49      45.418 -12.964  -5.551  1.00 10.00      B   
ATOM   2463  HN  LYS    49      44.568 -12.755  -5.112  1.00 10.00      B   
ATOM   2464  CA  LYS    49      45.437 -13.899  -6.680  1.00 10.00      B   
ATOM   2465  CB  LYS    49      44.269 -14.891  -6.620  1.00 10.00      B   
ATOM   2466  CG  LYS    49      42.884 -14.262  -6.646  1.00 10.00      B   
ATOM   2467  CD  LYS    49      41.808 -15.334  -6.710  1.00 10.00      B   
ATOM   2468  CE  LYS    49      40.418 -14.739  -6.569  1.00 10.00      B   
ATOM   2469  NZ  LYS    49      39.363 -15.784  -6.606  1.00 10.00      B   
ATOM   2470  HZ1 LYS    49      38.422 -15.348  -6.549  1.00 10.00      B   
ATOM   2471  HZ2 LYS    49      39.476 -16.438  -5.805  1.00 10.00      B   
ATOM   2472  HZ3 LYS    49      39.428 -16.326  -7.490  1.00 10.00      B   
ATOM   2473  C   LYS    49      45.439 -13.124  -7.993  1.00 10.00      B   
ATOM   2474  O   LYS    49      45.347 -13.688  -9.084  1.00 10.00      B   
ATOM   2475  N   ARG    50      45.536 -11.817  -7.847  1.00 10.00      B   
ATOM   2476  HN  ARG    50      45.596 -11.459  -6.935  1.00 10.00      B   
ATOM   2477  CA  ARG    50      45.580 -10.879  -8.952  1.00 10.00      B   
ATOM   2478  CB  ARG    50      44.159 -10.412  -9.290  1.00 10.00      B   
ATOM   2479  CG  ARG    50      43.512  -9.579  -8.193  1.00 10.00      B   
ATOM   2480  CD  ARG    50      42.062  -9.242  -8.506  1.00 10.00      B   
ATOM   2481  NE  ARG    50      41.128 -10.151  -7.841  1.00 10.00      B   
ATOM   2482  HE  ARG    50      40.628 -10.775  -8.415  1.00 10.00      B   
ATOM   2483  CZ  ARG    50      40.915 -10.175  -6.525  1.00 10.00      B   
ATOM   2484  NH1 ARG    50      41.573  -9.345  -5.722  1.00 10.00      B   
ATOM   2485 HH11 ARG    50      42.262  -8.666  -6.115  1.00 10.00      B   
ATOM   2486 HH12 ARG    50      41.412  -9.367  -4.689  1.00 10.00      B   
ATOM   2487  NH2 ARG    50      40.027 -11.019  -6.015  1.00 10.00      B   
ATOM   2488 HH21 ARG    50      39.854 -11.042  -4.986  1.00 10.00      B   
ATOM   2489 HH22 ARG    50      39.492 -11.662  -6.642  1.00 10.00      B   
ATOM   2490  C   ARG    50      46.404  -9.701  -8.458  1.00 10.00      B   
ATOM   2491  O   ARG    50      46.985  -9.788  -7.376  1.00 10.00      B   
ATOM   2492  N   ASN    51      46.465  -8.613  -9.204  1.00 10.00      B   
ATOM   2493  HN  ASN    51      45.996  -8.581 -10.065  1.00 10.00      B   
ATOM   2494  CA  ASN    51      47.220  -7.455  -8.745  1.00 10.00      B   
ATOM   2495  CB  ASN    51      47.430  -6.438  -9.866  1.00 10.00      B   
ATOM   2496  CG  ASN    51      48.400  -5.339  -9.468  1.00 10.00      B   
ATOM   2497  OD1 ASN    51      48.006  -4.313  -8.916  1.00 10.00      B   
ATOM   2498  ND2 ASN    51      49.676  -5.552  -9.735  1.00 10.00      B   
ATOM   2499 HD21 ASN    51      49.925  -6.397 -10.166  1.00 10.00      B   
ATOM   2500 HD22 ASN    51      50.322  -4.853  -9.498  1.00 10.00      B   
ATOM   2501  C   ASN    51      46.495  -6.821  -7.558  1.00 10.00      B   
ATOM   2502  O   ASN    51      45.466  -6.164  -7.718  1.00 10.00      B   
ATOM   2503  N   GLU    52      47.017  -7.050  -6.365  1.00 10.00      B   
ATOM   2504  HN  GLU    52      47.838  -7.581  -6.295  1.00 10.00      B   
ATOM   2505  CA  GLU    52      46.402  -6.531  -5.156  1.00 10.00      B   
ATOM   2506  CB  GLU    52      45.625  -7.653  -4.459  1.00 10.00      B   
ATOM   2507  CG  GLU    52      44.683  -7.188  -3.361  1.00 10.00      B   
ATOM   2508  CD  GLU    52      43.371  -7.945  -3.372  1.00 10.00      B   
ATOM   2509  OE1 GLU    52      43.398  -9.195  -3.353  1.00 10.00      B   
ATOM   2510  OE2 GLU    52      42.308  -7.288  -3.413  1.00 10.00      B   
ATOM   2511  C   GLU    52      47.455  -5.956  -4.217  1.00 10.00      B   
ATOM   2512  O   GLU    52      48.360  -6.667  -3.781  1.00 10.00      B   
ATOM   2513  N   PRO    53      47.352  -4.655  -3.906  1.00 10.00      B   
ATOM   2514  CA  PRO    53      48.291  -3.976  -3.010  1.00 10.00      B   
ATOM   2515  CB  PRO    53      47.906  -2.491  -3.128  1.00 10.00      B   
ATOM   2516  CG  PRO    53      46.990  -2.407  -4.306  1.00 10.00      B   
ATOM   2517  CD  PRO    53      46.319  -3.743  -4.409  1.00 10.00      B   
ATOM   2518  C   PRO    53      48.131  -4.444  -1.563  1.00 10.00      B   
ATOM   2519  O   PRO    53      47.076  -4.962  -1.178  1.00 10.00      B   
ATOM   2520  N   GLU    54      49.177  -4.239  -0.765  1.00 10.00      B   
ATOM   2521  HN  GLU    54      49.979  -3.812  -1.138  1.00 10.00      B   
ATOM   2522  CA  GLU    54      49.178  -4.638   0.639  1.00 10.00      B   
ATOM   2523  CB  GLU    54      50.523  -4.307   1.296  1.00 10.00      B   
ATOM   2524  CG  GLU    54      51.717  -4.984   0.640  1.00 10.00      B   
ATOM   2525  CD  GLU    54      52.938  -5.024   1.536  1.00 10.00      B   
ATOM   2526  OE1 GLU    54      53.882  -4.241   1.305  1.00 10.00      B   
ATOM   2527  OE2 GLU    54      52.965  -5.849   2.473  1.00 10.00      B   
ATOM   2528  C   GLU    54      48.036  -3.981   1.410  1.00 10.00      B   
ATOM   2529  O   GLU    54      47.512  -4.551   2.365  1.00 10.00      B   
ATOM   2530  N   TRP    55      47.650  -2.786   0.976  1.00 10.00      B   
ATOM   2531  HN  TRP    55      48.118  -2.386   0.214  1.00 10.00      B   
ATOM   2532  CA  TRP    55      46.567  -2.047   1.614  1.00 10.00      B   
ATOM   2533  CB  TRP    55      46.346  -0.710   0.903  1.00 10.00      B   
ATOM   2534  CG  TRP    55      47.538   0.199   0.935  1.00 10.00      B   
ATOM   2535  CD1 TRP    55      48.456   0.386  -0.058  1.00 10.00      B   
ATOM   2536  CD2 TRP    55      47.941   1.046   2.017  1.00 10.00      B   
ATOM   2537  NE1 TRP    55      49.402   1.300   0.337  1.00 10.00      B   
ATOM   2538  HE1 TRP    55      50.164   1.605  -0.204  1.00 10.00      B   
ATOM   2539  CE2 TRP    55      49.111   1.717   1.607  1.00 10.00      B   
ATOM   2540  CE3 TRP    55      47.431   1.300   3.294  1.00 10.00      B   
ATOM   2541  CZ2 TRP    55      49.771   2.629   2.424  1.00 10.00      B   
ATOM   2542  CZ3 TRP    55      48.088   2.206   4.101  1.00 10.00      B   
ATOM   2543  CH2 TRP    55      49.247   2.857   3.665  1.00 10.00      B   
ATOM   2544  C   TRP    55      45.270  -2.852   1.610  1.00 10.00      B   
ATOM   2545  O   TRP    55      44.579  -2.939   2.624  1.00 10.00      B   
ATOM   2546  N   MET    56      44.951  -3.453   0.469  1.00 10.00      B   
ATOM   2547  HN  MET    56      45.547  -3.366  -0.303  1.00 10.00      B   
ATOM   2548  CA  MET    56      43.736  -4.248   0.346  1.00 10.00      B   
ATOM   2549  CB  MET    56      43.409  -4.514  -1.126  1.00 10.00      B   
ATOM   2550  CG  MET    56      43.217  -3.263  -1.966  1.00 10.00      B   
ATOM   2551  SD  MET    56      41.846  -2.241  -1.400  1.00 10.00      B   
ATOM   2552  CE  MET    56      40.458  -3.320  -1.735  1.00 10.00      B   
ATOM   2553  C   MET    56      43.896  -5.572   1.076  1.00 10.00      B   
ATOM   2554  O   MET    56      42.960  -6.067   1.707  1.00 10.00      B   
ATOM   2555  N   LEU    57      45.097  -6.129   0.990  1.00 10.00      B   
ATOM   2556  HN  LEU    57      45.798  -5.670   0.480  1.00 10.00      B   
ATOM   2557  CA  LEU    57      45.409  -7.401   1.627  1.00 10.00      B   
ATOM   2558  CB  LEU    57      46.834  -7.836   1.270  1.00 10.00      B   
ATOM   2559  CG  LEU    57      47.245  -9.251   1.690  1.00 10.00      B   
ATOM   2560  CD1 LEU    57      46.404 -10.297   0.968  1.00 10.00      B   
ATOM   2561  CD2 LEU    57      48.727  -9.475   1.426  1.00 10.00      B   
ATOM   2562  C   LEU    57      45.242  -7.315   3.140  1.00 10.00      B   
ATOM   2563  O   LEU    57      44.523  -8.116   3.739  1.00 10.00      B   
ATOM   2564  N   GLU    58      45.887  -6.323   3.746  1.00 10.00      B   
ATOM   2565  HN  GLU    58      46.431  -5.703   3.207  1.00 10.00      B   
ATOM   2566  CA  GLU    58      45.809  -6.131   5.186  1.00 10.00      B   
ATOM   2567  CB  GLU    58      46.768  -5.034   5.650  1.00 10.00      B   
ATOM   2568  CG  GLU    58      48.222  -5.473   5.709  1.00 10.00      B   
ATOM   2569  CD  GLU    58      49.129  -4.413   6.295  1.00 10.00      B   
ATOM   2570  OE1 GLU    58      48.755  -3.804   7.318  1.00 10.00      B   
ATOM   2571  OE2 GLU    58      50.228  -4.195   5.739  1.00 10.00      B   
ATOM   2572  C   GLU    58      44.383  -5.827   5.631  1.00 10.00      B   
ATOM   2573  O   GLU    58      43.948  -6.284   6.683  1.00 10.00      B   
ATOM   2574  N   PHE    59      43.657  -5.065   4.818  1.00 10.00      B   
ATOM   2575  HN  PHE    59      44.064  -4.725   3.992  1.00 10.00      B   
ATOM   2576  CA  PHE    59      42.275  -4.715   5.128  1.00 10.00      B   
ATOM   2577  CB  PHE    59      41.702  -3.793   4.045  1.00 10.00      B   
ATOM   2578  CG  PHE    59      40.247  -3.451   4.224  1.00 10.00      B   
ATOM   2579  CD1 PHE    59      39.852  -2.504   5.153  1.00 10.00      B   
ATOM   2580  CD2 PHE    59      39.274  -4.076   3.461  1.00 10.00      B   
ATOM   2581  CE1 PHE    59      38.517  -2.184   5.317  1.00 10.00      B   
ATOM   2582  CE2 PHE    59      37.938  -3.763   3.620  1.00 10.00      B   
ATOM   2583  CZ  PHE    59      37.559  -2.816   4.551  1.00 10.00      B   
ATOM   2584  C   PHE    59      41.418  -5.973   5.260  1.00 10.00      B   
ATOM   2585  O   PHE    59      40.645  -6.120   6.209  1.00 10.00      B   
ATOM   2586  N   ARG    60      41.577  -6.885   4.310  1.00 10.00      B   
ATOM   2587  HN  ARG    60      42.222  -6.714   3.588  1.00 10.00      B   
ATOM   2588  CA  ARG    60      40.823  -8.133   4.312  1.00 10.00      B   
ATOM   2589  CB  ARG    60      40.982  -8.858   2.972  1.00 10.00      B   
ATOM   2590  CG  ARG    60      40.296  -8.142   1.818  1.00 10.00      B   
ATOM   2591  CD  ARG    60      40.877  -8.539   0.470  1.00 10.00      B   
ATOM   2592  NE  ARG    60      40.390  -9.839   0.009  1.00 10.00      B   
ATOM   2593  HE  ARG    60      40.941 -10.632   0.233  1.00 10.00      B   
ATOM   2594  CZ  ARG    60      39.275 -10.018  -0.706  1.00 10.00      B   
ATOM   2595  NH1 ARG    60      38.521  -8.978  -1.046  1.00 10.00      B   
ATOM   2596 HH11 ARG    60      38.799  -8.018  -0.759  1.00 10.00      B   
ATOM   2597 HH12 ARG    60      37.644  -9.115  -1.602  1.00 10.00      B   
ATOM   2598  NH2 ARG    60      38.921 -11.241  -1.078  1.00 10.00      B   
ATOM   2599 HH21 ARG    60      39.510 -12.058  -0.808  1.00 10.00      B   
ATOM   2600 HH22 ARG    60      38.055 -11.391  -1.646  1.00 10.00      B   
ATOM   2601  C   ARG    60      41.248  -9.028   5.474  1.00 10.00      B   
ATOM   2602  O   ARG    60      40.424  -9.721   6.073  1.00 10.00      B   
ATOM   2603  N   LEU    61      42.537  -8.993   5.798  1.00 10.00      B   
ATOM   2604  HN  LEU    61      43.145  -8.423   5.279  1.00 10.00      B   
ATOM   2605  CA  LEU    61      43.075  -9.788   6.898  1.00 10.00      B   
ATOM   2606  CB  LEU    61      44.608  -9.788   6.865  1.00 10.00      B   
ATOM   2607  CG  LEU    61      45.310 -10.713   7.865  1.00 10.00      B   
ATOM   2608  CD1 LEU    61      45.029 -12.173   7.542  1.00 10.00      B   
ATOM   2609  CD2 LEU    61      46.807 -10.445   7.887  1.00 10.00      B   
ATOM   2610  C   LEU    61      42.573  -9.252   8.238  1.00 10.00      B   
ATOM   2611  O   LEU    61      42.216 -10.022   9.135  1.00 10.00      B   
ATOM   2612  N   ASN    62      42.544  -7.927   8.358  1.00 10.00      B   
ATOM   2613  HN  ASN    62      42.858  -7.375   7.605  1.00 10.00      B   
ATOM   2614  CA  ASN    62      42.079  -7.265   9.575  1.00 10.00      B   
ATOM   2615  CB  ASN    62      42.202  -5.743   9.450  1.00 10.00      B   
ATOM   2616  CG  ASN    62      43.602  -5.228   9.710  1.00 10.00      B   
ATOM   2617  OD1 ASN    62      44.351  -5.791  10.511  1.00 10.00      B   
ATOM   2618  ND2 ASN    62      43.965  -4.147   9.038  1.00 10.00      B   
ATOM   2619 HD21 ASN    62      43.319  -3.745   8.418  1.00 10.00      B   
ATOM   2620 HD22 ASN    62      44.867  -3.789   9.186  1.00 10.00      B   
ATOM   2621  C   ASN    62      40.629  -7.623   9.854  1.00 10.00      B   
ATOM   2622  O   ASN    62      40.241  -7.846  11.004  1.00 10.00      B   
ATOM   2623  N   ALA    63      39.835  -7.664   8.792  1.00 10.00      B   
ATOM   2624  HN  ALA    63      40.209  -7.449   7.910  1.00 10.00      B   
ATOM   2625  CA  ALA    63      38.424  -8.002   8.897  1.00 10.00      B   
ATOM   2626  CB  ALA    63      37.733  -7.817   7.555  1.00 10.00      B   
ATOM   2627  C   ALA    63      38.252  -9.430   9.398  1.00 10.00      B   
ATOM   2628  O   ALA    63      37.431  -9.691  10.272  1.00 10.00      B   
ATOM   2629  N   TYR    64      39.044 -10.344   8.847  1.00 10.00      B   
ATOM   2630  HN  TYR    64      39.681 -10.068   8.155  1.00 10.00      B   
ATOM   2631  CA  TYR    64      38.983 -11.745   9.239  1.00 10.00      B   
ATOM   2632  CB  TYR    64      39.875 -12.597   8.333  1.00 10.00      B   
ATOM   2633  CG  TYR    64      39.952 -14.048   8.746  1.00 10.00      B   
ATOM   2634  CD1 TYR    64      38.814 -14.842   8.778  1.00 10.00      B   
ATOM   2635  CD2 TYR    64      41.163 -14.622   9.109  1.00 10.00      B   
ATOM   2636  CE1 TYR    64      38.881 -16.167   9.162  1.00 10.00      B   
ATOM   2637  CE2 TYR    64      41.240 -15.947   9.491  1.00 10.00      B   
ATOM   2638  CZ  TYR    64      40.095 -16.712   9.517  1.00 10.00      B   
ATOM   2639  OH  TYR    64      40.166 -18.032   9.898  1.00 10.00      B   
ATOM   2640  HH  TYR    64      39.473 -18.535   9.443  1.00 10.00      B   
ATOM   2641  C   TYR    64      39.387 -11.915  10.701  1.00 10.00      B   
ATOM   2642  O   TYR    64      38.726 -12.629  11.459  1.00 10.00      B   
ATOM   2643  N   ARG    65      40.467 -11.240  11.088  1.00 10.00      B   
ATOM   2644  HN  ARG    65      40.945 -10.688  10.426  1.00 10.00      B   
ATOM   2645  CA  ARG    65      40.969 -11.295  12.458  1.00 10.00      B   
ATOM   2646  CB  ARG    65      41.477 -12.700  12.808  1.00 10.00      B   
ATOM   2647  CG  ARG    65      42.991 -12.818  12.885  1.00 10.00      B   
ATOM   2648  CD  ARG    65      43.434 -13.332  14.247  1.00 10.00      B   
ATOM   2649  NE  ARG    65      43.034 -12.430  15.327  1.00 10.00      B   
ATOM   2650  HE  ARG    65      43.397 -11.516  15.306  1.00 10.00      B   
ATOM   2651  CZ  ARG    65      42.231 -12.779  16.334  1.00 10.00      B   
ATOM   2652  NH1 ARG    65      41.747 -14.010  16.418  1.00 10.00      B   
ATOM   2653 HH11 ARG    65      41.994 -14.726  15.699  1.00 10.00      B   
ATOM   2654 HH12 ARG    65      41.116 -14.268  17.212  1.00 10.00      B   
ATOM   2655  NH2 ARG    65      41.905 -11.893  17.259  1.00 10.00      B   
ATOM   2656 HH21 ARG    65      42.273 -10.921  17.211  1.00 10.00      B   
ATOM   2657 HH22 ARG    65      41.269 -12.168  18.046  1.00 10.00      B   
ATOM   2658  C   ARG    65      39.899 -10.850  13.452  1.00 10.00      B   
ATOM   2659  O   ARG    65      39.765 -11.417  14.535  1.00 10.00      B   
ATOM   2660  N   ALA    66      39.138  -9.831  13.069  1.00 10.00      B   
ATOM   2661  HN  ALA    66      39.295  -9.420  12.191  1.00 10.00      B   
ATOM   2662  CA  ALA    66      38.080  -9.305  13.918  1.00 10.00      B   
ATOM   2663  CB  ALA    66      37.721  -7.888  13.498  1.00 10.00      B   
ATOM   2664  C   ALA    66      36.848 -10.204  13.875  1.00 10.00      B   
ATOM   2665  O   ALA    66      36.144 -10.359  14.873  1.00 10.00      B   
ATOM   2666  N   TRP    67      36.603 -10.802  12.715  1.00 10.00      B   
ATOM   2667  HN  TRP    67      37.204 -10.633  11.956  1.00 10.00      B   
ATOM   2668  CA  TRP    67      35.459 -11.687  12.522  1.00 10.00      B   
ATOM   2669  CB  TRP    67      35.401 -12.159  11.068  1.00 10.00      B   
ATOM   2670  CG  TRP    67      34.055 -12.656  10.643  1.00 10.00      B   
ATOM   2671  CD1 TRP    67      32.939 -11.907  10.422  1.00 10.00      B   
ATOM   2672  CD2 TRP    67      33.687 -14.015  10.381  1.00 10.00      B   
ATOM   2673  NE1 TRP    67      31.897 -12.712  10.038  1.00 10.00      B   
ATOM   2674  HE1 TRP    67      30.991 -12.403   9.822  1.00 10.00      B   
ATOM   2675  CE2 TRP    67      32.329 -14.013  10.008  1.00 10.00      B   
ATOM   2676  CE3 TRP    67      34.372 -15.232  10.432  1.00 10.00      B   
ATOM   2677  CZ2 TRP    67      31.645 -15.183   9.678  1.00 10.00      B   
ATOM   2678  CZ3 TRP    67      33.692 -16.390  10.106  1.00 10.00      B   
ATOM   2679  CH2 TRP    67      32.341 -16.359   9.736  1.00 10.00      B   
ATOM   2680  C   TRP    67      35.527 -12.888  13.461  1.00 10.00      B   
ATOM   2681  O   TRP    67      34.503 -13.383  13.935  1.00 10.00      B   
ATOM   2682  N   LEU    68      36.740 -13.343  13.741  1.00 10.00      B   
ATOM   2683  HN  LEU    68      37.519 -12.905  13.334  1.00 10.00      B   
ATOM   2684  CA  LEU    68      36.946 -14.482  14.627  1.00 10.00      B   
ATOM   2685  CB  LEU    68      38.374 -15.015  14.504  1.00 10.00      B   
ATOM   2686  CG  LEU    68      38.722 -15.724  13.194  1.00 10.00      B   
ATOM   2687  CD1 LEU    68      40.167 -16.191  13.212  1.00 10.00      B   
ATOM   2688  CD2 LEU    68      37.783 -16.897  12.951  1.00 10.00      B   
ATOM   2689  C   LEU    68      36.639 -14.124  16.080  1.00 10.00      B   
ATOM   2690  O   LEU    68      36.517 -15.003  16.934  1.00 10.00      B   
ATOM   2691  N   GLU    69      36.524 -12.830  16.355  1.00 10.00      B   
ATOM   2692  HN  GLU    69      36.645 -12.176  15.633  1.00 10.00      B   
ATOM   2693  CA  GLU    69      36.224 -12.350  17.696  1.00 10.00      B   
ATOM   2694  CB  GLU    69      37.105 -11.145  18.037  1.00 10.00      B   
ATOM   2695  CG  GLU    69      38.597 -11.411  17.935  1.00 10.00      B   
ATOM   2696  CD  GLU    69      39.078 -12.446  18.933  1.00 10.00      B   
ATOM   2697  OE1 GLU    69      38.655 -12.389  20.108  1.00 10.00      B   
ATOM   2698  OE2 GLU    69      39.887 -13.317  18.547  1.00 10.00      B   
ATOM   2699  C   GLU    69      34.753 -11.955  17.795  1.00 10.00      B   
ATOM   2700  O   GLU    69      34.278 -11.529  18.851  1.00 10.00      B   
ATOM   2701  N   MET    70      34.039 -12.099  16.689  1.00 10.00      B   
ATOM   2702  HN  MET    70      34.469 -12.467  15.887  1.00 10.00      B   
ATOM   2703  CA  MET    70      32.629 -11.753  16.637  1.00 10.00      B   
ATOM   2704  CB  MET    70      32.280 -11.112  15.291  1.00 10.00      B   
ATOM   2705  CG  MET    70      32.639  -9.640  15.194  1.00 10.00      B   
ATOM   2706  SD  MET    70      32.230  -8.927  13.591  1.00 10.00      B   
ATOM   2707  CE  MET    70      32.328  -7.184  13.975  1.00 10.00      B   
ATOM   2708  C   MET    70      31.765 -12.981  16.864  1.00 10.00      B   
ATOM   2709  O   MET    70      32.220 -14.112  16.695  1.00 10.00      B   
ATOM   2710  N   GLU    71      30.525 -12.756  17.256  1.00 10.00      B   
ATOM   2711  HN  GLU    71      30.220 -11.833  17.381  1.00 10.00      B   
ATOM   2712  CA  GLU    71      29.599 -13.847  17.504  1.00 10.00      B   
ATOM   2713  CB  GLU    71      29.161 -13.856  18.968  1.00 10.00      B   
ATOM   2714  CG  GLU    71      29.413 -15.174  19.682  1.00 10.00      B   
ATOM   2715  CD  GLU    71      28.541 -16.295  19.164  1.00 10.00      B   
ATOM   2716  OE1 GLU    71      28.864 -16.868  18.098  1.00 10.00      B   
ATOM   2717  OE2 GLU    71      27.530 -16.617  19.820  1.00 10.00      B   
ATOM   2718  C   GLU    71      28.391 -13.736  16.587  1.00 10.00      B   
ATOM   2719  O   GLU    71      28.016 -12.636  16.170  1.00 10.00      B   
ATOM   2720  N   GLU    72      27.789 -14.875  16.279  1.00 10.00      B   
ATOM   2721  HN  GLU    72      28.131 -15.712  16.664  1.00 10.00      B   
ATOM   2722  CA  GLU    72      26.627 -14.923  15.406  1.00 10.00      B   
ATOM   2723  CB  GLU    72      26.272 -16.366  15.067  1.00 10.00      B   
ATOM   2724  CG  GLU    72      27.340 -17.071  14.255  1.00 10.00      B   
ATOM   2725  CD  GLU    72      26.941 -18.470  13.852  1.00 10.00      B   
ATOM   2726  OE1 GLU    72      27.799 -19.374  13.907  1.00 10.00      B   
ATOM   2727  OE2 GLU    72      25.772 -18.674  13.472  1.00 10.00      B   
ATOM   2728  C   GLU    72      25.437 -14.216  16.044  1.00 10.00      B   
ATOM   2729  O   GLU    72      25.023 -14.561  17.151  1.00 10.00      B   
ATOM   2730  N   PRO    73      24.884 -13.211  15.352  1.00 10.00      B   
ATOM   2731  CA  PRO    73      23.743 -12.435  15.849  1.00 10.00      B   
ATOM   2732  CB  PRO    73      23.524 -11.369  14.766  1.00 10.00      B   
ATOM   2733  CG  PRO    73      24.784 -11.354  13.969  1.00 10.00      B   
ATOM   2734  CD  PRO    73      25.327 -12.749  14.029  1.00 10.00      B   
ATOM   2735  C   PRO    73      22.483 -13.281  16.013  1.00 10.00      B   
ATOM   2736  O   PRO    73      21.960 -13.835  15.046  1.00 10.00      B   
ATOM   2737  N   HIS    74      22.002 -13.381  17.247  1.00 10.00      B   
ATOM   2738  HN  HIS    74      22.474 -12.930  17.982  1.00 10.00      B   
ATOM   2739  CA  HIS    74      20.796 -14.144  17.546  1.00 10.00      B   
ATOM   2740  CB  HIS    74      21.081 -15.217  18.599  1.00 10.00      B   
ATOM   2741  CG  HIS    74      21.567 -16.513  18.030  1.00 10.00      B   
ATOM   2742  ND1 HIS    74      20.840 -17.679  18.101  1.00 10.00      B   
ATOM   2743  HD1 HIS    74      19.957 -17.780  18.520  1.00 10.00      B   
ATOM   2744  CD2 HIS    74      22.711 -16.826  17.376  1.00 10.00      B   
ATOM   2745  CE1 HIS    74      21.513 -18.652  17.517  1.00 10.00      B   
ATOM   2746  NE2 HIS    74      22.648 -18.160  17.069  1.00 10.00      B   
ATOM   2747  HE2 HIS    74      23.336 -18.670  16.588  1.00 10.00      B   
ATOM   2748  C   HIS    74      19.689 -13.211  18.025  1.00 10.00      B   
ATOM   2749  O   HIS    74      19.035 -13.460  19.042  1.00 10.00      B   
ATOM   2750  N   TRP    75      19.490 -12.133  17.283  1.00 10.00      B   
ATOM   2751  HN  TRP    75      20.039 -11.996  16.484  1.00 10.00      B   
ATOM   2752  CA  TRP    75      18.474 -11.148  17.618  1.00 10.00      B   
ATOM   2753  CB  TRP    75      19.127  -9.809  17.975  1.00 10.00      B   
ATOM   2754  CG  TRP    75      19.905  -9.837  19.256  1.00 10.00      B   
ATOM   2755  CD1 TRP    75      21.251 -10.011  19.395  1.00 10.00      B   
ATOM   2756  CD2 TRP    75      19.382  -9.681  20.581  1.00 10.00      B   
ATOM   2757  NE1 TRP    75      21.597  -9.983  20.724  1.00 10.00      B   
ATOM   2758  HE1 TRP    75      22.508 -10.089  21.079  1.00 10.00      B   
ATOM   2759  CE2 TRP    75      20.469  -9.775  21.472  1.00 10.00      B   
ATOM   2760  CE3 TRP    75      18.102  -9.467  21.099  1.00 10.00      B   
ATOM   2761  CZ2 TRP    75      20.313  -9.667  22.853  1.00 10.00      B   
ATOM   2762  CZ3 TRP    75      17.949  -9.359  22.467  1.00 10.00      B   
ATOM   2763  CH2 TRP    75      19.048  -9.458  23.330  1.00 10.00      B   
ATOM   2764  C   TRP    75      17.479 -10.971  16.476  1.00 10.00      B   
ATOM   2765  O   TRP    75      16.831  -9.930  16.357  1.00 10.00      B   
ATOM   2766  N   LEU    76      17.358 -11.993  15.638  1.00 10.00      B   
ATOM   2767  HN  LEU    76      17.891 -12.805  15.788  1.00 10.00      B   
ATOM   2768  CA  LEU    76      16.431 -11.949  14.514  1.00 10.00      B   
ATOM   2769  CB  LEU    76      17.128 -12.293  13.191  1.00 10.00      B   
ATOM   2770  CG  LEU    76      17.631 -13.728  13.023  1.00 10.00      B   
ATOM   2771  CD1 LEU    76      17.483 -14.170  11.575  1.00 10.00      B   
ATOM   2772  CD2 LEU    76      19.083 -13.838  13.461  1.00 10.00      B   
ATOM   2773  C   LEU    76      15.244 -12.874  14.768  1.00 10.00      B   
ATOM   2774  O   LEU    76      15.167 -13.521  15.815  1.00 10.00      B   
ATOM   2775  N   LYS    77      14.323 -12.935  13.816  1.00 10.00      B   
ATOM   2776  HN  LYS    77      14.441 -12.403  13.002  1.00 10.00      B   
ATOM   2777  CA  LYS    77      13.142 -13.773  13.951  1.00 10.00      B   
ATOM   2778  CB  LYS    77      11.902 -13.027  13.458  1.00 10.00      B   
ATOM   2779  CG  LYS    77      11.553 -11.806  14.289  1.00 10.00      B   
ATOM   2780  CD  LYS    77      11.052 -10.675  13.411  1.00 10.00      B   
ATOM   2781  CE  LYS    77      10.758  -9.432  14.228  1.00 10.00      B   
ATOM   2782  NZ  LYS    77      10.633  -8.223  13.376  1.00 10.00      B   
ATOM   2783  HZ1 LYS    77      11.529  -8.050  12.863  1.00 10.00      B   
ATOM   2784  HZ2 LYS    77      10.419  -7.396  13.961  1.00 10.00      B   
ATOM   2785  HZ3 LYS    77       9.868  -8.350  12.679  1.00 10.00      B   
ATOM   2786  C   LYS    77      13.294 -15.091  13.205  1.00 10.00      B   
ATOM   2787  O   LYS    77      13.044 -15.161  12.002  1.00 10.00      B   
ATOM   2788  N   ALA    78      13.715 -16.120  13.937  1.00 10.00      B   
ATOM   2789  HN  ALA    78      13.916 -15.967  14.885  1.00 10.00      B   
ATOM   2790  CA  ALA    78      13.897 -17.468  13.393  1.00 10.00      B   
ATOM   2791  CB  ALA    78      12.602 -18.017  12.806  1.00 10.00      B   
ATOM   2792  C   ALA    78      15.053 -17.575  12.400  1.00 10.00      B   
ATOM   2793  O   ALA    78      15.097 -16.883  11.383  1.00 10.00      B   
ATOM   2794  N   HIS    79      15.989 -18.463  12.700  1.00 10.00      B   
ATOM   2795  HN  HIS    79      15.900 -18.994  13.522  1.00 10.00      B   
ATOM   2796  CA  HIS    79      17.143 -18.681  11.840  1.00 10.00      B   
ATOM   2797  CB  HIS    79      18.259 -17.684  12.169  1.00 10.00      B   
ATOM   2798  CG  HIS    79      19.404 -17.709  11.201  1.00 10.00      B   
ATOM   2799  ND1 HIS    79      20.722 -17.631  11.597  1.00 10.00      B   
ATOM   2800  HD1 HIS    79      21.040 -17.554  12.526  1.00 10.00      B   
ATOM   2801  CD2 HIS    79      19.425 -17.805   9.849  1.00 10.00      B   
ATOM   2802  CE1 HIS    79      21.503 -17.677  10.535  1.00 10.00      B   
ATOM   2803  NE2 HIS    79      20.741 -17.784   9.465  1.00 10.00      B   
ATOM   2804  HE2 HIS    79      21.071 -17.854   8.537  1.00 10.00      B   
ATOM   2805  C   HIS    79      17.653 -20.110  11.985  1.00 10.00      B   
ATOM   2806  O   HIS    79      17.781 -20.617  13.100  1.00 10.00      B   
ATOM   2807  N   GLU   157      27.244   4.403 -20.474  1.00 10.00      B   
ATOM   2808  HN  GLU   157      26.721   5.214 -20.297  1.00 10.00      B   
ATOM   2809  CA  GLU   157      26.879   3.560 -21.603  1.00 10.00      B   
ATOM   2810  CB  GLU   157      25.403   3.756 -21.973  1.00 10.00      B   
ATOM   2811  CG  GLU   157      24.862   2.775 -23.006  1.00 10.00      B   
ATOM   2812  CD  GLU   157      24.841   1.337 -22.518  1.00 10.00      B   
ATOM   2813  OE1 GLU   157      24.597   1.110 -21.313  1.00 10.00      B   
ATOM   2814  OE2 GLU   157      25.048   0.422 -23.344  1.00 10.00      B   
ATOM   2815  C   GLU   157      27.786   3.848 -22.797  1.00 10.00      B   
ATOM   2816  O   GLU   157      27.377   4.487 -23.772  1.00 10.00      B   
ATOM   2817  N   LYS   158      29.033   3.391 -22.688  1.00 10.00      B   
ATOM   2818  HN  LYS   158      29.288   2.918 -21.869  1.00 10.00      B   
ATOM   2819  CA  LYS   158      30.033   3.568 -23.742  1.00 10.00      B   
ATOM   2820  CB  LYS   158      29.576   2.887 -25.037  1.00 10.00      B   
ATOM   2821  CG  LYS   158      29.391   1.383 -24.924  1.00 10.00      B   
ATOM   2822  CD  LYS   158      28.639   0.843 -26.127  1.00 10.00      B   
ATOM   2823  CE  LYS   158      28.594  -0.675 -26.121  1.00 10.00      B   
ATOM   2824  NZ  LYS   158      27.840  -1.211 -27.286  1.00 10.00      B   
ATOM   2825  HZ1 LYS   158      26.834  -0.949 -27.216  1.00 10.00      B   
ATOM   2826  HZ2 LYS   158      27.916  -2.247 -27.318  1.00 10.00      B   
ATOM   2827  HZ3 LYS   158      28.226  -0.824 -28.172  1.00 10.00      B   
ATOM   2828  C   LYS   158      30.329   5.048 -23.993  1.00 10.00      B   
ATOM   2829  O   LYS   158      30.700   5.439 -25.099  1.00 10.00      B   
ATOM   2830  N   LEU   159      30.175   5.861 -22.959  1.00 10.00      B   
ATOM   2831  HN  LEU   159      29.900   5.489 -22.098  1.00 10.00      B   
ATOM   2832  CA  LEU   159      30.411   7.294 -23.069  1.00 10.00      B   
ATOM   2833  CB  LEU   159      29.415   8.066 -22.201  1.00 10.00      B   
ATOM   2834  CG  LEU   159      27.934   7.758 -22.427  1.00 10.00      B   
ATOM   2835  CD1 LEU   159      27.075   8.566 -21.472  1.00 10.00      B   
ATOM   2836  CD2 LEU   159      27.535   8.026 -23.870  1.00 10.00      B   
ATOM   2837  C   LEU   159      31.832   7.650 -22.654  1.00 10.00      B   
ATOM   2838  O   LEU   159      32.426   6.980 -21.804  1.00 10.00      B   
ATOM   2839  N   ALA   160      32.375   8.696 -23.268  1.00 10.00      B   
ATOM   2840  HN  ALA   160      31.858   9.168 -23.954  1.00 10.00      B   
ATOM   2841  CA  ALA   160      33.718   9.158 -22.953  1.00 10.00      B   
ATOM   2842  CB  ALA   160      34.173  10.191 -23.971  1.00 10.00      B   
ATOM   2843  C   ALA   160      33.742   9.754 -21.553  1.00 10.00      B   
ATOM   2844  O   ALA   160      32.932  10.627 -21.226  1.00 10.00      B   
ATOM   2845  N   GLU   161      34.659   9.274 -20.733  1.00 10.00      B   
ATOM   2846  HN  GLU   161      35.270   8.571 -21.055  1.00 10.00      B   
ATOM   2847  CA  GLU   161      34.786   9.742 -19.362  1.00 10.00      B   
ATOM   2848  CB  GLU   161      35.708   8.824 -18.542  1.00 10.00      B   
ATOM   2849  CG  GLU   161      37.094   8.599 -19.139  1.00 10.00      B   
ATOM   2850  CD  GLU   161      37.182   7.355 -20.002  1.00 10.00      B   
ATOM   2851  OE1 GLU   161      36.193   7.033 -20.694  1.00 10.00      B   
ATOM   2852  OE2 GLU   161      38.250   6.699 -20.002  1.00 10.00      B   
ATOM   2853  C   GLU   161      35.247  11.195 -19.275  1.00 10.00      B   
ATOM   2854  O   GLU   161      36.363  11.537 -19.667  1.00 10.00      B   
ATOM   2855  N   GLN   162      34.369  12.051 -18.770  1.00 10.00      B   
ATOM   2856  HN  GLN   162      33.474  11.727 -18.523  1.00 10.00      B   
ATOM   2857  CA  GLN   162      34.686  13.461 -18.585  1.00 10.00      B   
ATOM   2858  CB  GLN   162      33.454  14.328 -18.847  1.00 10.00      B   
ATOM   2859  CG  GLN   162      33.001  14.357 -20.296  1.00 10.00      B   
ATOM   2860  CD  GLN   162      31.916  15.390 -20.539  1.00 10.00      B   
ATOM   2861  OE1 GLN   162      30.729  15.110 -20.387  1.00 10.00      B   
ATOM   2862  NE2 GLN   162      32.315  16.590 -20.923  1.00 10.00      B   
ATOM   2863 HE21 GLN   162      33.279  16.746 -21.026  1.00 10.00      B   
ATOM   2864 HE22 GLN   162      31.634  17.278 -21.085  1.00 10.00      B   
ATOM   2865  C   GLN   162      35.167  13.663 -17.154  1.00 10.00      B   
ATOM   2866  O   GLN   162      35.217  14.780 -16.637  1.00 10.00      B   
ATOM   2867  N   GLY   163      35.511  12.549 -16.527  1.00 10.00      B   
ATOM   2868  HN  GLY   163      35.453  11.698 -17.010  1.00 10.00      B   
ATOM   2869  CA  GLY   163      35.977  12.559 -15.162  1.00 10.00      B   
ATOM   2870  C   GLY   163      35.269  11.505 -14.344  1.00 10.00      B   
ATOM   2871  O   GLY   163      35.784  11.047 -13.324  1.00 10.00      B   
ATOM   2872  N   ILE   164      34.083  11.119 -14.802  1.00 10.00      B   
ATOM   2873  HN  ILE   164      33.739  11.520 -15.624  1.00 10.00      B   
ATOM   2874  CA  ILE   164      33.281  10.114 -14.118  1.00 10.00      B   
ATOM   2875  CB  ILE   164      31.794  10.198 -14.523  1.00 10.00      B   
ATOM   2876  CG1 ILE   164      31.255  11.612 -14.294  1.00 10.00      B   
ATOM   2877  CG2 ILE   164      30.965   9.174 -13.755  1.00 10.00      B   
ATOM   2878  CD1 ILE   164      29.858  11.831 -14.835  1.00 10.00      B   
ATOM   2879  C   ILE   164      33.800   8.711 -14.412  1.00 10.00      B   
ATOM   2880  O   ILE   164      33.786   8.259 -15.561  1.00 10.00      B   
ATOM   2881  N   ILE   165      34.255   8.034 -13.367  1.00 10.00      B   
ATOM   2882  HN  ILE   165      34.227   8.455 -12.479  1.00 10.00      B   
ATOM   2883  CA  ILE   165      34.780   6.682 -13.493  1.00 10.00      B   
ATOM   2884  CB  ILE   165      36.024   6.476 -12.601  1.00 10.00      B   
ATOM   2885  CG1 ILE   165      37.037   7.602 -12.824  1.00 10.00      B   
ATOM   2886  CG2 ILE   165      36.664   5.119 -12.876  1.00 10.00      B   
ATOM   2887  CD1 ILE   165      38.151   7.634 -11.801  1.00 10.00      B   
ATOM   2888  C   ILE   165      33.714   5.666 -13.103  1.00 10.00      B   
ATOM   2889  O   ILE   165      33.154   5.732 -12.008  1.00 10.00      B   
ATOM   2890  N   PHE   166      33.430   4.742 -14.008  1.00 10.00      B   
ATOM   2891  HN  PHE   166      33.909   4.752 -14.867  1.00 10.00      B   
ATOM   2892  CA  PHE   166      32.436   3.706 -13.767  1.00 10.00      B   
ATOM   2893  CB  PHE   166      31.161   4.001 -14.569  1.00 10.00      B   
ATOM   2894  CG  PHE   166      30.102   2.933 -14.488  1.00 10.00      B   
ATOM   2895  CD1 PHE   166      29.681   2.440 -13.264  1.00 10.00      B   
ATOM   2896  CD2 PHE   166      29.528   2.427 -15.642  1.00 10.00      B   
ATOM   2897  CE1 PHE   166      28.707   1.462 -13.193  1.00 10.00      B   
ATOM   2898  CE2 PHE   166      28.555   1.449 -15.580  1.00 10.00      B   
ATOM   2899  CZ  PHE   166      28.143   0.965 -14.353  1.00 10.00      B   
ATOM   2900  C   PHE   166      33.002   2.344 -14.147  1.00 10.00      B   
ATOM   2901  O   PHE   166      33.198   2.054 -15.329  1.00 10.00      B   
ATOM   2902  N   CYS   167      33.263   1.516 -13.145  1.00 10.00      B   
ATOM   2903  HN  CYS   167      33.081   1.807 -12.223  1.00 10.00      B   
ATOM   2904  CA  CYS   167      33.810   0.185 -13.372  1.00 10.00      B   
ATOM   2905  CB  CYS   167      35.336   0.255 -13.485  1.00 10.00      B   
ATOM   2906  SG  CYS   167      36.144   1.082 -12.096  1.00 10.00      B   
ATOM   2907  HG  CYS   167      35.779   0.458 -10.984  1.00 10.00      B   
ATOM   2908  C   CYS   167      33.415  -0.755 -12.239  1.00 10.00      B   
ATOM   2909  O   CYS   167      32.698  -0.358 -11.314  1.00 10.00      B   
ATOM   2910  N   SER   168      33.873  -2.000 -12.313  1.00 10.00      B   
ATOM   2911  HN  SER   168      34.422  -2.268 -13.086  1.00 10.00      B   
ATOM   2912  CA  SER   168      33.573  -2.983 -11.284  1.00 10.00      B   
ATOM   2913  CB  SER   168      33.669  -4.399 -11.853  1.00 10.00      B   
ATOM   2914  OG  SER   168      33.210  -4.436 -13.196  1.00 10.00      B   
ATOM   2915  HG  SER   168      33.900  -4.072 -13.776  1.00 10.00      B   
ATOM   2916  C   SER   168      34.507  -2.807 -10.082  1.00 10.00      B   
ATOM   2917  O   SER   168      35.363  -1.917 -10.078  1.00 10.00      B   
ATOM   2918  N   PHE   169      34.346  -3.663  -9.077  1.00 10.00      B   
ATOM   2919  HN  PHE   169      33.670  -4.371  -9.159  1.00 10.00      B   
ATOM   2920  CA  PHE   169      35.146  -3.590  -7.856  1.00 10.00      B   
ATOM   2921  CB  PHE   169      34.628  -4.595  -6.822  1.00 10.00      B   
ATOM   2922  CG  PHE   169      35.090  -4.335  -5.418  1.00 10.00      B   
ATOM   2923  CD1 PHE   169      34.606  -3.247  -4.710  1.00 10.00      B   
ATOM   2924  CD2 PHE   169      36.002  -5.178  -4.804  1.00 10.00      B   
ATOM   2925  CE1 PHE   169      35.021  -3.004  -3.415  1.00 10.00      B   
ATOM   2926  CE2 PHE   169      36.423  -4.942  -3.509  1.00 10.00      B   
ATOM   2927  CZ  PHE   169      35.932  -3.852  -2.813  1.00 10.00      B   
ATOM   2928  C   PHE   169      36.632  -3.819  -8.122  1.00 10.00      B   
ATOM   2929  O   PHE   169      37.463  -2.975  -7.785  1.00 10.00      B   
ATOM   2930  N   GLY   170      36.959  -4.950  -8.737  1.00 10.00      B   
ATOM   2931  HN  GLY   170      36.250  -5.569  -9.008  1.00 10.00      B   
ATOM   2932  CA  GLY   170      38.347  -5.277  -9.022  1.00 10.00      B   
ATOM   2933  C   GLY   170      38.994  -4.301  -9.986  1.00 10.00      B   
ATOM   2934  O   GLY   170      40.133  -3.880  -9.784  1.00 10.00      B   
ATOM   2935  N   GLU   171      38.253  -3.933 -11.026  1.00 10.00      B   
ATOM   2936  HN  GLU   171      37.352  -4.309 -11.123  1.00 10.00      B   
ATOM   2937  CA  GLU   171      38.741  -3.000 -12.035  1.00 10.00      B   
ATOM   2938  CB  GLU   171      37.703  -2.833 -13.144  1.00 10.00      B   
ATOM   2939  CG  GLU   171      37.489  -4.085 -13.981  1.00 10.00      B   
ATOM   2940  CD  GLU   171      36.070  -4.216 -14.490  1.00 10.00      B   
ATOM   2941  OE1 GLU   171      35.286  -3.247 -14.353  1.00 10.00      B   
ATOM   2942  OE2 GLU   171      35.725  -5.291 -15.026  1.00 10.00      B   
ATOM   2943  C   GLU   171      39.090  -1.644 -11.420  1.00 10.00      B   
ATOM   2944  O   GLU   171      40.044  -0.989 -11.841  1.00 10.00      B   
ATOM   2945  N   ALA   172      38.322  -1.240 -10.413  1.00 10.00      B   
ATOM   2946  HN  ALA   172      37.584  -1.814 -10.114  1.00 10.00      B   
ATOM   2947  CA  ALA   172      38.548   0.030  -9.738  1.00 10.00      B   
ATOM   2948  CB  ALA   172      37.433   0.304  -8.743  1.00 10.00      B   
ATOM   2949  C   ALA   172      39.895   0.034  -9.031  1.00 10.00      B   
ATOM   2950  O   ALA   172      40.690   0.958  -9.195  1.00 10.00      B   
ATOM   2951  N   ILE   173      40.147  -1.015  -8.257  1.00 10.00      B   
ATOM   2952  HN  ILE   173      39.473  -1.723  -8.181  1.00 10.00      B   
ATOM   2953  CA  ILE   173      41.397  -1.143  -7.517  1.00 10.00      B   
ATOM   2954  CB  ILE   173      41.354  -2.354  -6.556  1.00 10.00      B   
ATOM   2955  CG1 ILE   173      40.020  -2.401  -5.808  1.00 10.00      B   
ATOM   2956  CG2 ILE   173      42.514  -2.300  -5.570  1.00 10.00      B   
ATOM   2957  CD1 ILE   173      39.693  -3.762  -5.228  1.00 10.00      B   
ATOM   2958  C   ILE   173      42.571  -1.322  -8.476  1.00 10.00      B   
ATOM   2959  O   ILE   173      43.709  -0.970  -8.164  1.00 10.00      B   
ATOM   2960  N   HIS   174      42.276  -1.862  -9.649  1.00 10.00      B   
ATOM   2961  HN  HIS   174      41.346  -2.109  -9.836  1.00 10.00      B   
ATOM   2962  CA  HIS   174      43.293  -2.116 -10.659  1.00 10.00      B   
ATOM   2963  CB  HIS   174      42.784  -3.138 -11.682  1.00 10.00      B   
ATOM   2964  CG  HIS   174      43.852  -3.700 -12.580  1.00 10.00      B   
ATOM   2965  ND1 HIS   174      44.491  -4.898 -12.333  1.00 10.00      B   
ATOM   2966  HD1 HIS   174      44.325  -5.486 -11.566  1.00 10.00      B   
ATOM   2967  CD2 HIS   174      44.389  -3.225 -13.731  1.00 10.00      B   
ATOM   2968  CE1 HIS   174      45.371  -5.133 -13.287  1.00 10.00      B   
ATOM   2969  NE2 HIS   174      45.328  -4.138 -14.146  1.00 10.00      B   
ATOM   2970  HE2 HIS   174      45.876  -4.065 -14.960  1.00 10.00      B   
ATOM   2971  C   HIS   174      43.749  -0.846 -11.367  1.00 10.00      B   
ATOM   2972  O   HIS   174      44.941  -0.664 -11.614  1.00 10.00      B   
ATOM   2973  N   ASP   175      42.811   0.026 -11.702  1.00 10.00      B   
ATOM   2974  HN  ASP   175      41.873  -0.161 -11.475  1.00 10.00      B   
ATOM   2975  CA  ASP   175      43.147   1.253 -12.414  1.00 10.00      B   
ATOM   2976  CB  ASP   175      42.111   1.576 -13.487  1.00 10.00      B   
ATOM   2977  CG  ASP   175      42.634   1.308 -14.882  1.00 10.00      B   
ATOM   2978  OD1 ASP   175      43.451   2.111 -15.381  1.00 10.00      B   
ATOM   2979  OD2 ASP   175      42.235   0.288 -15.488  1.00 10.00      B   
ATOM   2980  C   ASP   175      43.369   2.450 -11.499  1.00 10.00      B   
ATOM   2981  O   ASP   175      44.259   3.266 -11.748  1.00 10.00      B   
ATOM   2982  N   HIS   176      42.565   2.569 -10.450  1.00 10.00      B   
ATOM   2983  HN  HIS   176      41.873   1.889 -10.290  1.00 10.00      B   
ATOM   2984  CA  HIS   176      42.694   3.686  -9.517  1.00 10.00      B   
ATOM   2985  CB  HIS   176      41.535   4.682  -9.685  1.00 10.00      B   
ATOM   2986  CG  HIS   176      41.510   5.387 -11.013  1.00 10.00      B   
ATOM   2987  ND1 HIS   176      41.930   6.692 -11.189  1.00 10.00      B   
ATOM   2988  HD1 HIS   176      42.272   7.289 -10.484  1.00 10.00      B   
ATOM   2989  CD2 HIS   176      41.118   4.957 -12.234  1.00 10.00      B   
ATOM   2990  CE1 HIS   176      41.794   7.027 -12.461  1.00 10.00      B   
ATOM   2991  NE2 HIS   176      41.306   5.993 -13.114  1.00 10.00      B   
ATOM   2992  HE2 HIS   176      41.113   5.965 -14.078  1.00 10.00      B   
ATOM   2993  C   HIS   176      42.770   3.192  -8.074  1.00 10.00      B   
ATOM   2994  O   HIS   176      41.852   3.419  -7.286  1.00 10.00      B   
ATOM   2995  N   PRO   177      43.877   2.522  -7.703  1.00 10.00      B   
ATOM   2996  CA  PRO   177      44.067   1.982  -6.354  1.00 10.00      B   
ATOM   2997  CB  PRO   177      45.433   1.287  -6.419  1.00 10.00      B   
ATOM   2998  CG  PRO   177      46.119   1.893  -7.594  1.00 10.00      B   
ATOM   2999  CD  PRO   177      45.035   2.237  -8.571  1.00 10.00      B   
ATOM   3000  C   PRO   177      44.067   3.058  -5.270  1.00 10.00      B   
ATOM   3001  O   PRO   177      43.495   2.857  -4.200  1.00 10.00      B   
ATOM   3002  N   GLU   178      44.690   4.201  -5.552  1.00 10.00      B   
ATOM   3003  HN  GLU   178      45.109   4.310  -6.435  1.00 10.00      B   
ATOM   3004  CA  GLU   178      44.767   5.297  -4.587  1.00 10.00      B   
ATOM   3005  CB  GLU   178      45.651   6.426  -5.129  1.00 10.00      B   
ATOM   3006  CG  GLU   178      45.908   7.557  -4.145  1.00 10.00      B   
ATOM   3007  CD  GLU   178      46.913   7.196  -3.073  1.00 10.00      B   
ATOM   3008  OE1 GLU   178      46.600   6.350  -2.209  1.00 10.00      B   
ATOM   3009  OE2 GLU   178      48.024   7.764  -3.083  1.00 10.00      B   
ATOM   3010  C   GLU   178      43.379   5.832  -4.242  1.00 10.00      B   
ATOM   3011  O   GLU   178      43.044   6.000  -3.068  1.00 10.00      B   
ATOM   3012  N   LEU   179      42.569   6.080  -5.267  1.00 10.00      B   
ATOM   3013  HN  LEU   179      42.890   5.910  -6.177  1.00 10.00      B   
ATOM   3014  CA  LEU   179      41.219   6.598  -5.071  1.00 10.00      B   
ATOM   3015  CB  LEU   179      40.536   6.878  -6.412  1.00 10.00      B   
ATOM   3016  CG  LEU   179      40.928   8.183  -7.111  1.00 10.00      B   
ATOM   3017  CD1 LEU   179      40.206   8.309  -8.442  1.00 10.00      B   
ATOM   3018  CD2 LEU   179      40.627   9.383  -6.222  1.00 10.00      B   
ATOM   3019  C   LEU   179      40.371   5.652  -4.230  1.00 10.00      B   
ATOM   3020  O   LEU   179      39.681   6.082  -3.304  1.00 10.00      B   
ATOM   3021  N   VAL   180      40.437   4.365  -4.546  1.00 10.00      B   
ATOM   3022  HN  VAL   180      41.012   4.082  -5.290  1.00 10.00      B   
ATOM   3023  CA  VAL   180      39.669   3.364  -3.817  1.00 10.00      B   
ATOM   3024  CB  VAL   180      39.674   1.999  -4.543  1.00 10.00      B   
ATOM   3025  CG1 VAL   180      38.836   0.972  -3.789  1.00 10.00      B   
ATOM   3026  CG2 VAL   180      39.176   2.151  -5.971  1.00 10.00      B   
ATOM   3027  C   VAL   180      40.209   3.192  -2.399  1.00 10.00      B   
ATOM   3028  O   VAL   180      39.444   3.088  -1.443  1.00 10.00      B   
ATOM   3029  N   ARG   181      41.528   3.204  -2.272  1.00 10.00      B   
ATOM   3030  HN  ARG   181      42.079   3.336  -3.077  1.00 10.00      B   
ATOM   3031  CA  ARG   181      42.195   3.032  -0.984  1.00 10.00      B   
ATOM   3032  CB  ARG   181      43.715   3.087  -1.168  1.00 10.00      B   
ATOM   3033  CG  ARG   181      44.501   3.193   0.130  1.00 10.00      B   
ATOM   3034  CD  ARG   181      45.784   3.980  -0.059  1.00 10.00      B   
ATOM   3035  NE  ARG   181      46.335   4.418   1.221  1.00 10.00      B   
ATOM   3036  HE  ARG   181      46.215   3.815   1.992  1.00 10.00      B   
ATOM   3037  CZ  ARG   181      46.967   5.573   1.402  1.00 10.00      B   
ATOM   3038  NH1 ARG   181      47.135   6.416   0.389  1.00 10.00      B   
ATOM   3039 HH11 ARG   181      47.630   7.322   0.536  1.00 10.00      B   
ATOM   3040 HH12 ARG   181      46.769   6.178  -0.570  1.00 10.00      B   
ATOM   3041  NH2 ARG   181      47.426   5.890   2.606  1.00 10.00      B   
ATOM   3042 HH21 ARG   181      47.292   5.235   3.408  1.00 10.00      B   
ATOM   3043 HH22 ARG   181      47.919   6.793   2.756  1.00 10.00      B   
ATOM   3044  C   ARG   181      41.773   4.084   0.041  1.00 10.00      B   
ATOM   3045  O   ARG   181      41.434   3.756   1.180  1.00 10.00      B   
ATOM   3046  N   LYS   182      41.791   5.341  -0.370  1.00 10.00      B   
ATOM   3047  HN  LYS   182      42.041   5.534  -1.302  1.00 10.00      B   
ATOM   3048  CA  LYS   182      41.459   6.447   0.521  1.00 10.00      B   
ATOM   3049  CB  LYS   182      41.924   7.771  -0.075  1.00 10.00      B   
ATOM   3050  CG  LYS   182      43.430   7.967  -0.029  1.00 10.00      B   
ATOM   3051  CD  LYS   182      43.864   9.114  -0.920  1.00 10.00      B   
ATOM   3052  CE  LYS   182      43.190  10.414  -0.513  1.00 10.00      B   
ATOM   3053  NZ  LYS   182      43.444  11.499  -1.492  1.00 10.00      B   
ATOM   3054  HZ1 LYS   182      42.925  12.357  -1.218  1.00 10.00      B   
ATOM   3055  HZ2 LYS   182      43.139  11.208  -2.440  1.00 10.00      B   
ATOM   3056  HZ3 LYS   182      44.460  11.719  -1.524  1.00 10.00      B   
ATOM   3057  C   LYS   182      39.982   6.519   0.897  1.00 10.00      B   
ATOM   3058  O   LYS   182      39.628   7.173   1.875  1.00 10.00      B   
ATOM   3059  N   TYR   183      39.122   5.854   0.138  1.00 10.00      B   
ATOM   3060  HN  TYR   183      39.452   5.334  -0.627  1.00 10.00      B   
ATOM   3061  CA  TYR   183      37.692   5.888   0.423  1.00 10.00      B   
ATOM   3062  CB  TYR   183      36.897   6.396  -0.783  1.00 10.00      B   
ATOM   3063  CG  TYR   183      37.093   7.871  -1.055  1.00 10.00      B   
ATOM   3064  CD1 TYR   183      38.005   8.305  -2.006  1.00 10.00      B   
ATOM   3065  CD2 TYR   183      36.372   8.830  -0.355  1.00 10.00      B   
ATOM   3066  CE1 TYR   183      38.196   9.648  -2.255  1.00 10.00      B   
ATOM   3067  CE2 TYR   183      36.556  10.179  -0.598  1.00 10.00      B   
ATOM   3068  CZ  TYR   183      37.470  10.579  -1.550  1.00 10.00      B   
ATOM   3069  OH  TYR   183      37.660  11.919  -1.799  1.00 10.00      B   
ATOM   3070  HH  TYR   183      37.479  12.098  -2.733  1.00 10.00      B   
ATOM   3071  C   TYR   183      37.159   4.544   0.914  1.00 10.00      B   
ATOM   3072  O   TYR   183      35.999   4.436   1.311  1.00 10.00      B   
ATOM   3073  N   LEU   184      38.009   3.530   0.901  1.00 10.00      B   
ATOM   3074  HN  LEU   184      38.926   3.679   0.591  1.00 10.00      B   
ATOM   3075  CA  LEU   184      37.618   2.198   1.346  1.00 10.00      B   
ATOM   3076  CB  LEU   184      38.611   1.150   0.838  1.00 10.00      B   
ATOM   3077  CG  LEU   184      38.309  -0.302   1.207  1.00 10.00      B   
ATOM   3078  CD1 LEU   184      37.208  -0.867   0.325  1.00 10.00      B   
ATOM   3079  CD2 LEU   184      39.568  -1.149   1.120  1.00 10.00      B   
ATOM   3080  C   LEU   184      37.547   2.149   2.866  1.00 10.00      B   
ATOM   3081  O   LEU   184      38.563   2.320   3.548  1.00 10.00      B   
ATOM   3082  N   GLY   185      36.353   1.925   3.389  1.00 10.00      B   
ATOM   3083  HN  GLY   185      35.573   1.803   2.792  1.00 10.00      B   
ATOM   3084  CA  GLY   185      36.176   1.866   4.823  1.00 10.00      B   
ATOM   3085  C   GLY   185      36.008   3.246   5.417  1.00 10.00      B   
ATOM   3086  O   GLY   185      36.754   3.643   6.313  1.00 10.00      B   
ATOM   3087  N   THR   186      35.034   3.980   4.905  1.00 10.00      B   
ATOM   3088  HN  THR   186      34.463   3.590   4.198  1.00 10.00      B   
ATOM   3089  CA  THR   186      34.755   5.327   5.376  1.00 10.00      B   
ATOM   3090  CB  THR   186      34.853   6.352   4.228  1.00 10.00      B   
ATOM   3091  OG1 THR   186      36.074   6.148   3.501  1.00 10.00      B   
ATOM   3092  HG1 THR   186      35.951   5.428   2.864  1.00 10.00      B   
ATOM   3093  CG2 THR   186      34.820   7.773   4.772  1.00 10.00      B   
ATOM   3094  C   THR   186      33.354   5.379   5.976  1.00 10.00      B   
ATOM   3095  O   THR   186      33.151   5.903   7.071  1.00 10.00      B   
ATOM   3096  N   VAL   187      32.397   4.805   5.261  1.00 10.00      B   
ATOM   3097  HN  VAL   187      32.631   4.356   4.413  1.00 10.00      B   
ATOM   3098  CA  VAL   187      31.019   4.776   5.715  1.00 10.00      B   
ATOM   3099  CB  VAL   187      30.024   5.017   4.560  1.00 10.00      B   
ATOM   3100  CG1 VAL   187      28.720   5.585   5.092  1.00 10.00      B   
ATOM   3101  CG2 VAL   187      30.618   5.942   3.510  1.00 10.00      B   
ATOM   3102  C   VAL   187      30.737   3.426   6.357  1.00 10.00      B   
ATOM   3103  O   VAL   187      29.984   3.325   7.328  1.00 10.00      B   
ATOM   3104  N   VAL   188      31.352   2.390   5.800  1.00 10.00      B   
ATOM   3105  HN  VAL   188      31.934   2.543   5.016  1.00 10.00      B   
ATOM   3106  CA  VAL   188      31.209   1.034   6.313  1.00 10.00      B   
ATOM   3107  CB  VAL   188      30.245   0.164   5.470  1.00 10.00      B   
ATOM   3108  CG1 VAL   188      29.775  -1.039   6.278  1.00 10.00      B   
ATOM   3109  CG2 VAL   188      29.058   0.969   4.956  1.00 10.00      B   
ATOM   3110  C   VAL   188      32.579   0.360   6.346  1.00 10.00      B   
ATOM   3111  O   VAL   188      32.993  -0.284   5.377  1.00 10.00      B   
ATOM   3112  N   PRO   189      33.312   0.521   7.454  1.00 10.00      B   
ATOM   3113  CA  PRO   189      34.638  -0.065   7.615  1.00 10.00      B   
ATOM   3114  CB  PRO   189      35.288   0.887   8.619  1.00 10.00      B   
ATOM   3115  CG  PRO   189      34.160   1.333   9.489  1.00 10.00      B   
ATOM   3116  CD  PRO   189      32.912   1.296   8.640  1.00 10.00      B   
ATOM   3117  C   PRO   189      34.578  -1.478   8.190  1.00 10.00      B   
ATOM   3118  O   PRO   189      33.497  -2.011   8.461  1.00 10.00      B   
ATOM   3119  N   GLY   190      35.743  -2.082   8.371  1.00 10.00      B   
ATOM   3120  HN  GLY   190      36.571  -1.615   8.130  1.00 10.00      B   
ATOM   3121  CA  GLY   190      35.802  -3.415   8.925  1.00 10.00      B   
ATOM   3122  C   GLY   190      35.501  -3.406  10.408  1.00 10.00      B   
ATOM   3123  O   GLY   190      35.641  -2.372  11.063  1.00 10.00      B   
ATOM   3124  N   ASN   191      35.075  -4.554  10.930  1.00 10.00      B   
ATOM   3125  HN  ASN   191      34.990  -5.335  10.345  1.00 10.00      B   
ATOM   3126  CA  ASN   191      34.746  -4.697  12.351  1.00 10.00      B   
ATOM   3127  CB  ASN   191      35.947  -4.341  13.240  1.00 10.00      B   
ATOM   3128  CG  ASN   191      35.828  -4.870  14.658  1.00 10.00      B   
ATOM   3129  OD1 ASN   191      35.136  -5.856  14.915  1.00 10.00      B   
ATOM   3130  ND2 ASN   191      36.512  -4.222  15.588  1.00 10.00      B   
ATOM   3131 HD21 ASN   191      37.051  -3.447  15.311  1.00 10.00      B   
ATOM   3132 HD22 ASN   191      36.461  -4.545  16.508  1.00 10.00      B   
ATOM   3133  C   ASN   191      33.505  -3.878  12.727  1.00 10.00      B   
ATOM   3134  O   ASN   191      33.283  -3.548  13.897  1.00 10.00      B   
ATOM   3135  N   ASP   192      32.699  -3.546  11.723  1.00 10.00      B   
ATOM   3136  HN  ASP   192      32.944  -3.801  10.812  1.00 10.00      B   
ATOM   3137  CA  ASP   192      31.470  -2.790  11.944  1.00 10.00      B   
ATOM   3138  CB  ASP   192      30.976  -2.151  10.645  1.00 10.00      B   
ATOM   3139  CG  ASP   192      29.666  -1.413  10.833  1.00 10.00      B   
ATOM   3140  OD1 ASP   192      29.700  -0.235  11.241  1.00 10.00      B   
ATOM   3141  OD2 ASP   192      28.593  -2.000  10.564  1.00 10.00      B   
ATOM   3142  C   ASP   192      30.393  -3.711  12.494  1.00 10.00      B   
ATOM   3143  O   ASP   192      29.816  -3.454  13.550  1.00 10.00      B   
ATOM   3144  N   ASN   193      30.132  -4.783  11.761  1.00 10.00      B   
ATOM   3145  HN  ASN   193      30.620  -4.914  10.923  1.00 10.00      B   
ATOM   3146  CA  ASN   193      29.147  -5.775  12.162  1.00 10.00      B   
ATOM   3147  CB  ASN   193      27.719  -5.379  11.757  1.00 10.00      B   
ATOM   3148  CG  ASN   193      27.452  -5.456  10.267  1.00 10.00      B   
ATOM   3149  OD1 ASN   193      27.142  -6.519   9.733  1.00 10.00      B   
ATOM   3150  ND2 ASN   193      27.558  -4.326   9.584  1.00 10.00      B   
ATOM   3151 HD21 ASN   193      27.807  -3.503  10.074  1.00 10.00      B   
ATOM   3152 HD22 ASN   193      27.379  -4.349   8.621  1.00 10.00      B   
ATOM   3153  C   ASN   193      29.540  -7.141  11.612  1.00 10.00      B   
ATOM   3154  O   ASN   193      30.431  -7.231  10.763  1.00 10.00      B   
ATOM   3155  N   PHE   194      28.870  -8.184  12.087  1.00 10.00      B   
ATOM   3156  HN  PHE   194      28.142  -8.027  12.725  1.00 10.00      B   
ATOM   3157  CA  PHE   194      29.166  -9.561  11.686  1.00 10.00      B   
ATOM   3158  CB  PHE   194      28.203 -10.529  12.381  1.00 10.00      B   
ATOM   3159  CG  PHE   194      28.633 -11.969  12.340  1.00 10.00      B   
ATOM   3160  CD1 PHE   194      29.625 -12.434  13.188  1.00 10.00      B   
ATOM   3161  CD2 PHE   194      28.041 -12.859  11.460  1.00 10.00      B   
ATOM   3162  CE1 PHE   194      30.019 -13.758  13.159  1.00 10.00      B   
ATOM   3163  CE2 PHE   194      28.431 -14.185  11.425  1.00 10.00      B   
ATOM   3164  CZ  PHE   194      29.420 -14.634  12.277  1.00 10.00      B   
ATOM   3165  C   PHE   194      29.127  -9.770  10.172  1.00 10.00      B   
ATOM   3166  O   PHE   194      29.978 -10.464   9.610  1.00 10.00      B   
ATOM   3167  N   PHE   195      28.152  -9.165   9.512  1.00 10.00      B   
ATOM   3168  HN  PHE   195      27.518  -8.596  10.002  1.00 10.00      B   
ATOM   3169  CA  PHE   195      28.008  -9.315   8.070  1.00 10.00      B   
ATOM   3170  CB  PHE   195      26.557  -9.097   7.638  1.00 10.00      B   
ATOM   3171  CG  PHE   195      25.634 -10.180   8.122  1.00 10.00      B   
ATOM   3172  CD1 PHE   195      24.898 -10.017   9.284  1.00 10.00      B   
ATOM   3173  CD2 PHE   195      25.512 -11.366   7.417  1.00 10.00      B   
ATOM   3174  CE1 PHE   195      24.056 -11.018   9.736  1.00 10.00      B   
ATOM   3175  CE2 PHE   195      24.673 -12.369   7.861  1.00 10.00      B   
ATOM   3176  CZ  PHE   195      23.944 -12.196   9.022  1.00 10.00      B   
ATOM   3177  C   PHE   195      28.971  -8.415   7.302  1.00 10.00      B   
ATOM   3178  O   PHE   195      29.498  -8.806   6.261  1.00 10.00      B   
ATOM   3179  N   ALA   196      29.221  -7.221   7.828  1.00 10.00      B   
ATOM   3180  HN  ALA   196      28.775  -6.966   8.663  1.00 10.00      B   
ATOM   3181  CA  ALA   196      30.135  -6.281   7.180  1.00 10.00      B   
ATOM   3182  CB  ALA   196      30.080  -4.916   7.843  1.00 10.00      B   
ATOM   3183  C   ALA   196      31.558  -6.820   7.192  1.00 10.00      B   
ATOM   3184  O   ALA   196      32.292  -6.680   6.217  1.00 10.00      B   
ATOM   3185  N   ALA   197      31.936  -7.454   8.298  1.00 10.00      B   
ATOM   3186  HN  ALA   197      31.301  -7.541   9.044  1.00 10.00      B   
ATOM   3187  CA  ALA   197      33.272  -8.026   8.427  1.00 10.00      B   
ATOM   3188  CB  ALA   197      33.534  -8.454   9.863  1.00 10.00      B   
ATOM   3189  C   ALA   197      33.434  -9.206   7.475  1.00 10.00      B   
ATOM   3190  O   ALA   197      34.531  -9.486   6.989  1.00 10.00      B   
ATOM   3191  N   LEU   198      32.325  -9.881   7.200  1.00 10.00      B   
ATOM   3192  HN  LEU   198      31.481  -9.600   7.616  1.00 10.00      B   
ATOM   3193  CA  LEU   198      32.323 -11.025   6.302  1.00 10.00      B   
ATOM   3194  CB  LEU   198      31.074 -11.880   6.548  1.00 10.00      B   
ATOM   3195  CG  LEU   198      30.941 -13.154   5.709  1.00 10.00      B   
ATOM   3196  CD1 LEU   198      32.063 -14.130   6.026  1.00 10.00      B   
ATOM   3197  CD2 LEU   198      29.586 -13.804   5.941  1.00 10.00      B   
ATOM   3198  C   LEU   198      32.375 -10.566   4.846  1.00 10.00      B   
ATOM   3199  O   LEU   198      32.883 -11.275   3.981  1.00 10.00      B   
ATOM   3200  N   ASN   199      31.855  -9.371   4.588  1.00 10.00      B   
ATOM   3201  HN  ASN   199      31.459  -8.855   5.324  1.00 10.00      B   
ATOM   3202  CA  ASN   199      31.838  -8.807   3.239  1.00 10.00      B   
ATOM   3203  CB  ASN   199      30.651  -7.851   3.071  1.00 10.00      B   
ATOM   3204  CG  ASN   199      30.534  -7.268   1.671  1.00 10.00      B   
ATOM   3205  OD1 ASN   199      31.155  -6.254   1.347  1.00 10.00      B   
ATOM   3206  ND2 ASN   199      29.725  -7.893   0.833  1.00 10.00      B   
ATOM   3207 HD21 ASN   199      29.243  -8.686   1.155  1.00 10.00      B   
ATOM   3208 HD22 ASN   199      29.622  -7.527  -0.072  1.00 10.00      B   
ATOM   3209  C   ASN   199      33.147  -8.086   2.927  1.00 10.00      B   
ATOM   3210  O   ASN   199      33.583  -8.046   1.778  1.00 10.00      B   
ATOM   3211  N   ALA   200      33.771  -7.522   3.960  1.00 10.00      B   
ATOM   3212  HN  ALA   200      33.366  -7.585   4.854  1.00 10.00      B   
ATOM   3213  CA  ALA   200      35.034  -6.800   3.803  1.00 10.00      B   
ATOM   3214  CB  ALA   200      35.498  -6.248   5.143  1.00 10.00      B   
ATOM   3215  C   ALA   200      36.103  -7.695   3.186  1.00 10.00      B   
ATOM   3216  O   ALA   200      36.953  -7.237   2.421  1.00 10.00      B   
ATOM   3217  N   ALA   201      36.044  -8.974   3.520  1.00 10.00      B   
ATOM   3218  HN  ALA   201      35.335  -9.275   4.125  1.00 10.00      B   
ATOM   3219  CA  ALA   201      36.979  -9.950   2.994  1.00 10.00      B   
ATOM   3220  CB  ALA   201      37.700 -10.655   4.128  1.00 10.00      B   
ATOM   3221  C   ALA   201      36.217 -10.939   2.119  1.00 10.00      B   
ATOM   3222  O   ALA   201      34.987 -10.945   2.130  1.00 10.00      B   
ATOM   3223  N   VAL   202      36.941 -11.759   1.359  1.00 10.00      B   
ATOM   3224  HN  VAL   202      37.920 -11.704   1.401  1.00 10.00      B   
ATOM   3225  CA  VAL   202      36.329 -12.744   0.456  1.00 10.00      B   
ATOM   3226  CB  VAL   202      35.280 -13.654   1.146  1.00 10.00      B   
ATOM   3227  CG1 VAL   202      34.520 -14.485   0.120  1.00 10.00      B   
ATOM   3228  CG2 VAL   202      35.947 -14.569   2.162  1.00 10.00      B   
ATOM   3229  C   VAL   202      35.722 -12.063  -0.773  1.00 10.00      B   
ATOM   3230  O   VAL   202      36.129 -12.335  -1.906  1.00 10.00      B   
ATOM   3231  N   ALA   203      34.782 -11.154  -0.534  1.00 10.00      B   
ATOM   3232  HN  ALA   203      34.537 -10.958   0.400  1.00 10.00      B   
ATOM   3233  CA  ALA   203      34.113 -10.430  -1.606  1.00 10.00      B   
ATOM   3234  CB  ALA   203      33.064  -9.486  -1.044  1.00 10.00      B   
ATOM   3235  C   ALA   203      35.111  -9.670  -2.472  1.00 10.00      B   
ATOM   3236  O   ALA   203      35.891  -8.855  -1.980  1.00 10.00      B   
ATOM   3237  N   SER   204      35.094  -9.969  -3.756  1.00 10.00      B   
ATOM   3238  HN  SER   204      34.464 -10.653  -4.077  1.00 10.00      B   
ATOM   3239  CA  SER   204      35.981  -9.324  -4.708  1.00 10.00      B   
ATOM   3240  CB  SER   204      37.075 -10.301  -5.137  1.00 10.00      B   
ATOM   3241  OG  SER   204      37.542 -11.057  -4.028  1.00 10.00      B   
ATOM   3242  HG  SER   204      36.794 -11.497  -3.607  1.00 10.00      B   
ATOM   3243  C   SER   204      35.179  -8.861  -5.920  1.00 10.00      B   
ATOM   3244  O   SER   204      35.714  -8.679  -7.016  1.00 10.00      B   
ATOM   3245  N   ASP   205      33.883  -8.673  -5.707  1.00 10.00      B   
ATOM   3246  HN  ASP   205      33.524  -8.818  -4.807  1.00 10.00      B   
ATOM   3247  CA  ASP   205      32.982  -8.239  -6.765  1.00 10.00      B   
ATOM   3248  CB  ASP   205      32.057  -9.387  -7.183  1.00 10.00      B   
ATOM   3249  CG  ASP   205      31.738  -9.376  -8.666  1.00 10.00      B   
ATOM   3250  OD1 ASP   205      31.207  -8.360  -9.165  1.00 10.00      B   
ATOM   3251  OD2 ASP   205      32.019 -10.387  -9.348  1.00 10.00      B   
ATOM   3252  C   ASP   205      32.153  -7.050  -6.297  1.00 10.00      B   
ATOM   3253  O   ASP   205      32.046  -6.792  -5.097  1.00 10.00      B   
ATOM   3254  N   GLY   206      31.577  -6.327  -7.242  1.00 10.00      B   
ATOM   3255  HN  GLY   206      31.701  -6.580  -8.183  1.00 10.00      B   
ATOM   3256  CA  GLY   206      30.773  -5.175  -6.911  1.00 10.00      B   
ATOM   3257  C   GLY   206      30.877  -4.104  -7.973  1.00 10.00      B   
ATOM   3258  O   GLY   206      31.146  -4.407  -9.135  1.00 10.00      B   
ATOM   3259  N   THR   207      30.682  -2.855  -7.580  1.00 10.00      B   
ATOM   3260  HN  THR   207      30.504  -2.672  -6.628  1.00 10.00      B   
ATOM   3261  CA  THR   207      30.749  -1.742  -8.517  1.00 10.00      B   
ATOM   3262  CB  THR   207      29.356  -1.418  -9.100  1.00 10.00      B   
ATOM   3263  OG1 THR   207      28.355  -2.187  -8.417  1.00 10.00      B   
ATOM   3264  HG1 THR   207      28.781  -2.737  -7.751  1.00 10.00      B   
ATOM   3265  CG2 THR   207      29.312  -1.742 -10.586  1.00 10.00      B   
ATOM   3266  C   THR   207      31.319  -0.494  -7.844  1.00 10.00      B   
ATOM   3267  O   THR   207      31.120  -0.277  -6.648  1.00 10.00      B   
ATOM   3268  N   PHE   208      32.031   0.314  -8.615  1.00 10.00      B   
ATOM   3269  HN  PHE   208      32.161   0.084  -9.564  1.00 10.00      B   
ATOM   3270  CA  PHE   208      32.627   1.535  -8.099  1.00 10.00      B   
ATOM   3271  CB  PHE   208      34.127   1.336  -7.857  1.00 10.00      B   
ATOM   3272  CG  PHE   208      34.847   2.562  -7.365  1.00 10.00      B   
ATOM   3273  CD1 PHE   208      34.845   2.889  -6.020  1.00 10.00      B   
ATOM   3274  CD2 PHE   208      35.529   3.385  -8.250  1.00 10.00      B   
ATOM   3275  CE1 PHE   208      35.508   4.011  -5.564  1.00 10.00      B   
ATOM   3276  CE2 PHE   208      36.194   4.511  -7.801  1.00 10.00      B   
ATOM   3277  CZ  PHE   208      36.183   4.824  -6.455  1.00 10.00      B   
ATOM   3278  C   PHE   208      32.395   2.687  -9.069  1.00 10.00      B   
ATOM   3279  O   PHE   208      32.638   2.553 -10.270  1.00 10.00      B   
ATOM   3280  N   ILE   209      31.910   3.806  -8.550  1.00 10.00      B   
ATOM   3281  HN  ILE   209      31.731   3.851  -7.584  1.00 10.00      B   
ATOM   3282  CA  ILE   209      31.654   4.980  -9.372  1.00 10.00      B   
ATOM   3283  CB  ILE   209      30.145   5.201  -9.622  1.00 10.00      B   
ATOM   3284  CG1 ILE   209      29.471   3.910 -10.097  1.00 10.00      B   
ATOM   3285  CG2 ILE   209      29.928   6.318 -10.636  1.00 10.00      B   
ATOM   3286  CD1 ILE   209      27.965   4.007 -10.194  1.00 10.00      B   
ATOM   3287  C   ILE   209      32.234   6.226  -8.710  1.00 10.00      B   
ATOM   3288  O   ILE   209      32.035   6.454  -7.514  1.00 10.00      B   
ATOM   3289  N   TYR   210      32.950   7.021  -9.490  1.00 10.00      B   
ATOM   3290  HN  TYR   210      33.068   6.778 -10.437  1.00 10.00      B   
ATOM   3291  CA  TYR   210      33.559   8.247  -8.993  1.00 10.00      B   
ATOM   3292  CB  TYR   210      35.089   8.113  -8.980  1.00 10.00      B   
ATOM   3293  CG  TYR   210      35.830   9.398  -8.661  1.00 10.00      B   
ATOM   3294  CD1 TYR   210      36.040   9.796  -7.346  1.00 10.00      B   
ATOM   3295  CD2 TYR   210      36.319  10.212  -9.677  1.00 10.00      B   
ATOM   3296  CE1 TYR   210      36.712  10.968  -7.055  1.00 10.00      B   
ATOM   3297  CE2 TYR   210      36.991  11.384  -9.393  1.00 10.00      B   
ATOM   3298  CZ  TYR   210      37.184  11.758  -8.082  1.00 10.00      B   
ATOM   3299  OH  TYR   210      37.848  12.930  -7.796  1.00 10.00      B   
ATOM   3300  HH  TYR   210      37.280  13.680  -8.019  1.00 10.00      B   
ATOM   3301  C   TYR   210      33.143   9.433  -9.856  1.00 10.00      B   
ATOM   3302  O   TYR   210      33.338   9.420 -11.072  1.00 10.00      B   
ATOM   3303  N   VAL   211      32.562  10.444  -9.227  1.00 10.00      B   
ATOM   3304  HN  VAL   211      32.427  10.388  -8.254  1.00 10.00      B   
ATOM   3305  CA  VAL   211      32.131  11.647  -9.934  1.00 10.00      B   
ATOM   3306  CB  VAL   211      30.610  11.888  -9.796  1.00 10.00      B   
ATOM   3307  CG1 VAL   211      30.195  13.148 -10.541  1.00 10.00      B   
ATOM   3308  CG2 VAL   211      29.831  10.691 -10.317  1.00 10.00      B   
ATOM   3309  C   VAL   211      32.902  12.863  -9.420  1.00 10.00      B   
ATOM   3310  O   VAL   211      32.855  13.175  -8.229  1.00 10.00      B   
ATOM   3311  N   PRO   212      33.634  13.549 -10.314  1.00 10.00      B   
ATOM   3312  CA  PRO   212      34.437  14.723  -9.957  1.00 10.00      B   
ATOM   3313  CB  PRO   212      35.343  14.919 -11.171  1.00 10.00      B   
ATOM   3314  CG  PRO   212      34.579  14.337 -12.309  1.00 10.00      B   
ATOM   3315  CD  PRO   212      33.733  13.228 -11.746  1.00 10.00      B   
ATOM   3316  C   PRO   212      33.606  15.979  -9.688  1.00 10.00      B   
ATOM   3317  O   PRO   212      32.398  16.020  -9.949  1.00 10.00      B   
ATOM   3318  N   LYS   213      34.284  17.006  -9.180  1.00 10.00      B   
ATOM   3319  HN  LYS   213      35.249  16.903  -9.036  1.00 10.00      B   
ATOM   3320  CA  LYS   213      33.658  18.275  -8.830  1.00 10.00      B   
ATOM   3321  CB  LYS   213      34.634  19.146  -8.026  1.00 10.00      B   
ATOM   3322  CG  LYS   213      34.117  20.541  -7.690  1.00 10.00      B   
ATOM   3323  CD  LYS   213      35.117  21.320  -6.851  1.00 10.00      B   
ATOM   3324  CE  LYS   213      34.670  22.759  -6.636  1.00 10.00      B   
ATOM   3325  NZ  LYS   213      33.592  22.874  -5.618  1.00 10.00      B   
ATOM   3326  HZ1 LYS   213      33.462  23.871  -5.352  1.00 10.00      B   
ATOM   3327  HZ2 LYS   213      33.839  22.325  -4.764  1.00 10.00      B   
ATOM   3328  HZ3 LYS   213      32.686  22.513  -6.003  1.00 10.00      B   
ATOM   3329  C   LYS   213      33.153  19.044 -10.045  1.00 10.00      B   
ATOM   3330  O   LYS   213      33.862  19.190 -11.046  1.00 10.00      B   
ATOM   3331  N   GLY   214      31.920  19.530  -9.938  1.00 10.00      B   
ATOM   3332  HN  GLY   214      31.411  19.351  -9.113  1.00 10.00      B   
ATOM   3333  CA  GLY   214      31.313  20.314 -10.998  1.00 10.00      B   
ATOM   3334  C   GLY   214      30.889  19.495 -12.199  1.00 10.00      B   
ATOM   3335  O   GLY   214      30.715  20.035 -13.292  1.00 10.00      B   
ATOM   3336  N   VAL   215      30.716  18.198 -12.008  1.00 10.00      B   
ATOM   3337  HN  VAL   215      30.859  17.817 -11.114  1.00 10.00      B   
ATOM   3338  CA  VAL   215      30.313  17.327 -13.101  1.00 10.00      B   
ATOM   3339  CB  VAL   215      31.373  16.246 -13.407  1.00 10.00      B   
ATOM   3340  CG1 VAL   215      30.955  15.403 -14.604  1.00 10.00      B   
ATOM   3341  CG2 VAL   215      32.726  16.891 -13.664  1.00 10.00      B   
ATOM   3342  C   VAL   215      28.966  16.673 -12.825  1.00 10.00      B   
ATOM   3343  O   VAL   215      28.756  16.061 -11.775  1.00 10.00      B   
ATOM   3344  N   ARG   216      28.049  16.840 -13.763  1.00 10.00      B   
ATOM   3345  HN  ARG   216      28.271  17.375 -14.557  1.00 10.00      B   
ATOM   3346  CA  ARG   216      26.723  16.258 -13.654  1.00 10.00      B   
ATOM   3347  CB  ARG   216      25.661  17.307 -13.991  1.00 10.00      B   
ATOM   3348  CG  ARG   216      24.503  17.356 -13.011  1.00 10.00      B   
ATOM   3349  CD  ARG   216      23.319  18.121 -13.585  1.00 10.00      B   
ATOM   3350  NE  ARG   216      22.456  17.265 -14.401  1.00 10.00      B   
ATOM   3351  HE  ARG   216      22.839  16.906 -15.236  1.00 10.00      B   
ATOM   3352  CZ  ARG   216      21.193  16.959 -14.081  1.00 10.00      B   
ATOM   3353  NH1 ARG   216      20.651  17.442 -12.969  1.00 10.00      B   
ATOM   3354 HH11 ARG   216      21.204  18.062 -12.341  1.00 10.00      B   
ATOM   3355 HH12 ARG   216      19.663  17.204 -12.717  1.00 10.00      B   
ATOM   3356  NH2 ARG   216      20.476  16.164 -14.865  1.00 10.00      B   
ATOM   3357 HH21 ARG   216      19.490  15.925 -14.611  1.00 10.00      B   
ATOM   3358 HH22 ARG   216      20.888  15.771 -15.739  1.00 10.00      B   
ATOM   3359  C   ARG   216      26.616  15.095 -14.629  1.00 10.00      B   
ATOM   3360  O   ARG   216      26.935  15.245 -15.809  1.00 10.00      B   
ATOM   3361  N   CYS   217      26.195  13.937 -14.140  1.00 10.00      B   
ATOM   3362  HN  CYS   217      25.969  13.867 -13.184  1.00 10.00      B   
ATOM   3363  CA  CYS   217      26.055  12.767 -14.993  1.00 10.00      B   
ATOM   3364  CB  CYS   217      25.870  11.503 -14.150  1.00 10.00      B   
ATOM   3365  SG  CYS   217      26.416   9.981 -14.960  1.00 10.00      B   
ATOM   3366  HG  CYS   217      25.383   9.483 -15.633  1.00 10.00      B   
ATOM   3367  C   CYS   217      24.881  12.951 -15.951  1.00 10.00      B   
ATOM   3368  O   CYS   217      23.745  13.149 -15.519  1.00 10.00      B   
ATOM   3369  N   PRO   218      25.148  12.919 -17.265  1.00 10.00      B   
ATOM   3370  CA  PRO   218      24.111  13.085 -18.286  1.00 10.00      B   
ATOM   3371  CB  PRO   218      24.886  13.037 -19.611  1.00 10.00      B   
ATOM   3372  CG  PRO   218      26.311  13.276 -19.241  1.00 10.00      B   
ATOM   3373  CD  PRO   218      26.480  12.723 -17.857  1.00 10.00      B   
ATOM   3374  C   PRO   218      23.087  11.959 -18.238  1.00 10.00      B   
ATOM   3375  O   PRO   218      21.879  12.201 -18.269  1.00 10.00      B   
ATOM   3376  N   MET   219      23.572  10.731 -18.152  1.00 10.00      B   
ATOM   3377  HN  MET   219      24.545  10.598 -18.111  1.00 10.00      B   
ATOM   3378  CA  MET   219      22.697   9.572 -18.106  1.00 10.00      B   
ATOM   3379  CB  MET   219      23.039   8.588 -19.230  1.00 10.00      B   
ATOM   3380  CG  MET   219      22.837   9.158 -20.626  1.00 10.00      B   
ATOM   3381  SD  MET   219      23.508   8.103 -21.926  1.00 10.00      B   
ATOM   3382  CE  MET   219      23.351   9.190 -23.342  1.00 10.00      B   
ATOM   3383  C   MET   219      22.774   8.894 -16.746  1.00 10.00      B   
ATOM   3384  O   MET   219      23.789   8.980 -16.052  1.00 10.00      B   
ATOM   3385  N   GLU   220      21.693   8.243 -16.360  1.00 10.00      B   
ATOM   3386  HN  GLU   220      20.911   8.224 -16.952  1.00 10.00      B   
ATOM   3387  CA  GLU   220      21.631   7.552 -15.085  1.00 10.00      B   
ATOM   3388  CB  GLU   220      20.187   7.500 -14.580  1.00 10.00      B   
ATOM   3389  CG  GLU   220      19.554   8.876 -14.425  1.00 10.00      B   
ATOM   3390  CD  GLU   220      18.137   8.822 -13.900  1.00 10.00      B   
ATOM   3391  OE1 GLU   220      17.230   9.360 -14.573  1.00 10.00      B   
ATOM   3392  OE2 GLU   220      17.923   8.264 -12.806  1.00 10.00      B   
ATOM   3393  C   GLU   220      22.220   6.154 -15.214  1.00 10.00      B   
ATOM   3394  O   GLU   220      21.772   5.355 -16.039  1.00 10.00      B   
ATOM   3395  N   LEU   221      23.240   5.873 -14.418  1.00 10.00      B   
ATOM   3396  HN  LEU   221      23.550   6.552 -13.783  1.00 10.00      B   
ATOM   3397  CA  LEU   221      23.902   4.575 -14.450  1.00 10.00      B   
ATOM   3398  CB  LEU   221      25.304   4.667 -13.843  1.00 10.00      B   
ATOM   3399  CG  LEU   221      26.298   5.559 -14.588  1.00 10.00      B   
ATOM   3400  CD1 LEU   221      27.551   5.787 -13.755  1.00 10.00      B   
ATOM   3401  CD2 LEU   221      26.653   4.953 -15.937  1.00 10.00      B   
ATOM   3402  C   LEU   221      23.073   3.518 -13.732  1.00 10.00      B   
ATOM   3403  O   LEU   221      22.718   3.676 -12.562  1.00 10.00      B   
ATOM   3404  N   SER   222      22.767   2.443 -14.437  1.00 10.00      B   
ATOM   3405  HN  SER   222      23.091   2.366 -15.360  1.00 10.00      B   
ATOM   3406  CA  SER   222      21.974   1.365 -13.878  1.00 10.00      B   
ATOM   3407  CB  SER   222      20.582   1.336 -14.521  1.00 10.00      B   
ATOM   3408  OG  SER   222      19.767   0.325 -13.948  1.00 10.00      B   
ATOM   3409  HG  SER   222      19.070   0.086 -14.566  1.00 10.00      B   
ATOM   3410  C   SER   222      22.668   0.024 -14.069  1.00 10.00      B   
ATOM   3411  O   SER   222      23.175  -0.282 -15.152  1.00 10.00      B   
ATOM   3412  N   THR   223      22.716  -0.753 -13.003  1.00 10.00      B   
ATOM   3413  HN  THR   223      22.338  -0.426 -12.152  1.00 10.00      B   
ATOM   3414  CA  THR   223      23.318  -2.072 -13.037  1.00 10.00      B   
ATOM   3415  CB  THR   223      24.208  -2.298 -11.802  1.00 10.00      B   
ATOM   3416  OG1 THR   223      23.664  -1.571 -10.692  1.00 10.00      B   
ATOM   3417  HG1 THR   223      24.367  -1.376 -10.055  1.00 10.00      B   
ATOM   3418  CG2 THR   223      25.627  -1.823 -12.071  1.00 10.00      B   
ATOM   3419  C   THR   223      22.212  -3.119 -13.053  1.00 10.00      B   
ATOM   3420  O   THR   223      22.469  -4.315 -13.217  1.00 10.00      B   
ATOM   3421  N   TYR   224      20.978  -2.642 -12.893  1.00 10.00      B   
ATOM   3422  HN  TYR   224      20.857  -1.673 -12.786  1.00 10.00      B   
ATOM   3423  CA  TYR   224      19.802  -3.498 -12.880  1.00 10.00      B   
ATOM   3424  CB  TYR   224      18.528  -2.663 -12.702  1.00 10.00      B   
ATOM   3425  CG  TYR   224      17.249  -3.474 -12.758  1.00 10.00      B   
ATOM   3426  CD1 TYR   224      16.812  -4.191 -11.653  1.00 10.00      B   
ATOM   3427  CD2 TYR   224      16.484  -3.529 -13.919  1.00 10.00      B   
ATOM   3428  CE1 TYR   224      15.653  -4.936 -11.699  1.00 10.00      B   
ATOM   3429  CE2 TYR   224      15.322  -4.273 -13.971  1.00 10.00      B   
ATOM   3430  CZ  TYR   224      14.914  -4.974 -12.858  1.00 10.00      B   
ATOM   3431  OH  TYR   224      13.756  -5.716 -12.902  1.00 10.00      B   
ATOM   3432  HH  TYR   224      13.154  -5.401 -12.215  1.00 10.00      B   
ATOM   3433  C   TYR   224      19.712  -4.320 -14.155  1.00 10.00      B   
ATOM   3434  O   TYR   224      19.670  -3.776 -15.258  1.00 10.00      B   
ATOM   3435  N   PHE   225      19.688  -5.629 -13.996  1.00 10.00      B   
ATOM   3436  HN  PHE   225      19.726  -6.003 -13.090  1.00 10.00      B   
ATOM   3437  CA  PHE   225      19.604  -6.528 -15.131  1.00 10.00      B   
ATOM   3438  CB  PHE   225      20.990  -7.091 -15.464  1.00 10.00      B   
ATOM   3439  CG  PHE   225      21.060  -7.830 -16.772  1.00 10.00      B   
ATOM   3440  CD1 PHE   225      20.946  -7.151 -17.975  1.00 10.00      B   
ATOM   3441  CD2 PHE   225      21.245  -9.203 -16.796  1.00 10.00      B   
ATOM   3442  CE1 PHE   225      21.016  -7.828 -19.179  1.00 10.00      B   
ATOM   3443  CE2 PHE   225      21.315  -9.886 -17.996  1.00 10.00      B   
ATOM   3444  CZ  PHE   225      21.200  -9.198 -19.189  1.00 10.00      B   
ATOM   3445  C   PHE   225      18.628  -7.659 -14.839  1.00 10.00      B   
ATOM   3446  O   PHE   225      18.651  -8.247 -13.754  1.00 10.00      B   
ATOM   3447  N   ARG   226      17.750  -7.938 -15.793  1.00 10.00      B   
ATOM   3448  HN  ARG   226      17.759  -7.412 -16.622  1.00 10.00      B   
ATOM   3449  CA  ARG   226      16.786  -9.013 -15.641  1.00 10.00      B   
ATOM   3450  CB  ARG   226      15.513  -8.729 -16.442  1.00 10.00      B   
ATOM   3451  CG  ARG   226      14.370  -9.685 -16.138  1.00 10.00      B   
ATOM   3452  CD  ARG   226      13.067  -9.216 -16.767  1.00 10.00      B   
ATOM   3453  NE  ARG   226      13.159  -9.128 -18.224  1.00 10.00      B   
ATOM   3454  HE  ARG   226      13.686  -9.824 -18.684  1.00 10.00      B   
ATOM   3455  CZ  ARG   226      12.584  -8.178 -18.954  1.00 10.00      B   
ATOM   3456  NH1 ARG   226      11.864  -7.222 -18.373  1.00 10.00      B   
ATOM   3457 HH11 ARG   226      11.413  -6.474 -18.949  1.00 10.00      B   
ATOM   3458 HH12 ARG   226      11.747  -7.210 -17.335  1.00 10.00      B   
ATOM   3459  NH2 ARG   226      12.732  -8.183 -20.274  1.00 10.00      B   
ATOM   3460 HH21 ARG   226      12.285  -7.446 -20.859  1.00 10.00      B   
ATOM   3461 HH22 ARG   226      13.302  -8.931 -20.733  1.00 10.00      B   
ATOM   3462  C   ARG   226      17.426 -10.323 -16.083  1.00 10.00      B   
ATOM   3463  O   ARG   226      17.554 -10.594 -17.276  1.00 10.00      B   
ATOM   3464  N   ILE   227      17.848 -11.115 -15.111  1.00 10.00      B   
ATOM   3465  HN  ILE   227      17.703 -10.846 -14.178  1.00 10.00      B   
ATOM   3466  CA  ILE   227      18.504 -12.383 -15.379  1.00 10.00      B   
ATOM   3467  CB  ILE   227      19.603 -12.652 -14.326  1.00 10.00      B   
ATOM   3468  CG1 ILE   227      20.433 -11.381 -14.111  1.00 10.00      B   
ATOM   3469  CG2 ILE   227      20.505 -13.796 -14.762  1.00 10.00      B   
ATOM   3470  CD1 ILE   227      21.367 -11.442 -12.925  1.00 10.00      B   
ATOM   3471  C   ILE   227      17.492 -13.525 -15.384  1.00 10.00      B   
ATOM   3472  O   ILE   227      16.486 -13.480 -14.676  1.00 10.00      B   
ATOM   3473  N   ASN   228      17.749 -14.538 -16.199  1.00 10.00      B   
ATOM   3474  HN  ASN   228      18.562 -14.518 -16.751  1.00 10.00      B   
ATOM   3475  CA  ASN   228      16.854 -15.684 -16.291  1.00 10.00      B   
ATOM   3476  CB  ASN   228      16.502 -15.973 -17.753  1.00 10.00      B   
ATOM   3477  CG  ASN   228      15.226 -16.782 -17.910  1.00 10.00      B   
ATOM   3478  OD1 ASN   228      15.263 -18.005 -18.046  1.00 10.00      B   
ATOM   3479  ND2 ASN   228      14.085 -16.105 -17.898  1.00 10.00      B   
ATOM   3480 HD21 ASN   228      14.123 -15.131 -17.790  1.00 10.00      B   
ATOM   3481 HD22 ASN   228      13.247 -16.607 -17.988  1.00 10.00      B   
ATOM   3482  C   ASN   228      17.475 -16.908 -15.621  1.00 10.00      B   
ATOM   3483  O   ASN   228      16.952 -18.021 -15.703  1.00 10.00      B   
ATOM   3484  N   ALA   229      18.596 -16.684 -14.952  1.00 10.00      B   
ATOM   3485  HN  ALA   229      18.956 -15.774 -14.918  1.00 10.00      B   
ATOM   3486  CA  ALA   229      19.305 -17.741 -14.250  1.00 10.00      B   
ATOM   3487  CB  ALA   229      20.684 -17.941 -14.860  1.00 10.00      B   
ATOM   3488  C   ALA   229      19.422 -17.390 -12.773  1.00 10.00      B   
ATOM   3489  O   ALA   229      19.208 -16.240 -12.384  1.00 10.00      B   
ATOM   3490  N   GLU   230      19.766 -18.376 -11.956  1.00 10.00      B   
ATOM   3491  HN  GLU   230      19.934 -19.267 -12.330  1.00 10.00      B   
ATOM   3492  CA  GLU   230      19.903 -18.173 -10.519  1.00 10.00      B   
ATOM   3493  CB  GLU   230      20.092 -19.511  -9.805  1.00 10.00      B   
ATOM   3494  CG  GLU   230      18.958 -20.497 -10.028  1.00 10.00      B   
ATOM   3495  CD  GLU   230      19.458 -21.884 -10.361  1.00 10.00      B   
ATOM   3496  OE1 GLU   230      20.409 -21.996 -11.164  1.00 10.00      B   
ATOM   3497  OE2 GLU   230      18.898 -22.871  -9.837  1.00 10.00      B   
ATOM   3498  C   GLU   230      21.062 -17.233 -10.200  1.00 10.00      B   
ATOM   3499  O   GLU   230      22.050 -17.171 -10.936  1.00 10.00      B   
ATOM   3500  N   LYS   231      20.923 -16.498  -9.104  1.00 10.00      B   
ATOM   3501  HN  LYS   231      20.103 -16.587  -8.579  1.00 10.00      B   
ATOM   3502  CA  LYS   231      21.937 -15.550  -8.668  1.00 10.00      B   
ATOM   3503  CB  LYS   231      21.461 -14.816  -7.413  1.00 10.00      B   
ATOM   3504  CG  LYS   231      22.281 -13.586  -7.066  1.00 10.00      B   
ATOM   3505  CD  LYS   231      21.418 -12.519  -6.415  1.00 10.00      B   
ATOM   3506  CE  LYS   231      22.103 -11.165  -6.441  1.00 10.00      B   
ATOM   3507  NZ  LYS   231      22.607 -10.820  -7.798  1.00 10.00      B   
ATOM   3508  HZ1 LYS   231      22.838  -9.807  -7.845  1.00 10.00      B   
ATOM   3509  HZ2 LYS   231      21.886 -11.036  -8.518  1.00 10.00      B   
ATOM   3510  HZ3 LYS   231      23.467 -11.368  -8.009  1.00 10.00      B   
ATOM   3511  C   LYS   231      23.275 -16.235  -8.405  1.00 10.00      B   
ATOM   3512  O   LYS   231      23.406 -17.038  -7.479  1.00 10.00      B   
ATOM   3513  N   THR   232      24.263 -15.910  -9.225  1.00 10.00      B   
ATOM   3514  HN  THR   232      24.094 -15.270  -9.950  1.00 10.00      B   
ATOM   3515  CA  THR   232      25.590 -16.490  -9.102  1.00 10.00      B   
ATOM   3516  CB  THR   232      26.336 -16.397 -10.445  1.00 10.00      B   
ATOM   3517  OG1 THR   232      25.597 -15.537 -11.326  1.00 10.00      B   
ATOM   3518  HG1 THR   232      26.198 -14.902 -11.735  1.00 10.00      B   
ATOM   3519  CG2 THR   232      26.453 -17.774 -11.080  1.00 10.00      B   
ATOM   3520  C   THR   232      26.410 -15.789  -8.017  1.00 10.00      B   
ATOM   3521  O   THR   232      27.314 -16.381  -7.426  1.00 10.00      B   
ATOM   3522  N   GLY   233      26.084 -14.532  -7.754  1.00 10.00      B   
ATOM   3523  HN  GLY   233      25.347 -14.114  -8.244  1.00 10.00      B   
ATOM   3524  CA  GLY   233      26.806 -13.775  -6.750  1.00 10.00      B   
ATOM   3525  C   GLY   233      26.244 -13.957  -5.353  1.00 10.00      B   
ATOM   3526  O   GLY   233      25.029 -14.081  -5.170  1.00 10.00      B   
ATOM   3527  N   GLN   234      27.130 -13.984  -4.365  1.00 10.00      B   
ATOM   3528  HN  GLN   234      28.082 -13.896  -4.577  1.00 10.00      B   
ATOM   3529  CA  GLN   234      26.726 -14.137  -2.974  1.00 10.00      B   
ATOM   3530  CB  GLN   234      27.318 -15.412  -2.363  1.00 10.00      B   
ATOM   3531  CG  GLN   234      27.046 -16.682  -3.155  1.00 10.00      B   
ATOM   3532  CD  GLN   234      27.165 -17.933  -2.310  1.00 10.00      B   
ATOM   3533  OE1 GLN   234      27.851 -17.946  -1.287  1.00 10.00      B   
ATOM   3534  NE2 GLN   234      26.508 -19.000  -2.735  1.00 10.00      B   
ATOM   3535 HE21 GLN   234      25.988 -18.924  -3.560  1.00 10.00      B   
ATOM   3536 HE22 GLN   234      26.575 -19.826  -2.209  1.00 10.00      B   
ATOM   3537  C   GLN   234      27.160 -12.919  -2.166  1.00 10.00      B   
ATOM   3538  O   GLN   234      26.390 -12.380  -1.370  1.00 10.00      B   
ATOM   3539  N   PHE   235      28.393 -12.481  -2.385  1.00 10.00      B   
ATOM   3540  HN  PHE   235      28.958 -12.944  -3.042  1.00 10.00      B   
ATOM   3541  CA  PHE   235      28.936 -11.325  -1.683  1.00 10.00      B   
ATOM   3542  CB  PHE   235      30.075 -11.744  -0.746  1.00 10.00      B   
ATOM   3543  CG  PHE   235      29.693 -12.808   0.244  1.00 10.00      B   
ATOM   3544  CD1 PHE   235      30.118 -14.116   0.074  1.00 10.00      B   
ATOM   3545  CD2 PHE   235      28.903 -12.502   1.341  1.00 10.00      B   
ATOM   3546  CE1 PHE   235      29.764 -15.098   0.978  1.00 10.00      B   
ATOM   3547  CE2 PHE   235      28.546 -13.479   2.249  1.00 10.00      B   
ATOM   3548  CZ  PHE   235      28.977 -14.778   2.067  1.00 10.00      B   
ATOM   3549  C   PHE   235      29.445 -10.294  -2.683  1.00 10.00      B   
ATOM   3550  O   PHE   235      30.116 -10.641  -3.655  1.00 10.00      B   
ATOM   3551  N   GLU   236      29.115  -9.032  -2.448  1.00 10.00      B   
ATOM   3552  HN  GLU   236      28.566  -8.820  -1.660  1.00 10.00      B   
ATOM   3553  CA  GLU   236      29.545  -7.950  -3.326  1.00 10.00      B   
ATOM   3554  CB  GLU   236      28.646  -7.864  -4.564  1.00 10.00      B   
ATOM   3555  CG  GLU   236      27.185  -7.577  -4.261  1.00 10.00      B   
ATOM   3556  CD  GLU   236      26.257  -8.125  -5.322  1.00 10.00      B   
ATOM   3557  OE1 GLU   236      26.552  -7.968  -6.526  1.00 10.00      B   
ATOM   3558  OE2 GLU   236      25.218  -8.716  -4.960  1.00 10.00      B   
ATOM   3559  C   GLU   236      29.552  -6.623  -2.576  1.00 10.00      B   
ATOM   3560  O   GLU   236      28.920  -6.495  -1.523  1.00 10.00      B   
ATOM   3561  N   ARG   237      30.274  -5.646  -3.107  1.00 10.00      B   
ATOM   3562  HN  ARG   237      30.762  -5.812  -3.947  1.00 10.00      B   
ATOM   3563  CA  ARG   237      30.356  -4.334  -2.485  1.00 10.00      B   
ATOM   3564  CB  ARG   237      31.655  -4.183  -1.686  1.00 10.00      B   
ATOM   3565  CG  ARG   237      31.723  -2.907  -0.861  1.00 10.00      B   
ATOM   3566  CD  ARG   237      32.070  -3.198   0.588  1.00 10.00      B   
ATOM   3567  NE  ARG   237      33.508  -3.134   0.827  1.00 10.00      B   
ATOM   3568  HE  ARG   237      33.904  -2.240   0.949  1.00 10.00      B   
ATOM   3569  CZ  ARG   237      34.297  -4.202   0.912  1.00 10.00      B   
ATOM   3570  NH1 ARG   237      33.786  -5.423   0.796  1.00 10.00      B   
ATOM   3571 HH11 ARG   237      32.759  -5.553   0.648  1.00 10.00      B   
ATOM   3572 HH12 ARG   237      34.403  -6.262   0.856  1.00 10.00      B   
ATOM   3573  NH2 ARG   237      35.594  -4.044   1.132  1.00 10.00      B   
ATOM   3574 HH21 ARG   237      35.992  -3.087   1.240  1.00 10.00      B   
ATOM   3575 HH22 ARG   237      36.223  -4.873   1.195  1.00 10.00      B   
ATOM   3576  C   ARG   237      30.250  -3.230  -3.529  1.00 10.00      B   
ATOM   3577  O   ARG   237      30.925  -3.264  -4.558  1.00 10.00      B   
ATOM   3578  N   THR   238      29.406  -2.253  -3.254  1.00 10.00      B   
ATOM   3579  HN  THR   238      28.902  -2.279  -2.411  1.00 10.00      B   
ATOM   3580  CA  THR   238      29.212  -1.135  -4.157  1.00 10.00      B   
ATOM   3581  CB  THR   238      27.728  -1.008  -4.571  1.00 10.00      B   
ATOM   3582  OG1 THR   238      27.192  -2.313  -4.851  1.00 10.00      B   
ATOM   3583  HG1 THR   238      26.332  -2.221  -5.294  1.00 10.00      B   
ATOM   3584  CG2 THR   238      27.589  -0.138  -5.808  1.00 10.00      B   
ATOM   3585  C   THR   238      29.681   0.157  -3.490  1.00 10.00      B   
ATOM   3586  O   THR   238      29.231   0.495  -2.396  1.00 10.00      B   
ATOM   3587  N   ILE   239      30.604   0.862  -4.133  1.00 10.00      B   
ATOM   3588  HN  ILE   239      30.932   0.543  -5.005  1.00 10.00      B   
ATOM   3589  CA  ILE   239      31.129   2.107  -3.589  1.00 10.00      B   
ATOM   3590  CB  ILE   239      32.654   2.031  -3.336  1.00 10.00      B   
ATOM   3591  CG1 ILE   239      33.002   0.769  -2.537  1.00 10.00      B   
ATOM   3592  CG2 ILE   239      33.138   3.271  -2.595  1.00 10.00      B   
ATOM   3593  CD1 ILE   239      34.488   0.548  -2.346  1.00 10.00      B   
ATOM   3594  C   ILE   239      30.822   3.268  -4.531  1.00 10.00      B   
ATOM   3595  O   ILE   239      30.988   3.158  -5.750  1.00 10.00      B   
ATOM   3596  N   LEU   240      30.364   4.373  -3.963  1.00 10.00      B   
ATOM   3597  HN  LEU   240      30.248   4.395  -2.984  1.00 10.00      B   
ATOM   3598  CA  LEU   240      30.025   5.553  -4.740  1.00 10.00      B   
ATOM   3599  CB  LEU   240      28.505   5.699  -4.822  1.00 10.00      B   
ATOM   3600  CG  LEU   240      27.974   6.848  -5.680  1.00 10.00      B   
ATOM   3601  CD1 LEU   240      28.606   6.827  -7.062  1.00 10.00      B   
ATOM   3602  CD2 LEU   240      26.465   6.759  -5.795  1.00 10.00      B   
ATOM   3603  C   LEU   240      30.647   6.801  -4.124  1.00 10.00      B   
ATOM   3604  O   LEU   240      30.360   7.150  -2.978  1.00 10.00      B   
ATOM   3605  N   VAL   241      31.508   7.457  -4.887  1.00 10.00      B   
ATOM   3606  HN  VAL   241      31.701   7.120  -5.793  1.00 10.00      B   
ATOM   3607  CA  VAL   241      32.177   8.664  -4.423  1.00 10.00      B   
ATOM   3608  CB  VAL   241      33.712   8.563  -4.572  1.00 10.00      B   
ATOM   3609  CG1 VAL   241      34.395   9.780  -3.964  1.00 10.00      B   
ATOM   3610  CG2 VAL   241      34.233   7.282  -3.936  1.00 10.00      B   
ATOM   3611  C   VAL   241      31.677   9.883  -5.191  1.00 10.00      B   
ATOM   3612  O   VAL   241      31.727   9.918  -6.424  1.00 10.00      B   
ATOM   3613  N   ALA   242      31.163  10.855  -4.459  1.00 10.00      B   
ATOM   3614  HN  ALA   242      31.106  10.738  -3.483  1.00 10.00      B   
ATOM   3615  CA  ALA   242      30.663  12.086  -5.050  1.00 10.00      B   
ATOM   3616  CB  ALA   242      29.194  12.278  -4.702  1.00 10.00      B   
ATOM   3617  C   ALA   242      31.475  13.270  -4.551  1.00 10.00      B   
ATOM   3618  O   ALA   242      31.662  13.439  -3.344  1.00 10.00      B   
ATOM   3619  N   ASP   243      31.975  14.072  -5.477  1.00 10.00      B   
ATOM   3620  HN  ASP   243      31.816  13.872  -6.425  1.00 10.00      B   
ATOM   3621  CA  ASP   243      32.758  15.246  -5.122  1.00 10.00      B   
ATOM   3622  CB  ASP   243      33.787  15.559  -6.214  1.00 10.00      B   
ATOM   3623  CG  ASP   243      35.050  16.208  -5.675  1.00 10.00      B   
ATOM   3624  OD1 ASP   243      34.985  17.370  -5.221  1.00 10.00      B   
ATOM   3625  OD2 ASP   243      36.121  15.564  -5.709  1.00 10.00      B   
ATOM   3626  C   ASP   243      31.830  16.438  -4.888  1.00 10.00      B   
ATOM   3627  O   ASP   243      30.641  16.262  -4.612  1.00 10.00      B   
ATOM   3628  N   GLU   244      32.366  17.641  -4.983  1.00 10.00      B   
ATOM   3629  HN  GLU   244      33.322  17.726  -5.206  1.00 10.00      B   
ATOM   3630  CA  GLU   244      31.578  18.842  -4.774  1.00 10.00      B   
ATOM   3631  CB  GLU   244      32.457  19.974  -4.248  1.00 10.00      B   
ATOM   3632  CG  GLU   244      33.190  19.632  -2.962  1.00 10.00      B   
ATOM   3633  CD  GLU   244      34.081  20.755  -2.479  1.00 10.00      B   
ATOM   3634  OE1 GLU   244      34.444  21.627  -3.297  1.00 10.00      B   
ATOM   3635  OE2 GLU   244      34.430  20.767  -1.275  1.00 10.00      B   
ATOM   3636  C   GLU   244      30.870  19.269  -6.053  1.00 10.00      B   
ATOM   3637  O   GLU   244      31.421  19.147  -7.146  1.00 10.00      B   
ATOM   3638  N   ASP   245      29.641  19.755  -5.904  1.00 10.00      B   
ATOM   3639  HN  ASP   245      29.258  19.794  -4.998  1.00 10.00      B   
ATOM   3640  CA  ASP   245      28.834  20.225  -7.032  1.00 10.00      B   
ATOM   3641  CB  ASP   245      29.504  21.411  -7.746  1.00 10.00      B   
ATOM   3642  CG  ASP   245      29.934  22.513  -6.800  1.00 10.00      B   
ATOM   3643  OD1 ASP   245      29.083  23.344  -6.418  1.00 10.00      B   
ATOM   3644  OD2 ASP   245      31.130  22.561  -6.436  1.00 10.00      B   
ATOM   3645  C   ASP   245      28.564  19.100  -8.022  1.00 10.00      B   
ATOM   3646  O   ASP   245      28.371  19.339  -9.215  1.00 10.00      B   
ATOM   3647  N   SER   246      28.553  17.874  -7.525  1.00 10.00      B   
ATOM   3648  HN  SER   246      28.713  17.745  -6.568  1.00 10.00      B   
ATOM   3649  CA  SER   246      28.314  16.713  -8.364  1.00 10.00      B   
ATOM   3650  CB  SER   246      29.283  15.591  -7.994  1.00 10.00      B   
ATOM   3651  OG  SER   246      30.608  16.084  -7.882  1.00 10.00      B   
ATOM   3652  HG  SER   246      31.081  15.939  -8.714  1.00 10.00      B   
ATOM   3653  C   SER   246      26.872  16.231  -8.235  1.00 10.00      B   
ATOM   3654  O   SER   246      26.185  16.533  -7.253  1.00 10.00      B   
ATOM   3655  N   TYR   247      26.423  15.480  -9.229  1.00 10.00      B   
ATOM   3656  HN  TYR   247      27.025  15.271  -9.976  1.00 10.00      B   
ATOM   3657  CA  TYR   247      25.071  14.942  -9.244  1.00 10.00      B   
ATOM   3658  CB  TYR   247      24.102  15.971  -9.836  1.00 10.00      B   
ATOM   3659  CG  TYR   247      22.675  15.492 -10.009  1.00 10.00      B   
ATOM   3660  CD1 TYR   247      21.736  15.651  -8.997  1.00 10.00      B   
ATOM   3661  CD2 TYR   247      22.262  14.894 -11.194  1.00 10.00      B   
ATOM   3662  CE1 TYR   247      20.429  15.228  -9.162  1.00 10.00      B   
ATOM   3663  CE2 TYR   247      20.961  14.466 -11.365  1.00 10.00      B   
ATOM   3664  CZ  TYR   247      20.048  14.635 -10.348  1.00 10.00      B   
ATOM   3665  OH  TYR   247      18.748  14.219 -10.523  1.00 10.00      B   
ATOM   3666  HH  TYR   247      18.149  14.873 -10.139  1.00 10.00      B   
ATOM   3667  C   TYR   247      25.044  13.661 -10.065  1.00 10.00      B   
ATOM   3668  O   TYR   247      25.459  13.653 -11.228  1.00 10.00      B   
ATOM   3669  N   VAL   248      24.559  12.585  -9.465  1.00 10.00      B   
ATOM   3670  HN  VAL   248      24.237  12.652  -8.538  1.00 10.00      B   
ATOM   3671  CA  VAL   248      24.492  11.307 -10.154  1.00 10.00      B   
ATOM   3672  CB  VAL   248      25.841  10.547 -10.080  1.00 10.00      B   
ATOM   3673  CG1 VAL   248      26.062   9.930  -8.704  1.00 10.00      B   
ATOM   3674  CG2 VAL   248      25.935   9.493 -11.172  1.00 10.00      B   
ATOM   3675  C   VAL   248      23.366  10.429  -9.612  1.00 10.00      B   
ATOM   3676  O   VAL   248      23.014  10.498  -8.430  1.00 10.00      B   
ATOM   3677  N   SER   249      22.789   9.630 -10.493  1.00 10.00      B   
ATOM   3678  HN  SER   249      23.092   9.652 -11.428  1.00 10.00      B   
ATOM   3679  CA  SER   249      21.727   8.715 -10.127  1.00 10.00      B   
ATOM   3680  CB  SER   249      20.459   9.031 -10.915  1.00 10.00      B   
ATOM   3681  OG  SER   249      20.075  10.385 -10.729  1.00 10.00      B   
ATOM   3682  HG  SER   249      20.735  10.956 -11.135  1.00 10.00      B   
ATOM   3683  C   SER   249      22.188   7.292 -10.410  1.00 10.00      B   
ATOM   3684  O   SER   249      22.749   7.016 -11.473  1.00 10.00      B   
ATOM   3685  N   TYR   250      21.983   6.402  -9.453  1.00 10.00      B   
ATOM   3686  HN  TYR   250      21.533   6.682  -8.622  1.00 10.00      B   
ATOM   3687  CA  TYR   250      22.401   5.017  -9.605  1.00 10.00      B   
ATOM   3688  CB  TYR   250      23.591   4.720  -8.685  1.00 10.00      B   
ATOM   3689  CG  TYR   250      24.115   3.302  -8.761  1.00 10.00      B   
ATOM   3690  CD1 TYR   250      24.670   2.804  -9.934  1.00 10.00      B   
ATOM   3691  CD2 TYR   250      24.065   2.465  -7.654  1.00 10.00      B   
ATOM   3692  CE1 TYR   250      25.159   1.514  -9.999  1.00 10.00      B   
ATOM   3693  CE2 TYR   250      24.551   1.173  -7.712  1.00 10.00      B   
ATOM   3694  CZ  TYR   250      25.097   0.703  -8.886  1.00 10.00      B   
ATOM   3695  OH  TYR   250      25.584  -0.585  -8.948  1.00 10.00      B   
ATOM   3696  HH  TYR   250      26.547  -0.564  -8.933  1.00 10.00      B   
ATOM   3697  C   TYR   250      21.253   4.062  -9.320  1.00 10.00      B   
ATOM   3698  O   TYR   250      20.580   4.168  -8.293  1.00 10.00      B   
ATOM   3699  N   ILE   251      21.020   3.149 -10.245  1.00 10.00      B   
ATOM   3700  HN  ILE   251      21.572   3.141 -11.060  1.00 10.00      B   
ATOM   3701  CA  ILE   251      19.966   2.162 -10.095  1.00 10.00      B   
ATOM   3702  CB  ILE   251      18.930   2.225 -11.243  1.00 10.00      B   
ATOM   3703  CG1 ILE   251      18.343   3.635 -11.379  1.00 10.00      B   
ATOM   3704  CG2 ILE   251      17.817   1.213 -11.016  1.00 10.00      B   
ATOM   3705  CD1 ILE   251      19.065   4.509 -12.383  1.00 10.00      B   
ATOM   3706  C   ILE   251      20.575   0.764 -10.031  1.00 10.00      B   
ATOM   3707  O   ILE   251      21.127   0.273 -11.013  1.00 10.00      B   
ATOM   3708  N   GLU   252      20.491   0.140  -8.868  1.00 10.00      B   
ATOM   3709  HN  GLU   252      20.036   0.585  -8.116  1.00 10.00      B   
ATOM   3710  CA  GLU   252      21.032  -1.194  -8.675  1.00 10.00      B   
ATOM   3711  CB  GLU   252      21.914  -1.224  -7.423  1.00 10.00      B   
ATOM   3712  CG  GLU   252      22.782  -2.465  -7.297  1.00 10.00      B   
ATOM   3713  CD  GLU   252      23.453  -2.568  -5.945  1.00 10.00      B   
ATOM   3714  OE1 GLU   252      24.694  -2.436  -5.872  1.00 10.00      B   
ATOM   3715  OE2 GLU   252      22.741  -2.785  -4.942  1.00 10.00      B   
ATOM   3716  C   GLU   252      19.892  -2.195  -8.533  1.00 10.00      B   
ATOM   3717  O   GLU   252      18.804  -1.843  -8.072  1.00 10.00      B   
ATOM   3718  N   GLY   253      20.127  -3.430  -8.945  1.00 10.00      B   
ATOM   3719  HN  GLY   253      20.999  -3.655  -9.336  1.00 10.00      B   
ATOM   3720  CA  GLY   253      19.101  -4.438  -8.832  1.00 10.00      B   
ATOM   3721  C   GLY   253      19.318  -5.608  -9.765  1.00 10.00      B   
ATOM   3722  O   GLY   253      20.195  -5.571 -10.629  1.00 10.00      B   
ATOM   3723  N   CYS   254      18.508  -6.643  -9.587  1.00 10.00      B   
ATOM   3724  HN  CYS   254      17.822  -6.592  -8.887  1.00 10.00      B   
ATOM   3725  CA  CYS   254      18.587  -7.849 -10.399  1.00 10.00      B   
ATOM   3726  CB  CYS   254      19.905  -8.596 -10.143  1.00 10.00      B   
ATOM   3727  SG  CYS   254      20.542  -8.447  -8.456  1.00 10.00      B   
ATOM   3728  HG  CYS   254      21.677  -7.760  -8.517  1.00 10.00      B   
ATOM   3729  C   CYS   254      17.405  -8.764 -10.101  1.00 10.00      B   
ATOM   3730  O   CYS   254      17.221  -9.205  -8.965  1.00 10.00      B   
ATOM   3731  N   SER   255      16.600  -9.028 -11.116  1.00 10.00      B   
ATOM   3732  HN  SER   255      16.790  -8.634 -11.992  1.00 10.00      B   
ATOM   3733  CA  SER   255      15.443  -9.898 -10.966  1.00 10.00      B   
ATOM   3734  CB  SER   255      14.226  -9.284 -11.660  1.00 10.00      B   
ATOM   3735  OG  SER   255      14.008  -7.953 -11.211  1.00 10.00      B   
ATOM   3736  HG  SER   255      13.978  -7.359 -11.970  1.00 10.00      B   
ATOM   3737  C   SER   255      15.751 -11.269 -11.551  1.00 10.00      B   
ATOM   3738  O   SER   255      16.076 -11.379 -12.737  1.00 10.00      B   
ATOM   3739  N   ALA   256      15.657 -12.303 -10.721  1.00 10.00      B   
ATOM   3740  HN  ALA   256      15.375 -12.148  -9.793  1.00 10.00      B   
ATOM   3741  CA  ALA   256      15.949 -13.666 -11.153  1.00 10.00      B   
ATOM   3742  CB  ALA   256      17.455 -13.847 -11.284  1.00 10.00      B   
ATOM   3743  C   ALA   256      15.383 -14.684 -10.162  1.00 10.00      B   
ATOM   3744  O   ALA   256      15.103 -14.345  -9.010  1.00 10.00      B   
ATOM   3745  N   PRO   257      15.193 -15.944 -10.598  1.00 10.00      B   
ATOM   3746  CA  PRO   257      14.674 -17.009  -9.733  1.00 10.00      B   
ATOM   3747  CB  PRO   257      14.375 -18.148 -10.712  1.00 10.00      B   
ATOM   3748  CG  PRO   257      15.307 -17.920 -11.851  1.00 10.00      B   
ATOM   3749  CD  PRO   257      15.456 -16.429 -11.969  1.00 10.00      B   
ATOM   3750  C   PRO   257      15.717 -17.451  -8.705  1.00 10.00      B   
ATOM   3751  O   PRO   257      16.925 -17.344  -8.941  1.00 10.00      B   
ATOM   3752  N   VAL   258      15.250 -17.941  -7.564  1.00 10.00      B   
ATOM   3753  HN  VAL   258      14.276 -18.015  -7.435  1.00 10.00      B   
ATOM   3754  CA  VAL   258      16.148 -18.388  -6.505  1.00 10.00      B   
ATOM   3755  CB  VAL   258      15.588 -18.105  -5.092  1.00 10.00      B   
ATOM   3756  CG1 VAL   258      15.340 -16.618  -4.895  1.00 10.00      B   
ATOM   3757  CG2 VAL   258      14.323 -18.906  -4.825  1.00 10.00      B   
ATOM   3758  C   VAL   258      16.478 -19.872  -6.644  1.00 10.00      B   
ATOM   3759  O   VAL   258      16.211 -20.484  -7.678  1.00 10.00      B   
ATOM   3760  N   ARG   259      17.060 -20.439  -5.599  1.00 10.00      B   
ATOM   3761  HN  ARG   259      17.228 -19.899  -4.795  1.00 10.00      B   
ATOM   3762  CA  ARG   259      17.434 -21.842  -5.592  1.00 10.00      B   
ATOM   3763  CB  ARG   259      18.933 -21.979  -5.325  1.00 10.00      B   
ATOM   3764  CG  ARG   259      19.814 -21.541  -6.484  1.00 10.00      B   
ATOM   3765  CD  ARG   259      21.253 -21.341  -6.041  1.00 10.00      B   
ATOM   3766  NE  ARG   259      21.801 -22.529  -5.393  1.00 10.00      B   
ATOM   3767  HE  ARG   259      21.506 -23.406  -5.736  1.00 10.00      B   
ATOM   3768  CZ  ARG   259      22.671 -22.497  -4.383  1.00 10.00      B   
ATOM   3769  NH1 ARG   259      23.093 -21.336  -3.898  1.00 10.00      B   
ATOM   3770 HH11 ARG   259      23.774 -21.315  -3.108  1.00 10.00      B   
ATOM   3771 HH12 ARG   259      22.744 -20.438  -4.305  1.00 10.00      B   
ATOM   3772  NH2 ARG   259      23.113 -23.626  -3.852  1.00 10.00      B   
ATOM   3773 HH21 ARG   259      22.780 -24.544  -4.223  1.00 10.00      B   
ATOM   3774 HH22 ARG   259      23.799 -23.604  -3.065  1.00 10.00      B   
ATOM   3775  C   ARG   259      16.645 -22.595  -4.527  1.00 10.00      B   
ATOM   3776  O   ARG   259      15.729 -22.042  -3.914  1.00 10.00      B   
ATOM   3777  N   ASP   260      17.000 -23.854  -4.311  1.00 10.00      B   
ATOM   3778  HN  ASP   260      17.736 -24.242  -4.833  1.00 10.00      B   
ATOM   3779  CA  ASP   260      16.323 -24.679  -3.317  1.00 10.00      B   
ATOM   3780  CB  ASP   260      16.106 -26.111  -3.831  1.00 10.00      B   
ATOM   3781  CG  ASP   260      17.370 -26.952  -3.845  1.00 10.00      B   
ATOM   3782  OD1 ASP   260      18.195 -26.786  -4.775  1.00 10.00      B   
ATOM   3783  OD2 ASP   260      17.543 -27.796  -2.937  1.00 10.00      B   
ATOM   3784  C   ASP   260      17.090 -24.682  -1.997  1.00 10.00      B   
ATOM   3785  O   ASP   260      16.635 -25.240  -0.997  1.00 10.00      B   
ATOM   3786  N   SER   261      18.251 -24.045  -2.000  1.00 10.00      B   
ATOM   3787  HN  SER   261      18.556 -23.615  -2.827  1.00 10.00      B   
ATOM   3788  CA  SER   261      19.088 -23.966  -0.811  1.00 10.00      B   
ATOM   3789  CB  SER   261      20.511 -24.414  -1.150  1.00 10.00      B   
ATOM   3790  OG  SER   261      20.492 -25.556  -1.989  1.00 10.00      B   
ATOM   3791  HG  SER   261      20.067 -26.285  -1.521  1.00 10.00      B   
ATOM   3792  C   SER   261      19.104 -22.543  -0.254  1.00 10.00      B   
ATOM   3793  O   SER   261      18.655 -21.603  -0.915  1.00 10.00      B   
ATOM   3794  N   TYR   262      19.606 -22.396   0.967  1.00 10.00      B   
ATOM   3795  HN  TYR   262      19.929 -23.189   1.447  1.00 10.00      B   
ATOM   3796  CA  TYR   262      19.693 -21.093   1.614  1.00 10.00      B   
ATOM   3797  CB  TYR   262      19.766 -21.244   3.139  1.00 10.00      B   
ATOM   3798  CG  TYR   262      18.512 -21.787   3.787  1.00 10.00      B   
ATOM   3799  CD1 TYR   262      18.444 -23.103   4.229  1.00 10.00      B   
ATOM   3800  CD2 TYR   262      17.399 -20.978   3.970  1.00 10.00      B   
ATOM   3801  CE1 TYR   262      17.303 -23.596   4.835  1.00 10.00      B   
ATOM   3802  CE2 TYR   262      16.254 -21.462   4.572  1.00 10.00      B   
ATOM   3803  CZ  TYR   262      16.211 -22.771   5.004  1.00 10.00      B   
ATOM   3804  OH  TYR   262      15.074 -23.253   5.615  1.00 10.00      B   
ATOM   3805  HH  TYR   262      14.355 -23.290   4.976  1.00 10.00      B   
ATOM   3806  C   TYR   262      20.926 -20.339   1.127  1.00 10.00      B   
ATOM   3807  O   TYR   262      22.028 -20.539   1.641  1.00 10.00      B   
ATOM   3808  N   GLN   263      20.749 -19.494   0.123  1.00 10.00      B   
ATOM   3809  HN  GLN   263      19.854 -19.385  -0.262  1.00 10.00      B   
ATOM   3810  CA  GLN   263      21.859 -18.720  -0.411  1.00 10.00      B   
ATOM   3811  CB  GLN   263      21.649 -18.388  -1.893  1.00 10.00      B   
ATOM   3812  CG  GLN   263      22.757 -17.538  -2.502  1.00 10.00      B   
ATOM   3813  CD  GLN   263      22.834 -17.658  -4.014  1.00 10.00      B   
ATOM   3814  OE1 GLN   263      22.529 -18.707  -4.584  1.00 10.00      B   
ATOM   3815  NE2 GLN   263      23.253 -16.590  -4.676  1.00 10.00      B   
ATOM   3816 HE21 GLN   263      23.489 -15.788  -4.165  1.00 10.00      B   
ATOM   3817 HE22 GLN   263      23.311 -16.647  -5.657  1.00 10.00      B   
ATOM   3818  C   GLN   263      22.068 -17.449   0.403  1.00 10.00      B   
ATOM   3819  O   GLN   263      21.180 -16.598   0.489  1.00 10.00      B   
ATOM   3820  N   LEU   264      23.239 -17.338   1.010  1.00 10.00      B   
ATOM   3821  HN  LEU   264      23.898 -18.056   0.909  1.00 10.00      B   
ATOM   3822  CA  LEU   264      23.582 -16.179   1.819  1.00 10.00      B   
ATOM   3823  CB  LEU   264      24.650 -16.547   2.856  1.00 10.00      B   
ATOM   3824  CG  LEU   264      25.091 -15.432   3.808  1.00 10.00      B   
ATOM   3825  CD1 LEU   264      23.944 -15.008   4.712  1.00 10.00      B   
ATOM   3826  CD2 LEU   264      26.290 -15.875   4.630  1.00 10.00      B   
ATOM   3827  C   LEU   264      24.077 -15.039   0.936  1.00 10.00      B   
ATOM   3828  O   LEU   264      25.152 -15.122   0.343  1.00 10.00      B   
ATOM   3829  N   HIS   265      23.277 -13.988   0.834  1.00 10.00      B   
ATOM   3830  HN  HIS   265      22.419 -13.993   1.309  1.00 10.00      B   
ATOM   3831  CA  HIS   265      23.634 -12.829   0.034  1.00 10.00      B   
ATOM   3832  CB  HIS   265      22.540 -12.534  -1.000  1.00 10.00      B   
ATOM   3833  CG  HIS   265      22.793 -11.333  -1.866  1.00 10.00      B   
ATOM   3834  ND1 HIS   265      21.833 -10.374  -2.118  1.00 10.00      B   
ATOM   3835  HD1 HIS   265      20.917 -10.368  -1.752  1.00 10.00      B   
ATOM   3836  CD2 HIS   265      23.898 -10.940  -2.546  1.00 10.00      B   
ATOM   3837  CE1 HIS   265      22.334  -9.449  -2.917  1.00 10.00      B   
ATOM   3838  NE2 HIS   265      23.584  -9.771  -3.189  1.00 10.00      B   
ATOM   3839  HE2 HIS   265      24.199  -9.245  -3.767  1.00 10.00      B   
ATOM   3840  C   HIS   265      23.869 -11.619   0.933  1.00 10.00      B   
ATOM   3841  O   HIS   265      22.922 -11.028   1.459  1.00 10.00      B   
ATOM   3842  N   ALA   266      25.133 -11.262   1.108  1.00 10.00      B   
ATOM   3843  HN  ALA   266      25.840 -11.766   0.647  1.00 10.00      B   
ATOM   3844  CA  ALA   266      25.503 -10.127   1.942  1.00 10.00      B   
ATOM   3845  CB  ALA   266      26.373 -10.574   3.107  1.00 10.00      B   
ATOM   3846  C   ALA   266      26.223  -9.078   1.105  1.00 10.00      B   
ATOM   3847  O   ALA   266      27.232  -9.372   0.458  1.00 10.00      B   
ATOM   3848  N   ALA   267      25.702  -7.863   1.114  1.00 10.00      B   
ATOM   3849  HN  ALA   267      24.898  -7.691   1.653  1.00 10.00      B   
ATOM   3850  CA  ALA   267      26.290  -6.776   0.347  1.00 10.00      B   
ATOM   3851  CB  ALA   267      25.441  -6.470  -0.879  1.00 10.00      B   
ATOM   3852  C   ALA   267      26.460  -5.527   1.197  1.00 10.00      B   
ATOM   3853  O   ALA   267      25.665  -5.261   2.099  1.00 10.00      B   
ATOM   3854  N   VAL   268      27.511  -4.775   0.912  1.00 10.00      B   
ATOM   3855  HN  VAL   268      28.116  -5.058   0.191  1.00 10.00      B   
ATOM   3856  CA  VAL   268      27.802  -3.539   1.629  1.00 10.00      B   
ATOM   3857  CB  VAL   268      29.081  -3.683   2.489  1.00 10.00      B   
ATOM   3858  CG1 VAL   268      29.567  -2.333   2.992  1.00 10.00      B   
ATOM   3859  CG2 VAL   268      28.830  -4.623   3.660  1.00 10.00      B   
ATOM   3860  C   VAL   268      27.974  -2.402   0.623  1.00 10.00      B   
ATOM   3861  O   VAL   268      28.534  -2.605  -0.456  1.00 10.00      B   
ATOM   3862  N   VAL   269      27.472  -1.219   0.958  1.00 10.00      B   
ATOM   3863  HN  VAL   269      27.035  -1.109   1.830  1.00 10.00      B   
ATOM   3864  CA  VAL   269      27.574  -0.072   0.065  1.00 10.00      B   
ATOM   3865  CB  VAL   269      26.231   0.227  -0.636  1.00 10.00      B   
ATOM   3866  CG1 VAL   269      26.279   1.562  -1.365  1.00 10.00      B   
ATOM   3867  CG2 VAL   269      25.885  -0.892  -1.603  1.00 10.00      B   
ATOM   3868  C   VAL   269      28.055   1.169   0.806  1.00 10.00      B   
ATOM   3869  O   VAL   269      27.501   1.536   1.846  1.00 10.00      B   
ATOM   3870  N   GLU   270      29.083   1.805   0.260  1.00 10.00      B   
ATOM   3871  HN  GLU   270      29.466   1.461  -0.577  1.00 10.00      B   
ATOM   3872  CA  GLU   270      29.651   3.006   0.848  1.00 10.00      B   
ATOM   3873  CB  GLU   270      31.158   2.834   1.053  1.00 10.00      B   
ATOM   3874  CG  GLU   270      31.550   1.761   2.052  1.00 10.00      B   
ATOM   3875  CD  GLU   270      32.915   2.022   2.654  1.00 10.00      B   
ATOM   3876  OE1 GLU   270      33.001   2.842   3.592  1.00 10.00      B   
ATOM   3877  OE2 GLU   270      33.905   1.416   2.193  1.00 10.00      B   
ATOM   3878  C   GLU   270      29.402   4.210  -0.054  1.00 10.00      B   
ATOM   3879  O   GLU   270      29.952   4.294  -1.154  1.00 10.00      B   
ATOM   3880  N   VAL   271      28.557   5.126   0.396  1.00 10.00      B   
ATOM   3881  HN  VAL   271      28.119   4.994   1.267  1.00 10.00      B   
ATOM   3882  CA  VAL   271      28.255   6.322  -0.376  1.00 10.00      B   
ATOM   3883  CB  VAL   271      26.733   6.543  -0.535  1.00 10.00      B   
ATOM   3884  CG1 VAL   271      26.455   7.729  -1.450  1.00 10.00      B   
ATOM   3885  CG2 VAL   271      26.056   5.288  -1.067  1.00 10.00      B   
ATOM   3886  C   VAL   271      28.881   7.548   0.283  1.00 10.00      B   
ATOM   3887  O   VAL   271      28.468   7.962   1.365  1.00 10.00      B   
ATOM   3888  N   ILE   272      29.887   8.109  -0.367  1.00 10.00      B   
ATOM   3889  HN  ILE   272      30.167   7.729  -1.231  1.00 10.00      B   
ATOM   3890  CA  ILE   272      30.576   9.285   0.149  1.00 10.00      B   
ATOM   3891  CB  ILE   272      32.113   9.165   0.004  1.00 10.00      B   
ATOM   3892  CG1 ILE   272      32.637   7.914   0.719  1.00 10.00      B   
ATOM   3893  CG2 ILE   272      32.795  10.408   0.554  1.00 10.00      B   
ATOM   3894  CD1 ILE   272      32.796   6.704  -0.179  1.00 10.00      B   
ATOM   3895  C   ILE   272      30.093  10.531  -0.588  1.00 10.00      B   
ATOM   3896  O   ILE   272      30.352  10.692  -1.782  1.00 10.00      B   
ATOM   3897  N   ILE   273      29.395  11.408   0.121  1.00 10.00      B   
ATOM   3898  HN  ILE   273      29.233  11.236   1.076  1.00 10.00      B   
ATOM   3899  CA  ILE   273      28.859  12.624  -0.474  1.00 10.00      B   
ATOM   3900  CB  ILE   273      27.367  12.794  -0.117  1.00 10.00      B   
ATOM   3901  CG1 ILE   273      26.642  11.449  -0.237  1.00 10.00      B   
ATOM   3902  CG2 ILE   273      26.710  13.827  -1.021  1.00 10.00      B   
ATOM   3903  CD1 ILE   273      25.213  11.475   0.255  1.00 10.00      B   
ATOM   3904  C   ILE   273      29.638  13.857  -0.010  1.00 10.00      B   
ATOM   3905  O   ILE   273      30.090  13.924   1.136  1.00 10.00      B   
ATOM   3906  N   HIS   274      29.801  14.825  -0.908  1.00 10.00      B   
ATOM   3907  HN  HIS   274      29.429  14.708  -1.807  1.00 10.00      B   
ATOM   3908  CA  HIS   274      30.519  16.057  -0.595  1.00 10.00      B   
ATOM   3909  CB  HIS   274      31.777  16.200  -1.464  1.00 10.00      B   
ATOM   3910  CG  HIS   274      32.940  15.370  -1.006  1.00 10.00      B   
ATOM   3911  ND1 HIS   274      33.027  14.821   0.257  1.00 10.00      B   
ATOM   3912  HD1 HIS   274      32.354  14.912   0.970  1.00 10.00      B   
ATOM   3913  CD2 HIS   274      34.079  15.010  -1.645  1.00 10.00      B   
ATOM   3914  CE1 HIS   274      34.168  14.165   0.374  1.00 10.00      B   
ATOM   3915  NE2 HIS   274      34.823  14.265  -0.764  1.00 10.00      B   
ATOM   3916  HE2 HIS   274      35.713  13.886  -0.942  1.00 10.00      B   
ATOM   3917  C   HIS   274      29.612  17.284  -0.743  1.00 10.00      B   
ATOM   3918  O   HIS   274      28.398  17.153  -0.931  1.00 10.00      B   
ATOM   3919  N   LYS   275      30.213  18.467  -0.664  1.00 10.00      B   
ATOM   3920  HN  LYS   275      31.185  18.495  -0.536  1.00 10.00      B   
ATOM   3921  CA  LYS   275      29.483  19.729  -0.767  1.00 10.00      B   
ATOM   3922  CB  LYS   275      30.445  20.905  -0.572  1.00 10.00      B   
ATOM   3923  CG  LYS   275      29.811  22.280  -0.720  1.00 10.00      B   
ATOM   3924  CD  LYS   275      30.852  23.382  -0.614  1.00 10.00      B   
ATOM   3925  CE  LYS   275      30.254  24.743  -0.927  1.00 10.00      B   
ATOM   3926  NZ  LYS   275      31.258  25.826  -0.781  1.00 10.00      B   
ATOM   3927  HZ1 LYS   275      30.843  26.736  -1.053  1.00 10.00      B   
ATOM   3928  HZ2 LYS   275      32.082  25.639  -1.387  1.00 10.00      B   
ATOM   3929  HZ3 LYS   275      31.575  25.885   0.207  1.00 10.00      B   
ATOM   3930  C   LYS   275      28.750  19.869  -2.101  1.00 10.00      B   
ATOM   3931  O   LYS   275      29.311  19.600  -3.156  1.00 10.00      B   
ATOM   3932  N   ASN   276      27.486  20.287  -2.027  1.00 10.00      B   
ATOM   3933  HN  ASN   276      27.105  20.468  -1.138  1.00 10.00      B   
ATOM   3934  CA  ASN   276      26.637  20.495  -3.207  1.00 10.00      B   
ATOM   3935  CB  ASN   276      27.179  21.612  -4.108  1.00 10.00      B   
ATOM   3936  CG  ASN   276      27.160  22.984  -3.459  1.00 10.00      B   
ATOM   3937  OD1 ASN   276      26.405  23.239  -2.522  1.00 10.00      B   
ATOM   3938  ND2 ASN   276      27.984  23.883  -3.971  1.00 10.00      B   
ATOM   3939 HD21 ASN   276      28.555  23.610  -4.732  1.00 10.00      B   
ATOM   3940 HD22 ASN   276      27.989  24.785  -3.584  1.00 10.00      B   
ATOM   3941  C   ASN   276      26.429  19.221  -4.020  1.00 10.00      B   
ATOM   3942  O   ASN   276      25.989  19.269  -5.170  1.00 10.00      B   
ATOM   3943  N   ALA   277      26.738  18.081  -3.430  1.00 10.00      B   
ATOM   3944  HN  ALA   277      27.079  18.088  -2.511  1.00 10.00      B   
ATOM   3945  CA  ALA   277      26.577  16.816  -4.120  1.00 10.00      B   
ATOM   3946  CB  ALA   277      27.693  15.855  -3.762  1.00 10.00      B   
ATOM   3947  C   ALA   277      25.221  16.198  -3.822  1.00 10.00      B   
ATOM   3948  O   ALA   277      24.799  16.125  -2.665  1.00 10.00      B   
ATOM   3949  N   GLU   278      24.540  15.775  -4.873  1.00 10.00      B   
ATOM   3950  HN  GLU   278      24.930  15.887  -5.768  1.00 10.00      B   
ATOM   3951  CA  GLU   278      23.236  15.147  -4.750  1.00 10.00      B   
ATOM   3952  CB  GLU   278      22.152  16.026  -5.369  1.00 10.00      B   
ATOM   3953  CG  GLU   278      21.870  17.279  -4.560  1.00 10.00      B   
ATOM   3954  CD  GLU   278      20.907  18.224  -5.239  1.00 10.00      B   
ATOM   3955  OE1 GLU   278      19.934  17.752  -5.851  1.00 10.00      B   
ATOM   3956  OE2 GLU   278      21.121  19.453  -5.148  1.00 10.00      B   
ATOM   3957  C   GLU   278      23.268  13.776  -5.401  1.00 10.00      B   
ATOM   3958  O   GLU   278      23.540  13.648  -6.598  1.00 10.00      B   
ATOM   3959  N   VAL   279      23.009  12.753  -4.607  1.00 10.00      B   
ATOM   3960  HN  VAL   279      22.778  12.919  -3.664  1.00 10.00      B   
ATOM   3961  CA  VAL   279      23.044  11.389  -5.096  1.00 10.00      B   
ATOM   3962  CB  VAL   279      24.116  10.563  -4.350  1.00 10.00      B   
ATOM   3963  CG1 VAL   279      24.171   9.141  -4.881  1.00 10.00      B   
ATOM   3964  CG2 VAL   279      25.480  11.230  -4.464  1.00 10.00      B   
ATOM   3965  C   VAL   279      21.691  10.702  -4.961  1.00 10.00      B   
ATOM   3966  O   VAL   279      21.013  10.822  -3.940  1.00 10.00      B   
ATOM   3967  N   LYS   280      21.299  10.002  -6.011  1.00 10.00      B   
ATOM   3968  HN  LYS   280      21.873   9.979  -6.809  1.00 10.00      B   
ATOM   3969  CA  LYS   280      20.049   9.265  -6.023  1.00 10.00      B   
ATOM   3970  CB  LYS   280      19.203   9.680  -7.226  1.00 10.00      B   
ATOM   3971  CG  LYS   280      17.723   9.364  -7.090  1.00 10.00      B   
ATOM   3972  CD  LYS   280      16.945   9.903  -8.279  1.00 10.00      B   
ATOM   3973  CE  LYS   280      17.085   8.998  -9.492  1.00 10.00      B   
ATOM   3974  NZ  LYS   280      17.289   9.769 -10.745  1.00 10.00      B   
ATOM   3975  HZ1 LYS   280      17.368   9.116 -11.560  1.00 10.00      B   
ATOM   3976  HZ2 LYS   280      18.163  10.329 -10.685  1.00 10.00      B   
ATOM   3977  HZ3 LYS   280      16.489  10.412 -10.909  1.00 10.00      B   
ATOM   3978  C   LYS   280      20.366   7.777  -6.088  1.00 10.00      B   
ATOM   3979  O   LYS   280      21.125   7.338  -6.957  1.00 10.00      B   
ATOM   3980  N   TYR   281      19.816   7.009  -5.162  1.00 10.00      B   
ATOM   3981  HN  TYR   281      19.219   7.415  -4.486  1.00 10.00      B   
ATOM   3982  CA  TYR   281      20.065   5.577  -5.115  1.00 10.00      B   
ATOM   3983  CB  TYR   281      20.777   5.214  -3.808  1.00 10.00      B   
ATOM   3984  CG  TYR   281      21.593   3.935  -3.851  1.00 10.00      B   
ATOM   3985  CD1 TYR   281      22.853   3.882  -3.271  1.00 10.00      B   
ATOM   3986  CD2 TYR   281      21.106   2.784  -4.458  1.00 10.00      B   
ATOM   3987  CE1 TYR   281      23.602   2.723  -3.296  1.00 10.00      B   
ATOM   3988  CE2 TYR   281      21.849   1.621  -4.489  1.00 10.00      B   
ATOM   3989  CZ  TYR   281      23.096   1.595  -3.905  1.00 10.00      B   
ATOM   3990  OH  TYR   281      23.837   0.435  -3.928  1.00 10.00      B   
ATOM   3991  HH  TYR   281      24.221   0.318  -4.807  1.00 10.00      B   
ATOM   3992  C   TYR   281      18.767   4.794  -5.220  1.00 10.00      B   
ATOM   3993  O   TYR   281      17.888   4.921  -4.371  1.00 10.00      B   
ATOM   3994  N   SER   282      18.653   3.991  -6.264  1.00 10.00      B   
ATOM   3995  HN  SER   282      19.385   3.954  -6.920  1.00 10.00      B   
ATOM   3996  CA  SER   282      17.476   3.163  -6.473  1.00 10.00      B   
ATOM   3997  CB  SER   282      16.806   3.512  -7.805  1.00 10.00      B   
ATOM   3998  OG  SER   282      16.475   4.892  -7.854  1.00 10.00      B   
ATOM   3999  HG  SER   282      16.010   5.138  -7.037  1.00 10.00      B   
ATOM   4000  C   SER   282      17.875   1.689  -6.436  1.00 10.00      B   
ATOM   4001  O   SER   282      18.930   1.314  -6.949  1.00 10.00      B   
ATOM   4002  N   THR   283      17.059   0.865  -5.800  1.00 10.00      B   
ATOM   4003  HN  THR   283      16.241   1.222  -5.384  1.00 10.00      B   
ATOM   4004  CA  THR   283      17.345  -0.559  -5.695  1.00 10.00      B   
ATOM   4005  CB  THR   283      17.933  -0.912  -4.314  1.00 10.00      B   
ATOM   4006  OG1 THR   283      18.951   0.036  -3.969  1.00 10.00      B   
ATOM   4007  HG1 THR   283      19.031   0.683  -4.678  1.00 10.00      B   
ATOM   4008  CG2 THR   283      18.538  -2.307  -4.335  1.00 10.00      B   
ATOM   4009  C   THR   283      16.093  -1.398  -5.938  1.00 10.00      B   
ATOM   4010  O   THR   283      15.211  -1.476  -5.085  1.00 10.00      B   
ATOM   4011  N   VAL   284      16.020  -2.023  -7.108  1.00 10.00      B   
ATOM   4012  HN  VAL   284      16.760  -1.931  -7.748  1.00 10.00      B   
ATOM   4013  CA  VAL   284      14.880  -2.858  -7.458  1.00 10.00      B   
ATOM   4014  CB  VAL   284      14.228  -2.411  -8.783  1.00 10.00      B   
ATOM   4015  CG1 VAL   284      12.916  -3.149  -9.008  1.00 10.00      B   
ATOM   4016  CG2 VAL   284      14.005  -0.909  -8.794  1.00 10.00      B   
ATOM   4017  C   VAL   284      15.324  -4.307  -7.593  1.00 10.00      B   
ATOM   4018  O   VAL   284      16.066  -4.654  -8.511  1.00 10.00      B   
ATOM   4019  N   GLN   285      14.886  -5.154  -6.676  1.00 10.00      B   
ATOM   4020  HN  GLN   285      14.290  -4.829  -5.962  1.00 10.00      B   
ATOM   4021  CA  GLN   285      15.258  -6.559  -6.713  1.00 10.00      B   
ATOM   4022  CB  GLN   285      16.388  -6.857  -5.725  1.00 10.00      B   
ATOM   4023  CG  GLN   285      17.779  -6.721  -6.331  1.00 10.00      B   
ATOM   4024  CD  GLN   285      18.859  -6.460  -5.298  1.00 10.00      B   
ATOM   4025  OE1 GLN   285      18.608  -5.846  -4.265  1.00 10.00      B   
ATOM   4026  NE2 GLN   285      20.073  -6.922  -5.574  1.00 10.00      B   
ATOM   4027 HE21 GLN   285      20.204  -7.401  -6.419  1.00 10.00      B   
ATOM   4028 HE22 GLN   285      20.792  -6.764  -4.923  1.00 10.00      B   
ATOM   4029  C   GLN   285      14.055  -7.465  -6.475  1.00 10.00      B   
ATOM   4030  O   GLN   285      13.487  -7.494  -5.380  1.00 10.00      B   
ATOM   4031  N   ASN   286      13.667  -8.190  -7.517  1.00 10.00      B   
ATOM   4032  HN  ASN   286      14.162  -8.115  -8.362  1.00 10.00      B   
ATOM   4033  CA  ASN   286      12.535  -9.102  -7.444  1.00 10.00      B   
ATOM   4034  CB  ASN   286      11.464  -8.693  -8.464  1.00 10.00      B   
ATOM   4035  CG  ASN   286      10.143  -9.420  -8.278  1.00 10.00      B   
ATOM   4036  OD1 ASN   286       9.929 -10.505  -8.822  1.00 10.00      B   
ATOM   4037  ND2 ASN   286       9.238  -8.821  -7.516  1.00 10.00      B   
ATOM   4038 HD21 ASN   286       9.467  -7.956  -7.117  1.00 10.00      B   
ATOM   4039 HD22 ASN   286       8.367  -9.263  -7.395  1.00 10.00      B   
ATOM   4040  C   ASN   286      12.997 -10.527  -7.713  1.00 10.00      B   
ATOM   4041  O   ASN   286      13.423 -10.853  -8.821  1.00 10.00      B   
ATOM   4042  N   TRP   287      12.924 -11.370  -6.700  1.00 10.00      B   
ATOM   4043  HN  TRP   287      12.566 -11.058  -5.837  1.00 10.00      B   
ATOM   4044  CA  TRP   287      13.347 -12.752  -6.835  1.00 10.00      B   
ATOM   4045  CB  TRP   287      14.312 -13.133  -5.711  1.00 10.00      B   
ATOM   4046  CG  TRP   287      15.532 -12.264  -5.651  1.00 10.00      B   
ATOM   4047  CD1 TRP   287      16.532 -12.185  -6.579  1.00 10.00      B   
ATOM   4048  CD2 TRP   287      15.882 -11.347  -4.608  1.00 10.00      B   
ATOM   4049  NE1 TRP   287      17.484 -11.279  -6.176  1.00 10.00      B   
ATOM   4050  HE1 TRP   287      18.296 -11.045  -6.673  1.00 10.00      B   
ATOM   4051  CE2 TRP   287      17.106 -10.751  -4.969  1.00 10.00      B   
ATOM   4052  CE3 TRP   287      15.278 -10.973  -3.402  1.00 10.00      B   
ATOM   4053  CZ2 TRP   287      17.738  -9.803  -4.171  1.00 10.00      B   
ATOM   4054  CZ3 TRP   287      15.906 -10.030  -2.613  1.00 10.00      B   
ATOM   4055  CH2 TRP   287      17.124  -9.458  -2.999  1.00 10.00      B   
ATOM   4056  C   TRP   287      12.149 -13.689  -6.843  1.00 10.00      B   
ATOM   4057  O   TRP   287      11.177 -13.479  -6.115  1.00 10.00      B   
ATOM   4058  N   PHE   288      12.217 -14.719  -7.672  1.00 10.00      B   
ATOM   4059  HN  PHE   288      13.015 -14.829  -8.234  1.00 10.00      B   
ATOM   4060  CA  PHE   288      11.136 -15.688  -7.770  1.00 10.00      B   
ATOM   4061  CB  PHE   288      10.756 -15.926  -9.235  1.00 10.00      B   
ATOM   4062  CG  PHE   288       9.330 -16.360  -9.427  1.00 10.00      B   
ATOM   4063  CD1 PHE   288       8.296 -15.443  -9.334  1.00 10.00      B   
ATOM   4064  CD2 PHE   288       9.022 -17.683  -9.695  1.00 10.00      B   
ATOM   4065  CE1 PHE   288       6.983 -15.837  -9.501  1.00 10.00      B   
ATOM   4066  CE2 PHE   288       7.711 -18.085  -9.864  1.00 10.00      B   
ATOM   4067  CZ  PHE   288       6.690 -17.159  -9.768  1.00 10.00      B   
ATOM   4068  C   PHE   288      11.525 -17.001  -7.096  1.00 10.00      B   
ATOM   4069  O   PHE   288      12.472 -17.661  -7.519  1.00 10.00      B   
ATOM   4070  N   PRO   289      10.808 -17.379  -6.024  1.00 10.00      B   
ATOM   4071  CA  PRO   289      11.072 -18.607  -5.279  1.00 10.00      B   
ATOM   4072  CB  PRO   289      10.693 -18.189  -3.857  1.00 10.00      B   
ATOM   4073  CG  PRO   289       9.578 -17.204  -4.033  1.00 10.00      B   
ATOM   4074  CD  PRO   289       9.698 -16.624  -5.425  1.00 10.00      B   
ATOM   4075  C   PRO   289      10.193 -19.773  -5.730  1.00 10.00      B   
ATOM   4076  O   PRO   289       9.968 -20.715  -4.967  1.00 10.00      B   
ATOM   4077  N   GLY   290       9.719 -19.708  -6.973  1.00 10.00      B   
ATOM   4078  HN  GLY   290       9.962 -18.946  -7.540  1.00 10.00      B   
ATOM   4079  CA  GLY   290       8.860 -20.752  -7.504  1.00 10.00      B   
ATOM   4080  C   GLY   290       7.609 -20.907  -6.669  1.00 10.00      B   
ATOM   4081  O   GLY   290       6.789 -19.988  -6.588  1.00 10.00      B   
ATOM   4082  N   ASP   291       7.467 -22.062  -6.039  1.00 10.00      B   
ATOM   4083  HN  ASP   291       8.161 -22.751  -6.137  1.00 10.00      B   
ATOM   4084  CA  ASP   291       6.322 -22.323  -5.181  1.00 10.00      B   
ATOM   4085  CB  ASP   291       5.874 -23.782  -5.293  1.00 10.00      B   
ATOM   4086  CG  ASP   291       4.641 -24.085  -4.461  1.00 10.00      B   
ATOM   4087  OD1 ASP   291       3.511 -23.937  -4.985  1.00 10.00      B   
ATOM   4088  OD2 ASP   291       4.793 -24.480  -3.285  1.00 10.00      B   
ATOM   4089  C   ASP   291       6.704 -22.003  -3.746  1.00 10.00      B   
ATOM   4090  O   ASP   291       6.166 -21.075  -3.143  1.00 10.00      B   
ATOM   4091  N   ASN   292       7.662 -22.761  -3.222  1.00 10.00      B   
ATOM   4092  HN  ASN   292       8.050 -23.478  -3.770  1.00 10.00      B   
ATOM   4093  CA  ASN   292       8.153 -22.571  -1.861  1.00 10.00      B   
ATOM   4094  CB  ASN   292       7.055 -22.865  -0.829  1.00 10.00      B   
ATOM   4095  CG  ASN   292       7.385 -22.340   0.561  1.00 10.00      B   
ATOM   4096  OD1 ASN   292       8.553 -22.151   0.916  1.00 10.00      B   
ATOM   4097  ND2 ASN   292       6.356 -22.113   1.365  1.00 10.00      B   
ATOM   4098 HD21 ASN   292       5.452 -22.294   1.024  1.00 10.00      B   
ATOM   4099 HD22 ASN   292       6.538 -21.776   2.266  1.00 10.00      B   
ATOM   4100  C   ASN   292       9.352 -23.477  -1.608  1.00 10.00      B   
ATOM   4101  O   ASN   292       9.223 -24.530  -0.986  1.00 10.00      B   
ATOM   4102  N   ASN   293      10.511 -23.083  -2.123  1.00 10.00      B   
ATOM   4103  HN  ASN   293      10.546 -22.256  -2.647  1.00 10.00      B   
ATOM   4104  CA  ASN   293      11.729 -23.869  -1.936  1.00 10.00      B   
ATOM   4105  CB  ASN   293      12.856 -23.383  -2.859  1.00 10.00      B   
ATOM   4106  CG  ASN   293      12.509 -23.443  -4.334  1.00 10.00      B   
ATOM   4107  OD1 ASN   293      11.616 -24.181  -4.752  1.00 10.00      B   
ATOM   4108  ND2 ASN   293      13.231 -22.680  -5.134  1.00 10.00      B   
ATOM   4109 HD21 ASN   293      13.949 -22.134  -4.736  1.00 10.00      B   
ATOM   4110 HD22 ASN   293      13.025 -22.682  -6.096  1.00 10.00      B   
ATOM   4111  C   ASN   293      12.186 -23.778  -0.486  1.00 10.00      B   
ATOM   4112  O   ASN   293      12.020 -24.716   0.295  1.00 10.00      B   
ATOM   4113  N   THR   294      12.758 -22.638  -0.134  1.00 10.00      B   
ATOM   4114  HN  THR   294      12.887 -21.942  -0.811  1.00 10.00      B   
ATOM   4115  CA  THR   294      13.236 -22.393   1.218  1.00 10.00      B   
ATOM   4116  CB  THR   294      14.771 -22.491   1.270  1.00 10.00      B   
ATOM   4117  OG1 THR   294      15.309 -22.182  -0.022  1.00 10.00      B   
ATOM   4118  HG1 THR   294      15.832 -22.928  -0.335  1.00 10.00      B   
ATOM   4119  CG2 THR   294      15.203 -23.893   1.667  1.00 10.00      B   
ATOM   4120  C   THR   294      12.802 -21.001   1.667  1.00 10.00      B   
ATOM   4121  O   THR   294      13.499 -20.326   2.429  1.00 10.00      B   
ATOM   4122  N   GLY   295      11.642 -20.579   1.174  1.00 10.00      B   
ATOM   4123  HN  GLY   295      11.129 -21.175   0.590  1.00 10.00      B   
ATOM   4124  CA  GLY   295      11.119 -19.264   1.499  1.00 10.00      B   
ATOM   4125  C   GLY   295      11.550 -18.234   0.476  1.00 10.00      B   
ATOM   4126  O   GLY   295      10.782 -17.344   0.105  1.00 10.00      B   
ATOM   4127  N   GLY   296      12.786 -18.372   0.014  1.00 10.00      B   
ATOM   4128  HN  GLY   296      13.343 -19.099   0.359  1.00 10.00      B   
ATOM   4129  CA  GLY   296      13.332 -17.464  -0.969  1.00 10.00      B   
ATOM   4130  C   GLY   296      14.840 -17.402  -0.878  1.00 10.00      B   
ATOM   4131  O   GLY   296      15.520 -18.408  -1.079  1.00 10.00      B   
ATOM   4132  N   ILE   297      15.357 -16.230  -0.551  1.00 10.00      B   
ATOM   4133  HN  ILE   297      14.758 -15.476  -0.386  1.00 10.00      B   
ATOM   4134  CA  ILE   297      16.790 -16.029  -0.424  1.00 10.00      B   
ATOM   4135  CB  ILE   297      17.375 -15.413  -1.722  1.00 10.00      B   
ATOM   4136  CG1 ILE   297      18.907 -15.436  -1.708  1.00 10.00      B   
ATOM   4137  CG2 ILE   297      16.849 -14.001  -1.948  1.00 10.00      B   
ATOM   4138  CD1 ILE   297      19.542 -15.031  -3.022  1.00 10.00      B   
ATOM   4139  C   ILE   297      17.076 -15.121   0.774  1.00 10.00      B   
ATOM   4140  O   ILE   297      16.204 -14.363   1.205  1.00 10.00      B   
ATOM   4141  N   LEU   298      18.278 -15.221   1.325  1.00 10.00      B   
ATOM   4142  HN  LEU   298      18.921 -15.862   0.958  1.00 10.00      B   
ATOM   4143  CA  LEU   298      18.670 -14.394   2.460  1.00 10.00      B   
ATOM   4144  CB  LEU   298      19.733 -15.114   3.293  1.00 10.00      B   
ATOM   4145  CG  LEU   298      19.362 -16.506   3.811  1.00 10.00      B   
ATOM   4146  CD1 LEU   298      20.576 -17.188   4.424  1.00 10.00      B   
ATOM   4147  CD2 LEU   298      18.233 -16.420   4.826  1.00 10.00      B   
ATOM   4148  C   LEU   298      19.224 -13.071   1.950  1.00 10.00      B   
ATOM   4149  O   LEU   298      20.095 -13.057   1.079  1.00 10.00      B   
ATOM   4150  N   ASN   299      18.722 -11.961   2.472  1.00 10.00      B   
ATOM   4151  HN  ASN   299      18.032 -12.018   3.170  1.00 10.00      B   
ATOM   4152  CA  ASN   299      19.185 -10.655   2.025  1.00 10.00      B   
ATOM   4153  CB  ASN   299      18.112  -9.926   1.214  1.00 10.00      B   
ATOM   4154  CG  ASN   299      18.705  -8.867   0.305  1.00 10.00      B   
ATOM   4155  OD1 ASN   299      19.869  -8.956  -0.096  1.00 10.00      B   
ATOM   4156  ND2 ASN   299      17.916  -7.863  -0.038  1.00 10.00      B   
ATOM   4157 HD21 ASN   299      16.991  -7.850   0.310  1.00 10.00      B   
ATOM   4158 HD22 ASN   299      18.277  -7.173  -0.632  1.00 10.00      B   
ATOM   4159  C   ASN   299      19.674  -9.781   3.174  1.00 10.00      B   
ATOM   4160  O   ASN   299      18.879  -9.182   3.903  1.00 10.00      B   
ATOM   4161  N   PHE   300      20.989  -9.726   3.332  1.00 10.00      B   
ATOM   4162  HN  PHE   300      21.565 -10.248   2.729  1.00 10.00      B   
ATOM   4163  CA  PHE   300      21.613  -8.915   4.367  1.00 10.00      B   
ATOM   4164  CB  PHE   300      22.492  -9.783   5.273  1.00 10.00      B   
ATOM   4165  CG  PHE   300      21.741 -10.880   5.976  1.00 10.00      B   
ATOM   4166  CD1 PHE   300      21.660 -12.148   5.425  1.00 10.00      B   
ATOM   4167  CD2 PHE   300      21.110 -10.641   7.184  1.00 10.00      B   
ATOM   4168  CE1 PHE   300      20.966 -13.155   6.068  1.00 10.00      B   
ATOM   4169  CE2 PHE   300      20.415 -11.643   7.833  1.00 10.00      B   
ATOM   4170  CZ  PHE   300      20.341 -12.902   7.273  1.00 10.00      B   
ATOM   4171  C   PHE   300      22.450  -7.836   3.698  1.00 10.00      B   
ATOM   4172  O   PHE   300      23.519  -8.113   3.156  1.00 10.00      B   
ATOM   4173  N   VAL   301      21.948  -6.610   3.703  1.00 10.00      B   
ATOM   4174  HN  VAL   301      21.095  -6.439   4.160  1.00 10.00      B   
ATOM   4175  CA  VAL   301      22.649  -5.507   3.058  1.00 10.00      B   
ATOM   4176  CB  VAL   301      21.845  -4.922   1.874  1.00 10.00      B   
ATOM   4177  CG1 VAL   301      22.756  -4.158   0.926  1.00 10.00      B   
ATOM   4178  CG2 VAL   301      21.094  -6.010   1.127  1.00 10.00      B   
ATOM   4179  C   VAL   301      22.960  -4.388   4.040  1.00 10.00      B   
ATOM   4180  O   VAL   301      22.146  -4.054   4.903  1.00 10.00      B   
ATOM   4181  N   THR   302      24.148  -3.822   3.905  1.00 10.00      B   
ATOM   4182  HN  THR   302      24.760  -4.161   3.210  1.00 10.00      B   
ATOM   4183  CA  THR   302      24.586  -2.727   4.750  1.00 10.00      B   
ATOM   4184  CB  THR   302      25.804  -3.136   5.598  1.00 10.00      B   
ATOM   4185  OG1 THR   302      25.645  -4.495   6.028  1.00 10.00      B   
ATOM   4186  HG1 THR   302      24.713  -4.732   5.989  1.00 10.00      B   
ATOM   4187  CG2 THR   302      25.915  -2.244   6.824  1.00 10.00      B   
ATOM   4188  C   THR   302      24.935  -1.509   3.894  1.00 10.00      B   
ATOM   4189  O   THR   302      26.106  -1.209   3.660  1.00 10.00      B   
ATOM   4190  N   LYS   303      23.907  -0.838   3.390  1.00 10.00      B   
ATOM   4191  HN  LYS   303      22.994  -1.148   3.577  1.00 10.00      B   
ATOM   4192  CA  LYS   303      24.097   0.350   2.569  1.00 10.00      B   
ATOM   4193  CB  LYS   303      23.008   0.442   1.492  1.00 10.00      B   
ATOM   4194  CG  LYS   303      23.008  -0.683   0.464  1.00 10.00      B   
ATOM   4195  CD  LYS   303      21.961  -0.430  -0.617  1.00 10.00      B   
ATOM   4196  CE  LYS   303      21.799  -1.615  -1.560  1.00 10.00      B   
ATOM   4197  NZ  LYS   303      22.915  -1.723  -2.538  1.00 10.00      B   
ATOM   4198  HZ1 LYS   303      23.196  -0.775  -2.874  1.00 10.00      B   
ATOM   4199  HZ2 LYS   303      22.619  -2.290  -3.366  1.00 10.00      B   
ATOM   4200  HZ3 LYS   303      23.738  -2.181  -2.101  1.00 10.00      B   
ATOM   4201  C   LYS   303      24.054   1.595   3.453  1.00 10.00      B   
ATOM   4202  O   LYS   303      23.069   1.827   4.156  1.00 10.00      B   
ATOM   4203  N   ARG   304      25.118   2.384   3.433  1.00 10.00      B   
ATOM   4204  HN  ARG   304      25.887   2.149   2.860  1.00 10.00      B   
ATOM   4205  CA  ARG   304      25.177   3.596   4.243  1.00 10.00      B   
ATOM   4206  CB  ARG   304      26.053   3.382   5.476  1.00 10.00      B   
ATOM   4207  CG  ARG   304      25.315   2.771   6.653  1.00 10.00      B   
ATOM   4208  CD  ARG   304      26.035   1.547   7.189  1.00 10.00      B   
ATOM   4209  NE  ARG   304      27.313   1.881   7.819  1.00 10.00      B   
ATOM   4210  HE  ARG   304      27.756   2.713   7.534  1.00 10.00      B   
ATOM   4211  CZ  ARG   304      27.910   1.120   8.737  1.00 10.00      B   
ATOM   4212  NH1 ARG   304      27.346  -0.013   9.131  1.00 10.00      B   
ATOM   4213 HH11 ARG   304      27.816  -0.615   9.851  1.00 10.00      B   
ATOM   4214 HH12 ARG   304      26.434  -0.311   8.728  1.00 10.00      B   
ATOM   4215  NH2 ARG   304      29.067   1.496   9.263  1.00 10.00      B   
ATOM   4216 HH21 ARG   304      29.533   0.897   9.993  1.00 10.00      B   
ATOM   4217 HH22 ARG   304      29.523   2.387   8.956  1.00 10.00      B   
ATOM   4218  C   ARG   304      25.680   4.786   3.438  1.00 10.00      B   
ATOM   4219  O   ARG   304      26.536   4.640   2.563  1.00 10.00      B   
ATOM   4220  N   ALA   305      25.150   5.962   3.747  1.00 10.00      B   
ATOM   4221  HN  ALA   305      24.482   6.012   4.470  1.00 10.00      B   
ATOM   4222  CA  ALA   305      25.537   7.185   3.063  1.00 10.00      B   
ATOM   4223  CB  ALA   305      24.341   7.782   2.334  1.00 10.00      B   
ATOM   4224  C   ALA   305      26.109   8.186   4.058  1.00 10.00      B   
ATOM   4225  O   ALA   305      25.547   8.391   5.136  1.00 10.00      B   
ATOM   4226  N   LEU   306      27.231   8.793   3.705  1.00 10.00      B   
ATOM   4227  HN  LEU   306      27.644   8.575   2.837  1.00 10.00      B   
ATOM   4228  CA  LEU   306      27.877   9.765   4.569  1.00 10.00      B   
ATOM   4229  CB  LEU   306      29.334   9.364   4.826  1.00 10.00      B   
ATOM   4230  CG  LEU   306      29.858   9.560   6.254  1.00 10.00      B   
ATOM   4231  CD1 LEU   306      31.217   8.901   6.418  1.00 10.00      B   
ATOM   4232  CD2 LEU   306      29.928  11.035   6.615  1.00 10.00      B   
ATOM   4233  C   LEU   306      27.819  11.160   3.958  1.00 10.00      B   
ATOM   4234  O   LEU   306      28.467  11.437   2.944  1.00 10.00      B   
ATOM   4235  N   CYS   307      27.041  12.033   4.579  1.00 10.00      B   
ATOM   4236  HN  CYS   307      26.546  11.748   5.379  1.00 10.00      B   
ATOM   4237  CA  CYS   307      26.907  13.404   4.122  1.00 10.00      B   
ATOM   4238  CB  CYS   307      25.460  13.872   4.267  1.00 10.00      B   
ATOM   4239  SG  CYS   307      24.244  12.732   3.566  1.00 10.00      B   
ATOM   4240  HG  CYS   307      23.247  12.616   4.430  1.00 10.00      B   
ATOM   4241  C   CYS   307      27.847  14.295   4.924  1.00 10.00      B   
ATOM   4242  O   CYS   307      27.461  14.878   5.939  1.00 10.00      B   
ATOM   4243  N   GLU   308      29.088  14.363   4.474  1.00 10.00      B   
ATOM   4244  HN  GLU   308      29.326  13.863   3.665  1.00 10.00      B   
ATOM   4245  CA  GLU   308      30.115  15.149   5.140  1.00 10.00      B   
ATOM   4246  CB  GLU   308      31.473  14.473   4.909  1.00 10.00      B   
ATOM   4247  CG  GLU   308      32.677  15.272   5.369  1.00 10.00      B   
ATOM   4248  CD  GLU   308      32.946  15.158   6.854  1.00 10.00      B   
ATOM   4249  OE1 GLU   308      32.153  14.505   7.570  1.00 10.00      B   
ATOM   4250  OE2 GLU   308      33.965  15.719   7.314  1.00 10.00      B   
ATOM   4251  C   GLU   308      30.141  16.584   4.617  1.00 10.00      B   
ATOM   4252  O   GLU   308      30.560  17.510   5.317  1.00 10.00      B   
ATOM   4253  N   GLY   309      29.667  16.770   3.394  1.00 10.00      B   
ATOM   4254  HN  GLY   309      29.296  16.014   2.901  1.00 10.00      B   
ATOM   4255  CA  GLY   309      29.677  18.086   2.797  1.00 10.00      B   
ATOM   4256  C   GLY   309      28.432  18.896   3.079  1.00 10.00      B   
ATOM   4257  O   GLY   309      27.447  18.392   3.626  1.00 10.00      B   
ATOM   4258  N   GLU   310      28.493  20.166   2.710  1.00 10.00      B   
ATOM   4259  HN  GLU   310      29.320  20.503   2.305  1.00 10.00      B   
ATOM   4260  CA  GLU   310      27.379  21.078   2.890  1.00 10.00      B   
ATOM   4261  CB  GLU   310      27.911  22.513   3.023  1.00 10.00      B   
ATOM   4262  CG  GLU   310      26.836  23.588   3.066  1.00 10.00      B   
ATOM   4263  CD  GLU   310      27.373  24.969   2.758  1.00 10.00      B   
ATOM   4264  OE1 GLU   310      28.223  25.097   1.853  1.00 10.00      B   
ATOM   4265  OE2 GLU   310      26.937  25.941   3.413  1.00 10.00      B   
ATOM   4266  C   GLU   310      26.435  20.977   1.694  1.00 10.00      B   
ATOM   4267  O   GLU   310      26.884  20.792   0.561  1.00 10.00      B   
ATOM   4268  N   ASN   311      25.131  21.069   1.957  1.00 10.00      B   
ATOM   4269  HN  ASN   311      24.844  21.190   2.893  1.00 10.00      B   
ATOM   4270  CA  ASN   311      24.103  21.008   0.910  1.00 10.00      B   
ATOM   4271  CB  ASN   311      24.351  22.047  -0.193  1.00 10.00      B   
ATOM   4272  CG  ASN   311      24.339  23.477   0.312  1.00 10.00      B   
ATOM   4273  OD1 ASN   311      23.575  23.828   1.215  1.00 10.00      B   
ATOM   4274  ND2 ASN   311      25.191  24.312  -0.267  1.00 10.00      B   
ATOM   4275 HD21 ASN   311      25.772  23.959  -0.982  1.00 10.00      B   
ATOM   4276 HD22 ASN   311      25.211  25.247   0.036  1.00 10.00      B   
ATOM   4277  C   ASN   311      23.965  19.613   0.300  1.00 10.00      B   
ATOM   4278  O   ASN   311      23.296  19.442  -0.724  1.00 10.00      B   
ATOM   4279  N   SER   312      24.595  18.624   0.926  1.00 10.00      B   
ATOM   4280  HN  SER   312      25.112  18.824   1.736  1.00 10.00      B   
ATOM   4281  CA  SER   312      24.541  17.249   0.450  1.00 10.00      B   
ATOM   4282  CB  SER   312      25.514  16.379   1.247  1.00 10.00      B   
ATOM   4283  OG  SER   312      26.825  16.911   1.205  1.00 10.00      B   
ATOM   4284  HG  SER   312      27.114  16.980   0.285  1.00 10.00      B   
ATOM   4285  C   SER   312      23.128  16.685   0.567  1.00 10.00      B   
ATOM   4286  O   SER   312      22.469  16.840   1.596  1.00 10.00      B   
ATOM   4287  N   LYS   313      22.663  16.039  -0.493  1.00 10.00      B   
ATOM   4288  HN  LYS   313      23.234  15.943  -1.289  1.00 10.00      B   
ATOM   4289  CA  LYS   313      21.330  15.454  -0.502  1.00 10.00      B   
ATOM   4290  CB  LYS   313      20.385  16.283  -1.378  1.00 10.00      B   
ATOM   4291  CG  LYS   313      20.372  17.768  -1.044  1.00 10.00      B   
ATOM   4292  CD  LYS   313      19.504  18.549  -2.014  1.00 10.00      B   
ATOM   4293  CE  LYS   313      19.811  20.038  -1.962  1.00 10.00      B   
ATOM   4294  NZ  LYS   313      21.144  20.358  -2.543  1.00 10.00      B   
ATOM   4295  HZ1 LYS   313      21.199  20.016  -3.530  1.00 10.00      B   
ATOM   4296  HZ2 LYS   313      21.902  19.904  -1.989  1.00 10.00      B   
ATOM   4297  HZ3 LYS   313      21.294  21.386  -2.539  1.00 10.00      B   
ATOM   4298  C   LYS   313      21.385  14.015  -1.000  1.00 10.00      B   
ATOM   4299  O   LYS   313      21.976  13.733  -2.045  1.00 10.00      B   
ATOM   4300  N   MET   314      20.774  13.112  -0.251  1.00 10.00      B   
ATOM   4301  HN  MET   314      20.312  13.400   0.570  1.00 10.00      B   
ATOM   4302  CA  MET   314      20.760  11.703  -0.615  1.00 10.00      B   
ATOM   4303  CB  MET   314      21.565  10.883   0.397  1.00 10.00      B   
ATOM   4304  CG  MET   314      21.703   9.411   0.036  1.00 10.00      B   
ATOM   4305  SD  MET   314      22.583   9.158  -1.517  1.00 10.00      B   
ATOM   4306  CE  MET   314      22.653   7.371  -1.587  1.00 10.00      B   
ATOM   4307  C   MET   314      19.330  11.180  -0.690  1.00 10.00      B   
ATOM   4308  O   MET   314      18.568  11.298   0.271  1.00 10.00      B   
ATOM   4309  N   SER   315      18.973  10.603  -1.827  1.00 10.00      B   
ATOM   4310  HN  SER   315      19.631  10.536  -2.557  1.00 10.00      B   
ATOM   4311  CA  SER   315      17.635  10.064  -2.024  1.00 10.00      B   
ATOM   4312  CB  SER   315      16.998  10.676  -3.275  1.00 10.00      B   
ATOM   4313  OG  SER   315      15.682  11.134  -3.012  1.00 10.00      B   
ATOM   4314  HG  SER   315      15.725  11.943  -2.472  1.00 10.00      B   
ATOM   4315  C   SER   315      17.673   8.541  -2.144  1.00 10.00      B   
ATOM   4316  O   SER   315      18.202   8.001  -3.118  1.00 10.00      B   
ATOM   4317  N   TRP   316      17.135   7.857  -1.141  1.00 10.00      B   
ATOM   4318  HN  TRP   316      16.756   8.345  -0.376  1.00 10.00      B   
ATOM   4319  CA  TRP   316      17.096   6.400  -1.138  1.00 10.00      B   
ATOM   4320  CB  TRP   316      17.343   5.856   0.269  1.00 10.00      B   
ATOM   4321  CG  TRP   316      18.768   5.921   0.712  1.00 10.00      B   
ATOM   4322  CD1 TRP   316      19.353   6.916   1.433  1.00 10.00      B   
ATOM   4323  CD2 TRP   316      19.788   4.949   0.463  1.00 10.00      B   
ATOM   4324  NE1 TRP   316      20.675   6.621   1.659  1.00 10.00      B   
ATOM   4325  HE1 TRP   316      21.304   7.184   2.160  1.00 10.00      B   
ATOM   4326  CE2 TRP   316      20.967   5.418   1.074  1.00 10.00      B   
ATOM   4327  CE3 TRP   316      19.818   3.722  -0.207  1.00 10.00      B   
ATOM   4328  CZ2 TRP   316      22.165   4.710   1.024  1.00 10.00      B   
ATOM   4329  CZ3 TRP   316      21.006   3.022  -0.255  1.00 10.00      B   
ATOM   4330  CH2 TRP   316      22.162   3.515   0.361  1.00 10.00      B   
ATOM   4331  C   TRP   316      15.751   5.887  -1.629  1.00 10.00      B   
ATOM   4332  O   TRP   316      14.714   6.203  -1.054  1.00 10.00      B   
ATOM   4333  N   THR   317      15.779   5.093  -2.684  1.00 10.00      B   
ATOM   4334  HN  THR   317      16.647   4.881  -3.098  1.00 10.00      B   
ATOM   4335  CA  THR   317      14.572   4.512  -3.249  1.00 10.00      B   
ATOM   4336  CB  THR   317      14.204   5.184  -4.590  1.00 10.00      B   
ATOM   4337  OG1 THR   317      15.395   5.469  -5.344  1.00 10.00      B   
ATOM   4338  HG1 THR   317      16.166   5.385  -4.770  1.00 10.00      B   
ATOM   4339  CG2 THR   317      13.446   6.480  -4.346  1.00 10.00      B   
ATOM   4340  C   THR   317      14.802   3.019  -3.461  1.00 10.00      B   
ATOM   4341  O   THR   317      15.847   2.628  -3.977  1.00 10.00      B   
ATOM   4342  N   GLN   318      13.859   2.179  -3.045  1.00 10.00      B   
ATOM   4343  HN  GLN   318      13.039   2.529  -2.634  1.00 10.00      B   
ATOM   4344  CA  GLN   318      14.038   0.741  -3.203  1.00 10.00      B   
ATOM   4345  CB  GLN   318      14.994   0.195  -2.129  1.00 10.00      B   
ATOM   4346  CG  GLN   318      14.315  -0.519  -0.971  1.00 10.00      B   
ATOM   4347  CD  GLN   318      15.267  -0.853   0.160  1.00 10.00      B   
ATOM   4348  OE1 GLN   318      15.936  -1.889   0.139  1.00 10.00      B   
ATOM   4349  NE2 GLN   318      15.331   0.014   1.158  1.00 10.00      B   
ATOM   4350 HE21 GLN   318      14.766   0.821   1.110  1.00 10.00      B   
ATOM   4351 HE22 GLN   318      15.921  -0.190   1.917  1.00 10.00      B   
ATOM   4352  C   GLN   318      12.726  -0.044  -3.208  1.00 10.00      B   
ATOM   4353  O   GLN   318      11.716   0.381  -2.639  1.00 10.00      B   
ATOM   4354  N   SER   319      12.771  -1.192  -3.871  1.00 10.00      B   
ATOM   4355  HN  SER   319      13.611  -1.436  -4.324  1.00 10.00      B   
ATOM   4356  CA  SER   319      11.646  -2.107  -3.973  1.00 10.00      B   
ATOM   4357  CB  SER   319      10.902  -1.878  -5.292  1.00 10.00      B   
ATOM   4358  OG  SER   319      10.603  -0.501  -5.471  1.00 10.00      B   
ATOM   4359  HG  SER   319      10.399  -0.105  -4.615  1.00 10.00      B   
ATOM   4360  C   SER   319      12.190  -3.535  -3.908  1.00 10.00      B   
ATOM   4361  O   SER   319      12.974  -3.945  -4.770  1.00 10.00      B   
ATOM   4362  N   GLU   320      11.801  -4.280  -2.881  1.00 10.00      B   
ATOM   4363  HN  GLU   320      11.157  -3.914  -2.234  1.00 10.00      B   
ATOM   4364  CA  GLU   320      12.291  -5.642  -2.707  1.00 10.00      B   
ATOM   4365  CB  GLU   320      13.193  -5.712  -1.474  1.00 10.00      B   
ATOM   4366  CG  GLU   320      13.861  -7.060  -1.259  1.00 10.00      B   
ATOM   4367  CD  GLU   320      14.307  -7.250   0.171  1.00 10.00      B   
ATOM   4368  OE1 GLU   320      13.532  -7.820   0.966  1.00 10.00      B   
ATOM   4369  OE2 GLU   320      15.433  -6.823   0.510  1.00 10.00      B   
ATOM   4370  C   GLU   320      11.150  -6.645  -2.579  1.00 10.00      B   
ATOM   4371  O   GLU   320      10.138  -6.375  -1.923  1.00 10.00      B   
ATOM   4372  N   THR   321      11.308  -7.791  -3.233  1.00 10.00      B   
ATOM   4373  HN  THR   321      12.123  -7.925  -3.769  1.00 10.00      B   
ATOM   4374  CA  THR   321      10.315  -8.858  -3.195  1.00 10.00      B   
ATOM   4375  CB  THR   321       9.159  -8.586  -4.186  1.00 10.00      B   
ATOM   4376  OG1 THR   321       8.693  -7.240  -4.023  1.00 10.00      B   
ATOM   4377  HG1 THR   321       9.048  -6.885  -3.193  1.00 10.00      B   
ATOM   4378  CG2 THR   321       8.002  -9.545  -3.942  1.00 10.00      B   
ATOM   4379  C   THR   321      10.978 -10.192  -3.547  1.00 10.00      B   
ATOM   4380  O   THR   321      11.755 -10.270  -4.500  1.00 10.00      B   
ATOM   4381  N   GLY   322      10.687 -11.227  -2.769  1.00 10.00      B   
ATOM   4382  HN  GLY   322      10.074 -11.103  -2.013  1.00 10.00      B   
ATOM   4383  CA  GLY   322      11.259 -12.538  -3.027  1.00 10.00      B   
ATOM   4384  C   GLY   322      12.331 -12.933  -2.027  1.00 10.00      B   
ATOM   4385  O   GLY   322      13.031 -13.928  -2.218  1.00 10.00      B   
ATOM   4386  N   SER   323      12.451 -12.172  -0.952  1.00 10.00      B   
ATOM   4387  HN  SER   323      11.841 -11.413  -0.828  1.00 10.00      B   
ATOM   4388  CA  SER   323      13.447 -12.451   0.069  1.00 10.00      B   
ATOM   4389  CB  SER   323      14.135 -11.153   0.504  1.00 10.00      B   
ATOM   4390  OG  SER   323      15.032 -11.368   1.576  1.00 10.00      B   
ATOM   4391  HG  SER   323      14.804 -10.773   2.303  1.00 10.00      B   
ATOM   4392  C   SER   323      12.805 -13.162   1.260  1.00 10.00      B   
ATOM   4393  O   SER   323      11.713 -12.796   1.694  1.00 10.00      B   
ATOM   4394  N   ALA   324      13.487 -14.181   1.776  1.00 10.00      B   
ATOM   4395  HN  ALA   324      14.367 -14.403   1.402  1.00 10.00      B   
ATOM   4396  CA  ALA   324      12.981 -14.950   2.906  1.00 10.00      B   
ATOM   4397  CB  ALA   324      13.627 -16.328   2.939  1.00 10.00      B   
ATOM   4398  C   ALA   324      13.248 -14.210   4.208  1.00 10.00      B   
ATOM   4399  O   ALA   324      12.351 -14.027   5.028  1.00 10.00      B   
ATOM   4400  N   ILE   325      14.493 -13.793   4.384  1.00 10.00      B   
ATOM   4401  HN  ILE   325      15.156 -13.975   3.685  1.00 10.00      B   
ATOM   4402  CA  ILE   325      14.903 -13.056   5.571  1.00 10.00      B   
ATOM   4403  CB  ILE   325      15.838 -13.880   6.487  1.00 10.00      B   
ATOM   4404  CG1 ILE   325      15.128 -15.146   6.983  1.00 10.00      B   
ATOM   4405  CG2 ILE   325      16.316 -13.038   7.666  1.00 10.00      B   
ATOM   4406  CD1 ILE   325      15.983 -16.031   7.866  1.00 10.00      B   
ATOM   4407  C   ILE   325      15.599 -11.771   5.146  1.00 10.00      B   
ATOM   4408  O   ILE   325      16.707 -11.800   4.607  1.00 10.00      B   
ATOM   4409  N   THR   326      14.935 -10.654   5.370  1.00 10.00      B   
ATOM   4410  HN  THR   326      14.055 -10.696   5.802  1.00 10.00      B   
ATOM   4411  CA  THR   326      15.474  -9.363   4.995  1.00 10.00      B   
ATOM   4412  CB  THR   326      14.413  -8.533   4.251  1.00 10.00      B   
ATOM   4413  OG1 THR   326      13.967  -9.258   3.097  1.00 10.00      B   
ATOM   4414  HG1 THR   326      13.914  -8.652   2.332  1.00 10.00      B   
ATOM   4415  CG2 THR   326      14.978  -7.186   3.827  1.00 10.00      B   
ATOM   4416  C   THR   326      15.956  -8.579   6.207  1.00 10.00      B   
ATOM   4417  O   THR   326      15.183  -8.294   7.118  1.00 10.00      B   
ATOM   4418  N   TRP   327      17.238  -8.245   6.212  1.00 10.00      B   
ATOM   4419  HN  TRP   327      17.810  -8.535   5.463  1.00 10.00      B   
ATOM   4420  CA  TRP   327      17.832  -7.465   7.289  1.00 10.00      B   
ATOM   4421  CB  TRP   327      18.711  -8.350   8.183  1.00 10.00      B   
ATOM   4422  CG  TRP   327      19.354  -7.626   9.330  1.00 10.00      B   
ATOM   4423  CD1 TRP   327      18.737  -7.130  10.442  1.00 10.00      B   
ATOM   4424  CD2 TRP   327      20.746  -7.322   9.476  1.00 10.00      B   
ATOM   4425  NE1 TRP   327      19.660  -6.534  11.269  1.00 10.00      B   
ATOM   4426  HE1 TRP   327      19.460  -6.101  12.130  1.00 10.00      B   
ATOM   4427  CE2 TRP   327      20.901  -6.639  10.697  1.00 10.00      B   
ATOM   4428  CE3 TRP   327      21.875  -7.561   8.687  1.00 10.00      B   
ATOM   4429  CZ2 TRP   327      22.142  -6.195  11.149  1.00 10.00      B   
ATOM   4430  CZ3 TRP   327      23.105  -7.120   9.136  1.00 10.00      B   
ATOM   4431  CH2 TRP   327      23.228  -6.445  10.355  1.00 10.00      B   
ATOM   4432  C   TRP   327      18.645  -6.332   6.674  1.00 10.00      B   
ATOM   4433  O   TRP   327      19.819  -6.501   6.338  1.00 10.00      B   
ATOM   4434  N   LYS   328      18.008  -5.184   6.500  1.00 10.00      B   
ATOM   4435  HN  LYS   328      17.075  -5.100   6.796  1.00 10.00      B   
ATOM   4436  CA  LYS   328      18.665  -4.039   5.892  1.00 10.00      B   
ATOM   4437  CB  LYS   328      18.250  -3.923   4.424  1.00 10.00      B   
ATOM   4438  CG  LYS   328      18.712  -5.086   3.561  1.00 10.00      B   
ATOM   4439  CD  LYS   328      17.730  -5.379   2.440  1.00 10.00      B   
ATOM   4440  CE  LYS   328      17.610  -4.214   1.474  1.00 10.00      B   
ATOM   4441  NZ  LYS   328      16.706  -4.528   0.337  1.00 10.00      B   
ATOM   4442  HZ1 LYS   328      16.050  -3.736   0.170  1.00 10.00      B   
ATOM   4443  HZ2 LYS   328      16.150  -5.391   0.544  1.00 10.00      B   
ATOM   4444  HZ3 LYS   328      17.260  -4.693  -0.525  1.00 10.00      B   
ATOM   4445  C   LYS   328      18.327  -2.750   6.624  1.00 10.00      B   
ATOM   4446  O   LYS   328      17.153  -2.416   6.797  1.00 10.00      B   
ATOM   4447  N   TYR   329      19.359  -2.029   7.044  1.00 10.00      B   
ATOM   4448  HN  TYR   329      20.270  -2.358   6.883  1.00 10.00      B   
ATOM   4449  CA  TYR   329      19.173  -0.769   7.750  1.00 10.00      B   
ATOM   4450  CB  TYR   329      19.544  -0.909   9.230  1.00 10.00      B   
ATOM   4451  CG  TYR   329      18.559  -1.700  10.060  1.00 10.00      B   
ATOM   4452  CD1 TYR   329      18.991  -2.736  10.879  1.00 10.00      B   
ATOM   4453  CD2 TYR   329      17.202  -1.407  10.035  1.00 10.00      B   
ATOM   4454  CE1 TYR   329      18.101  -3.454  11.649  1.00 10.00      B   
ATOM   4455  CE2 TYR   329      16.304  -2.123  10.802  1.00 10.00      B   
ATOM   4456  CZ  TYR   329      16.760  -3.146  11.607  1.00 10.00      B   
ATOM   4457  OH  TYR   329      15.874  -3.859  12.379  1.00 10.00      B   
ATOM   4458  HH  TYR   329      15.247  -4.329  11.803  1.00 10.00      B   
ATOM   4459  C   TYR   329      20.000   0.350   7.121  1.00 10.00      B   
ATOM   4460  O   TYR   329      21.083   0.679   7.613  1.00 10.00      B   
ATOM   4461  N   PRO   330      19.521   0.934   6.008  1.00 10.00      B   
ATOM   4462  CA  PRO   330      20.216   2.039   5.342  1.00 10.00      B   
ATOM   4463  CB  PRO   330      19.300   2.395   4.164  1.00 10.00      B   
ATOM   4464  CG  PRO   330      18.473   1.175   3.951  1.00 10.00      B   
ATOM   4465  CD  PRO   330      18.282   0.567   5.310  1.00 10.00      B   
ATOM   4466  C   PRO   330      20.337   3.221   6.295  1.00 10.00      B   
ATOM   4467  O   PRO   330      19.341   3.678   6.865  1.00 10.00      B   
ATOM   4468  N   SER   331      21.556   3.692   6.496  1.00 10.00      B   
ATOM   4469  HN  SER   331      22.311   3.294   6.015  1.00 10.00      B   
ATOM   4470  CA  SER   331      21.794   4.799   7.402  1.00 10.00      B   
ATOM   4471  CB  SER   331      22.719   4.354   8.538  1.00 10.00      B   
ATOM   4472  OG  SER   331      22.472   3.000   8.893  1.00 10.00      B   
ATOM   4473  HG  SER   331      21.881   2.601   8.242  1.00 10.00      B   
ATOM   4474  C   SER   331      22.383   6.007   6.680  1.00 10.00      B   
ATOM   4475  O   SER   331      23.254   5.868   5.818  1.00 10.00      B   
ATOM   4476  N   CYS   332      21.891   7.185   7.035  1.00 10.00      B   
ATOM   4477  HN  CYS   332      21.181   7.217   7.716  1.00 10.00      B   
ATOM   4478  CA  CYS   332      22.364   8.431   6.453  1.00 10.00      B   
ATOM   4479  CB  CYS   332      21.219   9.185   5.774  1.00 10.00      B   
ATOM   4480  SG  CYS   332      20.588   8.388   4.282  1.00 10.00      B   
ATOM   4481  HG  CYS   332      19.990   7.262   4.644  1.00 10.00      B   
ATOM   4482  C   CYS   332      23.000   9.301   7.529  1.00 10.00      B   
ATOM   4483  O   CYS   332      22.328   9.758   8.457  1.00 10.00      B   
ATOM   4484  N   ILE   333      24.301   9.504   7.414  1.00 10.00      B   
ATOM   4485  HN  ILE   333      24.786   9.097   6.660  1.00 10.00      B   
ATOM   4486  CA  ILE   333      25.032  10.315   8.373  1.00 10.00      B   
ATOM   4487  CB  ILE   333      26.470   9.788   8.584  1.00 10.00      B   
ATOM   4488  CG1 ILE   333      26.452   8.277   8.849  1.00 10.00      B   
ATOM   4489  CG2 ILE   333      27.140  10.523   9.737  1.00 10.00      B   
ATOM   4490  CD1 ILE   333      27.823   7.631   8.858  1.00 10.00      B   
ATOM   4491  C   ILE   333      25.075  11.766   7.907  1.00 10.00      B   
ATOM   4492  O   ILE   333      25.947  12.154   7.130  1.00 10.00      B   
ATOM   4493  N   LEU   334      24.119  12.557   8.370  1.00 10.00      B   
ATOM   4494  HN  LEU   334      23.450  12.189   8.990  1.00 10.00      B   
ATOM   4495  CA  LEU   334      24.034  13.960   7.997  1.00 10.00      B   
ATOM   4496  CB  LEU   334      22.576  14.431   8.057  1.00 10.00      B   
ATOM   4497  CG  LEU   334      21.548  13.560   7.326  1.00 10.00      B   
ATOM   4498  CD1 LEU   334      20.135  13.913   7.766  1.00 10.00      B   
ATOM   4499  CD2 LEU   334      21.690  13.707   5.820  1.00 10.00      B   
ATOM   4500  C   LEU   334      24.897  14.808   8.926  1.00 10.00      B   
ATOM   4501  O   LEU   334      24.409  15.346   9.923  1.00 10.00      B   
ATOM   4502  N   ARG   335      26.183  14.903   8.610  1.00 10.00      B   
ATOM   4503  HN  ARG   335      26.515  14.439   7.809  1.00 10.00      B   
ATOM   4504  CA  ARG   335      27.114  15.682   9.419  1.00 10.00      B   
ATOM   4505  CB  ARG   335      28.456  14.955   9.554  1.00 10.00      B   
ATOM   4506  CG  ARG   335      29.343  15.503  10.661  1.00 10.00      B   
ATOM   4507  CD  ARG   335      30.589  14.654  10.857  1.00 10.00      B   
ATOM   4508  NE  ARG   335      31.735  15.174  10.110  1.00 10.00      B   
ATOM   4509  HE  ARG   335      31.799  14.936   9.147  1.00 10.00      B   
ATOM   4510  CZ  ARG   335      32.682  15.939  10.643  1.00 10.00      B   
ATOM   4511  NH1 ARG   335      32.621  16.284  11.923  1.00 10.00      B   
ATOM   4512 HH11 ARG   335      31.827  15.956  12.519  1.00 10.00      B   
ATOM   4513 HH12 ARG   335      33.366  16.886  12.341  1.00 10.00      B   
ATOM   4514  NH2 ARG   335      33.700  16.355   9.896  1.00 10.00      B   
ATOM   4515 HH21 ARG   335      33.760  16.081   8.878  1.00 10.00      B   
ATOM   4516 HH22 ARG   335      34.446  16.956  10.311  1.00 10.00      B   
ATOM   4517  C   ARG   335      27.326  17.070   8.827  1.00 10.00      B   
ATOM   4518  O   ARG   335      27.585  18.033   9.549  1.00 10.00      B   
ATOM   4519  N   GLY   336      27.217  17.165   7.510  1.00 10.00      B   
ATOM   4520  HN  GLY   336      27.016  16.359   6.985  1.00 10.00      B   
ATOM   4521  CA  GLY   336      27.399  18.436   6.837  1.00 10.00      B   
ATOM   4522  C   GLY   336      26.244  19.390   7.072  1.00 10.00      B   
ATOM   4523  O   GLY   336      25.137  18.965   7.402  1.00 10.00      B   
ATOM   4524  N   ASP   337      26.500  20.677   6.900  1.00 10.00      B   
ATOM   4525  HN  ASP   337      27.402  20.953   6.631  1.00 10.00      B   
ATOM   4526  CA  ASP   337      25.478  21.697   7.097  1.00 10.00      B   
ATOM   4527  CB  ASP   337      26.136  23.076   7.206  1.00 10.00      B   
ATOM   4528  CG  ASP   337      25.184  24.168   7.653  1.00 10.00      B   
ATOM   4529  OD1 ASP   337      24.278  23.886   8.461  1.00 10.00      B   
ATOM   4530  OD2 ASP   337      25.364  25.331   7.227  1.00 10.00      B   
ATOM   4531  C   ASP   337      24.472  21.683   5.950  1.00 10.00      B   
ATOM   4532  O   ASP   337      24.855  21.582   4.783  1.00 10.00      B   
ATOM   4533  N   ASN   338      23.189  21.761   6.296  1.00 10.00      B   
ATOM   4534  HN  ASN   338      22.957  21.817   7.251  1.00 10.00      B   
ATOM   4535  CA  ASN   338      22.105  21.766   5.311  1.00 10.00      B   
ATOM   4536  CB  ASN   338      22.191  22.998   4.401  1.00 10.00      B   
ATOM   4537  CG  ASN   338      20.894  23.287   3.668  1.00 10.00      B   
ATOM   4538  OD1 ASN   338      19.805  23.133   4.219  1.00 10.00      B   
ATOM   4539  ND2 ASN   338      21.006  23.711   2.419  1.00 10.00      B   
ATOM   4540 HD21 ASN   338      21.911  23.813   2.045  1.00 10.00      B   
ATOM   4541 HD22 ASN   338      20.187  23.899   1.914  1.00 10.00      B   
ATOM   4542  C   ASN   338      22.080  20.478   4.484  1.00 10.00      B   
ATOM   4543  O   ASN   338      22.039  20.511   3.252  1.00 10.00      B   
ATOM   4544  N   SER   339      22.117  19.343   5.163  1.00 10.00      B   
ATOM   4545  HN  SER   339      22.158  19.366   6.141  1.00 10.00      B   
ATOM   4546  CA  SER   339      22.084  18.060   4.481  1.00 10.00      B   
ATOM   4547  CB  SER   339      23.126  17.102   5.062  1.00 10.00      B   
ATOM   4548  OG  SER   339      23.279  17.294   6.457  1.00 10.00      B   
ATOM   4549  HG  SER   339      23.948  17.974   6.618  1.00 10.00      B   
ATOM   4550  C   SER   339      20.679  17.455   4.531  1.00 10.00      B   
ATOM   4551  O   SER   339      19.978  17.557   5.542  1.00 10.00      B   
ATOM   4552  N   ILE   340      20.264  16.837   3.435  1.00 10.00      B   
ATOM   4553  HN  ILE   340      20.869  16.774   2.663  1.00 10.00      B   
ATOM   4554  CA  ILE   340      18.937  16.241   3.352  1.00 10.00      B   
ATOM   4555  CB  ILE   340      18.082  16.918   2.255  1.00 10.00      B   
ATOM   4556  CG1 ILE   340      18.040  18.433   2.478  1.00 10.00      B   
ATOM   4557  CG2 ILE   340      16.672  16.340   2.233  1.00 10.00      B   
ATOM   4558  CD1 ILE   340      17.443  19.216   1.328  1.00 10.00      B   
ATOM   4559  C   ILE   340      19.016  14.741   3.084  1.00 10.00      B   
ATOM   4560  O   ILE   340      19.640  14.301   2.117  1.00 10.00      B   
ATOM   4561  N   GLY   341      18.396  13.965   3.960  1.00 10.00      B   
ATOM   4562  HN  GLY   341      17.940  14.380   4.723  1.00 10.00      B   
ATOM   4563  CA  GLY   341      18.380  12.524   3.808  1.00 10.00      B   
ATOM   4564  C   GLY   341      16.974  12.020   3.551  1.00 10.00      B   
ATOM   4565  O   GLY   341      16.083  12.209   4.379  1.00 10.00      B   
ATOM   4566  N   GLU   342      16.764  11.394   2.406  1.00 10.00      B   
ATOM   4567  HN  GLU   342      17.513  11.266   1.780  1.00 10.00      B   
ATOM   4568  CA  GLU   342      15.449  10.885   2.048  1.00 10.00      B   
ATOM   4569  CB  GLU   342      15.017  11.465   0.703  1.00 10.00      B   
ATOM   4570  CG  GLU   342      15.200  12.968   0.584  1.00 10.00      B   
ATOM   4571  CD  GLU   342      14.821  13.487  -0.783  1.00 10.00      B   
ATOM   4572  OE1 GLU   342      13.673  13.954  -0.945  1.00 10.00      B   
ATOM   4573  OE2 GLU   342      15.666  13.432  -1.701  1.00 10.00      B   
ATOM   4574  C   GLU   342      15.451   9.364   1.975  1.00 10.00      B   
ATOM   4575  O   GLU   342      16.419   8.757   1.514  1.00 10.00      B   
ATOM   4576  N   PHE   343      14.365   8.755   2.424  1.00 10.00      B   
ATOM   4577  HN  PHE   343      13.624   9.297   2.778  1.00 10.00      B   
ATOM   4578  CA  PHE   343      14.238   7.307   2.409  1.00 10.00      B   
ATOM   4579  CB  PHE   343      14.563   6.720   3.786  1.00 10.00      B   
ATOM   4580  CG  PHE   343      14.529   5.218   3.831  1.00 10.00      B   
ATOM   4581  CD1 PHE   343      15.556   4.473   3.279  1.00 10.00      B   
ATOM   4582  CD2 PHE   343      13.469   4.551   4.425  1.00 10.00      B   
ATOM   4583  CE1 PHE   343      15.528   3.093   3.317  1.00 10.00      B   
ATOM   4584  CE2 PHE   343      13.435   3.171   4.468  1.00 10.00      B   
ATOM   4585  CZ  PHE   343      14.468   2.440   3.913  1.00 10.00      B   
ATOM   4586  C   PHE   343      12.839   6.885   1.969  1.00 10.00      B   
ATOM   4587  O   PHE   343      11.871   7.020   2.718  1.00 10.00      B   
ATOM   4588  N   TYR   344      12.744   6.395   0.744  1.00 10.00      B   
ATOM   4589  HN  TYR   344      13.555   6.343   0.185  1.00 10.00      B   
ATOM   4590  CA  TYR   344      11.482   5.929   0.189  1.00 10.00      B   
ATOM   4591  CB  TYR   344      11.100   6.761  -1.043  1.00 10.00      B   
ATOM   4592  CG  TYR   344      11.226   8.259  -0.847  1.00 10.00      B   
ATOM   4593  CD1 TYR   344      12.286   8.966  -1.401  1.00 10.00      B   
ATOM   4594  CD2 TYR   344      10.286   8.964  -0.106  1.00 10.00      B   
ATOM   4595  CE1 TYR   344      12.411  10.331  -1.219  1.00 10.00      B   
ATOM   4596  CE2 TYR   344      10.402  10.330   0.079  1.00 10.00      B   
ATOM   4597  CZ  TYR   344      11.465  11.009  -0.478  1.00 10.00      B   
ATOM   4598  OH  TYR   344      11.580  12.370  -0.289  1.00 10.00      B   
ATOM   4599  HH  TYR   344      12.377  12.697  -0.740  1.00 10.00      B   
ATOM   4600  C   TYR   344      11.629   4.463  -0.203  1.00 10.00      B   
ATOM   4601  O   TYR   344      12.407   4.122  -1.096  1.00 10.00      B   
ATOM   4602  N   SER   345      10.914   3.585   0.479  1.00 10.00      B   
ATOM   4603  HN  SER   345      10.311   3.891   1.189  1.00 10.00      B   
ATOM   4604  CA  SER   345      11.009   2.169   0.185  1.00 10.00      B   
ATOM   4605  CB  SER   345      12.092   1.525   1.054  1.00 10.00      B   
ATOM   4606  OG  SER   345      13.355   2.136   0.830  1.00 10.00      B   
ATOM   4607  HG  SER   345      13.246   2.875   0.215  1.00 10.00      B   
ATOM   4608  C   SER   345       9.678   1.450   0.368  1.00 10.00      B   
ATOM   4609  O   SER   345       8.856   1.834   1.205  1.00 10.00      B   
ATOM   4610  N   VAL   346       9.473   0.415  -0.439  1.00 10.00      B   
ATOM   4611  HN  VAL   346      10.166   0.182  -1.099  1.00 10.00      B   
ATOM   4612  CA  VAL   346       8.264  -0.391  -0.380  1.00 10.00      B   
ATOM   4613  CB  VAL   346       7.414  -0.231  -1.662  1.00 10.00      B   
ATOM   4614  CG1 VAL   346       6.164  -1.094  -1.592  1.00 10.00      B   
ATOM   4615  CG2 VAL   346       7.040   1.228  -1.882  1.00 10.00      B   
ATOM   4616  C   VAL   346       8.647  -1.859  -0.208  1.00 10.00      B   
ATOM   4617  O   VAL   346       9.314  -2.438  -1.068  1.00 10.00      B   
ATOM   4618  N   ALA   347       8.237  -2.448   0.906  1.00 10.00      B   
ATOM   4619  HN  ALA   347       7.698  -1.936   1.551  1.00 10.00      B   
ATOM   4620  CA  ALA   347       8.546  -3.839   1.193  1.00 10.00      B   
ATOM   4621  CB  ALA   347       9.109  -3.971   2.601  1.00 10.00      B   
ATOM   4622  C   ALA   347       7.309  -4.715   1.031  1.00 10.00      B   
ATOM   4623  O   ALA   347       6.233  -4.392   1.544  1.00 10.00      B   
ATOM   4624  N   LEU   348       7.470  -5.823   0.323  1.00 10.00      B   
ATOM   4625  HN  LEU   348       8.358  -6.034  -0.040  1.00 10.00      B   
ATOM   4626  CA  LEU   348       6.377  -6.754   0.089  1.00 10.00      B   
ATOM   4627  CB  LEU   348       5.977  -6.747  -1.392  1.00 10.00      B   
ATOM   4628  CG  LEU   348       4.936  -7.785  -1.829  1.00 10.00      B   
ATOM   4629  CD1 LEU   348       3.617  -7.572  -1.101  1.00 10.00      B   
ATOM   4630  CD2 LEU   348       4.731  -7.737  -3.336  1.00 10.00      B   
ATOM   4631  C   LEU   348       6.789  -8.155   0.518  1.00 10.00      B   
ATOM   4632  O   LEU   348       7.823  -8.665   0.085  1.00 10.00      B   
ATOM   4633  N   THR   349       5.984  -8.771   1.369  1.00 10.00      B   
ATOM   4634  HN  THR   349       5.169  -8.319   1.669  1.00 10.00      B   
ATOM   4635  CA  THR   349       6.277 -10.108   1.854  1.00 10.00      B   
ATOM   4636  CB  THR   349       6.653 -10.088   3.349  1.00 10.00      B   
ATOM   4637  OG1 THR   349       5.948  -9.027   4.012  1.00 10.00      B   
ATOM   4638  HG1 THR   349       5.290  -8.659   3.415  1.00 10.00      B   
ATOM   4639  CG2 THR   349       8.151  -9.886   3.523  1.00 10.00      B   
ATOM   4640  C   THR   349       5.088 -11.036   1.643  1.00 10.00      B   
ATOM   4641  O   THR   349       3.932 -10.611   1.734  1.00 10.00      B   
ATOM   4642  N   SER   350       5.374 -12.298   1.351  1.00 10.00      B   
ATOM   4643  HN  SER   350       6.314 -12.572   1.268  1.00 10.00      B   
ATOM   4644  CA  SER   350       4.335 -13.289   1.139  1.00 10.00      B   
ATOM   4645  CB  SER   350       3.990 -13.385  -0.348  1.00 10.00      B   
ATOM   4646  OG  SER   350       2.746 -14.045  -0.541  1.00 10.00      B   
ATOM   4647  HG  SER   350       2.099 -13.695   0.091  1.00 10.00      B   
ATOM   4648  C   SER   350       4.793 -14.644   1.668  1.00 10.00      B   
ATOM   4649  O   SER   350       5.889 -14.758   2.223  1.00 10.00      B   
ATOM   4650  N   GLY   351       3.947 -15.659   1.502  1.00 10.00      B   
ATOM   4651  HN  GLY   351       3.089 -15.494   1.057  1.00 10.00      B   
ATOM   4652  CA  GLY   351       4.271 -16.999   1.959  1.00 10.00      B   
ATOM   4653  C   GLY   351       4.637 -17.039   3.428  1.00 10.00      B   
ATOM   4654  O   GLY   351       3.794 -16.810   4.292  1.00 10.00      B   
ATOM   4655  N   HIS   352       5.901 -17.322   3.706  1.00 10.00      B   
ATOM   4656  HN  HIS   352       6.529 -17.483   2.963  1.00 10.00      B   
ATOM   4657  CA  HIS   352       6.392 -17.387   5.078  1.00 10.00      B   
ATOM   4658  CB  HIS   352       6.726 -18.830   5.470  1.00 10.00      B   
ATOM   4659  CG  HIS   352       5.535 -19.703   5.717  1.00 10.00      B   
ATOM   4660  ND1 HIS   352       4.930 -19.826   6.949  1.00 10.00      B   
ATOM   4661  HD1 HIS   352       5.206 -19.366   7.775  1.00 10.00      B   
ATOM   4662  CD2 HIS   352       4.843 -20.512   4.880  1.00 10.00      B   
ATOM   4663  CE1 HIS   352       3.923 -20.675   6.859  1.00 10.00      B   
ATOM   4664  NE2 HIS   352       3.850 -21.102   5.616  1.00 10.00      B   
ATOM   4665  HE2 HIS   352       3.193 -21.750   5.276  1.00 10.00      B   
ATOM   4666  C   HIS   352       7.634 -16.520   5.230  1.00 10.00      B   
ATOM   4667  O   HIS   352       8.473 -16.758   6.099  1.00 10.00      B   
ATOM   4668  N   GLN   353       7.740 -15.509   4.383  1.00 10.00      B   
ATOM   4669  HN  GLN   353       7.024 -15.356   3.729  1.00 10.00      B   
ATOM   4670  CA  GLN   353       8.882 -14.606   4.406  1.00 10.00      B   
ATOM   4671  CB  GLN   353       9.022 -13.907   3.056  1.00 10.00      B   
ATOM   4672  CG  GLN   353       9.120 -14.866   1.882  1.00 10.00      B   
ATOM   4673  CD  GLN   353       8.789 -14.207   0.559  1.00 10.00      B   
ATOM   4674  OE1 GLN   353       8.036 -13.234   0.508  1.00 10.00      B   
ATOM   4675  NE2 GLN   353       9.337 -14.742  -0.521  1.00 10.00      B   
ATOM   4676 HE21 GLN   353       9.920 -15.525  -0.406  1.00 10.00      B   
ATOM   4677 HE22 GLN   353       9.137 -14.336  -1.389  1.00 10.00      B   
ATOM   4678  C   GLN   353       8.751 -13.578   5.523  1.00 10.00      B   
ATOM   4679  O   GLN   353       7.645 -13.155   5.869  1.00 10.00      B   
ATOM   4680  N   GLN   354       9.883 -13.185   6.087  1.00 10.00      B   
ATOM   4681  HN  GLN   354      10.737 -13.554   5.758  1.00 10.00      B   
ATOM   4682  CA  GLN   354       9.907 -12.210   7.165  1.00 10.00      B   
ATOM   4683  CB  GLN   354      10.266 -12.884   8.493  1.00 10.00      B   
ATOM   4684  CG  GLN   354       9.444 -14.125   8.806  1.00 10.00      B   
ATOM   4685  CD  GLN   354       9.868 -14.792  10.096  1.00 10.00      B   
ATOM   4686  OE1 GLN   354       9.287 -14.555  11.155  1.00 10.00      B   
ATOM   4687  NE2 GLN   354      10.890 -15.628  10.012  1.00 10.00      B   
ATOM   4688 HE21 GLN   354      11.303 -15.769   9.135  1.00 10.00      B   
ATOM   4689 HE22 GLN   354      11.202 -16.065  10.833  1.00 10.00      B   
ATOM   4690  C   GLN   354      10.909 -11.108   6.845  1.00 10.00      B   
ATOM   4691  O   GLN   354      12.090 -11.377   6.611  1.00 10.00      B   
ATOM   4692  N   ALA   355      10.440  -9.872   6.834  1.00 10.00      B   
ATOM   4693  HN  ALA   355       9.494  -9.717   7.050  1.00 10.00      B   
ATOM   4694  CA  ALA   355      11.300  -8.740   6.528  1.00 10.00      B   
ATOM   4695  CB  ALA   355      10.765  -7.963   5.336  1.00 10.00      B   
ATOM   4696  C   ALA   355      11.467  -7.820   7.726  1.00 10.00      B   
ATOM   4697  O   ALA   355      10.486  -7.406   8.343  1.00 10.00      B   
ATOM   4698  N   ASP   356      12.715  -7.526   8.056  1.00 10.00      B   
ATOM   4699  HN  ASP   356      13.452  -7.926   7.540  1.00 10.00      B   
ATOM   4700  CA  ASP   356      13.045  -6.634   9.158  1.00 10.00      B   
ATOM   4701  CB  ASP   356      13.950  -7.346  10.167  1.00 10.00      B   
ATOM   4702  CG  ASP   356      13.663  -6.947  11.601  1.00 10.00      B   
ATOM   4703  OD1 ASP   356      13.022  -7.740  12.327  1.00 10.00      B   
ATOM   4704  OD2 ASP   356      14.080  -5.847  12.019  1.00 10.00      B   
ATOM   4705  C   ASP   356      13.758  -5.419   8.582  1.00 10.00      B   
ATOM   4706  O   ASP   356      14.922  -5.152   8.882  1.00 10.00      B   
ATOM   4707  N   THR   357      13.049  -4.707   7.722  1.00 10.00      B   
ATOM   4708  HN  THR   357      12.120  -4.965   7.547  1.00 10.00      B   
ATOM   4709  CA  THR   357      13.591  -3.535   7.054  1.00 10.00      B   
ATOM   4710  CB  THR   357      12.902  -3.312   5.684  1.00 10.00      B   
ATOM   4711  OG1 THR   357      13.538  -2.245   4.964  1.00 10.00      B   
ATOM   4712  HG1 THR   357      12.873  -1.581   4.724  1.00 10.00      B   
ATOM   4713  CG2 THR   357      11.420  -3.001   5.854  1.00 10.00      B   
ATOM   4714  C   THR   357      13.458  -2.287   7.925  1.00 10.00      B   
ATOM   4715  O   THR   357      12.685  -2.262   8.884  1.00 10.00      B   
ATOM   4716  N   GLY   358      14.221  -1.257   7.593  1.00 10.00      B   
ATOM   4717  HN  GLY   358      14.832  -1.337   6.829  1.00 10.00      B   
ATOM   4718  CA  GLY   358      14.171  -0.027   8.344  1.00 10.00      B   
ATOM   4719  C   GLY   358      15.130   0.999   7.792  1.00 10.00      B   
ATOM   4720  O   GLY   358      15.493   0.938   6.617  1.00 10.00      B   
ATOM   4721  N   THR   359      15.545   1.930   8.637  1.00 10.00      B   
ATOM   4722  HN  THR   359      15.219   1.911   9.564  1.00 10.00      B   
ATOM   4723  CA  THR   359      16.472   2.979   8.238  1.00 10.00      B   
ATOM   4724  CB  THR   359      15.830   3.955   7.217  1.00 10.00      B   
ATOM   4725  OG1 THR   359      16.846   4.715   6.543  1.00 10.00      B   
ATOM   4726  HG1 THR   359      17.682   4.226   6.567  1.00 10.00      B   
ATOM   4727  CG2 THR   359      14.849   4.904   7.896  1.00 10.00      B   
ATOM   4728  C   THR   359      16.964   3.743   9.467  1.00 10.00      B   
ATOM   4729  O   THR   359      16.285   3.780  10.497  1.00 10.00      B   
ATOM   4730  N   LYS   360      18.148   4.327   9.368  1.00 10.00      B   
ATOM   4731  HN  LYS   360      18.648   4.256   8.524  1.00 10.00      B   
ATOM   4732  CA  LYS   360      18.723   5.083  10.470  1.00 10.00      B   
ATOM   4733  CB  LYS   360      19.896   4.326  11.103  1.00 10.00      B   
ATOM   4734  CG  LYS   360      19.510   2.989  11.720  1.00 10.00      B   
ATOM   4735  CD  LYS   360      20.673   2.372  12.478  1.00 10.00      B   
ATOM   4736  CE  LYS   360      20.269   1.049  13.114  1.00 10.00      B   
ATOM   4737  NZ  LYS   360      21.343   0.489  13.976  1.00 10.00      B   
ATOM   4738  HZ1 LYS   360      21.503   1.106  14.801  1.00 10.00      B   
ATOM   4739  HZ2 LYS   360      22.229   0.409  13.441  1.00 10.00      B   
ATOM   4740  HZ3 LYS   360      21.074  -0.456  14.315  1.00 10.00      B   
ATOM   4741  C   LYS   360      19.166   6.464  10.003  1.00 10.00      B   
ATOM   4742  O   LYS   360      20.057   6.592   9.164  1.00 10.00      B   
ATOM   4743  N   MET   361      18.533   7.491  10.543  1.00 10.00      B   
ATOM   4744  HN  MET   361      17.844   7.322  11.225  1.00 10.00      B   
ATOM   4745  CA  MET   361      18.853   8.863  10.178  1.00 10.00      B   
ATOM   4746  CB  MET   361      17.576   9.653   9.871  1.00 10.00      B   
ATOM   4747  CG  MET   361      16.914   9.273   8.556  1.00 10.00      B   
ATOM   4748  SD  MET   361      17.857   9.814   7.117  1.00 10.00      B   
ATOM   4749  CE  MET   361      16.951   9.007   5.798  1.00 10.00      B   
ATOM   4750  C   MET   361      19.637   9.543  11.290  1.00 10.00      B   
ATOM   4751  O   MET   361      19.113   9.770  12.379  1.00 10.00      B   
ATOM   4752  N   ILE   362      20.892   9.864  11.016  1.00 10.00      B   
ATOM   4753  HN  ILE   362      21.256   9.666  10.123  1.00 10.00      B   
ATOM   4754  CA  ILE   362      21.745  10.515  12.000  1.00 10.00      B   
ATOM   4755  CB  ILE   362      23.147   9.870  12.048  1.00 10.00      B   
ATOM   4756  CG1 ILE   362      23.027   8.352  12.222  1.00 10.00      B   
ATOM   4757  CG2 ILE   362      23.968  10.475  13.180  1.00 10.00      B   
ATOM   4758  CD1 ILE   362      24.337   7.604  12.089  1.00 10.00      B   
ATOM   4759  C   ILE   362      21.875  12.001  11.684  1.00 10.00      B   
ATOM   4760  O   ILE   362      22.328  12.378  10.607  1.00 10.00      B   
ATOM   4761  N   HIS   363      21.461  12.837  12.623  1.00 10.00      B   
ATOM   4762  HN  HIS   363      21.107  12.469  13.467  1.00 10.00      B   
ATOM   4763  CA  HIS   363      21.520  14.282  12.449  1.00 10.00      B   
ATOM   4764  CB  HIS   363      20.191  14.922  12.865  1.00 10.00      B   
ATOM   4765  CG  HIS   363      19.092  14.745  11.869  1.00 10.00      B   
ATOM   4766  ND1 HIS   363      18.516  15.795  11.187  1.00 10.00      B   
ATOM   4767  HD1 HIS   363      18.768  16.744  11.272  1.00 10.00      B   
ATOM   4768  CD2 HIS   363      18.470  13.628  11.429  1.00 10.00      B   
ATOM   4769  CE1 HIS   363      17.589  15.334  10.374  1.00 10.00      B   
ATOM   4770  NE2 HIS   363      17.544  14.025  10.498  1.00 10.00      B   
ATOM   4771  HE2 HIS   363      16.960  13.427   9.975  1.00 10.00      B   
ATOM   4772  C   HIS   363      22.651  14.882  13.274  1.00 10.00      B   
ATOM   4773  O   HIS   363      22.584  14.891  14.500  1.00 10.00      B   
ATOM   4774  N   ILE   364      23.689  15.364  12.604  1.00 10.00      B   
ATOM   4775  HN  ILE   364      23.703  15.295  11.623  1.00 10.00      B   
ATOM   4776  CA  ILE   364      24.825  15.980  13.287  1.00 10.00      B   
ATOM   4777  CB  ILE   364      26.143  15.219  13.012  1.00 10.00      B   
ATOM   4778  CG1 ILE   364      25.957  13.718  13.262  1.00 10.00      B   
ATOM   4779  CG2 ILE   364      27.269  15.763  13.886  1.00 10.00      B   
ATOM   4780  CD1 ILE   364      27.158  12.877  12.885  1.00 10.00      B   
ATOM   4781  C   ILE   364      24.983  17.439  12.854  1.00 10.00      B   
ATOM   4782  O   ILE   364      25.404  18.289  13.638  1.00 10.00      B   
ATOM   4783  N   GLY   365      24.641  17.716  11.602  1.00 10.00      B   
ATOM   4784  HN  GLY   365      24.309  16.998  11.023  1.00 10.00      B   
ATOM   4785  CA  GLY   365      24.747  19.064  11.080  1.00 10.00      B   
ATOM   4786  C   GLY   365      23.463  19.847  11.258  1.00 10.00      B   
ATOM   4787  O   GLY   365      22.419  19.275  11.591  1.00 10.00      B   
ATOM   4788  N   LYS   366      23.532  21.151  11.023  1.00 10.00      B   
ATOM   4789  HN  LYS   366      24.385  21.541  10.739  1.00 10.00      B   
ATOM   4790  CA  LYS   366      22.369  22.017  11.162  1.00 10.00      B   
ATOM   4791  CB  LYS   366      22.796  23.446  11.511  1.00 10.00      B   
ATOM   4792  CG  LYS   366      23.588  23.561  12.803  1.00 10.00      B   
ATOM   4793  CD  LYS   366      23.947  25.006  13.106  1.00 10.00      B   
ATOM   4794  CE  LYS   366      25.089  25.091  14.104  1.00 10.00      B   
ATOM   4795  NZ  LYS   366      25.604  26.479  14.236  1.00 10.00      B   
ATOM   4796  HZ1 LYS   366      24.921  27.062  14.759  1.00 10.00      B   
ATOM   4797  HZ2 LYS   366      25.752  26.900  13.296  1.00 10.00      B   
ATOM   4798  HZ3 LYS   366      26.506  26.481  14.748  1.00 10.00      B   
ATOM   4799  C   LYS   366      21.533  22.018   9.888  1.00 10.00      B   
ATOM   4800  O   LYS   366      22.034  21.691   8.812  1.00 10.00      B   
ATOM   4801  N   ASN   367      20.254  22.372  10.031  1.00 10.00      B   
ATOM   4802  HN  ASN   367      19.930  22.604  10.929  1.00 10.00      B   
ATOM   4803  CA  ASN   367      19.315  22.426   8.904  1.00 10.00      B   
ATOM   4804  CB  ASN   367      19.732  23.487   7.878  1.00 10.00      B   
ATOM   4805  CG  ASN   367      18.731  24.621   7.755  1.00 10.00      B   
ATOM   4806  OD1 ASN   367      17.571  24.498   8.155  1.00 10.00      B   
ATOM   4807  ND2 ASN   367      19.169  25.734   7.191  1.00 10.00      B   
ATOM   4808 HD21 ASN   367      20.104  25.764   6.891  1.00 10.00      B   
ATOM   4809 HD22 ASN   367      18.543  26.478   7.087  1.00 10.00      B   
ATOM   4810  C   ASN   367      19.181  21.067   8.227  1.00 10.00      B   
ATOM   4811  O   ASN   367      18.857  20.977   7.043  1.00 10.00      B   
ATOM   4812  N   THR   368      19.420  20.012   8.988  1.00 10.00      B   
ATOM   4813  HN  THR   368      19.655  20.146   9.928  1.00 10.00      B   
ATOM   4814  CA  THR   368      19.340  18.662   8.466  1.00 10.00      B   
ATOM   4815  CB  THR   368      20.112  17.689   9.371  1.00 10.00      B   
ATOM   4816  OG1 THR   368      19.998  18.113  10.741  1.00 10.00      B   
ATOM   4817  HG1 THR   368      20.829  18.534  11.017  1.00 10.00      B   
ATOM   4818  CG2 THR   368      21.578  17.662   8.985  1.00 10.00      B   
ATOM   4819  C   THR   368      17.890  18.204   8.323  1.00 10.00      B   
ATOM   4820  O   THR   368      17.113  18.260   9.280  1.00 10.00      B   
ATOM   4821  N   LYS   369      17.532  17.753   7.127  1.00 10.00      B   
ATOM   4822  HN  LYS   369      18.204  17.724   6.407  1.00 10.00      B   
ATOM   4823  CA  LYS   369      16.175  17.294   6.850  1.00 10.00      B   
ATOM   4824  CB  LYS   369      15.629  17.976   5.595  1.00 10.00      B   
ATOM   4825  CG  LYS   369      15.419  19.474   5.736  1.00 10.00      B   
ATOM   4826  CD  LYS   369      15.059  20.101   4.401  1.00 10.00      B   
ATOM   4827  CE  LYS   369      14.729  21.575   4.553  1.00 10.00      B   
ATOM   4828  NZ  LYS   369      14.507  22.227   3.236  1.00 10.00      B   
ATOM   4829  HZ1 LYS   369      15.390  22.662   2.902  1.00 10.00      B   
ATOM   4830  HZ2 LYS   369      13.782  22.968   3.319  1.00 10.00      B   
ATOM   4831  HZ3 LYS   369      14.192  21.527   2.534  1.00 10.00      B   
ATOM   4832  C   LYS   369      16.140  15.781   6.670  1.00 10.00      B   
ATOM   4833  O   LYS   369      17.162  15.154   6.378  1.00 10.00      B   
ATOM   4834  N   SER   370      14.964  15.199   6.841  1.00 10.00      B   
ATOM   4835  HN  SER   370      14.185  15.754   7.067  1.00 10.00      B   
ATOM   4836  CA  SER   370      14.791  13.761   6.697  1.00 10.00      B   
ATOM   4837  CB  SER   370      15.171  13.031   7.986  1.00 10.00      B   
ATOM   4838  OG  SER   370      16.566  13.092   8.215  1.00 10.00      B   
ATOM   4839  HG  SER   370      17.005  13.416   7.414  1.00 10.00      B   
ATOM   4840  C   SER   370      13.362  13.404   6.306  1.00 10.00      B   
ATOM   4841  O   SER   370      12.429  13.584   7.089  1.00 10.00      B   
ATOM   4842  N   THR   371      13.201  12.899   5.095  1.00 10.00      B   
ATOM   4843  HN  THR   371      13.985  12.792   4.514  1.00 10.00      B   
ATOM   4844  CA  THR   371      11.896  12.490   4.600  1.00 10.00      B   
ATOM   4845  CB  THR   371      11.597  13.118   3.224  1.00 10.00      B   
ATOM   4846  OG1 THR   371      11.880  14.525   3.270  1.00 10.00      B   
ATOM   4847  HG1 THR   371      11.114  14.992   3.628  1.00 10.00      B   
ATOM   4848  CG2 THR   371      10.137  12.913   2.845  1.00 10.00      B   
ATOM   4849  C   THR   371      11.861  10.969   4.488  1.00 10.00      B   
ATOM   4850  O   THR   371      12.463  10.391   3.580  1.00 10.00      B   
ATOM   4851  N   ILE   372      11.177  10.324   5.421  1.00 10.00      B   
ATOM   4852  HN  ILE   372      10.696  10.835   6.111  1.00 10.00      B   
ATOM   4853  CA  ILE   372      11.096   8.874   5.435  1.00 10.00      B   
ATOM   4854  CB  ILE   372      11.553   8.298   6.791  1.00 10.00      B   
ATOM   4855  CG1 ILE   372      12.920   8.868   7.188  1.00 10.00      B   
ATOM   4856  CG2 ILE   372      11.599   6.779   6.738  1.00 10.00      B   
ATOM   4857  CD1 ILE   372      13.320   8.565   8.614  1.00 10.00      B   
ATOM   4858  C   ILE   372       9.681   8.397   5.150  1.00 10.00      B   
ATOM   4859  O   ILE   372       8.768   8.618   5.943  1.00 10.00      B   
ATOM   4860  N   ILE   373       9.511   7.750   4.010  1.00 10.00      B   
ATOM   4861  HN  ILE   373      10.286   7.620   3.417  1.00 10.00      B   
ATOM   4862  CA  ILE   373       8.219   7.211   3.614  1.00 10.00      B   
ATOM   4863  CB  ILE   373       7.624   7.947   2.393  1.00 10.00      B   
ATOM   4864  CG1 ILE   373       7.509   9.449   2.680  1.00 10.00      B   
ATOM   4865  CG2 ILE   373       6.257   7.372   2.039  1.00 10.00      B   
ATOM   4866  CD1 ILE   373       7.007  10.267   1.507  1.00 10.00      B   
ATOM   4867  C   ILE   373       8.377   5.725   3.307  1.00 10.00      B   
ATOM   4868  O   ILE   373       8.964   5.343   2.290  1.00 10.00      B   
ATOM   4869  N   SER   374       7.874   4.888   4.200  1.00 10.00      B   
ATOM   4870  HN  SER   374       7.402   5.248   4.987  1.00 10.00      B   
ATOM   4871  CA  SER   374       7.986   3.450   4.035  1.00 10.00      B   
ATOM   4872  CB  SER   374       8.759   2.853   5.210  1.00 10.00      B   
ATOM   4873  OG  SER   374       9.938   3.603   5.456  1.00 10.00      B   
ATOM   4874  HG  SER   374       9.915   4.410   4.931  1.00 10.00      B   
ATOM   4875  C   SER   374       6.622   2.783   3.899  1.00 10.00      B   
ATOM   4876  O   SER   374       5.619   3.275   4.420  1.00 10.00      B   
ATOM   4877  N   LYS   375       6.600   1.671   3.175  1.00 10.00      B   
ATOM   4878  HN  LYS   375       7.435   1.359   2.763  1.00 10.00      B   
ATOM   4879  CA  LYS   375       5.386   0.898   2.962  1.00 10.00      B   
ATOM   4880  CB  LYS   375       4.917   1.024   1.507  1.00 10.00      B   
ATOM   4881  CG  LYS   375       4.452   2.414   1.108  1.00 10.00      B   
ATOM   4882  CD  LYS   375       3.085   2.732   1.684  1.00 10.00      B   
ATOM   4883  CE  LYS   375       2.577   4.070   1.178  1.00 10.00      B   
ATOM   4884  NZ  LYS   375       3.314   5.212   1.780  1.00 10.00      B   
ATOM   4885  HZ1 LYS   375       4.332   5.000   1.822  1.00 10.00      B   
ATOM   4886  HZ2 LYS   375       2.962   5.396   2.751  1.00 10.00      B   
ATOM   4887  HZ3 LYS   375       3.169   6.069   1.208  1.00 10.00      B   
ATOM   4888  C   LYS   375       5.656  -0.566   3.282  1.00 10.00      B   
ATOM   4889  O   LYS   375       6.598  -1.157   2.750  1.00 10.00      B   
ATOM   4890  N   GLY   376       4.846  -1.136   4.157  1.00 10.00      B   
ATOM   4891  HN  GLY   376       4.121  -0.605   4.555  1.00 10.00      B   
ATOM   4892  CA  GLY   376       5.014  -2.527   4.534  1.00 10.00      B   
ATOM   4893  C   GLY   376       3.798  -3.356   4.178  1.00 10.00      B   
ATOM   4894  O   GLY   376       2.759  -3.254   4.828  1.00 10.00      B   
ATOM   4895  N   ILE   377       3.919  -4.170   3.144  1.00 10.00      B   
ATOM   4896  HN  ILE   377       4.779  -4.217   2.662  1.00 10.00      B   
ATOM   4897  CA  ILE   377       2.812  -5.002   2.702  1.00 10.00      B   
ATOM   4898  CB  ILE   377       2.609  -4.902   1.175  1.00 10.00      B   
ATOM   4899  CG1 ILE   377       2.808  -3.461   0.692  1.00 10.00      B   
ATOM   4900  CG2 ILE   377       1.221  -5.397   0.795  1.00 10.00      B   
ATOM   4901  CD1 ILE   377       2.950  -3.335  -0.811  1.00 10.00      B   
ATOM   4902  C   ILE   377       3.040  -6.464   3.081  1.00 10.00      B   
ATOM   4903  O   ILE   377       4.136  -7.007   2.892  1.00 10.00      B   
ATOM   4904  N   SER   378       2.005  -7.095   3.617  1.00 10.00      B   
ATOM   4905  HN  SER   378       1.163  -6.606   3.749  1.00 10.00      B   
ATOM   4906  CA  SER   378       2.076  -8.493   4.016  1.00 10.00      B   
ATOM   4907  CB  SER   378       2.105  -8.608   5.547  1.00 10.00      B   
ATOM   4908  OG  SER   378       2.677  -9.840   5.968  1.00 10.00      B   
ATOM   4909  HG  SER   378       2.847  -9.807   6.919  1.00 10.00      B   
ATOM   4910  C   SER   378       0.883  -9.257   3.444  1.00 10.00      B   
ATOM   4911  O   SER   378      -0.263  -8.817   3.580  1.00 10.00      B   
ATOM   4912  N   ALA   379       1.153 -10.384   2.790  1.00 10.00      B   
ATOM   4913  HN  ALA   379       2.088 -10.679   2.702  1.00 10.00      B   
ATOM   4914  CA  ALA   379       0.098 -11.196   2.198  1.00 10.00      B   
ATOM   4915  CB  ALA   379      -0.067 -10.857   0.722  1.00 10.00      B   
ATOM   4916  C   ALA   379       0.387 -12.682   2.375  1.00 10.00      B   
ATOM   4917  O   ALA   379       1.326 -13.218   1.780  1.00 10.00      B   
ATOM   4918  N   GLY   380      -0.419 -13.342   3.193  1.00 10.00      B   
ATOM   4919  HN  GLY   380      -1.148 -12.859   3.642  1.00 10.00      B   
ATOM   4920  CA  GLY   380      -0.236 -14.758   3.439  1.00 10.00      B   
ATOM   4921  C   GLY   380       0.053 -15.030   4.899  1.00 10.00      B   
ATOM   4922  O   GLY   380      -0.784 -14.765   5.756  1.00 10.00      B   
ATOM   4923  N   HIS   381       1.235 -15.557   5.183  1.00 10.00      B   
ATOM   4924  HN  HIS   381       1.855 -15.765   4.448  1.00 10.00      B   
ATOM   4925  CA  HIS   381       1.647 -15.842   6.557  1.00 10.00      B   
ATOM   4926  CB  HIS   381       1.828 -17.349   6.764  1.00 10.00      B   
ATOM   4927  CG  HIS   381       0.576 -18.089   7.120  1.00 10.00      B   
ATOM   4928  ND1 HIS   381       0.422 -18.786   8.302  1.00 10.00      B   
ATOM   4929  HD1 HIS   381       1.098 -18.867   9.016  1.00 10.00      B   
ATOM   4930  CD2 HIS   381      -0.577 -18.258   6.433  1.00 10.00      B   
ATOM   4931  CE1 HIS   381      -0.772 -19.350   8.323  1.00 10.00      B   
ATOM   4932  NE2 HIS   381      -1.396 -19.046   7.204  1.00 10.00      B   
ATOM   4933  HE2 HIS   381      -2.301 -19.341   6.956  1.00 10.00      B   
ATOM   4934  C   HIS   381       2.965 -15.135   6.833  1.00 10.00      B   
ATOM   4935  O   HIS   381       3.719 -15.507   7.737  1.00 10.00      B   
ATOM   4936  N   SER   382       3.222 -14.109   6.040  1.00 10.00      B   
ATOM   4937  HN  SER   382       2.557 -13.852   5.370  1.00 10.00      B   
ATOM   4938  CA  SER   382       4.443 -13.339   6.132  1.00 10.00      B   
ATOM   4939  CB  SER   382       4.615 -12.545   4.842  1.00 10.00      B   
ATOM   4940  OG  SER   382       3.366 -12.036   4.407  1.00 10.00      B   
ATOM   4941  HG  SER   382       3.113 -11.289   4.970  1.00 10.00      B   
ATOM   4942  C   SER   382       4.453 -12.393   7.326  1.00 10.00      B   
ATOM   4943  O   SER   382       3.400 -12.001   7.843  1.00 10.00      B   
ATOM   4944  N   GLN   383       5.655 -12.020   7.742  1.00 10.00      B   
ATOM   4945  HN  GLN   383       6.450 -12.361   7.269  1.00 10.00      B   
ATOM   4946  CA  GLN   383       5.841 -11.114   8.862  1.00 10.00      B   
ATOM   4947  CB  GLN   383       6.515 -11.843  10.027  1.00 10.00      B   
ATOM   4948  CG  GLN   383       5.580 -12.756  10.804  1.00 10.00      B   
ATOM   4949  CD  GLN   383       4.577 -11.981  11.636  1.00 10.00      B   
ATOM   4950  OE1 GLN   383       4.898 -10.928  12.192  1.00 10.00      B   
ATOM   4951  NE2 GLN   383       3.358 -12.486  11.718  1.00 10.00      B   
ATOM   4952 HE21 GLN   383       3.167 -13.324  11.240  1.00 10.00      B   
ATOM   4953 HE22 GLN   383       2.689 -12.002  12.249  1.00 10.00      B   
ATOM   4954  C   GLN   383       6.675  -9.915   8.428  1.00 10.00      B   
ATOM   4955  O   GLN   383       7.897 -10.004   8.312  1.00 10.00      B   
ATOM   4956  N   ASN   384       6.008  -8.802   8.165  1.00 10.00      B   
ATOM   4957  HN  ASN   384       5.033  -8.790   8.274  1.00 10.00      B   
ATOM   4958  CA  ASN   384       6.691  -7.588   7.732  1.00 10.00      B   
ATOM   4959  CB  ASN   384       5.913  -6.913   6.597  1.00 10.00      B   
ATOM   4960  CG  ASN   384       6.769  -5.984   5.753  1.00 10.00      B   
ATOM   4961  OD1 ASN   384       7.694  -5.343   6.248  1.00 10.00      B   
ATOM   4962  ND2 ASN   384       6.470  -5.911   4.465  1.00 10.00      B   
ATOM   4963 HD21 ASN   384       5.724  -6.454   4.130  1.00 10.00      B   
ATOM   4964 HD22 ASN   384       7.011  -5.323   3.897  1.00 10.00      B   
ATOM   4965  C   ASN   384       6.853  -6.630   8.905  1.00 10.00      B   
ATOM   4966  O   ASN   384       5.866  -6.196   9.503  1.00 10.00      B   
ATOM   4967  N   SER   385       8.094  -6.316   9.245  1.00 10.00      B   
ATOM   4968  HN  SER   385       8.846  -6.687   8.730  1.00 10.00      B   
ATOM   4969  CA  SER   385       8.373  -5.416  10.349  1.00 10.00      B   
ATOM   4970  CB  SER   385       9.014  -6.180  11.507  1.00 10.00      B   
ATOM   4971  OG  SER   385       8.332  -7.400  11.759  1.00 10.00      B   
ATOM   4972  HG  SER   385       8.303  -7.920  10.947  1.00 10.00      B   
ATOM   4973  C   SER   385       9.286  -4.277   9.914  1.00 10.00      B   
ATOM   4974  O   SER   385      10.284  -4.493   9.226  1.00 10.00      B   
ATOM   4975  N   TYR   386       8.930  -3.067  10.313  1.00 10.00      B   
ATOM   4976  HN  TYR   386       8.109  -2.961  10.843  1.00 10.00      B   
ATOM   4977  CA  TYR   386       9.718  -1.892   9.985  1.00 10.00      B   
ATOM   4978  CB  TYR   386       8.840  -0.822   9.328  1.00 10.00      B   
ATOM   4979  CG  TYR   386       9.524   0.519   9.172  1.00 10.00      B   
ATOM   4980  CD1 TYR   386      10.497   0.714   8.202  1.00 10.00      B   
ATOM   4981  CD2 TYR   386       9.198   1.586   9.999  1.00 10.00      B   
ATOM   4982  CE1 TYR   386      11.125   1.935   8.057  1.00 10.00      B   
ATOM   4983  CE2 TYR   386       9.820   2.810   9.861  1.00 10.00      B   
ATOM   4984  CZ  TYR   386      10.782   2.979   8.889  1.00 10.00      B   
ATOM   4985  OH  TYR   386      11.404   4.196   8.746  1.00 10.00      B   
ATOM   4986  HH  TYR   386      11.338   4.478   7.826  1.00 10.00      B   
ATOM   4987  C   TYR   386      10.375  -1.336  11.244  1.00 10.00      B   
ATOM   4988  O   TYR   386       9.695  -1.022  12.221  1.00 10.00      B   
ATOM   4989  N   ARG   387      11.694  -1.240  11.226  1.00 10.00      B   
ATOM   4990  HN  ARG   387      12.185  -1.536  10.424  1.00 10.00      B   
ATOM   4991  CA  ARG   387      12.437  -0.716  12.360  1.00 10.00      B   
ATOM   4992  CB  ARG   387      13.351  -1.795  12.950  1.00 10.00      B   
ATOM   4993  CG  ARG   387      13.990  -1.406  14.271  1.00 10.00      B   
ATOM   4994  CD  ARG   387      14.020  -2.577  15.241  1.00 10.00      B   
ATOM   4995  NE  ARG   387      15.202  -3.417  15.071  1.00 10.00      B   
ATOM   4996  HE  ARG   387      15.426  -3.701  14.149  1.00 10.00      B   
ATOM   4997  CZ  ARG   387      15.981  -3.808  16.078  1.00 10.00      B   
ATOM   4998  NH1 ARG   387      15.706  -3.434  17.322  1.00 10.00      B   
ATOM   4999 HH11 ARG   387      14.876  -2.832  17.517  1.00 10.00      B   
ATOM   5000 HH12 ARG   387      16.318  -3.740  18.109  1.00 10.00      B   
ATOM   5001  NH2 ARG   387      17.026  -4.587  15.841  1.00 10.00      B   
ATOM   5002 HH21 ARG   387      17.237  -4.894  14.867  1.00 10.00      B   
ATOM   5003 HH22 ARG   387      17.640  -4.898  16.625  1.00 10.00      B   
ATOM   5004  C   ARG   387      13.239   0.518  11.954  1.00 10.00      B   
ATOM   5005  O   ARG   387      14.280   0.414  11.307  1.00 10.00      B   
ATOM   5006  N   GLY   388      12.744   1.685  12.334  1.00 10.00      B   
ATOM   5007  HN  GLY   388      11.923   1.707  12.873  1.00 10.00      B   
ATOM   5008  CA  GLY   388      13.415   2.921  11.991  1.00 10.00      B   
ATOM   5009  C   GLY   388      14.011   3.604  13.203  1.00 10.00      B   
ATOM   5010  O   GLY   388      13.450   3.535  14.297  1.00 10.00      B   
ATOM   5011  N   LEU   389      15.144   4.261  13.011  1.00 10.00      B   
ATOM   5012  HN  LEU   389      15.541   4.277  12.112  1.00 10.00      B   
ATOM   5013  CA  LEU   389      15.820   4.956  14.094  1.00 10.00      B   
ATOM   5014  CB  LEU   389      17.039   4.151  14.565  1.00 10.00      B   
ATOM   5015  CG  LEU   389      18.025   4.875  15.491  1.00 10.00      B   
ATOM   5016  CD1 LEU   389      17.417   5.108  16.865  1.00 10.00      B   
ATOM   5017  CD2 LEU   389      19.325   4.097  15.603  1.00 10.00      B   
ATOM   5018  C   LEU   389      16.247   6.358  13.672  1.00 10.00      B   
ATOM   5019  O   LEU   389      16.958   6.536  12.680  1.00 10.00      B   
ATOM   5020  N   VAL   390      15.795   7.348  14.421  1.00 10.00      B   
ATOM   5021  HN  VAL   390      15.211   7.139  15.185  1.00 10.00      B   
ATOM   5022  CA  VAL   390      16.145   8.734  14.153  1.00 10.00      B   
ATOM   5023  CB  VAL   390      14.901   9.635  13.995  1.00 10.00      B   
ATOM   5024  CG1 VAL   390      15.310  11.018  13.514  1.00 10.00      B   
ATOM   5025  CG2 VAL   390      13.897   9.014  13.033  1.00 10.00      B   
ATOM   5026  C   VAL   390      17.009   9.260  15.292  1.00 10.00      B   
ATOM   5027  O   VAL   390      16.522   9.477  16.402  1.00 10.00      B   
ATOM   5028  N   LYS   391      18.290   9.449  15.019  1.00 10.00      B   
ATOM   5029  HN  LYS   391      18.615   9.277  14.106  1.00 10.00      B   
ATOM   5030  CA  LYS   391      19.226   9.926  16.024  1.00 10.00      B   
ATOM   5031  CB  LYS   391      20.493   9.067  16.010  1.00 10.00      B   
ATOM   5032  CG  LYS   391      21.494   9.412  17.101  1.00 10.00      B   
ATOM   5033  CD  LYS   391      22.731   8.535  17.009  1.00 10.00      B   
ATOM   5034  CE  LYS   391      23.737   8.876  18.097  1.00 10.00      B   
ATOM   5035  NZ  LYS   391      24.927   7.984  18.051  1.00 10.00      B   
ATOM   5036  HZ1 LYS   391      24.631   6.990  18.117  1.00 10.00      B   
ATOM   5037  HZ2 LYS   391      25.566   8.196  18.845  1.00 10.00      B   
ATOM   5038  HZ3 LYS   391      25.446   8.122  17.160  1.00 10.00      B   
ATOM   5039  C   LYS   391      19.582  11.386  15.787  1.00 10.00      B   
ATOM   5040  O   LYS   391      20.164  11.738  14.758  1.00 10.00      B   
ATOM   5041  N   ILE   392      19.226  12.233  16.736  1.00 10.00      B   
ATOM   5042  HN  ILE   392      18.764  11.895  17.536  1.00 10.00      B   
ATOM   5043  CA  ILE   392      19.513  13.654  16.633  1.00 10.00      B   
ATOM   5044  CB  ILE   392      18.242  14.504  16.846  1.00 10.00      B   
ATOM   5045  CG1 ILE   392      17.142  14.065  15.873  1.00 10.00      B   
ATOM   5046  CG2 ILE   392      18.548  15.985  16.673  1.00 10.00      B   
ATOM   5047  CD1 ILE   392      15.780  14.656  16.169  1.00 10.00      B   
ATOM   5048  C   ILE   392      20.572  14.055  17.652  1.00 10.00      B   
ATOM   5049  O   ILE   392      20.414  13.824  18.849  1.00 10.00      B   
ATOM   5050  N   MET   393      21.660  14.634  17.167  1.00 10.00      B   
ATOM   5051  HN  MET   393      21.732  14.783  16.199  1.00 10.00      B   
ATOM   5052  CA  MET   393      22.745  15.077  18.032  1.00 10.00      B   
ATOM   5053  CB  MET   393      24.080  15.027  17.279  1.00 10.00      B   
ATOM   5054  CG  MET   393      24.559  13.624  16.945  1.00 10.00      B   
ATOM   5055  SD  MET   393      25.161  12.728  18.391  1.00 10.00      B   
ATOM   5056  CE  MET   393      26.706  13.580  18.699  1.00 10.00      B   
ATOM   5057  C   MET   393      22.468  16.499  18.509  1.00 10.00      B   
ATOM   5058  O   MET   393      21.737  17.240  17.855  1.00 10.00      B   
ATOM   5059  N   PRO   394      23.051  16.903  19.650  1.00 10.00      B   
ATOM   5060  CA  PRO   394      22.849  18.250  20.210  1.00 10.00      B   
ATOM   5061  CB  PRO   394      23.652  18.224  21.516  1.00 10.00      B   
ATOM   5062  CG  PRO   394      24.629  17.111  21.341  1.00 10.00      B   
ATOM   5063  CD  PRO   394      23.942  16.086  20.490  1.00 10.00      B   
ATOM   5064  C   PRO   394      23.377  19.354  19.293  1.00 10.00      B   
ATOM   5065  O   PRO   394      23.065  20.529  19.473  1.00 10.00      B   
ATOM   5066  N   THR   395      24.185  18.968  18.317  1.00 10.00      B   
ATOM   5067  HN  THR   395      24.419  18.021  18.236  1.00 10.00      B   
ATOM   5068  CA  THR   395      24.758  19.914  17.375  1.00 10.00      B   
ATOM   5069  CB  THR   395      26.150  19.427  16.934  1.00 10.00      B   
ATOM   5070  OG1 THR   395      26.438  18.182  17.594  1.00 10.00      B   
ATOM   5071  HG1 THR   395      27.390  18.109  17.735  1.00 10.00      B   
ATOM   5072  CG2 THR   395      27.215  20.448  17.305  1.00 10.00      B   
ATOM   5073  C   THR   395      23.874  20.077  16.138  1.00 10.00      B   
ATOM   5074  O   THR   395      24.151  20.910  15.273  1.00 10.00      B   
ATOM   5075  N   ALA   396      22.800  19.294  16.068  1.00 10.00      B   
ATOM   5076  HN  ALA   396      22.602  18.680  16.808  1.00 10.00      B   
ATOM   5077  CA  ALA   396      21.895  19.340  14.923  1.00 10.00      B   
ATOM   5078  CB  ALA   396      21.306  17.964  14.650  1.00 10.00      B   
ATOM   5079  C   ALA   396      20.788  20.373  15.108  1.00 10.00      B   
ATOM   5080  O   ALA   396      19.622  20.030  15.305  1.00 10.00      B   
ATOM   5081  N   THR   397      21.164  21.640  15.049  1.00 10.00      B   
ATOM   5082  HN  THR   397      22.111  21.850  14.909  1.00 10.00      B   
ATOM   5083  CA  THR   397      20.208  22.724  15.193  1.00 10.00      B   
ATOM   5084  CB  THR   397      20.937  24.064  15.425  1.00 10.00      B   
ATOM   5085  OG1 THR   397      22.029  23.863  16.339  1.00 10.00      B   
ATOM   5086  HG1 THR   397      21.704  23.420  17.138  1.00 10.00      B   
ATOM   5087  CG2 THR   397      19.985  25.102  16.001  1.00 10.00      B   
ATOM   5088  C   THR   397      19.333  22.834  13.941  1.00 10.00      B   
ATOM   5089  O   THR   397      19.825  22.693  12.818  1.00 10.00      B   
ATOM   5090  N   ASN   398      18.034  23.056  14.144  1.00 10.00      B   
ATOM   5091  HN  ASN   398      17.702  23.123  15.065  1.00 10.00      B   
ATOM   5092  CA  ASN   398      17.082  23.201  13.040  1.00 10.00      B   
ATOM   5093  CB  ASN   398      17.495  24.330  12.086  1.00 10.00      B   
ATOM   5094  CG  ASN   398      16.945  25.677  12.504  1.00 10.00      B   
ATOM   5095  OD1 ASN   398      15.779  25.791  12.877  1.00 10.00      B   
ATOM   5096  ND2 ASN   398      17.783  26.702  12.458  1.00 10.00      B   
ATOM   5097 HD21 ASN   398      18.707  26.534  12.159  1.00 10.00      B   
ATOM   5098 HD22 ASN   398      17.452  27.587  12.725  1.00 10.00      B   
ATOM   5099  C   ASN   398      16.874  21.895  12.280  1.00 10.00      B   
ATOM   5100  O   ASN   398      16.565  21.904  11.087  1.00 10.00      B   
ATOM   5101  N   ALA   399      17.034  20.775  12.975  1.00 10.00      B   
ATOM   5102  HN  ALA   399      17.287  20.830  13.919  1.00 10.00      B   
ATOM   5103  CA  ALA   399      16.850  19.467  12.364  1.00 10.00      B   
ATOM   5104  CB  ALA   399      17.497  18.390  13.224  1.00 10.00      B   
ATOM   5105  C   ALA   399      15.365  19.173  12.170  1.00 10.00      B   
ATOM   5106  O   ALA   399      14.561  19.367  13.084  1.00 10.00      B   
ATOM   5107  N   ARG   400      15.000  18.738  10.972  1.00 10.00      B   
ATOM   5108  HN  ARG   400      15.687  18.623  10.274  1.00 10.00      B   
ATOM   5109  CA  ARG   400      13.613  18.410  10.656  1.00 10.00      B   
ATOM   5110  CB  ARG   400      13.129  19.204   9.436  1.00 10.00      B   
ATOM   5111  CG  ARG   400      13.281  20.715   9.543  1.00 10.00      B   
ATOM   5112  CD  ARG   400      12.377  21.307  10.614  1.00 10.00      B   
ATOM   5113  NE  ARG   400      13.032  21.368  11.921  1.00 10.00      B   
ATOM   5114  HE  ARG   400      13.587  20.597  12.181  1.00 10.00      B   
ATOM   5115  CZ  ARG   400      12.923  22.393  12.767  1.00 10.00      B   
ATOM   5116  NH1 ARG   400      12.183  23.453  12.453  1.00 10.00      B   
ATOM   5117 HH11 ARG   400      11.678  23.490  11.538  1.00 10.00      B   
ATOM   5118 HH12 ARG   400      12.104  24.254  13.119  1.00 10.00      B   
ATOM   5119  NH2 ARG   400      13.557  22.360  13.933  1.00 10.00      B   
ATOM   5120 HH21 ARG   400      14.143  21.539  14.188  1.00 10.00      B   
ATOM   5121 HH22 ARG   400      13.469  23.161  14.601  1.00 10.00      B   
ATOM   5122  C   ARG   400      13.497  16.918  10.368  1.00 10.00      B   
ATOM   5123  O   ARG   400      14.485  16.277  10.004  1.00 10.00      B   
ATOM   5124  N   ASN   401      12.309  16.361  10.550  1.00 10.00      B   
ATOM   5125  HN  ASN   401      11.559  16.914  10.862  1.00 10.00      B   
ATOM   5126  CA  ASN   401      12.089  14.943  10.300  1.00 10.00      B   
ATOM   5127  CB  ASN   401      12.611  14.081  11.458  1.00 10.00      B   
ATOM   5128  CG  ASN   401      12.153  12.634  11.358  1.00 10.00      B   
ATOM   5129  OD1 ASN   401      11.101  12.264  11.875  1.00 10.00      B   
ATOM   5130  ND2 ASN   401      12.940  11.805  10.690  1.00 10.00      B   
ATOM   5131 HD21 ASN   401      13.762  12.160  10.298  1.00 10.00      B   
ATOM   5132 HD22 ASN   401      12.658  10.866  10.611  1.00 10.00      B   
ATOM   5133  C   ASN   401      10.623  14.629  10.052  1.00 10.00      B   
ATOM   5134  O   ASN   401       9.751  15.025  10.827  1.00 10.00      B   
ATOM   5135  N   PHE   402      10.368  13.922   8.965  1.00 10.00      B   
ATOM   5136  HN  PHE   402      11.114  13.662   8.379  1.00 10.00      B   
ATOM   5137  CA  PHE   402       9.026  13.504   8.606  1.00 10.00      B   
ATOM   5138  CB  PHE   402       8.533  14.255   7.366  1.00 10.00      B   
ATOM   5139  CG  PHE   402       8.153  15.685   7.633  1.00 10.00      B   
ATOM   5140  CD1 PHE   402       9.044  16.713   7.371  1.00 10.00      B   
ATOM   5141  CD2 PHE   402       6.906  16.000   8.149  1.00 10.00      B   
ATOM   5142  CE1 PHE   402       8.700  18.029   7.619  1.00 10.00      B   
ATOM   5143  CE2 PHE   402       6.554  17.314   8.399  1.00 10.00      B   
ATOM   5144  CZ  PHE   402       7.453  18.328   8.134  1.00 10.00      B   
ATOM   5145  C   PHE   402       9.047  12.007   8.340  1.00 10.00      B   
ATOM   5146  O   PHE   402       9.513  11.561   7.289  1.00 10.00      B   
ATOM   5147  N   THR   403       8.580  11.230   9.305  1.00 10.00      B   
ATOM   5148  HN  THR   403       8.226  11.638  10.125  1.00 10.00      B   
ATOM   5149  CA  THR   403       8.575   9.783   9.176  1.00 10.00      B   
ATOM   5150  CB  THR   403       9.297   9.127  10.370  1.00 10.00      B   
ATOM   5151  OG1 THR   403      10.564   9.777  10.578  1.00 10.00      B   
ATOM   5152  HG1 THR   403      10.427  10.593  11.079  1.00 10.00      B   
ATOM   5153  CG2 THR   403       9.528   7.646  10.110  1.00 10.00      B   
ATOM   5154  C   THR   403       7.156   9.233   9.067  1.00 10.00      B   
ATOM   5155  O   THR   403       6.381   9.281  10.026  1.00 10.00      B   
ATOM   5156  N   GLN   404       6.828   8.711   7.894  1.00 10.00      B   
ATOM   5157  HN  GLN   404       7.496   8.704   7.169  1.00 10.00      B   
ATOM   5158  CA  GLN   404       5.514   8.142   7.643  1.00 10.00      B   
ATOM   5159  CB  GLN   404       4.832   8.874   6.484  1.00 10.00      B   
ATOM   5160  CG  GLN   404       3.416   8.405   6.212  1.00 10.00      B   
ATOM   5161  CD  GLN   404       2.705   9.219   5.151  1.00 10.00      B   
ATOM   5162  OE1 GLN   404       2.946  10.419   4.991  1.00 10.00      B   
ATOM   5163  NE2 GLN   404       1.820   8.568   4.420  1.00 10.00      B   
ATOM   5164 HE21 GLN   404       1.682   7.607   4.609  1.00 10.00      B   
ATOM   5165 HE22 GLN   404       1.332   9.061   3.725  1.00 10.00      B   
ATOM   5166  C   GLN   404       5.640   6.654   7.331  1.00 10.00      B   
ATOM   5167  O   GLN   404       6.354   6.261   6.403  1.00 10.00      B
[truncated: 65,378 more chars]
