# Supplementary material for: Large-scale discovery of protein interactions at residue resolution using co-evolution calculated from genomic sequences
Source: Nat Commun. 2021 Mar 2;12:1396. doi: 10.1038/s41467-021-21636-z (PMC7925567; doi:10.1038/s41467-021-21636-z)
Supplement: Supplementary file 13 — Supplementary Data 11 [file 41467_2021_21636_MOESM13_ESM.zip › supplementary_prediction/cep_exp06715_SUFC_SUFB/models/haddock_top_7_haddock_71w.pdb]

REMARK FILENAME="haddock_71w.pdb0"
REMARK ===============================================================
REMARK HADDOCK run for haddock
REMARK initial structure: haddock_71.pdb
REMARK final NOE weights: unambig 50 amb: 50
REMARK ===============================================================
REMARK            total,bonds,angles,improper,dihe,vdw,elec,air,cdih,coup,rdcs,vean,dani,xpcs,rg
REMARK energies: 277.841, 0, 0, 0, 0, -52.9111, -81.7204, 412.472, 0, 0, 0, 0, 0, 0, 0
REMARK ===============================================================
REMARK            bonds,angles,impropers,dihe,air,cdih,coup,rdcs,vean,dani,xpcs
REMARK rms-dev.: 0,0,0,0,19.3096,0,0, 0, 0, 0, 0
REMARK ===============================================================
REMARK               air,cdih,coup,rdcs,vean,dani,xpcs
REMARK               >0.3,>5,>1,>0,>5,>0.2,>0.2
REMARK violations.: 3, 0, 0, 0, 0, 0, 0
REMARK ===============================================================
REMARK                        CVpartition#,violations,rms
REMARK AIRs cross-validation: 2, 0, NaN
REMARK ===============================================================
REMARK NCS energy: 0
REMARK ===============================================================
REMARK Symmetry energy: 0
REMARK ===============================================================
REMARK Desolvation energy: 6.91366
REMARK Internal energy free molecules: 121735
REMARK Internal energy complex: -24528.3
REMARK Binding energy: -146391
REMARK ===============================================================
REMARK buried surface area: 1506.17
REMARK ===============================================================
REMARK water - chain1: 0 0 0
REMARK water - chain2: 0 0 0
REMARK water - chain3: 0 0 0
REMARK water - chain4: 0 0 0
REMARK water - chain5: 0 0 0
REMARK water - chain6: 0 0 0
REMARK ===============================================================
REMARK water - water: 0 0 0
REMARK ===============================================================
REMARK DATE:05-Aug-2020  13:14:06       created by user: he47
REMARK VERSION:1.3
ATOM      1  CB  MET     1     -29.498  -0.379 -13.890  1.00 10.00      A   
ATOM      2  CG  MET     1     -28.710   0.111 -12.690  1.00 10.00      A   
ATOM      3  SD  MET     1     -29.617   1.334 -11.728  1.00 10.00      A   
ATOM      4  CE  MET     1     -28.315   1.975 -10.680  1.00 10.00      A   
ATOM      5  C   MET     1     -28.960  -2.818 -13.704  1.00 10.00      A   
ATOM      6  O   MET     1     -27.957  -3.489 -13.480  1.00 10.00      A   
ATOM      7  N   MET     1     -29.543  -1.822 -15.899  1.00 10.00      A   
ATOM      8  HT1 MET     1     -30.561  -1.993 -15.761  1.00 10.00      A   
ATOM      9  HT2 MET     1     -29.128  -2.652 -16.360  1.00 10.00      A   
ATOM     10  HT3 MET     1     -29.419  -0.999 -16.520  1.00 10.00      A   
ATOM     11  CA  MET     1     -28.881  -1.584 -14.597  1.00 10.00      A   
ATOM     12  N   LEU     2     -30.153  -3.121 -13.202  1.00 10.00      A   
ATOM     13  HN  LEU     2     -30.931  -2.563 -13.432  1.00 10.00      A   
ATOM     14  CA  LEU     2     -30.346  -4.271 -12.329  1.00 10.00      A   
ATOM     15  CB  LEU     2     -30.618  -3.812 -10.892  1.00 10.00      A   
ATOM     16  CG  LEU     2     -31.063  -4.894  -9.899  1.00 10.00      A   
ATOM     17  CD1 LEU     2     -29.986  -5.958  -9.733  1.00 10.00      A   
ATOM     18  CD2 LEU     2     -31.421  -4.274  -8.556  1.00 10.00      A   
ATOM     19  C   LEU     2     -31.492  -5.138 -12.827  1.00 10.00      A   
ATOM     20  O   LEU     2     -32.628  -4.679 -12.920  1.00 10.00      A   
ATOM     21  N   SER     3     -31.195  -6.390 -13.130  1.00 10.00      A   
ATOM     22  HN  SER     3     -30.270  -6.706 -13.019  1.00 10.00      A   
ATOM     23  CA  SER     3     -32.203  -7.316 -13.617  1.00 10.00      A   
ATOM     24  CB  SER     3     -31.899  -7.714 -15.059  1.00 10.00      A   
ATOM     25  OG  SER     3     -31.833  -6.569 -15.894  1.00 10.00      A   
ATOM     26  HG  SER     3     -32.599  -5.995 -15.715  1.00 10.00      A   
ATOM     27  C   SER     3     -32.306  -8.556 -12.734  1.00 10.00      A   
ATOM     28  O   SER     3     -31.341  -9.305 -12.574  1.00 10.00      A   
ATOM     29  N   ILE     4     -33.477  -8.743 -12.147  1.00 10.00      A   
ATOM     30  HN  ILE     4     -34.194  -8.084 -12.298  1.00 10.00      A   
ATOM     31  CA  ILE     4     -33.749  -9.883 -11.285  1.00 10.00      A   
ATOM     32  CB  ILE     4     -34.294  -9.416  -9.917  1.00 10.00      A   
ATOM     33  CG1 ILE     4     -33.450  -8.259  -9.368  1.00 10.00      A   
ATOM     34  CG2 ILE     4     -34.318 -10.569  -8.926  1.00 10.00      A   
ATOM     35  CD1 ILE     4     -34.050  -7.578  -8.157  1.00 10.00      A   
ATOM     36  C   ILE     4     -34.797 -10.758 -11.968  1.00 10.00      A   
ATOM     37  O   ILE     4     -35.793 -10.242 -12.481  1.00 10.00      A   
ATOM     38  N   LYS     5     -34.575 -12.066 -11.992  1.00 10.00      A   
ATOM     39  HN  LYS     5     -33.766 -12.427 -11.561  1.00 10.00      A   
ATOM     40  CA  LYS     5     -35.506 -12.983 -12.640  1.00 10.00      A   
ATOM     41  CB  LYS     5     -34.979 -13.373 -14.025  1.00 10.00      A   
ATOM     42  CG  LYS     5     -35.890 -14.310 -14.804  1.00 10.00      A   
ATOM     43  CD  LYS     5     -35.233 -14.777 -16.094  1.00 10.00      A   
ATOM     44  CE  LYS     5     -36.102 -15.786 -16.830  1.00 10.00      A   
ATOM     45  NZ  LYS     5     -35.444 -16.297 -18.066  1.00 10.00      A   
ATOM     46  HZ1 LYS     5     -34.501 -16.676 -17.838  1.00 10.00      A   
ATOM     47  HZ2 LYS     5     -35.341 -15.534 -18.768  1.00 10.00      A   
ATOM     48  HZ3 LYS     5     -36.015 -17.059 -18.485  1.00 10.00      A   
ATOM     49  C   LYS     5     -35.746 -14.240 -11.808  1.00 10.00      A   
ATOM     50  O   LYS     5     -34.814 -15.011 -11.554  1.00 10.00      A   
ATOM     51  N   ASP     6     -37.001 -14.425 -11.391  1.00 10.00      A   
ATOM     52  HN  ASP     6     -37.676 -13.746 -11.621  1.00 10.00      A   
ATOM     53  CA  ASP     6     -37.421 -15.591 -10.603  1.00 10.00      A   
ATOM     54  CB  ASP     6     -37.600 -16.821 -11.507  1.00 10.00      A   
ATOM     55  CG  ASP     6     -38.286 -17.994 -10.821  1.00 10.00      A   
ATOM     56  OD1 ASP     6     -39.328 -17.790 -10.163  1.00 10.00      A   
ATOM     57  OD2 ASP     6     -37.791 -19.135 -10.948  1.00 10.00      A   
ATOM     58  C   ASP     6     -36.462 -15.887  -9.449  1.00 10.00      A   
ATOM     59  O   ASP     6     -35.928 -16.989  -9.330  1.00 10.00      A   
ATOM     60  N   LEU     7     -36.237 -14.888  -8.607  1.00 10.00      A   
ATOM     61  HN  LEU     7     -36.675 -14.021  -8.766  1.00 10.00      A   
ATOM     62  CA  LEU     7     -35.344 -15.037  -7.468  1.00 10.00      A   
ATOM     63  CB  LEU     7     -34.951 -13.667  -6.908  1.00 10.00      A   
ATOM     64  CG  LEU     7     -33.899 -13.669  -5.794  1.00 10.00      A   
ATOM     65  CD1 LEU     7     -32.615 -14.327  -6.273  1.00 10.00      A   
ATOM     66  CD2 LEU     7     -33.625 -12.254  -5.315  1.00 10.00      A   
ATOM     67  C   LEU     7     -35.972 -15.889  -6.369  1.00 10.00      A   
ATOM     68  O   LEU     7     -37.063 -15.589  -5.881  1.00 10.00      A   
ATOM     69  N   HIS     8     -35.279 -16.960  -5.999  1.00 10.00      A   
ATOM     70  HN  HIS     8     -34.425 -17.153  -6.450  1.00 10.00      A   
ATOM     71  CA  HIS     8     -35.735 -17.860  -4.949  1.00 10.00      A   
ATOM     72  CB  HIS     8     -35.803 -19.303  -5.458  1.00 10.00      A   
ATOM     73  CG  HIS     8     -36.983 -19.597  -6.331  1.00 10.00      A   
ATOM     74  ND1 HIS     8     -37.957 -20.515  -6.003  1.00 10.00      A   
ATOM     75  HD1 HIS     8     -37.986 -21.058  -5.180  1.00 10.00      A   
ATOM     76  CD2 HIS     8     -37.340 -19.092  -7.534  1.00 10.00      A   
ATOM     77  CE1 HIS     8     -38.857 -20.561  -6.967  1.00 10.00      A   
ATOM     78  NE2 HIS     8     -38.505 -19.705  -7.906  1.00 10.00      A   
ATOM     79  HE2 HIS     8     -39.002 -19.534  -8.741  1.00 10.00      A   
ATOM     80  C   HIS     8     -34.777 -17.784  -3.770  1.00 10.00      A   
ATOM     81  O   HIS     8     -33.654 -18.282  -3.842  1.00 10.00      A   
ATOM     82  N   VAL     9     -35.216 -17.150  -2.697  1.00 10.00      A   
ATOM     83  HN  VAL     9     -36.125 -16.785  -2.695  1.00 10.00      A   
ATOM     84  CA  VAL     9     -34.388 -16.998  -1.509  1.00 10.00      A   
ATOM     85  CB  VAL     9     -34.130 -15.506  -1.192  1.00 10.00      A   
ATOM     86  CG1 VAL     9     -33.495 -15.333   0.181  1.00 10.00      A   
ATOM     87  CG2 VAL     9     -33.249 -14.882  -2.263  1.00 10.00      A   
ATOM     88  C   VAL     9     -35.028 -17.675  -0.303  1.00 10.00      A   
ATOM     89  O   VAL     9     -36.227 -17.514  -0.047  1.00 10.00      A   
ATOM     90  N   SER    10     -34.222 -18.432   0.428  1.00 10.00      A   
ATOM     91  HN  SER    10     -33.279 -18.515   0.166  1.00 10.00      A   
ATOM     92  CA  SER    10     -34.686 -19.133   1.613  1.00 10.00      A   
ATOM     93  CB  SER    10     -34.474 -20.638   1.456  1.00 10.00      A   
ATOM     94  OG  SER    10     -34.649 -21.041   0.107  1.00 10.00      A   
ATOM     95  HG  SER    10     -33.792 -21.321  -0.255  1.00 10.00      A   
ATOM     96  C   SER    10     -33.944 -18.631   2.849  1.00 10.00      A   
ATOM     97  O   SER    10     -32.727 -18.440   2.820  1.00 10.00      A   
ATOM     98  N   VAL    11     -34.688 -18.401   3.922  1.00 10.00      A   
ATOM     99  HN  VAL    11     -35.657 -18.568   3.876  1.00 10.00      A   
ATOM    100  CA  VAL    11     -34.117 -17.927   5.172  1.00 10.00      A   
ATOM    101  CB  VAL    11     -34.551 -16.480   5.482  1.00 10.00      A   
ATOM    102  CG1 VAL    11     -33.896 -15.983   6.761  1.00 10.00      A   
ATOM    103  CG2 VAL    11     -34.216 -15.560   4.318  1.00 10.00      A   
ATOM    104  C   VAL    11     -34.562 -18.840   6.307  1.00 10.00      A   
ATOM    105  O   VAL    11     -35.760 -19.064   6.491  1.00 10.00      A   
ATOM    106  N   GLU    12     -33.593 -19.380   7.038  1.00 10.00      A   
ATOM    107  HN  GLU    12     -32.660 -19.167   6.820  1.00 10.00      A   
ATOM    108  CA  GLU    12     -33.865 -20.283   8.151  1.00 10.00      A   
ATOM    109  CB  GLU    12     -34.623 -19.571   9.277  1.00 10.00      A   
ATOM    110  CG  GLU    12     -33.896 -18.359   9.839  1.00 10.00      A   
ATOM    111  CD  GLU    12     -34.480 -17.880  11.149  1.00 10.00      A   
ATOM    112  OE1 GLU    12     -35.580 -17.285  11.139  1.00 10.00      A   
ATOM    113  OE2 GLU    12     -33.840 -18.088  12.198  1.00 10.00      A   
ATOM    114  C   GLU    12     -34.617 -21.524   7.674  1.00 10.00      A   
ATOM    115  O   GLU    12     -35.510 -22.025   8.359  1.00 10.00      A   
ATOM    116  N   ASP    13     -34.247 -21.994   6.477  1.00 10.00      A   
ATOM    117  HN  ASP    13     -33.545 -21.519   5.985  1.00 10.00      A   
ATOM    118  CA  ASP    13     -34.847 -23.181   5.860  1.00 10.00      A   
ATOM    119  CB  ASP    13     -34.832 -24.388   6.806  1.00 10.00      A   
ATOM    120  CG  ASP    13     -34.177 -25.610   6.195  1.00 10.00      A   
ATOM    121  OD1 ASP    13     -34.896 -26.464   5.635  1.00 10.00      A   
ATOM    122  OD2 ASP    13     -32.937 -25.729   6.287  1.00 10.00      A   
ATOM    123  C   ASP    13     -36.257 -22.915   5.335  1.00 10.00      A   
ATOM    124  O   ASP    13     -36.959 -23.839   4.920  1.00 10.00      A   
ATOM    125  N   LYS    14     -36.671 -21.655   5.352  1.00 10.00      A   
ATOM    126  HN  LYS    14     -36.077 -20.959   5.712  1.00 10.00      A   
ATOM    127  CA  LYS    14     -37.995 -21.279   4.866  1.00 10.00      A   
ATOM    128  CB  LYS    14     -38.740 -20.435   5.908  1.00 10.00      A   
ATOM    129  CG  LYS    14     -38.588 -20.904   7.348  1.00 10.00      A   
ATOM    130  CD  LYS    14     -39.150 -19.876   8.318  1.00 10.00      A   
ATOM    131  CE  LYS    14     -38.761 -20.186   9.754  1.00 10.00      A   
ATOM    132  NZ  LYS    14     -39.302 -19.176  10.703  1.00 10.00      A   
ATOM    133  HZ1 LYS    14     -38.940 -19.351  11.663  1.00 10.00      A   
ATOM    134  HZ2 LYS    14     -40.342 -19.224  10.723  1.00 10.00      A   
ATOM    135  HZ3 LYS    14     -39.016 -18.221  10.406  1.00 10.00      A   
ATOM    136  C   LYS    14     -37.879 -20.481   3.569  1.00 10.00      A   
ATOM    137  O   LYS    14     -37.169 -19.476   3.519  1.00 10.00      A   
ATOM    138  N   ALA    15     -38.563 -20.927   2.523  1.00 10.00      A   
ATOM    139  HN  ALA    15     -39.107 -21.738   2.613  1.00 10.00      A   
ATOM    140  CA  ALA    15     -38.530 -20.228   1.241  1.00 10.00      A   
ATOM    141  CB  ALA    15     -39.019 -21.127   0.116  1.00 10.00      A   
ATOM    142  C   ALA    15     -39.369 -18.959   1.319  1.00 10.00      A   
ATOM    143  O   ALA    15     -40.599 -19.018   1.367  1.00 10.00      A   
ATOM    144  N   ILE    16     -38.700 -17.816   1.343  1.00 10.00      A   
ATOM    145  HN  ILE    16     -37.719 -17.836   1.282  1.00 10.00      A   
ATOM    146  CA  ILE    16     -39.381 -16.533   1.438  1.00 10.00      A   
ATOM    147  CB  ILE    16     -38.524 -15.489   2.185  1.00 10.00      A   
ATOM    148  CG1 ILE    16     -37.902 -16.098   3.450  1.00 10.00      A   
ATOM    149  CG2 ILE    16     -39.359 -14.266   2.535  1.00 10.00      A   
ATOM    150  CD1 ILE    16     -38.908 -16.545   4.493  1.00 10.00      A   
ATOM    151  C   ILE    16     -39.734 -16.006   0.050  1.00 10.00      A   
ATOM    152  O   ILE    16     -40.898 -15.741  -0.247  1.00 10.00      A   
ATOM    153  N   LEU    17     -38.728 -15.870  -0.800  1.00 10.00      A   
ATOM    154  HN  LEU    17     -37.822 -16.116  -0.517  1.00 10.00      A   
ATOM    155  CA  LEU    17     -38.944 -15.384  -2.156  1.00 10.00      A   
ATOM    156  CB  LEU    17     -37.736 -14.590  -2.652  1.00 10.00      A   
ATOM    157  CG  LEU    17     -37.430 -13.297  -1.892  1.00 10.00      A   
ATOM    158  CD1 LEU    17     -36.242 -12.584  -2.511  1.00 10.00      A   
ATOM    159  CD2 LEU    17     -38.650 -12.386  -1.862  1.00 10.00      A   
ATOM    160  C   LEU    17     -39.246 -16.552  -3.080  1.00 10.00      A   
ATOM    161  O   LEU    17     -38.391 -17.404  -3.315  1.00 10.00      A   
ATOM    162  N   ARG    18     -40.465 -16.578  -3.603  1.00 10.00      A   
ATOM    163  HN  ARG    18     -41.087 -15.844  -3.399  1.00 10.00      A   
ATOM    164  CA  ARG    18     -40.905 -17.657  -4.476  1.00 10.00      A   
ATOM    165  CB  ARG    18     -42.323 -18.092  -4.092  1.00 10.00      A   
ATOM    166  CG  ARG    18     -42.439 -18.606  -2.666  1.00 10.00      A   
ATOM    167  CD  ARG    18     -43.880 -18.606  -2.187  1.00 10.00      A   
ATOM    168  NE  ARG    18     -44.695 -19.592  -2.892  1.00 10.00      A   
ATOM    169  HE  ARG    18     -44.222 -20.333  -3.338  1.00 10.00      A   
ATOM    170  CZ  ARG    18     -46.023 -19.547  -2.959  1.00 10.00      A   
ATOM    171  NH1 ARG    18     -46.686 -18.565  -2.358  1.00 10.00      A   
ATOM    172 HH11 ARG    18     -46.170 -17.826  -1.835  1.00 10.00      A   
ATOM    173 HH12 ARG    18     -47.731 -18.527  -2.408  1.00 10.00      A   
ATOM    174  NH2 ARG    18     -46.691 -20.494  -3.608  1.00 10.00      A   
ATOM    175 HH21 ARG    18     -47.733 -20.461  -3.662  1.00 10.00      A   
ATOM    176 HH22 ARG    18     -46.174 -21.277  -4.070  1.00 10.00      A   
ATOM    177  C   ARG    18     -40.841 -17.269  -5.950  1.00 10.00      A   
ATOM    178  O   ARG    18     -41.686 -17.677  -6.749  1.00 10.00      A   
ATOM    179  N   GLY    19     -39.837 -16.487  -6.311  1.00 10.00      A   
ATOM    180  HN  GLY    19     -39.187 -16.189  -5.639  1.00 10.00      A   
ATOM    181  CA  GLY    19     -39.691 -16.080  -7.693  1.00 10.00      A   
ATOM    182  C   GLY    19     -39.894 -14.597  -7.894  1.00 10.00      A   
ATOM    183  O   GLY    19     -40.847 -14.175  -8.549  1.00 10.00      A   
ATOM    184  N   LEU    20     -38.999 -13.803  -7.336  1.00 10.00      A   
ATOM    185  HN  LEU    20     -38.257 -14.196  -6.827  1.00 10.00      A   
ATOM    186  CA  LEU    20     -39.088 -12.358  -7.467  1.00 10.00      A   
ATOM    187  CB  LEU    20     -38.463 -11.666  -6.251  1.00 10.00      A   
ATOM    188  CG  LEU    20     -38.763 -10.173  -6.084  1.00 10.00      A   
ATOM    189  CD1 LEU    20     -38.901  -9.827  -4.611  1.00 10.00      A   
ATOM    190  CD2 LEU    20     -37.676  -9.325  -6.728  1.00 10.00      A   
ATOM    191  C   LEU    20     -38.409 -11.896  -8.753  1.00 10.00      A   
ATOM    192  O   LEU    20     -37.277 -12.290  -9.041  1.00 10.00      A   
ATOM    193  N   SER    21     -39.112 -11.083  -9.527  1.00 10.00      A   
ATOM    194  HN  SER    21     -40.022 -10.833  -9.257  1.00 10.00      A   
ATOM    195  CA  SER    21     -38.579 -10.555 -10.773  1.00 10.00      A   
ATOM    196  CB  SER    21     -39.300 -11.186 -11.971  1.00 10.00      A   
ATOM    197  OG  SER    21     -39.249 -12.604 -11.912  1.00 10.00      A   
ATOM    198  HG  SER    21     -39.882 -12.970 -12.541  1.00 10.00      A   
ATOM    199  C   SER    21     -38.722  -9.033 -10.796  1.00 10.00      A   
ATOM    200  O   SER    21     -39.755  -8.497 -10.387  1.00 10.00      A   
ATOM    201  N   LEU    22     -37.683  -8.345 -11.260  1.00 10.00      A   
ATOM    202  HN  LEU    22     -36.889  -8.831 -11.578  1.00 10.00      A   
ATOM    203  CA  LEU    22     -37.691  -6.888 -11.319  1.00 10.00      A   
ATOM    204  CB  LEU    22     -37.515  -6.314  -9.907  1.00 10.00      A   
ATOM    205  CG  LEU    22     -37.520  -4.789  -9.779  1.00 10.00      A   
ATOM    206  CD1 LEU    22     -38.925  -4.235  -9.956  1.00 10.00      A   
ATOM    207  CD2 LEU    22     -36.939  -4.362  -8.441  1.00 10.00      A   
ATOM    208  C   LEU    22     -36.564  -6.387 -12.217  1.00 10.00      A   
ATOM    209  O   LEU    22     -35.511  -7.014 -12.307  1.00 10.00      A   
ATOM    210  N   ASP    23     -36.794  -5.268 -12.885  1.00 10.00      A   
ATOM    211  HN  ASP    23     -37.666  -4.824 -12.792  1.00 10.00      A   
ATOM    212  CA  ASP    23     -35.793  -4.677 -13.762  1.00 10.00      A   
ATOM    213  CB  ASP    23     -36.160  -4.909 -15.227  1.00 10.00      A   
ATOM    214  CG  ASP    23     -35.098  -4.417 -16.188  1.00 10.00      A   
ATOM    215  OD1 ASP    23     -35.426  -3.596 -17.068  1.00 10.00      A   
ATOM    216  OD2 ASP    23     -33.933  -4.861 -16.086  1.00 10.00      A   
ATOM    217  C   ASP    23     -35.664  -3.186 -13.472  1.00 10.00      A   
ATOM    218  O   ASP    23     -36.501  -2.385 -13.888  1.00 10.00      A   
ATOM    219  N   VAL    24     -34.614  -2.824 -12.748  1.00 10.00      A   
ATOM    220  HN  VAL    24     -33.965  -3.512 -12.477  1.00 10.00      A   
ATOM    221  CA  VAL    24     -34.374  -1.437 -12.368  1.00 10.00      A   
ATOM    222  CB  VAL    24     -33.768  -1.340 -10.948  1.00 10.00      A   
ATOM    223  CG1 VAL    24     -33.612   0.111 -10.511  1.00 10.00      A   
ATOM    224  CG2 VAL    24     -34.609  -2.111  -9.944  1.00 10.00      A   
ATOM    225  C   VAL    24     -33.435  -0.749 -13.352  1.00 10.00      A   
ATOM    226  O   VAL    24     -32.419  -1.316 -13.765  1.00 10.00      A   
ATOM    227  N   HIS    25     -33.786   0.473 -13.724  1.00 10.00      A   
ATOM    228  HN  HIS    25     -34.616   0.864 -13.357  1.00 10.00      A   
ATOM    229  CA  HIS    25     -32.985   1.265 -14.647  1.00 10.00      A   
ATOM    230  CB  HIS    25     -33.847   1.760 -15.814  1.00 10.00      A   
ATOM    231  CG  HIS    25     -34.232   0.692 -16.784  1.00 10.00      A   
ATOM    232  ND1 HIS    25     -34.333   0.906 -18.141  1.00 10.00      A   
ATOM    233  HD1 HIS    25     -34.157   1.757 -18.604  1.00 10.00      A   
ATOM    234  CD2 HIS    25     -34.544  -0.605 -16.586  1.00 10.00      A   
ATOM    235  CE1 HIS    25     -34.690  -0.216 -18.733  1.00 10.00      A   
ATOM    236  NE2 HIS    25     -34.822  -1.146 -17.810  1.00 10.00      A   
ATOM    237  HE2 HIS    25     -35.066  -2.089 -17.974  1.00 10.00      A   
ATOM    238  C   HIS    25     -32.401   2.460 -13.904  1.00 10.00      A   
ATOM    239  O   HIS    25     -32.919   2.841 -12.856  1.00 10.00      A   
ATOM    240  N   PRO    26     -31.310   3.050 -14.418  1.00 10.00      A   
ATOM    241  CA  PRO    26     -30.670   4.211 -13.790  1.00 10.00      A   
ATOM    242  CB  PRO    26     -29.435   4.469 -14.666  1.00 10.00      A   
ATOM    243  CG  PRO    26     -29.234   3.212 -15.438  1.00 10.00      A   
ATOM    244  CD  PRO    26     -30.601   2.630 -15.636  1.00 10.00      A   
ATOM    245  C   PRO    26     -31.577   5.436 -13.808  1.00 10.00      A   
ATOM    246  O   PRO    26     -31.951   5.925 -14.873  1.00 10.00      A   
ATOM    247  N   GLY    27     -31.937   5.918 -12.631  1.00 10.00      A   
ATOM    248  HN  GLY    27     -31.625   5.469 -11.813  1.00 10.00      A   
ATOM    249  CA  GLY    27     -32.791   7.086 -12.537  1.00 10.00      A   
ATOM    250  C   GLY    27     -34.243   6.728 -12.301  1.00 10.00      A   
ATOM    251  O   GLY    27     -35.144   7.392 -12.818  1.00 10.00      A   
ATOM    252  N   GLU    28     -34.474   5.677 -11.523  1.00 10.00      A   
ATOM    253  HN  GLU    28     -33.715   5.186 -11.146  1.00 10.00      A   
ATOM    254  CA  GLU    28     -35.828   5.233 -11.216  1.00 10.00      A   
ATOM    255  CB  GLU    28     -36.066   3.825 -11.767  1.00 10.00      A   
ATOM    256  CG  GLU    28     -36.168   3.731 -13.278  1.00 10.00      A   
ATOM    257  CD  GLU    28     -36.566   2.339 -13.729  1.00 10.00      A   
ATOM    258  OE1 GLU    28     -36.288   1.369 -12.990  1.00 10.00      A   
ATOM    259  OE2 GLU    28     -37.153   2.202 -14.821  1.00 10.00      A   
ATOM    260  C   GLU    28     -36.075   5.221  -9.711  1.00 10.00      A   
ATOM    261  O   GLU    28     -35.218   4.786  -8.935  1.00 10.00      A   
ATOM    262  N   VAL    29     -37.246   5.695  -9.302  1.00 10.00      A   
ATOM    263  HN  VAL    29     -37.885   6.051  -9.966  1.00 10.00      A   
ATOM    264  CA  VAL    29     -37.614   5.709  -7.894  1.00 10.00      A   
ATOM    265  CB  VAL    29     -38.314   7.025  -7.492  1.00 10.00      A   
ATOM    266  CG1 VAL    29     -38.574   7.055  -5.994  1.00 10.00      A   
ATOM    267  CG2 VAL    29     -37.473   8.224  -7.909  1.00 10.00      A   
ATOM    268  C   VAL    29     -38.532   4.525  -7.602  1.00 10.00      A   
ATOM    269  O   VAL    29     -39.743   4.586  -7.825  1.00 10.00      A   
ATOM    270  N   HIS    30     -37.945   3.445  -7.111  1.00 10.00      A   
ATOM    271  HN  HIS    30     -36.978   3.471  -6.918  1.00 10.00      A   
ATOM    272  CA  HIS    30     -38.697   2.234  -6.812  1.00 10.00      A   
ATOM    273  CB  HIS    30     -37.884   0.982  -7.156  1.00 10.00      A   
ATOM    274  CG  HIS    30     -37.826   0.664  -8.617  1.00 10.00      A   
ATOM    275  ND1 HIS    30     -38.468  -0.420  -9.178  1.00 10.00      A   
ATOM    276  HD1 HIS    30     -39.019  -1.074  -8.693  1.00 10.00      A   
ATOM    277  CD2 HIS    30     -37.185   1.285  -9.635  1.00 10.00      A   
ATOM    278  CE1 HIS    30     -38.224  -0.451 -10.475  1.00 10.00      A   
ATOM    279  NE2 HIS    30     -37.449   0.571 -10.776  1.00 10.00      A   
ATOM    280  HE2 HIS    30     -37.106   0.785 -11.685  1.00 10.00      A   
ATOM    281  C   HIS    30     -39.124   2.182  -5.354  1.00 10.00      A   
ATOM    282  O   HIS    30     -38.358   2.533  -4.456  1.00 10.00      A   
ATOM    283  N   ALA    31     -40.350   1.743  -5.130  1.00 10.00      A   
ATOM    284  HN  ALA    31     -40.918   1.495  -5.897  1.00 10.00      A   
ATOM    285  CA  ALA    31     -40.889   1.621  -3.790  1.00 10.00      A   
ATOM    286  CB  ALA    31     -41.950   2.683  -3.545  1.00 10.00      A   
ATOM    287  C   ALA    31     -41.474   0.231  -3.598  1.00 10.00      A   
ATOM    288  O   ALA    31     -42.313  -0.212  -4.386  1.00 10.00      A   
ATOM    289  N   ILE    32     -41.009  -0.466  -2.574  1.00 10.00      A   
ATOM    290  HN  ILE    32     -40.328  -0.062  -1.989  1.00 10.00      A   
ATOM    291  CA  ILE    32     -41.491  -1.808  -2.285  1.00 10.00      A   
ATOM    292  CB  ILE    32     -40.352  -2.755  -1.851  1.00 10.00      A   
ATOM    293  CG1 ILE    32     -39.225  -2.753  -2.885  1.00 10.00      A   
ATOM    294  CG2 ILE    32     -40.884  -4.170  -1.646  1.00 10.00      A   
ATOM    295  CD1 ILE    32     -38.070  -3.665  -2.528  1.00 10.00      A   
ATOM    296  C   ILE    32     -42.537  -1.760  -1.184  1.00 10.00      A   
ATOM    297  O   ILE    32     -42.242  -1.370  -0.052  1.00 10.00      A   
ATOM    298  N   MET    33     -43.758  -2.139  -1.521  1.00 10.00      A   
ATOM    299  HN  MET    33     -43.934  -2.426  -2.447  1.00 10.00      A   
ATOM    300  CA  MET    33     -44.846  -2.145  -0.560  1.00 10.00      A   
ATOM    301  CB  MET    33     -45.978  -1.225  -1.028  1.00 10.00      A   
ATOM    302  CG  MET    33     -46.838  -0.681   0.102  1.00 10.00      A   
ATOM    303  SD  MET    33     -48.222   0.319  -0.481  1.00 10.00      A   
ATOM    304  CE  MET    33     -49.239  -0.932  -1.265  1.00 10.00      A   
ATOM    305  C   MET    33     -45.360  -3.566  -0.366  1.00 10.00      A   
ATOM    306  O   MET    33     -45.867  -4.185  -1.298  1.00 10.00      A   
ATOM    307  N   GLY    34     -45.193  -4.090   0.838  1.00 10.00      A   
ATOM    308  HN  GLY    34     -44.754  -3.561   1.538  1.00 10.00      A   
ATOM    309  CA  GLY    34     -45.646  -5.436   1.126  1.00 10.00      A   
ATOM    310  C   GLY    34     -45.956  -5.640   2.594  1.00 10.00      A   
ATOM    311  O   GLY    34     -45.382  -4.959   3.452  1.00 10.00      A   
ATOM    312  N   PRO    35     -46.864  -6.574   2.912  1.00 10.00      A   
ATOM    313  CA  PRO    35     -47.260  -6.880   4.296  1.00 10.00      A   
ATOM    314  CB  PRO    35     -48.339  -7.960   4.132  1.00 10.00      A   
ATOM    315  CG  PRO    35     -48.799  -7.838   2.723  1.00 10.00      A   
ATOM    316  CD  PRO    35     -47.597  -7.403   1.941  1.00 10.00      A   
ATOM    317  C   PRO    35     -46.098  -7.432   5.123  1.00 10.00      A   
ATOM    318  O   PRO    35     -45.043  -7.777   4.582  1.00 10.00      A   
ATOM    319  N   ASN    36     -46.288  -7.506   6.433  1.00 10.00      A   
ATOM    320  HN  ASN    36     -47.149  -7.222   6.808  1.00 10.00      A   
ATOM    321  CA  ASN    36     -45.254  -8.018   7.327  1.00 10.00      A   
ATOM    322  CB  ASN    36     -45.544  -7.649   8.789  1.00 10.00      A   
ATOM    323  CG  ASN    36     -46.678  -8.447   9.411  1.00 10.00      A   
ATOM    324  OD1 ASN    36     -47.852  -8.147   9.193  1.00 10.00      A   
ATOM    325  ND2 ASN    36     -46.336  -9.457  10.198  1.00 10.00      A   
ATOM    326 HD21 ASN    36     -45.379  -9.637  10.336  1.00 10.00      A   
ATOM    327 HD22 ASN    36     -47.052  -9.983  10.616  1.00 10.00      A   
ATOM    328  C   ASN    36     -45.123  -9.524   7.166  1.00 10.00      A   
ATOM    329  O   ASN    36     -46.107 -10.213   6.899  1.00 10.00      A   
ATOM    330  N   GLY    37     -43.911 -10.028   7.313  1.00 10.00      A   
ATOM    331  HN  GLY    37     -43.162  -9.434   7.538  1.00 10.00      A   
ATOM    332  CA  GLY    37     -43.678 -11.447   7.157  1.00 10.00      A   
ATOM    333  C   GLY    37     -43.345 -11.791   5.721  1.00 10.00      A   
ATOM    334  O   GLY    37     -43.133 -12.956   5.381  1.00 10.00      A   
ATOM    335  N   SER    38     -43.299 -10.768   4.882  1.00 10.00      A   
ATOM    336  HN  SER    38     -43.465  -9.867   5.222  1.00 10.00      A   
ATOM    337  CA  SER    38     -42.993 -10.944   3.475  1.00 10.00      A   
ATOM    338  CB  SER    38     -43.893 -10.050   2.621  1.00 10.00      A   
ATOM    339  OG  SER    38     -45.246 -10.150   3.039  1.00 10.00      A   
ATOM    340  HG  SER    38     -45.413  -9.504   3.736  1.00 10.00      A   
ATOM    341  C   SER    38     -41.525 -10.637   3.207  1.00 10.00      A   
ATOM    342  O   SER    38     -40.885  -9.903   3.967  1.00 10.00      A   
ATOM    343  N   GLY    39     -40.997 -11.190   2.125  1.00 10.00      A   
ATOM    344  HN  GLY    39     -41.562 -11.755   1.552  1.00 10.00      A   
ATOM    345  CA  GLY    39     -39.603 -10.985   1.781  1.00 10.00      A   
ATOM    346  C   GLY    39     -39.302  -9.626   1.173  1.00 10.00      A   
ATOM    347  O   GLY    39     -38.610  -9.540   0.163  1.00 10.00      A   
ATOM    348  N   LYS    40     -39.813  -8.562   1.781  1.00 10.00      A   
ATOM    349  HN  LYS    40     -40.365  -8.684   2.584  1.00 10.00      A   
ATOM    350  CA  LYS    40     -39.561  -7.218   1.277  1.00 10.00      A   
ATOM    351  CB  LYS    40     -40.718  -6.251   1.579  1.00 10.00      A   
ATOM    352  CG  LYS    40     -41.078  -6.091   3.048  1.00 10.00      A   
ATOM    353  CD  LYS    40     -42.019  -4.912   3.247  1.00 10.00      A   
ATOM    354  CE  LYS    40     -42.300  -4.660   4.720  1.00 10.00      A   
ATOM    355  NZ  LYS    40     -43.349  -5.567   5.258  1.00 10.00      A   
ATOM    356  HZ1 LYS    40     -43.522  -5.360   6.261  1.00 10.00      A   
ATOM    357  HZ2 LYS    40     -43.049  -6.557   5.169  1.00 10.00      A   
ATOM    358  HZ3 LYS    40     -44.242  -5.440   4.731  1.00 10.00      A   
ATOM    359  C   LYS    40     -38.226  -6.691   1.798  1.00 10.00      A   
ATOM    360  O   LYS    40     -37.409  -6.172   1.037  1.00 10.00      A   
ATOM    361  N   SER    41     -37.999  -6.848   3.094  1.00 10.00      A   
ATOM    362  HN  SER    41     -38.686  -7.258   3.656  1.00 10.00      A   
ATOM    363  CA  SER    41     -36.757  -6.408   3.706  1.00 10.00      A   
ATOM    364  CB  SER    41     -36.955  -6.204   5.208  1.00 10.00      A   
ATOM    365  OG  SER    41     -38.037  -5.322   5.458  1.00 10.00      A   
ATOM    366  HG  SER    41     -37.743  -4.407   5.289  1.00 10.00      A   
ATOM    367  C   SER    41     -35.668  -7.443   3.455  1.00 10.00      A   
ATOM    368  O   SER    41     -34.482  -7.118   3.379  1.00 10.00      A   
ATOM    369  N   THR    42     -36.093  -8.692   3.305  1.00 10.00      A   
ATOM    370  HN  THR    42     -37.052  -8.881   3.371  1.00 10.00      A   
ATOM    371  CA  THR    42     -35.182  -9.796   3.058  1.00 10.00      A   
ATOM    372  CB  THR    42     -35.945 -11.129   3.118  1.00 10.00      A   
ATOM    373  OG1 THR    42     -37.233 -10.898   3.714  1.00 10.00      A   
ATOM    374  HG1 THR    42     -37.296 -11.387   4.542  1.00 10.00      A   
ATOM    375  CG2 THR    42     -35.181 -12.141   3.955  1.00 10.00      A   
ATOM    376  C   THR    42     -34.516  -9.650   1.693  1.00 10.00      A   
ATOM    377  O   THR    42     -33.320  -9.905   1.547  1.00 10.00      A   
ATOM    378  N   LEU    43     -35.297  -9.215   0.705  1.00 10.00      A   
ATOM    379  HN  LEU    43     -36.240  -9.023   0.892  1.00 10.00      A   
ATOM    380  CA  LEU    43     -34.795  -9.022  -0.648  1.00 10.00      A   
ATOM    381  CB  LEU    43     -35.915  -8.522  -1.561  1.00 10.00      A   
ATOM    382  CG  LEU    43     -35.482  -7.994  -2.930  1.00 10.00      A   
ATOM    383  CD1 LEU    43     -35.045  -9.132  -3.836  1.00 10.00      A   
ATOM    384  CD2 LEU    43     -36.601  -7.193  -3.569  1.00 10.00      A   
ATOM    385  C   LEU    43     -33.638  -8.033  -0.656  1.00 10.00      A   
ATOM    386  O   LEU    43     -32.599  -8.284  -1.265  1.00 10.00      A   
ATOM    387  N   SER    44     -33.823  -6.921   0.041  1.00 10.00      A   
ATOM    388  HN  SER    44     -34.673  -6.788   0.508  1.00 10.00      A   
ATOM    389  CA  SER    44     -32.804  -5.885   0.126  1.00 10.00      A   
ATOM    390  CB  SER    44     -33.325  -4.723   0.971  1.00 10.00      A   
ATOM    391  OG  SER    44     -34.625  -4.341   0.544  1.00 10.00      A   
ATOM    392  HG  SER    44     -35.237  -4.393   1.287  1.00 10.00      A   
ATOM    393  C   SER    44     -31.494  -6.433   0.699  1.00 10.00      A   
ATOM    394  O   SER    44     -30.409  -6.079   0.238  1.00 10.00      A   
ATOM    395  N   ALA    45     -31.602  -7.320   1.683  1.00 10.00      A   
ATOM    396  HN  ALA    45     -32.494  -7.589   1.990  1.00 10.00      A   
ATOM    397  CA  ALA    45     -30.428  -7.915   2.307  1.00 10.00      A   
ATOM    398  CB  ALA    45     -30.822  -8.657   3.576  1.00 10.00      A   
ATOM    399  C   ALA    45     -29.728  -8.854   1.331  1.00 10.00      A   
ATOM    400  O   ALA    45     -28.505  -8.824   1.190  1.00 10.00      A   
ATOM    401  N   THR    46     -30.520  -9.666   0.635  1.00 10.00      A   
ATOM    402  HN  THR    46     -31.491  -9.633   0.786  1.00 10.00      A   
ATOM    403  CA  THR    46     -29.983 -10.616  -0.329  1.00 10.00      A   
ATOM    404  CB  THR    46     -31.035 -11.652  -0.770  1.00 10.00      A   
ATOM    405  OG1 THR    46     -32.282 -11.003  -1.064  1.00 10.00      A   
ATOM    406  HG1 THR    46     -32.135 -10.058  -1.199  1.00 10.00      A   
ATOM    407  CG2 THR    46     -31.253 -12.675   0.331  1.00 10.00      A   
ATOM    408  C   THR    46     -29.395  -9.917  -1.552  1.00 10.00      A   
ATOM    409  O   THR    46     -28.597 -10.497  -2.283  1.00 10.00      A   
ATOM    410  N   LEU    47     -29.799  -8.675  -1.775  1.00 10.00      A   
ATOM    411  HN  LEU    47     -30.455  -8.269  -1.171  1.00 10.00      A   
ATOM    412  CA  LEU    47     -29.296  -7.902  -2.900  1.00 10.00      A   
ATOM    413  CB  LEU    47     -30.229  -6.731  -3.216  1.00 10.00      A   
ATOM    414  CG  LEU    47     -31.510  -7.068  -3.983  1.00 10.00      A   
ATOM    415  CD1 LEU    47     -32.343  -5.816  -4.204  1.00 10.00      A   
ATOM    416  CD2 LEU    47     -31.185  -7.738  -5.309  1.00 10.00      A   
ATOM    417  C   LEU    47     -27.888  -7.397  -2.612  1.00 10.00      A   
ATOM    418  O   LEU    47     -27.005  -7.469  -3.469  1.00 10.00      A   
ATOM    419  N   ALA    48     -27.680  -6.907  -1.394  1.00 10.00      A   
ATOM    420  HN  ALA    48     -28.425  -6.887  -0.753  1.00 10.00      A   
ATOM    421  CA  ALA    48     -26.377  -6.393  -0.985  1.00 10.00      A   
ATOM    422  CB  ALA    48     -26.466  -5.756   0.391  1.00 10.00      A   
ATOM    423  C   ALA    48     -25.328  -7.501  -0.992  1.00 10.00      A   
ATOM    424  O   ALA    48     -24.217  -7.316  -1.487  1.00 10.00      A   
ATOM    425  N   GLY    49     -25.687  -8.653  -0.436  1.00 10.00      A   
ATOM    426  HN  GLY    49     -26.582  -8.739  -0.041  1.00 10.00      A   
ATOM    427  CA  GLY    49     -24.773  -9.777  -0.401  1.00 10.00      A   
ATOM    428  C   GLY    49     -24.176  -9.993   0.970  1.00 10.00      A   
ATOM    429  O   GLY    49     -23.779 -11.106   1.312  1.00 10.00      A   
ATOM    430  N   ARG    50     -24.099  -8.923   1.747  1.00 10.00      A   
ATOM    431  HN  ARG    50     -24.427  -8.065   1.408  1.00 10.00      A   
ATOM    432  CA  ARG    50     -23.557  -8.991   3.096  1.00 10.00      A   
ATOM    433  CB  ARG    50     -23.305  -7.572   3.622  1.00 10.00      A   
ATOM    434  CG  ARG    50     -22.838  -7.486   5.065  1.00 10.00      A   
ATOM    435  CD  ARG    50     -22.617  -6.038   5.481  1.00 10.00      A   
ATOM    436  NE  ARG    50     -23.867  -5.367   5.852  1.00 10.00      A   
ATOM    437  HE  ARG    50     -24.581  -5.926   6.240  1.00 10.00      A   
ATOM    438  CZ  ARG    50     -24.095  -4.061   5.692  1.00 10.00      A   
ATOM    439  NH1 ARG    50     -23.165  -3.278   5.158  1.00 10.00      A   
ATOM    440 HH11 ARG    50     -23.345  -2.260   5.035  1.00 10.00      A   
ATOM    441 HH12 ARG    50     -22.251  -3.679   4.853  1.00 10.00      A   
ATOM    442  NH2 ARG    50     -25.255  -3.538   6.075  1.00 10.00      A   
ATOM    443 HH21 ARG    50     -25.989  -4.147   6.503  1.00 10.00      A   
ATOM    444 HH22 ARG    50     -25.443  -2.516   5.954  1.00 10.00      A   
ATOM    445  C   ARG    50     -24.534  -9.744   3.992  1.00 10.00      A   
ATOM    446  O   ARG    50     -25.714  -9.389   4.056  1.00 10.00      A   
ATOM    447  N   GLU    51     -24.037 -10.795   4.651  1.00 10.00      A   
ATOM    448  HN  GLU    51     -23.093 -11.029   4.525  1.00 10.00      A   
ATOM    449  CA  GLU    51     -24.852 -11.630   5.531  1.00 10.00      A   
ATOM    450  CB  GLU    51     -25.573 -10.799   6.605  1.00 10.00      A   
ATOM    451  CG  GLU    51     -24.662  -9.901   7.435  1.00 10.00      A   
ATOM    452  CD  GLU    51     -23.690 -10.670   8.307  1.00 10.00      A   
ATOM    453  OE1 GLU    51     -24.065 -11.747   8.823  1.00 10.00      A   
ATOM    454  OE2 GLU    51     -22.550 -10.188   8.500  1.00 10.00      A   
ATOM    455  C   GLU    51     -25.848 -12.438   4.697  1.00 10.00      A   
ATOM    456  O   GLU    51     -27.010 -12.601   5.075  1.00 10.00      A   
ATOM    457  N   ASP    52     -25.368 -12.933   3.555  1.00 10.00      A   
ATOM    458  HN  ASP    52     -24.432 -12.761   3.325  1.00 10.00      A   
ATOM    459  CA  ASP    52     -26.185 -13.721   2.631  1.00 10.00      A   
ATOM    460  CB  ASP    52     -25.399 -14.044   1.356  1.00 10.00      A   
ATOM    461  CG  ASP    52     -26.259 -14.676   0.281  1.00 10.00      A   
ATOM    462  OD1 ASP    52     -27.050 -13.947  -0.358  1.00 10.00      A   
ATOM    463  OD2 ASP    52     -26.147 -15.900   0.065  1.00 10.00      A   
ATOM    464  C   ASP    52     -26.680 -15.006   3.286  1.00 10.00      A   
ATOM    465  O   ASP    52     -25.979 -15.610   4.100  1.00 10.00      A   
ATOM    466  N   TYR    53     -27.889 -15.417   2.929  1.00 10.00      A   
ATOM    467  HN  TYR    53     -28.389 -14.907   2.258  1.00 10.00      A   
ATOM    468  CA  TYR    53     -28.482 -16.615   3.499  1.00 10.00      A   
ATOM    469  CB  TYR    53     -29.931 -16.354   3.914  1.00 10.00      A   
ATOM    470  CG  TYR    53     -30.071 -15.252   4.937  1.00 10.00      A   
ATOM    471  CD1 TYR    53     -30.655 -14.037   4.604  1.00 10.00      A   
ATOM    472  CD2 TYR    53     -29.617 -15.428   6.236  1.00 10.00      A   
ATOM    473  CE1 TYR    53     -30.779 -13.026   5.537  1.00 10.00      A   
ATOM    474  CE2 TYR    53     -29.737 -14.424   7.176  1.00 10.00      A   
ATOM    475  CZ  TYR    53     -30.320 -13.227   6.822  1.00 10.00      A   
ATOM    476  OH  TYR    53     -30.440 -12.226   7.756  1.00 10.00      A   
ATOM    477  HH  TYR    53     -31.344 -11.892   7.748  1.00 10.00      A   
ATOM    478  C   TYR    53     -28.394 -17.806   2.553  1.00 10.00      A   
ATOM    479  O   TYR    53     -27.577 -18.705   2.761  1.00 10.00      A   
ATOM    480  N   GLU    54     -29.231 -17.810   1.518  1.00 10.00      A   
ATOM    481  HN  GLU    54     -29.853 -17.060   1.399  1.00 10.00      A   
ATOM    482  CA  GLU    54     -29.247 -18.902   0.554  1.00 10.00      A   
ATOM    483  CB  GLU    54     -29.767 -20.181   1.214  1.00 10.00      A   
ATOM    484  CG  GLU    54     -29.973 -21.341   0.255  1.00 10.00      A   
ATOM    485  CD  GLU    54     -31.283 -22.061   0.499  1.00 10.00      A   
ATOM    486  OE1 GLU    54     -31.475 -22.588   1.615  1.00 10.00      A   
ATOM    487  OE2 GLU    54     -32.129 -22.106  -0.425  1.00 10.00      A   
ATOM    488  C   GLU    54     -30.119 -18.570  -0.652  1.00 10.00      A   
ATOM    489  O   GLU    54     -31.299 -18.245  -0.511  1.00 10.00      A   
ATOM    490  N   VAL    55     -29.526 -18.651  -1.833  1.00 10.00      A   
ATOM    491  HN  VAL    55     -28.575 -18.893  -1.875  1.00 10.00      A   
ATOM    492  CA  VAL    55     -30.241 -18.397  -3.072  1.00 10.00      A   
ATOM    493  CB  VAL    55     -29.495 -17.392  -3.974  1.00 10.00      A   
ATOM    494  CG1 VAL    55     -30.345 -17.029  -5.181  1.00 10.00      A   
ATOM    495  CG2 VAL    55     -29.112 -16.141  -3.198  1.00 10.00      A   
ATOM    496  C   VAL    55     -30.410 -19.715  -3.817  1.00 10.00      A   
ATOM    497  O   VAL    55     -29.489 -20.185  -4.489  1.00 10.00      A   
ATOM    498  N   THR    56     -31.581 -20.313  -3.678  1.00 10.00      A   
ATOM    499  HN  THR    56     -32.272 -19.881  -3.132  1.00 10.00      A   
ATOM    500  CA  THR    56     -31.880 -21.589  -4.308  1.00 10.00      A   
ATOM    501  CB  THR    56     -33.243 -22.113  -3.826  1.00 10.00      A   
ATOM    502  OG1 THR    56     -33.551 -21.508  -2.562  1.00 10.00      A   
ATOM    503  HG1 THR    56     -32.895 -21.793  -1.900  1.00 10.00      A   
ATOM    504  CG2 THR    56     -33.205 -23.624  -3.658  1.00 10.00      A   
ATOM    505  C   THR    56     -31.871 -21.496  -5.836  1.00 10.00      A   
ATOM    506  O   THR    56     -31.440 -22.425  -6.522  1.00 10.00      A   
ATOM    507  N   GLY    57     -32.338 -20.379  -6.368  1.00 10.00      A   
ATOM    508  HN  GLY    57     -32.661 -19.659  -5.785  1.00 10.00      A   
ATOM    509  CA  GLY    57     -32.367 -20.217  -7.806  1.00 10.00      A   
ATOM    510  C   GLY    57     -32.688 -18.802  -8.222  1.00 10.00      A   
ATOM    511  O   GLY    57     -33.080 -17.979  -7.392  1.00 10.00      A   
ATOM    512  N   GLY    58     -32.524 -18.525  -9.504  1.00 10.00      A   
ATOM    513  HN  GLY    58     -32.207 -19.228 -10.111  1.00 10.00      A   
ATOM    514  CA  GLY    58     -32.796 -17.204 -10.025  1.00 10.00      A   
ATOM    515  C   GLY    58     -31.545 -16.561 -10.580  1.00 10.00      A   
ATOM    516  O   GLY    58     -30.431 -16.950 -10.222  1.00 10.00      A   
ATOM    517  N   THR    59     -31.718 -15.583 -11.453  1.00 10.00      A   
ATOM    518  HN  THR    59     -32.629 -15.320 -11.709  1.00 10.00      A   
ATOM    519  CA  THR    59     -30.589 -14.891 -12.052  1.00 10.00      A   
ATOM    520  CB  THR    59     -30.551 -15.110 -13.573  1.00 10.00      A   
ATOM    521  OG1 THR    59     -31.293 -16.294 -13.909  1.00 10.00      A   
ATOM    522  HG1 THR    59     -30.865 -17.065 -13.515  1.00 10.00      A   
ATOM    523  CG2 THR    59     -29.117 -15.257 -14.055  1.00 10.00      A   
ATOM    524  C   THR    59     -30.661 -13.395 -11.777  1.00 10.00      A   
ATOM    525  O   THR    59     -31.624 -12.728 -12.161  1.00 10.00      A   
ATOM    526  N   VAL    60     -29.653 -12.873 -11.095  1.00 10.00      A   
ATOM    527  HN  VAL    60     -28.918 -13.456 -10.799  1.00 10.00      A   
ATOM    528  CA  VAL    60     -29.601 -11.452 -10.786  1.00 10.00      A   
ATOM    529  CB  VAL    60     -29.550 -11.181  -9.266  1.00 10.00      A   
ATOM    530  CG1 VAL    60     -29.726  -9.695  -8.984  1.00 10.00      A   
ATOM    531  CG2 VAL    60     -30.604 -11.992  -8.529  1.00 10.00      A   
ATOM    532  C   VAL    60     -28.378 -10.834 -11.444  1.00 10.00      A   
ATOM    533  O   VAL    60     -27.243 -11.102 -11.042  1.00 10.00      A   
ATOM    534  N   GLU    61     -28.607 -10.015 -12.458  1.00 10.00      A   
ATOM    535  HN  GLU    61     -29.536  -9.828 -12.727  1.00 10.00      A   
ATOM    536  CA  GLU    61     -27.519  -9.373 -13.172  1.00 10.00      A   
ATOM    537  CB  GLU    61     -27.592  -9.674 -14.671  1.00 10.00      A   
ATOM    538  CG  GLU    61     -27.442 -11.146 -15.024  1.00 10.00      A   
ATOM    539  CD  GLU    61     -27.191 -11.369 -16.502  1.00 10.00      A   
ATOM    540  OE1 GLU    61     -27.835 -10.695 -17.334  1.00 10.00      A   
ATOM    541  OE2 GLU    61     -26.353 -12.229 -16.843  1.00 10.00      A   
ATOM    542  C   GLU    61     -27.509  -7.870 -12.937  1.00 10.00      A   
ATOM    543  O   GLU    61     -28.559  -7.222 -12.896  1.00 10.00      A   
ATOM    544  N   PHE    62     -26.315  -7.328 -12.793  1.00 10.00      A   
ATOM    545  HN  PHE    62     -25.520  -7.911 -12.845  1.00 10.00      A   
ATOM    546  CA  PHE    62     -26.125  -5.906 -12.572  1.00 10.00      A   
ATOM    547  CB  PHE    62     -25.688  -5.655 -11.123  1.00 10.00      A   
ATOM    548  CG  PHE    62     -25.559  -4.204 -10.748  1.00 10.00      A   
ATOM    549  CD1 PHE    62     -26.684  -3.413 -10.582  1.00 10.00      A   
ATOM    550  CD2 PHE    62     -24.310  -3.635 -10.549  1.00 10.00      A   
ATOM    551  CE1 PHE    62     -26.568  -2.082 -10.226  1.00 10.00      A   
ATOM    552  CE2 PHE    62     -24.186  -2.305 -10.196  1.00 10.00      A   
ATOM    553  CZ  PHE    62     -25.317  -1.526 -10.033  1.00 10.00      A   
ATOM    554  C   PHE    62     -25.069  -5.385 -13.539  1.00 10.00      A   
ATOM    555  O   PHE    62     -23.936  -5.862 -13.539  1.00 10.00      A   
ATOM    556  N   LYS    63     -25.463  -4.433 -14.381  1.00 10.00      A   
ATOM    557  HN  LYS    63     -26.397  -4.122 -14.339  1.00 10.00      A   
ATOM    558  CA  LYS    63     -24.564  -3.832 -15.372  1.00 10.00      A   
ATOM    559  CB  LYS    63     -23.390  -3.101 -14.706  1.00 10.00      A   
ATOM    560  CG  LYS    63     -23.766  -1.797 -14.019  1.00 10.00      A   
ATOM    561  CD  LYS    63     -22.548  -1.111 -13.413  1.00 10.00      A   
ATOM    562  CE  LYS    63     -21.554  -0.675 -14.482  1.00 10.00      A   
ATOM    563  NZ  LYS    63     -20.426   0.107 -13.908  1.00 10.00      A   
ATOM    564  HZ1 LYS    63     -20.773   1.007 -13.519  1.00 10.00      A   
ATOM    565  HZ2 LYS    63     -19.715   0.309 -14.639  1.00 10.00      A   
ATOM    566  HZ3 LYS    63     -19.970  -0.432 -13.147  1.00 10.00      A   
ATOM    567  C   LYS    63     -24.055  -4.865 -16.376  1.00 10.00      A   
ATOM    568  O   LYS    63     -23.004  -4.681 -16.998  1.00 10.00      A   
ATOM    569  N   GLY    64     -24.802  -5.949 -16.531  1.00 10.00      A   
ATOM    570  HN  GLY    64     -25.629  -6.041 -16.010  1.00 10.00      A   
ATOM    571  CA  GLY    64     -24.416  -6.993 -17.461  1.00 10.00      A   
ATOM    572  C   GLY    64     -23.633  -8.106 -16.791  1.00 10.00      A   
ATOM    573  O   GLY    64     -23.445  -9.175 -17.367  1.00 10.00      A   
ATOM    574  N   LYS    65     -23.181  -7.861 -15.570  1.00 10.00      A   
ATOM    575  HN  LYS    65     -23.378  -6.994 -15.150  1.00 10.00      A   
ATOM    576  CA  LYS    65     -22.412  -8.847 -14.825  1.00 10.00      A   
ATOM    577  CB  LYS    65     -21.191  -8.194 -14.175  1.00 10.00      A   
ATOM    578  CG  LYS    65     -20.112  -7.789 -15.165  1.00 10.00      A   
ATOM    579  CD  LYS    65     -19.057  -6.910 -14.516  1.00 10.00      A   
ATOM    580  CE  LYS    65     -17.982  -6.520 -15.517  1.00 10.00      A   
ATOM    581  NZ  LYS    65     -17.089  -5.455 -14.994  1.00 10.00      A   
ATOM    582  HZ1 LYS    65     -16.308  -5.285 -15.657  1.00 10.00      A   
ATOM    583  HZ2 LYS    65     -16.690  -5.740 -14.077  1.00 10.00      A   
ATOM    584  HZ3 LYS    65     -17.621  -4.571 -14.864  1.00 10.00      A   
ATOM    585  C   LYS    65     -23.279  -9.516 -13.770  1.00 10.00      A   
ATOM    586  O   LYS    65     -24.277  -8.951 -13.332  1.00 10.00      A   
ATOM    587  N   ASP    66     -22.903 -10.720 -13.369  1.00 10.00      A   
ATOM    588  HN  ASP    66     -22.091 -11.122 -13.746  1.00 10.00      A   
ATOM    589  CA  ASP    66     -23.662 -11.458 -12.366  1.00 10.00      A   
ATOM    590  CB  ASP    66     -23.267 -12.935 -12.358  1.00 10.00      A   
ATOM    591  CG  ASP    66     -24.231 -13.784 -11.560  1.00 10.00      A   
ATOM    592  OD1 ASP    66     -23.987 -13.995 -10.356  1.00 10.00      A   
ATOM    593  OD2 ASP    66     -25.240 -14.243 -12.133  1.00 10.00      A   
ATOM    594  C   ASP    66     -23.463 -10.844 -10.985  1.00 10.00      A   
ATOM    595  O   ASP    66     -22.377 -10.364 -10.663  1.00 10.00      A   
ATOM    596  N   LEU    67     -24.513 -10.851 -10.177  1.00 10.00      A   
ATOM    597  HN  LEU    67     -25.359 -11.245 -10.491  1.00 10.00      A   
ATOM    598  CA  LEU    67     -24.448 -10.280  -8.838  1.00 10.00      A   
ATOM    599  CB  LEU    67     -25.805  -9.690  -8.456  1.00 10.00      A   
ATOM    600  CG  LEU    67     -25.793  -8.660  -7.328  1.00 10.00      A   
ATOM    601  CD1 LEU    67     -25.247  -7.334  -7.831  1.00 10.00      A   
ATOM    602  CD2 LEU    67     -27.184  -8.482  -6.745  1.00 10.00      A   
ATOM    603  C   LEU    67     -24.030 -11.313  -7.797  1.00 10.00      A   
ATOM    604  O   LEU    67     -23.239 -11.017  -6.903  1.00 10.00      A   
ATOM    605  N   LEU    68     -24.547 -12.528  -7.934  1.00 10.00      A   
ATOM    606  HN  LEU    68     -25.124 -12.715  -8.703  1.00 10.00      A   
ATOM    607  CA  LEU    68     -24.255 -13.605  -6.993  1.00 10.00      A   
ATOM    608  CB  LEU    68     -25.140 -14.819  -7.287  1.00 10.00      A   
ATOM    609  CG  LEU    68     -26.020 -15.324  -6.141  1.00 10.00      A   
ATOM    610  CD1 LEU    68     -26.895 -16.472  -6.619  1.00 10.00      A   
ATOM    611  CD2 LEU    68     -25.171 -15.759  -4.954  1.00 10.00      A   
ATOM    612  C   LEU    68     -22.784 -14.006  -7.043  1.00 10.00      A   
ATOM    613  O   LEU    68     -22.186 -14.342  -6.017  1.00 10.00      A   
ATOM    614  N   ALA    69     -22.207 -13.955  -8.238  1.00 10.00      A   
ATOM    615  HN  ALA    69     -22.750 -13.681  -9.016  1.00 10.00      A   
ATOM    616  CA  ALA    69     -20.808 -14.315  -8.441  1.00 10.00      A   
ATOM    617  CB  ALA    69     -20.509 -14.455  -9.924  1.00 10.00      A   
ATOM    618  C   ALA    69     -19.858 -13.306  -7.796  1.00 10.00      A   
ATOM    619  O   ALA    69     -18.648 -13.533  -7.732  1.00 10.00      A   
ATOM    620  N   LEU    70     -20.403 -12.198  -7.320  1.00 10.00      A   
ATOM    621  HN  LEU    70     -21.375 -12.074  -7.386  1.00 10.00      A   
ATOM    622  CA  LEU    70     -19.601 -11.168  -6.686  1.00 10.00      A   
ATOM    623  CB  LEU    70     -19.871  -9.806  -7.327  1.00 10.00      A   
ATOM    624  CG  LEU    70     -19.382  -9.630  -8.766  1.00 10.00      A   
ATOM    625  CD1 LEU    70     -19.688  -8.226  -9.261  1.00 10.00      A   
ATOM    626  CD2 LEU    70     -17.892  -9.922  -8.874  1.00 10.00      A   
ATOM    627  C   LEU    70     -19.870 -11.117  -5.186  1.00 10.00      A   
ATOM    628  O   LEU    70     -20.990 -11.377  -4.734  1.00 10.00      A   
ATOM    629  N   SER    71     -18.840 -10.782  -4.423  1.00 10.00      A   
ATOM    630  HN  SER    71     -17.978 -10.572  -4.848  1.00 10.00      A   
ATOM    631  CA  SER    71     -18.948 -10.695  -2.975  1.00 10.00      A   
ATOM    632  CB  SER    71     -17.546 -10.753  -2.360  1.00 10.00      A   
ATOM    633  OG  SER    71     -16.777  -9.628  -2.751  1.00 10.00      A   
ATOM    634  HG  SER    71     -16.486  -9.740  -3.669  1.00 10.00      A   
ATOM    635  C   SER    71     -19.633  -9.388  -2.579  1.00 10.00      A   
ATOM    636  O   SER    71     -19.817  -8.504  -3.422  1.00 10.00      A   
ATOM    637  N   PRO    72     -20.043  -9.248  -1.302  1.00 10.00      A   
ATOM    638  CA  PRO    72     -20.690  -8.024  -0.813  1.00 10.00      A   
ATOM    639  CB  PRO    72     -20.810  -8.256   0.695  1.00 10.00      A   
ATOM    640  CG  PRO    72     -20.777  -9.735   0.862  1.00 10.00      A   
ATOM    641  CD  PRO    72     -19.922 -10.271  -0.248  1.00 10.00      A   
ATOM    642  C   PRO    72     -19.812  -6.808  -1.087  1.00 10.00      A   
ATOM    643  O   PRO    72     -20.296  -5.756  -1.501  1.00 10.00      A   
ATOM    644  N   GLU    73     -18.515  -6.983  -0.867  1.00 10.00      A   
ATOM    645  HN  GLU    73     -18.209  -7.854  -0.515  1.00 10.00      A   
ATOM    646  CA  GLU    73     -17.530  -5.932  -1.096  1.00 10.00      A   
ATOM    647  CB  GLU    73     -16.135  -6.401  -0.665  1.00 10.00      A   
ATOM    648  CG  GLU    73     -16.050  -6.958   0.749  1.00 10.00      A   
ATOM    649  CD  GLU    73     -16.539  -8.388   0.847  1.00 10.00      A   
ATOM    650  OE1 GLU    73     -17.715  -8.588   1.205  1.00 10.00      A   
ATOM    651  OE2 GLU    73     -15.754  -9.314   0.557  1.00 10.00      A   
ATOM    652  C   GLU    73     -17.501  -5.544  -2.572  1.00 10.00      A   
ATOM    653  O   GLU    73     -17.381  -4.364  -2.915  1.00 10.00      A   
ATOM    654  N   ASP    74     -17.603  -6.548  -3.441  1.00 10.00      A   
ATOM    655  HN  ASP    74     -17.675  -7.468  -3.101  1.00 10.00      A   
ATOM    656  CA  ASP    74     -17.608  -6.319  -4.883  1.00 10.00      A   
ATOM    657  CB  ASP    74     -17.660  -7.646  -5.653  1.00 10.00      A   
ATOM    658  CG  ASP    74     -16.371  -8.442  -5.629  1.00 10.00      A   
ATOM    659  OD1 ASP    74     -15.306  -7.879  -5.953  1.00 10.00      A   
ATOM    660  OD2 ASP    74     -16.423  -9.647  -5.305  1.00 10.00      A   
ATOM    661  C   ASP    74     -18.835  -5.511  -5.259  1.00 10.00      A   
ATOM    662  O   ASP    74     -18.735  -4.458  -5.881  1.00 10.00      A   
ATOM    663  N   ARG    75     -19.991  -6.012  -4.835  1.00 10.00      A   
ATOM    664  HN  ARG    75     -19.975  -6.840  -4.302  1.00 10.00      A   
ATOM    665  CA  ARG    75     -21.274  -5.382  -5.116  1.00 10.00      A   
ATOM    666  CB  ARG    75     -22.415  -6.233  -4.552  1.00 10.00      A   
ATOM    667  CG  ARG    75     -22.630  -7.531  -5.317  1.00 10.00      A   
ATOM    668  CD  ARG    75     -22.812  -8.717  -4.386  1.00 10.00      A   
ATOM    669  NE  ARG    75     -24.215  -8.951  -4.056  1.00 10.00      A   
ATOM    670  HE  ARG    75     -24.801  -8.164  -3.999  1.00 10.00      A   
ATOM    671  CZ  ARG    75     -24.735 -10.154  -3.826  1.00 10.00      A   
ATOM    672  NH1 ARG    75     -23.971 -11.239  -3.890  1.00 10.00      A   
ATOM    673 HH11 ARG    75     -24.383 -12.181  -3.705  1.00 10.00      A   
ATOM    674 HH12 ARG    75     -22.955 -11.155  -4.128  1.00 10.00      A   
ATOM    675  NH2 ARG    75     -26.025 -10.267  -3.536  1.00 10.00      A   
ATOM    676 HH21 ARG    75     -26.446 -11.207  -3.355  1.00 10.00      A   
ATOM    677 HH22 ARG    75     -26.627  -9.415  -3.488  1.00 10.00      A   
ATOM    678  C   ARG    75     -21.339  -3.948  -4.596  1.00 10.00      A   
ATOM    679  O   ARG    75     -21.866  -3.060  -5.268  1.00 10.00      A   
ATOM    680  N   ALA    76     -20.790  -3.717  -3.409  1.00 10.00      A   
ATOM    681  HN  ALA    76     -20.387  -4.464  -2.912  1.00 10.00      A   
ATOM    682  CA  ALA    76     -20.781  -2.380  -2.819  1.00 10.00      A   
ATOM    683  CB  ALA    76     -20.270  -2.434  -1.389  1.00 10.00      A   
ATOM    684  C   ALA    76     -19.927  -1.429  -3.656  1.00 10.00      A   
ATOM    685  O   ALA    76     -20.277  -0.262  -3.844  1.00 10.00      A   
ATOM    686  N   GLY    77     -18.823  -1.949  -4.181  1.00 10.00      A   
ATOM    687  HN  GLY    77     -18.612  -2.894  -4.017  1.00 10.00      A   
ATOM    688  CA  GLY    77     -17.931  -1.144  -4.994  1.00 10.00      A   
ATOM    689  C   GLY    77     -18.416  -1.000  -6.423  1.00 10.00      A   
ATOM    690  O   GLY    77     -17.821  -0.269  -7.217  1.00 10.00      A   
ATOM    691  N   GLU    78     -19.483  -1.711  -6.757  1.00 10.00      A   
ATOM    692  HN  GLU    78     -19.890  -2.306  -6.091  1.00 10.00      A   
ATOM    693  CA  GLU    78     -20.054  -1.645  -8.095  1.00 10.00      A   
ATOM    694  CB  GLU    78     -20.695  -2.977  -8.484  1.00 10.00      A   
ATOM    695  CG  GLU    78     -19.701  -4.089  -8.777  1.00 10.00      A   
ATOM    696  CD  GLU    78     -18.835  -3.795  -9.982  1.00 10.00      A   
ATOM    697  OE1 GLU    78     -17.597  -3.707  -9.832  1.00 10.00      A   
ATOM    698  OE2 GLU    78     -19.383  -3.650 -11.093  1.00 10.00      A   
ATOM    699  C   GLU    78     -21.075  -0.517  -8.201  1.00 10.00      A   
ATOM    700  O   GLU    78     -21.258   0.072  -9.270  1.00 10.00      A   
ATOM    701  N   GLY    79     -21.737  -0.212  -7.088  1.00 10.00      A   
ATOM    702  HN  GLY    79     -21.540  -0.696  -6.260  1.00 10.00      A   
ATOM    703  CA  GLY    79     -22.725   0.851  -7.091  1.00 10.00      A   
ATOM    704  C   GLY    79     -23.871   0.624  -6.120  1.00 10.00      A   
ATOM    705  O   GLY    79     -24.730   1.492  -5.961  1.00 10.00      A   
ATOM    706  N   ILE    80     -23.892  -0.532  -5.466  1.00 10.00      A   
ATOM    707  HN  ILE    80     -23.172  -1.180  -5.610  1.00 10.00      A   
ATOM    708  CA  ILE    80     -24.958  -0.849  -4.518  1.00 10.00      A   
ATOM    709  CB  ILE    80     -25.116  -2.374  -4.329  1.00 10.00      A   
ATOM    710  CG1 ILE    80     -25.298  -3.062  -5.684  1.00 10.00      A   
ATOM    711  CG2 ILE    80     -26.290  -2.688  -3.409  1.00 10.00      A   
ATOM    712  CD1 ILE    80     -25.302  -4.571  -5.603  1.00 10.00      A   
ATOM    713  C   ILE    80     -24.699  -0.195  -3.163  1.00 10.00      A   
ATOM    714  O   ILE    80     -23.588  -0.256  -2.639  1.00 10.00      A   
ATOM    715  N   PHE    81     -25.729   0.424  -2.599  1.00 10.00      A   
ATOM    716  HN  PHE    81     -26.598   0.433  -3.062  1.00 10.00      A   
ATOM    717  CA  PHE    81     -25.607   1.089  -1.311  1.00 10.00      A   
ATOM    718  CB  PHE    81     -25.910   2.583  -1.448  1.00 10.00      A   
ATOM    719  CG  PHE    81     -26.090   3.296  -0.135  1.00 10.00      A   
ATOM    720  CD1 PHE    81     -25.004   3.548   0.687  1.00 10.00      A   
ATOM    721  CD2 PHE    81     -27.349   3.703   0.281  1.00 10.00      A   
ATOM    722  CE1 PHE    81     -25.170   4.191   1.899  1.00 10.00      A   
ATOM    723  CE2 PHE    81     -27.521   4.348   1.490  1.00 10.00      A   
ATOM    724  CZ  PHE    81     -26.430   4.591   2.301  1.00 10.00      A   
ATOM    725  C   PHE    81     -26.532   0.483  -0.267  1.00 10.00      A   
ATOM    726  O   PHE    81     -27.698   0.192  -0.545  1.00 10.00      A   
ATOM    727  N   MET    82     -25.997   0.311   0.932  1.00 10.00      A   
ATOM    728  HN  MET    82     -25.050   0.546   1.066  1.00 10.00      A   
ATOM    729  CA  MET    82     -26.748  -0.215   2.059  1.00 10.00      A   
ATOM    730  CB  MET    82     -26.671  -1.743   2.112  1.00 10.00      A   
ATOM    731  CG  MET    82     -27.603  -2.365   3.142  1.00 10.00      A   
ATOM    732  SD  MET    82     -27.379  -4.145   3.309  1.00 10.00      A   
ATOM    733  CE  MET    82     -28.685  -4.544   4.466  1.00 10.00      A   
ATOM    734  C   MET    82     -26.185   0.386   3.340  1.00 10.00      A   
ATOM    735  O   MET    82     -24.966   0.498   3.489  1.00 10.00      A   
ATOM    736  N   ALA    83     -27.067   0.798   4.240  1.00 10.00      A   
ATOM    737  HN  ALA    83     -28.024   0.704   4.050  1.00 10.00      A   
ATOM    738  CA  ALA    83     -26.651   1.395   5.504  1.00 10.00      A   
ATOM    739  CB  ALA    83     -27.864   1.818   6.319  1.00 10.00      A   
ATOM    740  C   ALA    83     -25.771   0.441   6.306  1.00 10.00      A   
ATOM    741  O   ALA    83     -25.898  -0.784   6.202  1.00 10.00      A   
ATOM    742  N   PHE    84     -24.871   1.009   7.097  1.00 10.00      A   
ATOM    743  HN  PHE    84     -24.818   1.990   7.135  1.00 10.00      A   
ATOM    744  CA  PHE    84     -23.963   0.220   7.916  1.00 10.00      A   
ATOM    745  CB  PHE    84     -22.701  -0.163   7.129  1.00 10.00      A   
ATOM    746  CG  PHE    84     -21.944   1.003   6.550  1.00 10.00      A   
ATOM    747  CD1 PHE    84     -20.896   1.584   7.249  1.00 10.00      A   
ATOM    748  CD2 PHE    84     -22.275   1.515   5.304  1.00 10.00      A   
ATOM    749  CE1 PHE    84     -20.198   2.653   6.719  1.00 10.00      A   
ATOM    750  CE2 PHE    84     -21.582   2.582   4.770  1.00 10.00      A   
ATOM    751  CZ  PHE    84     -20.541   3.153   5.477  1.00 10.00      A   
ATOM    752  C   PHE    84     -23.590   0.967   9.191  1.00 10.00      A   
ATOM    753  O   PHE    84     -23.646   2.199   9.239  1.00 10.00      A   
ATOM    754  N   GLN    85     -23.215   0.216  10.216  1.00 10.00      A   
ATOM    755  HN  GLN    85     -23.196  -0.761  10.110  1.00 10.00      A   
ATOM    756  CA  GLN    85     -22.823   0.794  11.495  1.00 10.00      A   
ATOM    757  CB  GLN    85     -23.114  -0.185  12.633  1.00 10.00      A   
ATOM    758  CG  GLN    85     -24.575  -0.226  13.061  1.00 10.00      A   
ATOM    759  CD  GLN    85     -24.980   0.978  13.891  1.00 10.00      A   
ATOM    760  OE1 GLN    85     -24.167   1.555  14.612  1.00 10.00      A   
ATOM    761  NE2 GLN    85     -26.240   1.366  13.797  1.00 10.00      A   
ATOM    762 HE21 GLN    85     -26.837   0.863  13.202  1.00 10.00      A   
ATOM    763 HE22 GLN    85     -26.531   2.139  14.329  1.00 10.00      A   
ATOM    764  C   GLN    85     -21.345   1.173  11.489  1.00 10.00      A   
ATOM    765  O   GLN    85     -20.596   0.792  10.586  1.00 10.00      A   
ATOM    766  N   TYR    86     -20.929   1.922  12.499  1.00 10.00      A   
ATOM    767  HN  TYR    86     -21.566   2.187  13.197  1.00 10.00      A   
ATOM    768  CA  TYR    86     -19.546   2.357  12.606  1.00 10.00      A   
ATOM    769  CB  TYR    86     -19.480   3.870  12.835  1.00 10.00      A   
ATOM    770  CG  TYR    86     -19.921   4.678  11.638  1.00 10.00      A   
ATOM    771  CD1 TYR    86     -21.199   5.215  11.562  1.00 10.00      A   
ATOM    772  CD2 TYR    86     -19.056   4.892  10.573  1.00 10.00      A   
ATOM    773  CE1 TYR    86     -21.603   5.939  10.457  1.00 10.00      A   
ATOM    774  CE2 TYR    86     -19.449   5.617   9.467  1.00 10.00      A   
ATOM    775  CZ  TYR    86     -20.723   6.138   9.413  1.00 10.00      A   
ATOM    776  OH  TYR    86     -21.122   6.850   8.307  1.00 10.00      A   
ATOM    777  HH  TYR    86     -21.536   7.677   8.587  1.00 10.00      A   
ATOM    778  C   TYR    86     -18.823   1.611  13.722  1.00 10.00      A   
ATOM    779  O   TYR    86     -19.459   1.123  14.658  1.00 10.00      A   
ATOM    780  N   PRO    87     -17.487   1.499  13.622  1.00 10.00      A   
ATOM    781  CA  PRO    87     -16.658   0.811  14.622  1.00 10.00      A   
ATOM    782  CB  PRO    87     -15.236   1.201  14.218  1.00 10.00      A   
ATOM    783  CG  PRO    87     -15.323   1.425  12.752  1.00 10.00      A   
ATOM    784  CD  PRO    87     -16.676   2.028  12.511  1.00 10.00      A   
ATOM    785  C   PRO    87     -16.943   1.293  16.038  1.00 10.00      A   
ATOM    786  O   PRO    87     -16.817   2.484  16.335  1.00 10.00      A   
ATOM    787  N   VAL    88     -17.322   0.365  16.906  1.00 10.00      A   
ATOM    788  HN  VAL    88     -17.389  -0.568  16.610  1.00 10.00      A   
ATOM    789  CA  VAL    88     -17.638   0.693  18.289  1.00 10.00      A   
ATOM    790  CB  VAL    88     -18.615  -0.324  18.915  1.00 10.00      A   
ATOM    791  CG1 VAL    88     -19.076   0.139  20.292  1.00 10.00      A   
ATOM    792  CG2 VAL    88     -19.808  -0.550  18.001  1.00 10.00      A   
ATOM    793  C   VAL    88     -16.381   0.770  19.148  1.00 10.00      A   
ATOM    794  O   VAL    88     -15.791  -0.256  19.491  1.00 10.00      A   
ATOM    795  N   GLU    89     -15.990   1.997  19.479  1.00 10.00      A   
ATOM    796  HN  GLU    89     -16.512   2.758  19.145  1.00 10.00      A   
ATOM    797  CA  GLU    89     -14.822   2.267  20.320  1.00 10.00      A   
ATOM    798  CB  GLU    89     -15.103   1.900  21.779  1.00 10.00      A   
ATOM    799  CG  GLU    89     -16.377   2.503  22.344  1.00 10.00      A   
ATOM    800  CD  GLU    89     -16.852   1.785  23.589  1.00 10.00      A   
ATOM    801  OE1 GLU    89     -17.049   2.446  24.628  1.00 10.00      A   
ATOM    802  OE2 GLU    89     -17.024   0.548  23.538  1.00 10.00      A   
ATOM    803  C   GLU    89     -13.550   1.571  19.833  1.00 10.00      A   
ATOM    804  O   GLU    89     -13.062   0.630  20.466  1.00 10.00      A   
ATOM    805  N   ILE    90     -13.018   2.037  18.715  1.00 10.00      A   
ATOM    806  HN  ILE    90     -13.452   2.783  18.251  1.00 10.00      A   
ATOM    807  CA  ILE    90     -11.796   1.476  18.164  1.00 10.00      A   
ATOM    808  CB  ILE    90     -12.026   0.776  16.805  1.00 10.00      A   
ATOM    809  CG1 ILE    90     -13.017  -0.383  16.968  1.00 10.00      A   
ATOM    810  CG2 ILE    90     -10.707   0.268  16.233  1.00 10.00      A   
ATOM    811  CD1 ILE    90     -13.226  -1.201  15.711  1.00 10.00      A   
ATOM    812  C   ILE    90     -10.738   2.570  18.037  1.00 10.00      A   
ATOM    813  O   ILE    90     -10.845   3.463  17.192  1.00 10.00      A   
ATOM    814  N   PRO    91      -9.722   2.524  18.910  1.00 10.00      A   
ATOM    815  CA  PRO    91      -8.632   3.506  18.928  1.00 10.00      A   
ATOM    816  CB  PRO    91      -7.686   2.972  20.009  1.00 10.00      A   
ATOM    817  CG  PRO    91      -8.541   2.112  20.871  1.00 10.00      A   
ATOM    818  CD  PRO    91      -9.558   1.500  19.955  1.00 10.00      A   
ATOM    819  C   PRO    91      -7.901   3.587  17.593  1.00 10.00      A   
ATOM    820  O   PRO    91      -7.243   2.634  17.173  1.00 10.00      A   
ATOM    821  N   GLY    92      -8.035   4.725  16.927  1.00 10.00      A   
ATOM    822  HN  GLY    92      -8.597   5.436  17.303  1.00 10.00      A   
ATOM    823  CA  GLY    92      -7.375   4.928  15.653  1.00 10.00      A   
ATOM    824  C   GLY    92      -8.346   4.943  14.492  1.00 10.00      A   
ATOM    825  O   GLY    92      -7.997   5.364  13.387  1.00 10.00      A   
ATOM    826  N   VAL    93      -9.570   4.496  14.740  1.00 10.00      A   
ATOM    827  HN  VAL    93      -9.799   4.198  15.650  1.00 10.00      A   
ATOM    828  CA  VAL    93     -10.586   4.451  13.697  1.00 10.00      A   
ATOM    829  CB  VAL    93     -10.969   3.003  13.311  1.00 10.00      A   
ATOM    830  CG1 VAL    93     -11.874   2.996  12.087  1.00 10.00      A   
ATOM    831  CG2 VAL    93      -9.729   2.157  13.059  1.00 10.00      A   
ATOM    832  C   VAL    93     -11.840   5.221  14.104  1.00 10.00      A   
ATOM    833  O   VAL    93     -12.758   4.669  14.716  1.00 10.00      A   
ATOM    834  N   SER    94     -11.867   6.501  13.780  1.00 10.00      A   
ATOM    835  HN  SER    94     -11.091   6.903  13.332  1.00 10.00      A   
ATOM    836  CA  SER    94     -13.014   7.338  14.087  1.00 10.00      A   
ATOM    837  CB  SER    94     -12.551   8.776  14.295  1.00 10.00      A   
ATOM    838  OG  SER    94     -11.305   8.992  13.655  1.00 10.00      A   
ATOM    839  HG  SER    94     -10.797   9.636  14.162  1.00 10.00      A   
ATOM    840  C   SER    94     -14.025   7.271  12.947  1.00 10.00      A   
ATOM    841  O   SER    94     -13.771   6.621  11.928  1.00 10.00      A   
ATOM    842  N   ASN    95     -15.159   7.944  13.110  1.00 10.00      A   
ATOM    843  HN  ASN    95     -15.303   8.450  13.939  1.00 10.00      A   
ATOM    844  CA  ASN    95     -16.196   7.951  12.081  1.00 10.00      A   
ATOM    845  CB  ASN    95     -17.412   8.765  12.540  1.00 10.00      A   
ATOM    846  CG  ASN    95     -18.179   8.113  13.674  1.00 10.00      A   
ATOM    847  OD1 ASN    95     -18.313   6.890  13.737  1.00 10.00      A   
ATOM    848  ND2 ASN    95     -18.693   8.928  14.580  1.00 10.00      A   
ATOM    849 HD21 ASN    95     -18.555   9.897  14.468  1.00 10.00      A   
ATOM    850 HD22 ASN    95     -19.179   8.533  15.334  1.00 10.00      A   
ATOM    851  C   ASN    95     -15.651   8.534  10.782  1.00 10.00      A   
ATOM    852  O   ASN    95     -15.797   7.946   9.712  1.00 10.00      A   
ATOM    853  N   GLN    96     -15.001   9.684  10.896  1.00 10.00      A   
ATOM    854  HN  GLN    96     -14.917  10.093  11.786  1.00 10.00      A   
ATOM    855  CA  GLN    96     -14.421  10.371   9.749  1.00 10.00      A   
ATOM    856  CB  GLN    96     -13.875  11.729  10.190  1.00 10.00      A   
ATOM    857  CG  GLN    96     -13.533  12.676   9.052  1.00 10.00      A   
ATOM    858  CD  GLN    96     -13.056  14.024   9.554  1.00 10.00      A   
ATOM    859  OE1 GLN    96     -13.446  14.472  10.630  1.00 10.00      A   
ATOM    860  NE2 GLN    96     -12.204  14.679   8.788  1.00 10.00      A   
ATOM    861 HE21 GLN    96     -11.925  14.267   7.943  1.00 10.00      A   
ATOM    862 HE22 GLN    96     -11.882  15.551   9.095  1.00 10.00      A   
ATOM    863  C   GLN    96     -13.307   9.543   9.109  1.00 10.00      A   
ATOM    864  O   GLN    96     -13.164   9.513   7.887  1.00 10.00      A   
ATOM    865  N   PHE    97     -12.517   8.873   9.941  1.00 10.00      A   
ATOM    866  HN  PHE    97     -12.678   8.932  10.906  1.00 10.00      A   
ATOM    867  CA  PHE    97     -11.418   8.052   9.451  1.00 10.00      A   
ATOM    868  CB  PHE    97     -10.481   7.668  10.599  1.00 10.00      A   
ATOM    869  CG  PHE    97      -9.236   6.952  10.157  1.00 10.00      A   
ATOM    870  CD1 PHE    97      -8.176   7.653   9.606  1.00 10.00      A   
ATOM    871  CD2 PHE    97      -9.128   5.577  10.293  1.00 10.00      A   
ATOM    872  CE1 PHE    97      -7.031   6.996   9.199  1.00 10.00      A   
ATOM    873  CE2 PHE    97      -7.986   4.915   9.887  1.00 10.00      A   
ATOM    874  CZ  PHE    97      -6.936   5.625   9.340  1.00 10.00      A   
ATOM    875  C   PHE    97     -11.941   6.804   8.744  1.00 10.00      A   
ATOM    876  O   PHE    97     -11.448   6.428   7.676  1.00 10.00      A   
ATOM    877  N   PHE    98     -12.940   6.171   9.343  1.00 10.00      A   
ATOM    878  HN  PHE    98     -13.286   6.521  10.196  1.00 10.00      A   
ATOM    879  CA  PHE    98     -13.534   4.969   8.779  1.00 10.00      A   
ATOM    880  CB  PHE    98     -14.501   4.324   9.774  1.00 10.00      A   
ATOM    881  CG  PHE    98     -15.156   3.069   9.262  1.00 10.00      A   
ATOM    882  CD1 PHE    98     -14.432   1.896   9.136  1.00 10.00      A   
ATOM    883  CD2 PHE    98     -16.496   3.063   8.907  1.00 10.00      A   
ATOM    884  CE1 PHE    98     -15.029   0.742   8.666  1.00 10.00      A   
ATOM    885  CE2 PHE    98     -17.099   1.912   8.436  1.00 10.00      A   
ATOM    886  CZ  PHE    98     -16.364   0.751   8.315  1.00 10.00      A   
ATOM    887  C   PHE    98     -14.253   5.282   7.474  1.00 10.00      A   
ATOM    888  O   PHE    98     -14.132   4.544   6.496  1.00 10.00      A   
ATOM    889  N   LEU    99     -14.991   6.385   7.460  1.00 10.00      A   
ATOM    890  HN  LEU    99     -15.051   6.935   8.273  1.00 10.00      A   
ATOM    891  CA  LEU    99     -15.727   6.791   6.272  1.00 10.00      A   
ATOM    892  CB  LEU    99     -16.603   8.015   6.552  1.00 10.00      A   
ATOM    893  CG  LEU    99     -17.697   8.314   5.523  1.00 10.00      A   
ATOM    894  CD1 LEU    99     -18.583   7.094   5.308  1.00 10.00      A   
ATOM    895  CD2 LEU    99     -18.531   9.508   5.962  1.00 10.00      A   
ATOM    896  C   LEU    99     -14.779   7.055   5.107  1.00 10.00      A   
ATOM    897  O   LEU    99     -15.112   6.780   3.956  1.00 10.00      A   
ATOM    898  N   GLN   100     -13.591   7.568   5.413  1.00 10.00      A   
ATOM    899  HN  GLN   100     -13.378   7.762   6.352  1.00 10.00      A   
ATOM    900  CA  GLN   100     -12.601   7.850   4.381  1.00 10.00      A   
ATOM    901  CB  GLN   100     -11.416   8.643   4.941  1.00 10.00      A   
ATOM    902  CG  GLN   100     -10.281   8.832   3.944  1.00 10.00      A   
ATOM    903  CD  GLN   100      -9.135   9.657   4.491  1.00 10.00      A   
ATOM    904  OE1 GLN   100      -8.900   9.697   5.701  1.00 10.00      A   
ATOM    905  NE2 GLN   100      -8.407  10.316   3.603  1.00 10.00      A   
ATOM    906 HE21 GLN   100      -8.647  10.236   2.651  1.00 10.00      A   
ATOM    907 HE22 GLN   100      -7.647  10.844   3.927  1.00 10.00      A   
ATOM    908  C   GLN   100     -12.118   6.560   3.728  1.00 10.00      A   
ATOM    909  O   GLN   100     -12.154   6.425   2.507  1.00 10.00      A   
ATOM    910  N   THR   101     -11.692   5.606   4.552  1.00 10.00      A   
ATOM    911  HN  THR   101     -11.716   5.762   5.519  1.00 10.00      A   
ATOM    912  CA  THR   101     -11.200   4.329   4.052  1.00 10.00      A   
ATOM    913  CB  THR   101     -10.601   3.467   5.183  1.00 10.00      A   
ATOM    914  OG1 THR   101     -11.374   3.636   6.381  1.00 10.00      A   
ATOM    915  HG1 THR   101     -11.035   4.390   6.879  1.00 10.00      A   
ATOM    916  CG2 THR   101      -9.159   3.868   5.451  1.00 10.00      A   
ATOM    917  C   THR   101     -12.308   3.558   3.338  1.00 10.00      A   
ATOM    918  O   THR   101     -12.064   2.875   2.343  1.00 10.00      A   
ATOM    919  N   ALA   102     -13.528   3.678   3.853  1.00 10.00      A   
ATOM    920  HN  ALA   102     -13.655   4.223   4.663  1.00 10.00      A   
ATOM    921  CA  ALA   102     -14.679   3.009   3.259  1.00 10.00      A   
ATOM    922  CB  ALA   102     -15.888   3.118   4.176  1.00 10.00      A   
ATOM    923  C   ALA   102     -14.992   3.604   1.890  1.00 10.00      A   
ATOM    924  O   ALA   102     -15.235   2.878   0.924  1.00 10.00      A   
ATOM    925  N   LEU   103     -14.972   4.927   1.813  1.00 10.00      A   
ATOM    926  HN  LEU   103     -14.775   5.449   2.620  1.00 10.00      A   
ATOM    927  CA  LEU   103     -15.247   5.628   0.567  1.00 10.00      A   
ATOM    928  CB  LEU   103     -15.428   7.126   0.825  1.00 10.00      A   
ATOM    929  CG  LEU   103     -15.543   8.017  -0.414  1.00 10.00      A   
ATOM    930  CD1 LEU   103     -16.789   7.672  -1.216  1.00 10.00      A   
ATOM    931  CD2 LEU   103     -15.544   9.485  -0.020  1.00 10.00      A   
ATOM    932  C   LEU   103     -14.131   5.399  -0.443  1.00 10.00      A   
ATOM    933  O   LEU   103     -14.389   5.144  -1.622  1.00 10.00      A   
ATOM    934  N   ASN   104     -12.889   5.473   0.029  1.00 10.00      A   
ATOM    935  HN  ASN   104     -12.747   5.670   0.984  1.00 10.00      A   
ATOM    936  CA  ASN   104     -11.730   5.282  -0.835  1.00 10.00      A   
ATOM    937  CB  ASN   104     -10.415   5.564  -0.099  1.00 10.00      A   
ATOM    938  CG  ASN   104     -10.048   7.038  -0.118  1.00 10.00      A   
ATOM    939  OD1 ASN   104     -10.573   7.813  -0.925  1.00 10.00      A   
ATOM    940  ND2 ASN   104      -9.133   7.433   0.753  1.00 10.00      A   
ATOM    941 HD21 ASN   104      -8.743   6.755   1.362  1.00 10.00      A   
ATOM    942 HD22 ASN   104      -8.875   8.381   0.762  1.00 10.00      A   
ATOM    943  C   ASN   104     -11.726   3.899  -1.469  1.00 10.00      A   
ATOM    944  O   ASN   104     -11.314   3.741  -2.615  1.00 10.00      A   
ATOM    945  N   ALA   105     -12.224   2.909  -0.730  1.00 10.00      A   
ATOM    946  HN  ALA   105     -12.540   3.104   0.178  1.00 10.00      A   
ATOM    947  CA  ALA   105     -12.298   1.537  -1.228  1.00 10.00      A   
ATOM    948  CB  ALA   105     -12.775   0.600  -0.128  1.00 10.00      A   
ATOM    949  C   ALA   105     -13.222   1.451  -2.440  1.00 10.00      A   
ATOM    950  O   ALA   105     -13.050   0.600  -3.314  1.00 10.00      A   
ATOM    951  N   VAL   106     -14.206   2.343  -2.487  1.00 10.00      A   
ATOM    952  HN  VAL   106     -14.300   2.985  -1.752  1.00 10.00      A   
ATOM    953  CA  VAL   106     -15.153   2.386  -3.597  1.00 10.00      A   
ATOM    954  CB  VAL   106     -16.468   3.105  -3.204  1.00 10.00      A   
ATOM    955  CG1 VAL   106     -17.545   2.892  -4.261  1.00 10.00      A   
ATOM    956  CG2 VAL   106     -16.958   2.628  -1.845  1.00 10.00      A   
ATOM    957  C   VAL   106     -14.517   3.105  -4.786  1.00 10.00      A   
ATOM    958  O   VAL   106     -14.961   2.968  -5.929  1.00 10.00      A   
ATOM    959  N   ARG   107     -13.466   3.865  -4.509  1.00 10.00      A   
ATOM    960  HN  ARG   107     -13.145   3.917  -3.583  1.00 10.00      A   
ATOM    961  CA  ARG   107     -12.762   4.604  -5.544  1.00 10.00      A   
ATOM    962  CB  ARG   107     -12.119   5.869  -4.971  1.00 10.00      A   
ATOM    963  CG  ARG   107     -12.689   7.160  -5.530  1.00 10.00      A   
ATOM    964  CD  ARG   107     -14.129   7.360  -5.095  1.00 10.00      A   
ATOM    965  NE  ARG   107     -14.822   8.331  -5.935  1.00 10.00      A   
ATOM    966  HE  ARG   107     -14.566   8.373  -6.885  1.00 10.00      A   
ATOM    967  CZ  ARG   107     -15.754   9.169  -5.489  1.00 10.00      A   
ATOM    968  NH1 ARG   107     -16.103   9.171  -4.208  1.00 10.00      A   
ATOM    969 HH11 ARG   107     -16.838   9.834  -3.870  1.00 10.00      A   
ATOM    970 HH12 ARG   107     -15.643   8.521  -3.533  1.00 10.00      A   
ATOM    971  NH2 ARG   107     -16.342  10.013  -6.324  1.00 10.00      A   
ATOM    972 HH21 ARG   107     -16.076  10.031  -7.332  1.00 10.00      A   
ATOM    973 HH22 ARG   107     -17.083  10.671  -5.966  1.00 10.00      A   
ATOM    974  C   ARG   107     -11.708   3.724  -6.199  1.00 10.00      A   
ATOM    975  O   ARG   107     -11.619   3.659  -7.425  1.00 10.00      A   
ATOM    976  N   SER   108     -10.931   3.030  -5.373  1.00 10.00      A   
ATOM    977  HN  SER   108     -11.065   3.114  -4.400  1.00 10.00      A   
ATOM    978  CA  SER   108      -9.879   2.145  -5.853  1.00 10.00      A   
ATOM    979  CB  SER   108      -9.127   1.573  -4.654  1.00 10.00      A   
ATOM    980  OG  SER   108     -10.014   1.385  -3.564  1.00 10.00      A   
ATOM    981  HG  SER   108      -9.527   1.000  -2.811  1.00 10.00      A   
ATOM    982  C   SER   108     -10.472   1.015  -6.684  1.00 10.00      A   
ATOM    983  O   SER   108      -9.933   0.643  -7.730  1.00 10.00      A   
ATOM    984  N   TYR   109     -11.605   0.493  -6.222  1.00 10.00      A   
ATOM    985  HN  TYR   109     -11.977   0.840  -5.382  1.00 10.00      A   
ATOM    986  CA  TYR   109     -12.294  -0.589  -6.907  1.00 10.00      A   
ATOM    987  CB  TYR   109     -13.425  -1.142  -6.035  1.00 10.00      A   
ATOM    988  CG  TYR   109     -13.957  -2.476  -6.504  1.00 10.00      A   
ATOM    989  CD1 TYR   109     -13.152  -3.608  -6.502  1.00 10.00      A   
ATOM    990  CD2 TYR   109     -15.264  -2.603  -6.951  1.00 10.00      A   
ATOM    991  CE1 TYR   109     -13.636  -4.828  -6.938  1.00 10.00      A   
ATOM    992  CE2 TYR   109     -15.756  -3.817  -7.385  1.00 10.00      A   
ATOM    993  CZ  TYR   109     -14.940  -4.926  -7.376  1.00 10.00      A   
ATOM    994  OH  TYR   109     -15.427  -6.135  -7.818  1.00 10.00      A   
ATOM    995  HH  TYR   109     -15.324  -6.802  -7.111  1.00 10.00      A   
ATOM    996  C   TYR   109     -12.834  -0.132  -8.262  1.00 10.00      A   
ATOM    997  O   TYR   109     -13.046  -0.942  -9.160  1.00 10.00      A   
ATOM    998  N   ARG   110     -13.034   1.170  -8.415  1.00 10.00      A   
ATOM    999  HN  ARG   110     -12.824   1.779  -7.675  1.00 10.00      A   
ATOM   1000  CA  ARG   110     -13.545   1.715  -9.667  1.00 10.00      A   
ATOM   1001  CB  ARG   110     -14.660   2.731  -9.408  1.00 10.00      A   
ATOM   1002  CG  ARG   110     -16.027   2.108  -9.176  1.00 10.00      A   
ATOM   1003  CD  ARG   110     -17.108   3.170  -9.059  1.00 10.00      A   
ATOM   1004  NE  ARG   110     -16.995   3.943  -7.819  1.00 10.00      A   
ATOM   1005  HE  ARG   110     -16.558   3.503  -7.054  1.00 10.00      A   
ATOM   1006  CZ  ARG   110     -17.440   5.193  -7.680  1.00 10.00      A   
ATOM   1007  NH1 ARG   110     -18.018   5.813  -8.701  1.00 10.00      A   
ATOM   1008 HH11 ARG   110     -18.367   6.792  -8.600  1.00 10.00      A   
ATOM   1009 HH12 ARG   110     -18.133   5.322  -9.614  1.00 10.00      A   
ATOM   1010  NH2 ARG   110     -17.331   5.812  -6.510  1.00 10.00      A   
ATOM   1011 HH21 ARG   110     -16.901   5.321  -5.700  1.00 10.00      A   
ATOM   1012 HH22 ARG   110     -17.680   6.789  -6.396  1.00 10.00      A   
ATOM   1013  C   ARG   110     -12.429   2.348 -10.493  1.00 10.00      A   
ATOM   1014  O   ARG   110     -12.686   2.958 -11.532  1.00 10.00      A   
ATOM   1015  N   GLY   111     -11.192   2.195 -10.027  1.00 10.00      A   
ATOM   1016  HN  GLY   111     -11.049   1.694  -9.196  1.00 10.00      A   
ATOM   1017  CA  GLY   111     -10.052   2.755 -10.730  1.00 10.00      A   
ATOM   1018  C   GLY   111     -10.065   4.270 -10.739  1.00 10.00      A   
ATOM   1019  O   GLY   111      -9.763   4.895 -11.755  1.00 10.00      A   
ATOM   1020  N   GLN   112     -10.428   4.860  -9.611  1.00 10.00      A   
ATOM   1021  HN  GLN   112     -10.653   4.306  -8.831  1.00 10.00      A   
ATOM   1022  CA  GLN   112     -10.486   6.307  -9.487  1.00 10.00      A   
ATOM   1023  CB  GLN   112     -11.906   6.745  -9.115  1.00 10.00      A   
ATOM   1024  CG  GLN   112     -12.990   6.165 -10.011  1.00 10.00      A   
ATOM   1025  CD  GLN   112     -12.989   6.770 -11.401  1.00 10.00      A   
ATOM   1026  OE1 GLN   112     -12.771   7.967 -11.570  1.00 10.00      A   
ATOM   1027  NE2 GLN   112     -13.213   5.941 -12.407  1.00 10.00      A   
ATOM   1028 HE21 GLN   112     -13.363   4.991 -12.200  1.00 10.00      A   
ATOM   1029 HE22 GLN   112     -13.215   6.306 -13.315  1.00 10.00      A   
ATOM   1030  C   GLN   112      -9.505   6.778  -8.422  1.00 10.00      A   
ATOM   1031  O   GLN   112      -9.228   6.050  -7.467  1.00 10.00      A   
ATOM   1032  N   GLU   113      -8.980   7.987  -8.597  1.00 10.00      A   
ATOM   1033  HN  GLU   113      -9.237   8.507  -9.386  1.00 10.00      A   
ATOM   1034  CA  GLU   113      -8.031   8.564  -7.649  1.00 10.00      A   
ATOM   1035  CB  GLU   113      -7.574   9.939  -8.147  1.00 10.00      A   
ATOM   1036  CG  GLU   113      -6.607  10.666  -7.225  1.00 10.00      A   
ATOM   1037  CD  GLU   113      -6.387  12.109  -7.635  1.00 10.00      A   
ATOM   1038  OE1 GLU   113      -7.380  12.798  -7.958  1.00 10.00      A   
ATOM   1039  OE2 GLU   113      -5.222  12.566  -7.633  1.00 10.00      A   
ATOM   1040  C   GLU   113      -8.666   8.686  -6.264  1.00 10.00      A   
ATOM   1041  O   GLU   113      -9.761   9.240  -6.118  1.00 10.00      A   
ATOM   1042  N   THR   114      -7.984   8.157  -5.259  1.00 10.00      A   
ATOM   1043  HN  THR   114      -7.119   7.731  -5.438  1.00 10.00      A   
ATOM   1044  CA  THR   114      -8.481   8.198  -3.894  1.00 10.00      A   
ATOM   1045  CB  THR   114      -7.705   7.228  -2.982  1.00 10.00      A   
ATOM   1046  OG1 THR   114      -6.320   7.207  -3.357  1.00 10.00      A   
ATOM   1047  HG1 THR   114      -5.870   6.524  -2.847  1.00 10.00      A   
ATOM   1048  CG2 THR   114      -8.272   5.824  -3.108  1.00 10.00      A   
ATOM   1049  C   THR   114      -8.430   9.615  -3.331  1.00 10.00      A   
ATOM   1050  O   THR   114      -7.700  10.471  -3.837  1.00 10.00      A   
ATOM   1051  N   LEU   115      -9.203   9.867  -2.286  1.00 10.00      A   
ATOM   1052  HN  LEU   115      -9.740   9.139  -1.894  1.00 10.00      A   
ATOM   1053  CA  LEU   115      -9.254  11.190  -1.688  1.00 10.00      A   
ATOM   1054  CB  LEU   115     -10.704  11.634  -1.478  1.00 10.00      A   
ATOM   1055  CG  LEU   115     -11.539  11.866  -2.737  1.00 10.00      A   
ATOM   1056  CD1 LEU   115     -12.953  12.275  -2.363  1.00 10.00      A   
ATOM   1057  CD2 LEU   115     -10.897  12.921  -3.624  1.00 10.00      A   
ATOM   1058  C   LEU   115      -8.507  11.243  -0.363  1.00 10.00      A   
ATOM   1059  O   LEU   115      -8.748  10.430   0.532  1.00 10.00      A   
ATOM   1060  N   ASP   116      -7.592  12.199  -0.254  1.00 10.00      A   
ATOM   1061  HN  ASP   116      -7.427  12.793  -1.017  1.00 10.00      A   
ATOM   1062  CA  ASP   116      -6.826  12.391   0.970  1.00 10.00      A   
ATOM   1063  CB  ASP   116      -5.521  13.147   0.688  1.00 10.00      A   
ATOM   1064  CG  ASP   116      -5.649  14.648   0.862  1.00 10.00      A   
ATOM   1065  OD1 ASP   116      -6.270  15.300  -0.004  1.00 10.00      A   
ATOM   1066  OD2 ASP   116      -5.132  15.179   1.869  1.00 10.00      A   
ATOM   1067  C   ASP   116      -7.684  13.155   1.974  1.00 10.00      A   
ATOM   1068  O   ASP   116      -8.786  13.587   1.639  1.00 10.00      A   
ATOM   1069  N   ARG   117      -7.185  13.335   3.188  1.00 10.00      A   
ATOM   1070  HN  ARG   117      -6.288  12.991   3.395  1.00 10.00      A   
ATOM   1071  CA  ARG   117      -7.939  14.031   4.225  1.00 10.00      A   
ATOM   1072  CB  ARG   117      -7.225  13.991   5.572  1.00 10.00      A   
ATOM   1073  CG  ARG   117      -7.351  12.651   6.276  1.00 10.00      A   
ATOM   1074  CD  ARG   117      -7.118  12.779   7.769  1.00 10.00      A   
ATOM   1075  NE  ARG   117      -5.709  12.978   8.099  1.00 10.00      A   
ATOM   1076  HE  ARG   117      -5.056  12.899   7.367  1.00 10.00      A   
ATOM   1077  CZ  ARG   117      -5.267  13.241   9.326  1.00 10.00      A   
ATOM   1078  NH1 ARG   117      -6.118  13.335  10.338  1.00 10.00      A   
ATOM   1079 HH11 ARG   117      -7.140  13.200  10.180  1.00 10.00      A   
ATOM   1080 HH12 ARG   117      -5.765  13.544  11.299  1.00 10.00      A   
ATOM   1081  NH2 ARG   117      -3.972  13.411   9.541  1.00 10.00      A   
ATOM   1082 HH21 ARG   117      -3.294  13.339   8.750  1.00 10.00      A   
ATOM   1083 HH22 ARG   117      -3.622  13.616  10.504  1.00 10.00      A   
ATOM   1084  C   ARG   117      -8.331  15.457   3.841  1.00 10.00      A   
ATOM   1085  O   ARG   117      -9.389  15.939   4.252  1.00 10.00      A   
ATOM   1086  N   PHE   118      -7.500  16.127   3.051  1.00 10.00      A   
ATOM   1087  HN  PHE   118      -6.674  15.694   2.734  1.00 10.00      A   
ATOM   1088  CA  PHE   118      -7.797  17.492   2.634  1.00 10.00      A   
ATOM   1089  CB  PHE   118      -6.571  18.156   2.002  1.00 10.00      A   
ATOM   1090  CG  PHE   118      -6.743  19.625   1.749  1.00 10.00      A   
ATOM   1091  CD1 PHE   118      -6.713  20.527   2.800  1.00 10.00      A   
ATOM   1092  CD2 PHE   118      -6.938  20.103   0.465  1.00 10.00      A   
ATOM   1093  CE1 PHE   118      -6.873  21.882   2.576  1.00 10.00      A   
ATOM   1094  CE2 PHE   118      -7.098  21.455   0.232  1.00 10.00      A   
ATOM   1095  CZ  PHE   118      -7.066  22.347   1.288  1.00 10.00      A   
ATOM   1096  C   PHE   118      -8.973  17.510   1.662  1.00 10.00      A   
ATOM   1097  O   PHE   118      -9.916  18.285   1.830  1.00 10.00      A   
ATOM   1098  N   ASP   119      -8.912  16.649   0.652  1.00 10.00      A   
ATOM   1099  HN  ASP   119      -8.124  16.065   0.568  1.00 10.00      A   
ATOM   1100  CA  ASP   119      -9.979  16.555  -0.344  1.00 10.00      A   
ATOM   1101  CB  ASP   119      -9.539  15.693  -1.533  1.00 10.00      A   
ATOM   1102  CG  ASP   119      -9.109  16.509  -2.739  1.00 10.00      A   
ATOM   1103  OD1 ASP   119      -7.901  16.824  -2.854  1.00 10.00      A   
ATOM   1104  OD2 ASP   119      -9.968  16.826  -3.589  1.00 10.00      A   
ATOM   1105  C   ASP   119     -11.244  15.972   0.282  1.00 10.00      A   
ATOM   1106  O   ASP   119     -12.360  16.355  -0.068  1.00 10.00      A   
ATOM   1107  N   PHE   120     -11.054  15.044   1.216  1.00 10.00      A   
ATOM   1108  HN  PHE   120     -10.134  14.777   1.438  1.00 10.00      A   
ATOM   1109  CA  PHE   120     -12.162  14.396   1.908  1.00 10.00      A   
ATOM   1110  CB  PHE   120     -11.638  13.281   2.818  1.00 10.00      A   
ATOM   1111  CG  PHE   120     -12.709  12.462   3.482  1.00 10.00      A   
ATOM   1112  CD1 PHE   120     -13.457  11.554   2.752  1.00 10.00      A   
ATOM   1113  CD2 PHE   120     -12.965  12.599   4.837  1.00 10.00      A   
ATOM   1114  CE1 PHE   120     -14.440  10.797   3.359  1.00 10.00      A   
ATOM   1115  CE2 PHE   120     -13.947  11.846   5.451  1.00 10.00      A   
ATOM   1116  CZ  PHE   120     -14.686  10.944   4.711  1.00 10.00      A   
ATOM   1117  C   PHE   120     -12.962  15.408   2.722  1.00 10.00      A   
ATOM   1118  O   PHE   120     -14.192  15.381   2.718  1.00 10.00      A   
ATOM   1119  N   GLN   121     -12.258  16.303   3.412  1.00 10.00      A   
ATOM   1120  HN  GLN   121     -11.278  16.269   3.379  1.00 10.00      A   
ATOM   1121  CA  GLN   121     -12.906  17.330   4.224  1.00 10.00      A   
ATOM   1122  CB  GLN   121     -11.854  18.190   4.938  1.00 10.00      A   
ATOM   1123  CG  GLN   121     -12.341  18.863   6.217  1.00 10.00      A   
ATOM   1124  CD  GLN   121     -13.168  20.110   5.967  1.00 10.00      A   
ATOM   1125  OE1 GLN   121     -12.953  20.831   4.993  1.00 10.00      A   
ATOM   1126  NE2 GLN   121     -14.116  20.374   6.851  1.00 10.00      A   
ATOM   1127 HE21 GLN   121     -14.225  19.762   7.610  1.00 10.00      A   
ATOM   1128 HE22 GLN   121     -14.680  21.170   6.707  1.00 10.00      A   
ATOM   1129  C   GLN   121     -13.804  18.206   3.355  1.00 10.00      A   
ATOM   1130  O   GLN   121     -14.917  18.559   3.748  1.00 10.00      A   
ATOM   1131  N   ASP   122     -13.313  18.530   2.164  1.00 10.00      A   
ATOM   1132  HN  ASP   122     -12.425  18.198   1.910  1.00 10.00      A   
ATOM   1133  CA  ASP   122     -14.052  19.362   1.218  1.00 10.00      A   
ATOM   1134  CB  ASP   122     -13.205  19.609  -0.029  1.00 10.00      A   
ATOM   1135  CG  ASP   122     -13.087  21.075  -0.373  1.00 10.00      A   
ATOM   1136  OD1 ASP   122     -14.126  21.765  -0.436  1.00 10.00      A   
ATOM   1137  OD2 ASP   122     -11.949  21.546  -0.590  1.00 10.00      A   
ATOM   1138  C   ASP   122     -15.364  18.693   0.821  1.00 10.00      A   
ATOM   1139  O   ASP   122     -16.429  19.320   0.833  1.00 10.00      A   
ATOM   1140  N   LEU   123     -15.275  17.412   0.482  1.00 10.00      A   
ATOM   1141  HN  LEU   123     -14.397  16.975   0.499  1.00 10.00      A   
ATOM   1142  CA  LEU   123     -16.439  16.636   0.087  1.00 10.00      A   
ATOM   1143  CB  LEU   123     -16.018  15.239  -0.381  1.00 10.00      A   
ATOM   1144  CG  LEU   123     -17.140  14.321  -0.871  1.00 10.00      A   
ATOM   1145  CD1 LEU   123     -17.753  14.857  -2.156  1.00 10.00      A   
ATOM   1146  CD2 LEU   123     -16.630  12.903  -1.066  1.00 10.00      A   
ATOM   1147  C   LEU   123     -17.433  16.530   1.237  1.00 10.00      A   
ATOM   1148  O   LEU   123     -18.636  16.714   1.048  1.00 10.00      A   
ATOM   1149  N   MET   124     -16.914  16.250   2.428  1.00 10.00      A   
ATOM   1150  HN  MET   124     -15.943  16.119   2.504  1.00 10.00      A   
ATOM   1151  CA  MET   124     -17.739  16.115   3.621  1.00 10.00      A   
ATOM   1152  CB  MET   124     -16.864  15.822   4.844  1.00 10.00      A   
ATOM   1153  CG  MET   124     -17.640  15.712   6.149  1.00 10.00      A   
ATOM   1154  SD  MET   124     -16.629  15.126   7.525  1.00 10.00      A   
ATOM   1155  CE  MET   124     -15.539  16.526   7.775  1.00 10.00      A   
ATOM   1156  C   MET   124     -18.565  17.369   3.865  1.00 10.00      A   
ATOM   1157  O   MET   124     -19.784  17.302   4.015  1.00 10.00      A   
ATOM   1158  N   GLU   125     -17.893  18.511   3.876  1.00 10.00      A   
ATOM   1159  HN  GLU   125     -16.921  18.496   3.721  1.00 10.00      A   
ATOM   1160  CA  GLU   125     -18.551  19.787   4.111  1.00 10.00      A   
ATOM   1161  CB  GLU   125     -17.520  20.910   4.177  1.00 10.00      A   
ATOM   1162  CG  GLU   125     -17.799  21.942   5.255  1.00 10.00      A   
ATOM   1163  CD  GLU   125     -16.531  22.571   5.790  1.00 10.00      A   
ATOM   1164  OE1 GLU   125     -16.168  22.288   6.955  1.00 10.00      A   
ATOM   1165  OE2 GLU   125     -15.890  23.347   5.051  1.00 10.00      A   
ATOM   1166  C   GLU   125     -19.597  20.081   3.042  1.00 10.00      A   
ATOM   1167  O   GLU   125     -20.677  20.591   3.345  1.00 10.00      A   
ATOM   1168  N   GLU   126     -19.282  19.732   1.801  1.00 10.00      A   
ATOM   1169  HN  GLU   126     -18.412  19.307   1.631  1.00 10.00      A   
ATOM   1170  CA  GLU   126     -20.190  19.960   0.682  1.00 10.00      A   
ATOM   1171  CB  GLU   126     -19.507  19.613  -0.641  1.00 10.00      A   
ATOM   1172  CG  GLU   126     -20.329  19.959  -1.870  1.00 10.00      A   
ATOM   1173  CD  GLU   126     -20.104  18.991  -3.009  1.00 10.00      A   
ATOM   1174  OE1 GLU   126     -19.192  19.233  -3.827  1.00 10.00      A   
ATOM   1175  OE2 GLU   126     -20.842  17.986  -3.097  1.00 10.00      A   
ATOM   1176  C   GLU   126     -21.473  19.150   0.837  1.00 10.00      A   
ATOM   1177  O   GLU   126     -22.574  19.660   0.618  1.00 10.00      A   
ATOM   1178  N   LYS   127     -21.330  17.885   1.211  1.00 10.00      A   
ATOM   1179  HN  LYS   127     -20.425  17.528   1.366  1.00 10.00      A   
ATOM   1180  CA  LYS   127     -22.483  17.011   1.391  1.00 10.00      A   
ATOM   1181  CB  LYS   127     -22.052  15.547   1.532  1.00 10.00      A   
ATOM   1182  CG  LYS   127     -21.322  14.990   0.317  1.00 10.00      A   
ATOM   1183  CD  LYS   127     -22.089  15.261  -0.968  1.00 10.00      A   
ATOM   1184  CE  LYS   127     -21.332  14.744  -2.181  1.00 10.00      A   
ATOM   1185  NZ  LYS   127     -21.711  15.462  -3.425  1.00 10.00      A   
ATOM   1186  HZ1 LYS   127     -22.733  15.380  -3.589  1.00 10.00      A   
ATOM   1187  HZ2 LYS   127     -21.208  15.057  -4.238  1.00 10.00      A   
ATOM   1188  HZ3 LYS   127     -21.462  16.475  -3.349  1.00 10.00      A   
ATOM   1189  C   LYS   127     -23.317  17.448   2.591  1.00 10.00      A   
ATOM   1190  O   LYS   127     -24.546  17.475   2.529  1.00 10.00      A   
ATOM   1191  N   ILE   128     -22.634  17.803   3.675  1.00 10.00      A   
ATOM   1192  HN  ILE   128     -21.652  17.759   3.654  1.00 10.00      A   
ATOM   1193  CA  ILE   128     -23.296  18.249   4.900  1.00 10.00      A   
ATOM   1194  CB  ILE   128     -22.272  18.494   6.034  1.00 10.00      A   
ATOM   1195  CG1 ILE   128     -21.700  17.162   6.531  1.00 10.00      A   
ATOM   1196  CG2 ILE   128     -22.895  19.270   7.186  1.00 10.00      A   
ATOM   1197  CD1 ILE   128     -20.601  17.313   7.561  1.00 10.00      A   
ATOM   1198  C   ILE   128     -24.107  19.521   4.650  1.00 10.00      A   
ATOM   1199  O   ILE   128     -25.257  19.634   5.083  1.00 10.00      A   
ATOM   1200  N   ALA   129     -23.505  20.467   3.938  1.00 10.00      A   
ATOM   1201  HN  ALA   129     -22.588  20.316   3.618  1.00 10.00      A   
ATOM   1202  CA  ALA   129     -24.164  21.730   3.627  1.00 10.00      A   
ATOM   1203  CB  ALA   129     -23.183  22.708   2.995  1.00 10.00      A   
ATOM   1204  C   ALA   129     -25.373  21.524   2.719  1.00 10.00      A   
ATOM   1205  O   ALA   129     -26.434  22.103   2.950  1.00 10.00      A   
ATOM   1206  N   LEU   130     -25.213  20.686   1.700  1.00 10.00      A   
ATOM   1207  HN  LEU   130     -24.347  20.243   1.575  1.00 10.00      A   
ATOM   1208  CA  LEU   130     -26.291  20.416   0.753  1.00 10.00      A   
ATOM   1209  CB  LEU   130     -25.787  19.557  -0.406  1.00 10.00      A   
ATOM   1210  CG  LEU   130     -26.669  19.539  -1.655  1.00 10.00      A   
ATOM   1211  CD1 LEU   130     -26.398  20.761  -2.518  1.00 10.00      A   
ATOM   1212  CD2 LEU   130     -26.466  18.257  -2.445  1.00 10.00      A   
ATOM   1213  C   LEU   130     -27.478  19.726   1.420  1.00 10.00      A   
ATOM   1214  O   LEU   130     -28.631  20.075   1.171  1.00 10.00      A   
ATOM   1215  N   LEU   131     -27.192  18.747   2.269  1.00 10.00      A   
ATOM   1216  HN  LEU   131     -26.250  18.515   2.434  1.00 10.00      A   
ATOM   1217  CA  LEU   131     -28.238  18.001   2.958  1.00 10.00      A   
ATOM   1218  CB  LEU   131     -27.715  16.641   3.420  1.00 10.00      A   
ATOM   1219  CG  LEU   131     -27.501  15.595   2.329  1.00 10.00      A   
ATOM   1220  CD1 LEU   131     -26.923  14.323   2.924  1.00 10.00      A   
ATOM   1221  CD2 LEU   131     -28.808  15.306   1.608  1.00 10.00      A   
ATOM   1222  C   LEU   131     -28.811  18.770   4.143  1.00 10.00      A   
ATOM   1223  O   LEU   131     -29.802  18.346   4.741  1.00 10.00      A   
ATOM   1224  N   LYS   132     -28.185  19.898   4.471  1.00 10.00      A   
ATOM   1225  HN  LYS   132     -27.411  20.176   3.938  1.00 10.00      A   
ATOM   1226  CA  LYS   132     -28.614  20.741   5.589  1.00 10.00      A   
ATOM   1227  CB  LYS   132     -30.034  21.274   5.368  1.00 10.00      A   
ATOM   1228  CG  LYS   132     -30.207  22.053   4.075  1.00 10.00      A   
ATOM   1229  CD  LYS   132     -31.631  22.548   3.916  1.00 10.00      A   
ATOM   1230  CE  LYS   132     -31.799  23.333   2.627  1.00 10.00      A   
ATOM   1231  NZ  LYS   132     -33.179  23.861   2.474  1.00 10.00      A   
ATOM   1232  HZ1 LYS   132     -33.442  24.422   3.309  1.00 10.00      A   
ATOM   1233  HZ2 LYS   132     -33.855  23.080   2.366  1.00 10.00      A   
ATOM   1234  HZ3 LYS   132     -33.233  24.472   1.632  1.00 10.00      A   
ATOM   1235  C   LYS   132     -28.513  19.988   6.913  1.00 10.00      A   
ATOM   1236  O   LYS   132     -29.345  20.148   7.807  1.00 10.00      A   
ATOM   1237  N   MET   133     -27.468  19.183   7.033  1.00 10.00      A   
ATOM   1238  HN  MET   133     -26.819  19.132   6.297  1.00 10.00      A   
ATOM   1239  CA  MET   133     -27.244  18.390   8.233  1.00 10.00      A   
ATOM   1240  CB  MET   133     -26.675  17.016   7.856  1.00 10.00      A   
ATOM   1241  CG  MET   133     -27.535  16.216   6.888  1.00 10.00      A   
ATOM   1242  SD  MET   133     -29.236  16.013   7.451  1.00 10.00      A   
ATOM   1243  CE  MET   133     -29.927  15.057   6.103  1.00 10.00      A   
ATOM   1244  C   MET   133     -26.278  19.107   9.168  1.00 10.00      A   
ATOM   1245  O   MET   133     -25.547  20.001   8.738  1.00 10.00      A   
ATOM   1246  N   PRO   134     -26.283  18.747  10.465  1.00 10.00      A   
ATOM   1247  CA  PRO   134     -25.379  19.344  11.457  1.00 10.00      A   
ATOM   1248  CB  PRO   134     -25.726  18.609  12.754  1.00 10.00      A   
ATOM   1249  CG  PRO   134     -27.097  18.069  12.536  1.00 10.00      A   
ATOM   1250  CD  PRO   134     -27.188  17.756  11.072  1.00 10.00      A   
ATOM   1251  C   PRO   134     -23.917  19.090  11.093  1.00 10.00      A   
ATOM   1252  O   PRO   134     -23.564  17.999  10.644  1.00 10.00      A   
ATOM   1253  N   GLU   135     -23.074  20.092  11.307  1.00 10.00      A   
ATOM   1254  HN  GLU   135     -23.415  20.922  11.698  1.00 10.00      A   
ATOM   1255  CA  GLU   135     -21.652  19.994  10.991  1.00 10.00      A   
ATOM   1256  CB  GLU   135     -20.981  21.361  11.148  1.00 10.00      A   
ATOM   1257  CG  GLU   135     -21.724  22.505  10.481  1.00 10.00      A   
ATOM   1258  CD  GLU   135     -21.457  23.830  11.160  1.00 10.00      A   
ATOM   1259  OE1 GLU   135     -22.249  24.218  12.042  1.00 10.00      A   
ATOM   1260  OE2 GLU   135     -20.440  24.481  10.829  1.00 10.00      A   
ATOM   1261  C   GLU   135     -20.948  18.979  11.888  1.00 10.00      A   
ATOM   1262  O   GLU   135     -19.916  18.420  11.518  1.00 10.00      A   
ATOM   1263  N   ASP   136     -21.510  18.748  13.066  1.00 10.00      A   
ATOM   1264  HN  ASP   136     -22.339  19.219  13.300  1.00 10.00      A   
ATOM   1265  CA  ASP   136     -20.932  17.814  14.024  1.00 10.00      A   
ATOM   1266  CB  ASP   136     -20.877  18.447  15.421  1.00 10.00      A   
ATOM   1267  CG  ASP   136     -22.241  18.578  16.079  1.00 10.00      A   
ATOM   1268  OD1 ASP   136     -23.167  19.124  15.445  1.00 10.00      A   
ATOM   1269  OD2 ASP   136     -22.392  18.149  17.241  1.00 10.00      A   
ATOM   1270  C   ASP   136     -21.711  16.500  14.061  1.00 10.00      A   
ATOM   1271  O   ASP   136     -21.702  15.792  15.064  1.00 10.00      A   
ATOM   1272  N   LEU   137     -22.350  16.165  12.947  1.00 10.00      A   
ATOM   1273  HN  LEU   137     -22.286  16.755  12.166  1.00 10.00      A   
ATOM   1274  CA  LEU   137     -23.146  14.942  12.842  1.00 10.00      A   
ATOM   1275  CB  LEU   137     -23.791  14.849  11.455  1.00 10.00      A   
ATOM   1276  CG  LEU   137     -24.674  13.628  11.192  1.00 10.00      A   
ATOM   1277  CD1 LEU   137     -25.812  13.564  12.195  1.00 10.00      A   
ATOM   1278  CD2 LEU   137     -25.212  13.656   9.772  1.00 10.00      A   
ATOM   1279  C   LEU   137     -22.322  13.684  13.130  1.00 10.00      A   
ATOM   1280  O   LEU   137     -22.821  12.724  13.720  1.00 10.00      A   
ATOM   1281  N   LEU   138     -21.057  13.700  12.735  1.00 10.00      A   
ATOM   1282  HN  LEU   138     -20.705  14.501  12.290  1.00 10.00      A   
ATOM   1283  CA  LEU   138     -20.180  12.553  12.938  1.00 10.00      A   
ATOM   1284  CB  LEU   138     -19.145  12.454  11.815  1.00 10.00      A   
ATOM   1285  CG  LEU   138     -19.675  12.056  10.436  1.00 10.00      A   
ATOM   1286  CD1 LEU   138     -18.548  12.062   9.415  1.00 10.00      A   
ATOM   1287  CD2 LEU   138     -20.343  10.689  10.489  1.00 10.00      A   
ATOM   1288  C   LEU   138     -19.478  12.586  14.294  1.00 10.00      A   
ATOM   1289  O   LEU   138     -18.681  11.702  14.601  1.00 10.00      A   
ATOM   1290  N   THR   139     -19.766  13.597  15.105  1.00 10.00      A   
ATOM   1291  HN  THR   139     -20.416  14.278  14.821  1.00 10.00      A   
ATOM   1292  CA  THR   139     -19.140  13.709  16.417  1.00 10.00      A   
ATOM   1293  CB  THR   139     -17.809  14.488  16.339  1.00 10.00      A   
ATOM   1294  OG1 THR   139     -17.718  15.156  15.073  1.00 10.00      A   
ATOM   1295  HG1 THR   139     -17.978  14.547  14.373  1.00 10.00      A   
ATOM   1296  CG2 THR   139     -16.622  13.551  16.503  1.00 10.00      A   
ATOM   1297  C   THR   139     -20.064  14.387  17.428  1.00 10.00      A   
ATOM   1298  O   THR   139     -19.712  15.411  18.018  1.00 10.00      A   
ATOM   1299  N   ARG   140     -21.246  13.817  17.628  1.00 10.00      A   
ATOM   1300  HN  ARG   140     -21.475  13.001  17.135  1.00 10.00      A   
ATOM   1301  CA  ARG   140     -22.209  14.373  18.568  1.00 10.00      A   
ATOM   1302  CB  ARG   140     -23.331  15.126  17.845  1.00 10.00      A   
ATOM   1303  CG  ARG   140     -24.020  14.344  16.736  1.00 10.00      A   
ATOM   1304  CD  ARG   140     -25.257  15.073  16.231  1.00 10.00      A   
ATOM   1305  NE  ARG   140     -25.061  16.521  16.187  1.00 10.00      A   
ATOM   1306  HE  ARG   140     -24.133  16.849  16.182  1.00 10.00      A   
ATOM   1307  CZ  ARG   140     -26.051  17.408  16.165  1.00 10.00      A   
ATOM   1308  NH1 ARG   140     -27.316  17.009  16.176  1.00 10.00      A   
ATOM   1309 HH11 ARG   140     -27.551  15.979  16.191  1.00 10.00      A   
ATOM   1310 HH12 ARG   140     -28.087  17.708  16.171  1.00 10.00      A   
ATOM   1311  NH2 ARG   140     -25.768  18.702  16.107  1.00 10.00      A   
ATOM   1312 HH21 ARG   140     -24.766  19.018  16.074  1.00 10.00      A   
ATOM   1313 HH22 ARG   140     -26.534  19.409  16.092  1.00 10.00      A   
ATOM   1314  C   ARG   140     -22.799  13.304  19.480  1.00 10.00      A   
ATOM   1315  O   ARG   140     -22.449  12.126  19.387  1.00 10.00      A   
ATOM   1316  N   SER   141     -23.685  13.736  20.366  1.00 10.00      A   
ATOM   1317  HN  SER   141     -23.904  14.694  20.385  1.00 10.00      A   
ATOM   1318  CA  SER   141     -24.354  12.856  21.309  1.00 10.00      A   
ATOM   1319  CB  SER   141     -23.542  12.755  22.604  1.00 10.00      A   
ATOM   1320  OG  SER   141     -22.189  12.426  22.330  1.00 10.00      A   
ATOM   1321  HG  SER   141     -22.132  12.018  21.452  1.00 10.00      A   
ATOM   1322  C   SER   141     -25.740  13.421  21.608  1.00 10.00      A   
ATOM   1323  O   SER   141     -25.893  14.303  22.453  1.00 10.00      A   
ATOM   1324  N   VAL   142     -26.739  12.931  20.895  1.00 10.00      A   
ATOM   1325  HN  VAL   142     -26.560  12.219  20.243  1.00 10.00      A   
ATOM   1326  CA  VAL   142     -28.102  13.412  21.069  1.00 10.00      A   
ATOM   1327  CB  VAL   142     -28.881  13.422  19.741  1.00 10.00      A   
ATOM   1328  CG1 VAL   142     -28.347  14.511  18.825  1.00 10.00      A   
ATOM   1329  CG2 VAL   142     -28.806  12.062  19.065  1.00 10.00      A   
ATOM   1330  C   VAL   142     -28.873  12.605  22.104  1.00 10.00      A   
ATOM   1331  O   VAL   142     -28.483  11.491  22.463  1.00 10.00      A   
ATOM   1332  N   ASN   143     -29.967  13.186  22.575  1.00 10.00      A   
ATOM   1333  HN  ASN   143     -30.208  14.078  22.244  1.00 10.00      A   
ATOM   1334  CA  ASN   143     -30.828  12.550  23.564  1.00 10.00      A   
ATOM   1335  CB  ASN   143     -31.796  13.598  24.135  1.00 10.00      A   
ATOM   1336  CG  ASN   143     -32.660  13.085  25.272  1.00 10.00      A   
ATOM   1337  OD1 ASN   143     -33.760  12.570  25.054  1.00 10.00      A   
ATOM   1338  ND2 ASN   143     -32.177  13.236  26.493  1.00 10.00      A   
ATOM   1339 HD21 ASN   143     -31.299  13.673  26.597  1.00 10.00      A   
ATOM   1340 HD22 ASN   143     -32.710  12.903  27.244  1.00 10.00      A   
ATOM   1341  C   ASN   143     -31.605  11.409  22.915  1.00 10.00      A   
ATOM   1342  O   ASN   143     -31.722  11.354  21.691  1.00 10.00      A   
ATOM   1343  N   VAL   144     -32.137  10.505  23.733  1.00 10.00      A   
ATOM   1344  HN  VAL   144     -31.999  10.601  24.703  1.00 10.00      A   
ATOM   1345  CA  VAL   144     -32.905   9.366  23.237  1.00 10.00      A   
ATOM   1346  CB  VAL   144     -33.366   8.435  24.383  1.00 10.00      A   
ATOM   1347  CG1 VAL   144     -34.418   9.104  25.254  1.00 10.00      A   
ATOM   1348  CG2 VAL   144     -33.866   7.101  23.843  1.00 10.00      A   
ATOM   1349  C   VAL   144     -34.099   9.816  22.385  1.00 10.00      A   
ATOM   1350  O   VAL   144     -34.579   9.071  21.533  1.00 10.00      A   
ATOM   1351  N   GLY   145     -34.562  11.046  22.603  1.00 10.00      A   
ATOM   1352  HN  GLY   145     -34.157  11.595  23.311  1.00 10.00      A   
ATOM   1353  CA  GLY   145     -35.672  11.571  21.824  1.00 10.00      A   
ATOM   1354  C   GLY   145     -35.276  11.838  20.379  1.00 10.00      A   
ATOM   1355  O   GLY   145     -36.124  12.084  19.521  1.00 10.00      A   
ATOM   1356  N   PHE   146     -33.975  11.794  20.122  1.00 10.00      A   
ATOM   1357  HN  PHE   146     -33.351  11.607  20.860  1.00 10.00      A   
ATOM   1358  CA  PHE   146     -33.435  12.016  18.788  1.00 10.00      A   
ATOM   1359  CB  PHE   146     -32.422  13.165  18.814  1.00 10.00      A   
ATOM   1360  CG  PHE   146     -32.995  14.515  18.503  1.00 10.00      A   
ATOM   1361  CD1 PHE   146     -33.336  15.391  19.521  1.00 10.00      A   
ATOM   1362  CD2 PHE   146     -33.181  14.913  17.191  1.00 10.00      A   
ATOM   1363  CE1 PHE   146     -33.855  16.640  19.234  1.00 10.00      A   
ATOM   1364  CE2 PHE   146     -33.700  16.158  16.897  1.00 10.00      A   
ATOM   1365  CZ  PHE   146     -34.037  17.023  17.919  1.00 10.00      A   
ATOM   1366  C   PHE   146     -32.741  10.756  18.286  1.00 10.00      A   
ATOM   1367  O   PHE   146     -31.946  10.813  17.346  1.00 10.00      A   
ATOM   1368  N   SER   147     -33.054   9.621  18.910  1.00 10.00      A   
ATOM   1369  HN  SER   147     -33.723   9.643  19.628  1.00 10.00      A   
ATOM   1370  CA  SER   147     -32.443   8.343  18.538  1.00 10.00      A   
ATOM   1371  CB  SER   147     -32.988   7.201  19.402  1.00 10.00      A   
ATOM   1372  OG  SER   147     -34.386   7.333  19.598  1.00 10.00      A   
ATOM   1373  HG  SER   147     -34.548   7.838  20.409  1.00 10.00      A   
ATOM   1374  C   SER   147     -32.634   8.038  17.054  1.00 10.00      A   
ATOM   1375  O   SER   147     -31.660   7.893  16.309  1.00 10.00      A   
ATOM   1376  N   GLY   148     -33.890   7.969  16.627  1.00 10.00      A   
ATOM   1377  HN  GLY   148     -34.621   8.106  17.266  1.00 10.00      A   
ATOM   1378  CA  GLY   148     -34.190   7.694  15.237  1.00 10.00      A   
ATOM   1379  C   GLY   148     -33.819   8.859  14.347  1.00 10.00      A   
ATOM   1380  O   GLY   148     -33.465   8.675  13.183  1.00 10.00      A   
ATOM   1381  N   GLY   149     -33.892  10.059  14.912  1.00 10.00      A   
ATOM   1382  HN  GLY   149     -34.172  10.128  15.847  1.00 10.00      A   
ATOM   1383  CA  GLY   149     -33.564  11.260  14.172  1.00 10.00      A   
ATOM   1384  C   GLY   149     -32.134  11.265  13.676  1.00 10.00      A   
ATOM   1385  O   GLY   149     -31.888  11.425  12.482  1.00 10.00      A   
ATOM   1386  N   GLU   150     -31.186  11.075  14.581  1.00 10.00      A   
ATOM   1387  HN  GLU   150     -31.434  10.936  15.524  1.00 10.00      A   
ATOM   1388  CA  GLU   150     -29.782  11.069  14.201  1.00 10.00      A   
ATOM   1389  CB  GLU   150     -28.881  11.285  15.417  1.00 10.00      A   
ATOM   1390  CG  GLU   150     -27.785  12.315  15.193  1.00 10.00      A   
ATOM   1391  CD  GLU   150     -28.329  13.674  14.794  1.00 10.00      A   
ATOM   1392  OE1 GLU   150     -28.287  14.601  15.626  1.00 10.00      A   
ATOM   1393  OE2 GLU   150     -28.797  13.818  13.646  1.00 10.00      A   
ATOM   1394  C   GLU   150     -29.422   9.780  13.474  1.00 10.00      A   
ATOM   1395  O   GLU   150     -28.510   9.753  12.645  1.00 10.00      A   
ATOM   1396  N   LYS   151     -30.159   8.716  13.770  1.00 10.00      A   
ATOM   1397  HN  LYS   151     -30.877   8.801  14.431  1.00 10.00      A   
ATOM   1398  CA  LYS   151     -29.921   7.426  13.140  1.00 10.00      A   
ATOM   1399  CB  LYS   151     -30.810   6.354  13.776  1.00 10.00      A   
ATOM   1400  CG  LYS   151     -30.235   4.951  13.716  1.00 10.00      A   
ATOM   1401  CD  LYS   151     -31.217   3.932  14.267  1.00 10.00      A   
ATOM   1402  CE  LYS   151     -30.562   2.573  14.435  1.00 10.00      A   
ATOM   1403  NZ  LYS   151     -31.562   1.478  14.479  1.00 10.00      A   
ATOM   1404  HZ1 LYS   151     -32.140   1.489  13.614  1.00 10.00      A   
ATOM   1405  HZ2 LYS   151     -32.188   1.592  15.300  1.00 10.00      A   
ATOM   1406  HZ3 LYS   151     -31.082   0.557  14.546  1.00 10.00      A   
ATOM   1407  C   LYS   151     -30.202   7.513  11.646  1.00 10.00      A   
ATOM   1408  O   LYS   151     -29.346   7.196  10.820  1.00 10.00      A   
ATOM   1409  N   LYS   152     -31.399   7.979  11.307  1.00 10.00      A   
ATOM   1410  HN  LYS   152     -32.029   8.244  12.015  1.00 10.00      A   
ATOM   1411  CA  LYS   152     -31.802   8.108   9.914  1.00 10.00      A   
ATOM   1412  CB  LYS   152     -33.312   8.306   9.796  1.00 10.00      A   
ATOM   1413  CG  LYS   152     -34.104   7.023   9.966  1.00 10.00      A   
ATOM   1414  CD  LYS   152     -33.760   6.026   8.872  1.00 10.00      A   
ATOM   1415  CE  LYS   152     -33.291   4.703   9.453  1.00 10.00      A   
ATOM   1416  NZ  LYS   152     -32.935   3.731   8.387  1.00 10.00      A   
ATOM   1417  HZ1 LYS   152     -32.916   2.766   8.771  1.00 10.00      A   
ATOM   1418  HZ2 LYS   152     -31.995   3.956   7.993  1.00 10.00      A   
ATOM   1419  HZ3 LYS   152     -33.641   3.771   7.615  1.00 10.00      A   
ATOM   1420  C   LYS   152     -31.046   9.228   9.211  1.00 10.00      A   
ATOM   1421  O   LYS   152     -30.858   9.192   7.998  1.00 10.00      A   
ATOM   1422  N   ARG   153     -30.609  10.220   9.975  1.00 10.00      A   
ATOM   1423  HN  ARG   153     -30.799  10.206  10.938  1.00 10.00      A   
ATOM   1424  CA  ARG   153     -29.857  11.333   9.411  1.00 10.00      A   
ATOM   1425  CB  ARG   153     -29.716  12.463  10.435  1.00 10.00      A   
ATOM   1426  CG  ARG   153     -28.989  13.689   9.910  1.00 10.00      A   
ATOM   1427  CD  ARG   153     -29.131  14.871  10.853  1.00 10.00      A   
ATOM   1428  NE  ARG   153     -30.441  15.509  10.751  1.00 10.00      A   
ATOM   1429  HE  ARG   153     -30.693  15.884   9.874  1.00 10.00      A   
ATOM   1430  CZ  ARG   153     -31.297  15.615  11.769  1.00 10.00      A   
ATOM   1431  NH1 ARG   153     -30.981  15.126  12.966  1.00 10.00      A   
ATOM   1432 HH11 ARG   153     -30.050  14.648  13.119  1.00 10.00      A   
ATOM   1433 HH12 ARG   153     -31.646  15.212  13.759  1.00 10.00      A   
ATOM   1434  NH2 ARG   153     -32.468  16.217  11.587  1.00 10.00      A   
ATOM   1435 HH21 ARG   153     -32.716  16.607  10.650  1.00 10.00      A   
ATOM   1436 HH22 ARG   153     -33.145  16.304  12.377  1.00 10.00      A   
ATOM   1437  C   ARG   153     -28.486  10.849   8.941  1.00 10.00      A   
ATOM   1438  O   ARG   153     -27.961  11.309   7.923  1.00 10.00      A   
ATOM   1439  N   ASN   154     -27.921   9.902   9.683  1.00 10.00      A   
ATOM   1440  HN  ASN   154     -28.391   9.577  10.480  1.00 10.00      A   
ATOM   1441  CA  ASN   154     -26.622   9.334   9.345  1.00 10.00      A   
ATOM   1442  CB  ASN   154     -26.083   8.479  10.495  1.00 10.00      A   
ATOM   1443  CG  ASN   154     -25.174   9.255  11.429  1.00 10.00      A   
ATOM   1444  OD1 ASN   154     -23.967   9.342  11.206  1.00 10.00      A   
ATOM   1445  ND2 ASN   154     -25.745   9.817  12.482  1.00 10.00      A   
ATOM   1446 HD21 ASN   154     -26.717   9.705  12.600  1.00 10.00      A   
ATOM   1447 HD22 ASN   154     -25.179  10.323  13.105  1.00 10.00      A   
ATOM   1448  C   ASN   154     -26.733   8.494   8.082  1.00 10.00      A   
ATOM   1449  O   ASN   154     -25.821   8.479   7.255  1.00 10.00      A   
ATOM   1450  N   ASP   155     -27.868   7.807   7.943  1.00 10.00      A   
ATOM   1451  HN  ASP   155     -28.542   7.862   8.653  1.00 10.00      A   
ATOM   1452  CA  ASP   155     -28.138   6.963   6.778  1.00 10.00      A   
ATOM   1453  CB  ASP   155     -29.550   6.363   6.869  1.00 10.00      A   
ATOM   1454  CG  ASP   155     -29.629   5.063   7.649  1.00 10.00      A   
ATOM   1455  OD1 ASP   155     -28.836   4.871   8.593  1.00 10.00      A   
ATOM   1456  OD2 ASP   155     -30.514   4.229   7.332  1.00 10.00      A   
ATOM   1457  C   ASP   155     -28.038   7.784   5.498  1.00 10.00      A   
ATOM   1458  O   ASP   155     -27.359   7.400   4.544  1.00 10.00      A   
ATOM   1459  N   ILE   156     -28.713   8.930   5.499  1.00 10.00      A   
ATOM   1460  HN  ILE   156     -29.229   9.176   6.298  1.00 10.00      A   
ATOM   1461  CA  ILE   156     -28.726   9.825   4.348  1.00 10.00      A   
ATOM   1462  CB  ILE   156     -29.688  11.016   4.565  1.00 10.00      A   
ATOM   1463  CG1 ILE   156     -31.084  10.525   4.976  1.00 10.00      A   
ATOM   1464  CG2 ILE   156     -29.770  11.883   3.316  1.00 10.00      A   
ATOM   1465  CD1 ILE   156     -31.753   9.619   3.960  1.00 10.00      A   
ATOM   1466  C   ILE   156     -27.327  10.349   4.034  1.00 10.00      A   
ATOM   1467  O   ILE   156     -26.946  10.462   2.868  1.00 10.00      A   
ATOM   1468  N   LEU   157     -26.556  10.644   5.077  1.00 10.00      A   
ATOM   1469  HN  LEU   157     -26.905  10.506   5.984  1.00 10.00      A   
ATOM   1470  CA  LEU   157     -25.202  11.160   4.905  1.00 10.00      A   
ATOM   1471  CB  LEU   157     -24.581  11.541   6.251  1.00 10.00      A   
ATOM   1472  CG  LEU   157     -23.251  12.300   6.180  1.00 10.00      A   
ATOM   1473  CD1 LEU   157     -23.455  13.690   5.597  1.00 10.00      A   
ATOM   1474  CD2 LEU   157     -22.590  12.374   7.548  1.00 10.00      A   
ATOM   1475  C   LEU   157     -24.316  10.151   4.181  1.00 10.00      A   
ATOM   1476  O   LEU   157     -23.541  10.520   3.298  1.00 10.00      A   
ATOM   1477  N   GLN   158     -24.446   8.878   4.548  1.00 10.00      A   
ATOM   1478  HN  GLN   158     -25.089   8.645   5.256  1.00 10.00      A   
ATOM   1479  CA  GLN   158     -23.657   7.817   3.926  1.00 10.00      A   
ATOM   1480  CB  GLN   158     -23.963   6.461   4.571  1.00 10.00      A   
ATOM   1481  CG  GLN   158     -23.631   6.385   6.054  1.00 10.00      A   
ATOM   1482  CD  GLN   158     -23.859   5.006   6.650  1.00 10.00      A   
ATOM   1483  OE1 GLN   158     -24.727   4.251   6.210  1.00 10.00      A   
ATOM   1484  NE2 GLN   158     -23.076   4.668   7.662  1.00 10.00      A   
ATOM   1485 HE21 GLN   158     -22.403   5.321   7.961  1.00 10.00      A   
ATOM   1486 HE22 GLN   158     -23.198   3.784   8.073  1.00 10.00      A   
ATOM   1487  C   GLN   158     -23.939   7.756   2.429  1.00 10.00      A   
ATOM   1488  O   GLN   158     -23.029   7.581   1.618  1.00 10.00      A   
ATOM   1489  N   MET   159     -25.207   7.928   2.076  1.00 10.00      A   
ATOM   1490  HN  MET   159     -25.877   8.082   2.779  1.00 10.00      A   
ATOM   1491  CA  MET   159     -25.639   7.888   0.687  1.00 10.00      A   
ATOM   1492  CB  MET   159     -27.167   7.879   0.608  1.00 10.00      A   
ATOM   1493  CG  MET   159     -27.725   7.812  -0.806  1.00 10.00      A   
ATOM   1494  SD  MET   159     -29.509   7.536  -0.838  1.00 10.00      A   
ATOM   1495  CE  MET   159     -30.095   8.968   0.067  1.00 10.00      A   
ATOM   1496  C   MET   159     -25.067   9.051  -0.122  1.00 10.00      A   
ATOM   1497  O   MET   159     -24.744   8.898  -1.295  1.00 10.00      A   
ATOM   1498  N   ALA   160     -24.925  10.203   0.507  1.00 10.00      A   
ATOM   1499  HN  ALA   160     -25.183  10.272   1.453  1.00 10.00      A   
ATOM   1500  CA  ALA   160     -24.400  11.376  -0.179  1.00 10.00      A   
ATOM   1501  CB  ALA   160     -24.791  12.640   0.568  1.00 10.00      A   
ATOM   1502  C   ALA   160     -22.884  11.312  -0.350  1.00 10.00      A   
ATOM   1503  O   ALA   160     -22.354  11.680  -1.399  1.00 10.00      A   
ATOM   1504  N   VAL   161     -22.193  10.843   0.679  1.00 10.00      A   
ATOM   1505  HN  VAL   161     -22.673  10.552   1.485  1.00 10.00      A   
ATOM   1506  CA  VAL   161     -20.734  10.761   0.653  1.00 10.00      A   
ATOM   1507  CB  VAL   161     -20.150  10.650   2.079  1.00 10.00      A   
ATOM   1508  CG1 VAL   161     -18.635  10.497   2.038  1.00 10.00      A   
ATOM   1509  CG2 VAL   161     -20.542  11.861   2.910  1.00 10.00      A   
ATOM   1510  C   VAL   161     -20.214   9.605  -0.204  1.00 10.00      A   
ATOM   1511  O   VAL   161     -19.306   9.789  -1.013  1.00 10.00      A   
ATOM   1512  N   LEU   162     -20.797   8.422  -0.035  1.00 10.00      A   
ATOM   1513  HN  LEU   162     -21.543   8.341   0.601  1.00 10.00      A   
ATOM   1514  CA  LEU   162     -20.357   7.237  -0.773  1.00 10.00      A   
ATOM   1515  CB  LEU   162     -21.034   5.972  -0.243  1.00 10.00      A   
ATOM   1516  CG  LEU   162     -20.558   5.472   1.123  1.00 10.00      A   
ATOM   1517  CD1 LEU   162     -21.371   4.264   1.556  1.00 10.00      A   
ATOM   1518  CD2 LEU   162     -19.078   5.128   1.079  1.00 10.00      A   
ATOM   1519  C   LEU   162     -20.561   7.350  -2.283  1.00 10.00      A   
ATOM   1520  O   LEU   162     -19.852   6.700  -3.053  1.00 10.00      A   
ATOM   1521  N   GLU   163     -21.525   8.167  -2.695  1.00 10.00      A   
ATOM   1522  HN  GLU   163     -22.041   8.664  -2.027  1.00 10.00      A   
ATOM   1523  CA  GLU   163     -21.838   8.356  -4.115  1.00 10.00      A   
ATOM   1524  CB  GLU   163     -20.678   9.033  -4.857  1.00 10.00      A   
ATOM   1525  CG  GLU   163     -20.373  10.454  -4.409  1.00 10.00      A   
ATOM   1526  CD  GLU   163     -19.373  11.135  -5.321  1.00 10.00      A   
ATOM   1527  OE1 GLU   163     -19.753  11.507  -6.452  1.00 10.00      A   
ATOM   1528  OE2 GLU   163     -18.202  11.299  -4.916  1.00 10.00      A   
ATOM   1529  C   GLU   163     -22.203   7.030  -4.803  1.00 10.00      A   
ATOM   1530  O   GLU   163     -21.516   6.594  -5.730  1.00 10.00      A   
ATOM   1531  N   PRO   164     -23.280   6.364  -4.351  1.00 10.00      A   
ATOM   1532  CA  PRO   164     -23.727   5.102  -4.925  1.00 10.00      A   
ATOM   1533  CB  PRO   164     -24.311   4.400  -3.707  1.00 10.00      A   
ATOM   1534  CG  PRO   164     -24.863   5.503  -2.855  1.00 10.00      A   
ATOM   1535  CD  PRO   164     -24.145   6.773  -3.239  1.00 10.00      A   
ATOM   1536  C   PRO   164     -24.815   5.318  -5.973  1.00 10.00      A   
ATOM   1537  O   PRO   164     -25.608   6.255  -5.877  1.00 10.00      A   
ATOM   1538  N   GLU   165     -24.863   4.445  -6.964  1.00 10.00      A   
ATOM   1539  HN  GLU   165     -24.220   3.707  -6.985  1.00 10.00      A   
ATOM   1540  CA  GLU   165     -25.854   4.562  -8.021  1.00 10.00      A   
ATOM   1541  CB  GLU   165     -25.269   4.134  -9.368  1.00 10.00      A   
ATOM   1542  CG  GLU   165     -24.229   5.104  -9.907  1.00 10.00      A   
ATOM   1543  CD  GLU   165     -23.608   4.644 -11.205  1.00 10.00      A   
ATOM   1544  OE1 GLU   165     -24.303   4.665 -12.241  1.00 10.00      A   
ATOM   1545  OE2 GLU   165     -22.416   4.265 -11.201  1.00 10.00      A   
ATOM   1546  C   GLU   165     -27.135   3.801  -7.691  1.00 10.00      A   
ATOM   1547  O   GLU   165     -28.224   4.206  -8.096  1.00 10.00      A   
ATOM   1548  N   LEU   166     -27.003   2.711  -6.945  1.00 10.00      A   
ATOM   1549  HN  LEU   166     -26.108   2.444  -6.640  1.00 10.00      A   
ATOM   1550  CA  LEU   166     -28.150   1.903  -6.553  1.00 10.00      A   
ATOM   1551  CB  LEU   166     -27.953   0.446  -6.981  1.00 10.00      A   
ATOM   1552  CG  LEU   166     -29.199  -0.443  -6.944  1.00 10.00      A   
ATOM   1553  CD1 LEU   166     -30.115  -0.141  -8.120  1.00 10.00      A   
ATOM   1554  CD2 LEU   166     -28.813  -1.910  -6.927  1.00 10.00      A   
ATOM   1555  C   LEU   166     -28.347   1.988  -5.045  1.00 10.00      A   
ATOM   1556  O   LEU   166     -27.820   1.172  -4.285  1.00 10.00      A   
ATOM   1557  N   CYS   167     -29.103   2.985  -4.623  1.00 10.00      A   
ATOM   1558  HN  CYS   167     -29.510   3.587  -5.282  1.00 10.00      A   
ATOM   1559  CA  CYS   167     -29.360   3.211  -3.209  1.00 10.00      A   
ATOM   1560  CB  CYS   167     -29.562   4.708  -2.966  1.00 10.00      A   
ATOM   1561  SG  CYS   167     -28.871   5.768  -4.262  1.00 10.00      A   
ATOM   1562  HG  CYS   167     -29.659   5.670  -5.329  1.00 10.00      A   
ATOM   1563  C   CYS   167     -30.584   2.431  -2.730  1.00 10.00      A   
ATOM   1564  O   CYS   167     -31.690   2.618  -3.239  1.00 10.00      A   
ATOM   1565  N   ILE   168     -30.379   1.549  -1.760  1.00 10.00      A   
ATOM   1566  HN  ILE   168     -29.472   1.428  -1.406  1.00 10.00      A   
ATOM   1567  CA  ILE   168     -31.465   0.748  -1.206  1.00 10.00      A   
ATOM   1568  CB  ILE   168     -31.202  -0.766  -1.377  1.00 10.00      A   
ATOM   1569  CG1 ILE   168     -30.858  -1.091  -2.835  1.00 10.00      A   
ATOM   1570  CG2 ILE   168     -32.412  -1.571  -0.921  1.00 10.00      A   
ATOM   1571  CD1 ILE   168     -30.389  -2.513  -3.056  1.00 10.00      A   
ATOM   1572  C   ILE   168     -31.653   1.061   0.278  1.00 10.00      A   
ATOM   1573  O   ILE   168     -30.707   0.991   1.062  1.00 10.00      A   
ATOM   1574  N   LEU   169     -32.873   1.420   0.656  1.00 10.00      A   
ATOM   1575  HN  LEU   169     -33.590   1.472  -0.019  1.00 10.00      A   
ATOM   1576  CA  LEU   169     -33.179   1.745   2.044  1.00 10.00      A   
ATOM   1577  CB  LEU   169     -33.419   3.250   2.216  1.00 10.00      A   
ATOM   1578  CG  LEU   169     -32.234   4.178   1.920  1.00 10.00      A   
ATOM   1579  CD1 LEU   169     -32.254   4.638   0.470  1.00 10.00      A   
ATOM   1580  CD2 LEU   169     -32.238   5.371   2.861  1.00 10.00      A   
ATOM   1581  C   LEU   169     -34.397   0.967   2.536  1.00 10.00      A   
ATOM   1582  O   LEU   169     -35.479   1.052   1.949  1.00 10.00      A   
ATOM   1583  N   ASP   170     -34.211   0.200   3.604  1.00 10.00      A   
ATOM   1584  HN  ASP   170     -33.323   0.170   4.022  1.00 10.00      A   
ATOM   1585  CA  ASP   170     -35.297  -0.582   4.187  1.00 10.00      A   
ATOM   1586  CB  ASP   170     -34.856  -2.017   4.494  1.00 10.00      A   
ATOM   1587  CG  ASP   170     -35.846  -2.758   5.382  1.00 10.00      A   
ATOM   1588  OD1 ASP   170     -37.037  -2.856   5.009  1.00 10.00      A   
ATOM   1589  OD2 ASP   170     -35.435  -3.254   6.456  1.00 10.00      A   
ATOM   1590  C   ASP   170     -35.802   0.090   5.454  1.00 10.00      A   
ATOM   1591  O   ASP   170     -35.165   0.021   6.506  1.00 10.00      A   
ATOM   1592  N   GLU   171     -36.942   0.748   5.344  1.00 10.00      A   
ATOM   1593  HN  GLU   171     -37.409   0.756   4.477  1.00 10.00      A   
ATOM   1594  CA  GLU   171     -37.540   1.443   6.470  1.00 10.00      A   
ATOM   1595  CB  GLU   171     -37.865   2.891   6.088  1.00 10.00      A   
ATOM   1596  CG  GLU   171     -36.678   3.677   5.543  1.00 10.00      A   
ATOM   1597  CD  GLU   171     -35.498   3.692   6.493  1.00 10.00      A   
ATOM   1598  OE1 GLU   171     -35.718   3.712   7.720  1.00 10.00      A   
ATOM   1599  OE2 GLU   171     -34.338   3.681   6.022  1.00 10.00      A   
ATOM   1600  C   GLU   171     -38.803   0.719   6.914  1.00 10.00      A   
ATOM   1601  O   GLU   171     -39.786   1.338   7.318  1.00 10.00      A   
ATOM   1602  N   SER   172     -38.768  -0.602   6.832  1.00 10.00      A   
ATOM   1603  HN  SER   172     -37.957  -1.037   6.493  1.00 10.00      A   
ATOM   1604  CA  SER   172     -39.901  -1.423   7.226  1.00 10.00      A   
ATOM   1605  CB  SER   172     -39.909  -2.721   6.420  1.00 10.00      A   
ATOM   1606  OG  SER   172     -39.692  -2.467   5.044  1.00 10.00      A   
ATOM   1607  HG  SER   172     -38.735  -2.452   4.869  1.00 10.00      A   
ATOM   1608  C   SER   172     -39.865  -1.737   8.720  1.00 10.00      A   
ATOM   1609  O   SER   172     -39.995  -2.894   9.125  1.00 10.00      A   
ATOM   1610  N   ASP   173     -39.687  -0.708   9.536  1.00 10.00      A   
ATOM   1611  HN  ASP   173     -39.591   0.194   9.158  1.00 10.00      A   
ATOM   1612  CA  ASP   173     -39.644  -0.884  10.983  1.00 10.00      A   
ATOM   1613  CB  ASP   173     -38.392  -0.230  11.577  1.00 10.00      A   
ATOM   1614  CG  ASP   173     -38.061  -0.737  12.968  1.00 10.00      A   
ATOM   1615  OD1 ASP   173     -38.450  -0.083  13.956  1.00 10.00      A   
ATOM   1616  OD2 ASP   173     -37.400  -1.794  13.084  1.00 10.00      A   
ATOM   1617  C   ASP   173     -40.906  -0.312  11.612  1.00 10.00      A   
ATOM   1618  O   ASP   173     -41.426   0.710  11.159  1.00 10.00      A   
ATOM   1619  N   SER   174     -41.409  -0.982  12.633  1.00 10.00      A   
ATOM   1620  HN  SER   174     -40.960  -1.800  12.942  1.00 10.00      A   
ATOM   1621  CA  SER   174     -42.616  -0.549  13.312  1.00 10.00      A   
ATOM   1622  CB  SER   174     -43.314  -1.766  13.917  1.00 10.00      A   
ATOM   1623  OG  SER   174     -42.541  -2.936  13.696  1.00 10.00      A   
ATOM   1624  HG  SER   174     -43.128  -3.697  13.614  1.00 10.00      A   
ATOM   1625  C   SER   174     -42.309   0.479  14.398  1.00 10.00      A   
ATOM   1626  O   SER   174     -41.469   0.246  15.269  1.00 10.00      A   
ATOM   1627  N   GLY   175     -42.990   1.615  14.337  1.00 10.00      A   
ATOM   1628  HN  GLY   175     -43.638   1.748  13.611  1.00 10.00      A   
ATOM   1629  CA  GLY   175     -42.793   2.655  15.326  1.00 10.00      A   
ATOM   1630  C   GLY   175     -41.680   3.614  14.964  1.00 10.00      A   
ATOM   1631  O   GLY   175     -40.853   3.957  15.809  1.00 10.00      A   
ATOM   1632  N   LEU   176     -41.650   4.046  13.712  1.00 10.00      A   
ATOM   1633  HN  LEU   176     -42.336   3.741  13.080  1.00 10.00      A   
ATOM   1634  CA  LEU   176     -40.626   4.974  13.258  1.00 10.00      A   
ATOM   1635  CB  LEU   176     -40.277   4.738  11.787  1.00 10.00      A   
ATOM   1636  CG  LEU   176     -39.478   3.467  11.481  1.00 10.00      A   
ATOM   1637  CD1 LEU   176     -39.097   3.415  10.010  1.00 10.00      A   
ATOM   1638  CD2 LEU   176     -38.236   3.391  12.356  1.00 10.00      A   
ATOM   1639  C   LEU   176     -41.068   6.411  13.484  1.00 10.00      A   
ATOM   1640  O   LEU   176     -42.219   6.764  13.222  1.00 10.00      A   
ATOM   1641  N   ASP   177     -40.152   7.228  13.983  1.00 10.00      A   
ATOM   1642  HN  ASP   177     -39.253   6.879  14.166  1.00 10.00      A   
ATOM   1643  CA  ASP   177     -40.435   8.630  14.261  1.00 10.00      A   
ATOM   1644  CB  ASP   177     -39.274   9.270  15.030  1.00 10.00      A   
ATOM   1645  CG  ASP   177     -39.024   8.617  16.371  1.00 10.00      A   
ATOM   1646  OD1 ASP   177     -39.955   8.588  17.204  1.00 10.00      A   
ATOM   1647  OD2 ASP   177     -37.897   8.122  16.593  1.00 10.00      A   
ATOM   1648  C   ASP   177     -40.671   9.401  12.974  1.00 10.00      A   
ATOM   1649  O   ASP   177     -39.865   9.325  12.042  1.00 10.00      A   
ATOM   1650  N   ILE   178     -41.766  10.153  12.925  1.00 10.00      A   
ATOM   1651  HN  ILE   178     -42.363  10.184  13.705  1.00 10.00      A   
ATOM   1652  CA  ILE   178     -42.092  10.942  11.742  1.00 10.00      A   
ATOM   1653  CB  ILE   178     -43.495  11.585  11.815  1.00 10.00      A   
ATOM   1654  CG1 ILE   178     -43.611  12.537  13.009  1.00 10.00      A   
ATOM   1655  CG2 ILE   178     -44.569  10.509  11.875  1.00 10.00      A   
ATOM   1656  CD1 ILE   178     -44.814  13.455  12.943  1.00 10.00      A   
ATOM   1657  C   ILE   178     -41.033  12.013  11.508  1.00 10.00      A   
ATOM   1658  O   ILE   178     -40.774  12.412  10.372  1.00 10.00      A   
ATOM   1659  N   ASP   179     -40.411  12.452  12.595  1.00 10.00      A   
ATOM   1660  HN  ASP   179     -40.674  12.094  13.471  1.00 10.00      A   
ATOM   1661  CA  ASP   179     -39.359  13.457  12.529  1.00 10.00      A   
ATOM   1662  CB  ASP   179     -38.937  13.876  13.939  1.00 10.00      A   
ATOM   1663  CG  ASP   179     -37.952  15.028  13.942  1.00 10.00      A   
ATOM   1664  OD1 ASP   179     -38.138  15.977  13.150  1.00 10.00      A   
ATOM   1665  OD2 ASP   179     -36.990  14.995  14.743  1.00 10.00      A   
ATOM   1666  C   ASP   179     -38.167  12.897  11.769  1.00 10.00      A   
ATOM   1667  O   ASP   179     -37.493  13.608  11.019  1.00 10.00      A   
ATOM   1668  N   ALA   180     -37.929  11.607  11.950  1.00 10.00      A   
ATOM   1669  HN  ALA   180     -38.510  11.094  12.552  1.00 10.00      A   
ATOM   1670  CA  ALA   180     -36.834  10.929  11.276  1.00 10.00      A   
ATOM   1671  CB  ALA   180     -36.480   9.648  12.012  1.00 10.00      A   
ATOM   1672  C   ALA   180     -37.224  10.626   9.837  1.00 10.00      A   
ATOM   1673  O   ALA   180     -36.417  10.760   8.919  1.00 10.00      A   
ATOM   1674  N   LEU   181     -38.481  10.239   9.651  1.00 10.00      A   
ATOM   1675  HN  LEU   181     -39.073  10.157  10.434  1.00 10.00      A   
ATOM   1676  CA  LEU   181     -39.006   9.920   8.329  1.00 10.00      A   
ATOM   1677  CB  LEU   181     -40.463   9.464   8.431  1.00 10.00      A   
ATOM   1678  CG  LEU   181     -40.712   8.205   9.262  1.00 10.00      A   
ATOM   1679  CD1 LEU   181     -42.199   8.014   9.509  1.00 10.00      A   
ATOM   1680  CD2 LEU   181     -40.111   6.984   8.582  1.00 10.00      A   
ATOM   1681  C   LEU   181     -38.896  11.118   7.396  1.00 10.00      A   
ATOM   1682  O   LEU   181     -38.559  10.970   6.221  1.00 10.00      A   
ATOM   1683  N   LYS   182     -39.167  12.306   7.931  1.00 10.00      A   
ATOM   1684  HN  LYS   182     -39.430  12.359   8.878  1.00 10.00      A   
ATOM   1685  CA  LYS   182     -39.089  13.527   7.141  1.00 10.00      A   
ATOM   1686  CB  LYS   182     -39.576  14.745   7.931  1.00 10.00      A   
ATOM   1687  CG  LYS   182     -39.702  16.003   7.083  1.00 10.00      A   
ATOM   1688  CD  LYS   182     -39.957  17.236   7.931  1.00 10.00      A   
ATOM   1689  CE  LYS   182     -40.118  18.477   7.062  1.00 10.00      A   
ATOM   1690  NZ  LYS   182     -38.868  18.813   6.327  1.00 10.00      A   
ATOM   1691  HZ1 LYS   182     -38.622  18.045   5.657  1.00 10.00      A   
ATOM   1692  HZ2 LYS   182     -38.083  18.937   6.996  1.00 10.00      A   
ATOM   1693  HZ3 LYS   182     -38.992  19.697   5.789  1.00 10.00      A   
ATOM   1694  C   LYS   182     -37.666  13.753   6.645  1.00 10.00      A   
ATOM   1695  O   LYS   182     -37.456  14.157   5.505  1.00 10.00      A   
ATOM   1696  N   VAL   183     -36.692  13.473   7.505  1.00 10.00      A   
ATOM   1697  HN  VAL   183     -36.924  13.146   8.401  1.00 10.00      A   
ATOM   1698  CA  VAL   183     -35.286  13.634   7.145  1.00 10.00      A   
ATOM   1699  CB  VAL   183     -34.354  13.405   8.355  1.00 10.00      A   
ATOM   1700  CG1 VAL   183     -32.891  13.492   7.944  1.00 10.00      A   
ATOM   1701  CG2 VAL   183     -34.655  14.413   9.455  1.00 10.00      A   
ATOM   1702  C   VAL   183     -34.925  12.671   6.016  1.00 10.00      A   
ATOM   1703  O   VAL   183     -34.181  13.022   5.099  1.00 10.00      A   
ATOM   1704  N   VAL   184     -35.469  11.459   6.086  1.00 10.00      A   
ATOM   1705  HN  VAL   184     -36.045  11.237   6.849  1.00 10.00      A   
ATOM   1706  CA  VAL   184     -35.230  10.457   5.058  1.00 10.00      A   
ATOM   1707  CB  VAL   184     -35.880   9.101   5.416  1.00 10.00      A   
ATOM   1708  CG1 VAL   184     -35.582   8.056   4.350  1.00 10.00      A   
ATOM   1709  CG2 VAL   184     -35.413   8.621   6.778  1.00 10.00      A   
ATOM   1710  C   VAL   184     -35.807  10.953   3.738  1.00 10.00      A   
ATOM   1711  O   VAL   184     -35.124  10.967   2.716  1.00 10.00      A   
ATOM   1712  N   ALA   185     -37.062  11.388   3.781  1.00 10.00      A   
ATOM   1713  HN  ALA   185     -37.547  11.368   4.637  1.00 10.00      A   
ATOM   1714  CA  ALA   185     -37.743  11.895   2.599  1.00 10.00      A   
ATOM   1715  CB  ALA   185     -39.187  12.239   2.926  1.00 10.00      A   
ATOM   1716  C   ALA   185     -37.019  13.107   2.019  1.00 10.00      A   
ATOM   1717  O   ALA   185     -36.660  13.117   0.841  1.00 10.00      A   
ATOM   1718  N   ASP   186     -36.786  14.112   2.858  1.00 10.00      A   
ATOM   1719  HN  ASP   186     -37.080  14.031   3.794  1.00 10.00      A   
ATOM   1720  CA  ASP   186     -36.112  15.337   2.435  1.00 10.00      A   
ATOM   1721  CB  ASP   186     -36.014  16.340   3.590  1.00 10.00      A   
ATOM   1722  CG  ASP   186     -37.156  17.340   3.591  1.00 10.00      A   
ATOM   1723  OD1 ASP   186     -37.109  18.299   2.792  1.00 10.00      A   
ATOM   1724  OD2 ASP   186     -38.103  17.178   4.393  1.00 10.00      A   
ATOM   1725  C   ASP   186     -34.728  15.049   1.866  1.00 10.00      A   
ATOM   1726  O   ASP   186     -34.339  15.610   0.838  1.00 10.00      A   
ATOM   1727  N   GLY   187     -33.994  14.163   2.525  1.00 10.00      A   
ATOM   1728  HN  GLY   187     -34.360  13.742   3.336  1.00 10.00      A   
ATOM   1729  CA  GLY   187     -32.665  13.810   2.068  1.00 10.00      A   
ATOM   1730  C   GLY   187     -32.690  13.140   0.710  1.00 10.00      A   
ATOM   1731  O   GLY   187     -31.941  13.518  -0.193  1.00 10.00      A   
ATOM   1732  N   VAL   188     -33.573  12.155   0.559  1.00 10.00      A   
ATOM   1733  HN  VAL   188     -34.150  11.907   1.318  1.00 10.00      A   
ATOM   1734  CA  VAL   188     -33.707  11.428  -0.698  1.00 10.00      A   
ATOM   1735  CB  VAL   188     -34.643  10.203  -0.555  1.00 10.00      A   
ATOM   1736  CG1 VAL   188     -34.866   9.519  -1.894  1.00 10.00      A   
ATOM   1737  CG2 VAL   188     -34.064   9.212   0.442  1.00 10.00      A   
ATOM   1738  C   VAL   188     -34.203  12.356  -1.806  1.00 10.00      A   
ATOM   1739  O   VAL   188     -33.760  12.258  -2.952  1.00 10.00      A   
ATOM   1740  N   ASN   189     -35.107  13.267  -1.451  1.00 10.00      A   
ATOM   1741  HN  ASN   189     -35.425  13.287  -0.518  1.00 10.00      A   
ATOM   1742  CA  ASN   189     -35.656  14.228  -2.406  1.00 10.00      A   
ATOM   1743  CB  ASN   189     -36.808  15.024  -1.781  1.00 10.00      A   
ATOM   1744  CG  ASN   189     -38.125  14.272  -1.770  1.00 10.00      A   
ATOM   1745  OD1 ASN   189     -38.371  13.410  -2.610  1.00 10.00      A   
ATOM   1746  ND2 ASN   189     -38.986  14.600  -0.824  1.00 10.00      A   
ATOM   1747 HD21 ASN   189     -38.731  15.304  -0.187  1.00 10.00      A   
ATOM   1748 HD22 ASN   189     -39.846  14.127  -0.794  1.00 10.00      A   
ATOM   1749  C   ASN   189     -34.575  15.191  -2.886  1.00 10.00      A   
ATOM   1750  O   ASN   189     -34.513  15.539  -4.066  1.00 10.00      A   
ATOM   1751  N   SER   190     -33.725  15.620  -1.961  1.00 10.00      A   
ATOM   1752  HN  SER   190     -33.834  15.314  -1.032  1.00 10.00      A   
ATOM   1753  CA  SER   190     -32.642  16.538  -2.282  1.00 10.00      A   
ATOM   1754  CB  SER   190     -32.006  17.072  -0.997  1.00 10.00      A   
ATOM   1755  OG  SER   190     -32.974  17.719  -0.184  1.00 10.00      A   
ATOM   1756  HG  SER   190     -33.543  17.051   0.231  1.00 10.00      A   
ATOM   1757  C   SER   190     -31.589  15.860  -3.152  1.00 10.00      A   
ATOM   1758  O   SER   190     -31.007  16.481  -4.042  1.00 10.00      A   
ATOM   1759  N   LEU   191     -31.359  14.579  -2.899  1.00 10.00      A   
ATOM   1760  HN  LEU   191     -31.860  14.134  -2.180  1.00 10.00      A   
ATOM   1761  CA  LEU   191     -30.378  13.818  -3.658  1.00 10.00      A   
ATOM   1762  CB  LEU   191     -29.653  12.826  -2.746  1.00 10.00      A   
ATOM   1763  CG  LEU   191     -28.890  13.418  -1.562  1.00 10.00      A   
ATOM   1764  CD1 LEU   191     -28.352  12.308  -0.670  1.00 10.00      A   
ATOM   1765  CD2 LEU   191     -27.763  14.320  -2.041  1.00 10.00      A   
ATOM   1766  C   LEU   191     -31.032  13.072  -4.816  1.00 10.00      A   
ATOM   1767  O   LEU   191     -30.589  11.989  -5.194  1.00 10.00      A   
ATOM   1768  N   ARG   192     -32.089  13.644  -5.375  1.00 10.00      A   
ATOM   1769  HN  ARG   192     -32.405  14.507  -5.035  1.00 10.00      A   
ATOM   1770  CA  ARG   192     -32.780  13.017  -6.491  1.00 10.00      A   
ATOM   1771  CB  ARG   192     -34.294  13.259  -6.428  1.00 10.00      A   
ATOM   1772  CG  ARG   192     -35.068  12.548  -7.531  1.00 10.00      A   
ATOM   1773  CD  ARG   192     -36.440  13.164  -7.759  1.00 10.00      A   
ATOM   1774  NE  ARG   192     -37.468  12.564  -6.913  1.00 10.00      A   
ATOM   1775  HE  ARG   192     -37.425  12.757  -5.949  1.00 10.00      A   
ATOM   1776  CZ  ARG   192     -38.443  11.770  -7.367  1.00 10.00      A   
ATOM   1777  NH1 ARG   192     -38.524  11.477  -8.661  1.00 10.00      A   
ATOM   1778 HH11 ARG   192     -37.826  11.865  -9.327  1.00 10.00      A   
ATOM   1779 HH12 ARG   192     -39.284  10.854  -9.016  1.00 10.00      A   
ATOM   1780  NH2 ARG   192     -39.337  11.276  -6.522  1.00 10.00      A   
ATOM   1781 HH21 ARG   192     -40.106  10.655  -6.865  1.00 10.00      A   
ATOM   1782 HH22 ARG   192     -39.279  11.505  -5.504  1.00 10.00      A   
ATOM   1783  C   ARG   192     -32.230  13.518  -7.819  1.00 10.00      A   
ATOM   1784  O   ARG   192     -32.651  14.560  -8.323  1.00 10.00      A   
ATOM   1785  N   ASP   193     -31.273  12.793  -8.370  1.00 10.00      A   
ATOM   1786  HN  ASP   193     -30.955  11.988  -7.910  1.00 10.00      A   
ATOM   1787  CA  ASP   193     -30.690  13.161  -9.651  1.00 10.00      A   
ATOM   1788  CB  ASP   193     -29.154  13.142  -9.609  1.00 10.00      A   
ATOM   1789  CG  ASP   193     -28.565  11.781  -9.296  1.00 10.00      A   
ATOM   1790  OD1 ASP   193     -28.778  10.843 -10.085  1.00 10.00      A   
ATOM   1791  OD2 ASP   193     -27.867  11.653  -8.265  1.00 10.00      A   
ATOM   1792  C   ASP   193     -31.237  12.257 -10.750  1.00 10.00      A   
ATOM   1793  O   ASP   193     -31.942  11.289 -10.467  1.00 10.00      A   
ATOM   1794  N   GLY   194     -30.910  12.562 -11.995  1.00 10.00      A   
ATOM   1795  HN  GLY   194     -30.322  13.326 -12.163  1.00 10.00      A   
ATOM   1796  CA  GLY   194     -31.408  11.769 -13.105  1.00 10.00      A   
ATOM   1797  C   GLY   194     -30.431  10.710 -13.572  1.00 10.00      A   
ATOM   1798  O   GLY   194     -30.418  10.348 -14.751  1.00 10.00      A   
ATOM   1799  N   LYS   195     -29.615  10.204 -12.657  1.00 10.00      A   
ATOM   1800  HN  LYS   195     -29.672  10.527 -11.726  1.00 10.00      A   
ATOM   1801  CA  LYS   195     -28.632   9.182 -12.996  1.00 10.00      A   
ATOM   1802  CB  LYS   195     -27.224   9.779 -13.000  1.00 10.00      A   
ATOM   1803  CG  LYS   195     -27.011  10.858 -14.048  1.00 10.00      A   
ATOM   1804  CD  LYS   195     -25.813  11.726 -13.713  1.00 10.00      A   
ATOM   1805  CE  LYS   195     -25.682  12.881 -14.692  1.00 10.00      A   
ATOM   1806  NZ  LYS   195     -24.777  13.946 -14.182  1.00 10.00      A   
ATOM   1807  HZ1 LYS   195     -23.817  13.569 -14.043  1.00 10.00      A   
ATOM   1808  HZ2 LYS   195     -25.128  14.311 -13.274  1.00 10.00      A   
ATOM   1809  HZ3 LYS   195     -24.734  14.732 -14.864  1.00 10.00      A   
ATOM   1810  C   LYS   195     -28.696   8.009 -12.026  1.00 10.00      A   
ATOM   1811  O   LYS   195     -28.611   6.850 -12.433  1.00 10.00      A   
ATOM   1812  N   ARG   196     -28.849   8.316 -10.747  1.00 10.00      A   
ATOM   1813  HN  ARG   196     -28.920   9.269 -10.486  1.00 10.00      A   
ATOM   1814  CA  ARG   196     -28.916   7.296  -9.712  1.00 10.00      A   
ATOM   1815  CB  ARG   196     -28.362   7.846  -8.399  1.00 10.00      A   
ATOM   1816  CG  ARG   196     -26.869   8.131  -8.408  1.00 10.00      A   
ATOM   1817  CD  ARG   196     -26.471   9.023  -7.242  1.00 10.00      A   
ATOM   1818  NE  ARG   196     -27.126   8.627  -5.992  1.00 10.00      A   
ATOM   1819  HE  ARG   196     -26.852   7.768  -5.594  1.00 10.00      A   
ATOM   1820  CZ  ARG   196     -28.066   9.355  -5.386  1.00 10.00      A   
ATOM   1821  NH1 ARG   196     -28.450  10.509  -5.918  1.00 10.00      A   
ATOM   1822 HH11 ARG   196     -29.187  11.089  -5.451  1.00 10.00      A   
ATOM   1823 HH12 ARG   196     -28.019  10.849  -6.817  1.00 10.00      A   
ATOM   1824  NH2 ARG   196     -28.645   8.911  -4.273  1.00 10.00      A   
ATOM   1825 HH21 ARG   196     -28.373   7.987  -3.870  1.00 10.00      A   
ATOM   1826 HH22 ARG   196     -29.378   9.485  -3.799  1.00 10.00      A   
ATOM   1827  C   ARG   196     -30.343   6.814  -9.490  1.00 10.00      A   
ATOM   1828  O   ARG   196     -31.311   7.520  -9.794  1.00 10.00      A   
ATOM   1829  N   SER   197     -30.460   5.608  -8.956  1.00 10.00      A   
ATOM   1830  HN  SER   197     -29.648   5.097  -8.745  1.00 10.00      A   
ATOM   1831  CA  SER   197     -31.748   5.011  -8.670  1.00 10.00      A   
ATOM   1832  CB  SER   197     -31.876   3.675  -9.396  1.00 10.00      A   
ATOM   1833  OG  SER   197     -31.640   3.854 -10.782  1.00 10.00      A   
ATOM   1834  HG  SER   197     -32.016   3.111 -11.274  1.00 10.00      A   
ATOM   1835  C   SER   197     -31.917   4.832  -7.167  1.00 10.00      A   
ATOM   1836  O   SER   197     -30.930   4.764  -6.424  1.00 10.00      A   
ATOM   1837  N   PHE   198     -33.163   4.770  -6.719  1.00 10.00      A   
ATOM   1838  HN  PHE   198     -33.908   4.815  -7.359  1.00 10.00      A   
ATOM   1839  CA  PHE   198     -33.455   4.625  -5.301  1.00 10.00      A   
ATOM   1840  CB  PHE   198     -33.906   5.970  -4.711  1.00 10.00      A   
ATOM   1841  CG  PHE   198     -33.392   7.170  -5.463  1.00 10.00      A   
ATOM   1842  CD1 PHE   198     -34.165   7.776  -6.439  1.00 10.00      A   
ATOM   1843  CD2 PHE   198     -32.131   7.683  -5.201  1.00 10.00      A   
ATOM   1844  CE1 PHE   198     -33.692   8.866  -7.143  1.00 10.00      A   
ATOM   1845  CE2 PHE   198     -31.653   8.776  -5.902  1.00 10.00      A   
ATOM   1846  CZ  PHE   198     -32.435   9.369  -6.872  1.00 10.00      A   
ATOM   1847  C   PHE   198     -34.533   3.574  -5.071  1.00 10.00      A   
ATOM   1848  O   PHE   198     -35.525   3.522  -5.798  1.00 10.00      A   
ATOM   1849  N   ILE   199     -34.321   2.729  -4.071  1.00 10.00      A   
ATOM   1850  HN  ILE   199     -33.490   2.808  -3.548  1.00 10.00      A   
ATOM   1851  CA  ILE   199     -35.274   1.687  -3.723  1.00 10.00      A   
ATOM   1852  CB  ILE   199     -34.695   0.272  -3.958  1.00 10.00      A   
ATOM   1853  CG1 ILE   199     -34.443   0.036  -5.452  1.00 10.00      A   
ATOM   1854  CG2 ILE   199     -35.631  -0.793  -3.400  1.00 10.00      A   
ATOM   1855  CD1 ILE   199     -33.694  -1.245  -5.754  1.00 10.00      A   
ATOM   1856  C   ILE   199     -35.674   1.840  -2.259  1.00 10.00      A   
ATOM   1857  O   ILE   199     -34.868   1.599  -1.359  1.00 10.00      A   
ATOM   1858  N   ILE   200     -36.906   2.262  -2.031  1.00 10.00      A   
ATOM   1859  HN  ILE   200     -37.499   2.441  -2.795  1.00 10.00      A   
ATOM   1860  CA  ILE   200     -37.408   2.461  -0.679  1.00 10.00      A   
ATOM   1861  CB  ILE   200     -38.111   3.828  -0.518  1.00 10.00      A   
ATOM   1862  CG1 ILE   200     -37.148   4.975  -0.845  1.00 10.00      A   
ATOM   1863  CG2 ILE   200     -38.669   3.989   0.891  1.00 10.00      A   
ATOM   1864  CD1 ILE   200     -37.182   5.417  -2.294  1.00 10.00      A   
ATOM   1865  C   ILE   200     -38.368   1.343  -0.288  1.00 10.00      A   
ATOM   1866  O   ILE   200     -39.385   1.121  -0.948  1.00 10.00      A   
ATOM   1867  N   VAL   201     -38.031   0.636   0.780  1.00 10.00      A   
ATOM   1868  HN  VAL   201     -37.199   0.862   1.260  1.00 10.00      A   
ATOM   1869  CA  VAL   201     -38.854  -0.464   1.271  1.00 10.00      A   
ATOM   1870  CB  VAL   201     -37.993  -1.718   1.545  1.00 10.00      A   
ATOM   1871  CG1 VAL   201     -38.869  -2.951   1.706  1.00 10.00      A   
ATOM   1872  CG2 VAL   201     -36.973  -1.923   0.437  1.00 10.00      A   
ATOM   1873  C   VAL   201     -39.544  -0.063   2.570  1.00 10.00      A   
ATOM   1874  O   VAL   201     -38.891   0.425   3.489  1.00 10.00      A   
ATOM   1875  N   THR   202     -40.858  -0.257   2.636  1.00 10.00      A   
ATOM   1876  HN  THR   202     -41.326  -0.634   1.860  1.00 10.00      A   
ATOM   1877  CA  THR   202     -41.630   0.076   3.830  1.00 10.00      A   
ATOM   1878  CB  THR   202     -41.544   1.583   4.188  1.00 10.00      A   
ATOM   1879  OG1 THR   202     -42.078   1.811   5.504  1.00 10.00      A   
ATOM   1880  HG1 THR   202     -41.360   2.066   6.106  1.00 10.00      A   
ATOM   1881  CG2 THR   202     -42.295   2.438   3.172  1.00 10.00      A   
ATOM   1882  C   THR   202     -43.094  -0.354   3.671  1.00 10.00      A   
ATOM   1883  O   THR   202     -43.455  -1.011   2.691  1.00 10.00      A   
ATOM   1884  N   HIS   203     -43.925   0.024   4.640  1.00 10.00      A   
ATOM   1885  HN  HIS   203     -43.568   0.585   5.368  1.00 10.00      A   
ATOM   1886  CA  HIS   203     -45.349  -0.314   4.640  1.00 10.00      A   
ATOM   1887  CB  HIS   203     -45.561  -1.831   4.611  1.00 10.00      A   
ATOM   1888  CG  HIS   203     -46.971  -2.235   4.307  1.00 10.00      A   
ATOM   1889  ND1 HIS   203     -47.820  -2.787   5.243  1.00 10.00      A   
ATOM   1890  HD1 HIS   203     -47.607  -2.954   6.188  1.00 10.00      A   
ATOM   1891  CD2 HIS   203     -47.675  -2.177   3.155  1.00 10.00      A   
ATOM   1892  CE1 HIS   203     -48.982  -3.051   4.675  1.00 10.00      A   
ATOM   1893  NE2 HIS   203     -48.914  -2.690   3.413  1.00 10.00      A   
ATOM   1894  HE2 HIS   203     -49.639  -2.810   2.744  1.00 10.00      A   
ATOM   1895  C   HIS   203     -46.025   0.264   5.875  1.00 10.00      A   
ATOM   1896  O   HIS   203     -47.210   0.591   5.853  1.00 10.00      A   
ATOM   1897  N   TYR   204     -45.256   0.383   6.951  1.00 10.00      A   
ATOM   1898  HN  TYR   204     -44.318   0.110   6.898  1.00 10.00      A   
ATOM   1899  CA  TYR   204     -45.768   0.908   8.209  1.00 10.00      A   
ATOM   1900  CB  TYR   204     -44.799   0.596   9.355  1.00 10.00      A   
ATOM   1901  CG  TYR   204     -44.623  -0.877   9.651  1.00 10.00      A   
ATOM   1902  CD1 TYR   204     -43.700  -1.642   8.950  1.00 10.00      A   
ATOM   1903  CD2 TYR   204     -45.374  -1.500  10.638  1.00 10.00      A   
ATOM   1904  CE1 TYR   204     -43.533  -2.985   9.221  1.00 10.00      A   
ATOM   1905  CE2 TYR   204     -45.214  -2.844  10.918  1.00 10.00      A   
ATOM   1906  CZ  TYR   204     -44.291  -3.582  10.205  1.00 10.00      A   
ATOM   1907  OH  TYR   204     -44.121  -4.920  10.476  1.00 10.00      A   
ATOM   1908  HH  TYR   204     -44.924  -5.273  10.878  1.00 10.00      A   
ATOM   1909  C   TYR   204     -45.994   2.412   8.126  1.00 10.00      A   
ATOM   1910  O   TYR   204     -46.832   2.962   8.837  1.00 10.00      A   
ATOM   1911  N   GLN   205     -45.240   3.071   7.256  1.00 10.00      A   
ATOM   1912  HN  GLN   205     -44.589   2.579   6.713  1.00 10.00      A   
ATOM   1913  CA  GLN   205     -45.351   4.512   7.094  1.00 10.00      A   
ATOM   1914  CB  GLN   205     -44.032   5.195   7.462  1.00 10.00      A   
ATOM   1915  CG  GLN   205     -43.549   4.907   8.876  1.00 10.00      A   
ATOM   1916  CD  GLN   205     -42.726   3.637   8.973  1.00 10.00      A   
ATOM   1917  OE1 GLN   205     -42.059   3.240   8.021  1.00 10.00      A   
ATOM   1918  NE2 GLN   205     -42.775   2.988  10.125  1.00 10.00      A   
ATOM   1919 HE21 GLN   205     -43.335   3.357  10.841  1.00 10.00      A   
ATOM   1920 HE22 GLN   205     -42.243   2.165  10.218  1.00 10.00      A   
ATOM   1921  C   GLN   205     -45.758   4.882   5.672  1.00 10.00      A   
ATOM   1922  O   GLN   205     -45.470   4.157   4.722  1.00 10.00      A   
ATOM   1923  N   ARG   206     -46.417   6.025   5.535  1.00 10.00      A   
ATOM   1924  HN  ARG   206     -46.595   6.571   6.335  1.00 10.00      A   
ATOM   1925  CA  ARG   206     -46.868   6.508   4.238  1.00 10.00      A   
ATOM   1926  CB  ARG   206     -48.273   7.111   4.351  1.00 10.00      A   
ATOM   1927  CG  ARG   206     -49.360   6.104   4.694  1.00 10.00      A   
ATOM   1928  CD  ARG   206     -49.667   5.188   3.519  1.00 10.00      A   
ATOM   1929  NE  ARG   206     -50.592   5.801   2.562  1.00 10.00      A   
ATOM   1930  HE  ARG   206     -50.282   6.600   2.079  1.00 10.00      A   
ATOM   1931  CZ  ARG   206     -51.819   5.338   2.312  1.00 10.00      A   
ATOM   1932  NH1 ARG   206     -52.268   4.259   2.947  1.00 10.00      A   
ATOM   1933 HH11 ARG   206     -53.234   3.891   2.748  1.00 10.00      A   
ATOM   1934 HH12 ARG   206     -51.667   3.770   3.645  1.00 10.00      A   
ATOM   1935  NH2 ARG   206     -52.592   5.958   1.427  1.00 10.00      A   
ATOM   1936 HH21 ARG   206     -52.243   6.807   0.930  1.00 10.00      A   
ATOM   1937 HH22 ARG   206     -53.561   5.595   1.220  1.00 10.00      A   
ATOM   1938  C   ARG   206     -45.891   7.547   3.698  1.00 10.00      A   
ATOM   1939  O   ARG   206     -46.293   8.528   3.069  1.00 10.00      A   
ATOM   1940  N   ILE   207     -44.601   7.303   3.927  1.00 10.00      A   
ATOM   1941  HN  ILE   207     -44.354   6.489   4.417  1.00 10.00      A   
ATOM   1942  CA  ILE   207     -43.538   8.207   3.484  1.00 10.00      A   
ATOM   1943  CB  ILE   207     -42.152   7.736   3.971  1.00 10.00      A   
ATOM   1944  CG1 ILE   207     -41.927   6.259   3.623  1.00 10.00      A   
ATOM   1945  CG2 ILE   207     -42.012   7.968   5.468  1.00 10.00      A   
ATOM   1946  CD1 ILE   207     -40.552   5.739   3.989  1.00 10.00      A   
ATOM   1947  C   ILE   207     -43.518   8.375   1.966  1.00 10.00      A   
ATOM   1948  O   ILE   207     -42.940   9.329   1.443  1.00 10.00      A   
ATOM   1949  N   LEU   208     -44.163   7.453   1.264  1.00 10.00      A   
ATOM   1950  HN  LEU   208     -44.605   6.719   1.738  1.00 10.00      A   
ATOM   1951  CA  LEU   208     -44.228   7.495  -0.190  1.00 10.00      A   
ATOM   1952  CB  LEU   208     -44.995   6.278  -0.716  1.00 10.00      A   
ATOM   1953  CG  LEU   208     -44.503   4.906  -0.241  1.00 10.00      A   
ATOM   1954  CD1 LEU   208     -45.329   3.794  -0.871  1.00 10.00      A   
ATOM   1955  CD2 LEU   208     -43.025   4.723  -0.552  1.00 10.00      A   
ATOM   1956  C   LEU   208     -44.896   8.785  -0.668  1.00 10.00      A   
ATOM   1957  O   LEU   208     -44.598   9.287  -1.751  1.00 10.00      A   
ATOM   1958  N   ASP   209     -45.775   9.333   0.165  1.00 10.00      A   
ATOM   1959  HN  ASP   209     -45.945   8.898   1.029  1.00 10.00      A   
ATOM   1960  CA  ASP   209     -46.493  10.563  -0.161  1.00 10.00      A   
ATOM   1961  CB  ASP   209     -47.689  10.735   0.787  1.00 10.00      A   
ATOM   1962  CG  ASP   209     -48.659  11.822   0.355  1.00 10.00      A   
ATOM   1963  OD1 ASP   209     -49.522  11.550  -0.513  1.00 10.00      A   
ATOM   1964  OD2 ASP   209     -48.577  12.945   0.894  1.00 10.00      A   
ATOM   1965  C   ASP   209     -45.567  11.780  -0.086  1.00 10.00      A   
ATOM   1966  O   ASP   209     -45.892  12.856  -0.583  1.00 10.00      A   
ATOM   1967  N   TYR   210     -44.399  11.597   0.519  1.00 10.00      A   
ATOM   1968  HN  TYR   210     -44.181  10.712   0.882  1.00 10.00      A   
ATOM   1969  CA  TYR   210     -43.432  12.678   0.662  1.00 10.00      A   
ATOM   1970  CB  TYR   210     -42.819  12.662   2.065  1.00 10.00      A   
ATOM   1971  CG  TYR   210     -43.792  12.959   3.181  1.00 10.00      A   
ATOM   1972  CD1 TYR   210     -44.560  11.951   3.751  1.00 10.00      A   
ATOM   1973  CD2 TYR   210     -43.936  14.249   3.672  1.00 10.00      A   
ATOM   1974  CE1 TYR   210     -45.441  12.223   4.778  1.00 10.00      A   
ATOM   1975  CE2 TYR   210     -44.815  14.530   4.697  1.00 10.00      A   
ATOM   1976  CZ  TYR   210     -45.565  13.513   5.247  1.00 10.00      A   
ATOM   1977  OH  TYR   210     -46.439  13.787   6.275  1.00 10.00      A   
ATOM   1978  HH  TYR   210     -46.543  12.996   6.819  1.00 10.00      A   
ATOM   1979  C   TYR   210     -42.320  12.588  -0.382  1.00 10.00      A   
ATOM   1980  O   TYR   210     -41.841  13.605  -0.883  1.00 10.00      A   
ATOM   1981  N   ILE   211     -41.910  11.369  -0.708  1.00 10.00      A   
ATOM   1982  HN  ILE   211     -42.329  10.593  -0.283  1.00 10.00      A   
ATOM   1983  CA  ILE   211     -40.835  11.162  -1.677  1.00 10.00      A   
ATOM   1984  CB  ILE   211     -40.027   9.883  -1.382  1.00 10.00      A   
ATOM   1985  CG1 ILE   211     -40.959   8.683  -1.182  1.00 10.00      A   
ATOM   1986  CG2 ILE   211     -39.132  10.088  -0.168  1.00 10.00      A   
ATOM   1987  CD1 ILE   211     -40.243   7.357  -1.037  1.00 10.00      A   
ATOM   1988  C   ILE   211     -41.334  11.128  -3.120  1.00 10.00      A   
ATOM   1989  O   ILE   211     -40.595  11.481  -4.040  1.00 10.00      A   
ATOM   1990  N   LYS   212     -42.584  10.703  -3.305  1.00 10.00      A   
ATOM   1991  HN  LYS   212     -43.112  10.440  -2.523  1.00 10.00      A   
ATOM   1992  CA  LYS   212     -43.196  10.603  -4.633  1.00 10.00      A   
ATOM   1993  CB  LYS   212     -43.238  11.959  -5.349  1.00 10.00      A   
ATOM   1994  CG  LYS   212     -44.056  11.955  -6.630  1.00 10.00      A   
ATOM   1995  CD  LYS   212     -43.573  13.017  -7.603  1.00 10.00      A   
ATOM   1996  CE  LYS   212     -44.304  12.914  -8.931  1.00 10.00      A   
ATOM   1997  NZ  LYS   212     -43.731  13.819  -9.957  1.00 10.00      A   
ATOM   1998  HZ1 LYS   212     -42.728  13.594 -10.113  1.00 10.00      A   
ATOM   1999  HZ2 LYS   212     -43.809  14.807  -9.648  1.00 10.00      A   
ATOM   2000  HZ3 LYS   212     -44.242  13.711 -10.856  1.00 10.00      A   
ATOM   2001  C   LYS   212     -42.493   9.548  -5.497  1.00 10.00      A   
ATOM   2002  O   LYS   212     -41.668   9.875  -6.349  1.00 10.00      A   
ATOM   2003  N   PRO   213     -42.805   8.263  -5.281  1.00 10.00      A   
ATOM   2004  CA  PRO   213     -42.206   7.165  -6.031  1.00 10.00      A   
ATOM   2005  CB  PRO   213     -42.420   5.944  -5.124  1.00 10.00      A   
ATOM   2006  CG  PRO   213     -43.178   6.435  -3.930  1.00 10.00      A   
ATOM   2007  CD  PRO   213     -43.766   7.765  -4.300  1.00 10.00      A   
ATOM   2008  C   PRO   213     -42.907   6.943  -7.362  1.00 10.00      A   
ATOM   2009  O   PRO   213     -44.133   6.824  -7.420  1.00 10.00      A   
ATOM   2010  N   ASP   214     -42.128   6.875  -8.427  1.00 10.00      A   
ATOM   2011  HN  ASP   214     -41.155   6.970  -8.320  1.00 10.00      A   
ATOM   2012  CA  ASP   214     -42.681   6.669  -9.755  1.00 10.00      A   
ATOM   2013  CB  ASP   214     -41.844   7.367 -10.837  1.00 10.00      A   
ATOM   2014  CG  ASP   214     -40.434   7.704 -10.394  1.00 10.00      A   
ATOM   2015  OD1 ASP   214     -40.232   8.811  -9.838  1.00 10.00      A   
ATOM   2016  OD2 ASP   214     -39.522   6.874 -10.607  1.00 10.00      A   
ATOM   2017  C   ASP   214     -42.851   5.187 -10.070  1.00 10.00      A   
ATOM   2018  O   ASP   214     -43.546   4.822 -11.019  1.00 10.00      A   
ATOM   2019  N   TYR   215     -42.223   4.331  -9.272  1.00 10.00      A   
ATOM   2020  HN  TYR   215     -41.682   4.676  -8.529  1.00 10.00      A   
ATOM   2021  CA  TYR   215     -42.314   2.890  -9.486  1.00 10.00      A   
ATOM   2022  CB  TYR   215     -41.033   2.341 -10.120  1.00 10.00      A   
ATOM   2023  CG  TYR   215     -40.835   2.766 -11.555  1.00 10.00      A   
ATOM   2024  CD1 TYR   215     -39.825   3.651 -11.906  1.00 10.00      A   
ATOM   2025  CD2 TYR   215     -41.661   2.281 -12.558  1.00 10.00      A   
ATOM   2026  CE1 TYR   215     -39.646   4.038 -13.218  1.00 10.00      A   
ATOM   2027  CE2 TYR   215     -41.488   2.664 -13.871  1.00 10.00      A   
ATOM   2028  CZ  TYR   215     -40.478   3.541 -14.194  1.00 10.00      A   
ATOM   2029  OH  TYR   215     -40.296   3.918 -15.502  1.00 10.00      A   
ATOM   2030  HH  TYR   215     -39.387   3.715 -15.763  1.00 10.00      A   
ATOM   2031  C   TYR   215     -42.634   2.139  -8.200  1.00 10.00      A   
ATOM   2032  O   TYR   215     -41.738   1.639  -7.517  1.00 10.00      A   
ATOM   2033  N   VAL   216     -43.914   2.060  -7.877  1.00 10.00      A   
ATOM   2034  HN  VAL   216     -44.583   2.475  -8.467  1.00 10.00      A   
ATOM   2035  CA  VAL   216     -44.364   1.365  -6.680  1.00 10.00      A   
ATOM   2036  CB  VAL   216     -45.563   2.081  -6.016  1.00 10.00      A   
ATOM   2037  CG1 VAL   216     -45.911   1.430  -4.683  1.00 10.00      A   
ATOM   2038  CG2 VAL   216     -45.275   3.565  -5.826  1.00 10.00      A   
ATOM   2039  C   VAL   216     -44.761  -0.065  -7.035  1.00 10.00      A   
ATOM   2040  O   VAL   216     -45.571  -0.288  -7.934  1.00 10.00      A   
ATOM   2041  N   HIS   217     -44.175  -1.028  -6.341  1.00 10.00      A   
ATOM   2042  HN  HIS   217     -43.539  -0.786  -5.629  1.00 10.00      A   
ATOM   2043  CA  HIS   217     -44.463  -2.436  -6.588  1.00 10.00      A   
ATOM   2044  CB  HIS   217     -43.207  -3.177  -7.066  1.00 10.00      A   
ATOM   2045  CG  HIS   217     -42.782  -2.876  -8.475  1.00 10.00      A   
ATOM   2046  ND1 HIS   217     -42.674  -3.844  -9.454  1.00 10.00      A   
ATOM   2047  HD1 HIS   217     -42.860  -4.802  -9.342  1.00 10.00      A   
ATOM   2048  CD2 HIS   217     -42.417  -1.710  -9.066  1.00 10.00      A   
ATOM   2049  CE1 HIS   217     -42.261  -3.289 -10.578  1.00 10.00      A   
ATOM   2050  NE2 HIS   217     -42.099  -1.998 -10.371  1.00 10.00      A   
ATOM   2051  HE2 HIS   217     -41.809  -1.350 -11.049  1.00 10.00      A   
ATOM   2052  C   HIS   217     -44.994  -3.097  -5.323  1.00 10.00      A   
ATOM   2053  O   HIS   217     -44.409  -2.956  -4.248  1.00 10.00      A   
ATOM   2054  N   VAL   218     -46.099  -3.814  -5.453  1.00 10.00      A   
ATOM   2055  HN  VAL   218     -46.519  -3.895  -6.340  1.00 10.00      A   
ATOM   2056  CA  VAL   218     -46.705  -4.492  -4.315  1.00 10.00      A   
ATOM   2057  CB  VAL   218     -48.247  -4.424  -4.361  1.00 10.00      A   
ATOM   2058  CG1 VAL   218     -48.846  -4.933  -3.056  1.00 10.00      A   
ATOM   2059  CG2 VAL   218     -48.713  -3.002  -4.646  1.00 10.00      A   
ATOM   2060  C   VAL   218     -46.259  -5.950  -4.257  1.00 10.00      A   
ATOM   2061  O   VAL   218     -46.492  -6.722  -5.193  1.00 10.00      A   
ATOM   2062  N   LEU   219     -45.620  -6.318  -3.155  1.00 10.00      A   
ATOM   2063  HN  LEU   219     -45.488  -5.656  -2.436  1.00 10.00      A   
ATOM   2064  CA  LEU   219     -45.131  -7.674  -2.965  1.00 10.00      A   
ATOM   2065  CB  LEU   219     -43.735  -7.644  -2.340  1.00 10.00      A   
ATOM   2066  CG  LEU   219     -43.090  -9.003  -2.060  1.00 10.00      A   
ATOM   2067  CD1 LEU   219     -42.206  -9.427  -3.222  1.00 10.00      A   
ATOM   2068  CD2 LEU   219     -42.298  -8.964  -0.764  1.00 10.00      A   
ATOM   2069  C   LEU   219     -46.077  -8.459  -2.067  1.00 10.00      A   
ATOM   2070  O   LEU   219     -46.498  -7.970  -1.022  1.00 10.00      A   
ATOM   2071  N   TYR   220     -46.407  -9.676  -2.476  1.00 10.00      A   
ATOM   2072  HN  TYR   220     -46.038 -10.015  -3.324  1.00 10.00      A   
ATOM   2073  CA  TYR   220     -47.303 -10.522  -1.707  1.00 10.00      A   
ATOM   2074  CB  TYR   220     -48.738 -10.367  -2.219  1.00 10.00      A   
ATOM   2075  CG  TYR   220     -49.802 -10.836  -1.252  1.00 10.00      A   
ATOM   2076  CD1 TYR   220     -50.130 -10.081  -0.135  1.00 10.00      A   
ATOM   2077  CD2 TYR   220     -50.487 -12.026  -1.463  1.00 10.00      A   
ATOM   2078  CE1 TYR   220     -51.109 -10.495   0.747  1.00 10.00      A   
ATOM   2079  CE2 TYR   220     -51.468 -12.450  -0.585  1.00 10.00      A   
ATOM   2080  CZ  TYR   220     -51.775 -11.680   0.518  1.00 10.00      A   
ATOM   2081  OH  TYR   220     -52.752 -12.095   1.394  1.00 10.00      A   
ATOM   2082  HH  TYR   220     -52.617 -13.026   1.605  1.00 10.00      A   
ATOM   2083  C   TYR   220     -46.868 -11.980  -1.799  1.00 10.00      A   
ATOM   2084  O   TYR   220     -46.796 -12.542  -2.892  1.00 10.00      A   
ATOM   2085  N   GLN   221     -46.554 -12.572  -0.645  1.00 10.00      A   
ATOM   2086  HN  GLN   221     -46.603 -12.048   0.183  1.00 10.00      A   
ATOM   2087  CA  GLN   221     -46.132 -13.976  -0.562  1.00 10.00      A   
ATOM   2088  CB  GLN   221     -47.203 -14.922  -1.115  1.00 10.00      A   
ATOM   2089  CG  GLN   221     -48.322 -15.237  -0.138  1.00 10.00      A   
ATOM   2090  CD  GLN   221     -49.473 -15.973  -0.794  1.00 10.00      A   
ATOM   2091  OE1 GLN   221     -49.296 -16.656  -1.803  1.00 10.00      A   
ATOM   2092  NE2 GLN   221     -50.658 -15.844  -0.222  1.00 10.00      A   
ATOM   2093 HE21 GLN   221     -50.726 -15.288   0.582  1.00 10.00      A   
ATOM   2094 HE22 GLN   221     -51.423 -16.315  -0.623  1.00 10.00      A   
ATOM   2095  C   GLN   221     -44.785 -14.231  -1.233  1.00 10.00      A   
ATOM   2096  O   GLN   221     -44.552 -15.304  -1.786  1.00 10.00      A   
ATOM   2097  N   GLY   222     -43.902 -13.244  -1.178  1.00 10.00      A   
ATOM   2098  HN  GLY   222     -44.143 -12.413  -0.722  1.00 10.00      A   
ATOM   2099  CA  GLY   222     -42.582 -13.390  -1.765  1.00 10.00      A   
ATOM   2100  C   GLY   222     -42.564 -13.174  -3.264  1.00 10.00      A   
ATOM   2101  O   GLY   222     -41.571 -13.473  -3.927  1.00 10.00      A   
ATOM   2102  N   ARG   223     -43.663 -12.670  -3.800  1.00 10.00      A   
ATOM   2103  HN  ARG   223     -44.433 -12.473  -3.223  1.00 10.00      A   
ATOM   2104  CA  ARG   223     -43.762 -12.408  -5.228  1.00 10.00      A   
ATOM   2105  CB  ARG   223     -44.515 -13.537  -5.934  1.00 10.00      A   
ATOM   2106  CG  ARG   223     -43.614 -14.603  -6.531  1.00 10.00      A   
ATOM   2107  CD  ARG   223     -44.376 -15.476  -7.514  1.00 10.00      A   
ATOM   2108  NE  ARG   223     -43.473 -16.235  -8.378  1.00 10.00      A   
ATOM   2109  HE  ARG   223     -42.883 -16.899  -7.941  1.00 10.00      A   
ATOM   2110  CZ  ARG   223     -43.410 -16.088  -9.702  1.00 10.00      A   
ATOM   2111  NH1 ARG   223     -44.200 -15.209 -10.311  1.00 10.00      A   
ATOM   2112 HH11 ARG   223     -44.872 -14.634  -9.758  1.00 10.00      A   
ATOM   2113 HH12 ARG   223     -44.156 -15.093 -11.350  1.00 10.00      A   
ATOM   2114  NH2 ARG   223     -42.555 -16.815 -10.413  1.00 10.00      A   
ATOM   2115 HH21 ARG   223     -41.931 -17.505  -9.940  1.00 10.00      A   
ATOM   2116 HH22 ARG   223     -42.502 -16.700 -11.449  1.00 10.00      A   
ATOM   2117  C   ARG   223     -44.460 -11.081  -5.483  1.00 10.00      A   
ATOM   2118  O   ARG   223     -45.411 -10.730  -4.785  1.00 10.00      A   
ATOM   2119  N   ILE   224     -43.983 -10.340  -6.470  1.00 10.00      A   
ATOM   2120  HN  ILE   224     -43.222 -10.668  -7.000  1.00 10.00      A   
ATOM   2121  CA  ILE   224     -44.582  -9.058  -6.804  1.00 10.00      A   
ATOM   2122  CB  ILE   224     -43.598  -8.145  -7.568  1.00 10.00      A   
ATOM   2123  CG1 ILE   224     -42.273  -8.047  -6.803  1.00 10.00      A   
ATOM   2124  CG2 ILE   224     -44.205  -6.760  -7.766  1.00 10.00      A   
ATOM   2125  CD1 ILE   224     -41.207  -7.237  -7.509  1.00 10.00      A   
ATOM   2126  C   ILE   224     -45.828  -9.293  -7.647  1.00 10.00      A   
ATOM   2127  O   ILE   224     -45.796 -10.059  -8.609  1.00 10.00      A   
ATOM   2128  N   VAL   225     -46.928  -8.657  -7.276  1.00 10.00      A   
ATOM   2129  HN  VAL   225     -46.902  -8.052  -6.501  1.00 10.00      A   
ATOM   2130  CA  VAL   225     -48.172  -8.830  -8.006  1.00 10.00      A   
ATOM   2131  CB  VAL   225     -49.359  -9.145  -7.066  1.00 10.00      A   
ATOM   2132  CG1 VAL   225     -50.588  -9.551  -7.866  1.00 10.00      A   
ATOM   2133  CG2 VAL   225     -48.984 -10.233  -6.068  1.00 10.00      A   
ATOM   2134  C   VAL   225     -48.495  -7.607  -8.857  1.00 10.00      A   
ATOM   2135  O   VAL   225     -48.291  -7.614 -10.072  1.00 10.00      A   
ATOM   2136  N   LYS   226     -48.973  -6.553  -8.213  1.00 10.00      A   
ATOM   2137  HN  LYS   226     -49.066  -6.591  -7.239  1.00 10.00      A   
ATOM   2138  CA  LYS   226     -49.344  -5.334  -8.917  1.00 10.00      A   
ATOM   2139  CB  LYS   226     -50.654  -4.772  -8.363  1.00 10.00      A   
ATOM   2140  CG  LYS   226     -51.854  -5.664  -8.630  1.00 10.00      A   
ATOM   2141  CD  LYS   226     -53.063  -5.236  -7.819  1.00 10.00      A   
ATOM   2142  CE  LYS   226     -54.244  -6.155  -8.083  1.00 10.00      A   
ATOM   2143  NZ  LYS   226     -55.386  -5.881  -7.171  1.00 10.00      A   
ATOM   2144  HZ1 LYS   226     -56.229  -6.406  -7.485  1.00 10.00      A   
ATOM   2145  HZ2 LYS   226     -55.606  -4.864  -7.172  1.00 10.00      A   
ATOM   2146  HZ3 LYS   226     -55.149  -6.178  -6.203  1.00 10.00      A   
ATOM   2147  C   LYS   226     -48.241  -4.288  -8.856  1.00 10.00      A   
ATOM   2148  O   LYS   226     -47.376  -4.329  -7.978  1.00 10.00      A   
ATOM   2149  N   SER   227     -48.284  -3.355  -9.794  1.00 10.00      A   
ATOM   2150  HN  SER   227     -49.013  -3.372 -10.452  1.00 10.00      A   
ATOM   2151  CA  SER   227     -47.294  -2.296  -9.875  1.00 10.00      A   
ATOM   2152  CB  SER   227     -46.085  -2.774 -10.687  1.00 10.00      A   
ATOM   2153  OG  SER   227     -45.084  -1.774 -10.774  1.00 10.00      A   
ATOM   2154  HG  SER   227     -45.059  -1.428 -11.673  1.00 10.00      A   
ATOM   2155  C   SER   227     -47.905  -1.054 -10.514  1.00 10.00      A   
ATOM   2156  O   SER   227     -48.846  -1.149 -11.306  1.00 10.00      A   
ATOM   2157  N   GLY   228     -47.376   0.106 -10.160  1.00 10.00      A   
ATOM   2158  HN  GLY   228     -46.632   0.119  -9.515  1.00 10.00      A   
ATOM   2159  CA  GLY   228     -47.872   1.348 -10.703  1.00 10.00      A   
ATOM   2160  C   GLY   228     -47.050   2.518 -10.223  1.00 10.00      A   
ATOM   2161  O   GLY   228     -45.897   2.346  -9.819  1.00 10.00      A   
ATOM   2162  N   ASP   229     -47.623   3.705 -10.274  1.00 10.00      A   
ATOM   2163  HN  ASP   229     -48.537   3.781 -10.625  1.00 10.00      A   
ATOM   2164  CA  ASP   229     -46.932   4.904  -9.828  1.00 10.00      A   
ATOM   2165  CB  ASP   229     -47.115   6.049 -10.834  1.00 10.00      A   
ATOM   2166  CG  ASP   229     -48.545   6.539 -10.918  1.00 10.00      A   
ATOM   2167  OD1 ASP   229     -48.877   7.545 -10.258  1.00 10.00      A   
ATOM   2168  OD2 ASP   229     -49.346   5.919 -11.644  1.00 10.00      A   
ATOM   2169  C   ASP   229     -47.418   5.317  -8.440  1.00 10.00      A   
ATOM   2170  O   ASP   229     -48.056   4.535  -7.737  1.00 10.00      A   
ATOM   2171  N   PHE   230     -47.121   6.551  -8.064  1.00 10.00      A   
ATOM   2172  HN  PHE   230     -46.623   7.123  -8.683  1.00 10.00      A   
ATOM   2173  CA  PHE   230     -47.505   7.093  -6.766  1.00 10.00      A   
ATOM   2174  CB  PHE   230     -46.941   8.511  -6.593  1.00 10.00      A   
ATOM   2175  CG  PHE   230     -46.995   9.344  -7.844  1.00 10.00      A   
ATOM   2176  CD1 PHE   230     -48.072  10.176  -8.089  1.00 10.00      A   
ATOM   2177  CD2 PHE   230     -45.972   9.288  -8.780  1.00 10.00      A   
ATOM   2178  CE1 PHE   230     -48.133  10.937  -9.239  1.00 10.00      A   
ATOM   2179  CE2 PHE   230     -46.025  10.047  -9.933  1.00 10.00      A   
ATOM   2180  CZ  PHE   230     -47.108  10.871 -10.163  1.00 10.00      A   
ATOM   2181  C   PHE   230     -49.021   7.080  -6.550  1.00 10.00      A   
ATOM   2182  O   PHE   230     -49.493   6.975  -5.416  1.00 10.00      A   
ATOM   2183  N   THR   231     -49.783   7.167  -7.635  1.00 10.00      A   
ATOM   2184  HN  THR   231     -49.355   7.242  -8.523  1.00 10.00      A   
ATOM   2185  CA  THR   231     -51.237   7.169  -7.540  1.00 10.00      A   
ATOM   2186  CB  THR   231     -51.895   7.813  -8.778  1.00 10.00      A   
ATOM   2187  OG1 THR   231     -51.473   7.133  -9.965  1.00 10.00      A   
ATOM   2188  HG1 THR   231     -50.546   7.363 -10.162  1.00 10.00      A   
ATOM   2189  CG2 THR   231     -51.528   9.283  -8.884  1.00 10.00      A   
ATOM   2190  C   THR   231     -51.798   5.760  -7.342  1.00 10.00      A   
ATOM   2191  O   THR   231     -52.970   5.596  -7.001  1.00 10.00      A   
ATOM   2192  N   LEU   232     -50.958   4.747  -7.538  1.00 10.00      A   
ATOM   2193  HN  LEU   232     -50.026   4.940  -7.782  1.00 10.00      A   
ATOM   2194  CA  LEU   232     -51.382   3.357  -7.390  1.00 10.00      A   
ATOM   2195  CB  LEU   232     -50.238   2.395  -7.717  1.00 10.00      A   
ATOM   2196  CG  LEU   232     -50.545   0.904  -7.557  1.00 10.00      A   
ATOM   2197  CD1 LEU   232     -51.267   0.367  -8.783  1.00 10.00      A   
ATOM   2198  CD2 LEU   232     -49.273   0.118  -7.287  1.00 10.00      A   
ATOM   2199  C   LEU   232     -51.904   3.078  -5.986  1.00 10.00      A   
ATOM   2200  O   LEU   232     -52.962   2.476  -5.821  1.00 10.00      A   
ATOM   2201  N   VAL   233     -51.161   3.532  -4.981  1.00 10.00      A   
ATOM   2202  HN  VAL   233     -50.331   4.013  -5.184  1.00 10.00      A   
ATOM   2203  CA  VAL   233     -51.540   3.331  -3.584  1.00 10.00      A   
ATOM   2204  CB  VAL   233     -50.550   4.025  -2.625  1.00 10.00      A   
ATOM   2205  CG1 VAL   233     -50.861   3.665  -1.179  1.00 10.00      A   
ATOM   2206  CG2 VAL   233     -49.115   3.655  -2.975  1.00 10.00      A   
ATOM   2207  C   VAL   233     -52.949   3.856  -3.316  1.00 10.00      A   
ATOM   2208  O   VAL   233     -53.784   3.160  -2.737  1.00 10.00      A   
ATOM   2209  N   LYS   234     -53.212   5.074  -3.772  1.00 10.00      A   
ATOM   2210  HN  LYS   234     -52.512   5.565  -4.249  1.00 10.00      A   
ATOM   2211  CA  LYS   234     -54.514   5.700  -3.583  1.00 10.00      A   
ATOM   2212  CB  LYS   234     -54.488   7.152  -4.073  1.00 10.00      A   
ATOM   2213  CG  LYS   234     -55.579   8.029  -3.478  1.00 10.00      A   
ATOM   2214  CD  LYS   234     -55.445   9.478  -3.925  1.00 10.00      A   
ATOM   2215  CE  LYS   234     -54.203  10.140  -3.343  1.00 10.00      A   
ATOM   2216  NZ  LYS   234     -54.082  11.558  -3.775  1.00 10.00      A   
ATOM   2217  HZ1 LYS   234     -54.184  11.628  -4.809  1.00 10.00      A   
ATOM   2218  HZ2 LYS   234     -53.152  11.939  -3.504  1.00 10.00      A   
ATOM   2219  HZ3 LYS   234     -54.824  12.134  -3.325  1.00 10.00      A   
ATOM   2220  C   LYS   234     -55.614   4.904  -4.288  1.00 10.00      A   
ATOM   2221  O   LYS   234     -56.702   4.716  -3.742  1.00 10.00      A   
ATOM   2222  N   GLN   235     -55.314   4.411  -5.486  1.00 10.00      A   
ATOM   2223  HN  GLN   235     -54.423   4.578  -5.863  1.00 10.00      A   
ATOM   2224  CA  GLN   235     -56.279   3.632  -6.260  1.00 10.00      A   
ATOM   2225  CB  GLN   235     -55.798   3.430  -7.699  1.00 10.00      A   
ATOM   2226  CG  GLN   235     -55.766   4.703  -8.529  1.00 10.00      A   
ATOM   2227  CD  GLN   235     -55.692   4.425 -10.018  1.00 10.00      A   
ATOM   2228  OE1 GLN   235     -55.154   3.405 -10.450  1.00 10.00      A   
ATOM   2229  NE2 GLN   235     -56.220   5.335 -10.817  1.00 10.00      A   
ATOM   2230 HE21 GLN   235     -56.624   6.135 -10.409  1.00 10.00      A   
ATOM   2231 HE22 GLN   235     -56.191   5.173 -11.783  1.00 10.00      A   
ATOM   2232  C   GLN   235     -56.565   2.284  -5.606  1.00 10.00      A   
ATOM   2233  O   GLN   235     -57.692   1.789  -5.653  1.00 10.00      A   
ATOM   2234  N   LEU   236     -55.540   1.689  -5.007  1.00 10.00      A   
ATOM   2235  HN  LEU   236     -54.657   2.127  -5.021  1.00 10.00      A   
ATOM   2236  CA  LEU   236     -55.687   0.405  -4.338  1.00 10.00      A   
ATOM   2237  CB  LEU   236     -54.337  -0.088  -3.814  1.00 10.00      A   
ATOM   2238  CG  LEU   236     -53.332  -0.551  -4.871  1.00 10.00      A   
ATOM   2239  CD1 LEU   236     -51.991  -0.859  -4.229  1.00 10.00      A   
ATOM   2240  CD2 LEU   236     -53.861  -1.766  -5.615  1.00 10.00      A   
ATOM   2241  C   LEU   236     -56.685   0.517  -3.194  1.00 10.00      A   
ATOM   2242  O   LEU   236     -57.619  -0.283  -3.086  1.00 10.00      A   
ATOM   2243  N   GLU   237     -56.495   1.530  -2.356  1.00 10.00      A   
ATOM   2244  HN  GLU   237     -55.736   2.140  -2.505  1.00 10.00      A   
ATOM   2245  CA  GLU   237     -57.377   1.757  -1.220  1.00 10.00      A   
ATOM   2246  CB  GLU   237     -56.807   2.833  -0.295  1.00 10.00      A   
ATOM   2247  CG  GLU   237     -55.436   2.503   0.272  1.00 10.00      A   
ATOM   2248  CD  GLU   237     -54.978   3.510   1.300  1.00 10.00      A   
ATOM   2249  OE1 GLU   237     -54.894   4.710   0.965  1.00 10.00      A   
ATOM   2250  OE2 GLU   237     -54.696   3.110   2.451  1.00 10.00      A   
ATOM   2251  C   GLU   237     -58.773   2.148  -1.690  1.00 10.00      A   
ATOM   2252  O   GLU   237     -59.771   1.790  -1.064  1.00 10.00      A   
ATOM   2253  N   GLU   238     -58.835   2.869  -2.807  1.00 10.00      A   
ATOM   2254  HN  GLU   238     -58.000   3.127  -3.256  1.00 10.00      A   
ATOM   2255  CA  GLU   238     -60.104   3.305  -3.374  1.00 10.00      A   
ATOM   2256  CB  GLU   238     -59.867   4.244  -4.561  1.00 10.00      A   
ATOM   2257  CG  GLU   238     -61.136   4.779  -5.201  1.00 10.00      A   
ATOM   2258  CD  GLU   238     -60.907   6.081  -5.933  1.00 10.00      A   
ATOM   2259  OE1 GLU   238     -61.102   6.121  -7.167  1.00 10.00      A   
ATOM   2260  OE2 GLU   238     -60.545   7.076  -5.273  1.00 10.00      A   
ATOM   2261  C   GLU   238     -60.945   2.106  -3.800  1.00 10.00      A   
ATOM   2262  O   GLU   238     -62.174   2.141  -3.734  1.00 10.00      A   
ATOM   2263  N   GLN   239     -60.273   1.044  -4.226  1.00 10.00      A   
ATOM   2264  HN  GLN   239     -59.290   1.083  -4.256  1.00 10.00      A   
ATOM   2265  CA  GLN   239     -60.948  -0.172  -4.661  1.00 10.00      A   
ATOM   2266  CB  GLN   239     -60.087  -0.926  -5.676  1.00 10.00      A   
ATOM   2267  CG  GLN   239     -59.906  -0.202  -7.001  1.00 10.00      A   
ATOM   2268  CD  GLN   239     -61.182  -0.143  -7.817  1.00 10.00      A   
ATOM   2269  OE1 GLN   239     -61.475  -1.049  -8.596  1.00 10.00      A   
ATOM   2270  NE2 GLN   239     -61.951   0.921  -7.646  1.00 10.00      A   
ATOM   2271 HE21 GLN   239     -61.661   1.607  -7.010  1.00 10.00      A   
ATOM   2272 HE22 GLN   239     -62.780   0.984  -8.170  1.00 10.00      A   
ATOM   2273  C   GLN   239     -61.274  -1.078  -3.473  1.00 10.00      A   
ATOM   2274  O   GLN   239     -61.883  -2.136  -3.635  1.00 10.00      A   
ATOM   2275  N   GLY   240     -60.863  -0.653  -2.283  1.00 10.00      A   
ATOM   2276  HN  GLY   240     -60.389   0.203  -2.217  1.00 10.00      A   
ATOM   2277  CA  GLY   240     -61.119  -1.431  -1.084  1.00 10.00      A   
ATOM   2278  C   GLY   240     -60.036  -2.456  -0.822  1.00 10.00      A   
ATOM   2279  O   GLY   240     -60.193  -3.343   0.019  1.00 10.00      A   
ATOM   2280  N   TYR   241     -58.931  -2.335  -1.544  1.00 10.00      A   
ATOM   2281  HN  TYR   241     -58.863  -1.601  -2.192  1.00 10.00      A   
ATOM   2282  CA  TYR   241     -57.816  -3.254  -1.399  1.00 10.00      A   
ATOM   2283  CB  TYR   241     -57.387  -3.804  -2.763  1.00 10.00      A   
ATOM   2284  CG  TYR   241     -58.442  -4.643  -3.449  1.00 10.00      A   
ATOM   2285  CD1 TYR   241     -58.971  -4.260  -4.674  1.00 10.00      A   
ATOM   2286  CD2 TYR   241     -58.910  -5.818  -2.871  1.00 10.00      A   
ATOM   2287  CE1 TYR   241     -59.938  -5.021  -5.304  1.00 10.00      A   
ATOM   2288  CE2 TYR   241     -59.876  -6.586  -3.495  1.00 10.00      A   
ATOM   2289  CZ  TYR   241     -60.386  -6.183  -4.711  1.00 10.00      A   
ATOM   2290  OH  TYR   241     -61.352  -6.943  -5.333  1.00 10.00      A   
ATOM   2291  HH  TYR   241     -62.058  -7.140  -4.705  1.00 10.00      A   
ATOM   2292  C   TYR   241     -56.645  -2.565  -0.709  1.00 10.00      A   
ATOM   2293  O   TYR   241     -55.482  -2.863  -0.984  1.00 10.00      A   
ATOM   2294  N   GLY   242     -56.961  -1.651   0.204  1.00 10.00      A   
ATOM   2295  HN  GLY   242     -57.909  -1.466   0.393  1.00 10.00      A   
ATOM   2296  CA  GLY   242     -55.933  -0.924   0.931  1.00 10.00      A   
ATOM   2297  C   GLY   242     -55.415  -1.693   2.131  1.00 10.00      A   
ATOM   2298  O   GLY   242     -54.975  -1.105   3.120  1.00 10.00      A   
ATOM   2299  N   TRP   243     -55.487  -3.012   2.048  1.00 10.00      A   
ATOM   2300  HN  TRP   243     -55.865  -3.414   1.241  1.00 10.00      A   
ATOM   2301  CA  TRP   243     -55.015  -3.881   3.112  1.00 10.00      A   
ATOM   2302  CB  TRP   243     -56.093  -4.900   3.487  1.00 10.00      A   
ATOM   2303  CG  TRP   243     -57.173  -4.338   4.361  1.00 10.00      A   
ATOM   2304  CD1 TRP   243     -58.219  -3.551   3.974  1.00 10.00      A   
ATOM   2305  CD2 TRP   243     -57.312  -4.524   5.774  1.00 10.00      A   
ATOM   2306  NE1 TRP   243     -58.997  -3.234   5.058  1.00 10.00      A   
ATOM   2307  HE1 TRP   243     -59.807  -2.679   5.035  1.00 10.00      A   
ATOM   2308  CE2 TRP   243     -58.461  -3.818   6.176  1.00 10.00      A   
ATOM   2309  CE3 TRP   243     -56.574  -5.216   6.738  1.00 10.00      A   
ATOM   2310  CZ2 TRP   243     -58.892  -3.788   7.499  1.00 10.00      A   
ATOM   2311  CZ3 TRP   243     -57.003  -5.183   8.049  1.00 10.00      A   
ATOM   2312  CH2 TRP   243     -58.151  -4.475   8.418  1.00 10.00      A   
ATOM   2313  C   TRP   243     -53.749  -4.596   2.669  1.00 10.00      A   
ATOM   2314  O   TRP   243     -53.230  -5.470   3.367  1.00 10.00      A   
ATOM   2315  N   LEU   244     -53.266  -4.220   1.493  1.00 10.00      A   
ATOM   2316  HN  LEU   244     -53.728  -3.515   0.994  1.00 10.00      A   
ATOM   2317  CB  LEU   244     -52.083  -4.688  -0.594  1.00 10.00      A   
ATOM   2318  CG  LEU   244     -53.050  -5.615  -1.327  1.00 10.00      A   
ATOM   2319  CD1 LEU   244     -53.335  -5.086  -2.724  1.00 10.00      A   
ATOM   2320  CD2 LEU   244     -52.483  -7.024  -1.396  1.00 10.00      A   
ATOM   2321  CA  LEU   244     -52.062  -4.805   0.931  1.00 10.00      A   
ATOM   2322  C   LEU   244     -50.839  -4.093   1.483  1.00 10.00      A   
ATOM   2323  O   LEU   244     -50.826  -2.841   1.464  1.00 10.00      A   
ATOM   2324  OXT LEU   244     -49.908  -4.775   1.942  1.00 10.00      A   
ATOM   2325  CB  LEU    34      23.868  17.144 -12.372  1.00 10.00      B   
ATOM   2326  CG  LEU    34      24.120  17.173 -10.862  1.00 10.00      B   
ATOM   2327  CD1 LEU    34      24.199  15.760 -10.303  1.00 10.00      B   
ATOM   2328  CD2 LEU    34      25.391  17.946 -10.545  1.00 10.00      B   
ATOM   2329  C   LEU    34      23.539  18.369 -14.541  1.00 10.00      B   
ATOM   2330  O   LEU    34      24.498  17.823 -15.092  1.00 10.00      B   
ATOM   2331  N   LEU    34      22.138  18.897 -12.569  1.00 10.00      B   
ATOM   2332  HT1 LEU    34      21.423  18.219 -12.898  1.00 10.00      B   
ATOM   2333  HT2 LEU    34      21.912  19.835 -12.949  1.00 10.00      B   
ATOM   2334  HT3 LEU    34      22.103  18.943 -11.529  1.00 10.00      B   
ATOM   2335  CA  LEU    34      23.481  18.478 -13.019  1.00 10.00      B   
ATOM   2336  N   ALA    35      22.514  18.906 -15.213  1.00 10.00      B   
ATOM   2337  HN  ALA    35      21.794  19.336 -14.708  1.00 10.00      B   
ATOM   2338  CA  ALA    35      22.424  18.890 -16.675  1.00 10.00      B   
ATOM   2339  CB  ALA    35      22.343  17.466 -17.214  1.00 10.00      B   
ATOM   2340  C   ALA    35      23.562  19.679 -17.325  1.00 10.00      B   
ATOM   2341  O   ALA    35      24.339  20.348 -16.638  1.00 10.00      B   
ATOM   2342  N   LYS    36      23.653  19.608 -18.645  1.00 10.00      B   
ATOM   2343  HN  LYS    36      23.002  19.067 -19.144  1.00 10.00      B   
ATOM   2344  CA  LYS    36      24.694  20.318 -19.376  1.00 10.00      B   
ATOM   2345  CB  LYS    36      24.083  21.400 -20.269  1.00 10.00      B   
ATOM   2346  CG  LYS    36      23.135  20.869 -21.329  1.00 10.00      B   
ATOM   2347  CD  LYS    36      23.431  21.485 -22.683  1.00 10.00      B   
ATOM   2348  CE  LYS    36      22.960  20.581 -23.806  1.00 10.00      B   
ATOM   2349  NZ  LYS    36      23.583  20.945 -25.103  1.00 10.00      B   
ATOM   2350  HZ1 LYS    36      23.223  21.865 -25.431  1.00 10.00      B   
ATOM   2351  HZ2 LYS    36      23.364  20.226 -25.820  1.00 10.00      B   
ATOM   2352  HZ3 LYS    36      24.614  21.007 -24.997  1.00 10.00      B   
ATOM   2353  C   LYS    36      25.535  19.351 -20.207  1.00 10.00      B   
ATOM   2354  O   LYS    36      26.212  19.751 -21.158  1.00 10.00      B   
ATOM   2355  N   GLY    37      25.490  18.080 -19.837  1.00 10.00      B   
ATOM   2356  HN  GLY    37      24.949  17.823 -19.062  1.00 10.00      B   
ATOM   2357  CA  GLY    37      26.248  17.075 -20.548  1.00 10.00      B   
ATOM   2358  C   GLY    37      27.443  16.605 -19.748  1.00 10.00      B   
ATOM   2359  O   GLY    37      28.015  17.368 -18.965  1.00 10.00      B   
ATOM   2360  N   ILE    38      27.818  15.349 -19.936  1.00 10.00      B   
ATOM   2361  HN  ILE    38      27.322  14.791 -20.574  1.00 10.00      B   
ATOM   2362  CA  ILE    38      28.947  14.780 -19.222  1.00 10.00      B   
ATOM   2363  CB  ILE    38      28.634  13.360 -18.708  1.00 10.00      B   
ATOM   2364  CG1 ILE    38      27.281  13.330 -17.987  1.00 10.00      B   
ATOM   2365  CG2 ILE    38      29.745  12.881 -17.782  1.00 10.00      B   
ATOM   2366  CD1 ILE    38      26.794  11.934 -17.658  1.00 10.00      B   
ATOM   2367  C   ILE    38      30.171  14.716 -20.121  1.00 10.00      B   
ATOM   2368  O   ILE    38      30.173  14.009 -21.130  1.00 10.00      B   
ATOM   2369  N   ASN    39      31.199  15.469 -19.760  1.00 10.00      B   
ATOM   2370  HN  ASN    39      31.123  16.024 -18.956  1.00 10.00      B   
ATOM   2371  CA  ASN    39      32.440  15.492 -20.521  1.00 10.00      B   
ATOM   2372  CB  ASN    39      32.393  16.538 -21.636  1.00 10.00      B   
ATOM   2373  CG  ASN    39      32.634  15.925 -23.002  1.00 10.00      B   
ATOM   2374  OD1 ASN    39      33.770  15.830 -23.461  1.00 10.00      B   
ATOM   2375  ND2 ASN    39      31.566  15.506 -23.662  1.00 10.00      B   
ATOM   2376 HD21 ASN    39      30.687  15.619 -23.240  1.00 10.00      B   
ATOM   2377 HD22 ASN    39      31.695  15.084 -24.538  1.00 10.00      B   
ATOM   2378  C   ASN    39      33.616  15.746 -19.591  1.00 10.00      B   
ATOM   2379  O   ASN    39      33.424  16.164 -18.447  1.00 10.00      B   
ATOM   2380  N   GLU    40      34.824  15.507 -20.084  1.00 10.00      B   
ATOM   2381  HN  GLU    40      34.905  15.203 -21.017  1.00 10.00      B   
ATOM   2382  CA  GLU    40      36.040  15.679 -19.288  1.00 10.00      B   
ATOM   2383  CB  GLU    40      37.283  15.344 -20.106  1.00 10.00      B   
ATOM   2384  CG  GLU    40      38.444  14.840 -19.268  1.00 10.00      B   
ATOM   2385  CD  GLU    40      39.736  15.559 -19.568  1.00 10.00      B   
ATOM   2386  OE1 GLU    40      40.523  15.051 -20.394  1.00 10.00      B   
ATOM   2387  OE2 GLU    40      39.974  16.628 -18.967  1.00 10.00      B   
ATOM   2388  C   GLU    40      36.155  17.075 -18.682  1.00 10.00      B   
ATOM   2389  O   GLU    40      36.587  17.225 -17.536  1.00 10.00      B   
ATOM   2390  N   GLU    41      35.765  18.089 -19.448  1.00 10.00      B   
ATOM   2391  HN  GLU    41      35.446  17.905 -20.360  1.00 10.00      B   
ATOM   2392  CA  GLU    41      35.815  19.469 -18.979  1.00 10.00      B   
ATOM   2393  CB  GLU    41      35.368  20.423 -20.082  1.00 10.00      B   
ATOM   2394  CG  GLU    41      36.269  20.409 -21.303  1.00 10.00      B   
ATOM   2395  CD  GLU    41      35.628  21.056 -22.510  1.00 10.00      B   
ATOM   2396  OE1 GLU    41      34.438  20.779 -22.781  1.00 10.00      B   
ATOM   2397  OE2 GLU    41      36.312  21.840 -23.199  1.00 10.00      B   
ATOM   2398  C   GLU    41      34.938  19.647 -17.743  1.00 10.00      B   
ATOM   2399  O   GLU    41      35.285  20.382 -16.819  1.00 10.00      B   
ATOM   2400  N   VAL    42      33.815  18.941 -17.724  1.00 10.00      B   
ATOM   2401  HN  VAL    42      33.612  18.351 -18.480  1.00 10.00      B   
ATOM   2402  CA  VAL    42      32.878  19.004 -16.606  1.00 10.00      B   
ATOM   2403  CB  VAL    42      31.485  18.469 -17.001  1.00 10.00      B   
ATOM   2404  CG1 VAL    42      30.444  18.843 -15.954  1.00 10.00      B   
ATOM   2405  CG2 VAL    42      31.080  18.995 -18.368  1.00 10.00      B   
ATOM   2406  C   VAL    42      33.411  18.191 -15.430  1.00 10.00      B   
ATOM   2407  O   VAL    42      33.245  18.573 -14.274  1.00 10.00      B   
ATOM   2408  N   VAL    43      34.064  17.074 -15.737  1.00 10.00      B   
ATOM   2409  HN  VAL    43      34.158  16.822 -16.682  1.00 10.00      B   
ATOM   2410  CA  VAL    43      34.636  16.208 -14.710  1.00 10.00      B   
ATOM   2411  CB  VAL    43      35.198  14.898 -15.312  1.00 10.00      B   
ATOM   2412  CG1 VAL    43      35.728  13.982 -14.218  1.00 10.00      B   
ATOM   2413  CG2 VAL    43      34.128  14.184 -16.121  1.00 10.00      B   
ATOM   2414  C   VAL    43      35.744  16.943 -13.956  1.00 10.00      B   
ATOM   2415  O   VAL    43      35.936  16.747 -12.756  1.00 10.00      B   
ATOM   2416  N   ARG    44      36.454  17.807 -14.665  1.00 10.00      B   
ATOM   2417  HN  ARG    44      36.249  17.925 -15.617  1.00 10.00      B   
ATOM   2418  CA  ARG    44      37.533  18.580 -14.069  1.00 10.00      B   
ATOM   2419  CB  ARG    44      38.583  18.941 -15.123  1.00 10.00      B   
ATOM   2420  CG  ARG    44      39.948  18.328 -14.854  1.00 10.00      B   
ATOM   2421  CD  ARG    44      40.834  18.354 -16.090  1.00 10.00      B   
ATOM   2422  NE  ARG    44      42.181  17.864 -15.796  1.00 10.00      B   
ATOM   2423  HE  ARG    44      42.639  18.257 -15.018  1.00 10.00      B   
ATOM   2424  CZ  ARG    44      42.812  16.933 -16.512  1.00 10.00      B   
ATOM   2425  NH1 ARG    44      42.227  16.387 -17.569  1.00 10.00      B   
ATOM   2426 HH11 ARG    44      41.263  16.687 -17.857  1.00 10.00      B   
ATOM   2427 HH12 ARG    44      42.723  15.657 -18.125  1.00 10.00      B   
ATOM   2428  NH2 ARG    44      44.034  16.551 -16.175  1.00 10.00      B   
ATOM   2429 HH21 ARG    44      44.510  16.977 -15.350  1.00 10.00      B   
ATOM   2430 HH22 ARG    44      44.529  15.823 -16.734  1.00 10.00      B   
ATOM   2431  C   ARG    44      36.990  19.834 -13.391  1.00 10.00      B   
ATOM   2432  O   ARG    44      37.700  20.502 -12.636  1.00 10.00      B   
ATOM   2433  N   ALA    45      35.719  20.132 -13.648  1.00 10.00      B   
ATOM   2434  HN  ALA    45      35.204  19.550 -14.248  1.00 10.00      B   
ATOM   2435  CA  ALA    45      35.067  21.297 -13.064  1.00 10.00      B   
ATOM   2436  CB  ALA    45      33.935  21.782 -13.957  1.00 10.00      B   
ATOM   2437  C   ALA    45      34.550  20.982 -11.663  1.00 10.00      B   
ATOM   2438  O   ALA    45      34.177  21.882 -10.908  1.00 10.00      B   
ATOM   2439  N   ILE    46      34.533  19.695 -11.320  1.00 10.00      B   
ATOM   2440  HN  ILE    46      34.832  19.024 -11.970  1.00 10.00      B   
ATOM   2441  CA  ILE    46      34.084  19.261 -10.003  1.00 10.00      B   
ATOM   2442  CB  ILE    46      33.960  17.724  -9.928  1.00 10.00      B   
ATOM   2443  CG1 ILE    46      33.103  17.199 -11.084  1.00 10.00      B   
ATOM   2444  CG2 ILE    46      33.363  17.298  -8.593  1.00 10.00      B   
ATOM   2445  CD1 ILE    46      33.168  15.697 -11.257  1.00 10.00      B   
ATOM   2446  C   ILE    46      35.083  19.743  -8.957  1.00 10.00      B   
ATOM   2447  O   ILE    46      34.723  20.078  -7.829  1.00 10.00      B   
ATOM   2448  N   SER    47      36.345  19.790  -9.362  1.00 10.00      B   
ATOM   2449  HN  SER    47      36.560  19.510 -10.276  1.00 10.00      B   
ATOM   2450  CA  SER    47      37.417  20.250  -8.498  1.00 10.00      B   
ATOM   2451  CB  SER    47      38.746  19.702  -9.009  1.00 10.00      B   
ATOM   2452  OG  SER    47      38.593  19.167 -10.315  1.00 10.00      B   
ATOM   2453  HG  SER    47      38.582  19.889 -10.958  1.00 10.00      B   
ATOM   2454  C   SER    47      37.442  21.781  -8.465  1.00 10.00      B   
ATOM   2455  O   SER    47      36.494  22.426  -8.924  1.00 10.00      B   
ATOM   2456  N   ALA    48      38.526  22.350  -7.930  1.00 10.00      B   
ATOM   2457  HN  ALA    48      39.247  21.771  -7.599  1.00 10.00      B   
ATOM   2458  CA  ALA    48      38.689  23.804  -7.818  1.00 10.00      B   
ATOM   2459  CB  ALA    48      38.526  24.514  -9.156  1.00 10.00      B   
ATOM   2460  C   ALA    48      37.765  24.383  -6.750  1.00 10.00      B   
ATOM   2461  O   ALA    48      38.226  25.002  -5.791  1.00 10.00      B   
ATOM   2462  N   LYS    49      36.463  24.162  -6.910  1.00 10.00      B   
ATOM   2463  HN  LYS    49      36.157  23.660  -7.700  1.00 10.00      B   
ATOM   2464  CA  LYS    49      35.480  24.641  -5.948  1.00 10.00      B   
ATOM   2465  CB  LYS    49      34.071  24.648  -6.554  1.00 10.00      B   
ATOM   2466  CG  LYS    49      33.594  23.305  -7.083  1.00 10.00      B   
ATOM   2467  CD  LYS    49      32.228  23.432  -7.738  1.00 10.00      B   
ATOM   2468  CE  LYS    49      31.714  22.090  -8.233  1.00 10.00      B   
ATOM   2469  NZ  LYS    49      30.383  22.226  -8.880  1.00 10.00      B   
ATOM   2470  HZ1 LYS    49      30.455  22.850  -9.707  1.00 10.00      B   
ATOM   2471  HZ2 LYS    49      29.696  22.631  -8.211  1.00 10.00      B   
ATOM   2472  HZ3 LYS    49      30.035  21.297  -9.191  1.00 10.00      B   
ATOM   2473  C   LYS    49      35.541  23.772  -4.700  1.00 10.00      B   
ATOM   2474  O   LYS    49      35.154  24.187  -3.605  1.00 10.00      B   
ATOM   2475  N   ARG    50      36.048  22.562  -4.889  1.00 10.00      B   
ATOM   2476  HN  ARG    50      36.329  22.305  -5.791  1.00 10.00      B   
ATOM   2477  CA  ARG    50      36.221  21.610  -3.809  1.00 10.00      B   
ATOM   2478  CB  ARG    50      35.487  20.303  -4.116  1.00 10.00      B   
ATOM   2479  CG  ARG    50      34.012  20.455  -4.441  1.00 10.00      B   
ATOM   2480  CD  ARG    50      33.238  19.209  -4.040  1.00 10.00      B   
ATOM   2481  NE  ARG    50      33.111  19.100  -2.587  1.00 10.00      B   
ATOM   2482  HE  ARG    50      32.482  19.715  -2.147  1.00 10.00      B   
ATOM   2483  CZ  ARG    50      33.787  18.229  -1.834  1.00 10.00      B   
ATOM   2484  NH1 ARG    50      34.642  17.378  -2.391  1.00 10.00      B   
ATOM   2485 HH11 ARG    50      34.793  17.383  -3.435  1.00 10.00      B   
ATOM   2486 HH12 ARG    50      35.168  16.703  -1.803  1.00 10.00      B   
ATOM   2487  NH2 ARG    50      33.618  18.225  -0.518  1.00 10.00      B   
ATOM   2488 HH21 ARG    50      34.146  17.551   0.077  1.00 10.00      B   
ATOM   2489 HH22 ARG    50      32.961  18.906  -0.072  1.00 10.00      B   
ATOM   2490  C   ARG    50      37.707  21.322  -3.672  1.00 10.00      B   
ATOM   2491  O   ARG    50      38.373  21.017  -4.665  1.00 10.00      B   
ATOM   2492  N   ASN    51      38.231  21.443  -2.462  1.00 10.00      B   
ATOM   2493  HN  ASN    51      37.659  21.707  -1.712  1.00 10.00      B   
ATOM   2494  CA  ASN    51      39.645  21.192  -2.227  1.00 10.00      B   
ATOM   2495  CB  ASN    51      40.128  21.895  -0.955  1.00 10.00      B   
ATOM   2496  CG  ASN    51      41.620  22.186  -0.971  1.00 10.00      B   
ATOM   2497  OD1 ASN    51      42.417  21.411  -1.497  1.00 10.00      B   
ATOM   2498  ND2 ASN    51      42.009  23.314  -0.396  1.00 10.00      B   
ATOM   2499 HD21 ASN    51      41.322  23.893   0.004  1.00 10.00      B   
ATOM   2500 HD22 ASN    51      42.968  23.529  -0.398  1.00 10.00      B   
ATOM   2501  C   ASN    51      39.922  19.692  -2.169  1.00 10.00      B   
ATOM   2502  O   ASN    51      40.155  19.123  -1.099  1.00 10.00      B   
ATOM   2503  N   GLU    52      39.857  19.059  -3.331  1.00 10.00      B   
ATOM   2504  HN  GLU    52      39.637  19.576  -4.138  1.00 10.00      B   
ATOM   2505  CA  GLU    52      40.095  17.633  -3.457  1.00 10.00      B   
ATOM   2506  CB  GLU    52      39.075  17.011  -4.417  1.00 10.00      B   
ATOM   2507  CG  GLU    52      37.667  16.909  -3.851  1.00 10.00      B   
ATOM   2508  CD  GLU    52      36.643  16.493  -4.887  1.00 10.00      B   
ATOM   2509  OE1 GLU    52      35.523  17.043  -4.870  1.00 10.00      B   
ATOM   2510  OE2 GLU    52      36.947  15.608  -5.717  1.00 10.00      B   
ATOM   2511  C   GLU    52      41.507  17.386  -3.971  1.00 10.00      B   
ATOM   2512  O   GLU    52      41.996  18.119  -4.833  1.00 10.00      B   
ATOM   2513  N   PRO    53      42.187  16.366  -3.430  1.00 10.00      B   
ATOM   2514  CA  PRO    53      43.549  16.020  -3.846  1.00 10.00      B   
ATOM   2515  CB  PRO    53      43.950  14.906  -2.871  1.00 10.00      B   
ATOM   2516  CG  PRO    53      42.659  14.331  -2.401  1.00 10.00      B   
ATOM   2517  CD  PRO    53      41.689  15.475  -2.366  1.00 10.00      B   
ATOM   2518  C   PRO    53      43.583  15.505  -5.281  1.00 10.00      B   
ATOM   2519  O   PRO    53      42.556  15.095  -5.831  1.00 10.00      B   
ATOM   2520  N   GLU    54      44.767  15.514  -5.875  1.00 10.00      B   
ATOM   2521  HN  GLU    54      45.549  15.836  -5.373  1.00 10.00      B   
ATOM   2522  CA  GLU    54      44.946  15.057  -7.248  1.00 10.00      B   
ATOM   2523  CB  GLU    54      46.388  15.257  -7.705  1.00 10.00      B   
ATOM   2524  CG  GLU    54      46.819  16.713  -7.717  1.00 10.00      B   
ATOM   2525  CD  GLU    54      48.227  16.896  -8.229  1.00 10.00      B   
ATOM   2526  OE1 GLU    54      49.183  16.571  -7.492  1.00 10.00      B   
ATOM   2527  OE2 GLU    54      48.390  17.368  -9.370  1.00 10.00      B   
ATOM   2528  C   GLU    54      44.521  13.603  -7.411  1.00 10.00      B   
ATOM   2529  O   GLU    54      44.048  13.204  -8.473  1.00 10.00      B   
ATOM   2530  N   TRP    55      44.682  12.821  -6.352  1.00 10.00      B   
ATOM   2531  HN  TRP    55      45.087  13.195  -5.541  1.00 10.00      B   
ATOM   2532  CA  TRP    55      44.292  11.418  -6.372  1.00 10.00      B   
ATOM   2533  CB  TRP    55      44.625  10.737  -5.043  1.00 10.00      B   
ATOM   2534  CG  TRP    55      45.974  10.084  -5.030  1.00 10.00      B   
ATOM   2535  CD1 TRP    55      47.036  10.407  -4.235  1.00 10.00      B   
ATOM   2536  CD2 TRP    55      46.405   8.997  -5.855  1.00 10.00      B   
ATOM   2537  NE1 TRP    55      48.102   9.589  -4.517  1.00 10.00      B   
ATOM   2538  HE1 TRP    55      48.984   9.625  -4.078  1.00 10.00      B   
ATOM   2539  CE2 TRP    55      47.740   8.714  -5.507  1.00 10.00      B   
ATOM   2540  CE3 TRP    55      45.793   8.235  -6.856  1.00 10.00      B   
ATOM   2541  CZ2 TRP    55      48.471   7.702  -6.122  1.00 10.00      B   
ATOM   2542  CZ3 TRP    55      46.520   7.232  -7.464  1.00 10.00      B   
ATOM   2543  CH2 TRP    55      47.845   6.975  -7.096  1.00 10.00      B   
ATOM   2544  C   TRP    55      42.807  11.290  -6.677  1.00 10.00      B   
ATOM   2545  O   TRP    55      42.397  10.448  -7.478  1.00 10.00      B   
ATOM   2546  N   MET    56      42.011  12.151  -6.056  1.00 10.00      B   
ATOM   2547  HN  MET    56      42.406  12.807  -5.443  1.00 10.00      B   
ATOM   2548  CA  MET    56      40.570  12.152  -6.266  1.00 10.00      B   
ATOM   2549  CB  MET    56      39.871  13.046  -5.238  1.00 10.00      B   
ATOM   2550  CG  MET    56      39.412  12.309  -3.991  1.00 10.00      B   
ATOM   2551  SD  MET    56      37.922  11.337  -4.273  1.00 10.00      B   
ATOM   2552  CE  MET    56      36.683  12.632  -4.283  1.00 10.00      B   
ATOM   2553  C   MET    56      40.249  12.616  -7.679  1.00 10.00      B   
ATOM   2554  O   MET    56      39.371  12.065  -8.340  1.00 10.00      B   
ATOM   2555  N   LEU    57      40.988  13.619  -8.143  1.00 10.00      B   
ATOM   2556  HN  LEU    57      41.678  14.011  -7.565  1.00 10.00      B   
ATOM   2557  CA  LEU    57      40.799  14.153  -9.485  1.00 10.00      B   
ATOM   2558  CB  LEU    57      41.708  15.366  -9.707  1.00 10.00      B   
ATOM   2559  CG  LEU    57      41.561  16.090 -11.049  1.00 10.00      B   
ATOM   2560  CD1 LEU    57      41.517  17.594 -10.835  1.00 10.00      B   
ATOM   2561  CD2 LEU    57      42.703  15.720 -11.987  1.00 10.00      B   
ATOM   2562  C   LEU    57      41.089  13.073 -10.523  1.00 10.00      B   
ATOM   2563  O   LEU    57      40.332  12.894 -11.481  1.00 10.00      B   
ATOM   2564  N   GLU    58      42.187  12.350 -10.312  1.00 10.00      B   
ATOM   2565  HN  GLU    58      42.753  12.556  -9.532  1.00 10.00      B   
ATOM   2566  CA  GLU    58      42.584  11.273 -11.210  1.00 10.00      B   
ATOM   2567  CB  GLU    58      43.987  10.764 -10.877  1.00 10.00      B   
ATOM   2568  CG  GLU    58      45.109  11.693 -11.312  1.00 10.00      B   
ATOM   2569  CD  GLU    58      46.476  11.073 -11.118  1.00 10.00      B   
ATOM   2570  OE1 GLU    58      47.190  11.478 -10.174  1.00 10.00      B   
ATOM   2571  OE2 GLU    58      46.844  10.175 -11.906  1.00 10.00      B   
ATOM   2572  C   GLU    58      41.579  10.130 -11.155  1.00 10.00      B   
ATOM   2573  O   GLU    58      41.293   9.503 -12.170  1.00 10.00      B   
ATOM   2574  N   PHE    59      41.041   9.868  -9.968  1.00 10.00      B   
ATOM   2575  HN  PHE    59      41.327  10.390  -9.185  1.00 10.00      B   
ATOM   2576  CA  PHE    59      40.053   8.808  -9.797  1.00 10.00      B   
ATOM   2577  CB  PHE    59      39.677   8.656  -8.322  1.00 10.00      B   
ATOM   2578  CG  PHE    59      38.554   7.689  -8.076  1.00 10.00      B   
ATOM   2579  CD1 PHE    59      38.676   6.354  -8.430  1.00 10.00      B   
ATOM   2580  CD2 PHE    59      37.372   8.118  -7.494  1.00 10.00      B   
ATOM   2581  CE1 PHE    59      37.641   5.467  -8.207  1.00 10.00      B   
ATOM   2582  CE2 PHE    59      36.334   7.235  -7.268  1.00 10.00      B   
ATOM   2583  CZ  PHE    59      36.468   5.908  -7.626  1.00 10.00      B   
ATOM   2584  C   PHE    59      38.810   9.093 -10.632  1.00 10.00      B   
ATOM   2585  O   PHE    59      38.323   8.227 -11.359  1.00 10.00      B   
ATOM   2586  N   ARG    60      38.310  10.318 -10.533  1.00 10.00      B   
ATOM   2587  HN  ARG    60      38.746  10.965  -9.935  1.00 10.00      B   
ATOM   2588  CA  ARG    60      37.130  10.722 -11.287  1.00 10.00      B   
ATOM   2589  CB  ARG    60      36.681  12.126 -10.879  1.00 10.00      B   
ATOM   2590  CG  ARG    60      36.422  12.289  -9.387  1.00 10.00      B   
ATOM   2591  CD  ARG    60      36.096  13.733  -9.029  1.00 10.00      B   
ATOM   2592  NE  ARG    60      36.715  14.681  -9.954  1.00 10.00      B   
ATOM   2593  HE  ARG    60      36.679  14.459 -10.910  1.00 10.00      B   
ATOM   2594  CZ  ARG    60      37.314  15.812  -9.588  1.00 10.00      B   
ATOM   2595  NH1 ARG    60      37.395  16.162  -8.308  1.00 10.00      B   
ATOM   2596 HH11 ARG    60      36.984  15.551  -7.558  1.00 10.00      B   
ATOM   2597 HH12 ARG    60      37.869  17.045  -8.038  1.00 10.00      B   
ATOM   2598  NH2 ARG    60      37.833  16.597 -10.519  1.00 10.00      B   
ATOM   2599 HH21 ARG    60      37.772  16.325 -11.528  1.00 10.00      B   
ATOM   2600 HH22 ARG    60      38.298  17.496 -10.254  1.00 10.00      B   
ATOM   2601  C   ARG    60      37.429  10.673 -12.781  1.00 10.00      B   
ATOM   2602  O   ARG    60      36.574  10.310 -13.588  1.00 10.00      B   
ATOM   2603  N   LEU    61      38.660  11.033 -13.136  1.00 10.00      B   
ATOM   2604  HN  LEU    61      39.294  11.321 -12.441  1.00 10.00      B   
ATOM   2605  CA  LEU    61      39.093  11.012 -14.527  1.00 10.00      B   
ATOM   2606  CB  LEU    61      40.457  11.697 -14.676  1.00 10.00      B   
ATOM   2607  CG  LEU    61      41.066  11.720 -16.081  1.00 10.00      B   
ATOM   2608  CD1 LEU    61      40.140  12.422 -17.064  1.00 10.00      B   
ATOM   2609  CD2 LEU    61      42.432  12.388 -16.059  1.00 10.00      B   
ATOM   2610  C   LEU    61      39.153   9.569 -15.024  1.00 10.00      B   
ATOM   2611  O   LEU    61      38.694   9.257 -16.122  1.00 10.00      B   
ATOM   2612  N   ASN    62      39.706   8.691 -14.194  1.00 10.00      B   
ATOM   2613  HN  ASN    62      40.064   9.008 -13.333  1.00 10.00      B   
ATOM   2614  CA  ASN    62      39.811   7.276 -14.521  1.00 10.00      B   
ATOM   2615  CB  ASN    62      40.537   6.527 -13.399  1.00 10.00      B   
ATOM   2616  CG  ASN    62      41.982   6.213 -13.728  1.00 10.00      B   
ATOM   2617  OD1 ASN    62      42.334   5.970 -14.884  1.00 10.00      B   
ATOM   2618  ND2 ASN    62      42.831   6.209 -12.711  1.00 10.00      B   
ATOM   2619 HD21 ASN    62      42.481   6.406 -11.813  1.00 10.00      B   
ATOM   2620 HD22 ASN    62      43.777   6.018 -12.894  1.00 10.00      B   
ATOM   2621  C   ASN    62      38.424   6.682 -14.712  1.00 10.00      B   
ATOM   2622  O   ASN    62      38.166   5.970 -15.684  1.00 10.00      B   
ATOM   2623  N   ALA    63      37.530   6.997 -13.783  1.00 10.00      B   
ATOM   2624  HN  ALA    63      37.805   7.571 -13.032  1.00 10.00      B   
ATOM   2625  CA  ALA    63      36.161   6.511 -13.833  1.00 10.00      B   
ATOM   2626  CB  ALA    63      35.390   6.961 -12.601  1.00 10.00      B   
ATOM   2627  C   ALA    63      35.463   6.989 -15.101  1.00 10.00      B   
ATOM   2628  O   ALA    63      34.806   6.209 -15.789  1.00 10.00      B   
ATOM   2629  N   TYR    64      35.625   8.269 -15.410  1.00 10.00      B   
ATOM   2630  HN  TYR    64      36.166   8.838 -14.818  1.00 10.00      B   
ATOM   2631  CA  TYR    64      35.018   8.858 -16.596  1.00 10.00      B   
ATOM   2632  CB  TYR    64      35.188  10.381 -16.580  1.00 10.00      B   
ATOM   2633  CG  TYR    64      35.015  11.046 -17.928  1.00 10.00      B   
ATOM   2634  CD1 TYR    64      33.752  11.255 -18.472  1.00 10.00      B   
ATOM   2635  CD2 TYR    64      36.119  11.463 -18.661  1.00 10.00      B   
ATOM   2636  CE1 TYR    64      33.597  11.862 -19.705  1.00 10.00      B   
ATOM   2637  CE2 TYR    64      35.972  12.068 -19.890  1.00 10.00      B   
ATOM   2638  CZ  TYR    64      34.711  12.265 -20.410  1.00 10.00      B   
ATOM   2639  OH  TYR    64      34.568  12.873 -21.636  1.00 10.00      B   
ATOM   2640  HH  TYR    64      35.330  12.652 -22.192  1.00 10.00      B   
ATOM   2641  C   TYR    64      35.614   8.263 -17.869  1.00 10.00      B   
ATOM   2642  O   TYR    64      34.892   7.963 -18.824  1.00 10.00      B   
ATOM   2643  N   ARG    65      36.933   8.098 -17.878  1.00 10.00      B   
ATOM   2644  HN  ARG    65      37.457   8.370 -17.088  1.00 10.00      B   
ATOM   2645  CA  ARG    65      37.626   7.539 -19.032  1.00 10.00      B   
ATOM   2646  CB  ARG    65      39.146   7.585 -18.829  1.00 10.00      B   
ATOM   2647  CG  ARG    65      39.953   7.233 -20.070  1.00 10.00      B   
ATOM   2648  CD  ARG    65      39.603   8.143 -21.238  1.00 10.00      B   
ATOM   2649  NE  ARG    65      40.242   7.709 -22.480  1.00 10.00      B   
ATOM   2650  HE  ARG    65      41.105   8.126 -22.711  1.00 10.00      B   
ATOM   2651  CZ  ARG    65      39.725   6.800 -23.310  1.00 10.00      B   
ATOM   2652  NH1 ARG    65      38.558   6.224 -23.036  1.00 10.00      B   
ATOM   2653 HH11 ARG    65      38.039   6.473 -22.170  1.00 10.00      B   
ATOM   2654 HH12 ARG    65      38.149   5.511 -23.700  1.00 10.00      B   
ATOM   2655  NH2 ARG    65      40.383   6.463 -24.411  1.00 10.00      B   
ATOM   2656 HH21 ARG    65      41.301   6.909 -24.628  1.00 10.00      B   
ATOM   2657 HH22 ARG    65      39.988   5.752 -25.062  1.00 10.00      B   
ATOM   2658  C   ARG    65      37.156   6.112 -19.310  1.00 10.00      B   
ATOM   2659  O   ARG    65      36.903   5.745 -20.459  1.00 10.00      B   
ATOM   2660  N   ALA    66      37.028   5.321 -18.249  1.00 10.00      B   
ATOM   2661  HN  ALA    66      37.252   5.677 -17.357  1.00 10.00      B   
ATOM   2662  CA  ALA    66      36.575   3.940 -18.366  1.00 10.00      B   
ATOM   2663  CB  ALA    66      36.785   3.202 -17.051  1.00 10.00      B   
ATOM   2664  C   ALA    66      35.107   3.899 -18.774  1.00 10.00      B   
ATOM   2665  O   ALA    66      34.676   3.007 -19.499  1.00 10.00      B   
ATOM   2666  N   TRP    67      34.349   4.888 -18.310  1.00 10.00      B   
ATOM   2667  HN  TRP    67      34.759   5.561 -17.724  1.00 10.00      B   
ATOM   2668  CA  TRP    67      32.923   4.994 -18.622  1.00 10.00      B   
ATOM   2669  CB  TRP    67      32.303   6.150 -17.832  1.00 10.00      B   
ATOM   2670  CG  TRP    67      30.924   5.874 -17.316  1.00 10.00      B   
ATOM   2671  CD1 TRP    67      30.587   5.047 -16.287  1.00 10.00      B   
ATOM   2672  CD2 TRP    67      29.696   6.431 -17.797  1.00 10.00      B   
ATOM   2673  NE1 TRP    67      29.229   5.056 -16.094  1.00 10.00      B   
ATOM   2674  HE1 TRP    67      28.742   4.540 -15.408  1.00 10.00      B   
ATOM   2675  CE2 TRP    67      28.658   5.897 -17.011  1.00 10.00      B   
ATOM   2676  CE3 TRP    67      29.375   7.330 -18.816  1.00 10.00      B   
ATOM   2677  CZ2 TRP    67      27.321   6.233 -17.211  1.00 10.00      B   
ATOM   2678  CZ3 TRP    67      28.049   7.663 -19.014  1.00 10.00      B   
ATOM   2679  CH2 TRP    67      27.038   7.116 -18.216  1.00 10.00      B   
ATOM   2680  C   TRP    67      32.711   5.216 -20.120  1.00 10.00      B   
ATOM   2681  O   TRP    67      31.648   4.920 -20.666  1.00 10.00      B   
ATOM   2682  N   LEU    68      33.738   5.737 -20.781  1.00 10.00      B   
ATOM   2683  HN  LEU    68      34.558   5.954 -20.290  1.00 10.00      B   
ATOM   2684  CA  LEU    68      33.679   5.993 -22.215  1.00 10.00      B   
ATOM   2685  CB  LEU    68      34.722   7.036 -22.625  1.00 10.00      B   
ATOM   2686  CG  LEU    68      34.456   8.480 -22.203  1.00 10.00      B   
ATOM   2687  CD1 LEU    68      35.691   9.333 -22.447  1.00 10.00      B   
ATOM   2688  CD2 LEU    68      33.261   9.046 -22.956  1.00 10.00      B   
ATOM   2689  C   LEU    68      33.907   4.707 -23.003  1.00 10.00      B   
ATOM   2690  O   LEU    68      33.556   4.619 -24.182  1.00 10.00      B   
ATOM   2691  N   GLU    69      34.497   3.715 -22.348  1.00 10.00      B   
ATOM   2692  HN  GLU    69      34.744   3.840 -21.407  1.00 10.00      B   
ATOM   2693  CA  GLU    69      34.779   2.437 -22.989  1.00 10.00      B   
ATOM   2694  CB  GLU    69      36.159   1.916 -22.570  1.00 10.00      B   
ATOM   2695  CG  GLU    69      37.314   2.846 -22.907  1.00 10.00      B   
ATOM   2696  CD  GLU    69      37.335   3.247 -24.368  1.00 10.00      B   
ATOM   2697  OE1 GLU    69      37.215   2.359 -25.239  1.00 10.00      B   
ATOM   2698  OE2 GLU    69      37.477   4.457 -24.651  1.00 10.00      B   
ATOM   2699  C   GLU    69      33.712   1.404 -22.652  1.00 10.00      B   
ATOM   2700  O   GLU    69      33.764   0.267 -23.118  1.00 10.00      B   
ATOM   2701  N   MET    70      32.748   1.802 -21.838  1.00 10.00      B   
ATOM   2702  HN  MET    70      32.746   2.726 -21.509  1.00 10.00      B   
ATOM   2703  CA  MET    70      31.674   0.903 -21.443  1.00 10.00      B   
ATOM   2704  CB  MET    70      31.453   0.946 -19.930  1.00 10.00      B   
ATOM   2705  CG  MET    70      32.614   0.398 -19.115  1.00 10.00      B   
ATOM   2706  SD  MET    70      32.991  -1.323 -19.499  1.00 10.00      B   
ATOM   2707  CE  MET    70      31.576  -2.146 -18.769  1.00 10.00      B   
ATOM   2708  C   MET    70      30.390   1.257 -22.174  1.00 10.00      B   
ATOM   2709  O   MET    70      30.156   2.419 -22.508  1.00 10.00      B   
ATOM   2710  N   GLU    71      29.568   0.256 -22.437  1.00 10.00      B   
ATOM   2711  HN  GLU    71      29.809  -0.654 -22.155  1.00 10.00      B   
ATOM   2712  CA  GLU    71      28.309   0.473 -23.132  1.00 10.00      B   
ATOM   2713  CB  GLU    71      28.081  -0.606 -24.189  1.00 10.00      B   
ATOM   2714  CG  GLU    71      28.232  -0.115 -25.617  1.00 10.00      B   
ATOM   2715  CD  GLU    71      27.369   1.095 -25.903  1.00 10.00      B   
ATOM   2716  OE1 GLU    71      26.155   1.052 -25.603  1.00 10.00      B   
ATOM   2717  OE2 GLU    71      27.897   2.097 -26.426  1.00 10.00      B   
ATOM   2718  C   GLU    71      27.138   0.514 -22.155  1.00 10.00      B   
ATOM   2719  O   GLU    71      27.305   0.269 -20.958  1.00 10.00      B   
ATOM   2720  N   GLU    72      25.954   0.815 -22.676  1.00 10.00      B   
ATOM   2721  HN  GLU    72      25.886   0.971 -23.645  1.00 10.00      B   
ATOM   2722  CA  GLU    72      24.747   0.901 -21.865  1.00 10.00      B   
ATOM   2723  CB  GLU    72      23.816   1.968 -22.446  1.00 10.00      B   
ATOM   2724  CG  GLU    72      22.715   2.434 -21.509  1.00 10.00      B   
ATOM   2725  CD  GLU    72      21.800   3.451 -22.161  1.00 10.00      B   
ATOM   2726  OE1 GLU    72      22.311   4.445 -22.726  1.00 10.00      B   
ATOM   2727  OE2 GLU    72      20.565   3.263 -22.118  1.00 10.00      B   
ATOM   2728  C   GLU    72      24.032  -0.446 -21.834  1.00 10.00      B   
ATOM   2729  O   GLU    72      23.435  -0.861 -22.829  1.00 10.00      B   
ATOM   2730  N   PRO    73      24.078  -1.150 -20.694  1.00 10.00      B   
ATOM   2731  CA  PRO    73      23.441  -2.453 -20.544  1.00 10.00      B   
ATOM   2732  CB  PRO    73      24.140  -3.067 -19.320  1.00 10.00      B   
ATOM   2733  CG  PRO    73      25.139  -2.051 -18.856  1.00 10.00      B   
ATOM   2734  CD  PRO    73      24.737  -0.736 -19.455  1.00 10.00      B   
ATOM   2735  C   PRO    73      21.946  -2.313 -20.283  1.00 10.00      B   
ATOM   2736  O   PRO    73      21.512  -1.424 -19.548  1.00 10.00      B   
ATOM   2737  N   HIS    74      21.162  -3.180 -20.900  1.00 10.00      B   
ATOM   2738  HN  HIS    74      21.567  -3.858 -21.489  1.00 10.00      B   
ATOM   2739  CA  HIS    74      19.714  -3.164 -20.735  1.00 10.00      B   
ATOM   2740  CB  HIS    74      19.021  -2.701 -22.024  1.00 10.00      B   
ATOM   2741  CG  HIS    74      18.952  -1.212 -22.171  1.00 10.00      B   
ATOM   2742  ND1 HIS    74      17.773  -0.502 -22.111  1.00 10.00      B   
ATOM   2743  HD1 HIS    74      16.874  -0.884 -21.985  1.00 10.00      B   
ATOM   2744  CD2 HIS    74      19.929  -0.296 -22.364  1.00 10.00      B   
ATOM   2745  CE1 HIS    74      18.028   0.783 -22.257  1.00 10.00      B   
ATOM   2746  NE2 HIS    74      19.327   0.934 -22.410  1.00 10.00      B   
ATOM   2747  HE2 HIS    74      19.791   1.801 -22.518  1.00 10.00      B   
ATOM   2748  C   HIS    74      19.217  -4.545 -20.330  1.00 10.00      B   
ATOM   2749  O   HIS    74      18.231  -5.052 -20.870  1.00 10.00      B   
ATOM   2750  N   TRP    75      19.901  -5.141 -19.361  1.00 10.00      B   
ATOM   2751  HN  TRP    75      20.663  -4.671 -18.953  1.00 10.00      B   
ATOM   2752  CA  TRP    75      19.552  -6.470 -18.877  1.00 10.00      B   
ATOM   2753  CB  TRP    75      20.789  -7.179 -18.323  1.00 10.00      B   
ATOM   2754  CG  TRP    75      21.907  -7.283 -19.315  1.00 10.00      B   
ATOM   2755  CD1 TRP    75      23.194  -6.866 -19.146  1.00 10.00      B   
ATOM   2756  CD2 TRP    75      21.832  -7.830 -20.638  1.00 10.00      B   
ATOM   2757  NE1 TRP    75      23.927  -7.123 -20.278  1.00 10.00      B   
ATOM   2758  HE1 TRP    75      24.879  -6.917 -20.402  1.00 10.00      B   
ATOM   2759  CE2 TRP    75      23.113  -7.714 -21.210  1.00 10.00      B   
ATOM   2760  CE3 TRP    75      20.807  -8.407 -21.393  1.00 10.00      B   
ATOM   2761  CZ2 TRP    75      23.397  -8.153 -22.500  1.00 10.00      B   
ATOM   2762  CZ3 TRP    75      21.090  -8.842 -22.674  1.00 10.00      B   
ATOM   2763  CH2 TRP    75      22.374  -8.714 -23.214  1.00 10.00      B   
ATOM   2764  C   TRP    75      18.447  -6.406 -17.827  1.00 10.00      B   
ATOM   2765  O   TRP    75      17.995  -7.435 -17.318  1.00 10.00      B   
ATOM   2766  N   LEU    76      18.026  -5.190 -17.501  1.00 10.00      B   
ATOM   2767  HN  LEU    76      18.447  -4.414 -17.923  1.00 10.00      B   
ATOM   2768  CA  LEU    76      16.961  -4.978 -16.529  1.00 10.00      B   
ATOM   2769  CB  LEU    76      17.140  -3.631 -15.815  1.00 10.00      B   
ATOM   2770  CG  LEU    76      17.274  -2.393 -16.710  1.00 10.00      B   
ATOM   2771  CD1 LEU    76      16.457  -1.239 -16.149  1.00 10.00      B   
ATOM   2772  CD2 LEU    76      18.735  -1.990 -16.850  1.00 10.00      B   
ATOM   2773  C   LEU    76      15.594  -5.050 -17.211  1.00 10.00      B   
ATOM   2774  O   LEU    76      15.416  -5.778 -18.190  1.00 10.00      B   
ATOM   2775  N   LYS    77      14.632  -4.296 -16.698  1.00 10.00      B   
ATOM   2776  HN  LYS    77      14.828  -3.732 -15.924  1.00 10.00      B   
ATOM   2777  CA  LYS    77      13.295  -4.284 -17.267  1.00 10.00      B   
ATOM   2778  CB  LYS    77      12.245  -4.179 -16.161  1.00 10.00      B   
ATOM   2779  CG  LYS    77      12.455  -5.167 -15.026  1.00 10.00      B   
ATOM   2780  CD  LYS    77      11.142  -5.743 -14.535  1.00 10.00      B   
ATOM   2781  CE  LYS    77      11.366  -6.669 -13.355  1.00 10.00      B   
ATOM   2782  NZ  LYS    77      10.131  -7.401 -12.971  1.00 10.00      B   
ATOM   2783  HZ1 LYS    77       9.430  -6.744 -12.567  1.00 10.00      B   
ATOM   2784  HZ2 LYS    77      10.357  -8.130 -12.257  1.00 10.00      B   
ATOM   2785  HZ3 LYS    77       9.715  -7.868 -13.804  1.00 10.00      B   
ATOM   2786  C   LYS    77      13.147  -3.138 -18.260  1.00 10.00      B   
ATOM   2787  O   LYS    77      14.135  -2.494 -18.621  1.00 10.00      B   
ATOM   2788  N   ALA    78      11.921  -2.898 -18.703  1.00 10.00      B   
ATOM   2789  HN  ALA    78      11.185  -3.460 -18.385  1.00 10.00      B   
ATOM   2790  CA  ALA    78      11.631  -1.834 -19.659  1.00 10.00      B   
ATOM   2791  CB  ALA    78      10.147  -1.814 -19.981  1.00 10.00      B   
ATOM   2792  C   ALA    78      12.081  -0.469 -19.144  1.00 10.00      B   
ATOM   2793  O   ALA    78      11.607   0.005 -18.113  1.00 10.00      B   
ATOM   2794  N   HIS    79      12.998   0.157 -19.868  1.00 10.00      B   
ATOM   2795  HN  HIS    79      13.335  -0.273 -20.682  1.00 10.00      B   
ATOM   2796  CA  HIS    79      13.514   1.469 -19.486  1.00 10.00      B   
ATOM   2797  CB  HIS    79      15.017   1.556 -19.773  1.00 10.00      B   
ATOM   2798  CG  HIS    79      15.690   2.766 -19.196  1.00 10.00      B   
ATOM   2799  ND1 HIS    79      16.113   3.830 -19.963  1.00 10.00      B   
ATOM   2800  HD1 HIS    79      16.006   3.916 -20.940  1.00 10.00      B   
ATOM   2801  CD2 HIS    79      16.032   3.067 -17.920  1.00 10.00      B   
ATOM   2802  CE1 HIS    79      16.688   4.729 -19.188  1.00 10.00      B   
ATOM   2803  NE2 HIS    79      16.652   4.290 -17.945  1.00 10.00      B   
ATOM   2804  HE2 HIS    79      17.023   4.761 -17.168  1.00 10.00      B   
ATOM   2805  C   HIS    79      12.771   2.582 -20.223  1.00 10.00      B   
ATOM   2806  O   HIS    79      12.249   2.367 -21.323  1.00 10.00      B   
ATOM   2807  N   GLU   157      23.550  13.278  17.976  1.00 10.00      B   
ATOM   2808  HN  GLU   157      24.524  13.318  18.098  1.00 10.00      B   
ATOM   2809  CA  GLU   157      22.693  14.057  18.859  1.00 10.00      B   
ATOM   2810  CB  GLU   157      22.023  13.144  19.892  1.00 10.00      B   
ATOM   2811  CG  GLU   157      20.785  13.738  20.551  1.00 10.00      B   
ATOM   2812  CD  GLU   157      19.680  14.051  19.560  1.00 10.00      B   
ATOM   2813  OE1 GLU   157      18.704  13.272  19.487  1.00 10.00      B   
ATOM   2814  OE2 GLU   157      19.775  15.081  18.856  1.00 10.00      B   
ATOM   2815  C   GLU   157      23.495  15.163  19.547  1.00 10.00      B   
ATOM   2816  O   GLU   157      23.156  15.606  20.646  1.00 10.00      B   
ATOM   2817  N   LYS   158      24.559  15.608  18.879  1.00 10.00      B   
ATOM   2818  HN  LYS   158      24.769  15.213  18.006  1.00 10.00      B   
ATOM   2819  CA  LYS   158      25.426  16.668  19.400  1.00 10.00      B   
ATOM   2820  CB  LYS   158      24.647  17.974  19.588  1.00 10.00      B   
ATOM   2821  CG  LYS   158      24.059  18.538  18.309  1.00 10.00      B   
ATOM   2822  CD  LYS   158      23.236  19.780  18.589  1.00 10.00      B   
ATOM   2823  CE  LYS   158      22.660  20.358  17.311  1.00 10.00      B   
ATOM   2824  NZ  LYS   158      22.009  21.672  17.540  1.00 10.00      B   
ATOM   2825  HZ1 LYS   158      21.218  21.567  18.206  1.00 10.00      B   
ATOM   2826  HZ2 LYS   158      21.644  22.053  16.647  1.00 10.00      B   
ATOM   2827  HZ3 LYS   158      22.695  22.346  17.936  1.00 10.00      B   
ATOM   2828  C   LYS   158      26.094  16.255  20.708  1.00 10.00      B   
ATOM   2829  O   LYS   158      26.239  17.059  21.631  1.00 10.00      B   
ATOM   2830  N   LEU   159      26.516  15.004  20.771  1.00 10.00      B   
ATOM   2831  HN  LEU   159      26.409  14.425  19.988  1.00 10.00      B   
ATOM   2832  CA  LEU   159      27.161  14.472  21.962  1.00 10.00      B   
ATOM   2833  CB  LEU   159      26.670  13.047  22.229  1.00 10.00      B   
ATOM   2834  CG  LEU   159      25.165  12.879  22.443  1.00 10.00      B   
ATOM   2835  CD1 LEU   159      24.799  11.405  22.517  1.00 10.00      B   
ATOM   2836  CD2 LEU   159      24.721  13.606  23.701  1.00 10.00      B   
ATOM   2837  C   LEU   159      28.674  14.474  21.800  1.00 10.00      B   
ATOM   2838  O   LEU   159      29.191  14.753  20.716  1.00 10.00      B   
ATOM   2839  N   ALA   160      29.377  14.169  22.884  1.00 10.00      B   
ATOM   2840  HN  ALA   160      28.905  13.966  23.718  1.00 10.00      B   
ATOM   2841  CA  ALA   160      30.831  14.119  22.864  1.00 10.00      B   
ATOM   2842  CB  ALA   160      31.385  14.113  24.282  1.00 10.00      B   
ATOM   2843  C   ALA   160      31.288  12.880  22.109  1.00 10.00      B   
ATOM   2844  O   ALA   160      31.250  11.764  22.638  1.00 10.00      B   
ATOM   2845  N   GLU   161      31.699  13.079  20.865  1.00 10.00      B   
ATOM   2846  HN  GLU   161      31.706  13.999  20.499  1.00 10.00      B   
ATOM   2847  CA  GLU   161      32.143  11.984  20.024  1.00 10.00      B   
ATOM   2848  CB  GLU   161      32.363  12.443  18.575  1.00 10.00      B   
ATOM   2849  CG  GLU   161      33.385  13.559  18.398  1.00 10.00      B   
ATOM   2850  CD  GLU   161      32.771  14.942  18.422  1.00 10.00      B   
ATOM   2851  OE1 GLU   161      32.249  15.352  19.480  1.00 10.00      B   
ATOM   2852  OE2 GLU   161      32.828  15.639  17.384  1.00 10.00      B   
ATOM   2853  C   GLU   161      33.386  11.298  20.584  1.00 10.00      B   
ATOM   2854  O   GLU   161      34.464  11.886  20.661  1.00 10.00      B   
ATOM   2855  N   GLN   162      33.223  10.051  20.992  1.00 10.00      B   
ATOM   2856  HN  GLN   162      32.332   9.643  20.937  1.00 10.00      B   
ATOM   2857  CA  GLN   162      34.331   9.274  21.529  1.00 10.00      B   
ATOM   2858  CB  GLN   162      33.840   8.293  22.598  1.00 10.00      B   
ATOM   2859  CG  GLN   162      33.391   8.961  23.888  1.00 10.00      B   
ATOM   2860  CD  GLN   162      32.706   7.998  24.838  1.00 10.00      B   
ATOM   2861  OE1 GLN   162      31.491   7.812  24.782  1.00 10.00      B   
ATOM   2862  NE2 GLN   162      33.478   7.379  25.718  1.00 10.00      B   
ATOM   2863 HE21 GLN   162      34.442   7.568  25.705  1.00 10.00      B   
ATOM   2864 HE22 GLN   162      33.060   6.751  26.344  1.00 10.00      B   
ATOM   2865  C   GLN   162      35.037   8.536  20.396  1.00 10.00      B   
ATOM   2866  O   GLN   162      35.124   7.309  20.388  1.00 10.00      B   
ATOM   2867  N   GLY   163      35.518   9.301  19.427  1.00 10.00      B   
ATOM   2868  HN  GLY   163      35.415  10.276  19.493  1.00 10.00      B   
ATOM   2869  CA  GLY   163      36.198   8.724  18.283  1.00 10.00      B   
ATOM   2870  C   GLY   163      35.240   8.482  17.132  1.00 10.00      B   
ATOM   2871  O   GLY   163      35.642   8.445  15.969  1.00 10.00      B   
ATOM   2872  N   ILE   164      33.967   8.318  17.471  1.00 10.00      B   
ATOM   2873  HN  ILE   164      33.724   8.356  18.418  1.00 10.00      B   
ATOM   2874  CA  ILE   164      32.922   8.078  16.482  1.00 10.00      B   
ATOM   2875  CB  ILE   164      31.561   7.808  17.162  1.00 10.00      B   
ATOM   2876  CG1 ILE   164      31.708   6.766  18.275  1.00 10.00      B   
ATOM   2877  CG2 ILE   164      30.527   7.355  16.138  1.00 10.00      B   
ATOM   2878  CD1 ILE   164      30.474   6.618  19.140  1.00 10.00      B   
ATOM   2879  C   ILE   164      32.781   9.277  15.553  1.00 10.00      B   
ATOM   2880  O   ILE   164      32.654  10.414  16.012  1.00 10.00      B   
ATOM   2881  N   ILE   165      32.819   9.022  14.255  1.00 10.00      B   
ATOM   2882  HN  ILE   165      32.927   8.091  13.954  1.00 10.00      B   
ATOM   2883  CA  ILE   165      32.699  10.081  13.262  1.00 10.00      B   
ATOM   2884  CB  ILE   165      33.853  10.033  12.238  1.00 10.00      B   
ATOM   2885  CG1 ILE   165      35.204  10.020  12.956  1.00 10.00      B   
ATOM   2886  CG2 ILE   165      33.768  11.218  11.282  1.00 10.00      B   
ATOM   2887  CD1 ILE   165      36.373   9.720  12.047  1.00 10.00      B   
ATOM   2888  C   ILE   165      31.376   9.967  12.519  1.00 10.00      B   
ATOM   2889  O   ILE   165      31.092   8.943  11.901  1.00 10.00      B   
ATOM   2890  N   PHE   166      30.571  11.014  12.599  1.00 10.00      B   
ATOM   2891  HN  PHE   166      30.847  11.789  13.134  1.00 10.00      B   
ATOM   2892  CA  PHE   166      29.282  11.049  11.927  1.00 10.00      B   
ATOM   2893  CB  PHE   166      28.150  10.825  12.940  1.00 10.00      B   
ATOM   2894  CG  PHE   166      26.767  10.856  12.344  1.00 10.00      B   
ATOM   2895  CD1 PHE   166      26.409   9.974  11.336  1.00 10.00      B   
ATOM   2896  CD2 PHE   166      25.824  11.766  12.798  1.00 10.00      B   
ATOM   2897  CE1 PHE   166      25.138   9.999  10.794  1.00 10.00      B   
ATOM   2898  CE2 PHE   166      24.552  11.796  12.260  1.00 10.00      B   
ATOM   2899  CZ  PHE   166      24.209  10.911  11.256  1.00 10.00      B   
ATOM   2900  C   PHE   166      29.109  12.388  11.223  1.00 10.00      B   
ATOM   2901  O   PHE   166      28.891  13.410  11.872  1.00 10.00      B   
ATOM   2902  N   CYS   167      29.226  12.380   9.902  1.00 10.00      B   
ATOM   2903  HN  CYS   167      29.405  11.529   9.440  1.00 10.00      B   
ATOM   2904  CA  CYS   167      29.091  13.597   9.113  1.00 10.00      B   
ATOM   2905  CB  CYS   167      30.363  14.437   9.225  1.00 10.00      B   
ATOM   2906  SG  CYS   167      31.892  13.478   9.104  1.00 10.00      B   
ATOM   2907  HG  CYS   167      31.573  12.252   8.710  1.00 10.00      B   
ATOM   2908  C   CYS   167      28.808  13.258   7.656  1.00 10.00      B   
ATOM   2909  O   CYS   167      28.767  12.083   7.285  1.00 10.00      B   
ATOM   2910  N   SER   168      28.627  14.282   6.834  1.00 10.00      B   
ATOM   2911  HN  SER   168      28.693  15.200   7.187  1.00 10.00      B   
ATOM   2912  CA  SER   168      28.341  14.087   5.422  1.00 10.00      B   
ATOM   2913  CB  SER   168      27.721  15.348   4.830  1.00 10.00      B   
ATOM   2914  OG  SER   168      26.825  15.958   5.746  1.00 10.00      B   
ATOM   2915  HG  SER   168      27.338  16.426   6.428  1.00 10.00      B   
ATOM   2916  C   SER   168      29.598  13.711   4.645  1.00 10.00      B   
ATOM   2917  O   SER   168      30.716  13.812   5.159  1.00 10.00      B   
ATOM   2918  N   PHE   169      29.398  13.294   3.399  1.00 10.00      B   
ATOM   2919  HN  PHE   169      28.478  13.257   3.059  1.00 10.00      B   
ATOM   2920  CA  PHE   169      30.486  12.884   2.520  1.00 10.00      B   
ATOM   2921  CB  PHE   169      29.916  12.475   1.158  1.00 10.00      B   
ATOM   2922  CG  PHE   169      30.844  11.659   0.305  1.00 10.00      B   
ATOM   2923  CD1 PHE   169      31.063  10.321   0.583  1.00 10.00      B   
ATOM   2924  CD2 PHE   169      31.490  12.227  -0.781  1.00 10.00      B   
ATOM   2925  CE1 PHE   169      31.909   9.563  -0.204  1.00 10.00      B   
ATOM   2926  CE2 PHE   169      32.338  11.476  -1.572  1.00 10.00      B   
ATOM   2927  CZ  PHE   169      32.548  10.142  -1.283  1.00 10.00      B   
ATOM   2928  C   PHE   169      31.517  13.998   2.340  1.00 10.00      B   
ATOM   2929  O   PHE   169      32.710  13.793   2.568  1.00 10.00      B   
ATOM   2930  N   GLY   170      31.048  15.179   1.949  1.00 10.00      B   
ATOM   2931  HN  GLY   170      30.083  15.291   1.807  1.00 10.00      B   
ATOM   2932  CA  GLY   170      31.942  16.305   1.732  1.00 10.00      B   
ATOM   2933  C   GLY   170      32.645  16.764   2.996  1.00 10.00      B   
ATOM   2934  O   GLY   170      33.823  17.125   2.962  1.00 10.00      B   
ATOM   2935  N   GLU   171      31.924  16.741   4.110  1.00 10.00      B   
ATOM   2936  HN  GLU   171      30.995  16.434   4.067  1.00 10.00      B   
ATOM   2937  CA  GLU   171      32.474  17.159   5.394  1.00 10.00      B   
ATOM   2938  CB  GLU   171      31.378  17.178   6.462  1.00 10.00      B   
ATOM   2939  CG  GLU   171      30.215  18.099   6.151  1.00 10.00      B   
ATOM   2940  CD  GLU   171      29.150  18.066   7.226  1.00 10.00      B   
ATOM   2941  OE1 GLU   171      28.567  16.983   7.456  1.00 10.00      B   
ATOM   2942  OE2 GLU   171      28.877  19.125   7.835  1.00 10.00      B   
ATOM   2943  C   GLU   171      33.600  16.234   5.842  1.00 10.00      B   
ATOM   2944  O   GLU   171      34.675  16.693   6.241  1.00 10.00      B   
ATOM   2945  N   ALA   172      33.352  14.930   5.754  1.00 10.00      B   
ATOM   2946  HN  ALA   172      32.483  14.633   5.401  1.00 10.00      B   
ATOM   2947  CA  ALA   172      34.324  13.925   6.170  1.00 10.00      B   
ATOM   2948  CB  ALA   172      33.715  12.535   6.104  1.00 10.00      B   
ATOM   2949  C   ALA   172      35.612  13.979   5.355  1.00 10.00      B   
ATOM   2950  O   ALA   172      36.697  13.811   5.904  1.00 10.00      B   
ATOM   2951  N   ILE   173      35.486  14.223   4.053  1.00 10.00      B   
ATOM   2952  HN  ILE   173      34.589  14.364   3.682  1.00 10.00      B   
ATOM   2953  CA  ILE   173      36.646  14.290   3.156  1.00 10.00      B   
ATOM   2954  CB  ILE   173      36.217  14.597   1.697  1.00 10.00      B   
ATOM   2955  CG1 ILE   173      35.427  13.424   1.114  1.00 10.00      B   
ATOM   2956  CG2 ILE   173      37.417  14.921   0.811  1.00 10.00      B   
ATOM   2957  CD1 ILE   173      34.827  13.712  -0.244  1.00 10.00      B   
ATOM   2958  C   ILE   173      37.673  15.328   3.621  1.00 10.00      B   
ATOM   2959  O   ILE   173      38.881  15.095   3.553  1.00 10.00      B   
ATOM   2960  N   HIS   174      37.190  16.460   4.115  1.00 10.00      B   
ATOM   2961  HN  HIS   174      36.219  16.581   4.179  1.00 10.00      B   
ATOM   2962  CA  HIS   174      38.078  17.525   4.563  1.00 10.00      B   
ATOM   2963  CB  HIS   174      37.419  18.891   4.356  1.00 10.00      B   
ATOM   2964  CG  HIS   174      38.392  20.026   4.247  1.00 10.00      B   
ATOM   2965  ND1 HIS   174      38.669  20.667   3.057  1.00 10.00      B   
ATOM   2966  HD1 HIS   174      38.265  20.458   2.186  1.00 10.00      B   
ATOM   2967  CD2 HIS   174      39.146  20.642   5.187  1.00 10.00      B   
ATOM   2968  CE1 HIS   174      39.552  21.626   3.272  1.00 10.00      B   
ATOM   2969  NE2 HIS   174      39.854  21.630   4.554  1.00 10.00      B   
ATOM   2970  HE2 HIS   174      40.485  22.247   4.986  1.00 10.00      B   
ATOM   2971  C   HIS   174      38.495  17.356   6.024  1.00 10.00      B   
ATOM   2972  O   HIS   174      39.608  17.717   6.401  1.00 10.00      B   
ATOM   2973  N   ASP   175      37.608  16.805   6.838  1.00 10.00      B   
ATOM   2974  HN  ASP   175      36.741  16.516   6.481  1.00 10.00      B   
ATOM   2975  CA  ASP   175      37.895  16.620   8.260  1.00 10.00      B   
ATOM   2976  CB  ASP   175      36.604  16.455   9.062  1.00 10.00      B   
ATOM   2977  CG  ASP   175      36.698  17.057  10.450  1.00 10.00      B   
ATOM   2978  OD1 ASP   175      36.488  18.282  10.587  1.00 10.00      B   
ATOM   2979  OD2 ASP   175      36.960  16.310  11.414  1.00 10.00      B   
ATOM   2980  C   ASP   175      38.836  15.445   8.511  1.00 10.00      B   
ATOM   2981  O   ASP   175      39.765  15.544   9.311  1.00 10.00      B   
ATOM   2982  N   HIS   176      38.599  14.335   7.824  1.00 10.00      B   
ATOM   2983  HN  HIS   176      37.857  14.318   7.177  1.00 10.00      B   
ATOM   2984  CA  HIS   176      39.433  13.143   7.979  1.00 10.00      B   
ATOM   2985  CB  HIS   176      38.724  12.070   8.820  1.00 10.00      B   
ATOM   2986  CG  HIS   176      38.187  12.549  10.138  1.00 10.00      B   
ATOM   2987  ND1 HIS   176      38.923  12.560  11.306  1.00 10.00      B   
ATOM   2988  HD1 HIS   176      39.859  12.270  11.401  1.00 10.00      B   
ATOM   2989  CD2 HIS   176      36.966  13.035  10.466  1.00 10.00      B   
ATOM   2990  CE1 HIS   176      38.177  13.028  12.290  1.00 10.00      B   
ATOM   2991  NE2 HIS   176      36.989  13.324  11.806  1.00 10.00      B   
ATOM   2992  HE2 HIS   176      36.241  13.700  12.323  1.00 10.00      B   
ATOM   2993  C   HIS   176      39.790  12.577   6.604  1.00 10.00      B   
ATOM   2994  O   HIS   176      39.213  11.583   6.163  1.00 10.00      B   
ATOM   2995  N   PRO   177      40.753  13.209   5.915  1.00 10.00      B   
ATOM   2996  CA  PRO   177      41.172  12.801   4.566  1.00 10.00      B   
ATOM   2997  CB  PRO   177      42.277  13.802   4.208  1.00 10.00      B   
ATOM   2998  CG  PRO   177      42.052  14.958   5.119  1.00 10.00      B   
ATOM   2999  CD  PRO   177      41.518  14.373   6.391  1.00 10.00      B   
ATOM   3000  C   PRO   177      41.718  11.376   4.489  1.00 10.00      B   
ATOM   3001  O   PRO   177      41.283  10.585   3.650  1.00 10.00      B   
ATOM   3002  N   GLU   178      42.655  11.051   5.371  1.00 10.00      B   
ATOM   3003  HN  GLU   178      42.922  11.707   6.046  1.00 10.00      B   
ATOM   3004  CA  GLU   178      43.281   9.732   5.375  1.00 10.00      B   
ATOM   3005  CB  GLU   178      44.414   9.668   6.401  1.00 10.00      B   
ATOM   3006  CG  GLU   178      45.135   8.329   6.450  1.00 10.00      B   
ATOM   3007  CD  GLU   178      46.156   8.163   5.343  1.00 10.00      B   
ATOM   3008  OE1 GLU   178      45.756   7.969   4.175  1.00 10.00      B   
ATOM   3009  OE2 GLU   178      47.369   8.216   5.640  1.00 10.00      B   
ATOM   3010  C   GLU   178      42.269   8.616   5.614  1.00 10.00      B   
ATOM   3011  O   GLU   178      42.241   7.632   4.874  1.00 10.00      B   
ATOM   3012  N   LEU   179      41.434   8.781   6.633  1.00 10.00      B   
ATOM   3013  HN  LEU   179      41.492   9.599   7.170  1.00 10.00      B   
ATOM   3014  CA  LEU   179      40.429   7.777   6.964  1.00 10.00      B   
ATOM   3015  CB  LEU   179      39.624   8.191   8.196  1.00 10.00      B   
ATOM   3016  CG  LEU   179      40.339   8.039   9.540  1.00 10.00      B   
ATOM   3017  CD1 LEU   179      39.535   8.691  10.650  1.00 10.00      B   
ATOM   3018  CD2 LEU   179      40.588   6.571   9.853  1.00 10.00      B   
ATOM   3019  C   LEU   179      39.506   7.497   5.783  1.00 10.00      B   
ATOM   3020  O   LEU   179      39.244   6.340   5.449  1.00 10.00      B   
ATOM   3021  N   VAL   180      39.031   8.560   5.142  1.00 10.00      B   
ATOM   3022  HN  VAL   180      39.278   9.458   5.450  1.00 10.00      B   
ATOM   3023  CA  VAL   180      38.150   8.419   3.992  1.00 10.00      B   
ATOM   3024  CB  VAL   180      37.576   9.781   3.542  1.00 10.00      B   
ATOM   3025  CG1 VAL   180      36.792   9.643   2.243  1.00 10.00      B   
ATOM   3026  CG2 VAL   180      36.689  10.361   4.631  1.00 10.00      B   
ATOM   3027  C   VAL   180      38.891   7.755   2.833  1.00 10.00      B   
ATOM   3028  O   VAL   180      38.381   6.828   2.209  1.00 10.00      B   
ATOM   3029  N   ARG   181      40.109   8.214   2.578  1.00 10.00      B   
ATOM   3030  HN  ARG   181      40.466   8.944   3.132  1.00 10.00      B   
ATOM   3031  CA  ARG   181      40.935   7.677   1.498  1.00 10.00      B   
ATOM   3032  CB  ARG   181      42.241   8.471   1.386  1.00 10.00      B   
ATOM   3033  CG  ARG   181      43.228   7.925   0.366  1.00 10.00      B   
ATOM   3034  CD  ARG   181      44.552   7.576   1.022  1.00 10.00      B   
ATOM   3035  NE  ARG   181      45.023   6.257   0.618  1.00 10.00      B   
ATOM   3036  HE  ARG   181      44.800   5.960  -0.294  1.00 10.00      B   
ATOM   3037  CZ  ARG   181      45.737   5.448   1.396  1.00 10.00      B   
ATOM   3038  NH1 ARG   181      46.077   5.814   2.630  1.00 10.00      B   
ATOM   3039 HH11 ARG   181      46.636   5.171   3.230  1.00 10.00      B   
ATOM   3040 HH12 ARG   181      45.789   6.753   3.010  1.00 10.00      B   
ATOM   3041  NH2 ARG   181      46.105   4.257   0.944  1.00 10.00      B   
ATOM   3042 HH21 ARG   181      45.838   3.955  -0.021  1.00 10.00      B   
ATOM   3043 HH22 ARG   181      46.663   3.615   1.547  1.00 10.00      B   
ATOM   3044  C   ARG   181      41.233   6.187   1.691  1.00 10.00      B   
ATOM   3045  O   ARG   181      41.203   5.412   0.733  1.00 10.00      B   
ATOM   3046  N   LYS   182      41.503   5.797   2.931  1.00 10.00      B   
ATOM   3047  HN  LYS   182      41.498   6.467   3.652  1.00 10.00      B   
ATOM   3048  CA  LYS   182      41.819   4.409   3.262  1.00 10.00      B   
ATOM   3049  CB  LYS   182      42.248   4.294   4.729  1.00 10.00      B   
ATOM   3050  CG  LYS   182      43.690   4.683   5.009  1.00 10.00      B   
ATOM   3051  CD  LYS   182      44.082   4.317   6.433  1.00 10.00      B   
ATOM   3052  CE  LYS   182      45.538   4.647   6.719  1.00 10.00      B   
ATOM   3053  NZ  LYS   182      45.999   4.031   7.992  1.00 10.00      B   
ATOM   3054  HZ1 LYS   182      45.881   2.999   7.953  1.00 10.00      B   
ATOM   3055  HZ2 LYS   182      45.445   4.398   8.789  1.00 10.00      B   
ATOM   3056  HZ3 LYS   182      47.005   4.246   8.156  1.00 10.00      B   
ATOM   3057  C   LYS   182      40.643   3.472   3.010  1.00 10.00      B   
ATOM   3058  O   LYS   182      40.833   2.290   2.711  1.00 10.00      B   
ATOM   3059  N   TYR   183      39.434   3.993   3.126  1.00 10.00      B   
ATOM   3060  HN  TYR   183      39.338   4.946   3.347  1.00 10.00      B   
ATOM   3061  CA  TYR   183      38.244   3.181   2.930  1.00 10.00      B   
ATOM   3062  CB  TYR   183      37.441   3.093   4.231  1.00 10.00      B   
ATOM   3063  CG  TYR   183      38.162   2.365   5.346  1.00 10.00      B   
ATOM   3064  CD1 TYR   183      38.802   3.064   6.364  1.00 10.00      B   
ATOM   3065  CD2 TYR   183      38.201   0.978   5.382  1.00 10.00      B   
ATOM   3066  CE1 TYR   183      39.455   2.399   7.386  1.00 10.00      B   
ATOM   3067  CE2 TYR   183      38.854   0.305   6.399  1.00 10.00      B   
ATOM   3068  CZ  TYR   183      39.477   1.019   7.397  1.00 10.00      B   
ATOM   3069  OH  TYR   183      40.116   0.351   8.418  1.00 10.00      B   
ATOM   3070  HH  TYR   183      40.053   0.875   9.231  1.00 10.00      B   
ATOM   3071  C   TYR   183      37.378   3.703   1.790  1.00 10.00      B   
ATOM   3072  O   TYR   183      36.151   3.607   1.833  1.00 10.00      B   
ATOM   3073  N   LEU   184      38.024   4.256   0.776  1.00 10.00      B   
ATOM   3074  HN  LEU   184      39.003   4.306   0.803  1.00 10.00      B   
ATOM   3075  CA  LEU   184      37.314   4.788  -0.379  1.00 10.00      B   
ATOM   3076  CB  LEU   184      37.833   6.184  -0.731  1.00 10.00      B   
ATOM   3077  CG  LEU   184      37.011   6.979  -1.748  1.00 10.00      B   
ATOM   3078  CD1 LEU   184      35.652   7.352  -1.173  1.00 10.00      B   
ATOM   3079  CD2 LEU   184      37.768   8.219  -2.197  1.00 10.00      B   
ATOM   3080  C   LEU   184      37.474   3.851  -1.572  1.00 10.00      B   
ATOM   3081  O   LEU   184      38.521   3.831  -2.224  1.00 10.00      B   
ATOM   3082  N   GLY   185      36.437   3.074  -1.853  1.00 10.00      B   
ATOM   3083  HN  GLY   185      35.617   3.132  -1.302  1.00 10.00      B   
ATOM   3084  CA  GLY   185      36.494   2.141  -2.960  1.00 10.00      B   
ATOM   3085  C   GLY   185      37.124   0.826  -2.553  1.00 10.00      B   
ATOM   3086  O   GLY   185      37.685   0.108  -3.382  1.00 10.00      B   
ATOM   3087  N   THR   186      37.040   0.516  -1.274  1.00 10.00      B   
ATOM   3088  HN  THR   186      36.579   1.131  -0.663  1.00 10.00      B   
ATOM   3089  CA  THR   186      37.604  -0.716  -0.750  1.00 10.00      B   
ATOM   3090  CB  THR   186      37.970  -0.558   0.741  1.00 10.00      B   
ATOM   3091  OG1 THR   186      38.688   0.675   0.916  1.00 10.00      B   
ATOM   3092  HG1 THR   186      39.082   0.700   1.794  1.00 10.00      B   
ATOM   3093  CG2 THR   186      38.840  -1.714   1.211  1.00 10.00      B   
ATOM   3094  C   THR   186      36.622  -1.872  -0.938  1.00 10.00      B   
ATOM   3095  O   THR   186      37.021  -3.024  -1.138  1.00 10.00      B   
ATOM   3096  N   VAL   187      35.335  -1.550  -0.898  1.00 10.00      B   
ATOM   3097  HN  VAL   187      35.080  -0.604  -0.759  1.00 10.00      B   
ATOM   3098  CA  VAL   187      34.285  -2.542  -1.071  1.00 10.00      B   
ATOM   3099  CB  VAL   187      33.212  -2.431   0.029  1.00 10.00      B   
ATOM   3100  CG1 VAL   187      32.297  -3.645   0.004  1.00 10.00      B   
ATOM   3101  CG2 VAL   187      33.854  -2.270   1.397  1.00 10.00      B   
ATOM   3102  C   VAL   187      33.624  -2.348  -2.429  1.00 10.00      B   
ATOM   3103  O   VAL   187      33.394  -3.305  -3.174  1.00 10.00      B   
ATOM   3104  N   VAL   188      33.316  -1.097  -2.742  1.00 10.00      B   
ATOM   3105  HN  VAL   188      33.518  -0.377  -2.097  1.00 10.00      B   
ATOM   3106  CA  VAL   188      32.699  -0.748  -4.012  1.00 10.00      B   
ATOM   3107  CB  VAL   188      31.250  -0.234  -3.852  1.00 10.00      B   
ATOM   3108  CG1 VAL   188      30.543  -0.214  -5.201  1.00 10.00      B   
ATOM   3109  CG2 VAL   188      30.474  -1.080  -2.854  1.00 10.00      B   
ATOM   3110  C   VAL   188      33.541   0.316  -4.710  1.00 10.00      B   
ATOM   3111  O   VAL   188      33.304   1.516  -4.557  1.00 10.00      B   
ATOM   3112  N   PRO   189      34.561  -0.119  -5.460  1.00 10.00      B   
ATOM   3113  CA  PRO   189      35.451   0.785  -6.179  1.00 10.00      B   
ATOM   3114  CB  PRO   189      36.697  -0.077  -6.376  1.00 10.00      B   
ATOM   3115  CG  PRO   189      36.166  -1.461  -6.519  1.00 10.00      B   
ATOM   3116  CD  PRO   189      34.933  -1.533  -5.657  1.00 10.00      B   
ATOM   3117  C   PRO   189      34.888   1.193  -7.535  1.00 10.00      B   
ATOM   3118  O   PRO   189      33.786   0.787  -7.919  1.00 10.00      B   
ATOM   3119  N   GLY   190      35.653   1.998  -8.258  1.00 10.00      B   
ATOM   3120  HN  GLY   190      36.519   2.292  -7.897  1.00 10.00      B   
ATOM   3121  CA  GLY   190      35.231   2.436  -9.567  1.00 10.00      B   
ATOM   3122  C   GLY   190      35.316   1.308 -10.572  1.00 10.00      B   
ATOM   3123  O   GLY   190      35.962   0.290 -10.311  1.00 10.00      B   
ATOM   3124  N   ASN   191      34.647   1.477 -11.706  1.00 10.00      B   
ATOM   3125  HN  ASN   191      34.143   2.307 -11.838  1.00 10.00      B   
ATOM   3126  CA  ASN   191      34.644   0.475 -12.774  1.00 10.00      B   
ATOM   3127  CB  ASN   191      36.073   0.183 -13.259  1.00 10.00      B   
ATOM   3128  CG  ASN   191      36.114  -0.422 -14.649  1.00 10.00      B   
ATOM   3129  OD1 ASN   191      35.242  -0.161 -15.478  1.00 10.00      B   
ATOM   3130  ND2 ASN   191      37.131  -1.231 -14.920  1.00 10.00      B   
ATOM   3131 HD21 ASN   191      37.796  -1.394 -14.218  1.00 10.00      B   
ATOM   3132 HD22 ASN   191      37.174  -1.634 -15.813  1.00 10.00      B   
ATOM   3133  C   ASN   191      33.925  -0.814 -12.360  1.00 10.00      B   
ATOM   3134  O   ASN   191      34.050  -1.846 -13.019  1.00 10.00      B   
ATOM   3135  N   ASP   192      33.167  -0.754 -11.267  1.00 10.00      B   
ATOM   3136  HN  ASP   192      33.113   0.085 -10.766  1.00 10.00      B   
ATOM   3137  CA  ASP   192      32.424  -1.923 -10.791  1.00 10.00      B   
ATOM   3138  CB  ASP   192      31.898  -1.706  -9.370  1.00 10.00      B   
ATOM   3139  CG  ASP   192      31.165  -2.923  -8.831  1.00 10.00      B   
ATOM   3140  OD1 ASP   192      31.826  -3.804  -8.233  1.00 10.00      B   
ATOM   3141  OD2 ASP   192      29.929  -3.008  -9.005  1.00 10.00      B   
ATOM   3142  C   ASP   192      31.267  -2.221 -11.728  1.00 10.00      B   
ATOM   3143  O   ASP   192      31.083  -3.353 -12.171  1.00 10.00      B   
ATOM   3144  N   ASN   193      30.493  -1.188 -12.023  1.00 10.00      B   
ATOM   3145  HN  ASN   193      30.700  -0.315 -11.630  1.00 10.00      B   
ATOM   3146  CA  ASN   193      29.353  -1.297 -12.921  1.00 10.00      B   
ATOM   3147  CB  ASN   193      28.135  -1.933 -12.234  1.00 10.00      B   
ATOM   3148  CG  ASN   193      27.536  -1.073 -11.138  1.00 10.00      B   
ATOM   3149  OD1 ASN   193      26.752  -0.165 -11.403  1.00 10.00      B   
ATOM   3150  ND2 ASN   193      27.898  -1.353  -9.895  1.00 10.00      B   
ATOM   3151 HD21 ASN   193      28.536  -2.094  -9.746  1.00 10.00      B   
ATOM   3152 HD22 ASN   193      27.513  -0.816  -9.171  1.00 10.00      B   
ATOM   3153  C   ASN   193      29.010   0.078 -13.478  1.00 10.00      B   
ATOM   3154  O   ASN   193      29.491   1.089 -12.966  1.00 10.00      B   
ATOM   3155  N   PHE   194      28.176   0.103 -14.509  1.00 10.00      B   
ATOM   3156  HN  PHE   194      27.816  -0.747 -14.844  1.00 10.00      B   
ATOM   3157  CA  PHE   194      27.768   1.338 -15.177  1.00 10.00      B   
ATOM   3158  CB  PHE   194      26.648   1.031 -16.176  1.00 10.00      B   
ATOM   3159  CG  PHE   194      26.566   1.987 -17.331  1.00 10.00      B   
ATOM   3160  CD1 PHE   194      27.652   2.174 -18.170  1.00 10.00      B   
ATOM   3161  CD2 PHE   194      25.401   2.690 -17.586  1.00 10.00      B   
ATOM   3162  CE1 PHE   194      27.581   3.044 -19.241  1.00 10.00      B   
ATOM   3163  CE2 PHE   194      25.323   3.564 -18.655  1.00 10.00      B   
ATOM   3164  CZ  PHE   194      26.414   3.741 -19.484  1.00 10.00      B   
ATOM   3165  C   PHE   194      27.316   2.438 -14.209  1.00 10.00      B   
ATOM   3166  O   PHE   194      27.783   3.575 -14.286  1.00 10.00      B   
ATOM   3167  N   PHE   195      26.424   2.097 -13.293  1.00 10.00      B   
ATOM   3168  HN  PHE   195      26.115   1.168 -13.247  1.00 10.00      B   
ATOM   3169  CA  PHE   195      25.900   3.070 -12.343  1.00 10.00      B   
ATOM   3170  CB  PHE   195      24.603   2.571 -11.710  1.00 10.00      B   
ATOM   3171  CG  PHE   195      23.493   2.403 -12.708  1.00 10.00      B   
ATOM   3172  CD1 PHE   195      23.130   1.145 -13.160  1.00 10.00      B   
ATOM   3173  CD2 PHE   195      22.817   3.507 -13.202  1.00 10.00      B   
ATOM   3174  CE1 PHE   195      22.116   0.990 -14.084  1.00 10.00      B   
ATOM   3175  CE2 PHE   195      21.799   3.360 -14.126  1.00 10.00      B   
ATOM   3176  CZ  PHE   195      21.448   2.100 -14.568  1.00 10.00      B   
ATOM   3177  C   PHE   195      26.925   3.472 -11.286  1.00 10.00      B   
ATOM   3178  O   PHE   195      27.105   4.658 -11.011  1.00 10.00      B   
ATOM   3179  N   ALA   196      27.606   2.489 -10.709  1.00 10.00      B   
ATOM   3180  HN  ALA   196      27.421   1.560 -10.974  1.00 10.00      B   
ATOM   3181  CA  ALA   196      28.613   2.757  -9.682  1.00 10.00      B   
ATOM   3182  CB  ALA   196      29.154   1.462  -9.098  1.00 10.00      B   
ATOM   3183  C   ALA   196      29.750   3.615 -10.226  1.00 10.00      B   
ATOM   3184  O   ALA   196      30.285   4.468  -9.522  1.00 10.00      B   
ATOM   3185  N   ALA   197      30.105   3.390 -11.487  1.00 10.00      B   
ATOM   3186  HN  ALA   197      29.634   2.694 -12.000  1.00 10.00      B   
ATOM   3187  CA  ALA   197      31.173   4.144 -12.128  1.00 10.00      B   
ATOM   3188  CB  ALA   197      31.569   3.489 -13.440  1.00 10.00      B   
ATOM   3189  C   ALA   197      30.749   5.590 -12.356  1.00 10.00      B   
ATOM   3190  O   ALA   197      31.578   6.502 -12.363  1.00 10.00      B   
ATOM   3191  N   LEU   198      29.452   5.795 -12.540  1.00 10.00      B   
ATOM   3192  HN  LEU   198      28.838   5.029 -12.527  1.00 10.00      B   
ATOM   3193  CA  LEU   198      28.916   7.131 -12.757  1.00 10.00      B   
ATOM   3194  CB  LEU   198      27.534   7.048 -13.408  1.00 10.00      B   
ATOM   3195  CG  LEU   198      26.860   8.380 -13.751  1.00 10.00      B   
ATOM   3196  CD1 LEU   198      27.675   9.147 -14.784  1.00 10.00      B   
ATOM   3197  CD2 LEU   198      25.443   8.146 -14.250  1.00 10.00      B   
ATOM   3198  C   LEU   198      28.830   7.884 -11.437  1.00 10.00      B   
ATOM   3199  O   LEU   198      29.135   9.073 -11.363  1.00 10.00      B   
ATOM   3200  N   ASN   199      28.435   7.165 -10.395  1.00 10.00      B   
ATOM   3201  HN  ASN   199      28.215   6.216 -10.532  1.00 10.00      B   
ATOM   3202  CA  ASN   199      28.297   7.735  -9.059  1.00 10.00      B   
ATOM   3203  CB  ASN   199      27.376   6.852  -8.211  1.00 10.00      B   
ATOM   3204  CG  ASN   199      26.847   7.557  -6.978  1.00 10.00      B   
ATOM   3205  OD1 ASN   199      26.606   8.759  -6.989  1.00 10.00      B   
ATOM   3206  ND2 ASN   199      26.662   6.811  -5.904  1.00 10.00      B   
ATOM   3207 HD21 ASN   199      26.875   5.858  -5.961  1.00 10.00      B   
ATOM   3208 HD22 ASN   199      26.309   7.246  -5.095  1.00 10.00      B   
ATOM   3209  C   ASN   199      29.662   7.876  -8.383  1.00 10.00      B   
ATOM   3210  O   ASN   199      29.774   8.398  -7.271  1.00 10.00      B   
ATOM   3211  N   ALA   200      30.702   7.410  -9.063  1.00 10.00      B   
ATOM   3212  HN  ALA   200      30.552   6.999  -9.940  1.00 10.00      B   
ATOM   3213  CA  ALA   200      32.060   7.490  -8.540  1.00 10.00      B   
ATOM   3214  CB  ALA   200      32.955   6.465  -9.217  1.00 10.00      B   
ATOM   3215  C   ALA   200      32.618   8.896  -8.727  1.00 10.00      B   
ATOM   3216  O   ALA   200      33.653   9.250  -8.162  1.00 10.00      B   
ATOM   3217  N   ALA   201      31.920   9.689  -9.523  1.00 10.00      B   
ATOM   3218  HN  ALA   201      31.096   9.346  -9.936  1.00 10.00      B   
ATOM   3219  CA  ALA   201      32.320  11.058  -9.790  1.00 10.00      B   
ATOM   3220  CB  ALA   201      32.967  11.166 -11.162  1.00 10.00      B   
ATOM   3221  C   ALA   201      31.107  11.970  -9.696  1.00 10.00      B   
ATOM   3222  O   ALA   201      29.970  11.494  -9.743  1.00 10.00      B   
ATOM   3223  N   VAL   202      31.352  13.271  -9.544  1.00 10.00      B   
ATOM   3224  HN  VAL   202      32.283  13.568  -9.482  1.00 10.00      B   
ATOM   3225  CA  VAL   202      30.284  14.273  -9.442  1.00 10.00      B   
ATOM   3226  CB  VAL   202      29.220  14.146 -10.564  1.00 10.00      B   
ATOM   3227  CG1 VAL   202      28.115  15.178 -10.384  1.00 10.00      B   
ATOM   3228  CG2 VAL   202      29.858  14.292 -11.939  1.00 10.00      B   
ATOM   3229  C   VAL   202      29.610  14.236  -8.069  1.00 10.00      B   
ATOM   3230  O   VAL   202      29.488  15.265  -7.400  1.00 10.00      B   
ATOM   3231  N   ALA   203      29.185  13.046  -7.659  1.00 10.00      B   
ATOM   3232  HN  ALA   203      29.322  12.266  -8.245  1.00 10.00      B   
ATOM   3233  CA  ALA   203      28.523  12.855  -6.377  1.00 10.00      B   
ATOM   3234  CB  ALA   203      28.128  11.398  -6.201  1.00 10.00      B   
ATOM   3235  C   ALA   203      29.413  13.300  -5.223  1.00 10.00      B   
ATOM   3236  O   ALA   203      30.427  12.667  -4.922  1.00 10.00      B   
ATOM   3237  N   SER   204      29.035  14.402  -4.596  1.00 10.00      B   
ATOM   3238  HN  SER   204      28.230  14.876  -4.904  1.00 10.00      B   
ATOM   3239  CA  SER   204      29.780  14.937  -3.470  1.00 10.00      B   
ATOM   3240  CB  SER   204      30.148  16.398  -3.742  1.00 10.00      B   
ATOM   3241  OG  SER   204      30.631  16.559  -5.069  1.00 10.00      B   
ATOM   3242  HG  SER   204      30.179  15.939  -5.656  1.00 10.00      B   
ATOM   3243  C   SER   204      28.944  14.826  -2.197  1.00 10.00      B   
ATOM   3244  O   SER   204      29.397  15.167  -1.102  1.00 10.00      B   
ATOM   3245  N   ASP   205      27.718  14.334  -2.355  1.00 10.00      B   
ATOM   3246  HN  ASP   205      27.424  14.071  -3.253  1.00 10.00      B   
ATOM   3247  CA  ASP   205      26.800  14.166  -1.238  1.00 10.00      B   
ATOM   3248  CB  ASP   205      25.364  14.480  -1.658  1.00 10.00      B   
ATOM   3249  CG  ASP   205      25.080  15.965  -1.697  1.00 10.00      B   
ATOM   3250  OD1 ASP   205      25.034  16.593  -0.617  1.00 10.00      B   
ATOM   3251  OD2 ASP   205      24.900  16.514  -2.805  1.00 10.00      B   
ATOM   3252  C   ASP   205      26.874  12.752  -0.689  1.00 10.00      B   
ATOM   3253  O   ASP   205      27.358  11.835  -1.355  1.00 10.00      B   
ATOM   3254  N   GLY   206      26.391  12.577   0.529  1.00 10.00      B   
ATOM   3255  HN  GLY   206      26.020  13.343   1.020  1.00 10.00      B   
ATOM   3256  CA  GLY   206      26.413  11.272   1.145  1.00 10.00      B   
ATOM   3257  C   GLY   206      26.640  11.359   2.635  1.00 10.00      B   
ATOM   3258  O   GLY   206      26.447  12.417   3.235  1.00 10.00      B   
ATOM   3259  N   THR   207      27.056  10.256   3.236  1.00 10.00      B   
ATOM   3260  HN  THR   207      27.209   9.447   2.699  1.00 10.00      B   
ATOM   3261  CA  THR   207      27.302  10.211   4.671  1.00 10.00      B   
ATOM   3262  CB  THR   207      26.037   9.740   5.421  1.00 10.00      B   
ATOM   3263  OG1 THR   207      24.884  10.388   4.867  1.00 10.00      B   
ATOM   3264  HG1 THR   207      25.169  11.168   4.372  1.00 10.00      B   
ATOM   3265  CG2 THR   207      26.129  10.073   6.901  1.00 10.00      B   
ATOM   3266  C   THR   207      28.451   9.258   4.994  1.00 10.00      B   
ATOM   3267  O   THR   207      28.555   8.179   4.408  1.00 10.00      B   
ATOM   3268  N   PHE   208      29.314   9.665   5.914  1.00 10.00      B   
ATOM   3269  HN  PHE   208      29.185  10.543   6.342  1.00 10.00      B   
ATOM   3270  CA  PHE   208      30.441   8.843   6.320  1.00 10.00      B   
ATOM   3271  CB  PHE   208      31.766   9.481   5.900  1.00 10.00      B   
ATOM   3272  CG  PHE   208      32.985   8.709   6.334  1.00 10.00      B   
ATOM   3273  CD1 PHE   208      33.381   7.572   5.650  1.00 10.00      B   
ATOM   3274  CD2 PHE   208      33.732   9.121   7.425  1.00 10.00      B   
ATOM   3275  CE1 PHE   208      34.499   6.861   6.045  1.00 10.00      B   
ATOM   3276  CE2 PHE   208      34.851   8.415   7.826  1.00 10.00      B   
ATOM   3277  CZ  PHE   208      35.235   7.283   7.134  1.00 10.00      B   
ATOM   3278  C   PHE   208      30.411   8.634   7.826  1.00 10.00      B   
ATOM   3279  O   PHE   208      30.372   9.599   8.594  1.00 10.00      B   
ATOM   3280  N   ILE   209      30.413   7.378   8.238  1.00 10.00      B   
ATOM   3281  HN  ILE   209      30.437   6.654   7.571  1.00 10.00      B   
ATOM   3282  CA  ILE   209      30.382   7.037   9.650  1.00 10.00      B   
ATOM   3283  CB  ILE   209      29.072   6.311  10.026  1.00 10.00      B   
ATOM   3284  CG1 ILE   209      27.860   7.130   9.570  1.00 10.00      B   
ATOM   3285  CG2 ILE   209      29.014   6.060  11.527  1.00 10.00      B   
ATOM   3286  CD1 ILE   209      26.547   6.384   9.651  1.00 10.00      B   
ATOM   3287  C   ILE   209      31.564   6.148  10.010  1.00 10.00      B   
ATOM   3288  O   ILE   209      31.807   5.131   9.359  1.00 10.00      B   
ATOM   3289  N   TYR   210      32.305   6.540  11.033  1.00 10.00      B   
ATOM   3290  HN  TYR   210      32.070   7.368  11.508  1.00 10.00      B   
ATOM   3291  CA  TYR   210      33.451   5.767  11.476  1.00 10.00      B   
ATOM   3292  CB  TYR   210      34.762   6.527  11.248  1.00 10.00      B   
ATOM   3293  CG  TYR   210      35.980   5.780  11.747  1.00 10.00      B   
ATOM   3294  CD1 TYR   210      36.565   4.783  10.980  1.00 10.00      B   
ATOM   3295  CD2 TYR   210      36.533   6.057  12.993  1.00 10.00      B   
ATOM   3296  CE1 TYR   210      37.661   4.081  11.436  1.00 10.00      B   
ATOM   3297  CE2 TYR   210      37.633   5.363  13.457  1.00 10.00      B   
ATOM   3298  CZ  TYR   210      38.193   4.374  12.674  1.00 10.00      B   
ATOM   3299  OH  TYR   210      39.280   3.668  13.135  1.00 10.00      B   
ATOM   3300  HH  TYR   210      38.976   2.943  13.696  1.00 10.00      B   
ATOM   3301  C   TYR   210      33.311   5.386  12.942  1.00 10.00      B   
ATOM   3302  O   TYR   210      33.004   6.228  13.786  1.00 10.00      B   
ATOM   3303  N   VAL   211      33.530   4.114  13.230  1.00 10.00      B   
ATOM   3304  HN  VAL   211      33.756   3.491  12.500  1.00 10.00      B   
ATOM   3305  CA  VAL   211      33.442   3.597  14.585  1.00 10.00      B   
ATOM   3306  CB  VAL   211      32.403   2.460  14.666  1.00 10.00      B   
ATOM   3307  CG1 VAL   211      32.296   1.920  16.080  1.00 10.00      B   
ATOM   3308  CG2 VAL   211      31.048   2.937  14.170  1.00 10.00      B   
ATOM   3309  C   VAL   211      34.802   3.058  15.017  1.00 10.00      B   
ATOM   3310  O   VAL   211      35.404   2.260  14.304  1.00 10.00      B   
ATOM   3311  N   PRO   212      35.314   3.510  16.175  1.00 10.00      B   
ATOM   3312  CA  PRO   212      36.608   3.065  16.705  1.00 10.00      B   
ATOM   3313  CB  PRO   212      36.911   4.071  17.827  1.00 10.00      B   
ATOM   3314  CG  PRO   212      35.876   5.140  17.702  1.00 10.00      B   
ATOM   3315  CD  PRO   212      34.685   4.498  17.056  1.00 10.00      B   
ATOM   3316  C   PRO   212      36.526   1.654  17.283  1.00 10.00      B   
ATOM   3317  O   PRO   212      35.482   1.011  17.222  1.00 10.00      B   
ATOM   3318  N   LYS   213      37.623   1.182  17.853  1.00 10.00      B   
ATOM   3319  HN  LYS   213      38.424   1.748  17.893  1.00 10.00      B   
ATOM   3320  CA  LYS   213      37.667  -0.159  18.430  1.00 10.00      B   
ATOM   3321  CB  LYS   213      39.068  -0.762  18.296  1.00 10.00      B   
ATOM   3322  CG  LYS   213      39.227  -2.144  18.921  1.00 10.00      B   
ATOM   3323  CD  LYS   213      40.622  -2.697  18.688  1.00 10.00      B   
ATOM   3324  CE  LYS   213      40.908  -3.902  19.576  1.00 10.00      B   
ATOM   3325  NZ  LYS   213      40.317  -5.164  19.047  1.00 10.00      B   
ATOM   3326  HZ1 LYS   213      40.759  -5.986  19.512  1.00 10.00      B   
ATOM   3327  HZ2 LYS   213      40.476  -5.235  18.017  1.00 10.00      B   
ATOM   3328  HZ3 LYS   213      39.291  -5.189  19.236  1.00 10.00      B   
ATOM   3329  C   LYS   213      37.223  -0.162  19.890  1.00 10.00      B   
ATOM   3330  O   LYS   213      37.799   0.537  20.730  1.00 10.00      B   
ATOM   3331  N   GLY   214      36.200  -0.952  20.179  1.00 10.00      B   
ATOM   3332  HN  GLY   214      35.783  -1.476  19.458  1.00 10.00      B   
ATOM   3333  CA  GLY   214      35.686  -1.055  21.530  1.00 10.00      B   
ATOM   3334  C   GLY   214      34.802   0.114  21.908  1.00 10.00      B   
ATOM   3335  O   GLY   214      34.773   0.534  23.067  1.00 10.00      B   
ATOM   3336  N   VAL   215      34.075   0.644  20.938  1.00 10.00      B   
ATOM   3337  HN  VAL   215      34.114   0.253  20.034  1.00 10.00      B   
ATOM   3338  CA  VAL   215      33.199   1.779  21.186  1.00 10.00      B   
ATOM   3339  CB  VAL   215      33.765   3.093  20.595  1.00 10.00      B   
ATOM   3340  CG1 VAL   215      32.868   4.266  20.958  1.00 10.00      B   
ATOM   3341  CG2 VAL   215      35.190   3.341  21.074  1.00 10.00      B   
ATOM   3342  C   VAL   215      31.806   1.528  20.619  1.00 10.00      B   
ATOM   3343  O   VAL   215      31.602   1.550  19.404  1.00 10.00      B   
ATOM   3344  N   ARG   216      30.857   1.280  21.506  1.00 10.00      B   
ATOM   3345  HN  ARG   216      31.090   1.269  22.458  1.00 10.00      B   
ATOM   3346  CA  ARG   216      29.477   1.039  21.114  1.00 10.00      B   
ATOM   3347  CB  ARG   216      28.784   0.159  22.158  1.00 10.00      B   
ATOM   3348  CG  ARG   216      27.308  -0.094  21.887  1.00 10.00      B   
ATOM   3349  CD  ARG   216      26.573  -0.499  23.154  1.00 10.00      B   
ATOM   3350  NE  ARG   216      26.963  -1.828  23.629  1.00 10.00      B   
ATOM   3351  HE  ARG   216      27.871  -1.925  23.997  1.00 10.00      B   
ATOM   3352  CZ  ARG   216      26.162  -2.892  23.595  1.00 10.00      B   
ATOM   3353  NH1 ARG   216      24.928  -2.783  23.113  1.00 10.00      B   
ATOM   3354 HH11 ARG   216      24.582  -1.864  22.761  1.00 10.00      B   
ATOM   3355 HH12 ARG   216      24.296  -3.615  23.084  1.00 10.00      B   
ATOM   3356  NH2 ARG   216      26.591  -4.062  24.044  1.00 10.00      B   
ATOM   3357 HH21 ARG   216      25.962  -4.897  24.015  1.00 10.00      B   
ATOM   3358 HH22 ARG   216      27.557  -4.155  24.429  1.00 10.00      B   
ATOM   3359  C   ARG   216      28.743   2.370  20.998  1.00 10.00      B   
ATOM   3360  O   ARG   216      28.889   3.234  21.862  1.00 10.00      B   
ATOM   3361  N   CYS   217      27.968   2.533  19.932  1.00 10.00      B   
ATOM   3362  HN  CYS   217      27.901   1.811  19.270  1.00 10.00      B   
ATOM   3363  CA  CYS   217      27.219   3.763  19.720  1.00 10.00      B   
ATOM   3364  CB  CYS   217      26.687   3.829  18.287  1.00 10.00      B   
ATOM   3365  SG  CYS   217      26.254   5.493  17.728  1.00 10.00      B   
ATOM   3366  HG  CYS   217      24.928   5.595  17.742  1.00 10.00      B   
ATOM   3367  C   CYS   217      26.070   3.871  20.725  1.00 10.00      B   
ATOM   3368  O   CYS   217      25.209   2.991  20.798  1.00 10.00      B   
ATOM   3369  N   PRO   218      26.054   4.955  21.519  1.00 10.00      B   
ATOM   3370  CA  PRO   218      25.020   5.189  22.534  1.00 10.00      B   
ATOM   3371  CB  PRO   218      25.367   6.573  23.091  1.00 10.00      B   
ATOM   3372  CG  PRO   218      26.815   6.742  22.798  1.00 10.00      B   
ATOM   3373  CD  PRO   218      27.055   6.034  21.497  1.00 10.00      B   
ATOM   3374  C   PRO   218      23.611   5.194  21.948  1.00 10.00      B   
ATOM   3375  O   PRO   218      22.693   4.603  22.516  1.00 10.00      B   
ATOM   3376  N   MET   219      23.439   5.865  20.815  1.00 10.00      B   
ATOM   3377  HN  MET   219      24.209   6.315  20.402  1.00 10.00      B   
ATOM   3378  CA  MET   219      22.138   5.936  20.159  1.00 10.00      B   
ATOM   3379  CB  MET   219      21.575   7.364  20.172  1.00 10.00      B   
ATOM   3380  CG  MET   219      21.159   7.882  21.541  1.00 10.00      B   
ATOM   3381  SD  MET   219      22.529   8.628  22.445  1.00 10.00      B   
ATOM   3382  CE  MET   219      21.666   9.348  23.840  1.00 10.00      B   
ATOM   3383  C   MET   219      22.249   5.456  18.723  1.00 10.00      B   
ATOM   3384  O   MET   219      23.325   5.517  18.125  1.00 10.00      B   
ATOM   3385  N   GLU   220      21.142   4.975  18.176  1.00 10.00      B   
ATOM   3386  HN  GLU   220      20.318   4.948  18.708  1.00 10.00      B   
ATOM   3387  CA  GLU   220      21.114   4.499  16.802  1.00 10.00      B   
ATOM   3388  CB  GLU   220      19.884   3.617  16.562  1.00 10.00      B   
ATOM   3389  CG  GLU   220      19.777   2.420  17.496  1.00 10.00      B   
ATOM   3390  CD  GLU   220      18.667   1.464  17.099  1.00 10.00      B   
ATOM   3391  OE1 GLU   220      17.491   1.748  17.412  1.00 10.00      B   
ATOM   3392  OE2 GLU   220      18.970   0.422  16.477  1.00 10.00      B   
ATOM   3393  C   GLU   220      21.101   5.685  15.847  1.00 10.00      B   
ATOM   3394  O   GLU   220      20.170   6.491  15.864  1.00 10.00      B   
ATOM   3395  N   LEU   221      22.141   5.794  15.030  1.00 10.00      B   
ATOM   3396  HN  LEU   221      22.847   5.116  15.061  1.00 10.00      B   
ATOM   3397  CA  LEU   221      22.253   6.888  14.076  1.00 10.00      B   
ATOM   3398  CB  LEU   221      23.672   6.967  13.505  1.00 10.00      B   
ATOM   3399  CG  LEU   221      24.782   7.273  14.517  1.00 10.00      B   
ATOM   3400  CD1 LEU   221      26.150   7.214  13.859  1.00 10.00      B   
ATOM   3401  CD2 LEU   221      24.559   8.627  15.171  1.00 10.00      B   
ATOM   3402  C   LEU   221      21.226   6.738  12.963  1.00 10.00      B   
ATOM   3403  O   LEU   221      21.129   5.688  12.325  1.00 10.00      B   
ATOM   3404  N   SER   222      20.459   7.788  12.738  1.00 10.00      B   
ATOM   3405  HN  SER   222      20.593   8.603  13.269  1.00 10.00      B   
ATOM   3406  CA  SER   222      19.425   7.768  11.724  1.00 10.00      B   
ATOM   3407  CB  SER   222      18.053   7.601  12.387  1.00 10.00      B   
ATOM   3408  OG  SER   222      16.999   7.827  11.469  1.00 10.00      B   
ATOM   3409  HG  SER   222      16.286   8.294  11.919  1.00 10.00      B   
ATOM   3410  C   SER   222      19.457   9.027  10.870  1.00 10.00      B   
ATOM   3411  O   SER   222      19.496  10.148  11.385  1.00 10.00      B   
ATOM   3412  N   THR   223      19.458   8.833   9.559  1.00 10.00      B   
ATOM   3413  HN  THR   223      19.456   7.912   9.213  1.00 10.00      B   
ATOM   3414  CA  THR   223      19.454   9.938   8.616  1.00 10.00      B   
ATOM   3415  CB  THR   223      20.534   9.767   7.531  1.00 10.00      B   
ATOM   3416  OG1 THR   223      20.527   8.415   7.051  1.00 10.00      B   
ATOM   3417  HG1 THR   223      21.439   8.121   6.898  1.00 10.00      B   
ATOM   3418  CG2 THR   223      21.908  10.103   8.090  1.00 10.00      B   
ATOM   3419  C   THR   223      18.085  10.023   7.957  1.00 10.00      B   
ATOM   3420  O   THR   223      17.913  10.670   6.922  1.00 10.00      B   
ATOM   3421  N   TYR   224      17.119   9.342   8.567  1.00 10.00      B   
ATOM   3422  HN  TYR   224      17.336   8.841   9.384  1.00 10.00      B   
ATOM   3423  CA  TYR   224      15.752   9.318   8.070  1.00 10.00      B   
ATOM   3424  CB  TYR   224      14.903   8.364   8.913  1.00 10.00      B   
ATOM   3425  CG  TYR   224      13.577   8.008   8.284  1.00 10.00      B   
ATOM   3426  CD1 TYR   224      13.473   6.933   7.414  1.00 10.00      B   
ATOM   3427  CD2 TYR   224      12.432   8.746   8.557  1.00 10.00      B   
ATOM   3428  CE1 TYR   224      12.268   6.604   6.831  1.00 10.00      B   
ATOM   3429  CE2 TYR   224      11.220   8.422   7.979  1.00 10.00      B   
ATOM   3430  CZ  TYR   224      11.144   7.351   7.117  1.00 10.00      B   
ATOM   3431  OH  TYR   224       9.943   7.024   6.534  1.00 10.00      B   
ATOM   3432  HH  TYR   224       9.556   7.813   6.130  1.00 10.00      B   
ATOM   3433  C   TYR   224      15.154  10.716   8.101  1.00 10.00      B   
ATOM   3434  O   TYR   224      15.087  11.354   9.155  1.00 10.00      B   
ATOM   3435  N   PHE   225      14.721  11.194   6.949  1.00 10.00      B   
ATOM   3436  HN  PHE   225      14.784  10.641   6.141  1.00 10.00      B   
ATOM   3437  CA  PHE   225      14.154  12.525   6.864  1.00 10.00      B   
ATOM   3438  CB  PHE   225      15.127  13.475   6.164  1.00 10.00      B   
ATOM   3439  CG  PHE   225      14.804  14.926   6.360  1.00 10.00      B   
ATOM   3440  CD1 PHE   225      14.905  15.507   7.613  1.00 10.00      B   
ATOM   3441  CD2 PHE   225      14.404  15.709   5.292  1.00 10.00      B   
ATOM   3442  CE1 PHE   225      14.612  16.844   7.797  1.00 10.00      B   
ATOM   3443  CE2 PHE   225      14.107  17.046   5.466  1.00 10.00      B   
ATOM   3444  CZ  PHE   225      14.212  17.616   6.722  1.00 10.00      B   
ATOM   3445  C   PHE   225      12.801  12.545   6.165  1.00 10.00      B   
ATOM   3446  O   PHE   225      12.616  11.930   5.112  1.00 10.00      B   
ATOM   3447  N   ARG   226      11.857  13.249   6.772  1.00 10.00      B   
ATOM   3448  HN  ARG   226      12.065  13.679   7.628  1.00 10.00      B   
ATOM   3449  CA  ARG   226      10.526  13.404   6.215  1.00 10.00      B   
ATOM   3450  CB  ARG   226       9.496  13.512   7.340  1.00 10.00      B   
ATOM   3451  CG  ARG   226       8.066  13.223   6.914  1.00 10.00      B   
ATOM   3452  CD  ARG   226       7.741  11.746   7.060  1.00 10.00      B   
ATOM   3453  NE  ARG   226       7.965  11.278   8.427  1.00 10.00      B   
ATOM   3454  HE  ARG   226       8.493  11.863   9.021  1.00 10.00      B   
ATOM   3455  CZ  ARG   226       7.499  10.129   8.913  1.00 10.00      B   
ATOM   3456  NH1 ARG   226       6.776   9.323   8.143  1.00 10.00      B   
ATOM   3457 HH11 ARG   226       6.410   8.416   8.527  1.00 10.00      B   
ATOM   3458 HH12 ARG   226       6.568   9.586   7.155  1.00 10.00      B   
ATOM   3459  NH2 ARG   226       7.763   9.786  10.170  1.00 10.00      B   
ATOM   3460 HH21 ARG   226       7.399   8.881  10.559  1.00 10.00      B   
ATOM   3461 HH22 ARG   226       8.339  10.412  10.779  1.00 10.00      B   
ATOM   3462  C   ARG   226      10.512  14.679   5.388  1.00 10.00      B   
ATOM   3463  O   ARG   226      10.673  15.775   5.925  1.00 10.00      B   
ATOM   3464  N   ILE   227      10.342  14.540   4.086  1.00 10.00      B   
ATOM   3465  HN  ILE   227      10.194  13.645   3.706  1.00 10.00      B   
ATOM   3466  CA  ILE   227      10.344  15.694   3.207  1.00 10.00      B   
ATOM   3467  CB  ILE   227      11.390  15.560   2.080  1.00 10.00      B   
ATOM   3468  CG1 ILE   227      12.590  14.730   2.546  1.00 10.00      B   
ATOM   3469  CG2 ILE   227      11.847  16.936   1.618  1.00 10.00      B   
ATOM   3470  CD1 ILE   227      13.565  14.383   1.440  1.00 10.00      B   
ATOM   3471  C   ILE   227       8.976  15.927   2.584  1.00 10.00      B   
ATOM   3472  O   ILE   227       8.338  15.000   2.085  1.00 10.00      B   
ATOM   3473  N   ASN   228       8.528  17.171   2.635  1.00 10.00      B   
ATOM   3474  HN  ASN   228       9.068  17.855   3.092  1.00 10.00      B   
ATOM   3475  CA  ASN   228       7.250  17.552   2.046  1.00 10.00      B   
ATOM   3476  CB  ASN   228       6.496  18.541   2.945  1.00 10.00      B   
ATOM   3477  CG  ASN   228       6.011  17.912   4.237  1.00 10.00      B   
ATOM   3478  OD1 ASN   228       4.943  17.300   4.285  1.00 10.00      B   
ATOM   3479  ND2 ASN   228       6.787  18.065   5.297  1.00 10.00      B   
ATOM   3480 HD21 ASN   228       7.622  18.573   5.190  1.00 10.00      B   
ATOM   3481 HD22 ASN   228       6.500  17.667   6.145  1.00 10.00      B   
ATOM   3482  C   ASN   228       7.502  18.172   0.680  1.00 10.00      B   
ATOM   3483  O   ASN   228       6.582  18.622  -0.003  1.00 10.00      B   
ATOM   3484  N   ALA   229       8.769  18.182   0.293  1.00 10.00      B   
ATOM   3485  HN  ALA   229       9.444  17.791   0.881  1.00 10.00      B   
ATOM   3486  CA  ALA   229       9.186  18.739  -0.981  1.00 10.00      B   
ATOM   3487  CB  ALA   229      10.187  19.861  -0.752  1.00 10.00      B   
ATOM   3488  C   ALA   229       9.802  17.655  -1.856  1.00 10.00      B   
ATOM   3489  O   ALA   229      10.015  16.529  -1.405  1.00 10.00      B   
ATOM   3490  N   GLU   230      10.088  17.998  -3.100  1.00 10.00      B   
ATOM   3491  HN  GLU   230       9.892  18.915  -3.405  1.00 10.00      B   
ATOM   3492  CA  GLU   230      10.678  17.057  -4.036  1.00 10.00      B   
ATOM   3493  CB  GLU   230      10.534  17.579  -5.468  1.00 10.00      B   
ATOM   3494  CG  GLU   230       9.125  18.023  -5.832  1.00 10.00      B   
ATOM   3495  CD  GLU   230       8.875  19.502  -5.580  1.00 10.00      B   
ATOM   3496  OE1 GLU   230       9.561  20.095  -4.718  1.00 10.00      B   
ATOM   3497  OE2 GLU   230       7.981  20.075  -6.237  1.00 10.00      B   
ATOM   3498  C   GLU   230      12.150  16.820  -3.711  1.00 10.00      B   
ATOM   3499  O   GLU   230      12.875  17.757  -3.361  1.00 10.00      B   
ATOM   3500  N   LYS   231      12.582  15.567  -3.819  1.00 10.00      B   
ATOM   3501  HN  LYS   231      11.952  14.867  -4.093  1.00 10.00      B   
ATOM   3502  CA  LYS   231      13.967  15.203  -3.540  1.00 10.00      B   
ATOM   3503  CB  LYS   231      14.140  13.681  -3.508  1.00 10.00      B   
ATOM   3504  CG  LYS   231      13.948  13.064  -2.132  1.00 10.00      B   
ATOM   3505  CD  LYS   231      14.324  11.590  -2.124  1.00 10.00      B   
ATOM   3506  CE  LYS   231      15.812  11.385  -2.364  1.00 10.00      B   
ATOM   3507  NZ  LYS   231      16.644  11.891  -1.240  1.00 10.00      B   
ATOM   3508  HZ1 LYS   231      16.532  12.919  -1.139  1.00 10.00      B   
ATOM   3509  HZ2 LYS   231      17.648  11.684  -1.418  1.00 10.00      B   
ATOM   3510  HZ3 LYS   231      16.365  11.435  -0.348  1.00 10.00      B   
ATOM   3511  C   LYS   231      14.919  15.815  -4.561  1.00 10.00      B   
ATOM   3512  O   LYS   231      14.834  15.531  -5.758  1.00 10.00      B   
ATOM   3513  N   THR   232      15.824  16.647  -4.078  1.00 10.00      B   
ATOM   3514  HN  THR   232      15.838  16.831  -3.112  1.00 10.00      B   
ATOM   3515  CA  THR   232      16.793  17.311  -4.933  1.00 10.00      B   
ATOM   3516  CB  THR   232      17.252  18.637  -4.303  1.00 10.00      B   
ATOM   3517  OG1 THR   232      17.023  18.590  -2.887  1.00 10.00      B   
ATOM   3518  HG1 THR   232      17.797  18.949  -2.430  1.00 10.00      B   
ATOM   3519  CG2 THR   232      16.474  19.801  -4.893  1.00 10.00      B   
ATOM   3520  C   THR   232      18.004  16.422  -5.207  1.00 10.00      B   
ATOM   3521  O   THR   232      18.574  16.460  -6.297  1.00 10.00      B   
ATOM   3522  N   GLY   233      18.376  15.610  -4.222  1.00 10.00      B   
ATOM   3523  HN  GLY   233      17.869  15.610  -3.381  1.00 10.00      B   
ATOM   3524  CA  GLY   233      19.518  14.726  -4.371  1.00 10.00      B   
ATOM   3525  C   GLY   233      19.319  13.681  -5.453  1.00 10.00      B   
ATOM   3526  O   GLY   233      18.240  13.096  -5.575  1.00 10.00      B   
ATOM   3527  N   GLN   234      20.358  13.444  -6.238  1.00 10.00      B   
ATOM   3528  HN  GLN   234      21.192  13.940  -6.088  1.00 10.00      B   
ATOM   3529  CA  GLN   234      20.299  12.468  -7.321  1.00 10.00      B   
ATOM   3530  CB  GLN   234      20.449  13.167  -8.678  1.00 10.00      B   
ATOM   3531  CG  GLN   234      19.498  14.338  -8.875  1.00 10.00      B   
ATOM   3532  CD  GLN   234      19.586  14.961 -10.257  1.00 10.00      B   
ATOM   3533  OE1 GLN   234      20.619  14.902 -10.922  1.00 10.00      B   
ATOM   3534  NE2 GLN   234      18.495  15.572 -10.696  1.00 10.00      B   
ATOM   3535 HE21 GLN   234      17.705  15.583 -10.117  1.00 10.00      B   
ATOM   3536 HE22 GLN   234      18.527  16.005 -11.577  1.00 10.00      B   
ATOM   3537  C   GLN   234      21.377  11.402  -7.151  1.00 10.00      B   
ATOM   3538  O   GLN   234      21.116  10.207  -7.303  1.00 10.00      B   
ATOM   3539  N   PHE   235      22.584  11.845  -6.822  1.00 10.00      B   
ATOM   3540  HN  PHE   235      22.723  12.808  -6.705  1.00 10.00      B   
ATOM   3541  CA  PHE   235      23.713  10.946  -6.626  1.00 10.00      B   
ATOM   3542  CB  PHE   235      24.795  11.235  -7.670  1.00 10.00      B   
ATOM   3543  CG  PHE   235      24.360  11.016  -9.092  1.00 10.00      B   
ATOM   3544  CD1 PHE   235      23.848  12.060  -9.843  1.00 10.00      B   
ATOM   3545  CD2 PHE   235      24.470   9.768  -9.678  1.00 10.00      B   
ATOM   3546  CE1 PHE   235      23.452  11.862 -11.153  1.00 10.00      B   
ATOM   3547  CE2 PHE   235      24.077   9.563 -10.987  1.00 10.00      B   
ATOM   3548  CZ  PHE   235      23.566  10.611 -11.726  1.00 10.00      B   
ATOM   3549  C   PHE   235      24.290  11.135  -5.227  1.00 10.00      B   
ATOM   3550  O   PHE   235      24.468  12.269  -4.775  1.00 10.00      B   
ATOM   3551  N   GLU   236      24.583  10.031  -4.545  1.00 10.00      B   
ATOM   3552  HN  GLU   236      24.435   9.153  -4.965  1.00 10.00      B   
ATOM   3553  CA  GLU   236      25.133  10.091  -3.192  1.00 10.00      B   
ATOM   3554  CB  GLU   236      24.023  10.360  -2.174  1.00 10.00      B   
ATOM   3555  CG  GLU   236      22.921   9.313  -2.160  1.00 10.00      B   
ATOM   3556  CD  GLU   236      21.704   9.775  -1.393  1.00 10.00      B   
ATOM   3557  OE1 GLU   236      21.851  10.192  -0.225  1.00 10.00      B   
ATOM   3558  OE2 GLU   236      20.589   9.729  -1.958  1.00 10.00      B   
ATOM   3559  C   GLU   236      25.870   8.803  -2.835  1.00 10.00      B   
ATOM   3560  O   GLU   236      25.681   7.768  -3.483  1.00 10.00      B   
ATOM   3561  N   ARG   237      26.715   8.870  -1.813  1.00 10.00      B   
ATOM   3562  HN  ARG   237      26.830   9.725  -1.341  1.00 10.00      B   
ATOM   3563  CA  ARG   237      27.479   7.712  -1.367  1.00 10.00      B   
ATOM   3564  CB  ARG   237      28.897   7.747  -1.937  1.00 10.00      B   
ATOM   3565  CG  ARG   237      28.967   7.406  -3.415  1.00 10.00      B   
ATOM   3566  CD  ARG   237      30.106   8.131  -4.103  1.00 10.00      B   
ATOM   3567  NE  ARG   237      31.377   7.424  -3.976  1.00 10.00      B   
ATOM   3568  HE  ARG   237      31.401   6.636  -3.391  1.00 10.00      B   
ATOM   3569  CZ  ARG   237      32.488   7.793  -4.608  1.00 10.00      B   
ATOM   3570  NH1 ARG   237      32.480   8.855  -5.401  1.00 10.00      B   
ATOM   3571 HH11 ARG   237      31.604   9.403  -5.536  1.00 10.00      B   
ATOM   3572 HH12 ARG   237      33.352   9.146  -5.896  1.00 10.00      B   
ATOM   3573  NH2 ARG   237      33.606   7.095  -4.461  1.00 10.00      B   
ATOM   3574 HH21 ARG   237      33.624   6.248  -3.850  1.00 10.00      B   
ATOM   3575 HH22 ARG   237      34.475   7.387  -4.959  1.00 10.00      B   
ATOM   3576  C   ARG   237      27.518   7.630   0.154  1.00 10.00      B   
ATOM   3577  O   ARG   237      27.883   8.589   0.832  1.00 10.00      B   
ATOM   3578  N   THR   238      27.137   6.480   0.679  1.00 10.00      B   
ATOM   3579  HN  THR   238      26.862   5.750   0.081  1.00 10.00      B   
ATOM   3580  CA  THR   238      27.116   6.257   2.116  1.00 10.00      B   
ATOM   3581  CB  THR   238      25.732   5.741   2.554  1.00 10.00      B   
ATOM   3582  OG1 THR   238      24.763   6.090   1.552  1.00 10.00      B   
ATOM   3583  HG1 THR   238      24.702   7.050   1.489  1.00 10.00      B   
ATOM   3584  CG2 THR   238      25.325   6.371   3.878  1.00 10.00      B   
ATOM   3585  C   THR   238      28.189   5.241   2.514  1.00 10.00      B   
ATOM   3586  O   THR   238      28.141   4.080   2.107  1.00 10.00      B   
ATOM   3587  N   ILE   239      29.157   5.677   3.308  1.00 10.00      B   
ATOM   3588  HN  ILE   239      29.141   6.611   3.621  1.00 10.00      B   
ATOM   3589  CA  ILE   239      30.241   4.801   3.741  1.00 10.00      B   
ATOM   3590  CB  ILE   239      31.619   5.326   3.273  1.00 10.00      B   
ATOM   3591  CG1 ILE   239      31.600   5.586   1.763  1.00 10.00      B   
ATOM   3592  CG2 ILE   239      32.723   4.337   3.629  1.00 10.00      B   
ATOM   3593  CD1 ILE   239      32.850   6.256   1.235  1.00 10.00      B   
ATOM   3594  C   ILE   239      30.235   4.640   5.261  1.00 10.00      B   
ATOM   3595  O   ILE   239      30.040   5.607   5.998  1.00 10.00      B   
ATOM   3596  N   LEU   240      30.423   3.413   5.722  1.00 10.00      B   
ATOM   3597  HN  LEU   240      30.557   2.678   5.084  1.00 10.00      B   
ATOM   3598  CA  LEU   240      30.445   3.118   7.146  1.00 10.00      B   
ATOM   3599  CB  LEU   240      29.130   2.455   7.572  1.00 10.00      B   
ATOM   3600  CG  LEU   240      28.658   2.733   9.003  1.00 10.00      B   
ATOM   3601  CD1 LEU   240      27.172   2.443   9.137  1.00 10.00      B   
ATOM   3602  CD2 LEU   240      29.452   1.911  10.008  1.00 10.00      B   
ATOM   3603  C   LEU   240      31.617   2.201   7.462  1.00 10.00      B   
ATOM   3604  O   LEU   240      31.754   1.126   6.872  1.00 10.00      B   
ATOM   3605  N   VAL   241      32.469   2.638   8.377  1.00 10.00      B   
ATOM   3606  HN  VAL   241      32.311   3.513   8.800  1.00 10.00      B   
ATOM   3607  CA  VAL   241      33.632   1.861   8.778  1.00 10.00      B   
ATOM   3608  CB  VAL   241      34.947   2.613   8.492  1.00 10.00      B   
ATOM   3609  CG1 VAL   241      36.144   1.714   8.757  1.00 10.00      B   
ATOM   3610  CG2 VAL   241      34.971   3.139   7.067  1.00 10.00      B   
ATOM   3611  C   VAL   241      33.566   1.535  10.263  1.00 10.00      B   
ATOM   3612  O   VAL   241      33.732   2.416  11.109  1.00 10.00      B   
ATOM   3613  N   ALA   242      33.316   0.277  10.575  1.00 10.00      B   
ATOM   3614  HN  ALA   242      33.196  -0.383   9.855  1.00 10.00      B   
ATOM   3615  CA  ALA   242      33.231  -0.161  11.957  1.00 10.00      B   
ATOM   3616  CB  ALA   242      31.975  -0.991  12.170  1.00 10.00      B   
ATOM   3617  C   ALA   242      34.470  -0.960  12.331  1.00 10.00      B   
ATOM   3618  O   ALA   242      34.793  -1.957  11.678  1.00 10.00      B   
ATOM   3619  N   ASP   243      35.178  -0.510  13.361  1.00 10.00      B   
ATOM   3620  HN  ASP   243      34.883   0.302  13.830  1.00 10.00      B   
ATOM   3621  CA  ASP   243      36.385  -1.193  13.810  1.00 10.00      B   
ATOM   3622  CB  ASP   243      37.328  -0.244  14.560  1.00 10.00      B   
ATOM   3623  CG  ASP   243      38.793  -0.528  14.276  1.00 10.00      B   
ATOM   3624  OD1 ASP   243      39.294  -1.593  14.695  1.00 10.00      B   
ATOM   3625  OD2 ASP   243      39.452   0.311  13.622  1.00 10.00      B   
ATOM   3626  C   ASP   243      36.045  -2.415  14.659  1.00 10.00      B   
ATOM   3627  O   ASP   243      34.877  -2.778  14.808  1.00 10.00      B   
ATOM   3628  N   GLU   244      37.069  -3.037  15.215  1.00 10.00      B   
ATOM   3629  HN  GLU   244      37.977  -2.668  15.086  1.00 10.00      B   
ATOM   3630  CA  GLU   244      36.907  -4.240  16.019  1.00 10.00      B   
ATOM   3631  CB  GLU   244      38.271  -4.890  16.256  1.00 10.00      B   
ATOM   3632  CG  GLU   244      39.105  -5.060  14.998  1.00 10.00      B   
ATOM   3633  CD  GLU   244      40.500  -5.569  15.286  1.00 10.00      B   
ATOM   3634  OE1 GLU   244      41.042  -5.256  16.370  1.00 10.00      B   
ATOM   3635  OE2 GLU   244      41.068  -6.280  14.426  1.00 10.00      B   
ATOM   3636  C   GLU   244      36.222  -3.987  17.361  1.00 10.00      B   
ATOM   3637  O   GLU   244      36.346  -2.911  17.946  1.00 10.00      B   
ATOM   3638  N   ASP   245      35.488  -5.001  17.824  1.00 10.00      B   
ATOM   3639  HN  ASP   245      35.399  -5.803  17.270  1.00 10.00      B   
ATOM   3640  CA  ASP   245      34.793  -4.967  19.115  1.00 10.00      B   
ATOM   3641  CB  ASP   245      35.798  -4.993  20.274  1.00 10.00      B   
ATOM   3642  CG  ASP   245      36.676  -6.228  20.278  1.00 10.00      B   
ATOM   3643  OD1 ASP   245      36.143  -7.343  20.478  1.00 10.00      B   
ATOM   3644  OD2 ASP   245      37.909  -6.090  20.096  1.00 10.00      B   
ATOM   3645  C   ASP   245      33.854  -3.773  19.269  1.00 10.00      B   
ATOM   3646  O   ASP   245      33.827  -3.132  20.319  1.00 10.00      B   
ATOM   3647  N   SER   246      33.071  -3.482  18.244  1.00 10.00      B   
ATOM   3648  HN  SER   246      33.109  -4.029  17.434  1.00 10.00      B   
ATOM   3649  CA  SER   246      32.152  -2.358  18.308  1.00 10.00      B   
ATOM   3650  CB  SER   246      32.764  -1.129  17.638  1.00 10.00      B   
ATOM   3651  OG  SER   246      33.885  -0.661  18.369  1.00 10.00      B   
ATOM   3652  HG  SER   246      34.453  -0.142  17.782  1.00 10.00      B   
ATOM   3653  C   SER   246      30.796  -2.684  17.696  1.00 10.00      B   
ATOM   3654  O   SER   246      30.694  -3.493  16.770  1.00 10.00      B   
ATOM   3655  N   TYR   247      29.757  -2.057  18.234  1.00 10.00      B   
ATOM   3656  HN  TYR   247      29.911  -1.449  18.989  1.00 10.00      B   
ATOM   3657  CA  TYR   247      28.397  -2.243  17.749  1.00 10.00      B   
ATOM   3658  CB  TYR   247      27.510  -2.864  18.838  1.00 10.00      B   
ATOM   3659  CG  TYR   247      26.035  -2.920  18.483  1.00 10.00      B   
ATOM   3660  CD1 TYR   247      25.571  -3.771  17.491  1.00 10.00      B   
ATOM   3661  CD2 TYR   247      25.108  -2.119  19.141  1.00 10.00      B   
ATOM   3662  CE1 TYR   247      24.232  -3.828  17.162  1.00 10.00      B   
ATOM   3663  CE2 TYR   247      23.764  -2.168  18.818  1.00 10.00      B   
ATOM   3664  CZ  TYR   247      23.333  -3.025  17.827  1.00 10.00      B   
ATOM   3665  OH  TYR   247      21.997  -3.081  17.498  1.00 10.00      B   
ATOM   3666  HH  TYR   247      21.736  -4.003  17.377  1.00 10.00      B   
ATOM   3667  C   TYR   247      27.818  -0.905  17.304  1.00 10.00      B   
ATOM   3668  O   TYR   247      27.917   0.094  18.023  1.00 10.00      B   
ATOM   3669  N   VAL   248      27.225  -0.885  16.120  1.00 10.00      B   
ATOM   3670  HN  VAL   248      27.181  -1.713  15.589  1.00 10.00      B   
ATOM   3671  CA  VAL   248      26.637   0.333  15.590  1.00 10.00      B   
ATOM   3672  CB  VAL   248      27.648   1.135  14.734  1.00 10.00      B   
ATOM   3673  CG1 VAL   248      27.903   0.465  13.391  1.00 10.00      B   
ATOM   3674  CG2 VAL   248      27.195   2.576  14.551  1.00 10.00      B   
ATOM   3675  C   VAL   248      25.369   0.036  14.790  1.00 10.00      B   
ATOM   3676  O   VAL   248      25.258  -1.002  14.134  1.00 10.00      B   
ATOM   3677  N   SER   249      24.413   0.947  14.873  1.00 10.00      B   
ATOM   3678  HN  SER   249      24.563   1.743  15.423  1.00 10.00      B   
ATOM   3679  CA  SER   249      23.155   0.819  14.159  1.00 10.00      B   
ATOM   3680  CB  SER   249      21.995   0.702  15.153  1.00 10.00      B   
ATOM   3681  OG  SER   249      20.806   0.267  14.520  1.00 10.00      B   
ATOM   3682  HG  SER   249      20.065   0.341  15.145  1.00 10.00      B   
ATOM   3683  C   SER   249      22.973   2.046  13.276  1.00 10.00      B   
ATOM   3684  O   SER   249      23.337   3.158  13.673  1.00 10.00      B   
ATOM   3685  N   TYR   250      22.437   1.852  12.082  1.00 10.00      B   
ATOM   3686  HN  TYR   250      22.160   0.943  11.819  1.00 10.00      B   
ATOM   3687  CA  TYR   250      22.236   2.954  11.158  1.00 10.00      B   
ATOM   3688  CB  TYR   250      23.409   3.062  10.182  1.00 10.00      B   
ATOM   3689  CG  TYR   250      23.321   4.240   9.237  1.00 10.00      B   
ATOM   3690  CD1 TYR   250      23.131   5.531   9.715  1.00 10.00      B   
ATOM   3691  CD2 TYR   250      23.430   4.059   7.866  1.00 10.00      B   
ATOM   3692  CE1 TYR   250      23.055   6.607   8.851  1.00 10.00      B   
ATOM   3693  CE2 TYR   250      23.355   5.130   6.995  1.00 10.00      B   
ATOM   3694  CZ  TYR   250      23.168   6.400   7.492  1.00 10.00      B   
ATOM   3695  OH  TYR   250      23.094   7.468   6.627  1.00 10.00      B   
ATOM   3696  HH  TYR   250      23.948   7.909   6.590  1.00 10.00      B   
ATOM   3697  C   TYR   250      20.928   2.813  10.394  1.00 10.00      B   
ATOM   3698  O   TYR   250      20.675   1.795   9.749  1.00 10.00      B   
ATOM   3699  N   ILE   251      20.098   3.837  10.485  1.00 10.00      B   
ATOM   3700  HN  ILE   251      20.350   4.610  11.043  1.00 10.00      B   
ATOM   3701  CA  ILE   251      18.824   3.852   9.789  1.00 10.00      B   
ATOM   3702  CB  ILE   251      17.641   4.115  10.746  1.00 10.00      B   
ATOM   3703  CG1 ILE   251      17.597   3.063  11.860  1.00 10.00      B   
ATOM   3704  CG2 ILE   251      16.328   4.127   9.980  1.00 10.00      B   
ATOM   3705  CD1 ILE   251      18.306   3.478  13.132  1.00 10.00      B   
ATOM   3706  C   ILE   251      18.850   4.921   8.705  1.00 10.00      B   
ATOM   3707  O   ILE   251      19.040   6.106   8.990  1.00 10.00      B   
ATOM   3708  N   GLU   252      18.688   4.496   7.467  1.00 10.00      B   
ATOM   3709  HN  GLU   252      18.559   3.534   7.303  1.00 10.00      B   
ATOM   3710  CA  GLU   252      18.693   5.408   6.338  1.00 10.00      B   
ATOM   3711  CB  GLU   252      19.805   5.005   5.361  1.00 10.00      B   
ATOM   3712  CG  GLU   252      20.048   5.985   4.227  1.00 10.00      B   
ATOM   3713  CD  GLU   252      20.016   5.310   2.872  1.00 10.00      B   
ATOM   3714  OE1 GLU   252      20.994   4.617   2.529  1.00 10.00      B   
ATOM   3715  OE2 GLU   252      19.008   5.462   2.147  1.00 10.00      B   
ATOM   3716  C   GLU   252      17.335   5.383   5.642  1.00 10.00      B   
ATOM   3717  O   GLU   252      16.586   4.411   5.763  1.00 10.00      B   
ATOM   3718  N   GLY   253      17.009   6.454   4.935  1.00 10.00      B   
ATOM   3719  HN  GLY   253      17.629   7.216   4.892  1.00 10.00      B   
ATOM   3720  CA  GLY   253      15.750   6.513   4.231  1.00 10.00      B   
ATOM   3721  C   GLY   253      15.108   7.880   4.303  1.00 10.00      B   
ATOM   3722  O   GLY   253      15.489   8.718   5.124  1.00 10.00      B   
ATOM   3723  N   CYS   254      14.133   8.107   3.441  1.00 10.00      B   
ATOM   3724  HN  CYS   254      13.873   7.399   2.814  1.00 10.00      B   
ATOM   3725  CA  CYS   254      13.428   9.375   3.399  1.00 10.00      B   
ATOM   3726  CB  CYS   254      14.270  10.438   2.682  1.00 10.00      B   
ATOM   3727  SG  CYS   254      14.960   9.910   1.097  1.00 10.00      B   
ATOM   3728  HG  CYS   254      15.948   9.060   1.346  1.00 10.00      B   
ATOM   3729  C   CYS   254      12.078   9.213   2.713  1.00 10.00      B   
ATOM   3730  O   CYS   254      11.906   8.343   1.856  1.00 10.00      B   
ATOM   3731  N   SER   255      11.121  10.037   3.107  1.00 10.00      B   
ATOM   3732  HN  SER   255      11.317  10.696   3.810  1.00 10.00      B   
ATOM   3733  CA  SER   255       9.787   9.999   2.526  1.00 10.00      B   
ATOM   3734  CB  SER   255       8.751   9.758   3.624  1.00 10.00      B   
ATOM   3735  OG  SER   255       9.182   8.731   4.503  1.00 10.00      B   
ATOM   3736  HG  SER   255       9.595   8.026   3.987  1.00 10.00      B   
ATOM   3737  C   SER   255       9.506  11.317   1.817  1.00 10.00      B   
ATOM   3738  O   SER   255       9.415  12.362   2.464  1.00 10.00      B   
ATOM   3739  N   ALA   256       9.388  11.268   0.495  1.00 10.00      B   
ATOM   3740  HN  ALA   256       9.459  10.401   0.039  1.00 10.00      B   
ATOM   3741  CA  ALA   256       9.140  12.466  -0.298  1.00 10.00      B   
ATOM   3742  CB  ALA   256      10.454  13.196  -0.550  1.00 10.00      B   
ATOM   3743  C   ALA   256       8.481  12.107  -1.629  1.00 10.00      B   
ATOM   3744  O   ALA   256       8.609  10.977  -2.104  1.00 10.00      B   
ATOM   3745  N   PRO   257       7.744  13.056  -2.234  1.00 10.00      B   
ATOM   3746  CA  PRO   257       7.083  12.838  -3.523  1.00 10.00      B   
ATOM   3747  CB  PRO   257       6.040  13.955  -3.564  1.00 10.00      B   
ATOM   3748  CG  PRO   257       6.642  15.059  -2.765  1.00 10.00      B   
ATOM   3749  CD  PRO   257       7.481  14.407  -1.699  1.00 10.00      B   
ATOM   3750  C   PRO   257       8.059  12.984  -4.692  1.00 10.00      B   
ATOM   3751  O   PRO   257       9.141  13.561  -4.546  1.00 10.00      B   
ATOM   3752  N   VAL   258       7.674  12.460  -5.849  1.00 10.00      B   
ATOM   3753  HN  VAL   258       6.801  12.014  -5.906  1.00 10.00      B   
ATOM   3754  CA  VAL   258       8.517  12.532  -7.035  1.00 10.00      B   
ATOM   3755  CB  VAL   258       8.444  11.242  -7.882  1.00 10.00      B   
ATOM   3756  CG1 VAL   258       8.897  10.038  -7.071  1.00 10.00      B   
ATOM   3757  CG2 VAL   258       7.042  11.026  -8.428  1.00 10.00      B   
ATOM   3758  C   VAL   258       8.160  13.740  -7.902  1.00 10.00      B   
ATOM   3759  O   VAL   258       7.324  14.570  -7.527  1.00 10.00      B   
ATOM   3760  N   ARG   259       8.794  13.831  -9.063  1.00 10.00      B   
ATOM   3761  HN  ARG   259       9.435  13.131  -9.312  1.00 10.00      B   
ATOM   3762  CA  ARG   259       8.562  14.931  -9.985  1.00 10.00      B   
ATOM   3763  CB  ARG   259       9.879  15.653 -10.285  1.00 10.00      B   
ATOM   3764  CG  ARG   259      10.483  16.349  -9.075  1.00 10.00      B   
ATOM   3765  CD  ARG   259      11.999  16.234  -9.063  1.00 10.00      B   
ATOM   3766  NE  ARG   259      12.653  17.402  -9.653  1.00 10.00      B   
ATOM   3767  HE  ARG   259      12.145  17.909 -10.326  1.00 10.00      B   
ATOM   3768  CZ  ARG   259      13.879  17.817  -9.326  1.00 10.00      B   
ATOM   3769  NH1 ARG   259      14.590  17.163  -8.416  1.00 10.00      B   
ATOM   3770 HH11 ARG   259      15.547  17.494  -8.163  1.00 10.00      B   
ATOM   3771 HH12 ARG   259      14.195  16.316  -7.950  1.00 10.00      B   
ATOM   3772  NH2 ARG   259      14.400  18.883  -9.919  1.00 10.00      B   
ATOM   3773 HH21 ARG   259      13.856  19.399 -10.642  1.00 10.00      B   
ATOM   3774 HH22 ARG   259      15.359  19.211  -9.663  1.00 10.00      B   
ATOM   3775  C   ARG   259       7.908  14.432 -11.271  1.00 10.00      B   
ATOM   3776  O   ARG   259       7.554  13.255 -11.381  1.00 10.00      B   
ATOM   3777  N   ASP   260       7.740  15.333 -12.233  1.00 10.00      B   
ATOM   3778  HN  ASP   260       8.034  16.259 -12.077  1.00 10.00      B   
ATOM   3779  CA  ASP   260       7.122  14.993 -13.512  1.00 10.00      B   
ATOM   3780  CB  ASP   260       6.576  16.248 -14.208  1.00 10.00      B   
ATOM   3781  CG  ASP   260       7.513  16.809 -15.264  1.00 10.00      B   
ATOM   3782  OD1 ASP   260       8.649  17.207 -14.914  1.00 10.00      B   
ATOM   3783  OD2 ASP   260       7.117  16.855 -16.447  1.00 10.00      B   
ATOM   3784  C   ASP   260       8.101  14.263 -14.423  1.00 10.00      B   
ATOM   3785  O   ASP   260       7.696  13.534 -15.327  1.00 10.00      B   
ATOM   3786  N   SER   261       9.385  14.456 -14.170  1.00 10.00      B   
ATOM   3787  HN  SER   261       9.643  15.042 -13.428  1.00 10.00      B   
ATOM   3788  CA  SER   261      10.421  13.821 -14.962  1.00 10.00      B   
ATOM   3789  CB  SER   261      11.453  14.863 -15.398  1.00 10.00      B   
ATOM   3790  OG  SER   261      10.821  15.959 -16.050  1.00 10.00      B   
ATOM   3791  HG  SER   261      10.013  16.200 -15.568  1.00 10.00      B   
ATOM   3792  C   SER   261      11.086  12.702 -14.168  1.00 10.00      B   
ATOM   3793  O   SER   261      11.141  12.753 -12.935  1.00 10.00      B   
ATOM   3794  N   TYR   262      11.579  11.691 -14.869  1.00 10.00      B   
ATOM   3795  HN  TYR   262      11.509  11.706 -15.850  1.00 10.00      B   
ATOM   3796  CA  TYR   262      12.233  10.565 -14.222  1.00 10.00      B   
ATOM   3797  CB  TYR   262      12.410   9.402 -15.200  1.00 10.00      B   
ATOM   3798  CG  TYR   262      11.143   8.616 -15.449  1.00 10.00      B   
ATOM   3799  CD1 TYR   262      10.493   8.675 -16.674  1.00 10.00      B   
ATOM   3800  CD2 TYR   262      10.597   7.814 -14.454  1.00 10.00      B   
ATOM   3801  CE1 TYR   262       9.334   7.955 -16.903  1.00 10.00      B   
ATOM   3802  CE2 TYR   262       9.441   7.092 -14.673  1.00 10.00      B   
ATOM   3803  CZ  TYR   262       8.813   7.166 -15.899  1.00 10.00      B   
ATOM   3804  OH  TYR   262       7.659   6.448 -16.117  1.00 10.00      B   
ATOM   3805  HH  TYR   262       6.993   6.715 -15.464  1.00 10.00      B   
ATOM   3806  C   TYR   262      13.575  10.974 -13.629  1.00 10.00      B   
ATOM   3807  O   TYR   262      14.494  11.363 -14.351  1.00 10.00      B   
ATOM   3808  N   GLN   263      13.679  10.892 -12.311  1.00 10.00      B   
ATOM   3809  HN  GLN   263      12.914  10.573 -11.790  1.00 10.00      B   
ATOM   3810  CA  GLN   263      14.902  11.255 -11.620  1.00 10.00      B   
ATOM   3811  CB  GLN   263      14.566  11.935 -10.292  1.00 10.00      B   
ATOM   3812  CG  GLN   263      15.747  12.589  -9.593  1.00 10.00      B   
ATOM   3813  CD  GLN   263      15.302  13.539  -8.499  1.00 10.00      B   
ATOM   3814  OE1 GLN   263      14.233  14.139  -8.582  1.00 10.00      B   
ATOM   3815  NE2 GLN   263      16.115  13.687  -7.466  1.00 10.00      B   
ATOM   3816 HE21 GLN   263      16.956  13.182  -7.459  1.00 10.00      B   
ATOM   3817 HE22 GLN   263      15.843  14.301  -6.747  1.00 10.00      B   
ATOM   3818  C   GLN   263      15.767  10.022 -11.387  1.00 10.00      B   
ATOM   3819  O   GLN   263      15.307   9.027 -10.825  1.00 10.00      B   
ATOM   3820  N   LEU   264      17.011  10.090 -11.842  1.00 10.00      B   
ATOM   3821  HN  LEU   264      17.313  10.906 -12.291  1.00 10.00      B   
ATOM   3822  CA  LEU   264      17.943   8.987 -11.683  1.00 10.00      B   
ATOM   3823  CB  LEU   264      19.011   9.027 -12.781  1.00 10.00      B   
ATOM   3824  CG  LEU   264      20.090   7.941 -12.724  1.00 10.00      B   
ATOM   3825  CD1 LEU   264      19.479   6.565 -12.939  1.00 10.00      B   
ATOM   3826  CD2 LEU   264      21.180   8.210 -13.750  1.00 10.00      B   
ATOM   3827  C   LEU   264      18.597   9.035 -10.310  1.00 10.00      B   
ATOM   3828  O   LEU   264      19.439   9.891 -10.044  1.00 10.00      B   
ATOM   3829  N   HIS   265      18.181   8.135  -9.430  1.00 10.00      B   
ATOM   3830  HN  HIS   265      17.480   7.497  -9.686  1.00 10.00      B   
ATOM   3831  CA  HIS   265      18.740   8.072  -8.090  1.00 10.00      B   
ATOM   3832  CB  HIS   265      17.636   7.887  -7.041  1.00 10.00      B   
ATOM   3833  CG  HIS   265      18.123   7.936  -5.622  1.00 10.00      B   
ATOM   3834  ND1 HIS   265      17.693   7.059  -4.648  1.00 10.00      B   
ATOM   3835  HD1 HIS   265      17.044   6.329  -4.777  1.00 10.00      B   
ATOM   3836  CD2 HIS   265      19.006   8.765  -5.013  1.00 10.00      B   
ATOM   3837  CE1 HIS   265      18.288   7.347  -3.504  1.00 10.00      B   
ATOM   3838  NE2 HIS   265      19.089   8.377  -3.699  1.00 10.00      B   
ATOM   3839  HE2 HIS   265      19.657   8.800  -3.006  1.00 10.00      B   
ATOM   3840  C   HIS   265      19.763   6.948  -7.996  1.00 10.00      B   
ATOM   3841  O   HIS   265      19.405   5.771  -7.921  1.00 10.00      B   
ATOM   3842  N   ALA   266      21.031   7.321  -8.022  1.00 10.00      B   
ATOM   3843  HN  ALA   266      21.247   8.279  -8.091  1.00 10.00      B   
ATOM   3844  CA  ALA   266      22.113   6.358  -7.933  1.00 10.00      B   
ATOM   3845  CB  ALA   266      23.028   6.461  -9.143  1.00 10.00      B   
ATOM   3846  C   ALA   266      22.891   6.577  -6.647  1.00 10.00      B   
ATOM   3847  O   ALA   266      23.276   7.704  -6.325  1.00 10.00      B   
ATOM   3848  N   ALA   267      23.105   5.506  -5.903  1.00 10.00      B   
ATOM   3849  HN  ALA   267      22.778   4.634  -6.212  1.00 10.00      B   
ATOM   3850  CA  ALA   267      23.827   5.594  -4.645  1.00 10.00      B   
ATOM   3851  CB  ALA   267      22.858   5.705  -3.478  1.00 10.00      B   
ATOM   3852  C   ALA   267      24.761   4.408  -4.464  1.00 10.00      B   
ATOM   3853  O   ALA   267      24.510   3.321  -4.984  1.00 10.00      B   
ATOM   3854  N   VAL   268      25.847   4.634  -3.746  1.00 10.00      B   
ATOM   3855  HN  VAL   268      25.988   5.528  -3.366  1.00 10.00      B   
ATOM   3856  CA  VAL   268      26.828   3.595  -3.475  1.00 10.00      B   
ATOM   3857  CB  VAL   268      28.184   3.890  -4.164  1.00 10.00      B   
ATOM   3858  CG1 VAL   268      29.274   2.959  -3.649  1.00 10.00      B   
ATOM   3859  CG2 VAL   268      28.055   3.764  -5.675  1.00 10.00      B   
ATOM   3860  C   VAL   268      27.028   3.491  -1.970  1.00 10.00      B   
ATOM   3861  O   VAL   268      27.313   4.491  -1.309  1.00 10.00      B   
ATOM   3862  N   VAL   269      26.859   2.294  -1.433  1.00 10.00      B   
ATOM   3863  HN  VAL   269      26.638   1.533  -2.014  1.00 10.00      B   
ATOM   3864  CA  VAL   269      27.009   2.074  -0.001  1.00 10.00      B   
ATOM   3865  CB  VAL   269      25.687   1.610   0.651  1.00 10.00      B   
ATOM   3866  CG1 VAL   269      25.892   1.257   2.118  1.00 10.00      B   
ATOM   3867  CG2 VAL   269      24.622   2.685   0.511  1.00 10.00      B   
ATOM   3868  C   VAL   269      28.115   1.070   0.295  1.00 10.00      B   
ATOM   3869  O   VAL   269      28.010  -0.113  -0.047  1.00 10.00      B   
ATOM   3870  N   GLU   270      29.176   1.560   0.917  1.00 10.00      B   
ATOM   3871  HN  GLU   270      29.193   2.513   1.144  1.00 10.00      B   
ATOM   3872  CA  GLU   270      30.309   0.729   1.285  1.00 10.00      B   
ATOM   3873  CB  GLU   270      31.630   1.429   0.939  1.00 10.00      B   
ATOM   3874  CG  GLU   270      31.877   1.615  -0.549  1.00 10.00      B   
ATOM   3875  CD  GLU   270      33.343   1.828  -0.875  1.00 10.00      B   
ATOM   3876  OE1 GLU   270      34.089   0.825  -0.956  1.00 10.00      B   
ATOM   3877  OE2 GLU   270      33.755   2.992  -1.062  1.00 10.00      B   
ATOM   3878  C   GLU   270      30.263   0.438   2.778  1.00 10.00      B   
ATOM   3879  O   GLU   270      30.268   1.359   3.598  1.00 10.00      B   
ATOM   3880  N   VAL   271      30.183  -0.835   3.133  1.00 10.00      B   
ATOM   3881  HN  VAL   271      30.145  -1.528   2.440  1.00 10.00      B   
ATOM   3882  CA  VAL   271      30.145  -1.225   4.533  1.00 10.00      B   
ATOM   3883  CB  VAL   271      28.880  -2.040   4.876  1.00 10.00      B   
ATOM   3884  CG1 VAL   271      28.732  -2.184   6.383  1.00 10.00      B   
ATOM   3885  CG2 VAL   271      27.640  -1.392   4.277  1.00 10.00      B   
ATOM   3886  C   VAL   271      31.381  -2.039   4.892  1.00 10.00      B   
ATOM   3887  O   VAL   271      31.504  -3.203   4.505  1.00 10.00      B   
ATOM   3888  N   ILE   272      32.297  -1.417   5.618  1.00 10.00      B   
ATOM   3889  HN  ILE   272      32.140  -0.487   5.897  1.00 10.00      B   
ATOM   3890  CA  ILE   272      33.522  -2.080   6.033  1.00 10.00      B   
ATOM   3891  CB  ILE   272      34.746  -1.136   5.990  1.00 10.00      B   
ATOM   3892  CG1 ILE   272      34.990  -0.613   4.570  1.00 10.00      B   
ATOM   3893  CG2 ILE   272      35.988  -1.848   6.509  1.00 10.00      B   
ATOM   3894  CD1 ILE   272      34.220   0.646   4.226  1.00 10.00      B   
ATOM   3895  C   ILE   272      33.352  -2.635   7.443  1.00 10.00      B   
ATOM   3896  O   ILE   272      33.352  -1.887   8.424  1.00 10.00      B   
ATOM   3897  N   ILE   273      33.196  -3.946   7.535  1.00 10.00      B   
ATOM   3898  HN  ILE   273      33.213  -4.490   6.717  1.00 10.00      B   
ATOM   3899  CA  ILE   273      33.010  -4.603   8.818  1.00 10.00      B   
ATOM   3900  CB  ILE   273      31.865  -5.639   8.760  1.00 10.00      B   
ATOM   3901  CG1 ILE   273      30.614  -5.024   8.130  1.00 10.00      B   
ATOM   3902  CG2 ILE   273      31.548  -6.171  10.151  1.00 10.00      B   
ATOM   3903  CD1 ILE   273      30.188  -5.694   6.843  1.00 10.00      B   
ATOM   3904  C   ILE   273      34.290  -5.297   9.264  1.00 10.00      B   
ATOM   3905  O   ILE   273      34.816  -6.166   8.564  1.00 10.00      B   
ATOM   3906  N   HIS   274      34.800  -4.898  10.421  1.00 10.00      B   
ATOM   3907  HN  HIS   274      34.349  -4.184  10.923  1.00 10.00      B   
ATOM   3908  CA  HIS   274      36.011  -5.495  10.966  1.00 10.00      B   
ATOM   3909  CB  HIS   274      36.835  -4.460  11.744  1.00 10.00      B   
ATOM   3910  CG  HIS   274      37.767  -3.642  10.898  1.00 10.00      B   
ATOM   3911  ND1 HIS   274      38.937  -4.139  10.373  1.00 10.00      B   
ATOM   3912  HD1 HIS   274      39.272  -5.057  10.484  1.00 10.00      B   
ATOM   3913  CD2 HIS   274      37.702  -2.346  10.500  1.00 10.00      B   
ATOM   3914  CE1 HIS   274      39.551  -3.191   9.688  1.00 10.00      B   
ATOM   3915  NE2 HIS   274      38.825  -2.095   9.750  1.00 10.00      B   
ATOM   3916  HE2 HIS   274      39.061  -1.234   9.336  1.00 10.00      B   
ATOM   3917  C   HIS   274      35.657  -6.674  11.866  1.00 10.00      B   
ATOM   3918  O   HIS   274      34.491  -7.066  11.960  1.00 10.00      B   
ATOM   3919  N   LYS   275      36.658  -7.242  12.515  1.00 10.00      B   
ATOM   3920  HN  LYS   275      37.567  -6.891  12.395  1.00 10.00      B   
ATOM   3921  CA  LYS   275      36.448  -8.371  13.410  1.00 10.00      B   
ATOM   3922  CB  LYS   275      37.799  -8.949  13.834  1.00 10.00      B   
ATOM   3923  CG  LYS   275      37.732  -9.923  15.000  1.00 10.00      B   
ATOM   3924  CD  LYS   275      39.106 -10.153  15.597  1.00 10.00      B   
ATOM   3925  CE  LYS   275      39.018 -10.833  16.951  1.00 10.00      B   
ATOM   3926  NZ  LYS   275      40.363 -11.014  17.551  1.00 10.00      B   
ATOM   3927  HZ1 LYS   275      40.280 -11.261  18.556  1.00 10.00      B   
ATOM   3928  HZ2 LYS   275      40.920 -10.139  17.463  1.00 10.00      B   
ATOM   3929  HZ3 LYS   275      40.868 -11.779  17.063  1.00 10.00      B   
ATOM   3930  C   LYS   275      35.663  -7.937  14.646  1.00 10.00      B   
ATOM   3931  O   LYS   275      35.944  -6.888  15.224  1.00 10.00      B   
ATOM   3932  N   ASN   276      34.677  -8.740  15.038  1.00 10.00      B   
ATOM   3933  HN  ASN   276      34.501  -9.563  14.528  1.00 10.00      B   
ATOM   3934  CA  ASN   276      33.857  -8.448  16.217  1.00 10.00      B   
ATOM   3935  CB  ASN   276      34.723  -8.404  17.485  1.00 10.00      B   
ATOM   3936  CG  ASN   276      35.205  -9.771  17.938  1.00 10.00      B   
ATOM   3937  OD1 ASN   276      35.170 -10.744  17.184  1.00 10.00      B   
ATOM   3938  ND2 ASN   276      35.689  -9.844  19.168  1.00 10.00      B   
ATOM   3939 HD21 ASN   276      35.715  -9.018  19.707  1.00 10.00      B   
ATOM   3940 HD22 ASN   276      35.993 -10.719  19.495  1.00 10.00      B   
ATOM   3941  C   ASN   276      33.073  -7.141  16.064  1.00 10.00      B   
ATOM   3942  O   ASN   276      32.760  -6.470  17.050  1.00 10.00      B   
ATOM   3943  N   ALA   277      32.748  -6.783  14.828  1.00 10.00      B   
ATOM   3944  HN  ALA   277      33.016  -7.353  14.077  1.00 10.00      B   
ATOM   3945  CA  ALA   277      32.001  -5.561  14.566  1.00 10.00      B   
ATOM   3946  CB  ALA   277      32.662  -4.754  13.460  1.00 10.00      B   
ATOM   3947  C   ALA   277      30.550  -5.875  14.215  1.00 10.00      B   
ATOM   3948  O   ALA   277      30.260  -6.420  13.150  1.00 10.00      B   
ATOM   3949  N   GLU   278      29.644  -5.561  15.125  1.00 10.00      B   
ATOM   3950  HN  GLU   278      29.936  -5.148  15.968  1.00 10.00      B   
ATOM   3951  CA  GLU   278      28.224  -5.799  14.908  1.00 10.00      B   
ATOM   3952  CB  GLU   278      27.524  -6.052  16.244  1.00 10.00      B   
ATOM   3953  CG  GLU   278      28.175  -7.121  17.107  1.00 10.00      B   
ATOM   3954  CD  GLU   278      27.681  -8.515  16.784  1.00 10.00      B   
ATOM   3955  OE1 GLU   278      26.515  -8.825  17.109  1.00 10.00      B   
ATOM   3956  OE2 GLU   278      28.460  -9.308  16.213  1.00 10.00      B   
ATOM   3957  C   GLU   278      27.611  -4.583  14.224  1.00 10.00      B   
ATOM   3958  O   GLU   278      27.545  -3.499  14.812  1.00 10.00      B   
ATOM   3959  N   VAL   279      27.189  -4.748  12.980  1.00 10.00      B   
ATOM   3960  HN  VAL   279      27.268  -5.630  12.553  1.00 10.00      B   
ATOM   3961  CA  VAL   279      26.608  -3.641  12.231  1.00 10.00      B   
ATOM   3962  CB  VAL   279      27.457  -3.279  10.988  1.00 10.00      B   
ATOM   3963  CG1 VAL   279      26.968  -1.982  10.353  1.00 10.00      B   
ATOM   3964  CG2 VAL   279      28.936  -3.182  11.340  1.00 10.00      B   
ATOM   3965  C   VAL   279      25.173  -3.932  11.792  1.00 10.00      B   
ATOM   3966  O   VAL   279      24.907  -4.916  11.097  1.00 10.00      B   
ATOM   3967  N   LYS   280      24.254  -3.076  12.215  1.00 10.00      B   
ATOM   3968  HN  LYS   280      24.528  -2.331  12.796  1.00 10.00      B   
ATOM   3969  CA  LYS   280      22.853  -3.201  11.842  1.00 10.00      B   
ATOM   3970  CB  LYS   280      21.951  -3.314  13.079  1.00 10.00      B   
ATOM   3971  CG  LYS   280      20.473  -3.472  12.752  1.00 10.00      B   
ATOM   3972  CD  LYS   280      19.695  -4.044  13.926  1.00 10.00      B   
ATOM   3973  CE  LYS   280      18.231  -4.247  13.560  1.00 10.00      B   
ATOM   3974  NZ  LYS   280      17.524  -5.117  14.535  1.00 10.00      B   
ATOM   3975  HZ1 LYS   280      16.575  -5.361  14.178  1.00 10.00      B   
ATOM   3976  HZ2 LYS   280      17.423  -4.627  15.444  1.00 10.00      B   
ATOM   3977  HZ3 LYS   280      18.061  -5.995  14.685  1.00 10.00      B   
ATOM   3978  C   LYS   280      22.464  -1.993  10.998  1.00 10.00      B   
ATOM   3979  O   LYS   280      22.445  -0.865  11.487  1.00 10.00      B   
ATOM   3980  N   TYR   281      22.176  -2.226   9.729  1.00 10.00      B   
ATOM   3981  HN  TYR   281      22.192  -3.149   9.392  1.00 10.00      B   
ATOM   3982  CA  TYR   281      21.827  -1.144   8.823  1.00 10.00      B   
ATOM   3983  CB  TYR   281      22.948  -0.976   7.788  1.00 10.00      B   
ATOM   3984  CG  TYR   281      22.618  -0.131   6.575  1.00 10.00      B   
ATOM   3985  CD1 TYR   281      22.061   1.137   6.699  1.00 10.00      B   
ATOM   3986  CD2 TYR   281      22.882  -0.608   5.300  1.00 10.00      B   
ATOM   3987  CE1 TYR   281      21.770   1.899   5.583  1.00 10.00      B   
ATOM   3988  CE2 TYR   281      22.597   0.147   4.183  1.00 10.00      B   
ATOM   3989  CZ  TYR   281      22.042   1.397   4.327  1.00 10.00      B   
ATOM   3990  OH  TYR   281      21.752   2.136   3.203  1.00 10.00      B   
ATOM   3991  HH  TYR   281      21.806   3.085   3.402  1.00 10.00      B   
ATOM   3992  C   TYR   281      20.475  -1.386   8.156  1.00 10.00      B   
ATOM   3993  O   TYR   281      20.282  -2.381   7.456  1.00 10.00      B   
ATOM   3994  N   SER   282      19.546  -0.469   8.380  1.00 10.00      B   
ATOM   3995  HN  SER   282      19.770   0.306   8.946  1.00 10.00      B   
ATOM   3996  CA  SER   282      18.207  -0.563   7.810  1.00 10.00      B   
ATOM   3997  CB  SER   282      17.163  -0.542   8.930  1.00 10.00      B   
ATOM   3998  OG  SER   282      17.368  -1.618   9.834  1.00 10.00      B   
ATOM   3999  HG  SER   282      17.599  -2.415   9.333  1.00 10.00      B   
ATOM   4000  C   SER   282      17.961   0.584   6.830  1.00 10.00      B   
ATOM   4001  O   SER   282      18.654   1.603   6.871  1.00 10.00      B   
ATOM   4002  N   THR   283      16.991   0.415   5.939  1.00 10.00      B   
ATOM   4003  HN  THR   283      16.474  -0.423   5.941  1.00 10.00      B   
ATOM   4004  CA  THR   283      16.671   1.442   4.957  1.00 10.00      B   
ATOM   4005  CB  THR   283      17.433   1.213   3.637  1.00 10.00      B   
ATOM   4006  OG1 THR   283      18.815   0.969   3.925  1.00 10.00      B   
ATOM   4007  HG1 THR   283      19.026   1.336   4.794  1.00 10.00      B   
ATOM   4008  CG2 THR   283      17.326   2.435   2.738  1.00 10.00      B   
ATOM   4009  C   THR   283      15.171   1.496   4.669  1.00 10.00      B   
ATOM   4010  O   THR   283      14.593   0.546   4.143  1.00 10.00      B   
ATOM   4011  N   VAL   284      14.546   2.613   5.020  1.00 10.00      B   
ATOM   4012  HN  VAL   284      15.066   3.340   5.435  1.00 10.00      B   
ATOM   4013  CA  VAL   284      13.118   2.802   4.793  1.00 10.00      B   
ATOM   4014  CB  VAL   284      12.380   3.208   6.088  1.00 10.00      B   
ATOM   4015  CG1 VAL   284      10.906   2.838   6.009  1.00 10.00      B   
ATOM   4016  CG2 VAL   284      13.034   2.594   7.318  1.00 10.00      B   
ATOM   4017  C   VAL   284      12.914   3.902   3.758  1.00 10.00      B   
ATOM   4018  O   VAL   284      13.031   5.087   4.071  1.00 10.00      B   
ATOM   4019  N   GLN   285      12.621   3.522   2.527  1.00 10.00      B   
ATOM   4020  HN  GLN   285      12.524   2.565   2.321  1.00 10.00      B   
ATOM   4021  CA  GLN   285      12.429   4.500   1.468  1.00 10.00      B   
ATOM   4022  CB  GLN   285      13.521   4.364   0.408  1.00 10.00      B   
ATOM   4023  CG  GLN   285      14.901   4.755   0.910  1.00 10.00      B   
ATOM   4024  CD  GLN   285      15.996   4.512  -0.108  1.00 10.00      B   
ATOM   4025  OE1 GLN   285      15.916   3.606  -0.931  1.00 10.00      B   
ATOM   4026  NE2 GLN   285      17.039   5.318  -0.053  1.00 10.00      B   
ATOM   4027 HE21 GLN   285      17.048   6.018   0.632  1.00 10.00      B   
ATOM   4028 HE22 GLN   285      17.765   5.177  -0.694  1.00 10.00      B   
ATOM   4029  C   GLN   285      11.046   4.389   0.845  1.00 10.00      B   
ATOM   4030  O   GLN   285      10.748   3.432   0.131  1.00 10.00      B   
ATOM   4031  N   ASN   286      10.202   5.371   1.135  1.00 10.00      B   
ATOM   4032  HN  ASN   286      10.501   6.102   1.721  1.00 10.00      B   
ATOM   4033  CA  ASN   286       8.845   5.402   0.612  1.00 10.00      B   
ATOM   4034  CB  ASN   286       7.829   5.239   1.747  1.00 10.00      B   
ATOM   4035  CG  ASN   286       6.410   5.032   1.245  1.00 10.00      B   
ATOM   4036  OD1 ASN   286       5.724   5.984   0.871  1.00 10.00      B   
ATOM   4037  ND2 ASN   286       5.951   3.788   1.254  1.00 10.00      B   
ATOM   4038 HD21 ASN   286       6.543   3.075   1.582  1.00 10.00      B   
ATOM   4039 HD22 ASN   286       5.037   3.628   0.929  1.00 10.00      B   
ATOM   4040  C   ASN   286       8.596   6.712  -0.127  1.00 10.00      B   
ATOM   4041  O   ASN   286       8.602   7.788   0.473  1.00 10.00      B   
ATOM   4042  N   TRP   287       8.381   6.616  -1.427  1.00 10.00      B   
ATOM   4043  HN  TRP   287       8.382   5.726  -1.846  1.00 10.00      B   
ATOM   4044  CA  TRP   287       8.137   7.791  -2.250  1.00 10.00      B   
ATOM   4045  CB  TRP   287       9.087   7.816  -3.450  1.00 10.00      B   
ATOM   4046  CG  TRP   287      10.534   7.878  -3.068  1.00 10.00      B   
ATOM   4047  CD1 TRP   287      11.225   8.975  -2.648  1.00 10.00      B   
ATOM   4048  CD2 TRP   287      11.470   6.796  -3.079  1.00 10.00      B   
ATOM   4049  NE1 TRP   287      12.531   8.640  -2.389  1.00 10.00      B   
ATOM   4050  HE1 TRP   287      13.222   9.253  -2.070  1.00 10.00      B   
ATOM   4051  CE2 TRP   287      12.708   7.310  -2.650  1.00 10.00      B   
ATOM   4052  CE3 TRP   287      11.379   5.442  -3.407  1.00 10.00      B   
ATOM   4053  CZ2 TRP   287      13.848   6.520  -2.544  1.00 10.00      B   
ATOM   4054  CZ3 TRP   287      12.510   4.660  -3.302  1.00 10.00      B   
ATOM   4055  CH2 TRP   287      13.727   5.199  -2.874  1.00 10.00      B   
ATOM   4056  C   TRP   287       6.691   7.835  -2.729  1.00 10.00      B   
ATOM   4057  O   TRP   287       6.011   6.807  -2.792  1.00 10.00      B   
ATOM   4058  N   PHE   288       6.223   9.032  -3.053  1.00 10.00      B   
ATOM   4059  HN  PHE   288       6.810   9.815  -2.963  1.00 10.00      B   
ATOM   4060  CA  PHE   288       4.861   9.218  -3.534  1.00 10.00      B   
ATOM   4061  CB  PHE   288       4.095  10.182  -2.623  1.00 10.00      B   
ATOM   4062  CG  PHE   288       2.616  10.223  -2.889  1.00 10.00      B   
ATOM   4063  CD1 PHE   288       1.843   9.083  -2.744  1.00 10.00      B   
ATOM   4064  CD2 PHE   288       2.001  11.399  -3.284  1.00 10.00      B   
ATOM   4065  CE1 PHE   288       0.484   9.115  -2.987  1.00 10.00      B   
ATOM   4066  CE2 PHE   288       0.642  11.440  -3.530  1.00 10.00      B   
ATOM   4067  CZ  PHE   288      -0.118  10.296  -3.381  1.00 10.00      B   
ATOM   4068  C   PHE   288       4.876   9.735  -4.972  1.00 10.00      B   
ATOM   4069  O   PHE   288       5.294  10.863  -5.229  1.00 10.00      B   
ATOM   4070  N   PRO   289       4.431   8.907  -5.928  1.00 10.00      B   
ATOM   4071  CA  PRO   289       4.402   9.268  -7.344  1.00 10.00      B   
ATOM   4072  CB  PRO   289       4.579   7.908  -8.012  1.00 10.00      B   
ATOM   4073  CG  PRO   289       3.880   6.951  -7.103  1.00 10.00      B   
ATOM   4074  CD  PRO   289       3.949   7.530  -5.711  1.00 10.00      B   
ATOM   4075  C   PRO   289       3.073   9.884  -7.783  1.00 10.00      B   
ATOM   4076  O   PRO   289       2.815  10.030  -8.980  1.00 10.00      B   
ATOM   4077  N   GLY   290       2.242  10.248  -6.819  1.00 10.00      B   
ATOM   4078  HN  GLY   290       2.504  10.120  -5.885  1.00 10.00      B   
ATOM   4079  CA  GLY   290       0.952  10.825  -7.138  1.00 10.00      B   
ATOM   4080  C   GLY   290      -0.020   9.756  -7.585  1.00 10.00      B   
ATOM   4081  O   GLY   290      -0.096   8.696  -6.967  1.00 10.00      B   
ATOM   4082  N   ASP   291      -0.757  10.023  -8.654  1.00 10.00      B   
ATOM   4083  HN  ASP   291      -0.658  10.891  -9.100  1.00 10.00      B   
ATOM   4084  CA  ASP   291      -1.713   9.054  -9.182  1.00 10.00      B   
ATOM   4085  CB  ASP   291      -3.024   9.733  -9.591  1.00 10.00      B   
ATOM   4086  CG  ASP   291      -3.997   8.777 -10.260  1.00 10.00      B   
ATOM   4087  OD1 ASP   291      -4.419   7.796  -9.613  1.00 10.00      B   
ATOM   4088  OD2 ASP   291      -4.350   9.008 -11.439  1.00 10.00      B   
ATOM   4089  C   ASP   291      -1.111   8.305 -10.365  1.00 10.00      B   
ATOM   4090  O   ASP   291      -0.888   7.095 -10.299  1.00 10.00      B   
ATOM   4091  N   ASN   292      -0.839   9.028 -11.445  1.00 10.00      B   
ATOM   4092  HN  ASN   292      -1.045   9.988 -11.445  1.00 10.00      B   
ATOM   4093  CA  ASN   292      -0.255   8.419 -12.640  1.00 10.00      B   
ATOM   4094  CB  ASN   292      -1.354   7.912 -13.580  1.00 10.00      B   
ATOM   4095  CG  ASN   292      -0.864   6.824 -14.520  1.00 10.00      B   
ATOM   4096  OD1 ASN   292      -0.113   5.932 -14.124  1.00 10.00      B   
ATOM   4097  ND2 ASN   292      -1.279   6.892 -15.775  1.00 10.00      B   
ATOM   4098 HD21 ASN   292      -1.873   7.635 -16.029  1.00 10.00      B   
ATOM   4099 HD22 ASN   292      -0.975   6.203 -16.399  1.00 10.00      B   
ATOM   4100  C   ASN   292       0.643   9.412 -13.370  1.00 10.00      B   
ATOM   4101  O   ASN   292       0.702   9.433 -14.600  1.00 10.00      B   
ATOM   4102  N   ASN   293       1.338  10.245 -12.606  1.00 10.00      B   
ATOM   4103  HN  ASN   293       1.249  10.189 -11.632  1.00 10.00      B   
ATOM   4104  CA  ASN   293       2.231  11.242 -13.189  1.00 10.00      B   
ATOM   4105  CB  ASN   293       2.682  12.259 -12.134  1.00 10.00      B   
ATOM   4106  CG  ASN   293       3.414  13.447 -12.733  1.00 10.00      B   
ATOM   4107  OD1 ASN   293       3.180  13.824 -13.883  1.00 10.00      B   
ATOM   4108  ND2 ASN   293       4.298  14.056 -11.954  1.00 10.00      B   
ATOM   4109 HD21 ASN   293       4.431  13.713 -11.044  1.00 10.00      B   
ATOM   4110 HD22 ASN   293       4.777  14.828 -12.318  1.00 10.00      B   
ATOM   4111  C   ASN   293       3.440  10.573 -13.839  1.00 10.00      B   
ATOM   4112  O   ASN   293       3.528  10.483 -15.060  1.00 10.00      B   
ATOM   4113  N   THR   294       4.363  10.104 -13.017  1.00 10.00      B   
ATOM   4114  HN  THR   294       4.253  10.227 -12.054  1.00 10.00      B   
ATOM   4115  CA  THR   294       5.561   9.437 -13.508  1.00 10.00      B   
ATOM   4116  CB  THR   294       6.800   9.965 -12.769  1.00 10.00      B   
ATOM   4117  OG1 THR   294       6.380  10.800 -11.679  1.00 10.00      B   
ATOM   4118  HG1 THR   294       6.851  11.648 -11.721  1.00 10.00      B   
ATOM   4119  CG2 THR   294       7.694  10.754 -13.710  1.00 10.00      B   
ATOM   4120  C   THR   294       5.479   7.935 -13.268  1.00 10.00      B   
ATOM   4121  O   THR   294       5.968   7.134 -14.067  1.00 10.00      B   
ATOM   4122  N   GLY   295       4.864   7.563 -12.153  1.00 10.00      B   
ATOM   4123  HN  GLY   295       4.491   8.247 -11.562  1.00 10.00      B   
ATOM   4124  CA  GLY   295       4.738   6.163 -11.802  1.00 10.00      B   
ATOM   4125  C   GLY   295       5.726   5.773 -10.720  1.00 10.00      B   
ATOM   4126  O   GLY   295       5.561   4.759 -10.042  1.00 10.00      B   
ATOM   4127  N   GLY   296       6.755   6.593 -10.555  1.00 10.00      B   
ATOM   4128  HN  GLY   296       6.837   7.382 -11.128  1.00 10.00      B   
ATOM   4129  CA  GLY   296       7.759   6.332  -9.552  1.00 10.00      B   
ATOM   4130  C   GLY   296       9.104   6.895  -9.943  1.00 10.00      B   
ATOM   4131  O   GLY   296       9.257   7.456 -11.028  1.00 10.00      B   
ATOM   4132  N   ILE   297      10.072   6.754  -9.053  1.00 10.00      B   
ATOM   4133  HN  ILE   297       9.871   6.313  -8.197  1.00 10.00      B   
ATOM   4134  CA  ILE   297      11.422   7.239  -9.296  1.00 10.00      B   
ATOM   4135  CB  ILE   297      11.984   7.933  -8.029  1.00 10.00      B   
ATOM   4136  CG1 ILE   297      13.218   8.781  -8.351  1.00 10.00      B   
ATOM   4137  CG2 ILE   297      12.283   6.921  -6.930  1.00 10.00      B   
ATOM   4138  CD1 ILE   297      13.709   9.613  -7.187  1.00 10.00      B   
ATOM   4139  C   ILE   297      12.326   6.072  -9.700  1.00 10.00      B   
ATOM   4140  O   ILE   297      11.950   4.907  -9.541  1.00 10.00      B   
ATOM   4141  N   LEU   298      13.497   6.381 -10.239  1.00 10.00      B   
ATOM   4142  HN  LEU   298      13.743   7.324 -10.344  1.00 10.00      B   
ATOM   4143  CA  LEU   298      14.442   5.353 -10.648  1.00 10.00      B   
ATOM   4144  CB  LEU   298      15.367   5.879 -11.749  1.00 10.00      B   
ATOM   4145  CG  LEU   298      14.686   6.304 -13.055  1.00 10.00      B   
ATOM   4146  CD1 LEU   298      15.694   6.905 -14.021  1.00 10.00      B   
ATOM   4147  CD2 LEU   298      13.975   5.122 -13.694  1.00 10.00      B   
ATOM   4148  C   LEU   298      15.251   4.913  -9.437  1.00 10.00      B   
ATOM   4149  O   LEU   298      15.728   5.747  -8.669  1.00 10.00      B   
ATOM   4150  N   ASN   299      15.396   3.610  -9.258  1.00 10.00      B   
ATOM   4151  HN  ASN   299      15.006   2.985  -9.908  1.00 10.00      B   
ATOM   4152  CA  ASN   299      16.122   3.082  -8.115  1.00 10.00      B   
ATOM   4153  CB  ASN   299      15.172   2.261  -7.246  1.00 10.00      B   
ATOM   4154  CG  ASN   299      15.536   2.277  -5.777  1.00 10.00      B   
ATOM   4155  OD1 ASN   299      16.711   2.291  -5.407  1.00 10.00      B   
ATOM   4156  ND2 ASN   299      14.523   2.296  -4.931  1.00 10.00      B   
ATOM   4157 HD21 ASN   299      13.611   2.307  -5.299  1.00 10.00      B   
ATOM   4158 HD22 ASN   299      14.716   2.280  -3.962  1.00 10.00      B   
ATOM   4159  C   ASN   299      17.302   2.225  -8.549  1.00 10.00      B   
ATOM   4160  O   ASN   299      17.147   1.034  -8.819  1.00 10.00      B   
ATOM   4161  N   PHE   300      18.476   2.839  -8.623  1.00 10.00      B   
ATOM   4162  HN  PHE   300      18.531   3.795  -8.400  1.00 10.00      B   
ATOM   4163  CA  PHE   300      19.692   2.137  -9.016  1.00 10.00      B   
ATOM   4164  CB  PHE   300      20.156   2.589 -10.403  1.00 10.00      B   
ATOM   4165  CG  PHE   300      19.201   2.235 -11.507  1.00 10.00      B   
ATOM   4166  CD1 PHE   300      18.356   3.191 -12.045  1.00 10.00      B   
ATOM   4167  CD2 PHE   300      19.150   0.943 -12.009  1.00 10.00      B   
ATOM   4168  CE1 PHE   300      17.477   2.869 -13.062  1.00 10.00      B   
ATOM   4169  CE2 PHE   300      18.274   0.614 -13.025  1.00 10.00      B   
ATOM   4170  CZ  PHE   300      17.438   1.578 -13.552  1.00 10.00      B   
ATOM   4171  C   PHE   300      20.784   2.371  -7.978  1.00 10.00      B   
ATOM   4172  O   PHE   300      21.657   3.222  -8.146  1.00 10.00      B   
ATOM   4173  N   VAL   301      20.717   1.617  -6.893  1.00 10.00      B   
ATOM   4174  HN  VAL   301      20.010   0.944  -6.823  1.00 10.00      B   
ATOM   4175  CA  VAL   301      21.675   1.753  -5.810  1.00 10.00      B   
ATOM   4176  CB  VAL   301      20.948   2.025  -4.471  1.00 10.00      B   
ATOM   4177  CG1 VAL   301      21.936   2.186  -3.331  1.00 10.00      B   
ATOM   4178  CG2 VAL   301      20.060   3.256  -4.583  1.00 10.00      B   
ATOM   4179  C   VAL   301      22.543   0.503  -5.680  1.00 10.00      B   
ATOM   4180  O   VAL   301      22.043  -0.620  -5.737  1.00 10.00      B   
ATOM   4181  N   THR   302      23.843   0.710  -5.517  1.00 10.00      B   
ATOM   4182  HN  THR   302      24.177   1.635  -5.488  1.00 10.00      B   
ATOM   4183  CA  THR   302      24.789  -0.382  -5.366  1.00 10.00      B   
ATOM   4184  CB  THR   302      25.992  -0.206  -6.312  1.00 10.00      B   
ATOM   4185  OG1 THR   302      25.524   0.227  -7.599  1.00 10.00      B   
ATOM   4186  HG1 THR   302      24.574   0.369  -7.561  1.00 10.00      B   
ATOM   4187  CG2 THR   302      26.742  -1.519  -6.468  1.00 10.00      B   
ATOM   4188  C   THR   302      25.282  -0.453  -3.920  1.00 10.00      B   
ATOM   4189  O   THR   302      26.057   0.395  -3.470  1.00 10.00      B   
ATOM   4190  N   LYS   303      24.812  -1.456  -3.195  1.00 10.00      B   
ATOM   4191  HN  LYS   303      24.204  -2.102  -3.611  1.00 10.00      B   
ATOM   4192  CA  LYS   303      25.195  -1.643  -1.803  1.00 10.00      B   
ATOM   4193  CB  LYS   303      23.961  -1.594  -0.893  1.00 10.00      B   
ATOM   4194  CG  LYS   303      23.164  -0.303  -0.999  1.00 10.00      B   
ATOM   4195  CD  LYS   303      22.121  -0.182   0.103  1.00 10.00      B   
ATOM   4196  CE  LYS   303      21.359   1.132  -0.013  1.00 10.00      B   
ATOM   4197  NZ  LYS   303      20.386   1.325   1.092  1.00 10.00      B   
ATOM   4198  HZ1 LYS   303      20.893   1.477   1.992  1.00 10.00      B   
ATOM   4199  HZ2 LYS   303      19.776   0.488   1.187  1.00 10.00      B   
ATOM   4200  HZ3 LYS   303      19.789   2.156   0.904  1.00 10.00      B   
ATOM   4201  C   LYS   303      25.924  -2.969  -1.634  1.00 10.00      B   
ATOM   4202  O   LYS   303      25.444  -4.010  -2.084  1.00 10.00      B   
ATOM   4203  N   ARG   304      27.083  -2.934  -0.997  1.00 10.00      B   
ATOM   4204  HN  ARG   304      27.426  -2.076  -0.654  1.00 10.00      B   
ATOM   4205  CA  ARG   304      27.861  -4.146  -0.792  1.00 10.00      B   
ATOM   4206  CB  ARG   304      28.857  -4.331  -1.942  1.00 10.00      B   
ATOM   4207  CG  ARG   304      29.579  -5.668  -1.949  1.00 10.00      B   
ATOM   4208  CD  ARG   304      30.060  -6.036  -3.347  1.00 10.00      B   
ATOM   4209  NE  ARG   304      31.024  -5.072  -3.878  1.00 10.00      B   
ATOM   4210  HE  ARG   304      31.622  -4.630  -3.234  1.00 10.00      B   
ATOM   4211  CZ  ARG   304      31.145  -4.774  -5.174  1.00 10.00      B   
ATOM   4212  NH1 ARG   304      30.359  -5.349  -6.076  1.00 10.00      B   
ATOM   4213 HH11 ARG   304      30.458  -5.105  -7.090  1.00 10.00      B   
ATOM   4214 HH12 ARG   304      29.645  -6.050  -5.785  1.00 10.00      B   
ATOM   4215  NH2 ARG   304      32.060  -3.904  -5.570  1.00 10.00      B   
ATOM   4216 HH21 ARG   304      32.149  -3.666  -6.591  1.00 10.00      B   
ATOM   4217 HH22 ARG   304      32.698  -3.456  -4.872  1.00 10.00      B   
ATOM   4218  C   ARG   304      28.588  -4.109   0.546  1.00 10.00      B   
ATOM   4219  O   ARG   304      29.225  -3.112   0.888  1.00 10.00      B   
ATOM   4220  N   ALA   305      28.478  -5.193   1.304  1.00 10.00      B   
ATOM   4221  HN  ALA   305      27.940  -5.953   0.981  1.00 10.00      B   
ATOM   4222  CA  ALA   305      29.136  -5.293   2.599  1.00 10.00      B   
ATOM   4223  CB  ALA   305      28.187  -5.865   3.638  1.00 10.00      B   
ATOM   4224  C   ALA   305      30.376  -6.166   2.485  1.00 10.00      B   
ATOM   4225  O   ALA   305      30.373  -7.168   1.766  1.00 10.00      B   
ATOM   4226  N   LEU   306      31.429  -5.788   3.190  1.00 10.00      B   
ATOM   4227  HN  LEU   306      31.369  -4.984   3.752  1.00 10.00      B   
ATOM   4228  CA  LEU   306      32.673  -6.537   3.154  1.00 10.00      B   
ATOM   4229  CB  LEU   306      33.809  -5.666   2.613  1.00 10.00      B   
ATOM   4230  CG  LEU   306      35.102  -6.397   2.240  1.00 10.00      B   
ATOM   4231  CD1 LEU   306      34.914  -7.194   0.958  1.00 10.00      B   
ATOM   4232  CD2 LEU   306      36.257  -5.415   2.099  1.00 10.00      B   
ATOM   4233  C   LEU   306      33.045  -7.065   4.533  1.00 10.00      B   
ATOM   4234  O   LEU   306      33.557  -6.325   5.376  1.00 10.00      B   
ATOM   4235  N   CYS   307      32.762  -8.337   4.770  1.00 10.00      B   
ATOM   4236  HN  CYS   307      32.311  -8.870   4.077  1.00 10.00      B   
ATOM   4237  CA  CYS   307      33.106  -8.965   6.034  1.00 10.00      B   
ATOM   4238  CB  CYS   307      32.093 -10.048   6.404  1.00 10.00      B   
ATOM   4239  SG  CYS   307      30.415  -9.427   6.671  1.00 10.00      B   
ATOM   4240  HG  CYS   307      30.501  -8.323   7.400  1.00 10.00      B   
ATOM   4241  C   CYS   307      34.510  -9.544   5.925  1.00 10.00      B   
ATOM   4242  O   CYS   307      34.693 -10.739   5.675  1.00 10.00      B   
ATOM   4243  N   GLU   308      35.497  -8.669   6.057  1.00 10.00      B   
ATOM   4244  HN  GLU   308      35.277  -7.727   6.222  1.00 10.00      B   
ATOM   4245  CA  GLU   308      36.895  -9.060   5.958  1.00 10.00      B   
ATOM   4246  CB  GLU   308      37.746  -7.850   5.558  1.00 10.00      B   
ATOM   4247  CG  GLU   308      39.091  -8.205   4.947  1.00 10.00      B   
ATOM   4248  CD  GLU   308      38.960  -8.883   3.599  1.00 10.00      B   
ATOM   4249  OE1 GLU   308      39.423  -8.311   2.591  1.00 10.00      B   
ATOM   4250  OE2 GLU   308      38.399  -9.996   3.536  1.00 10.00      B   
ATOM   4251  C   GLU   308      37.397  -9.652   7.270  1.00 10.00      B   
ATOM   4252  O   GLU   308      38.313 -10.477   7.282  1.00 10.00      B   
ATOM   4253  N   GLY   309      36.786  -9.236   8.370  1.00 10.00      B   
ATOM   4254  HN  GLY   309      36.045  -8.603   8.299  1.00 10.00      B   
ATOM   4255  CA  GLY   309      37.189  -9.733   9.666  1.00 10.00      B   
ATOM   4256  C   GLY   309      36.471 -11.013  10.035  1.00 10.00      B   
ATOM   4257  O   GLY   309      35.556 -11.449   9.330  1.00 10.00      B   
ATOM   4258  N   GLU   310      36.894 -11.625  11.128  1.00 10.00      B   
ATOM   4259  HN  GLU   310      37.643 -11.245  11.632  1.00 10.00      B   
ATOM   4260  CA  GLU   310      36.280 -12.853  11.597  1.00 10.00      B   
ATOM   4261  CB  GLU   310      37.345 -13.787  12.181  1.00 10.00      B   
ATOM   4262  CG  GLU   310      38.323 -14.315  11.141  1.00 10.00      B   
ATOM   4263  CD  GLU   310      39.600 -14.860  11.745  1.00 10.00      B   
ATOM   4264  OE1 GLU   310      40.570 -14.084  11.891  1.00 10.00      B   
ATOM   4265  OE2 GLU   310      39.651 -16.070  12.061  1.00 10.00      B   
ATOM   4266  C   GLU   310      35.200 -12.536  12.626  1.00 10.00      B   
ATOM   4267  O   GLU   310      35.286 -11.528  13.334  1.00 10.00      B   
ATOM   4268  N   ASN   311      34.178 -13.387  12.675  1.00 10.00      B   
ATOM   4269  HN  ASN   311      34.180 -14.155  12.060  1.00 10.00      B   
ATOM   4270  CA  ASN   311      33.049 -13.228  13.605  1.00 10.00      B   
ATOM   4271  CB  ASN   311      33.510 -13.073  15.064  1.00 10.00      B   
ATOM   4272  CG  ASN   311      34.434 -14.176  15.535  1.00 10.00      B   
ATOM   4273  OD1 ASN   311      34.276 -15.343  15.171  1.00 10.00      B   
ATOM   4274  ND2 ASN   311      35.408 -13.811  16.352  1.00 10.00      B   
ATOM   4275 HD21 ASN   311      35.472 -12.862  16.603  1.00 10.00      B   
ATOM   4276 HD22 ASN   311      36.028 -14.500  16.675  1.00 10.00      B   
ATOM   4277  C   ASN   311      32.168 -12.042  13.221  1.00 10.00      B   
ATOM   4278  O   ASN   311      31.273 -11.651  13.976  1.00 10.00      B   
ATOM   4279  N   SER   312      32.424 -11.474  12.050  1.00 10.00      B   
ATOM   4280  HN  SER   312      33.152 -11.828  11.497  1.00 10.00      B   
ATOM   4281  CA  SER   312      31.665 -10.331  11.567  1.00 10.00      B   
ATOM   4282  CB  SER   312      32.417  -9.656  10.422  1.00 10.00      B   
ATOM   4283  OG  SER   312      33.776  -9.451  10.768  1.00 10.00      B   
ATOM   4284  HG  SER   312      33.861  -8.628  11.266  1.00 10.00      B   
ATOM   4285  C   SER   312      30.260 -10.734  11.120  1.00 10.00      B   
ATOM   4286  O   SER   312      30.077 -11.734  10.425  1.00 10.00      B   
ATOM   4287  N   LYS   313      29.273  -9.956  11.541  1.00 10.00      B   
ATOM   4288  HN  LYS   313      29.483  -9.189  12.115  1.00 10.00      B   
ATOM   4289  CA  LYS   313      27.885 -10.207  11.188  1.00 10.00      B   
ATOM   4290  CB  LYS   313      27.101 -10.679  12.417  1.00 10.00      B   
ATOM   4291  CG  LYS   313      27.804 -11.738  13.249  1.00 10.00      B   
ATOM   4292  CD  LYS   313      27.074 -11.971  14.558  1.00 10.00      B   
ATOM   4293  CE  LYS   313      27.944 -12.716  15.555  1.00 10.00      B   
ATOM   4294  NZ  LYS   313      29.144 -11.927  15.941  1.00 10.00      B   
ATOM   4295  HZ1 LYS   313      28.878 -10.928  16.102  1.00 10.00      B   
ATOM   4296  HZ2 LYS   313      29.862 -11.968  15.186  1.00 10.00      B   
ATOM   4297  HZ3 LYS   313      29.555 -12.308  16.818  1.00 10.00      B   
ATOM   4298  C   LYS   313      27.260  -8.928  10.645  1.00 10.00      B   
ATOM   4299  O   LYS   313      27.299  -7.885  11.301  1.00 10.00      B   
ATOM   4300  N   MET   314      26.693  -9.006   9.453  1.00 10.00      B   
ATOM   4301  HN  MET   314      26.679  -9.871   8.982  1.00 10.00      B   
ATOM   4302  CA  MET   314      26.074  -7.843   8.829  1.00 10.00      B   
ATOM   4303  CB  MET   314      26.826  -7.445   7.556  1.00 10.00      B   
ATOM   4304  CG  MET   314      26.220  -6.262   6.818  1.00 10.00      B   
ATOM   4305  SD  MET   314      26.142  -4.772   7.827  1.00 10.00      B   
ATOM   4306  CE  MET   314      25.233  -3.678   6.741  1.00 10.00      B   
ATOM   4307  C   MET   314      24.602  -8.099   8.526  1.00 10.00      B   
ATOM   4308  O   MET   314      24.263  -9.002   7.753  1.00 10.00      B   
ATOM   4309  N   SER   315      23.737  -7.298   9.130  1.00 10.00      B   
ATOM   4310  HN  SER   315      24.074  -6.589   9.722  1.00 10.00      B   
ATOM   4311  CA  SER   315      22.303  -7.432   8.942  1.00 10.00      B   
ATOM   4312  CB  SER   315      21.597  -7.332  10.295  1.00 10.00      B   
ATOM   4313  OG  SER   315      22.308  -8.059  11.285  1.00 10.00      B   
ATOM   4314  HG  SER   315      22.009  -8.986  11.278  1.00 10.00      B   
ATOM   4315  C   SER   315      21.768  -6.367   7.988  1.00 10.00      B   
ATOM   4316  O   SER   315      21.867  -5.169   8.260  1.00 10.00      B   
ATOM   4317  N   TRP   316      21.218  -6.807   6.864  1.00 10.00      B   
ATOM   4318  HN  TRP   316      21.192  -7.776   6.690  1.00 10.00      B   
ATOM   4319  CA  TRP   316      20.659  -5.899   5.874  1.00 10.00      B   
ATOM   4320  CB  TRP   316      21.050  -6.335   4.460  1.00 10.00      B   
ATOM   4321  CG  TRP   316      22.491  -6.136   4.114  1.00 10.00      B   
ATOM   4322  CD1 TRP   316      23.522  -6.984   4.387  1.00 10.00      B   
ATOM   4323  CD2 TRP   316      23.060  -5.024   3.415  1.00 10.00      B   
ATOM   4324  NE1 TRP   316      24.699  -6.470   3.905  1.00 10.00      B   
ATOM   4325  HE1 TRP   316      25.580  -6.898   3.977  1.00 10.00      B   
ATOM   4326  CE2 TRP   316      24.442  -5.263   3.306  1.00 10.00      B   
ATOM   4327  CE3 TRP   316      22.536  -3.846   2.872  1.00 10.00      B   
ATOM   4328  CZ2 TRP   316      25.305  -4.369   2.678  1.00 10.00      B   
ATOM   4329  CZ3 TRP   316      23.393  -2.962   2.250  1.00 10.00      B   
ATOM   4330  CH2 TRP   316      24.764  -3.227   2.159  1.00 10.00      B   
ATOM   4331  C   TRP   316      19.138  -5.862   5.971  1.00 10.00      B   
ATOM   4332  O   TRP   316      18.494  -6.890   6.183  1.00 10.00      B   
ATOM   4333  N   THR   317      18.577  -4.678   5.804  1.00 10.00      B   
ATOM   4334  HN  THR   317      19.149  -3.903   5.624  1.00 10.00      B   
ATOM   4335  CA  THR   317      17.135  -4.487   5.844  1.00 10.00      B   
ATOM   4336  CB  THR   317      16.671  -3.954   7.210  1.00 10.00      B   
ATOM   4337  OG1 THR   317      17.815  -3.743   8.055  1.00 10.00      B   
ATOM   4338  HG1 THR   317      18.617  -3.944   7.560  1.00 10.00      B   
ATOM   4339  CG2 THR   317      15.748  -4.964   7.872  1.00 10.00      B   
ATOM   4340  C   THR   317      16.739  -3.524   4.731  1.00 10.00      B   
ATOM   4341  O   THR   317      17.344  -2.460   4.586  1.00 10.00      B   
ATOM   4342  N   GLN   318      15.741  -3.893   3.939  1.00 10.00      B   
ATOM   4343  HN  GLN   318      15.266  -4.737   4.116  1.00 10.00      B   
ATOM   4344  CA  GLN   318      15.342  -3.061   2.815  1.00 10.00      B   
ATOM   4345  CB  GLN   318      15.934  -3.648   1.525  1.00 10.00      B   
ATOM   4346  CG  GLN   318      15.719  -2.803   0.282  1.00 10.00      B   
ATOM   4347  CD  GLN   318      16.392  -3.388  -0.947  1.00 10.00      B   
ATOM   4348  OE1 GLN   318      17.552  -3.092  -1.233  1.00 10.00      B   
ATOM   4349  NE2 GLN   318      15.673  -4.224  -1.681  1.00 10.00      B   
ATOM   4350 HE21 GLN   318      14.757  -4.419  -1.393  1.00 10.00      B   
ATOM   4351 HE22 GLN   318      16.083  -4.609  -2.488  1.00 10.00      B   
ATOM   4352  C   GLN   318      13.828  -2.903   2.676  1.00 10.00      B   
ATOM   4353  O   GLN   318      13.089  -3.886   2.573  1.00 10.00      B   
ATOM   4354  N   SER   319      13.381  -1.654   2.692  1.00 10.00      B   
ATOM   4355  HN  SER   319      14.024  -0.923   2.833  1.00 10.00      B   
ATOM   4356  CA  SER   319      11.975  -1.319   2.515  1.00 10.00      B   
ATOM   4357  CB  SER   319      11.425  -0.611   3.757  1.00 10.00      B   
ATOM   4358  OG  SER   319      11.467  -1.463   4.893  1.00 10.00      B   
ATOM   4359  HG  SER   319      10.759  -2.115   4.824  1.00 10.00      B   
ATOM   4360  C   SER   319      11.860  -0.413   1.293  1.00 10.00      B   
ATOM   4361  O   SER   319      12.240   0.761   1.342  1.00 10.00      B   
ATOM   4362  N   GLU   320      11.351  -0.966   0.199  1.00 10.00      B   
ATOM   4363  HN  GLU   320      11.033  -1.894   0.235  1.00 10.00      B   
ATOM   4364  CA  GLU   320      11.240  -0.226  -1.051  1.00 10.00      B   
ATOM   4365  CB  GLU   320      11.963  -0.992  -2.155  1.00 10.00      B   
ATOM   4366  CG  GLU   320      12.887  -0.139  -2.995  1.00 10.00      B   
ATOM   4367  CD  GLU   320      14.079   0.358  -2.213  1.00 10.00      B   
ATOM   4368  OE1 GLU   320      14.667  -0.431  -1.448  1.00 10.00      B   
ATOM   4369  OE2 GLU   320      14.450   1.537  -2.372  1.00 10.00      B   
ATOM   4370  C   GLU   320       9.796   0.005  -1.479  1.00 10.00      B   
ATOM   4371  O   GLU   320       9.014  -0.942  -1.601  1.00 10.00      B   
ATOM   4372  N   THR   321       9.451   1.269  -1.704  1.00 10.00      B   
ATOM   4373  HN  THR   321      10.115   1.977  -1.549  1.00 10.00      B   
ATOM   4374  CA  THR   321       8.117   1.652  -2.150  1.00 10.00      B   
ATOM   4375  CB  THR   321       7.107   1.674  -0.981  1.00 10.00      B   
ATOM   4376  OG1 THR   321       7.181   0.444  -0.249  1.00 10.00      B   
ATOM   4377  HG1 THR   321       7.754  -0.174  -0.728  1.00 10.00      B   
ATOM   4378  CG2 THR   321       5.692   1.856  -1.505  1.00 10.00      B   
ATOM   4379  C   THR   321       8.159   3.039  -2.799  1.00 10.00      B   
ATOM   4380  O   THR   321       8.604   4.004  -2.180  1.00 10.00      B   
ATOM   4381  N   GLY   322       7.719   3.133  -4.049  1.00 10.00      B   
ATOM   4382  HN  GLY   322       7.392   2.326  -4.509  1.00 10.00      B   
ATOM   4383  CA  GLY   322       7.703   4.418  -4.734  1.00 10.00      B   
ATOM   4384  C   GLY   322       8.632   4.484  -5.932  1.00 10.00      B   
ATOM   4385  O   GLY   322       8.822   5.548  -6.525  1.00 10.00      B   
ATOM   4386  N   SER   323       9.207   3.353  -6.299  1.00 10.00      B   
ATOM   4387  HN  SER   323       9.009   2.529  -5.804  1.00 10.00      B   
ATOM   4388  CA  SER   323      10.117   3.301  -7.432  1.00 10.00      B   
ATOM   4389  CB  SER   323      11.413   2.592  -7.040  1.00 10.00      B   
ATOM   4390  OG  SER   323      11.998   3.197  -5.899  1.00 10.00      B   
ATOM   4391  HG  SER   323      11.303   3.556  -5.335  1.00 10.00      B   
ATOM   4392  C   SER   323       9.475   2.603  -8.626  1.00 10.00      B   
ATOM   4393  O   SER   323       8.878   1.537  -8.483  1.00 10.00      B   
ATOM   4394  N   ALA   324       9.599   3.215  -9.799  1.00 10.00      B   
ATOM   4395  HN  ALA   324      10.079   4.070  -9.844  1.00 10.00      B   
ATOM   4396  CA  ALA   324       9.049   2.642 -11.022  1.00 10.00      B   
ATOM   4397  CB  ALA   324       8.983   3.694 -12.121  1.00 10.00      B   
ATOM   4398  C   ALA   324       9.913   1.465 -11.456  1.00 10.00      B   
ATOM   4399  O   ALA   324       9.410   0.385 -11.760  1.00 10.00      B   
ATOM   4400  N   ILE   325      11.220   1.685 -11.469  1.00 10.00      B   
ATOM   4401  HN  ILE   325      11.558   2.571 -11.221  1.00 10.00      B   
ATOM   4402  CA  ILE   325      12.171   0.648 -11.830  1.00 10.00      B   
ATOM   4403  CB  ILE   325      12.974   1.011 -13.101  1.00 10.00      B   
ATOM   4404  CG1 ILE   325      12.029   1.299 -14.273  1.00 10.00      B   
ATOM   4405  CG2 ILE   325      13.943  -0.111 -13.462  1.00 10.00      B   
ATOM   4406  CD1 ILE   325      12.722   1.848 -15.501  1.00 10.00      B   
ATOM   4407  C   ILE   325      13.128   0.454 -10.663  1.00 10.00      B   
ATOM   4408  O   ILE   325      13.972   1.311 -10.395  1.00 10.00      B   
ATOM   4409  N   THR   326      12.969  -0.648  -9.950  1.00 10.00      B   
ATOM   4410  HN  THR   326      12.276  -1.291 -10.212  1.00 10.00      B   
ATOM   4411  CA  THR   326      13.810  -0.932  -8.794  1.00 10.00      B   
ATOM   4412  CB  THR   326      12.955  -1.409  -7.606  1.00 10.00      B   
ATOM   4413  OG1 THR   326      11.735  -0.659  -7.574  1.00 10.00      B   
ATOM   4414  HG1 THR   326      11.584  -0.264  -8.437  1.00 10.00      B   
ATOM   4415  CG2 THR   326      13.701  -1.218  -6.295  1.00 10.00      B   
ATOM   4416  C   THR   326      14.858  -1.993  -9.104  1.00 10.00      B   
ATOM   4417  O   THR   326      14.527  -3.163  -9.298  1.00 10.00      B   
ATOM   4418  N   TRP   327      16.117  -1.583  -9.157  1.00 10.00      B   
ATOM   4419  HN  TRP   327      16.322  -0.628  -9.023  1.00 10.00      B   
ATOM   4420  CA  TRP   327      17.205  -2.508  -9.426  1.00 10.00      B   
ATOM   4421  CB  TRP   327      17.848  -2.214 -10.780  1.00 10.00      B   
ATOM   4422  CG  TRP   327      18.179  -3.448 -11.557  1.00 10.00      B   
ATOM   4423  CD1 TRP   327      17.380  -4.541 -11.735  1.00 10.00      B   
ATOM   4424  CD2 TRP   327      19.391  -3.718 -12.269  1.00 10.00      B   
ATOM   4425  NE1 TRP   327      18.020  -5.475 -12.508  1.00 10.00      B   
ATOM   4426  HE1 TRP   327      17.651  -6.349 -12.769  1.00 10.00      B   
ATOM   4427  CE2 TRP   327      19.256  -4.994 -12.851  1.00 10.00      B   
ATOM   4428  CE3 TRP   327      20.578  -3.005 -12.473  1.00 10.00      B   
ATOM   4429  CZ2 TRP   327      20.261  -5.571 -13.622  1.00 10.00      B   
ATOM   4430  CZ3 TRP   327      21.574  -3.582 -13.239  1.00 10.00      B   
ATOM   4431  CH2 TRP   327      21.408  -4.852 -13.803  1.00 10.00      B   
ATOM   4432  C   TRP   327      18.240  -2.444  -8.309  1.00 10.00      B   
ATOM   4433  O   TRP   327      19.331  -1.898  -8.475  1.00 10.00      B   
ATOM   4434  N   LYS   328      17.873  -2.992  -7.161  1.00 10.00      B   
ATOM   4435  HN  LYS   328      16.992  -3.412  -7.098  1.00 10.00      B   
ATOM   4436  CA  LYS   328      18.749  -3.007  -5.996  1.00 10.00      B   
ATOM   4437  CB  LYS   328      18.009  -2.474  -4.766  1.00 10.00      B   
ATOM   4438  CG  LYS   328      18.178  -0.985  -4.512  1.00 10.00      B   
ATOM   4439  CD  LYS   328      17.376  -0.559  -3.293  1.00 10.00      B   
ATOM   4440  CE  LYS   328      17.765   0.823  -2.804  1.00 10.00      B   
ATOM   4441  NZ  LYS   328      16.997   1.197  -1.590  1.00 10.00      B   
ATOM   4442  HZ1 LYS   328      17.238   0.562  -0.803  1.00 10.00      B   
ATOM   4443  HZ2 LYS   328      15.969   1.116  -1.779  1.00 10.00      B   
ATOM   4444  HZ3 LYS   328      17.203   2.177  -1.314  1.00 10.00      B   
ATOM   4445  C   LYS   328      19.237  -4.421  -5.714  1.00 10.00      B   
ATOM   4446  O   LYS   328      18.434  -5.348  -5.607  1.00 10.00      B   
ATOM   4447  N   TYR   329      20.547  -4.584  -5.606  1.00 10.00      B   
ATOM   4448  HN  TYR   329      21.139  -3.813  -5.733  1.00 10.00      B   
ATOM   4449  CA  TYR   329      21.132  -5.888  -5.323  1.00 10.00      B   
ATOM   4450  CB  TYR   329      21.806  -6.471  -6.570  1.00 10.00      B   
ATOM   4451  CG  TYR   329      20.860  -6.951  -7.644  1.00 10.00      B   
ATOM   4452  CD1 TYR   329      20.864  -6.372  -8.906  1.00 10.00      B   
ATOM   4453  CD2 TYR   329      19.973  -7.990  -7.403  1.00 10.00      B   
ATOM   4454  CE1 TYR   329      20.012  -6.815  -9.897  1.00 10.00      B   
ATOM   4455  CE2 TYR   329      19.115  -8.437  -8.387  1.00 10.00      B   
ATOM   4456  CZ  TYR   329      19.140  -7.848  -9.633  1.00 10.00      B   
ATOM   4457  OH  TYR   329      18.290  -8.294 -10.620  1.00 10.00      B   
ATOM   4458  HH  TYR   329      17.411  -7.912 -10.480  1.00 10.00      B   
ATOM   4459  C   TYR   329      22.157  -5.804  -4.195  1.00 10.00      B   
ATOM   4460  O   TYR   329      23.364  -5.799  -4.451  1.00 10.00      B   
ATOM   4461  N   PRO   330      21.704  -5.703  -2.932  1.00 10.00      B   
ATOM   4462  CA  PRO   330      22.608  -5.647  -1.778  1.00 10.00      B   
ATOM   4463  CB  PRO   330      21.661  -5.575  -0.575  1.00 10.00      B   
ATOM   4464  CG  PRO   330      20.381  -5.066  -1.135  1.00 10.00      B   
ATOM   4465  CD  PRO   330      20.293  -5.623  -2.526  1.00 10.00      B   
ATOM   4466  C   PRO   330      23.464  -6.909  -1.706  1.00 10.00      B   
ATOM   4467  O   PRO   330      22.961  -8.005  -1.438  1.00 10.00      B   
ATOM   4468  N   SER   331      24.750  -6.757  -1.965  1.00 10.00      B   
ATOM   4469  HN  SER   331      25.097  -5.856  -2.157  1.00 10.00      B   
ATOM   4470  CA  SER   331      25.665  -7.883  -1.957  1.00 10.00      B   
ATOM   4471  CB  SER   331      26.678  -7.733  -3.089  1.00 10.00      B   
ATOM   4472  OG  SER   331      26.069  -7.165  -4.241  1.00 10.00      B   
ATOM   4473  HG  SER   331      25.182  -6.851  -4.018  1.00 10.00      B   
ATOM   4474  C   SER   331      26.376  -8.021  -0.617  1.00 10.00      B   
ATOM   4475  O   SER   331      26.736  -7.027   0.013  1.00 10.00      B   
ATOM   4476  N   CYS   332      26.574  -9.260  -0.192  1.00 10.00      B   
ATOM   4477  HN  CYS   332      26.267 -10.011  -0.752  1.00 10.00      B   
ATOM   4478  CA  CYS   332      27.242  -9.549   1.066  1.00 10.00      B   
ATOM   4479  CB  CYS   332      26.259 -10.213   2.036  1.00 10.00      B   
ATOM   4480  SG  CYS   332      24.631  -9.422   2.115  1.00 10.00      B   
ATOM   4481  HG  CYS   332      24.207  -9.229   0.873  1.00 10.00      B   
ATOM   4482  C   CYS   332      28.439 -10.467   0.822  1.00 10.00      B   
ATOM   4483  O   CYS   332      28.283 -11.585   0.324  1.00 10.00      B   
ATOM   4484  N   ILE   333      29.628  -9.988   1.151  1.00 10.00      B   
ATOM   4485  HN  ILE   333      29.693  -9.088   1.540  1.00 10.00      B   
ATOM   4486  CA  ILE   333      30.842 -10.769   0.962  1.00 10.00      B   
ATOM   4487  CB  ILE   333      31.962  -9.948   0.287  1.00 10.00      B   
ATOM   4488  CG1 ILE   333      31.475  -9.378  -1.050  1.00 10.00      B   
ATOM   4489  CG2 ILE   333      33.204 -10.808   0.082  1.00 10.00      B   
ATOM   4490  CD1 ILE   333      32.469  -8.456  -1.728  1.00 10.00      B   
ATOM   4491  C   ILE   333      31.339 -11.324   2.293  1.00 10.00      B   
ATOM   4492  O   ILE   333      31.869 -10.590   3.130  1.00 10.00      B   
ATOM   4493  N   LEU   334      31.158 -12.621   2.486  1.00 10.00      B   
ATOM   4494  HN  LEU   334      30.723 -13.155   1.783  1.00 10.00      B   
ATOM   4495  CA  LEU   334      31.582 -13.278   3.712  1.00 10.00      B   
ATOM   4496  CB  LEU   334      30.498 -14.252   4.191  1.00 10.00      B   
ATOM   4497  CG  LEU   334      29.081 -13.684   4.340  1.00 10.00      B   
ATOM   4498  CD1 LEU   334      28.077 -14.802   4.583  1.00 10.00      B   
ATOM   4499  CD2 LEU   334      29.021 -12.658   5.462  1.00 10.00      B   
ATOM   4500  C   LEU   334      32.898 -14.025   3.502  1.00 10.00      B   
ATOM   4501  O   LEU   334      32.908 -15.239   3.270  1.00 10.00      B   
ATOM   4502  N   ARG   335      34.005 -13.295   3.555  1.00 10.00      B   
ATOM   4503  HN  ARG   335      33.936 -12.331   3.719  1.00 10.00      B   
ATOM   4504  CA  ARG   335      35.320 -13.903   3.378  1.00 10.00      B   
ATOM   4505  CB  ARG   335      36.275 -12.968   2.628  1.00 10.00      B   
ATOM   4506  CG  ARG   335      37.658 -13.558   2.394  1.00 10.00      B   
ATOM   4507  CD  ARG   335      38.356 -12.921   1.203  1.00 10.00      B   
ATOM   4508  NE  ARG   335      39.079 -11.700   1.555  1.00 10.00      B   
ATOM   4509  HE  ARG   335      38.602 -11.031   2.112  1.00 10.00      B   
ATOM   4510  CZ  ARG   335      40.341 -11.450   1.191  1.00 10.00      B   
ATOM   4511  NH1 ARG   335      41.017 -12.340   0.477  1.00 10.00      B   
ATOM   4512 HH11 ARG   335      40.568 -13.237   0.199  1.00 10.00      B   
ATOM   4513 HH12 ARG   335      42.004 -12.148   0.195  1.00 10.00      B   
ATOM   4514  NH2 ARG   335      40.914 -10.299   1.516  1.00 10.00      B   
ATOM   4515 HH21 ARG   335      40.377  -9.577   2.057  1.00 10.00      B   
ATOM   4516 HH22 ARG   335      41.899 -10.103   1.234  1.00 10.00      B   
ATOM   4517  C   ARG   335      35.907 -14.308   4.723  1.00 10.00      B   
ATOM   4518  O   ARG   335      36.636 -15.297   4.823  1.00 10.00      B   
ATOM   4519  N   GLY   336      35.579 -13.539   5.753  1.00 10.00      B   
ATOM   4520  HN  GLY   336      34.999 -12.759   5.608  1.00 10.00      B   
ATOM   4521  CA  GLY   336      36.067 -13.833   7.082  1.00 10.00      B   
ATOM   4522  C   GLY   336      35.425 -15.084   7.643  1.00 10.00      B   
ATOM   4523  O   GLY   336      34.297 -15.423   7.285  1.00 10.00      B   
ATOM   4524  N   ASP   337      36.135 -15.776   8.514  1.00 10.00      B   
ATOM   4525  HN  ASP   337      37.028 -15.459   8.766  1.00 10.00      B   
ATOM   4526  CA  ASP   337      35.614 -16.998   9.109  1.00 10.00      B   
ATOM   4527  CB  ASP   337      36.733 -17.834   9.733  1.00 10.00      B   
ATOM   4528  CG  ASP   337      37.627 -18.493   8.705  1.00 10.00      B   
ATOM   4529  OD1 ASP   337      37.100 -19.101   7.751  1.00 10.00      B   
ATOM   4530  OD2 ASP   337      38.869 -18.407   8.854  1.00 10.00      B   
ATOM   4531  C   ASP   337      34.561 -16.689  10.160  1.00 10.00      B   
ATOM   4532  O   ASP   337      34.658 -15.683  10.867  1.00 10.00      B   
ATOM   4533  N   ASN   338      33.554 -17.556  10.246  1.00 10.00      B   
ATOM   4534  HN  ASN   338      33.538 -18.327   9.632  1.00 10.00      B   
ATOM   4535  CA  ASN   338      32.469 -17.410  11.222  1.00 10.00      B   
ATOM   4536  CB  ASN   338      33.028 -17.444  12.653  1.00 10.00      B   
ATOM   4537  CG  ASN   338      31.990 -17.808  13.699  1.00 10.00      B   
ATOM   4538  OD1 ASN   338      31.093 -18.610  13.449  1.00 10.00      B   
ATOM   4539  ND2 ASN   338      32.110 -17.224  14.881  1.00 10.00      B   
ATOM   4540 HD21 ASN   338      32.855 -16.592  15.015  1.00 10.00      B   
ATOM   4541 HD22 ASN   338      31.457 -17.450  15.581  1.00 10.00      B   
ATOM   4542  C   ASN   338      31.652 -16.136  10.992  1.00 10.00      B   
ATOM   4543  O   ASN   338      31.154 -15.524  11.939  1.00 10.00      B   
ATOM   4544  N   SER   339      31.511 -15.738   9.735  1.00 10.00      B   
ATOM   4545  HN  SER   339      31.926 -16.255   9.016  1.00 10.00      B   
ATOM   4546  CA  SER   339      30.744 -14.548   9.404  1.00 10.00      B   
ATOM   4547  CB  SER   339      31.378 -13.795   8.232  1.00 10.00      B   
ATOM   4548  OG  SER   339      31.785 -14.686   7.211  1.00 10.00      B   
ATOM   4549  HG  SER   339      32.727 -14.884   7.311  1.00 10.00      B   
ATOM   4550  C   SER   339      29.290 -14.906   9.112  1.00 10.00      B   
ATOM   4551  O   SER   339      28.996 -15.985   8.590  1.00 10.00      B   
ATOM   4552  N   ILE   340      28.383 -14.007   9.464  1.00 10.00      B   
ATOM   4553  HN  ILE   340      28.678 -13.163   9.867  1.00 10.00      B   
ATOM   4554  CA  ILE   340      26.961 -14.236   9.252  1.00 10.00      B   
ATOM   4555  CB  ILE   340      26.218 -14.451  10.592  1.00 10.00      B   
ATOM   4556  CG1 ILE   340      26.809 -15.648  11.345  1.00 10.00      B   
ATOM   4557  CG2 ILE   340      24.727 -14.653  10.360  1.00 10.00      B   
ATOM   4558  CD1 ILE   340      26.228 -15.855  12.725  1.00 10.00      B   
ATOM   4559  C   ILE   340      26.323 -13.081   8.486  1.00 10.00      B   
ATOM   4560  O   ILE   340      26.499 -11.913   8.836  1.00 10.00      B   
ATOM   4561  N   GLY   341      25.586 -13.417   7.440  1.00 10.00      B   
ATOM   4562  HN  GLY   341      25.490 -14.368   7.206  1.00 10.00      B   
ATOM   4563  CA  GLY   341      24.922 -12.408   6.642  1.00 10.00      B   
ATOM   4564  C   GLY   341      23.413 -12.551   6.693  1.00 10.00      B   
ATOM   4565  O   GLY   341      22.879 -13.638   6.485  1.00 10.00      B   
ATOM   4566  N   GLU   342      22.727 -11.459   6.986  1.00 10.00      B   
ATOM   4567  HN  GLU   342      23.213 -10.623   7.160  1.00 10.00      B   
ATOM   4568  CA  GLU   342      21.272 -11.464   7.062  1.00 10.00      B   
ATOM   4569  CB  GLU   342      20.813 -11.121   8.478  1.00 10.00      B   
ATOM   4570  CG  GLU   342      21.340 -12.046   9.558  1.00 10.00      B   
ATOM   4571  CD  GLU   342      20.967 -11.568  10.943  1.00 10.00      B   
ATOM   4572  OE1 GLU   342      20.120 -12.208  11.593  1.00 10.00      B   
ATOM   4573  OE2 GLU   342      21.517 -10.541  11.389  1.00 10.00      B   
ATOM   4574  C   GLU   342      20.687 -10.448   6.093  1.00 10.00      B   
ATOM   4575  O   GLU   342      21.246  -9.371   5.912  1.00 10.00      B   
ATOM   4576  N   PHE   343      19.569 -10.788   5.474  1.00 10.00      B   
ATOM   4577  HN  PHE   343      19.170 -11.671   5.645  1.00 10.00      B   
ATOM   4578  CA  PHE   343      18.919  -9.884   4.537  1.00 10.00      B   
ATOM   4579  CB  PHE   343      19.374 -10.148   3.100  1.00 10.00      B   
ATOM   4580  CG  PHE   343      18.861  -9.142   2.107  1.00 10.00      B   
ATOM   4581  CD1 PHE   343      19.002  -7.785   2.338  1.00 10.00      B   
ATOM   4582  CD2 PHE   343      18.243  -9.553   0.940  1.00 10.00      B   
ATOM   4583  CE1 PHE   343      18.538  -6.857   1.428  1.00 10.00      B   
ATOM   4584  CE2 PHE   343      17.775  -8.630   0.024  1.00 10.00      B   
ATOM   4585  CZ  PHE   343      17.923  -7.281   0.268  1.00 10.00      B   
ATOM   4586  C   PHE   343      17.403  -9.979   4.639  1.00 10.00      B   
ATOM   4587  O   PHE   343      16.807 -11.001   4.303  1.00 10.00      B   
ATOM   4588  N   TYR   344      16.791  -8.918   5.135  1.00 10.00      B   
ATOM   4589  HN  TYR   344      17.331  -8.148   5.427  1.00 10.00      B   
ATOM   4590  CA  TYR   344      15.345  -8.853   5.270  1.00 10.00      B   
ATOM   4591  CB  TYR   344      14.964  -8.573   6.730  1.00 10.00      B   
ATOM   4592  CG  TYR   344      15.615  -9.509   7.731  1.00 10.00      B   
ATOM   4593  CD1 TYR   344      16.846  -9.204   8.301  1.00 10.00      B   
ATOM   4594  CD2 TYR   344      15.004 -10.702   8.098  1.00 10.00      B   
ATOM   4595  CE1 TYR   344      17.450 -10.058   9.203  1.00 10.00      B   
ATOM   4596  CE2 TYR   344      15.600 -11.560   9.004  1.00 10.00      B   
ATOM   4597  CZ  TYR   344      16.823 -11.235   9.551  1.00 10.00      B   
ATOM   4598  OH  TYR   344      17.421 -12.094  10.449  1.00 10.00      B   
ATOM   4599  HH  TYR   344      18.209 -11.675  10.824  1.00 10.00      B   
ATOM   4600  C   TYR   344      14.828  -7.741   4.363  1.00 10.00      B   
ATOM   4601  O   TYR   344      15.051  -6.561   4.630  1.00 10.00      B   
ATOM   4602  N   SER   345      14.154  -8.108   3.283  1.00 10.00      B   
ATOM   4603  HN  SER   345      13.981  -9.060   3.120  1.00 10.00      B   
ATOM   4604  CA  SER   345      13.664  -7.113   2.339  1.00 10.00      B   
ATOM   4605  CB  SER   345      14.487  -7.175   1.052  1.00 10.00      B   
ATOM   4606  OG  SER   345      14.598  -8.512   0.588  1.00 10.00      B   
ATOM   4607  HG  SER   345      13.872  -9.034   0.943  1.00 10.00      B   
ATOM   4608  C   SER   345      12.184  -7.263   2.007  1.00 10.00      B   
ATOM   4609  O   SER   345      11.666  -8.375   1.881  1.00 10.00      B   
ATOM   4610  N   VAL   346      11.518  -6.122   1.868  1.00 10.00      B   
ATOM   4611  HN  VAL   346      11.998  -5.276   2.013  1.00 10.00      B   
ATOM   4612  CA  VAL   346      10.109  -6.066   1.505  1.00 10.00      B   
ATOM   4613  CB  VAL   346       9.207  -5.620   2.681  1.00 10.00      B   
ATOM   4614  CG1 VAL   346       9.054  -6.742   3.696  1.00 10.00      B   
ATOM   4615  CG2 VAL   346       9.743  -4.362   3.348  1.00 10.00      B   
ATOM   4616  C   VAL   346       9.949  -5.101   0.331  1.00 10.00      B   
ATOM   4617  O   VAL   346      10.406  -3.955   0.391  1.00 10.00      B   
ATOM   4618  N   ALA   347       9.337  -5.562  -0.746  1.00 10.00      B   
ATOM   4619  HN  ALA   347       8.986  -6.481  -0.747  1.00 10.00      B   
ATOM   4620  CA  ALA   347       9.160  -4.727  -1.926  1.00 10.00      B   
ATOM   4621  CB  ALA   347       9.952  -5.290  -3.097  1.00 10.00      B   
ATOM   4622  C   ALA   347       7.691  -4.575  -2.295  1.00 10.00      B   
ATOM   4623  O   ALA   347       6.948  -5.554  -2.350  1.00 10.00      B   
ATOM   4624  N   LEU   348       7.279  -3.342  -2.545  1.00 10.00      B   
ATOM   4625  HN  LEU   348       7.919  -2.601  -2.477  1.00 10.00      B   
ATOM   4626  CA  LEU   348       5.904  -3.058  -2.921  1.00 10.00      B   
ATOM   4627  CB  LEU   348       5.219  -2.162  -1.885  1.00 10.00      B   
ATOM   4628  CG  LEU   348       3.766  -1.778  -2.182  1.00 10.00      B   
ATOM   4629  CD1 LEU   348       2.874  -3.009  -2.236  1.00 10.00      B   
ATOM   4630  CD2 LEU   348       3.246  -0.785  -1.156  1.00 10.00      B   
ATOM   4631  C   LEU   348       5.852  -2.411  -4.299  1.00 10.00      B   
ATOM   4632  O   LEU   348       6.551  -1.431  -4.565  1.00 10.00      B   
ATOM   4633  N   THR   349       5.033  -2.972  -5.171  1.00 10.00      B   
ATOM   4634  HN  THR   349       4.511  -3.758  -4.899  1.00 10.00      B   
ATOM   4635  CA  THR   349       4.879  -2.452  -6.520  1.00 10.00      B   
ATOM   4636  CB  THR   349       5.643  -3.320  -7.543  1.00 10.00      B   
ATOM   4637  OG1 THR   349       5.901  -4.618  -6.982  1.00 10.00      B   
ATOM   4638  HG1 THR   349       5.259  -4.804  -6.285  1.00 10.00      B   
ATOM   4639  CG2 THR   349       6.966  -2.669  -7.914  1.00 10.00      B   
ATOM   4640  C   THR   349       3.402  -2.394  -6.898  1.00 10.00      B   
ATOM   4641  O   THR   349       2.688  -3.391  -6.793  1.00 10.00      B   
ATOM   4642  N   SER   350       2.939  -1.223  -7.314  1.00 10.00      B   
ATOM   4643  HN  SER   350       3.552  -0.454  -7.372  1.00 10.00      B   
ATOM   4644  CA  SER   350       1.546  -1.046  -7.701  1.00 10.00      B   
ATOM   4645  CB  SER   350       0.722  -0.535  -6.520  1.00 10.00      B   
ATOM   4646  OG  SER   350       0.818  -1.428  -5.422  1.00 10.00      B   
ATOM   4647  HG  SER   350       1.390  -2.169  -5.664  1.00 10.00      B   
ATOM   4648  C   SER   350       1.421  -0.117  -8.906  1.00 10.00      B   
ATOM   4649  O   SER   350       2.316   0.687  -9.178  1.00 10.00      B   
ATOM   4650  N   GLY   351       0.315  -0.241  -9.627  1.00 10.00      B   
ATOM   4651  HN  GLY   351      -0.367  -0.892  -9.358  1.00 10.00      B   
ATOM   4652  CA  GLY   351       0.099   0.576 -10.801  1.00 10.00      B   
ATOM   4653  C   GLY   351       0.778  -0.020 -12.016  1.00 10.00      B   
ATOM   4654  O   GLY   351       0.304  -1.010 -12.577  1.00 10.00      B   
ATOM   4655  N   HIS   352       1.895   0.575 -12.407  1.00 10.00      B   
ATOM   4656  HN  HIS   352       2.216   1.357 -11.907  1.00 10.00      B   
ATOM   4657  CA  HIS   352       2.664   0.112 -13.554  1.00 10.00      B   
ATOM   4658  CB  HIS   352       2.386   0.982 -14.783  1.00 10.00      B   
ATOM   4659  CG  HIS   352       1.120   0.638 -15.503  1.00 10.00      B   
ATOM   4660  ND1 HIS   352       1.023  -0.406 -16.398  1.00 10.00      B   
ATOM   4661  HD1 HIS   352       1.751  -1.020 -16.645  1.00 10.00      B   
ATOM   4662  CD2 HIS   352      -0.105   1.211 -15.464  1.00 10.00      B   
ATOM   4663  CE1 HIS   352      -0.203  -0.459 -16.878  1.00 10.00      B   
ATOM   4664  NE2 HIS   352      -0.907   0.508 -16.328  1.00 10.00      B   
ATOM   4665  HE2 HIS   352      -1.854   0.699 -16.512  1.00 10.00      B   
ATOM   4666  C   HIS   352       4.151   0.138 -13.226  1.00 10.00      B   
ATOM   4667  O   HIS   352       4.964   0.645 -13.998  1.00 10.00      B   
ATOM   4668  N   GLN   353       4.498  -0.398 -12.065  1.00 10.00      B   
ATOM   4669  HN  GLN   353       3.806  -0.788 -11.492  1.00 10.00      B   
ATOM   4670  CA  GLN   353       5.886  -0.434 -11.624  1.00 10.00      B   
ATOM   4671  CB  GLN   353       5.986  -0.066 -10.143  1.00 10.00      B   
ATOM   4672  CG  GLN   353       5.460   1.317  -9.807  1.00 10.00      B   
ATOM   4673  CD  GLN   353       5.349   1.548  -8.314  1.00 10.00      B   
ATOM   4674  OE1 GLN   353       5.158   0.610  -7.537  1.00 10.00      B   
ATOM   4675  NE2 GLN   353       5.454   2.801  -7.903  1.00 10.00      B   
ATOM   4676 HE21 GLN   353       5.591   3.500  -8.583  1.00 10.00      B   
ATOM   4677 HE22 GLN   353       5.386   2.982  -6.941  1.00 10.00      B   
ATOM   4678  C   GLN   353       6.499  -1.811 -11.860  1.00 10.00      B   
ATOM   4679  O   GLN   353       5.795  -2.821 -11.900  1.00 10.00      B   
ATOM   4680  N   GLN   354       7.812  -1.847 -12.021  1.00 10.00      B   
ATOM   4681  HN  GLN   354       8.326  -1.006 -11.978  1.00 10.00      B   
ATOM   4682  CA  GLN   354       8.522  -3.095 -12.252  1.00 10.00      B   
ATOM   4683  CB  GLN   354       8.853  -3.271 -13.738  1.00 10.00      B   
ATOM   4684  CG  GLN   354       7.652  -3.610 -14.610  1.00 10.00      B   
ATOM   4685  CD  GLN   354       8.046  -4.145 -15.975  1.00 10.00      B   
ATOM   4686  OE1 GLN   354       8.225  -5.349 -16.157  1.00 10.00      B   
ATOM   4687  NE2 GLN   354       8.174  -3.257 -16.945  1.00 10.00      B   
ATOM   4688 HE21 GLN   354       8.005  -2.312 -16.734  1.00 10.00      B   
ATOM   4689 HE22 GLN   354       8.437  -3.576 -17.835  1.00 10.00      B   
ATOM   4690  C   GLN   354       9.792  -3.157 -11.412  1.00 10.00      B   
ATOM   4691  O   GLN   354      10.751  -2.426 -11.658  1.00 10.00      B   
ATOM   4692  N   ALA   355       9.791  -4.027 -10.416  1.00 10.00      B   
ATOM   4693  HN  ALA   355       9.000  -4.586 -10.270  1.00 10.00      B   
ATOM   4694  CA  ALA   355      10.940  -4.180  -9.538  1.00 10.00      B   
ATOM   4695  CB  ALA   355      10.504  -4.125  -8.083  1.00 10.00      B   
ATOM   4696  C   ALA   355      11.675  -5.480  -9.824  1.00 10.00      B   
ATOM   4697  O   ALA   355      11.053  -6.514 -10.080  1.00 10.00      B   
ATOM   4698  N   ASP   356      12.996  -5.413  -9.791  1.00 10.00      B   
ATOM   4699  HN  ASP   356      13.426  -4.549  -9.593  1.00 10.00      B   
ATOM   4700  CA  ASP   356      13.844  -6.574 -10.034  1.00 10.00      B   
ATOM   4701  CB  ASP   356      14.407  -6.529 -11.457  1.00 10.00      B   
ATOM   4702  CG  ASP   356      14.846  -7.887 -11.965  1.00 10.00      B   
ATOM   4703  OD1 ASP   356      14.013  -8.817 -11.984  1.00 10.00      B   
ATOM   4704  OD2 ASP   356      16.015  -8.020 -12.390  1.00 10.00      B   
ATOM   4705  C   ASP   356      14.976  -6.578  -9.015  1.00 10.00      B   
ATOM   4706  O   ASP   356      16.154  -6.621  -9.366  1.00 10.00      B   
ATOM   4707  N   THR   357      14.597  -6.520  -7.746  1.00 10.00      B   
ATOM   4708  HN  THR   357      13.640  -6.527  -7.538  1.00 10.00      B   
ATOM   4709  CA  THR   357      15.555  -6.489  -6.654  1.00 10.00      B   
ATOM   4710  CB  THR   357      14.966  -5.763  -5.416  1.00 10.00      B   
ATOM   4711  OG1 THR   357      16.005  -5.403  -4.493  1.00 10.00      B   
ATOM   4712  HG1 THR   357      16.835  -5.282  -4.975  1.00 10.00      B   
ATOM   4713  CG2 THR   357      13.922  -6.617  -4.707  1.00 10.00      B   
ATOM   4714  C   THR   357      16.010  -7.902  -6.288  1.00 10.00      B   
ATOM   4715  O   THR   357      15.527  -8.888  -6.849  1.00 10.00      B   
ATOM   4716  N   GLY   358      16.942  -7.994  -5.354  1.00 10.00      B   
ATOM   4717  HN  GLY   358      17.293  -7.177  -4.939  1.00 10.00      B   
ATOM   4718  CA  GLY   358      17.445  -9.277  -4.932  1.00 10.00      B   
ATOM   4719  C   GLY   358      18.618  -9.132  -3.997  1.00 10.00      B   
ATOM   4720  O   GLY   358      18.747  -8.119  -3.314  1.00 10.00      B   
ATOM   4721  N   THR   359      19.474 -10.135  -3.974  1.00 10.00      B   
ATOM   4722  HN  THR   359      19.320 -10.912  -4.555  1.00 10.00      B   
ATOM   4723  CA  THR   359      20.642 -10.118  -3.118  1.00 10.00      B   
ATOM   4724  CB  THR   359      20.291 -10.531  -1.670  1.00 10.00      B   
ATOM   4725  OG1 THR   359      21.374 -10.202  -0.787  1.00 10.00      B   
ATOM   4726  HG1 THR   359      21.596  -9.267  -0.885  1.00 10.00      B   
ATOM   4727  CG2 THR   359      19.998 -12.023  -1.581  1.00 10.00      B   
ATOM   4728  C   THR   359      21.714 -11.043  -3.681  1.00 10.00      B   
ATOM   4729  O   THR   359      21.419 -11.948  -4.465  1.00 10.00      B   
ATOM   4730  N   LYS   360      22.955 -10.791  -3.304  1.00 10.00      B   
ATOM   4731  HN  LYS   360      23.122 -10.042  -2.694  1.00 10.00      B   
ATOM   4732  CA  LYS   360      24.077 -11.596  -3.758  1.00 10.00      B   
ATOM   4733  CB  LYS   360      24.833 -10.880  -4.880  1.00 10.00      B   
ATOM   4734  CG  LYS   360      24.011 -10.657  -6.140  1.00 10.00      B   
ATOM   4735  CD  LYS   360      24.852 -10.060  -7.253  1.00 10.00      B   
ATOM   4736  CE  LYS   360      24.027  -9.854  -8.510  1.00 10.00      B   
ATOM   4737  NZ  LYS   360      24.874  -9.487  -9.672  1.00 10.00      B   
ATOM   4738  HZ1 LYS   360      25.584 -10.227  -9.844  1.00 10.00      B   
ATOM   4739  HZ2 LYS   360      25.366  -8.587  -9.491  1.00 10.00      B   
ATOM   4740  HZ3 LYS   360      24.286  -9.384 -10.524  1.00 10.00      B   
ATOM   4741  C   LYS   360      25.009 -11.877  -2.590  1.00 10.00      B   
ATOM   4742  O   LYS   360      25.788 -11.012  -2.185  1.00 10.00      B   
ATOM   4743  N   MET   361      24.911 -13.076  -2.035  1.00 10.00      B   
ATOM   4744  HN  MET   361      24.272 -13.727  -2.405  1.00 10.00      B   
ATOM   4745  CA  MET   361      25.743 -13.458  -0.901  1.00 10.00      B   
ATOM   4746  CB  MET   361      24.899 -14.065   0.223  1.00 10.00      B   
ATOM   4747  CG  MET   361      23.963 -13.072   0.896  1.00 10.00      B   
ATOM   4748  SD  MET   361      23.325 -13.664   2.475  1.00 10.00      B   
ATOM   4749  CE  MET   361      22.414 -12.221   3.019  1.00 10.00      B   
ATOM   4750  C   MET   361      26.848 -14.416  -1.321  1.00 10.00      B   
ATOM   4751  O   MET   361      26.588 -15.465  -1.911  1.00 10.00      B   
ATOM   4752  N   ILE   362      28.081 -14.049  -1.017  1.00 10.00      B   
ATOM   4753  HN  ILE   362      28.225 -13.197  -0.545  1.00 10.00      B   
ATOM   4754  CA  ILE   362      29.230 -14.868  -1.362  1.00 10.00      B   
ATOM   4755  CB  ILE   362      30.313 -14.044  -2.089  1.00 10.00      B   
ATOM   4756  CG1 ILE   362      29.686 -13.221  -3.221  1.00 10.00      B   
ATOM   4757  CG2 ILE   362      31.397 -14.961  -2.637  1.00 10.00      B   
ATOM   4758  CD1 ILE   362      30.631 -12.223  -3.854  1.00 10.00      B   
ATOM   4759  C   ILE   362      29.832 -15.505  -0.113  1.00 10.00      B   
ATOM   4760  O   ILE   362      30.188 -14.811   0.840  1.00 10.00      B   
ATOM   4761  N   HIS   363      29.924 -16.827  -0.121  1.00 10.00      B   
ATOM   4762  HN  HIS   363      29.610 -17.322  -0.916  1.00 10.00      B   
ATOM   4763  CA  HIS   363      30.484 -17.574   0.995  1.00 10.00      B   
ATOM   4764  CB  HIS   363      29.671 -18.853   1.232  1.00 10.00      B   
ATOM   4765  CG  HIS   363      28.382 -18.651   1.964  1.00 10.00      B   
ATOM   4766  ND1 HIS   363      28.222 -18.965   3.293  1.00 10.00      B   
ATOM   4767  HD1 HIS   363      28.922 -19.333   3.887  1.00 10.00      B   
ATOM   4768  CD2 HIS   363      27.183 -18.175   1.544  1.00 10.00      B   
ATOM   4769  CE1 HIS   363      26.984 -18.700   3.661  1.00 10.00      B   
ATOM   4770  NE2 HIS   363      26.335 -18.219   2.622  1.00 10.00      B   
ATOM   4771  HE2 HIS   363      25.390 -17.939   2.626  1.00 10.00      B   
ATOM   4772  C   HIS   363      31.925 -17.954   0.689  1.00 10.00      B   
ATOM   4773  O   HIS   363      32.174 -18.812  -0.155  1.00 10.00      B   
ATOM   4774  N   ILE   364      32.867 -17.310   1.360  1.00 10.00      B   
ATOM   4775  HN  ILE   364      32.609 -16.620   2.014  1.00 10.00      B   
ATOM   4776  CA  ILE   364      34.282 -17.594   1.144  1.00 10.00      B   
ATOM   4777  CB  ILE   364      35.062 -16.330   0.714  1.00 10.00      B   
ATOM   4778  CG1 ILE   364      34.341 -15.623  -0.439  1.00 10.00      B   
ATOM   4779  CG2 ILE   364      36.488 -16.687   0.307  1.00 10.00      B   
ATOM   4780  CD1 ILE   364      34.938 -14.282  -0.807  1.00 10.00      B   
ATOM   4781  C   ILE   364      34.921 -18.194   2.396  1.00 10.00      B   
ATOM   4782  O   ILE   364      35.759 -19.094   2.304  1.00 10.00      B   
ATOM   4783  N   GLY   365      34.517 -17.696   3.559  1.00 10.00      B   
ATOM   4784  HN  GLY   365      33.839 -16.988   3.570  1.00 10.00      B   
ATOM   4785  CA  GLY   365      35.064 -18.190   4.811  1.00 10.00      B   
ATOM   4786  C   GLY   365      34.349 -19.428   5.311  1.00 10.00      B   
ATOM   4787  O   GLY   365      33.303 -19.812   4.776  1.00 10.00      B   
ATOM   4788  N   LYS   366      34.896 -20.044   6.351  1.00 10.00      B   
ATOM   4789  HN  LYS   366      35.718 -19.671   6.757  1.00 10.00      B   
ATOM   4790  CA  LYS   366      34.311 -21.249   6.921  1.00 10.00      B   
ATOM   4791  CB  LYS   366      35.388 -22.105   7.583  1.00 10.00      B   
ATOM   4792  CG  LYS   366      36.528 -22.503   6.665  1.00 10.00      B   
ATOM   4793  CD  LYS   366      37.678 -23.075   7.470  1.00 10.00      B   
ATOM   4794  CE  LYS   366      38.886 -23.345   6.595  1.00 10.00      B   
ATOM   4795  NZ  LYS   366      40.094 -23.629   7.405  1.00 10.00      B   
ATOM   4796  HZ1 LYS   366      39.904 -24.402   8.071  1.00 10.00      B   
ATOM   4797  HZ2 LYS   366      40.364 -22.786   7.947  1.00 10.00      B   
ATOM   4798  HZ3 LYS   366      40.886 -23.901   6.790  1.00 10.00      B   
ATOM   4799  C   LYS   366      33.244 -20.902   7.951  1.00 10.00      B   
ATOM   4800  O   LYS   366      33.294 -19.836   8.570  1.00 10.00      B   
ATOM   4801  N   ASN   367      32.281 -21.810   8.124  1.00 10.00      B   
ATOM   4802  HN  ASN   367      32.304 -22.634   7.582  1.00 10.00      B   
ATOM   4803  CA  ASN   367      31.191 -21.629   9.089  1.00 10.00      B   
ATOM   4804  CB  ASN   367      31.717 -21.641  10.530  1.00 10.00      B   
ATOM   4805  CG  ASN   367      31.680 -23.021  11.155  1.00 10.00      B   
ATOM   4806  OD1 ASN   367      30.763 -23.803  10.914  1.00 10.00      B   
ATOM   4807  ND2 ASN   367      32.674 -23.333  11.968  1.00 10.00      B   
ATOM   4808 HD21 ASN   367      33.372 -22.662  12.124  1.00 10.00      B   
ATOM   4809 HD22 ASN   367      32.674 -24.222  12.379  1.00 10.00      B   
ATOM   4810  C   ASN   367      30.395 -20.360   8.810  1.00 10.00      B   
ATOM   4811  O   ASN   367      29.853 -19.732   9.723  1.00 10.00      B   
ATOM   4812  N   THR   368      30.319 -20.000   7.538  1.00 10.00      B   
ATOM   4813  HN  THR   368      30.755 -20.555   6.858  1.00 10.00      B   
ATOM   4814  CA  THR   368      29.597 -18.816   7.123  1.00 10.00      B   
ATOM   4815  CB  THR   368      30.113 -18.316   5.759  1.00 10.00      B   
ATOM   4816  OG1 THR   368      30.449 -19.437   4.920  1.00 10.00      B   
ATOM   4817  HG1 THR   368      31.413 -19.544   4.898  1.00 10.00      B   
ATOM   4818  CG2 THR   368      31.343 -17.450   5.948  1.00 10.00      B   
ATOM   4819  C   THR   368      28.105 -19.113   7.036  1.00 10.00      B   
ATOM   4820  O   THR   368      27.691 -20.053   6.353  1.00 10.00      B   
ATOM   4821  N   LYS   369      27.303 -18.320   7.732  1.00 10.00      B   
ATOM   4822  HN  LYS   369      27.690 -17.575   8.248  1.00 10.00      B   
ATOM   4823  CA  LYS   369      25.860 -18.515   7.735  1.00 10.00      B   
ATOM   4824  CB  LYS   369      25.344 -18.716   9.161  1.00 10.00      B   
ATOM   4825  CG  LYS   369      26.026 -19.860   9.894  1.00 10.00      B   
ATOM   4826  CD  LYS   369      25.432 -20.083  11.273  1.00 10.00      B   
ATOM   4827  CE  LYS   369      26.243 -21.103  12.055  1.00 10.00      B   
ATOM   4828  NZ  LYS   369      25.585 -21.472  13.334  1.00 10.00      B   
ATOM   4829  HZ1 LYS   369      25.207 -20.624  13.802  1.00 10.00      B   
ATOM   4830  HZ2 LYS   369      26.269 -21.926  13.969  1.00 10.00      B   
ATOM   4831  HZ3 LYS   369      24.802 -22.136  13.157  1.00 10.00      B   
ATOM   4832  C   LYS   369      25.158 -17.346   7.055  1.00 10.00      B   
ATOM   4833  O   LYS   369      25.713 -16.250   6.960  1.00 10.00      B   
ATOM   4834  N   SER   370      23.946 -17.582   6.572  1.00 10.00      B   
ATOM   4835  HN  SER   370      23.548 -18.471   6.681  1.00 10.00      B   
ATOM   4836  CA  SER   370      23.190 -16.544   5.896  1.00 10.00      B   
ATOM   4837  CB  SER   370      23.660 -16.416   4.444  1.00 10.00      B   
ATOM   4838  OG  SER   370      23.926 -17.691   3.874  1.00 10.00      B   
ATOM   4839  HG  SER   370      23.939 -18.358   4.576  1.00 10.00      B   
ATOM   4840  C   SER   370      21.689 -16.809   5.952  1.00 10.00      B   
ATOM   4841  O   SER   370      21.236 -17.924   5.685  1.00 10.00      B   
ATOM   4842  N   THR   371      20.932 -15.782   6.309  1.00 10.00      B   
ATOM   4843  HN  THR   371      21.363 -14.924   6.521  1.00 10.00      B   
ATOM   4844  CA  THR   371      19.481 -15.875   6.388  1.00 10.00      B   
ATOM   4845  CB  THR   371      18.977 -15.790   7.846  1.00 10.00      B   
ATOM   4846  OG1 THR   371      19.587 -16.827   8.629  1.00 10.00      B   
ATOM   4847  HG1 THR   371      20.173 -16.430   9.282  1.00 10.00      B   
ATOM   4848  CG2 THR   371      17.463 -15.945   7.905  1.00 10.00      B   
ATOM   4849  C   THR   371      18.849 -14.763   5.556  1.00 10.00      B   
ATOM   4850  O   THR   371      18.974 -13.577   5.881  1.00 10.00      B   
ATOM   4851  N   ILE   372      18.188 -15.152   4.476  1.00 10.00      B   
ATOM   4852  HN  ILE   372      18.113 -16.115   4.282  1.00 10.00      B   
ATOM   4853  CA  ILE   372      17.556 -14.204   3.575  1.00 10.00      B   
ATOM   4854  CB  ILE   372      18.079 -14.373   2.132  1.00 10.00      B   
ATOM   4855  CG1 ILE   372      19.610 -14.431   2.112  1.00 10.00      B   
ATOM   4856  CG2 ILE   372      17.570 -13.245   1.245  1.00 10.00      B   
ATOM   4857  CD1 ILE   372      20.196 -14.882   0.790  1.00 10.00      B   
ATOM   4858  C   ILE   372      16.042 -14.384   3.571  1.00 10.00      B   
ATOM   4859  O   ILE   372      15.538 -15.480   3.320  1.00 10.00      B   
ATOM   4860  N   ILE   373      15.329 -13.306   3.855  1.00 10.00      B   
ATOM   4861  HN  ILE   373      15.798 -12.459   4.048  1.00 10.00      B   
ATOM   4862  CA  ILE   373      13.872 -13.325   3.871  1.00 10.00      B   
ATOM   4863  CB  ILE   373      13.302 -13.169   5.301  1.00 10.00      B   
ATOM   4864  CG1 ILE   373      13.855 -14.264   6.220  1.00 10.00      B   
ATOM   4865  CG2 ILE   373      11.780 -13.226   5.273  1.00 10.00      B   
ATOM   4866  CD1 ILE   373      13.444 -14.121   7.671  1.00 10.00      B   
ATOM   4867  C   ILE   373      13.342 -12.212   2.969  1.00 10.00      B   
ATOM   4868  O   ILE   373      13.610 -11.028   3.199  1.00 10.00      B   
ATOM   4869  N   SER   374      12.609 -12.594   1.935  1.00 10.00      B   
ATOM   4870  HN  SER   374      12.421 -13.550   1.803  1.00 10.00      B   
ATOM   4871  CA  SER   374      12.072 -11.627   0.994  1.00 10.00      B   
ATOM   4872  CB  SER   374      12.693 -11.836  -0.390  1.00 10.00      B   
ATOM   4873  OG  SER   374      12.203 -10.887  -1.322  1.00 10.00      B   
ATOM   4874  HG  SER   374      11.836 -11.348  -2.084  1.00 10.00      B   
ATOM   4875  C   SER   374      10.553 -11.699   0.901  1.00 10.00      B   
ATOM   4876  O   SER   374       9.968 -12.784   0.869  1.00 10.00      B   
ATOM   4877  N   LYS   375       9.929 -10.532   0.863  1.00 10.00      B   
ATOM   4878  HN  LYS   375      10.463  -9.708   0.913  1.00 10.00      B   
ATOM   4879  CA  LYS   375       8.483 -10.422   0.746  1.00 10.00      B   
ATOM   4880  CB  LYS   375       7.860  -9.932   2.059  1.00 10.00      B   
ATOM   4881  CG  LYS   375       8.172 -10.798   3.270  1.00 10.00      B   
ATOM   4882  CD  LYS   375       7.471 -12.145   3.198  1.00 10.00      B   
ATOM   4883  CE  LYS   375       7.829 -12.999   4.400  1.00 10.00      B   
ATOM   4884  NZ  LYS   375       7.071 -14.275   4.435  1.00 10.00      B   
ATOM   4885  HZ1 LYS   375       7.173 -14.724   5.368  1.00 10.00      B   
ATOM   4886  HZ2 LYS   375       7.430 -14.935   3.705  1.00 10.00      B   
ATOM   4887  HZ3 LYS   375       6.064 -14.102   4.260  1.00 10.00      B   
ATOM   4888  C   LYS   375       8.141  -9.458  -0.385  1.00 10.00      B   
ATOM   4889  O   LYS   375       8.249  -8.241  -0.231  1.00 10.00      B   
ATOM   4890  N   GLY   376       7.745 -10.007  -1.524  1.00 10.00      B   
ATOM   4891  HN  GLY   376       7.664 -10.985  -1.584  1.00 10.00      B   
ATOM   4892  CA  GLY   376       7.412  -9.181  -2.670  1.00 10.00      B   
ATOM   4893  C   GLY   376       5.919  -9.037  -2.863  1.00 10.00      B   
ATOM   4894  O   GLY   376       5.210 -10.030  -3.017  1.00 10.00      B   
ATOM   4895  N   ILE   377       5.437  -7.803  -2.848  1.00 10.00      B   
ATOM   4896  HN  ILE   377       6.053  -7.048  -2.711  1.00 10.00      B   
ATOM   4897  CA  ILE   377       4.017  -7.533  -3.022  1.00 10.00      B   
ATOM   4898  CB  ILE   377       3.478  -6.605  -1.914  1.00 10.00      B   
ATOM   4899  CG1 ILE   377       4.082  -6.991  -0.560  1.00 10.00      B   
ATOM   4900  CG2 ILE   377       1.960  -6.685  -1.856  1.00 10.00      B   
ATOM   4901  CD1 ILE   377       4.012  -5.893   0.479  1.00 10.00      B   
ATOM   4902  C   ILE   377       3.761  -6.891  -4.383  1.00 10.00      B   
ATOM   4903  O   ILE   377       4.278  -5.810  -4.681  1.00 10.00      B   
ATOM   4904  N   SER   378       2.969  -7.560  -5.205  1.00 10.00      B   
ATOM   4905  HN  SER   378       2.580  -8.415  -4.909  1.00 10.00      B   
ATOM   4906  CA  SER   378       2.649  -7.059  -6.530  1.00 10.00      B   
ATOM   4907  CB  SER   378       3.048  -8.094  -7.582  1.00 10.00      B   
ATOM   4908  OG  SER   378       4.260  -8.732  -7.223  1.00 10.00      B   
ATOM   4909  HG  SER   378       4.084  -9.389  -6.545  1.00 10.00      B   
ATOM   4910  C   SER   378       1.162  -6.746  -6.646  1.00 10.00      B   
ATOM   4911  O   SER   378       0.318  -7.613  -6.425  1.00 10.00      B   
ATOM   4912  N   ALA   379       0.849  -5.504  -6.987  1.00 10.00      B   
ATOM   4913  HN  ALA   379       1.570  -4.854  -7.142  1.00 10.00      B   
ATOM   4914  CA  ALA   379      -0.531  -5.073  -7.138  1.00 10.00      B   
ATOM   4915  CB  ALA   379      -0.955  -4.229  -5.946  1.00 10.00      B   
ATOM   4916  C   ALA   379      -0.702  -4.289  -8.431  1.00 10.00      B   
ATOM   4917  O   ALA   379       0.260  -3.712  -8.950  1.00 10.00      B   
ATOM   4918  N   GLY   380      -1.920  -4.279  -8.954  1.00 10.00      B   
ATOM   4919  HN  GLY   380      -2.640  -4.775  -8.508  1.00 10.00      B   
ATOM   4920  CA  GLY   380      -2.199  -3.562 -10.182  1.00 10.00      B   
ATOM   4921  C   GLY   380      -1.709  -4.306 -11.404  1.00 10.00      B   
ATOM   4922  O   GLY   380      -2.015  -5.479 -11.584  1.00 10.00      B   
ATOM   4923  N   HIS   381      -0.937  -3.626 -12.240  1.00 10.00      B   
ATOM   4924  HN  HIS   381      -0.722  -2.688 -12.037  1.00 10.00      B   
ATOM   4925  CA  HIS   381      -0.398  -4.230 -13.455  1.00 10.00      B   
ATOM   4926  CB  HIS   381      -0.756  -3.377 -14.678  1.00 10.00      B   
ATOM   4927  CG  HIS   381      -2.200  -3.419 -15.075  1.00 10.00      B   
ATOM   4928  ND1 HIS   381      -2.624  -3.835 -16.319  1.00 10.00      B   
ATOM   4929  HD1 HIS   381      -2.044  -4.142 -17.052  1.00 10.00      B   
ATOM   4930  CD2 HIS   381      -3.323  -3.084 -14.391  1.00 10.00      B   
ATOM   4931  CE1 HIS   381      -3.940  -3.751 -16.385  1.00 10.00      B   
ATOM   4932  NE2 HIS   381      -4.386  -3.301 -15.230  1.00 10.00      B   
ATOM   4933  HE2 HIS   381      -5.335  -3.150 -15.007  1.00 10.00      B   
ATOM   4934  C   HIS   381       1.118  -4.349 -13.347  1.00 10.00      B   
ATOM   4935  O   HIS   381       1.816  -4.522 -14.345  1.00 10.00      B   
ATOM   4936  N   SER   382       1.610  -4.270 -12.122  1.00 10.00      B   
ATOM   4937  HN  SER   382       0.993  -4.167 -11.372  1.00 10.00      B   
ATOM   4938  CA  SER   382       3.036  -4.332 -11.849  1.00 10.00      B   
ATOM   4939  CB  SER   382       3.299  -3.818 -10.438  1.00 10.00      B   
ATOM   4940  OG  SER   382       2.464  -2.711 -10.152  1.00 10.00      B   
ATOM   4941  HG  SER   382       1.678  -3.019  -9.679  1.00 10.00      B   
ATOM   4942  C   SER   382       3.618  -5.734 -12.009  1.00 10.00      B   
ATOM   4943  O   SER   382       2.920  -6.739 -11.852  1.00 10.00      B   
ATOM   4944  N   GLN   383       4.909  -5.774 -12.318  1.00 10.00      B   
ATOM   4945  HN  GLN   383       5.394  -4.926 -12.423  1.00 10.00      B   
ATOM   4946  CA  GLN   383       5.640  -7.023 -12.492  1.00 10.00      B   
ATOM   4947  CB  GLN   383       6.100  -7.185 -13.945  1.00 10.00      B   
ATOM   4948  CG  GLN   383       4.988  -7.553 -14.917  1.00 10.00      B   
ATOM   4949  CD  GLN   383       4.523  -8.989 -14.762  1.00 10.00      B   
ATOM   4950  OE1 GLN   383       5.304  -9.876 -14.416  1.00 10.00      B   
ATOM   4951  NE2 GLN   383       3.246  -9.228 -15.018  1.00 10.00      B   
ATOM   4952 HE21 GLN   383       2.679  -8.476 -15.292  1.00 10.00      B   
ATOM   4953 HE22 GLN   383       2.915 -10.147 -14.920  1.00 10.00      B   
ATOM   4954  C   GLN   383       6.844  -7.038 -11.556  1.00 10.00      B   
ATOM   4955  O   GLN   383       7.851  -6.365 -11.803  1.00 10.00      B   
ATOM   4956  N   ASN   384       6.734  -7.796 -10.480  1.00 10.00      B   
ATOM   4957  HN  ASN   384       5.913  -8.329 -10.352  1.00 10.00      B   
ATOM   4958  CA  ASN   384       7.800  -7.886  -9.489  1.00 10.00      B   
ATOM   4959  CB  ASN   384       7.204  -7.854  -8.075  1.00 10.00      B   
ATOM   4960  CG  ASN   384       8.215  -7.480  -7.004  1.00 10.00      B   
ATOM   4961  OD1 ASN   384       9.024  -8.305  -6.575  1.00 10.00      B   
ATOM   4962  ND2 ASN   384       8.158  -6.239  -6.542  1.00 10.00      B   
ATOM   4963 HD21 ASN   384       7.470  -5.635  -6.910  1.00 10.00      B   
ATOM   4964 HD22 ASN   384       8.800  -5.972  -5.852  1.00 10.00      B   
ATOM   4965  C   ASN   384       8.602  -9.168  -9.676  1.00 10.00      B   
ATOM   4966  O   ASN   384       8.068 -10.179 -10.131  1.00 10.00      B   
ATOM   4967  N   SER   385       9.881  -9.114  -9.349  1.00 10.00      B   
ATOM   4968  HN  SER   385      10.261  -8.267  -9.033  1.00 10.00      B   
ATOM   4969  CA  SER   385      10.749 -10.273  -9.451  1.00 10.00      B   
ATOM   4970  CB  SER   385      11.226 -10.484 -10.889  1.00 10.00      B   
ATOM   4971  OG  SER   385      11.467  -9.250 -11.538  1.00 10.00      B   
ATOM   4972  HG  SER   385      12.422  -9.052 -11.503  1.00 10.00      B   
ATOM   4973  C   SER   385      11.924 -10.154  -8.491  1.00 10.00      B   
ATOM   4974  O   SER   385      12.508  -9.079  -8.343  1.00 10.00      B   
ATOM   4975  N   TYR   386      12.248 -11.252  -7.824  1.00 10.00      B   
ATOM   4976  HN  TYR   386      11.733 -12.073  -7.973  1.00 10.00      B   
ATOM   4977  CA  TYR   386      13.349 -11.271  -6.875  1.00 10.00      B   
ATOM   4978  CB  TYR   386      12.869 -11.762  -5.507  1.00 10.00      B   
ATOM   4979  CG  TYR   386      13.897 -11.619  -4.407  1.00 10.00      B   
ATOM   4980  CD1 TYR   386      14.134 -10.389  -3.807  1.00 10.00      B   
ATOM   4981  CD2 TYR   386      14.626 -12.716  -3.963  1.00 10.00      B   
ATOM   4982  CE1 TYR   386      15.065 -10.255  -2.796  1.00 10.00      B   
ATOM   4983  CE2 TYR   386      15.560 -12.590  -2.953  1.00 10.00      B   
ATOM   4984  CZ  TYR   386      15.775 -11.357  -2.374  1.00 10.00      B   
ATOM   4985  OH  TYR   386      16.699 -11.230  -1.366  1.00 10.00      B   
ATOM   4986  HH  TYR   386      16.399 -10.570  -0.732  1.00 10.00      B   
ATOM   4987  C   TYR   386      14.488 -12.148  -7.380  1.00 10.00      B   
ATOM   4988  O   TYR   386      14.305 -13.341  -7.621  1.00 10.00      B   
ATOM   4989  N   ARG   387      15.657 -11.549  -7.540  1.00 10.00      B   
ATOM   4990  HN  ARG   387      15.733 -10.591  -7.325  1.00 10.00      B   
ATOM   4991  CA  ARG   387      16.833 -12.261  -8.017  1.00 10.00      B   
ATOM   4992  CB  ARG   387      17.490 -11.487  -9.165  1.00 10.00      B   
ATOM   4993  CG  ARG   387      18.849 -12.016  -9.600  1.00 10.00      B   
ATOM   4994  CD  ARG   387      18.999 -12.011 -11.116  1.00 10.00      B   
ATOM   4995  NE  ARG   387      18.088 -11.074 -11.770  1.00 10.00      B   
ATOM   4996  HE  ARG   387      17.876 -10.242 -11.288  1.00 10.00      B   
ATOM   4997  CZ  ARG   387      17.551 -11.272 -12.977  1.00 10.00      B   
ATOM   4998  NH1 ARG   387      17.835 -12.374 -13.668  1.00 10.00      B   
ATOM   4999 HH11 ARG   387      18.477 -13.098 -13.271  1.00 10.00      B   
ATOM   5000 HH12 ARG   387      17.421 -12.519 -14.614  1.00 10.00      B   
ATOM   5001  NH2 ARG   387      16.711 -10.378 -13.484  1.00 10.00      B   
ATOM   5002 HH21 ARG   387      16.465  -9.511 -12.937  1.00 10.00      B   
ATOM   5003 HH22 ARG   387      16.290 -10.529 -14.426  1.00 10.00      B   
ATOM   5004  C   ARG   387      17.822 -12.490  -6.873  1.00 10.00      B   
ATOM   5005  O   ARG   387      18.527 -11.574  -6.450  1.00 10.00      B   
ATOM   5006  N   GLY   388      17.864 -13.716  -6.373  1.00 10.00      B   
ATOM   5007  HN  GLY   388      17.294 -14.415  -6.764  1.00 10.00      B   
ATOM   5008  CA  GLY   388      18.756 -14.041  -5.277  1.00 10.00      B   
ATOM   5009  C   GLY   388      19.882 -14.962  -5.704  1.00 10.00      B   
ATOM   5010  O   GLY   388      19.638 -16.095  -6.122  1.00 10.00      B   
ATOM   5011  N   LEU   389      21.111 -14.479  -5.599  1.00 10.00      B   
ATOM   5012  HN  LEU   389      21.240 -13.568  -5.245  1.00 10.00      B   
ATOM   5013  CA  LEU   389      22.279 -15.263  -5.979  1.00 10.00      B   
ATOM   5014  CB  LEU   389      23.150 -14.483  -6.974  1.00 10.00      B   
ATOM   5015  CG  LEU   389      24.577 -15.002  -7.191  1.00 10.00      B   
ATOM   5016  CD1 LEU   389      24.578 -16.296  -7.990  1.00 10.00      B   
ATOM   5017  CD2 LEU   389      25.435 -13.950  -7.873  1.00 10.00      B   
ATOM   5018  C   LEU   389      23.101 -15.653  -4.758  1.00 10.00      B   
ATOM   5019  O   LEU   389      23.543 -14.794  -3.990  1.00 10.00      B   
ATOM   5020  N   VAL   390      23.287 -16.949  -4.574  1.00 10.00      B   
ATOM   5021  HN  VAL   390      22.884 -17.586  -5.207  1.00 10.00      B   
ATOM   5022  CA  VAL   390      24.071 -17.462  -3.464  1.00 10.00      B   
ATOM   5023  CB  VAL   390      23.267 -18.455  -2.596  1.00 10.00      B   
ATOM   5024  CG1 VAL   390      24.031 -18.790  -1.323  1.00 10.00      B   
ATOM   5025  CG2 VAL   390      21.893 -17.894  -2.262  1.00 10.00      B   
ATOM   5026  C   VAL   390      25.312 -18.156  -4.011  1.00 10.00      B   
ATOM   5027  O   VAL   390      25.230 -19.263  -4.553  1.00 10.00      B   
ATOM   5028  N   LYS   391      26.452 -17.496  -3.885  1.00 10.00      B   
ATOM   5029  HN  LYS   391      26.454 -16.622  -3.429  1.00 10.00      B   
ATOM   5030  CA  LYS   391      27.706 -18.040  -4.381  1.00 10.00      B   
ATOM   5031  CB  LYS   391      28.522 -16.964  -5.107  1.00 10.00      B   
ATOM   5032  CG  LYS   391      29.808 -17.483  -5.731  1.00 10.00      B   
ATOM   5033  CD  LYS   391      30.617 -16.369  -6.376  1.00 10.00      B   
ATOM   5034  CE  LYS   391      31.879 -16.918  -7.017  1.00 10.00      B   
ATOM   5035  NZ  LYS   391      32.732 -15.848  -7.596  1.00 10.00      B   
ATOM   5036  HZ1 LYS   391      32.205 -15.316  -8.316  1.00 10.00      B   
ATOM   5037  HZ2 LYS   391      33.577 -16.267  -8.039  1.00 10.00      B   
ATOM   5038  HZ3 LYS   391      33.040 -15.189  -6.850  1.00 10.00      B   
ATOM   5039  C   LYS   391      28.527 -18.652  -3.255  1.00 10.00      B   
ATOM   5040  O   LYS   391      28.975 -17.956  -2.347  1.00 10.00      B   
ATOM   5041  N   ILE   392      28.707 -19.959  -3.314  1.00 10.00      B   
ATOM   5042  HN  ILE   392      28.296 -20.466  -4.052  1.00 10.00      B   
ATOM   5043  CA  ILE   392      29.482 -20.675  -2.315  1.00 10.00      B   
ATOM   5044  CB  ILE   392      28.714 -21.906  -1.787  1.00 10.00      B   
ATOM   5045  CG1 ILE   392      27.324 -21.491  -1.292  1.00 10.00      B   
ATOM   5046  CG2 ILE   392      29.497 -22.587  -0.672  1.00 10.00      B   
ATOM   5047  CD1 ILE   392      26.404 -22.653  -0.995  1.00 10.00      B   
ATOM   5048  C   ILE   392      30.808 -21.125  -2.918  1.00 10.00      B   
ATOM   5049  O   ILE   392      30.834 -21.788  -3.962  1.00 10.00      B   
ATOM   5050  N   MET   393      31.903 -20.742  -2.277  1.00 10.00      B   
ATOM   5051  HN  MET   393      31.816 -20.199  -1.457  1.00 10.00      B   
ATOM   5052  CA  MET   393      33.234 -21.109  -2.749  1.00 10.00      B   
ATOM   5053  CB  MET   393      34.271 -20.061  -2.323  1.00 10.00      B   
ATOM   5054  CG  MET   393      34.025 -18.677  -2.903  1.00 10.00      B   
ATOM   5055  SD  MET   393      33.775 -18.702  -4.691  1.00 10.00      B   
ATOM   5056  CE  MET   393      35.420 -19.125  -5.261  1.00 10.00      B   
ATOM   5057  C   MET   393      33.618 -22.487  -2.224  1.00 10.00      B   
ATOM   5058  O   MET   393      33.090 -22.933  -1.206  1.00 10.00      B   
ATOM   5059  N   PRO   394      34.543 -23.185  -2.908  1.00 10.00      B   
ATOM   5060  CA  PRO   394      34.985 -24.529  -2.503  1.00 10.00      B   
ATOM   5061  CB  PRO   394      35.951 -24.943  -3.620  1.00 10.00      B   
ATOM   5062  CG  PRO   394      36.391 -23.662  -4.239  1.00 10.00      B   
ATOM   5063  CD  PRO   394      35.221 -22.730  -4.135  1.00 10.00      B   
ATOM   5064  C   PRO   394      35.705 -24.545  -1.156  1.00 10.00      B   
ATOM   5065  O   PRO   394      35.884 -25.601  -0.549  1.00 10.00      B   
ATOM   5066  N   THR   395      36.111 -23.376  -0.690  1.00 10.00      B   
ATOM   5067  HN  THR   395      35.941 -22.566  -1.213  1.00 10.00      B   
ATOM   5068  CA  THR   395      36.818 -23.264   0.575  1.00 10.00      B   
ATOM   5069  CB  THR   395      37.960 -22.239   0.464  1.00 10.00      B   
ATOM   5070  OG1 THR   395      37.576 -21.188  -0.439  1.00 10.00      B   
ATOM   5071  HG1 THR   395      37.968 -20.358  -0.139  1.00 10.00      B   
ATOM   5072  CG2 THR   395      39.225 -22.906  -0.050  1.00 10.00      B   
ATOM   5073  C   THR   395      35.886 -22.860   1.715  1.00 10.00      B   
ATOM   5074  O   THR   395      36.316 -22.744   2.865  1.00 10.00      B   
ATOM   5075  N   ALA   396      34.612 -22.665   1.397  1.00 10.00      B   
ATOM   5076  HN  ALA   396      34.323 -22.806   0.470  1.00 10.00      B   
ATOM   5077  CA  ALA   396      33.626 -22.264   2.395  1.00 10.00      B   
ATOM   5078  CB  ALA   396      32.538 -21.411   1.760  1.00 10.00      B   
ATOM   5079  C   ALA   396      33.023 -23.475   3.094  1.00 10.00      B   
ATOM   5080  O   ALA   396      31.840 -23.779   2.931  1.00 10.00      B   
ATOM   5081  N   THR   397      33.848 -24.166   3.863  1.00 10.00      B   
ATOM   5082  HN  THR   397      34.779 -23.876   3.945  1.00 10.00      B   
ATOM   5083  CA  THR   397      33.412 -25.347   4.583  1.00 10.00      B   
ATOM   5084  CB  THR   397      34.613 -26.086   5.201  1.00 10.00      B   
ATOM   5085  OG1 THR   397      35.686 -26.116   4.248  1.00 10.00      B   
ATOM   5086  HG1 THR   397      36.488 -26.432   4.679  1.00 10.00      B   
ATOM   5087  CG2 THR   397      34.230 -27.513   5.566  1.00 10.00      B   
ATOM   5088  C   THR   397      32.400 -24.993   5.674  1.00 10.00      B   
ATOM   5089  O   THR   397      32.578 -24.021   6.414  1.00 10.00      B   
ATOM   5090  N   ASN   398      31.328 -25.779   5.741  1.00 10.00      B   
ATOM   5091  HN  ASN   398      31.238 -26.504   5.088  1.00 10.00      B   
ATOM   5092  CA  ASN   398      30.264 -25.597   6.732  1.00 10.00      B   
ATOM   5093  CB  ASN   398      30.790 -25.586   8.173  1.00 10.00      B   
ATOM   5094  CG  ASN   398      31.141 -26.970   8.678  1.00 10.00      B   
ATOM   5095  OD1 ASN   398      30.566 -27.969   8.243  1.00 10.00      B   
ATOM   5096  ND2 ASN   398      32.085 -27.040   9.601  1.00 10.00      B   
ATOM   5097 HD21 ASN   398      32.498 -26.204   9.905  1.00 10.00      B   
ATOM   5098 HD22 ASN   398      32.337 -27.927   9.941  1.00 10.00      B   
ATOM   5099  C   ASN   398      29.411 -24.371   6.444  1.00 10.00      B   
ATOM   5100  O   ASN   398      28.870 -23.746   7.357  1.00 10.00      B   
ATOM   5101  N   ALA   399      29.290 -24.035   5.167  1.00 10.00      B   
ATOM   5102  HN  ALA   399      29.763 -24.562   4.488  1.00 10.00      B   
ATOM   5103  CA  ALA   399      28.487 -22.894   4.749  1.00 10.00      B   
ATOM   5104  CB  ALA   399      28.808 -22.517   3.313  1.00 10.00      B   
ATOM   5105  C   ALA   399      27.000 -23.205   4.899  1.00 10.00      B   
ATOM   5106  O   ALA   399      26.527 -24.251   4.446  1.00 10.00      B   
ATOM   5107  N   ARG   400      26.271 -22.308   5.547  1.00 10.00      B   
ATOM   5108  HN  ARG   400      26.707 -21.494   5.889  1.00 10.00      B   
ATOM   5109  CA  ARG   400      24.841 -22.487   5.766  1.00 10.00      B   
ATOM   5110  CB  ARG   400      24.543 -22.582   7.263  1.00 10.00      B   
ATOM   5111  CG  ARG   400      25.295 -23.689   7.985  1.00 10.00      B   
ATOM   5112  CD  ARG   400      24.874 -25.062   7.488  1.00 10.00      B   
ATOM   5113  NE  ARG   400      25.980 -25.778   6.852  1.00 10.00      B   
ATOM   5114  HE  ARG   400      26.536 -25.271   6.218  1.00 10.00      B   
ATOM   5115  CZ  ARG   400      26.269 -27.058   7.090  1.00 10.00      B   
ATOM   5116  NH1 ARG   400      25.536 -27.756   7.947  1.00 10.00      B   
ATOM   5117 HH11 ARG   400      24.730 -27.308   8.436  1.00 10.00      B   
ATOM   5118 HH12 ARG   400      25.758 -28.757   8.137  1.00 10.00      B   
ATOM   5119  NH2 ARG   400      27.282 -27.645   6.463  1.00 10.00      B   
ATOM   5120 HH21 ARG   400      27.862 -27.112   5.779  1.00 10.00      B   
ATOM   5121 HH22 ARG   400      27.506 -28.650   6.653  1.00 10.00      B   
ATOM   5122  C   ARG   400      24.063 -21.328   5.163  1.00 10.00      B   
ATOM   5123  O   ARG   400      24.471 -20.172   5.282  1.00 10.00      B   
ATOM   5124  N   ASN   401      22.952 -21.634   4.508  1.00 10.00      B   
ATOM   5125  HN  ASN   401      22.674 -22.575   4.435  1.00 10.00      B   
ATOM   5126  CA  ASN   401      22.132 -20.601   3.893  1.00 10.00      B   
ATOM   5127  CB  ASN   401      22.560 -20.339   2.443  1.00 10.00      B   
ATOM   5128  CG  ASN   401      21.575 -19.456   1.695  1.00 10.00      B   
ATOM   5129  OD1 ASN   401      20.682 -19.948   1.006  1.00 10.00      B   
ATOM   5130  ND2 ASN   401      21.721 -18.148   1.835  1.00 10.00      B   
ATOM   5131 HD21 ASN   401      22.450 -17.819   2.408  1.00 10.00      B   
ATOM   5132 HD22 ASN   401      21.091 -17.560   1.364  1.00 10.00      B   
ATOM   5133  C   ASN   401      20.652 -20.945   3.942  1.00 10.00      B   
ATOM   5134  O   ASN   401      20.250 -22.059   3.606  1.00 10.00      B   
ATOM   5135  N   PHE   402      19.856 -19.981   4.378  1.00 10.00      B   
ATOM   5136  HN  PHE   402      20.258 -19.127   4.663  1.00 10.00      B   
ATOM   5137  CA  PHE   402      18.410 -20.129   4.451  1.00 10.00      B   
ATOM   5138  CB  PHE   402      17.938 -20.118   5.910  1.00 10.00      B   
ATOM   5139  CG  PHE   402      18.458 -21.266   6.729  1.00 10.00      B   
ATOM   5140  CD1 PHE   402      19.597 -21.121   7.505  1.00 10.00      B   
ATOM   5141  CD2 PHE   402      17.807 -22.490   6.724  1.00 10.00      B   
ATOM   5142  CE1 PHE   402      20.078 -22.173   8.260  1.00 10.00      B   
ATOM   5143  CE2 PHE   402      18.283 -23.548   7.477  1.00 10.00      B   
ATOM   5144  CZ  PHE   402      19.420 -23.388   8.246  1.00 10.00      B   
ATOM   5145  C   PHE   402      17.778 -18.970   3.690  1.00 10.00      B   
ATOM   5146  O   PHE   402      17.750 -17.838   4.179  1.00 10.00      B   
ATOM   5147  N   THR   403      17.287 -19.248   2.492  1.00 10.00      B   
ATOM   5148  HN  THR   403      17.309 -20.176   2.165  1.00 10.00      B   
ATOM   5149  CA  THR   403      16.694 -18.216   1.660  1.00 10.00      B   
ATOM   5150  CB  THR   403      17.435 -18.099   0.313  1.00 10.00      B   
ATOM   5151  OG1 THR   403      18.846 -17.986   0.550  1.00 10.00      B   
ATOM   5152  HG1 THR   403      19.216 -18.863   0.730  1.00 10.00      B   
ATOM   5153  CG2 THR   403      16.958 -16.875  -0.459  1.00 10.00      B   
ATOM   5154  C   THR   403      15.208 -18.464   1.412  1.00 10.00      B   
ATOM   5155  O   THR   403      14.829 -19.298   0.581  1.00 10.00      B   
ATOM   5156  N   GLN   404      14.374 -17.728   2.129  1.00 10.00      B   
ATOM   5157  HN  GLN   404      14.743 -17.074   2.767  1.00 10.00      B   
ATOM   5158  CA  GLN   404      12.930 -17.845   1.998  1.00 10.00      B   
ATOM   5159  CB  GLN   404      12.285 -17.986   3.378  1.00 10.00      B   
ATOM   5160  CG  GLN   404      10.769 -18.102   3.345  1.00 10.00      B   
ATOM   5161  CD  GLN   404      10.151 -18.028   4.726  1.00 10.00      B   
ATOM   5162  OE1 GLN   404      10.749 -18.456   5.713  1.00 10.00      B   
ATOM   5163  NE2 GLN   404       8.953 -17.476   4.809  1.00 10.00      B   
ATOM   5164 HE21 GLN   404       8.532 -17.146   3.977  1.00 10.00      B   
ATOM   5165 HE22 GLN   404       8.534 -17.414   5.693  1.00 10.00      B   
ATOM   5166  C   GLN   404      12.370 -16.620   1.280  1.00 10.00      B   
ATOM   5167  O   GLN   404      12.535 -15.490   1.739  1.00 10.00      B
[truncated: 65,378 more chars]
