# Supplementary material for: Large-scale discovery of protein interactions at residue resolution using co-evolution calculated from genomic sequences
Source: Nat Commun. 2021 Mar 2;12:1396. doi: 10.1038/s41467-021-21636-z (PMC7925567; doi:10.1038/s41467-021-21636-z)
Supplement: Supplementary file 13 — Supplementary Data 11 [file 41467_2021_21636_MOESM13_ESM.zip › supplementary_prediction/cep_exp06715_SUFC_SUFB/SUFB_ECOLI_5AWF_A.pdb]

ATOM      1  N   LEU A  34      26.513  62.813 127.114  1.00                 N  
ATOM      2  CA  LEU A  34      26.535  63.712 128.264  1.00                 C  
ATOM      3  C   LEU A  34      26.999  63.002 129.537  1.00                 C  
ATOM      4  O   LEU A  34      27.673  63.601 130.380  1.00                 O  
ATOM      5  CB  LEU A  34      25.151  64.324 128.492  1.00                 C  
ATOM      6  CG  LEU A  34      24.664  65.313 127.432  1.00                 C  
ATOM      7  CD1 LEU A  34      23.220  65.712 127.693  1.00                 C  
ATOM      8  CD2 LEU A  34      25.555  66.545 127.396  1.00                 C  
ATOM      9  N   ALA A  35      26.665  61.717 129.644  1.00                 N  
ATOM     10  CA  ALA A  35      26.939  60.906 130.832  1.00                 C  
ATOM     11  C   ALA A  35      28.436  60.965 131.166  1.00                 C  
ATOM     12  O   ALA A  35      29.249  61.129 130.257  1.00                 O  
ATOM     13  CB  ALA A  35      26.490  59.470 130.609  1.00                 C  
ATOM     14  N   LYS A  36      28.826  60.822 132.437  1.00                 N  
ATOM     15  CA  LYS A  36      28.064  60.132 133.485  1.00                 C  
ATOM     16  C   LYS A  36      27.104  60.947 134.354  1.00                 C  
ATOM     17  O   LYS A  36      27.432  62.033 134.835  1.00                 O  
ATOM     18  CB  LYS A  36      29.010  59.425 134.458  1.00                 C  
ATOM     19  CD  LYS A  36      29.301  57.876 136.411  1.00                 C  
ATOM     20  CE  LYS A  36      28.595  57.071 137.490  1.00                 C  
ATOM     21  CG  LYS A  36      28.304  58.597 135.519  1.00                 C  
ATOM     22  NZ  LYS A  36      29.560  56.355 138.369  1.00                 N  
ATOM     23  N   GLY A  37      25.912  60.386 134.542  1.00                 N  
ATOM     24  CA  GLY A  37      25.001  60.790 135.598  1.00                 C  
ATOM     25  C   GLY A  37      24.255  62.091 135.393  1.00                 C  
ATOM     26  O   GLY A  37      24.649  62.932 134.585  1.00                 O  
ATOM     27  N   ILE A  38      23.159  62.248 136.130  1.00                 N  
ATOM     28  CA  ILE A  38      22.492  63.537 136.240  1.00                 C  
ATOM     29  C   ILE A  38      22.031  63.795 137.676  1.00                 C  
ATOM     30  O   ILE A  38      21.318  62.988 138.278  1.00                 O  
ATOM     31  CB  ILE A  38      21.293  63.636 135.279  1.00                 C  
ATOM     32  CD1 ILE A  38      20.614  63.326 132.841  1.00                 C  
ATOM     33  CG1 ILE A  38      21.752  63.439 133.832  1.00                 C  
ATOM     34  CG2 ILE A  38      20.566  64.959 135.468  1.00                 C  
ATOM     35  N   ASN A  39      22.467  64.922 138.223  1.00                 N  
ATOM     36  CA  ASN A  39      22.024  65.374 139.531  1.00                 C  
ATOM     37  C   ASN A  39      21.687  66.855 139.439  1.00                 C  
ATOM     38  O   ASN A  39      21.678  67.419 138.345  1.00                 O  
ATOM     39  CB  ASN A  39      23.095  65.092 140.586  1.00                 C  
ATOM     40  CG  ASN A  39      23.262  63.612 140.866  1.00                 C  
ATOM     41  OD1 ASN A  39      22.418  62.994 141.515  1.00                 O  
ATOM     42  ND2 ASN A  39      24.355  63.038 140.377  1.00                 N  
ATOM     43  N   GLU A  40      21.398  67.482 140.573  1.00                 N  
ATOM     44  CA  GLU A  40      21.122  68.912 140.585  1.00                 C  
ATOM     45  C   GLU A  40      22.347  69.715 140.141  1.00                 C  
ATOM     46  O   GLU A  40      22.225  70.714 139.424  1.00                 O  
ATOM     47  CB  GLU A  40      20.678  69.360 141.979  1.00                 C  
ATOM     48  CD  GLU A  40      19.804  71.223 143.444  1.00                 C  
ATOM     49  CG  GLU A  40      20.312  70.833 142.070  1.00                 C  
ATOM     50  OE1 GLU A  40      19.268  70.344 144.151  1.00                 O  
ATOM     51  OE2 GLU A  40      19.942  72.408 143.814  1.00                 O  
ATOM     52  N   GLU A  41      23.529  69.264 140.553  1.00                 N  
ATOM     53  CA  GLU A  41      24.764  69.962 140.217  1.00                 C  
ATOM     54  C   GLU A  41      25.095  69.860 138.733  1.00                 C  
ATOM     55  O   GLU A  41      25.650  70.793 138.162  1.00                 O  
ATOM     56  CB  GLU A  41      25.931  69.413 141.040  1.00                 C  
ATOM     57  CD  GLU A  41      27.008  69.155 143.310  1.00                 C  
ATOM     58  CG  GLU A  41      25.848  69.733 142.524  1.00                 C  
ATOM     59  OE1 GLU A  41      27.784  68.366 142.731  1.00                 O  
ATOM     60  OE2 GLU A  41      27.142  69.491 144.506  1.00                 O  
ATOM     61  N   VAL A  42      24.765  68.733 138.109  1.00                 N  
ATOM     62  CA  VAL A  42      24.955  68.592 136.667  1.00                 C  
ATOM     63  C   VAL A  42      24.113  69.623 135.920  1.00                 C  
ATOM     64  O   VAL A  42      24.608  70.320 135.029  1.00                 O  
ATOM     65  CB  VAL A  42      24.606  67.171 136.188  1.00                 C  
ATOM     66  CG1 VAL A  42      24.601  67.107 134.668  1.00                 C  
ATOM     67  CG2 VAL A  42      25.584  66.159 136.764  1.00                 C  
ATOM     68  N   VAL A  43      22.843  69.722 136.304  1.00                 N  
ATOM     69  CA  VAL A  43      21.949  70.739 135.764  1.00                 C  
ATOM     70  C   VAL A  43      22.541  72.136 135.956  1.00                 C  
ATOM     71  O   VAL A  43      22.572  72.945 135.021  1.00                 O  
ATOM     72  CB  VAL A  43      20.554  70.665 136.411  1.00                 C  
ATOM     73  CG1 VAL A  43      19.710  71.861 135.996  1.00                 C  
ATOM     74  CG2 VAL A  43      19.861  69.364 136.036  1.00                 C  
ATOM     75  N   ARG A  44      23.033  72.404 137.164  1.00                 N  
ATOM     76  CA  ARG A  44      23.627  73.702 137.474  1.00                 C  
ATOM     77  C   ARG A  44      24.937  73.970 136.733  1.00                 C  
ATOM     78  O   ARG A  44      25.378  75.112 136.673  1.00                 O  
ATOM     79  CB  ARG A  44      23.879  73.830 138.978  1.00                 C  
ATOM     80  CD  ARG A  44      22.937  74.056 141.293  1.00                 C  
ATOM     81  NE  ARG A  44      21.731  74.062 142.118  1.00                 N  
ATOM     82  CG  ARG A  44      22.613  73.921 139.814  1.00                 C  
ATOM     83  CZ  ARG A  44      21.002  75.145 142.368  1.00                 C  
ATOM     84  NH1 ARG A  44      19.921  75.055 143.130  1.00                 N  
ATOM     85  NH2 ARG A  44      21.356  76.315 141.854  1.00                 N  
ATOM     86  N   ALA A  45      25.586  72.919 136.238  1.00                 N  
ATOM     87  CA  ALA A  45      26.813  73.054 135.448  1.00                 C  
ATOM     88  C   ALA A  45      26.527  73.337 133.970  1.00                 C  
ATOM     89  O   ALA A  45      27.164  74.214 133.343  1.00                 O  
ATOM     90  CB  ALA A  45      27.662  71.798 135.568  1.00                 C  
ATOM     91  N   ILE A  46      25.559  72.599 133.424  1.00                 N  
ATOM     92  CA  ILE A  46      25.104  72.824 132.054  1.00                 C  
ATOM     93  C   ILE A  46      24.566  74.240 131.945  1.00                 C  
ATOM     94  O   ILE A  46      24.905  74.975 131.017  1.00                 O  
ATOM     95  CB  ILE A  46      24.041  71.792 131.636  1.00                 C  
ATOM     96  CD1 ILE A  46      23.647  69.283 131.416  1.00                 C  
ATOM     97  CG1 ILE A  46      24.663  70.398 131.529  1.00                 C  
ATOM     98  CG2 ILE A  46      23.370  72.214 130.337  1.00                 C  
ATOM     99  N   SER A  47      23.723  74.618 132.900  1.00                 N  
ATOM    100  CA  SER A  47      23.444  76.026 133.113  1.00                 C  
ATOM    101  C   SER A  47      24.746  76.620 133.617  1.00                 C  
ATOM    102  O   SER A  47      25.495  75.937 134.289  1.00                 O  
ATOM    103  CB  SER A  47      22.284  76.200 134.095  1.00                 C  
ATOM    104  OG  SER A  47      22.641  75.752 135.391  1.00                 O  
ATOM    105  N   ALA A  48      25.031  77.868 133.267  1.00                 N  
ATOM    106  CA  ALA A  48      26.245  78.563 133.714  1.00                 C  
ATOM    107  C   ALA A  48      27.552  78.092 133.054  1.00                 C  
ATOM    108  O   ALA A  48      28.585  78.714 133.280  1.00                 O  
ATOM    109  CB  ALA A  48      26.409  78.429 135.220  1.00                 C  
ATOM    110  N   LYS A  49      27.552  77.027 132.250  1.00                 N  
ATOM    111  CA  LYS A  49      28.660  76.933 131.290  1.00                 C  
ATOM    112  C   LYS A  49      28.424  78.009 130.221  1.00                 C  
ATOM    113  O   LYS A  49      29.363  78.599 129.680  1.00                 O  
ATOM    114  CB  LYS A  49      28.731  75.527 130.690  1.00                 C  
ATOM    115  CD  LYS A  49      27.674  73.759 129.257  1.00                 C  
ATOM    116  CE  LYS A  49      26.539  73.432 128.300  1.00                 C  
ATOM    117  CG  LYS A  49      27.567  75.183 129.776  1.00                 C  
ATOM    118  NZ  LYS A  49      26.600  72.022 127.826  1.00                 N  
ATOM    119  N   ARG A  50      27.152  78.263 129.937  1.00                 N  
ATOM    120  CA  ARG A  50      26.734  79.416 129.152  1.00                 C  
ATOM    121  C   ARG A  50      26.152  80.416 130.124  1.00                 C  
ATOM    122  O   ARG A  50      25.589  80.017 131.139  1.00                 O  
ATOM    123  CB  ARG A  50      25.730  78.996 128.076  1.00                 C  
ATOM    124  CD  ARG A  50      25.276  77.733 125.956  1.00                 C  
ATOM    125  NE  ARG A  50      24.142  76.965 126.465  1.00                 N  
ATOM    126  CG  ARG A  50      26.294  78.034 127.043  1.00                 C  
ATOM    127  CZ  ARG A  50      23.068  76.653 125.748  1.00                 C  
ATOM    128  NH1 ARG A  50      22.086  75.950 126.295  1.00                 N  
ATOM    129  NH2 ARG A  50      22.978  77.046 124.484  1.00                 N  
ATOM    130  N   ASN A  51      26.252  81.709 129.836  1.00                 N  
ATOM    131  CA  ASN A  51      25.672  82.639 130.782  1.00                 C  
ATOM    132  C   ASN A  51      24.177  82.492 130.643  1.00                 C  
ATOM    133  O   ASN A  51      23.588  82.830 129.615  1.00                 O  
ATOM    134  CB  ASN A  51      26.171  84.060 130.511  1.00                 C  
ATOM    135  CG  ASN A  51      25.672  85.058 131.538  1.00                 C  
ATOM    136  OD1 ASN A  51      24.599  84.885 132.115  1.00                 O  
ATOM    137  ND2 ASN A  51      26.453  86.108 131.768  1.00                 N  
ATOM    138  N   GLU A  52      23.573  81.985 131.706  1.00                 N  
ATOM    139  CA  GLU A  52      22.161  81.674 131.706  1.00                 C  
ATOM    140  C   GLU A  52      21.468  82.499 132.765  1.00                 C  
ATOM    141  O   GLU A  52      21.803  82.401 133.946  1.00                 O  
ATOM    142  CB  GLU A  52      21.942  80.179 131.943  1.00                 C  
ATOM    143  CD  GLU A  52      20.309  78.258 132.097  1.00                 C  
ATOM    144  CG  GLU A  52      20.483  79.752 131.909  1.00                 C  
ATOM    145  OE1 GLU A  52      20.723  77.494 131.201  1.00                 O  
ATOM    146  OE2 GLU A  52      19.757  77.851 133.142  1.00                 O  
ATOM    147  N   PRO A  53      20.521  83.344 132.344  1.00                 N  
ATOM    148  CA  PRO A  53      19.682  84.048 133.315  1.00                 C  
ATOM    149  C   PRO A  53      19.027  83.028 134.238  1.00                 C  
ATOM    150  O   PRO A  53      18.818  81.890 133.820  1.00                 O  
ATOM    151  CB  PRO A  53      18.662  84.793 132.452  1.00                 C  
ATOM    152  CD  PRO A  53      20.165  83.744 130.913  1.00                 C  
ATOM    153  CG  PRO A  53      19.351  84.986 131.142  1.00                 C  
ATOM    154  N   GLU A  54      18.718  83.408 135.470  1.00                 N  
ATOM    155  CA  GLU A  54      18.325  82.409 136.455  1.00                 C  
ATOM    156  C   GLU A  54      16.897  81.894 136.261  1.00                 C  
ATOM    157  O   GLU A  54      16.527  80.872 136.844  1.00                 O  
ATOM    158  CB  GLU A  54      18.459  82.971 137.872  1.00                 C  
ATOM    159  CD  GLU A  54      19.982  83.849 139.686  1.00                 C  
ATOM    160  CG  GLU A  54      19.890  83.274 138.286  1.00                 C  
ATOM    161  OE1 GLU A  54      18.922  84.073 140.307  1.00                 O  
ATOM    162  OE2 GLU A  54      21.114  84.076 140.162  1.00                 O  
ATOM    163  N   TRP A  55      16.097  82.575 135.442  1.00                 N  
ATOM    164  CA  TRP A  55      14.783  82.038 135.098  1.00                 C  
ATOM    165  C   TRP A  55      14.982  80.754 134.303  1.00                 C  
ATOM    166  O   TRP A  55      14.296  79.754 134.526  1.00                 O  
ATOM    167  CB  TRP A  55      13.973  83.068 134.308  1.00                 C  
ATOM    168  CG  TRP A  55      13.480  84.210 135.142  1.00                 C  
ATOM    169  CD1 TRP A  55      13.885  85.512 135.072  1.00                 C  
ATOM    170  NE1 TRP A  55      13.207  86.271 135.995  1.00                 N  
ATOM    171  CD2 TRP A  55      12.487  84.154 136.174  1.00                 C  
ATOM    172  CE2 TRP A  55      12.342  85.457 136.684  1.00                 C  
ATOM    173  CH2 TRP A  55      10.699  84.741 138.220  1.00                 C  
ATOM    174  CZ2 TRP A  55      11.449  85.763 137.709  1.00                 C  
ATOM    175  CE3 TRP A  55      11.706  83.128 136.715  1.00                 C  
ATOM    176  CZ3 TRP A  55      10.822  83.436 137.732  1.00                 C  
ATOM    177  N   MET A  56      15.945  80.798 133.390  1.00                 N  
ATOM    178  CA  MET A  56      16.359  79.637 132.615  1.00                 C  
ATOM    179  C   MET A  56      16.807  78.518 133.552  1.00                 C  
ATOM    180  O   MET A  56      16.396  77.351 133.414  1.00                 O  
ATOM    181  CB  MET A  56      17.481  80.013 131.645  1.00                 C  
ATOM    182  SD  MET A  56      15.848  80.129 129.411  1.00                 S  
ATOM    183  CE  MET A  56      16.870  78.873 128.645  1.00                 C  
ATOM    184  CG  MET A  56      17.041  80.919 130.507  1.00                 C  
ATOM    185  N   LEU A  57      17.636  78.898 134.521  1.00                 N  
ATOM    186  CA  LEU A  57      18.150  77.972 135.520  1.00                 C  
ATOM    187  C   LEU A  57      17.010  77.257 136.223  1.00                 C  
ATOM    188  O   LEU A  57      17.019  76.031 136.311  1.00                 O  
ATOM    189  CB  LEU A  57      19.022  78.711 136.537  1.00                 C  
ATOM    190  CG  LEU A  57      19.608  77.865 137.669  1.00                 C  
ATOM    191  CD1 LEU A  57      20.530  76.789 137.115  1.00                 C  
ATOM    192  CD2 LEU A  57      20.355  78.740 138.663  1.00                 C  
ATOM    193  N   GLU A  58      16.030  78.000 136.732  1.00                 N  
ATOM    194  CA  GLU A  58      14.974  77.315 137.459  1.00                 C  
ATOM    195  C   GLU A  58      14.085  76.528 136.514  1.00                 C  
ATOM    196  O   GLU A  58      13.520  75.534 136.922  1.00                 O  
ATOM    197  CB  GLU A  58      14.137  78.316 138.258  1.00                 C  
ATOM    198  CD  GLU A  58      14.026  79.957 140.175  1.00                 C  
ATOM    199  CG  GLU A  58      14.879  78.956 139.420  1.00                 C  
ATOM    200  OE1 GLU A  58      12.918  80.276 139.693  1.00                 O  
ATOM    201  OE2 GLU A  58      14.465  80.423 141.248  1.00                 O  
ATOM    202  N   PHE A  59      13.951  76.955 135.262  1.00                 N  
ATOM    203  CA  PHE A  59      13.233  76.127 134.293  1.00                 C  
ATOM    204  C   PHE A  59      13.863  74.736 134.282  1.00                 C  
ATOM    205  O   PHE A  59      13.170  73.711 134.425  1.00                 O  
ATOM    206  CB  PHE A  59      13.272  76.770 132.905  1.00                 C  
ATOM    207  CG  PHE A  59      12.606  75.950 131.838  1.00                 C  
ATOM    208  CZ  PHE A  59      11.379  74.430 129.861  1.00                 C  
ATOM    209  CD1 PHE A  59      11.229  75.958 131.697  1.00                 C  
ATOM    210  CE1 PHE A  59      10.616  75.204 130.715  1.00                 C  
ATOM    211  CD2 PHE A  59      13.355  75.170 130.975  1.00                 C  
ATOM    212  CE2 PHE A  59      12.742  74.416 129.993  1.00                 C  
ATOM    213  N   ARG A  60      15.190  74.720 134.162  1.00                 N  
ATOM    214  CA  ARG A  60      15.947  73.475 134.251  1.00                 C  
ATOM    215  C   ARG A  60      15.688  72.748 135.566  1.00                 C  
ATOM    216  O   ARG A  60      15.497  71.530 135.589  1.00                 O  
ATOM    217  CB  ARG A  60      17.445  73.747 134.098  1.00                 C  
ATOM    218  CD  ARG A  60      19.363  74.374 132.605  1.00                 C  
ATOM    219  NE  ARG A  60      19.771  74.831 131.279  1.00                 N  
ATOM    220  CG  ARG A  60      17.862  74.151 132.693  1.00                 C  
ATOM    221  CZ  ARG A  60      20.012  74.023 130.252  1.00                 C  
ATOM    222  NH1 ARG A  60      20.379  74.529 129.082  1.00                 N  
ATOM    223  NH2 ARG A  60      19.885  72.711 130.396  1.00                 N  
ATOM    224  N   LEU A  61      15.672  73.499 136.662  1.00                 N  
ATOM    225  CA  LEU A  61      15.536  72.895 137.982  1.00                 C  
ATOM    226  C   LEU A  61      14.176  72.231 138.171  1.00                 C  
ATOM    227  O   LEU A  61      14.124  71.049 138.473  1.00                 O  
ATOM    228  CB  LEU A  61      15.751  73.943 139.076  1.00                 C  
ATOM    229  CG  LEU A  61      15.623  73.453 140.519  1.00                 C  
ATOM    230  CD1 LEU A  61      16.654  72.374 140.814  1.00                 C  
ATOM    231  CD2 LEU A  61      15.774  74.609 141.495  1.00                 C  
ATOM    232  N   ASN A  62      13.091  72.979 137.976  1.00                 N  
ATOM    233  CA  ASN A  62      11.740  72.431 138.031  1.00                 C  
ATOM    234  C   ASN A  62      11.610  71.223 137.126  1.00                 C  
ATOM    235  O   ASN A  62      10.978  70.232 137.494  1.00                 O  
ATOM    236  CB  ASN A  62      10.712  73.501 137.658  1.00                 C  
ATOM    237  CG  ASN A  62      10.528  74.537 138.749  1.00                 C  
ATOM    238  OD1 ASN A  62      10.884  74.306 139.904  1.00                 O  
ATOM    239  ND2 ASN A  62       9.968  75.685 138.385  1.00                 N  
ATOM    240  N   ALA A  63      12.205  71.313 135.938  1.00                 N  
ATOM    241  CA  ALA A  63      12.224  70.175 135.029  1.00                 C  
ATOM    242  C   ALA A  63      12.790  68.940 135.722  1.00                 C  
ATOM    243  O   ALA A  63      12.151  67.887 135.770  1.00                 O  
ATOM    244  CB  ALA A  63      13.037  70.503 133.786  1.00                 C  
ATOM    245  N   TYR A  64      13.991  69.092 136.269  1.00                 N  
ATOM    246  CA  TYR A  64      14.691  68.002 136.938  1.00                 C  
ATOM    247  C   TYR A  64      13.902  67.434 138.127  1.00                 C  
ATOM    248  O   TYR A  64      13.743  66.212 138.262  1.00                 O  
ATOM    249  CB  TYR A  64      16.067  68.465 137.421  1.00                 C  
ATOM    250  CG  TYR A  64      16.840  67.407 138.174  1.00                 C  
ATOM    251  OH  TYR A  64      18.971  64.488 140.232  1.00                 O  
ATOM    252  CZ  TYR A  64      18.265  65.455 139.552  1.00                 C  
ATOM    253  CD1 TYR A  64      17.510  66.397 137.495  1.00                 C  
ATOM    254  CE1 TYR A  64      18.219  65.425 138.176  1.00                 C  
ATOM    255  CD2 TYR A  64      16.898  67.421 139.562  1.00                 C  
ATOM    256  CE2 TYR A  64      17.602  66.457 140.259  1.00                 C  
ATOM    257  N   ARG A  65      13.400  68.334 138.971  1.00                 N  
ATOM    258  CA  ARG A  65      12.669  67.978 140.183  1.00                 C  
ATOM    259  C   ARG A  65      11.390  67.223 139.852  1.00                 C  
ATOM    260  O   ARG A  65      11.015  66.281 140.550  1.00                 O  
ATOM    261  CB  ARG A  65      12.342  69.230 140.999  1.00                 C  
ATOM    262  CD  ARG A  65      12.336  68.145 143.262  1.00                 C  
ATOM    263  NE  ARG A  65      11.558  67.834 144.459  1.00                 N  
ATOM    264  CG  ARG A  65      11.535  68.958 142.258  1.00                 C  
ATOM    265  CZ  ARG A  65      10.733  66.798 144.565  1.00                 C  
ATOM    266  NH1 ARG A  65      10.066  66.594 145.694  1.00                 N  
ATOM    267  NH2 ARG A  65      10.575  65.968 143.543  1.00                 N  
ATOM    268  N   ALA A  66      10.721  67.647 138.784  1.00                 N  
ATOM    269  CA  ALA A  66       9.512  66.976 138.322  1.00                 C  
ATOM    270  C   ALA A  66       9.862  65.622 137.729  1.00                 C  
ATOM    271  O   ALA A  66       9.111  64.656 137.864  1.00                 O  
ATOM    272  CB  ALA A  66       8.784  67.838 137.302  1.00                 C  
ATOM    273  N   TRP A  67      11.016  65.567 137.074  1.00                 N  
ATOM    274  CA  TRP A  67      11.494  64.343 136.447  1.00                 C  
ATOM    275  C   TRP A  67      11.789  63.262 137.480  1.00                 C  
ATOM    276  O   TRP A  67      11.569  62.076 137.231  1.00                 O  
ATOM    277  CB  TRP A  67      12.747  64.621 135.615  1.00                 C  
ATOM    278  CG  TRP A  67      13.287  63.409 134.920  1.00                 C  
ATOM    279  CD1 TRP A  67      12.928  62.943 133.688  1.00                 C  
ATOM    280  NE1 TRP A  67      13.639  61.807 133.385  1.00                 N  
ATOM    281  CD2 TRP A  67      14.284  62.507 135.416  1.00                 C  
ATOM    282  CE2 TRP A  67      14.478  61.520 134.433  1.00                 C  
ATOM    283  CH2 TRP A  67      16.104  60.433 135.756  1.00                 C  
ATOM    284  CZ2 TRP A  67      15.388  60.476 134.592  1.00                 C  
ATOM    285  CE3 TRP A  67      15.030  62.439 136.596  1.00                 C  
ATOM    286  CZ3 TRP A  67      15.931  61.402 136.750  1.00                 C  
ATOM    287  N   LEU A  68      12.291  63.673 138.639  1.00                 N  
ATOM    288  CA  LEU A  68      12.565  62.720 139.708  1.00                 C  
ATOM    289  C   LEU A  68      11.288  62.025 140.183  1.00                 C  
ATOM    290  O   LEU A  68      11.284  60.820 140.438  1.00                 O  
ATOM    291  CB  LEU A  68      13.245  63.418 140.887  1.00                 C  
ATOM    292  CG  LEU A  68      14.677  63.905 140.653  1.00                 C  
ATOM    293  CD1 LEU A  68      15.162  64.734 141.832  1.00                 C  
ATOM    294  CD2 LEU A  68      15.611  62.730 140.412  1.00                 C  
ATOM    295  N   GLU A  69      10.202  62.783 140.280  1.00                 N  
ATOM    296  CA  GLU A  69       8.942  62.241 140.777  1.00                 C  
ATOM    297  C   GLU A  69       8.249  61.341 139.754  1.00                 C  
ATOM    298  O   GLU A  69       7.323  60.604 140.096  1.00                 O  
ATOM    299  CB  GLU A  69       7.994  63.372 141.181  1.00                 C  
ATOM    300  CD  GLU A  69       8.529  63.364 143.649  1.00                 C  
ATOM    301  CG  GLU A  69       8.470  64.183 142.375  1.00                 C  
ATOM    302  OE1 GLU A  69       7.649  62.498 143.841  1.00                 O  
ATOM    303  OE2 GLU A  69       9.455  63.588 144.457  1.00                 O  
ATOM    304  N   MET A  70       8.692  61.415 138.501  1.00                 N  
ATOM    305  CA  MET A  70       8.105  60.626 137.413  1.00                 C  
ATOM    306  C   MET A  70       8.659  59.215 137.296  1.00                 C  
ATOM    307  O   MET A  70       9.824  58.963 137.600  1.00                 O  
ATOM    308  CB  MET A  70       8.302  61.334 136.071  1.00                 C  
ATOM    309  SD  MET A  70       5.847  62.616 136.168  1.00                 S  
ATOM    310  CE  MET A  70       5.391  61.792 134.645  1.00                 C  
ATOM    311  CG  MET A  70       7.639  62.699 135.987  1.00                 C  
ATOM    312  N   GLU A  71       7.810  58.307 136.831  1.00                 N  
ATOM    313  CA  GLU A  71       8.204  56.937 136.564  1.00                 C  
ATOM    314  C   GLU A  71       8.648  56.905 135.087  1.00                 C  
ATOM    315  O   GLU A  71       8.550  57.924 134.408  1.00                 O  
ATOM    316  CB  GLU A  71       7.047  55.980 136.857  1.00                 C  
ATOM    317  CD  GLU A  71       7.650  55.409 139.242  1.00                 C  
ATOM    318  CG  GLU A  71       6.598  55.975 138.309  1.00                 C  
ATOM    319  OE1 GLU A  71       8.441  54.552 138.796  1.00                 O  
ATOM    320  OE2 GLU A  71       7.684  55.824 140.420  1.00                 O  
ATOM    321  N   GLU A  72       9.165  55.787 134.581  1.00                 N  
ATOM    322  CA  GLU A  72       9.630  55.747 133.183  1.00                 C  
ATOM    323  C   GLU A  72       8.688  54.872 132.348  1.00                 C  
ATOM    324  O   GLU A  72       8.591  53.665 132.575  1.00                 O  
ATOM    325  CB  GLU A  72      11.066  55.223 133.111  1.00                 C  
ATOM    326  CD  GLU A  72      13.081  54.707 131.679  1.00                 C  
ATOM    327  CG  GLU A  72      11.648  55.199 131.707  1.00                 C  
ATOM    328  OE1 GLU A  72      13.673  54.539 132.765  1.00                 O  
ATOM    329  OE2 GLU A  72      13.613  54.488 130.570  1.00                 O  
ATOM    330  N   PRO A  73       7.962  55.495 131.403  1.00                 N  
ATOM    331  CA  PRO A  73       6.863  54.859 130.657  1.00                 C  
ATOM    332  C   PRO A  73       7.276  53.726 129.706  1.00                 C  
ATOM    333  O   PRO A  73       8.148  53.931 128.857  1.00                 O  
ATOM    334  CB  PRO A  73       6.250  56.006 129.851  1.00                 C  
ATOM    335  CD  PRO A  73       8.186  56.880 130.955  1.00                 C  
ATOM    336  CG  PRO A  73       7.359  56.994 129.705  1.00                 C  
ATOM    337  N   HIS A  74       6.678  52.546 129.854  1.00                 N  
ATOM    338  CA  HIS A  74       6.839  51.482 128.862  1.00                 C  
ATOM    339  C   HIS A  74       5.641  51.107 127.967  1.00                 C  
ATOM    340  O   HIS A  74       5.716  50.106 127.255  1.00                 O  
ATOM    341  CB  HIS A  74       7.274  50.180 129.538  1.00                 C  
ATOM    342  CG  HIS A  74       8.607  50.266 130.213  1.00                 C  
ATOM    343  ND1 HIS A  74       9.789  50.383 129.514  1.00                 N  
ATOM    344  CE1 HIS A  74      10.811  50.437 130.387  1.00                 C  
ATOM    345  CD2 HIS A  74       9.076  50.260 131.591  1.00                 C  
ATOM    346  NE2 HIS A  74      10.390  50.364 131.635  1.00                 N  
ATOM    347  N   TRP A  75       4.546  51.864 128.000  1.00                 N  
ATOM    348  CA  TRP A  75       3.333  51.465 127.267  1.00                 C  
ATOM    349  C   TRP A  75       3.492  51.384 125.734  1.00                 C  
ATOM    350  O   TRP A  75       2.553  51.007 125.032  1.00                 O  
ATOM    351  CB  TRP A  75       2.183  52.427 127.570  1.00                 C  
ATOM    352  CG  TRP A  75       1.664  52.319 128.971  1.00                 C  
ATOM    353  CD1 TRP A  75       1.862  53.205 129.990  1.00                 C  
ATOM    354  NE1 TRP A  75       1.231  52.768 131.130  1.00                 N  
ATOM    355  CD2 TRP A  75       0.859  51.262 129.509  1.00                 C  
ATOM    356  CE2 TRP A  75       0.608  51.575 130.857  1.00                 C  
ATOM    357  CH2 TRP A  75      -0.660  49.604 131.145  1.00                 C  
ATOM    358  CZ2 TRP A  75      -0.152  50.751 131.686  1.00                 C  
ATOM    359  CE3 TRP A  75       0.327  50.082 128.981  1.00                 C  
ATOM    360  CZ3 TRP A  75      -0.426  49.268 129.807  1.00                 C  
ATOM    361  N   LEU A  76       4.662  51.754 125.217  1.00                 N  
ATOM    362  CA  LEU A  76       5.017  51.482 123.818  1.00                 C  
ATOM    363  C   LEU A  76       5.523  50.039 123.640  1.00                 C  
ATOM    364  O   LEU A  76       5.358  49.201 124.529  1.00                 O  
ATOM    365  CB  LEU A  76       6.078  52.472 123.332  1.00                 C  
ATOM    366  CG  LEU A  76       7.488  52.285 123.896  1.00                 C  
ATOM    367  CD1 LEU A  76       8.500  53.083 123.088  1.00                 C  
ATOM    368  CD2 LEU A  76       7.540  52.694 125.360  1.00                 C  
ATOM    369  N   LYS A  77       6.116  49.749 122.483  1.00                 N  
ATOM    370  CA  LYS A  77       6.464  48.376 122.102  1.00                 C  
ATOM    371  C   LYS A  77       7.887  47.915 122.469  1.00                 C  
ATOM    372  O   LYS A  77       8.872  48.425 121.934  1.00                 O  
ATOM    373  CB  LYS A  77       6.293  48.179 120.594  1.00                 C  
ATOM    374  CD  LYS A  77       4.766  48.131 118.604  1.00                 C  
ATOM    375  CE  LYS A  77       3.332  48.268 118.119  1.00                 C  
ATOM    376  CG  LYS A  77       4.857  48.301 120.111  1.00                 C  
ATOM    377  NZ  LYS A  77       3.226  48.099 116.643  1.00                 N  
ATOM    378  N   ALA A  78       7.964  46.939 123.376  1.00                 N  
ATOM    379  CA  ALA A  78       9.189  46.183 123.691  1.00                 C  
ATOM    380  C   ALA A  78      10.443  47.023 123.951  1.00                 C  
ATOM    381  O   ALA A  78      11.516  46.732 123.418  1.00                 O  
ATOM    382  CB  ALA A  78       9.514  45.209 122.569  1.00                 C  
ATOM    383  N   HIS A  79      10.304  48.048 124.785  1.00                 N  
ATOM    384  CA  HIS A  79      11.423  48.907 125.163  1.00                 C  
ATOM    385  C   HIS A  79      12.171  48.316 126.358  1.00                 C  
ATOM    386  O   HIS A  79      13.321  47.890 126.239  1.00                 O  
ATOM    387  CB  HIS A  79      10.929  50.318 125.487  1.00                 C  
ATOM    388  CG  HIS A  79      12.024  51.335 125.581  1.00                 C  
ATOM    389  ND1 HIS A  79      11.887  52.515 126.279  1.00                 N  
ATOM    390  CE1 HIS A  79      13.031  53.217 126.182  1.00                 C  
ATOM    391  CD2 HIS A  79      13.384  51.446 125.072  1.00                 C  
ATOM    392  NE2 HIS A  79      13.933  52.581 125.459  1.00                 N  
ATOM    393  N   GLU A 157      20.048  82.331 105.262  1.00                 N  
ATOM    394  CA  GLU A 157      20.936  82.688 104.157  1.00                 C  
ATOM    395  C   GLU A 157      21.328  84.189 104.291  1.00                 C  
ATOM    396  O   GLU A 157      20.957  85.038 103.486  1.00                 O  
ATOM    397  CB  GLU A 157      20.259  82.409 102.814  1.00                 C  
ATOM    398  CD  GLU A 157      22.333  81.770 101.522  1.00                 C  
ATOM    399  CG  GLU A 157      21.135  82.695 101.605  1.00                 C  
ATOM    400  OE1 GLU A 157      22.288  80.683 102.135  1.00                 O  
ATOM    401  OE2 GLU A 157      23.317  82.132 100.843  1.00                 O  
ATOM    402  N   LYS A 158      21.994  84.502 105.404  1.00                 N  
ATOM    403  CA  LYS A 158      22.690  85.779 105.670  1.00                 C  
ATOM    404  C   LYS A 158      21.803  87.041 105.668  1.00                 C  
ATOM    405  O   LYS A 158      22.297  88.127 105.967  1.00                 O  
ATOM    406  CB  LYS A 158      23.809  86.002 104.650  1.00                 C  
ATOM    407  CD  LYS A 158      25.989  85.239 103.669  1.00                 C  
ATOM    408  CE  LYS A 158      27.028  84.130 103.631  1.00                 C  
ATOM    409  CG  LYS A 158      24.876  84.919 104.653  1.00                 C  
ATOM    410  NZ  LYS A 158      28.093  84.400 102.626  1.00                 N  
ATOM    411  N   LEU A 159      20.520  86.919 105.323  1.00                 N  
ATOM    412  CA  LEU A 159      19.676  88.101 105.078  1.00                 C  
ATOM    413  C   LEU A 159      19.604  89.037 106.287  1.00                 C  
ATOM    414  O   LEU A 159      19.754  88.600 107.428  1.00                 O  
ATOM    415  CB  LEU A 159      18.260  87.676 104.686  1.00                 C  
ATOM    416  CG  LEU A 159      18.119  86.930 103.357  1.00                 C  
ATOM    417  CD1 LEU A 159      16.692  86.443 103.162  1.00                 C  
ATOM    418  CD2 LEU A 159      18.539  87.817 102.195  1.00                 C  
ATOM    419  N   ALA A 160      19.433  90.332 106.024  1.00                 N  
ATOM    420  CA  ALA A 160      19.158  91.294 107.085  1.00                 C  
ATOM    421  C   ALA A 160      17.653  91.520 107.175  1.00                 C  
ATOM    422  O   ALA A 160      17.045  92.142 106.302  1.00                 O  
ATOM    423  CB  ALA A 160      19.896  92.598 106.823  1.00                 C  
ATOM    424  N   GLU A 161      17.073  91.026 108.260  1.00                 N  
ATOM    425  CA  GLU A 161      15.629  90.959 108.434  1.00                 C  
ATOM    426  C   GLU A 161      15.056  92.379 108.554  1.00                 C  
ATOM    427  O   GLU A 161      15.823  93.271 108.909  1.00                 O  
ATOM    428  CB  GLU A 161      15.276  90.123 109.666  1.00                 C  
ATOM    429  CD  GLU A 161      17.086  90.545 111.376  1.00                 C  
ATOM    430  CG  GLU A 161      15.640  90.781 110.987  1.00                 C  
ATOM    431  OE1 GLU A 161      17.847  90.011 110.542  1.00                 O  
ATOM    432  OE2 GLU A 161      17.459  90.894 112.516  1.00                 O  
ATOM    433  N   GLN A 162      13.768  92.664 108.288  1.00                 N  
ATOM    434  CA  GLN A 162      12.572  91.799 108.159  1.00                 C  
ATOM    435  C   GLN A 162      12.235  91.037 109.442  1.00                 C  
ATOM    436  O   GLN A 162      11.474  90.071 109.417  1.00                 O  
ATOM    437  CB  GLN A 162      12.758  90.794 107.020  1.00                 C  
ATOM    438  CD  GLN A 162      11.725  92.171 105.172  1.00                 C  
ATOM    439  CG  GLN A 162      12.957  91.432 105.655  1.00                 C  
ATOM    440  OE1 GLN A 162      10.661  91.577 105.000  1.00                 O  
ATOM    441  NE2 GLN A 162      11.865  93.473 104.953  1.00                 N  
ATOM    442  N   GLY A 163      12.783  91.496 110.562  1.00                 N  
ATOM    443  CA  GLY A 163      12.375  91.058 111.886  1.00                 C  
ATOM    444  C   GLY A 163      12.656  89.616 112.284  1.00                 C  
ATOM    445  O   GLY A 163      12.530  89.264 113.457  1.00                 O  
ATOM    446  N   ILE A 164      13.066  88.789 111.325  1.00                 N  
ATOM    447  CA  ILE A 164      13.135  87.344 111.531  1.00                 C  
ATOM    448  C   ILE A 164      14.335  86.926 112.372  1.00                 C  
ATOM    449  O   ILE A 164      15.430  87.455 112.225  1.00                 O  
ATOM    450  CB  ILE A 164      13.174  86.584 110.192  1.00                 C  
ATOM    451  CD1 ILE A 164      11.930  86.316 107.983  1.00                 C  
ATOM    452  CG1 ILE A 164      11.878  86.813 109.411  1.00                 C  
ATOM    453  CG2 ILE A 164      13.441  85.105 110.426  1.00                 C  
ATOM    454  N   ILE A 165      14.121  85.970 113.264  1.00                 N  
ATOM    455  CA  ILE A 165      15.222  85.380 114.001  1.00                 C  
ATOM    456  C   ILE A 165      15.333  83.905 113.658  1.00                 C  
ATOM    457  O   ILE A 165      14.444  83.123 113.974  1.00                 O  
ATOM    458  CB  ILE A 165      15.053  85.574 115.519  1.00                 C  
ATOM    459  CD1 ILE A 165      14.607  87.339 117.303  1.00                 C  
ATOM    460  CG1 ILE A 165      14.974  87.063 115.862  1.00                 C  
ATOM    461  CG2 ILE A 165      16.175  84.877 116.273  1.00                 C  
ATOM    462  N   PHE A 166      16.408  83.537 112.973  1.00                 N  
ATOM    463  CA  PHE A 166      16.761  82.136 112.810  1.00                 C  
ATOM    464  C   PHE A 166      18.097  81.919 113.502  1.00                 C  
ATOM    465  O   PHE A 166      19.130  82.353 112.995  1.00                 O  
ATOM    466  CB  PHE A 166      16.817  81.767 111.326  1.00                 C  
ATOM    467  CG  PHE A 166      17.115  80.316 111.074  1.00                 C  
ATOM    468  CZ  PHE A 166      17.675  77.635 110.604  1.00                 C  
ATOM    469  CD1 PHE A 166      16.173  79.342 111.353  1.00                 C  
ATOM    470  CE1 PHE A 166      16.448  78.008 111.120  1.00                 C  
ATOM    471  CD2 PHE A 166      18.338  79.927 110.557  1.00                 C  
ATOM    472  CE2 PHE A 166      18.613  78.593 110.324  1.00                 C  
ATOM    473  N   CYS A 167      18.095  81.245 114.648  1.00                 N  
ATOM    474  CA  CYS A 167      19.356  81.048 115.359  1.00                 C  
ATOM    475  C   CYS A 167      19.323  79.840 116.282  1.00                 C  
ATOM    476  O   CYS A 167      18.375  79.062 116.267  1.00                 O  
ATOM    477  CB  CYS A 167      19.714  82.295 116.171  1.00                 C  
ATOM    478  SG  CYS A 167      18.556  82.674 117.507  1.00                 S  
ATOM    479  N   SER A 168      20.382  79.682 117.070  1.00                 N  
ATOM    480  CA  SER A 168      20.475  78.590 118.031  1.00                 C  
ATOM    481  C   SER A 168      19.607  78.847 119.257  1.00                 C  
ATOM    482  O   SER A 168      19.226  79.985 119.536  1.00                 O  
ATOM    483  CB  SER A 168      21.928  78.376 118.459  1.00                 C  
ATOM    484  OG  SER A 168      22.729  77.972 117.362  1.00                 O  
ATOM    485  N   PHE A 169      19.290  77.776 119.975  1.00                 N  
ATOM    486  CA  PHE A 169      18.569  77.868 121.238  1.00                 C  
ATOM    487  C   PHE A 169      19.336  78.748 122.228  1.00                 C  
ATOM    488  O   PHE A 169      18.806  79.738 122.745  1.00                 O  
ATOM    489  CB  PHE A 169      18.340  76.475 121.827  1.00                 C  
ATOM    490  CG  PHE A 169      17.634  76.485 123.153  1.00                 C  
ATOM    491  CZ  PHE A 169      16.333  76.505 125.609  1.00                 C  
ATOM    492  CD1 PHE A 169      16.262  76.655 123.221  1.00                 C  
ATOM    493  CE1 PHE A 169      15.613  76.665 124.441  1.00                 C  
ATOM    494  CD2 PHE A 169      18.341  76.327 124.331  1.00                 C  
ATOM    495  CE2 PHE A 169      17.692  76.337 125.551  1.00                 C  
ATOM    496  N   GLY A 170      20.592  78.382 122.476  1.00                 N  
ATOM    497  CA  GLY A 170      21.453  79.137 123.368  1.00                 C  
ATOM    498  C   GLY A 170      21.651  80.571 122.913  1.00                 C  
ATOM    499  O   GLY A 170      21.584  81.504 123.721  1.00                 O  
ATOM    500  N   GLU A 171      21.900  80.746 121.617  1.00                 N  
ATOM    501  CA  GLU A 171      22.021  82.077 121.030  1.00                 C  
ATOM    502  C   GLU A 171      20.783  82.906 121.325  1.00                 C  
ATOM    503  O   GLU A 171      20.873  84.097 121.610  1.00                 O  
ATOM    504  CB  GLU A 171      22.248  81.978 119.520  1.00                 C  
ATOM    505  CD  GLU A 171      23.775  81.282 117.633  1.00                 C  
ATOM    506  CG  GLU A 171      23.615  81.438 119.132  1.00                 C  
ATOM    507  OE1 GLU A 171      22.793  80.890 116.968  1.00                 O  
ATOM    508  OE2 GLU A 171      24.883  81.551 117.122  1.00                 O  
ATOM    509  N   ALA A 172      19.625  82.262 121.249  1.00                 N  
ATOM    510  CA  ALA A 172      18.366  82.925 121.547  1.00                 C  
ATOM    511  C   ALA A 172      18.312  83.335 123.010  1.00                 C  
ATOM    512  O   ALA A 172      17.847  84.428 123.332  1.00                 O  
ATOM    513  CB  ALA A 172      17.195  82.016 121.206  1.00                 C  
ATOM    514  N   ILE A 173      18.782  82.458 123.895  1.00                 N  
ATOM    515  CA  ILE A 173      18.865  82.806 125.313  1.00                 C  
ATOM    516  C   ILE A 173      19.687  84.074 125.507  1.00                 C  
ATOM    517  O   ILE A 173      19.238  85.024 126.150  1.00                 O  
ATOM    518  CB  ILE A 173      19.463  81.655 126.143  1.00                 C  
ATOM    519  CD1 ILE A 173      19.124  79.192 126.707  1.00                 C  
ATOM    520  CG1 ILE A 173      18.503  80.464 126.173  1.00                 C  
ATOM    521  CG2 ILE A 173      19.816  82.134 127.542  1.00                 C  
ATOM    522  N   HIS A 174      20.889  84.083 124.941  1.00                 N  
ATOM    523  CA  HIS A 174      21.795  85.213 125.106  1.00                 C  
ATOM    524  C   HIS A 174      21.242  86.510 124.510  1.00                 C  
ATOM    525  O   HIS A 174      21.070  87.500 125.220  1.00                 O  
ATOM    526  CB  HIS A 174      23.153  84.908 124.471  1.00                 C  
ATOM    527  CG  HIS A 174      24.147  86.020 124.606  1.00                 C  
ATOM    528  ND1 HIS A 174      24.763  86.326 125.800  1.00                 N  
ATOM    529  CE1 HIS A 174      25.597  87.364 125.609  1.00                 C  
ATOM    530  CD2 HIS A 174      24.728  87.008 123.709  1.00                 C  
ATOM    531  NE2 HIS A 174      25.581  87.778 124.357  1.00                 N  
ATOM    532  N   ASP A 175      20.959  86.496 123.210  1.00                 N  
ATOM    533  CA  ASP A 175      20.603  87.717 122.487  1.00                 C  
ATOM    534  C   ASP A 175      19.131  88.130 122.591  1.00                 C  
ATOM    535  O   ASP A 175      18.803  89.302 122.399  1.00                 O  
ATOM    536  CB  ASP A 175      20.948  87.581 121.003  1.00                 C  
ATOM    537  CG  ASP A 175      22.443  87.536 120.754  1.00                 C  
ATOM    538  OD1 ASP A 175      23.208  87.921 121.663  1.00                 O  
ATOM    539  OD2 ASP A 175      22.849  87.115 119.650  1.00                 O  
ATOM    540  N   HIS A 176      18.249  87.181 122.894  1.00                 N  
ATOM    541  CA  HIS A 176      16.817  87.475 122.944  1.00                 C  
ATOM    542  C   HIS A 176      16.133  86.840 124.154  1.00                 C  
ATOM    543  O   HIS A 176      15.267  85.981 123.992  1.00                 O  
ATOM    544  CB  HIS A 176      16.127  86.999 121.664  1.00                 C  
ATOM    545  CG  HIS A 176      16.676  87.618 120.416  1.00                 C  
ATOM    546  ND1 HIS A 176      16.397  88.916 120.045  1.00                 N  
ATOM    547  CE1 HIS A 176      17.027  89.185 118.887  1.00                 C  
ATOM    548  CD2 HIS A 176      17.541  87.177 119.332  1.00                 C  
ATOM    549  NE2 HIS A 176      17.715  88.146 118.454  1.00                 N  
ATOM    550  N   PRO A 177      16.510  87.266 125.369  1.00                 N  
ATOM    551  CA  PRO A 177      16.027  86.589 126.579  1.00                 C  
ATOM    552  C   PRO A 177      14.525  86.720 126.849  1.00                 C  
ATOM    553  O   PRO A 177      13.909  85.716 127.195  1.00                 O  
ATOM    554  CB  PRO A 177      16.813  87.251 127.712  1.00                 C  
ATOM    555  CD  PRO A 177      17.468  88.329 125.678  1.00                 C  
ATOM    556  CG  PRO A 177      17.251  88.561 127.147  1.00                 C  
ATOM    557  N   GLU A 178      13.948  87.909 126.685  1.00                 N  
ATOM    558  CA  GLU A 178      12.542  88.123 127.035  1.00                 C  
ATOM    559  C   GLU A 178      11.634  87.282 126.151  1.00                 C  
ATOM    560  O   GLU A 178      10.673  86.660 126.624  1.00                 O  
ATOM    561  CB  GLU A 178      12.179  89.604 126.912  1.00                 C  
ATOM    562  CD  GLU A 178      10.470  89.683 128.771  1.00                 C  
ATOM    563  CG  GLU A 178      10.745  89.926 127.300  1.00                 C  
ATOM    564  OE1 GLU A 178      11.440  89.625 129.555  1.00                 O  
ATOM    565  OE2 GLU A 178       9.284  89.550 129.140  1.00                 O  
ATOM    566  N   LEU A 179      11.963  87.267 124.864  1.00                 N  
ATOM    567  CA  LEU A 179      11.220  86.506 123.872  1.00                 C  
ATOM    568  C   LEU A 179      11.177  85.025 124.235  1.00                 C  
ATOM    569  O   LEU A 179      10.102  84.439 124.357  1.00                 O  
ATOM    570  CB  LEU A 179      11.837  86.689 122.484  1.00                 C  
ATOM    571  CG  LEU A 179      11.696  88.078 121.857  1.00                 C  
ATOM    572  CD1 LEU A 179      12.506  88.173 120.573  1.00                 C  
ATOM    573  CD2 LEU A 179      10.234  88.399 121.586  1.00                 C  
ATOM    574  N   VAL A 180      12.351  84.432 124.416  1.00                 N  
ATOM    575  CA  VAL A 180      12.452  83.025 124.779  1.00                 C  
ATOM    576  C   VAL A 180      11.728  82.751 126.089  1.00                 C  
ATOM    577  O   VAL A 180      11.034  81.743 126.230  1.00                 O  
ATOM    578  CB  VAL A 180      13.921  82.574 124.887  1.00                 C  
ATOM    579  CG1 VAL A 180      14.006  81.171 125.469  1.00                 C  
ATOM    580  CG2 VAL A 180      14.597  82.632 123.525  1.00                 C  
ATOM    581  N   ARG A 181      11.881  83.670 127.037  1.00                 N  
ATOM    582  CA  ARG A 181      11.323  83.504 128.374  1.00                 C  
ATOM    583  C   ARG A 181       9.800  83.463 128.359  1.00                 C  
ATOM    584  O   ARG A 181       9.192  82.713 129.123  1.00                 O  
ATOM    585  CB  ARG A 181      11.795  84.630 129.295  1.00                 C  
ATOM    586  CD  ARG A 181      11.780  85.675 131.578  1.00                 C  
ATOM    587  NE  ARG A 181      11.228  86.947 131.119  1.00                 N  
ATOM    588  CG  ARG A 181      11.303  84.508 130.728  1.00                 C  
ATOM    589  CZ  ARG A 181       9.999  87.372 131.394  1.00                 C  
ATOM    590  NH1 ARG A 181       9.584  88.544 130.934  1.00                 N  
ATOM    591  NH2 ARG A 181       9.189  86.623 132.130  1.00                 N  
ATOM    592  N   LYS A 182       9.182  84.262 127.493  1.00                 N  
ATOM    593  CA  LYS A 182       7.722  84.286 127.445  1.00                 C  
ATOM    594  C   LYS A 182       7.148  83.049 126.747  1.00                 C  
ATOM    595  O   LYS A 182       6.046  82.609 127.076  1.00                 O  
ATOM    596  CB  LYS A 182       7.230  85.549 126.735  1.00                 C  
ATOM    597  CD  LYS A 182       6.951  88.043 126.756  1.00                 C  
ATOM    598  CE  LYS A 182       7.176  89.324 127.542  1.00                 C  
ATOM    599  CG  LYS A 182       7.470  86.832 127.514  1.00                 C  
ATOM    600  NZ  LYS A 182       6.712  90.524 126.793  1.00                 N  
ATOM    601  N   TYR A 183       7.877  82.506 125.774  1.00                 N  
ATOM    602  CA  TYR A 183       7.383  81.368 124.991  1.00                 C  
ATOM    603  C   TYR A 183       7.821  79.956 125.387  1.00                 C  
ATOM    604  O   TYR A 183       7.252  78.981 124.896  1.00                 O  
ATOM    605  CB  TYR A 183       7.765  81.525 123.518  1.00                 C  
ATOM    606  CG  TYR A 183       7.132  82.723 122.846  1.00                 C  
ATOM    607  OH  TYR A 183       5.407  86.022 120.994  1.00                 O  
ATOM    608  CZ  TYR A 183       5.976  84.930 121.607  1.00                 C  
ATOM    609  CD1 TYR A 183       7.918  83.722 122.285  1.00                 C  
ATOM    610  CE1 TYR A 183       7.348  84.820 121.669  1.00                 C  
ATOM    611  CD2 TYR A 183       5.751  82.851 122.774  1.00                 C  
ATOM    612  CE2 TYR A 183       5.164  83.942 122.161  1.00                 C  
ATOM    613  N   LEU A 184       8.807  79.826 126.267  1.00                 N  
ATOM    614  CA  LEU A 184       9.395  78.507 126.493  1.00                 C  
ATOM    615  C   LEU A 184       8.662  77.738 127.582  1.00                 C  
ATOM    616  O   LEU A 184       8.470  78.239 128.686  1.00                 O  
ATOM    617  CB  LEU A 184      10.875  78.636 126.861  1.00                 C  
ATOM    618  CG  LEU A 184      11.620  77.329 127.139  1.00                 C  
ATOM    619  CD1 LEU A 184      11.702  76.479 125.880  1.00                 C  
ATOM    620  CD2 LEU A 184      13.014  77.610 127.679  1.00                 C  
ATOM    621  N   GLY A 185       8.251  76.516 127.254  1.00                 N  
ATOM    622  CA  GLY A 185       7.480  75.695 128.169  1.00                 C  
ATOM    623  C   GLY A 185       5.998  76.002 128.077  1.00                 C  
ATOM    624  O   GLY A 185       5.174  75.351 128.721  1.00                 O  
ATOM    625  N   THR A 186       5.668  77.007 127.269  1.00                 N  
ATOM    626  CA  THR A 186       4.290  77.424 127.028  1.00                 C  
ATOM    627  C   THR A 186       3.434  76.297 126.460  1.00                 C  
ATOM    628  O   THR A 186       2.278  76.115 126.843  1.00                 O  
ATOM    629  CB  THR A 186       4.224  78.626 126.068  1.00                 C  
ATOM    630  OG1 THR A 186       4.903  79.745 126.651  1.00                 O  
ATOM    631  CG2 THR A 186       2.778  79.018 125.804  1.00                 C  
ATOM    632  N   VAL A 187       4.027  75.545 125.544  1.00                 N  
ATOM    633  CA  VAL A 187       3.359  74.465 124.831  1.00                 C  
ATOM    634  C   VAL A 187       3.737  73.130 125.459  1.00                 C  
ATOM    635  O   VAL A 187       2.871  72.332 125.825  1.00                 O  
ATOM    636  CB  VAL A 187       3.709  74.478 123.331  1.00                 C  
ATOM    637  CG1 VAL A 187       3.083  73.283 122.628  1.00                 C  
ATOM    638  CG2 VAL A 187       3.250  75.778 122.689  1.00                 C  
ATOM    639  N   VAL A 188       5.039  72.880 125.539  1.00                 N  
ATOM    640  CA  VAL A 188       5.551  71.662 126.147  1.00                 C  
ATOM    641  C   VAL A 188       6.315  72.032 127.407  1.00                 C  
ATOM    642  O   VAL A 188       7.527  72.258 127.367  1.00                 O  
ATOM    643  CB  VAL A 188       6.442  70.874 125.169  1.00                 C  
ATOM    644  CG1 VAL A 188       6.961  69.604 125.825  1.00                 C  
ATOM    645  CG2 VAL A 188       5.676  70.546 123.896  1.00                 C  
ATOM    646  N   PRO A 189       5.594  72.114 128.534  1.00                 N  
ATOM    647  CA  PRO A 189       6.198  72.474 129.817  1.00                 C  
ATOM    648  C   PRO A 189       7.288  71.488 130.194  1.00                 C  
ATOM    649  O   PRO A 189       7.199  70.318 129.819  1.00                 O  
ATOM    650  CB  PRO A 189       5.029  72.428 130.803  1.00                 C  
ATOM    651  CD  PRO A 189       4.107  71.938 128.648  1.00                 C  
ATOM    652  CG  PRO A 189       3.817  72.623 129.954  1.00                 C  
ATOM    653  N   GLY A 190       8.315  71.950 130.896  1.00                 N  
ATOM    654  CA  GLY A 190       9.179  71.022 131.593  1.00                 C  
ATOM    655  C   GLY A 190       8.212  70.405 132.575  1.00                 C  
ATOM    656  O   GLY A 190       7.459  71.154 133.189  1.00                 O  
ATOM    657  N   ASN A 191       8.270  69.079 132.727  1.00                 N  
ATOM    658  CA  ASN A 191       7.287  68.211 133.419  1.00                 C  
ATOM    659  C   ASN A 191       6.143  67.656 132.550  1.00                 C  
ATOM    660  O   ASN A 191       5.305  66.906 133.051  1.00                 O  
ATOM    661  CB  ASN A 191       6.660  68.950 134.603  1.00                 C  
ATOM    662  CG  ASN A 191       6.047  68.007 135.620  1.00                 C  
ATOM    663  OD1 ASN A 191       6.559  66.911 135.852  1.00                 O  
ATOM    664  ND2 ASN A 191       4.946  68.430 136.230  1.00                 N  
ATOM    665  N   ASP A 192       6.088  68.031 131.274  1.00                 N  
ATOM    666  CA  ASP A 192       5.055  67.498 130.380  1.00                 C  
ATOM    667  C   ASP A 192       5.045  65.969 130.374  1.00                 C  
ATOM    668  O   ASP A 192       3.987  65.343 130.430  1.00                 O  
ATOM    669  CB  ASP A 192       5.258  68.019 128.956  1.00                 C  
ATOM    670  CG  ASP A 192       4.137  67.611 128.021  1.00                 C  
ATOM    671  OD1 ASP A 192       2.984  68.028 128.258  1.00                 O  
ATOM    672  OD2 ASP A 192       4.411  66.874 127.050  1.00                 O  
ATOM    673  N   ASN A 193       6.232  65.380 130.296  1.00                 N  
ATOM    674  CA  ASN A 193       6.394  63.941 130.461  1.00                 C  
ATOM    675  C   ASN A 193       7.844  63.611 130.793  1.00                 C  
ATOM    676  O   ASN A 193       8.686  64.504 130.849  1.00                 O  
ATOM    677  CB  ASN A 193       5.934  63.202 129.203  1.00                 C  
ATOM    678  CG  ASN A 193       6.711  63.613 127.968  1.00                 C  
ATOM    679  OD1 ASN A 193       7.942  63.590 127.962  1.00                 O  
ATOM    680  ND2 ASN A 193       5.994  63.993 126.917  1.00                 N  
ATOM    681  N   PHE A 194       8.121  62.327 130.994  1.00                 N  
ATOM    682  CA  PHE A 194       9.437  61.848 131.413  1.00                 C  
ATOM    683  C   PHE A 194      10.589  62.444 130.604  1.00                 C  
ATOM    684  O   PHE A 194      11.428  63.178 131.137  1.00                 O  
ATOM    685  CB  PHE A 194       9.507  60.322 131.319  1.00                 C  
ATOM    686  CG  PHE A 194      10.846  59.753 131.691  1.00                 C  
ATOM    687  CZ  PHE A 194      13.326  58.698 132.372  1.00                 C  
ATOM    688  CD1 PHE A 194      11.207  59.604 133.018  1.00                 C  
ATOM    689  CE1 PHE A 194      12.439  59.080 133.360  1.00                 C  
ATOM    690  CD2 PHE A 194      11.745  59.366 130.713  1.00                 C  
ATOM    691  CE2 PHE A 194      12.977  58.842 131.055  1.00                 C  
ATOM    692  N   PHE A 195      10.619  62.136 129.314  1.00                 N  
ATOM    693  CA  PHE A 195      11.720  62.554 128.460  1.00                 C  
ATOM    694  C   PHE A 195      11.686  64.045 128.144  1.00                 C  
ATOM    695  O   PHE A 195      12.719  64.640 127.852  1.00                 O  
ATOM    696  CB  PHE A 195      11.714  61.762 127.151  1.00                 C  
ATOM    697  CG  PHE A 195      12.135  60.328 127.308  1.00                 C  
ATOM    698  CZ  PHE A 195      12.920  57.678 127.600  1.00                 C  
ATOM    699  CD1 PHE A 195      11.204  59.307 127.239  1.00                 C  
ATOM    700  CE1 PHE A 195      11.591  57.988 127.384  1.00                 C  
ATOM    701  CD2 PHE A 195      13.461  60.002 127.526  1.00                 C  
ATOM    702  CE2 PHE A 195      13.849  58.683 127.671  1.00                 C  
ATOM    703  N   ALA A 196      10.502  64.646 128.206  1.00                 N  
ATOM    704  CA  ALA A 196      10.374  66.078 127.971  1.00                 C  
ATOM    705  C   ALA A 196      10.896  66.844 129.176  1.00                 C  
ATOM    706  O   ALA A 196      11.479  67.918 129.036  1.00                 O  
ATOM    707  CB  ALA A 196       8.925  66.441 127.684  1.00                 C  
ATOM    708  N   ALA A 197      10.674  66.283 130.361  1.00                 N  
ATOM    709  CA  ALA A 197      11.189  66.862 131.596  1.00                 C  
ATOM    710  C   ALA A 197      12.702  66.706 131.635  1.00                 C  
ATOM    711  O   ALA A 197      13.424  67.644 131.977  1.00                 O  
ATOM    712  CB  ALA A 197      10.540  66.201 132.802  1.00                 C  
ATOM    713  N   LEU A 198      13.174  65.516 131.274  1.00                 N  
ATOM    714  CA  LEU A 198      14.606  65.263 131.181  1.00                 C  
ATOM    715  C   LEU A 198      15.243  66.162 130.133  1.00                 C  
ATOM    716  O   LEU A 198      16.423  66.485 130.222  1.00                 O  
ATOM    717  CB  LEU A 198      14.870  63.793 130.851  1.00                 C  
ATOM    718  CG  LEU A 198      16.338  63.369 130.769  1.00                 C  
ATOM    719  CD1 LEU A 198      17.041  63.607 132.096  1.00                 C  
ATOM    720  CD2 LEU A 198      16.454  61.908 130.363  1.00                 C  
ATOM    721  N   ASN A 199      14.453  66.549 129.136  1.00                 N  
ATOM    722  CA  ASN A 199      14.921  67.415 128.061  1.00                 C  
ATOM    723  C   ASN A 199      14.966  68.877 128.466  1.00                 C  
ATOM    724  O   ASN A 199      15.857  69.598 128.050  1.00                 O  
ATOM    725  CB  ASN A 199      14.044  67.249 126.819  1.00                 C  
ATOM    726  CG  ASN A 199      14.589  67.994 125.616  1.00                 C  
ATOM    727  OD1 ASN A 199      15.709  67.742 125.173  1.00                 O  
ATOM    728  ND2 ASN A 199      13.796  68.917 125.085  1.00                 N  
ATOM    729  N   ALA A 200      14.004  69.321 129.266  1.00                 N  
ATOM    730  CA  ALA A 200      13.954  70.723 129.665  1.00                 C  
ATOM    731  C   ALA A 200      15.200  71.087 130.472  1.00                 C  
ATOM    732  O   ALA A 200      15.908  72.035 130.134  1.00                 O  
ATOM    733  CB  ALA A 200      12.694  71.000 130.471  1.00                 C  
ATOM    734  N   ALA A 201      15.476  70.323 131.525  1.00                 N  
ATOM    735  CA  ALA A 201      16.810  70.322 132.110  1.00                 C  
ATOM    736  C   ALA A 201      17.727  69.666 131.086  1.00                 C  
ATOM    737  O   ALA A 201      17.235  68.984 130.198  1.00                 O  
ATOM    738  CB  ALA A 201      16.804  69.591 133.444  1.00                 C  
ATOM    739  N   VAL A 202      19.033  69.903 131.179  1.00                 N  
ATOM    740  CA  VAL A 202      20.034  69.194 130.365  1.00                 C  
ATOM    741  C   VAL A 202      20.176  69.660 128.895  1.00                 C  
ATOM    742  O   VAL A 202      21.234  69.471 128.292  1.00                 O  
ATOM    743  CB  VAL A 202      19.761  67.679 130.329  1.00                 C  
ATOM    744  CG1 VAL A 202      20.705  66.991 129.354  1.00                 C  
ATOM    745  CG2 VAL A 202      19.898  67.080 131.720  1.00                 C  
ATOM    746  N   ALA A 203      19.187  70.358 128.339  1.00                 N  
ATOM    747  CA  ALA A 203      19.253  70.680 126.905  1.00                 C  
ATOM    748  C   ALA A 203      20.003  71.965 126.587  1.00                 C  
ATOM    749  O   ALA A 203      19.693  73.036 127.108  1.00                 O  
ATOM    750  CB  ALA A 203      17.853  70.783 126.320  1.00                 C  
ATOM    751  N   SER A 204      20.973  71.836 125.691  1.00                 N  
ATOM    752  CA  SER A 204      21.765  72.954 125.203  1.00                 C  
ATOM    753  C   SER A 204      21.383  73.241 123.758  1.00                 C  
ATOM    754  O   SER A 204      20.952  74.345 123.419  1.00                 O  
ATOM    755  CB  SER A 204      23.259  72.648 125.329  1.00                 C  
ATOM    756  OG  SER A 204      23.641  72.527 126.688  1.00                 O  
ATOM    757  N   ASP A 205      21.575  72.234 122.911  1.00                 N  
ATOM    758  CA  ASP A 205      21.315  72.338 121.480  1.00                 C  
ATOM    759  C   ASP A 205      19.843  72.562 121.145  1.00                 C  
ATOM    760  O   ASP A 205      18.942  72.252 121.933  1.00                 O  
ATOM    761  CB  ASP A 205      21.800  71.081 120.755  1.00                 C  
ATOM    762  CG  ASP A 205      23.312  70.987 120.700  1.00                 C  
ATOM    763  OD1 ASP A 205      23.982  71.994 121.015  1.00                 O  
ATOM    764  OD2 ASP A 205      23.828  69.908 120.342  1.00                 O  
ATOM    765  N   GLY A 206      19.608  73.113 119.962  1.00                 N  
ATOM    766  CA  GLY A 206      18.258  73.359 119.505  1.00                 C  
ATOM    767  C   GLY A 206      18.169  74.556 118.585  1.00                 C  
ATOM    768  O   GLY A 206      19.186  75.130 118.198  1.00                 O  
ATOM    769  N   THR A 207      16.944  74.943 118.250  1.00                 N  
ATOM    770  CA  THR A 207      16.725  75.975 117.245  1.00                 C  
ATOM    771  C   THR A 207      15.646  76.963 117.667  1.00                 C  
ATOM    772  O   THR A 207      14.590  76.569 118.144  1.00                 O  
ATOM    773  CB  THR A 207      16.338  75.365 115.885  1.00                 C  
ATOM    774  OG1 THR A 207      17.375  74.481 115.442  1.00                 O  
ATOM    775  CG2 THR A 207      16.153  76.459 114.844  1.00                 C  
ATOM    776  N   PHE A 208      15.920  78.250 117.497  1.00                 N  
ATOM    777  CA  PHE A 208      14.927  79.276 117.771  1.00                 C  
ATOM    778  C   PHE A 208      14.573  80.037 116.501  1.00                 C  
ATOM    779  O   PHE A 208      15.458  80.499 115.763  1.00                 O  
ATOM    780  CB  PHE A 208      15.436  80.242 118.843  1.00                 C  
ATOM    781  CG  PHE A 208      14.463  81.332 119.188  1.00                 C  
ATOM    782  CZ  PHE A 208      12.665  83.355 119.822  1.00                 C  
ATOM    783  CD1 PHE A 208      13.394  81.085 120.031  1.00                 C  
ATOM    784  CE1 PHE A 208      12.498  82.089 120.348  1.00                 C  
ATOM    785  CD2 PHE A 208      14.616  82.606 118.669  1.00                 C  
ATOM    786  CE2 PHE A 208      13.720  83.609 118.986  1.00                 C  
ATOM    787  N   ILE A 209      13.271  80.158 116.258  1.00                 N  
ATOM    788  CA  ILE A 209      12.758  80.902 115.115  1.00                 C  
ATOM    789  C   ILE A 209      11.644  81.854 115.529  1.00                 C  
ATOM    790  O   ILE A 209      10.650  81.435 116.117  1.00                 O  
ATOM    791  CB  ILE A 209      12.251  79.958 114.009  1.00                 C  
ATOM    792  CD1 ILE A 209      12.922  77.951 112.587  1.00                 C  
ATOM    793  CG1 ILE A 209      13.379  79.042 113.530  1.00                 C  
ATOM    794  CG2 ILE A 209      11.645  80.756 112.864  1.00                 C  
ATOM    795  N   TYR A 210      11.817  83.138 115.233  1.00                 N  
ATOM    796  CA  TYR A 210      10.754  84.112 115.456  1.00                 C  
ATOM    797  C   TYR A 210      10.426  84.849 114.167  1.00                 C  
ATOM    798  O   TYR A 210      11.315  85.375 113.503  1.00                 O  
ATOM    799  CB  TYR A 210      11.157  85.104 116.549  1.00                 C  
ATOM    800  CG  TYR A 210      10.114  86.161 116.831  1.00                 C  
ATOM    801  OH  TYR A 210       7.235  89.058 117.616  1.00                 O  
ATOM    802  CZ  TYR A 210       8.189  88.101 117.356  1.00                 C  
ATOM    803  CD1 TYR A 210       8.971  85.856 117.560  1.00                 C  
ATOM    804  CE1 TYR A 210       8.012  86.816 117.823  1.00                 C  
ATOM    805  CD2 TYR A 210      10.275  87.461 116.368  1.00                 C  
ATOM    806  CE2 TYR A 210       9.326  88.434 116.621  1.00                 C  
ATOM    807  N   VAL A 211       9.151  84.876 113.803  1.00                 N  
ATOM    808  CA  VAL A 211       8.730  85.669 112.658  1.00                 C  
ATOM    809  C   VAL A 211       7.743  86.756 113.080  1.00                 C  
ATOM    810  O   VAL A 211       6.646  86.456 113.550  1.00                 O  
ATOM    811  CB  VAL A 211       8.102  84.788 111.562  1.00                 C  
ATOM    812  CG1 VAL A 211       7.646  85.642 110.389  1.00                 C  
ATOM    813  CG2 VAL A 211       9.088  83.727 111.101  1.00                 C  
ATOM    814  N   PRO A 212       8.136  88.027 112.907  1.00                 N  
ATOM    815  CA  PRO A 212       7.346  89.203 113.289  1.00                 C  
ATOM    816  C   PRO A 212       6.066  89.349 112.475  1.00                 C  
ATOM    817  O   PRO A 212       5.908  88.698 111.442  1.00                 O  
ATOM    818  CB  PRO A 212       8.288  90.381 113.032  1.00                 C  
ATOM    819  CD  PRO A 212       9.399  88.441 112.177  1.00                 C  
ATOM    820  CG  PRO A 212       9.186  89.910 111.938  1.00                 C  
ATOM    821  N   LYS A 213       5.167  90.202 112.953  1.00                 N  
ATOM    822  CA  LYS A 213       3.851  90.383 112.349  1.00                 C  
ATOM    823  C   LYS A 213       3.902  90.826 110.888  1.00                 C  
ATOM    824  O   LYS A 213       4.787  91.579 110.485  1.00                 O  
ATOM    825  CB  LYS A 213       3.033  91.404 113.142  1.00                 C  
ATOM    826  CD  LYS A 213       0.818  92.513 113.548  1.00                 C  
ATOM    827  CE  LYS A 213      -0.559  92.802 112.974  1.00                 C  
ATOM    828  CG  LYS A 213       1.607  91.578 112.645  1.00                 C  
ATOM    829  NZ  LYS A 213      -1.406  91.578 112.922  1.00                 N  
ATOM    830  N   GLY A 214       2.951  90.334 110.101  1.00                 N  
ATOM    831  CA  GLY A 214       2.803  90.740 108.715  1.00                 C  
ATOM    832  C   GLY A 214       3.940  90.325 107.804  1.00                 C  
ATOM    833  O   GLY A 214       3.984  90.723 106.639  1.00                 O  
ATOM    834  N   VAL A 215       4.859  89.523 108.328  1.00                 N  
ATOM    835  CA  VAL A 215       6.027  89.110 107.561  1.00                 C  
ATOM    836  C   VAL A 215       5.914  87.676 107.057  1.00                 C  
ATOM    837  O   VAL A 215       5.845  86.730 107.843  1.00                 O  
ATOM    838  CB  VAL A 215       7.321  89.253 108.383  1.00                 C  
ATOM    839  CG1 VAL A 215       8.520  88.779 107.575  1.00                 C  
ATOM    840  CG2 VAL A 215       7.512  90.694 108.830  1.00                 C  
ATOM    841  N   ARG A 216       5.887  87.526 105.738  1.00                 N  
ATOM    842  CA  ARG A 216       6.019  86.213 105.126  1.00                 C  
ATOM    843  C   ARG A 216       7.492  85.969 104.850  1.00                 C  
ATOM    844  O   ARG A 216       8.111  86.696 104.074  1.00                 O  
ATOM    845  CB  ARG A 216       5.182  86.131 103.848  1.00                 C  
ATOM    846  CD  ARG A 216       4.324  84.742 101.941  1.00                 C  
ATOM    847  NE  ARG A 216       4.390  83.460 101.244  1.00                 N  
ATOM    848  CG  ARG A 216       5.240  84.780 103.154  1.00                 C  
ATOM    849  CZ  ARG A 216       3.756  83.194 100.107  1.00                 C  
ATOM    850  NH1 ARG A 216       3.875  81.999  99.546  1.00                 N  
ATOM    851  NH2 ARG A 216       3.004  84.124  99.535  1.00                 N  
ATOM    852  N   CYS A 217       8.053  84.959 105.506  1.00                 N  
ATOM    853  CA  CYS A 217       9.458  84.623 105.331  1.00                 C  
ATOM    854  C   CYS A 217       9.743  84.339 103.860  1.00                 C  
ATOM    855  O   CYS A 217       9.092  83.491 103.250  1.00                 O  
ATOM    856  CB  CYS A 217       9.833  83.420 106.198  1.00                 C  
ATOM    857  SG  CYS A 217      11.565  82.916 106.068  1.00                 S  
ATOM    858  N   PRO A 218      10.713  85.065 103.285  1.00                 N  
ATOM    859  CA  PRO A 218      11.014  85.015 101.850  1.00                 C  
ATOM    860  C   PRO A 218      11.469  83.640 101.387  1.00                 C  
ATOM    861  O   PRO A 218      11.114  83.217 100.288  1.00                 O  
ATOM    862  CB  PRO A 218      12.132  86.044 101.670  1.00                 C  
ATOM    863  CD  PRO A 218      11.469  86.219 103.963  1.00                 C  
ATOM    864  CG  PRO A 218      11.920  87.023 102.776  1.00                 C  
ATOM    865  N   MET A 219      12.246  82.954 102.217  1.00                 N  
ATOM    866  CA  MET A 219      12.758  81.641 101.855  1.00                 C  
ATOM    867  C   MET A 219      12.415  80.590 102.903  1.00                 C  
ATOM    868  O   MET A 219      11.808  80.890 103.932  1.00                 O  
ATOM    869  CB  MET A 219      14.274  81.694 101.655  1.00                 C  
ATOM    870  SD  MET A 219      16.504  82.555 100.254  1.00                 S  
ATOM    871  CE  MET A 219      16.666  83.654  98.849  1.00                 C  
ATOM    872  CG  MET A 219      14.717  82.568 100.493  1.00                 C  
ATOM    873  N   GLU A 220      12.814  79.353 102.632  1.00                 N  
ATOM    874  CA  GLU A 220      12.530  78.246 103.531  1.00                 C  
ATOM    875  C   GLU A 220      13.678  78.044 104.505  1.00                 C  
ATOM    876  O   GLU A 220      14.819  77.839 104.096  1.00                 O  
ATOM    877  CB  GLU A 220      12.272  76.964 102.737  1.00                 C  
ATOM    878  CD  GLU A 220      10.784  75.713 101.124  1.00                 C  
ATOM    879  CG  GLU A 220      11.018  77.007 101.878  1.00                 C  
ATOM    880  OE1 GLU A 220      11.509  75.459 100.140  1.00                 O  
ATOM    881  OE2 GLU A 220       9.874  74.953 101.517  1.00                 O  
ATOM    882  N   LEU A 221      13.370  78.112 105.794  1.00                 N  
ATOM    883  CA  LEU A 221      14.374  77.906 106.829  1.00                 C  
ATOM    884  C   LEU A 221      14.641  76.416 107.002  1.00                 C  
ATOM    885  O   LEU A 221      13.708  75.619 107.106  1.00                 O  
ATOM    886  CB  LEU A 221      13.919  78.532 108.149  1.00                 C  
ATOM    887  CG  LEU A 221      13.729  80.050 108.149  1.00                 C  
ATOM    888  CD1 LEU A 221      13.172  80.522 109.483  1.00                 C  
ATOM    889  CD2 LEU A 221      15.041  80.757 107.843  1.00                 C  
ATOM    890  N   SER A 222      15.914  76.034 107.005  1.00                 N  
ATOM    891  CA  SER A 222      16.269  74.627 107.156  1.00                 C  
ATOM    892  C   SER A 222      17.497  74.386 108.029  1.00                 C  
ATOM    893  O   SER A 222      18.544  75.000 107.831  1.00                 O  
ATOM    894  CB  SER A 222      16.513  73.986 105.788  1.00                 C  
ATOM    895  OG  SER A 222      16.903  72.631 105.922  1.00                 O  
ATOM    896  N   THR A 223      17.347  73.506 109.014  1.00                 N  
ATOM    897  CA  THR A 223      18.488  72.947 109.730  1.00                 C  
ATOM    898  C   THR A 223      18.855  71.559 109.200  1.00                 C  
ATOM    899  O   THR A 223      19.734  70.897 109.753  1.00                 O  
ATOM    900  CB  THR A 223      18.215  72.856 111.243  1.00                 C  
ATOM    901  OG1 THR A 223      17.095  71.994 111.478  1.00                 O  
ATOM    902  CG2 THR A 223      17.899  74.231 111.811  1.00                 C  
ATOM    903  N   TYR A 224      18.167  71.102 108.154  1.00                 N  
ATOM    904  CA  TYR A 224      18.454  69.778 107.606  1.00                 C  
ATOM    905  C   TYR A 224      19.850  69.732 107.009  1.00                 C  
ATOM    906  O   TYR A 224      20.200  70.549 106.160  1.00                 O  
ATOM    907  CB  TYR A 224      17.414  69.398 106.550  1.00                 C  
ATOM    908  CG  TYR A 224      17.619  68.024 105.955  1.00                 C  
ATOM    909  OH  TYR A 224      18.178  64.237 104.331  1.00                 O  
ATOM    910  CZ  TYR A 224      17.994  65.490 104.867  1.00                 C  
ATOM    911  CD1 TYR A 224      17.256  66.882 106.658  1.00                 C  
ATOM    912  CE1 TYR A 224      17.440  65.622 106.122  1.00                 C  
ATOM    913  CD2 TYR A 224      18.175  67.872 104.691  1.00                 C  
ATOM    914  CE2 TYR A 224      18.367  66.619 104.139  1.00                 C  
ATOM    915  N   PHE A 225      20.636  68.763 107.460  1.00                 N  
ATOM    916  CA  PHE A 225      21.996  68.575 106.980  1.00                 C  
ATOM    917  C   PHE A 225      22.302  67.089 106.844  1.00                 C  
ATOM    918  O   PHE A 225      21.900  66.279 107.680  1.00                 O  
ATOM    919  CB  PHE A 225      22.995  69.247 107.924  1.00                 C  
ATOM    920  CG  PHE A 225      24.425  69.120 107.483  1.00                 C  
ATOM    921  CZ  PHE A 225      27.073  68.881 106.671  1.00                 C  
ATOM    922  CD1 PHE A 225      24.938  69.951 106.502  1.00                 C  
ATOM    923  CE1 PHE A 225      26.254  69.834 106.096  1.00                 C  
ATOM    924  CD2 PHE A 225      25.258  68.171 108.049  1.00                 C  
ATOM    925  CE2 PHE A 225      26.574  68.055 107.643  1.00                 C  
ATOM    926  N   ARG A 226      23.025  66.741 105.787  1.00                 N  
ATOM    927  CA  ARG A 226      23.376  65.357 105.510  1.00                 C  
ATOM    928  C   ARG A 226      24.727  65.087 106.159  1.00                 C  
ATOM    929  O   ARG A 226      25.752  65.583 105.695  1.00                 O  
ATOM    930  CB  ARG A 226      23.405  65.103 104.001  1.00                 C  
ATOM    931  CD  ARG A 226      23.607  63.449 102.125  1.00                 C  
ATOM    932  NE  ARG A 226      22.203  63.443 101.720  1.00                 N  
ATOM    933  CG  ARG A 226      23.769  63.678 103.619  1.00                 C  
ATOM    934  CZ  ARG A 226      21.790  63.402 100.458  1.00                 C  
ATOM    935  NH1 ARG A 226      20.492  63.400 100.185  1.00                 N  
ATOM    936  NH2 ARG A 226      22.675  63.364  99.471  1.00                 N  
ATOM    937  N   ILE A 227      24.733  64.294 107.224  1.00                 N  
ATOM    938  CA  ILE A 227      25.942  64.099 108.017  1.00                 C  
ATOM    939  C   ILE A 227      26.572  62.739 107.749  1.00                 C  
ATOM    940  O   ILE A 227      25.924  61.711 107.926  1.00                 O  
ATOM    941  CB  ILE A 227      25.660  64.250 109.523  1.00                 C  
ATOM    942  CD1 ILE A 227      24.604  65.814 111.237  1.00                 C  
ATOM    943  CG1 ILE A 227      25.131  65.653 109.828  1.00                 C  
ATOM    944  CG2 ILE A 227      26.905  63.925 110.334  1.00                 C  
ATOM    945  N   ASN A 228      27.829  62.721 107.316  1.00                 N  
ATOM    946  CA  ASN A 228      28.534  61.450 107.209  1.00                 C  
ATOM    947  C   ASN A 228      29.386  61.186 108.445  1.00                 C  
ATOM    948  O   ASN A 228      29.998  60.127 108.581  1.00                 O  
ATOM    949  CB  ASN A 228      29.396  61.420 105.945  1.00                 C  
ATOM    950  CG  ASN A 228      28.568  61.392 104.676  1.00                 C  
ATOM    951  OD1 ASN A 228      27.564  60.685 104.594  1.00                 O  
ATOM    952  ND2 ASN A 228      28.988  62.164 103.680  1.00                 N  
ATOM    953  N   ALA A 229      29.420  62.155 109.350  1.00                 N  
ATOM    954  CA  ALA A 229      30.009  61.920 110.653  1.00                 C  
ATOM    955  C   ALA A 229      29.033  61.097 111.479  1.00                 C  
ATOM    956  O   ALA A 229      27.827  61.116 111.238  1.00                 O  
ATOM    957  CB  ALA A 229      30.341  63.241 111.331  1.00                 C  
ATOM    958  N   GLU A 230      29.568  60.364 112.443  1.00                 N  
ATOM    959  CA  GLU A 230      28.762  59.606 113.384  1.00                 C  
ATOM    960  C   GLU A 230      27.889  60.587 114.170  1.00                 C  
ATOM    961  O   GLU A 230      28.275  61.741 114.353  1.00                 O  
ATOM    962  CB  GLU A 230      29.656  58.781 114.312  1.00                 C  
ATOM    963  CD  GLU A 230      31.254  56.842 114.570  1.00                 C  
ATOM    964  CG  GLU A 230      30.408  57.659 113.614  1.00                 C  
ATOM    965  OE1 GLU A 230      31.316  57.202 115.764  1.00                 O  
ATOM    966  OE2 GLU A 230      31.854  55.841 114.125  1.00                 O  
ATOM    967  N   LYS A 231      26.717  60.145 114.619  1.00                 N  
ATOM    968  CA  LYS A 231      25.678  61.070 115.086  1.00                 C  
ATOM    969  C   LYS A 231      26.069  61.947 116.288  1.00                 C  
ATOM    970  O   LYS A 231      26.661  61.487 117.266  1.00                 O  
ATOM    971  CB  LYS A 231      24.408  60.304 115.461  1.00                 C  
ATOM    972  CD  LYS A 231      21.982  60.377 116.100  1.00                 C  
ATOM    973  CE  LYS A 231      20.855  61.246 116.634  1.00                 C  
ATOM    974  CG  LYS A 231      23.240  61.193 115.857  1.00                 C  
ATOM    975  NZ  LYS A 231      20.418  62.263 115.638  1.00                 N  
ATOM    976  N   THR A 232      25.712  63.224 116.169  1.00                 N  
ATOM    977  CA  THR A 232      26.073  64.303 117.091  1.00                 C  
ATOM    978  C   THR A 232      25.619  64.183 118.554  1.00                 C  
ATOM    979  O   THR A 232      26.443  63.956 119.439  1.00                 O  
ATOM    980  CB  THR A 232      25.539  65.663 116.605  1.00                 C  
ATOM    981  OG1 THR A 232      26.119  65.981 115.334  1.00                 O  
ATOM    982  CG2 THR A 232      25.901  66.762 117.593  1.00                 C  
ATOM    983  N   GLY A 233      24.318  64.337 118.809  1.00                 N  
ATOM    984  CA  GLY A 233      23.855  64.577 120.168  1.00                 C  
ATOM    985  C   GLY A 233      22.446  64.149 120.545  1.00                 C  
ATOM    986  O   GLY A 233      21.573  63.981 119.693  1.00                 O  
ATOM    987  N   GLN A 234      22.244  63.971 121.849  1.00                 N  
ATOM    988  CA  GLN A 234      21.029  63.371 122.403  1.00                 C  
ATOM    989  C   GLN A 234      19.806  64.277 122.636  1.00                 C  
ATOM    990  O   GLN A 234      18.680  63.869 122.355  1.00                 O  
ATOM    991  CB  GLN A 234      21.325  62.706 123.749  1.00                 C  
ATOM    992  CD  GLN A 234      22.529  60.876 125.007  1.00                 C  
ATOM    993  CG  GLN A 234      22.205  61.471 123.651  1.00                 C  
ATOM    994  OE1 GLN A 234      22.526  61.577 126.019  1.00                 O  
ATOM    995  NE2 GLN A 234      22.809  59.579 125.032  1.00                 N  
ATOM    996  N   PHE A 235      20.006  65.482 123.165  1.00                 N  
ATOM    997  CA  PHE A 235      18.869  66.342 123.518  1.00                 C  
ATOM    998  C   PHE A 235      18.888  67.682 122.795  1.00                 C  
ATOM    999  O   PHE A 235      19.948  68.272 122.598  1.00                 O  
ATOM   1000  CB  PHE A 235      18.833  66.590 125.027  1.00                 C  
ATOM   1001  CG  PHE A 235      18.589  65.351 125.840  1.00                 C  
ATOM   1002  CZ  PHE A 235      18.132  63.058 127.343  1.00                 C  
ATOM   1003  CD1 PHE A 235      19.641  64.531 126.211  1.00                 C  
ATOM   1004  CE1 PHE A 235      19.417  63.391 126.959  1.00                 C  
ATOM   1005  CD2 PHE A 235      17.309  65.004 126.232  1.00                 C  
ATOM   1006  CE2 PHE A 235      17.085  63.863 126.980  1.00                 C  
ATOM   1007  N   GLU A 236      17.710  68.168 122.416  1.00                 N  
ATOM   1008  CA  GLU A 236      17.596  69.502 121.836  1.00                 C  
ATOM   1009  C   GLU A 236      16.196  70.087 121.984  1.00                 C  
ATOM   1010  O   GLU A 236      15.228  69.365 122.233  1.00                 O  
ATOM   1011  CB  GLU A 236      17.979  69.477 120.355  1.00                 C  
ATOM   1012  CD  GLU A 236      17.530  68.543 118.051  1.00                 C  
ATOM   1013  CG  GLU A 236      17.065  68.623 119.492  1.00                 C  
ATOM   1014  OE1 GLU A 236      17.496  69.582 117.358  1.00                 O  
ATOM   1015  OE2 GLU A 236      17.929  67.443 117.615  1.00                 O  
ATOM   1016  N   ARG A 237      16.096  71.404 121.831  1.00                 N  
ATOM   1017  CA  ARG A 237      14.793  72.056 121.888  1.00                 C  
ATOM   1018  C   ARG A 237      14.614  73.072 120.766  1.00                 C  
ATOM   1019  O   ARG A 237      15.459  73.940 120.562  1.00                 O  
ATOM   1020  CB  ARG A 237      14.597  72.744 123.240  1.00                 C  
ATOM   1021  CD  ARG A 237      14.307  72.534 125.724  1.00                 C  
ATOM   1022  NE  ARG A 237      15.539  73.232 126.085  1.00                 N  
ATOM   1023  CG  ARG A 237      14.441  71.785 124.409  1.00                 C  
ATOM   1024  CZ  ARG A 237      15.627  74.143 127.048  1.00                 C  
ATOM   1025  NH1 ARG A 237      16.789  74.726 127.305  1.00                 N  
ATOM   1026  NH2 ARG A 237      14.551  74.470 127.751  1.00                 N  
ATOM   1027  N   THR A 238      13.509  72.959 120.036  1.00                 N  
ATOM   1028  CA  THR A 238      13.178  73.945 119.015  1.00                 C  
ATOM   1029  C   THR A 238      11.930  74.728 119.412  1.00                 C  
ATOM   1030  O   THR A 238      10.944  74.152 119.867  1.00                 O  
ATOM   1031  CB  THR A 238      12.961  73.284 117.641  1.00                 C  
ATOM   1032  OG1 THR A 238      14.164  72.623 117.230  1.00                 O  
ATOM   1033  CG2 THR A 238      12.600  74.330 116.598  1.00                 C  
ATOM   1034  N   ILE A 239      11.992  76.046 119.255  1.00                 N  
ATOM   1035  CA  ILE A 239      10.853  76.918 119.497  1.00                 C  
ATOM   1036  C   ILE A 239      10.576  77.756 118.255  1.00                 C  
ATOM   1037  O   ILE A 239      11.408  78.573 117.849  1.00                 O  
ATOM   1038  CB  ILE A 239      11.085  77.822 120.722  1.00                 C  
ATOM   1039  CD1 ILE A 239      11.753  77.774 123.181  1.00                 C  
ATOM   1040  CG1 ILE A 239      11.310  76.975 121.976  1.00                 C  
ATOM   1041  CG2 ILE A 239       9.926  78.793 120.894  1.00                 C  
ATOM   1042  N   LEU A 240       9.414  77.545 117.644  1.00                 N  
ATOM   1043  CA  LEU A 240       9.023  78.324 116.477  1.00                 C  
ATOM   1044  C   LEU A 240       7.823  79.195 116.816  1.00                 C  
ATOM   1045  O   LEU A 240       6.776  78.701 117.232  1.00                 O  
ATOM   1046  CB  LEU A 240       8.708  77.401 115.298  1.00                 C  
ATOM   1047  CG  LEU A 240       8.506  78.080 113.941  1.00                 C  
ATOM   1048  CD1 LEU A 240       8.607  77.065 112.813  1.00                 C  
ATOM   1049  CD2 LEU A 240       7.163  78.793 113.892  1.00                 C  
ATOM   1050  N   VAL A 241       7.991  80.497 116.629  1.00                 N  
ATOM   1051  CA  VAL A 241       6.943  81.462 116.908  1.00                 C  
ATOM   1052  C   VAL A 241       6.595  82.242 115.651  1.00                 C  
ATOM   1053  O   VAL A 241       7.458  82.875 115.044  1.00                 O  
ATOM   1054  CB  VAL A 241       7.350  82.427 118.037  1.00                 C  
ATOM   1055  CG1 VAL A 241       6.248  83.444 118.292  1.00                 C  
ATOM   1056  CG2 VAL A 241       7.672  81.655 119.307  1.00                 C  
ATOM   1057  N   ALA A 242       5.330  82.183 115.258  1.00                 N  
ATOM   1058  CA  ALA A 242       4.841  82.998 114.159  1.00                 C  
ATOM   1059  C   ALA A 242       3.829  84.002 114.684  1.00                 C  
ATOM   1060  O   ALA A 242       2.729  83.626 115.089  1.00                 O  
ATOM   1061  CB  ALA A 242       4.228  82.119 113.079  1.00                 C  
ATOM   1062  N   ASP A 243       4.191  85.280 114.666  1.00                 N  
ATOM   1063  CA  ASP A 243       3.291  86.318 115.150  1.00                 C  
ATOM   1064  C   ASP A 243       2.184  86.516 114.121  1.00                 C  
ATOM   1065  O   ASP A 243       2.083  85.747 113.174  1.00                 O  
ATOM   1066  CB  ASP A 243       4.059  87.617 115.404  1.00                 C  
ATOM   1067  CG  ASP A 243       3.267  88.609 116.234  1.00                 C  
ATOM   1068  OD1 ASP A 243       2.090  88.322 116.539  1.00                 O  
ATOM   1069  OD2 ASP A 243       3.823  89.672 116.579  1.00                 O  
ATOM   1070  N   GLU A 244       1.335  87.517 114.314  1.00                 N  
ATOM   1071  CA  GLU A 244       0.172  87.682 113.445  1.00                 C  
ATOM   1072  C   GLU A 244       0.550  87.875 111.975  1.00                 C  
ATOM   1073  O   GLU A 244       1.605  88.421 111.667  1.00                 O  
ATOM   1074  CB  GLU A 244      -0.676  88.870 113.904  1.00                 C  
ATOM   1075  CD  GLU A 244      -2.212  89.847 115.655  1.00                 C  
ATOM   1076  CG  GLU A 244      -1.353  88.666 115.250  1.00                 C  
ATOM   1077  OE1 GLU A 244      -2.214  90.859 114.923  1.00                 O  
ATOM   1078  OE2 GLU A 244      -2.884  89.761 116.704  1.00                 O  
ATOM   1079  N   ASP A 245      -0.315  87.400 111.081  1.00                 N  
ATOM   1080  CA  ASP A 245      -0.126  87.547 109.637  1.00                 C  
ATOM   1081  C   ASP A 245       1.225  87.013 109.168  1.00                 C  
ATOM   1082  O   ASP A 245       1.837  87.563 108.255  1.00                 O  
ATOM   1083  CB  ASP A 245      -0.261  89.014 109.226  1.00                 C  
ATOM   1084  CG  ASP A 245      -1.659  89.557 109.453  1.00                 C  
ATOM   1085  OD1 ASP A 245      -2.621  88.761 109.399  1.00                 O  
ATOM   1086  OD2 ASP A 245      -1.792  90.777 109.684  1.00                 O  
ATOM   1087  N   SER A 246       1.675  85.930 109.788  1.00                 N  
ATOM   1088  CA  SER A 246       2.996  85.384 109.510  1.00                 C  
ATOM   1089  C   SER A 246       2.953  84.126 108.656  1.00                 C  
ATOM   1090  O   SER A 246       2.003  83.345 108.723  1.00                 O  
ATOM   1091  CB  SER A 246       3.734  85.076 110.814  1.00                 C  
ATOM   1092  OG  SER A 246       3.992  86.262 111.547  1.00                 O  
ATOM   1093  N   TYR A 247       3.986  83.937 107.843  1.00                 N  
ATOM   1094  CA  TYR A 247       4.181  82.667 107.157  1.00                 C  
ATOM   1095  C   TYR A 247       5.639  82.242 107.226  1.00                 C  
ATOM   1096  O   TYR A 247       6.534  83.005 106.865  1.00                 O  
ATOM   1097  CB  TYR A 247       3.724  82.769 105.700  1.00                 C  
ATOM   1098  CG  TYR A 247       3.882  81.485 104.918  1.00                 C  
ATOM   1099  OH  TYR A 247       4.302  77.948 102.772  1.00                 O  
ATOM   1100  CZ  TYR A 247       4.164  79.119 103.481  1.00                 C  
ATOM   1101  CD1 TYR A 247       2.980  80.441 105.075  1.00                 C  
ATOM   1102  CE1 TYR A 247       3.116  79.264 104.363  1.00                 C  
ATOM   1103  CD2 TYR A 247       4.932  81.322 104.024  1.00                 C  
ATOM   1104  CE2 TYR A 247       5.084  80.152 103.304  1.00                 C  
ATOM   1105  N   VAL A 248       5.875  81.020 107.688  1.00                 N  
ATOM   1106  CA  VAL A 248       7.210  80.447 107.633  1.00                 C  
ATOM   1107  C   VAL A 248       7.151  78.948 107.354  1.00                 C  
ATOM   1108  O   VAL A 248       6.337  78.225 107.930  1.00                 O  
ATOM   1109  CB  VAL A 248       7.989  80.705 108.936  1.00                 C  
ATOM   1110  CG1 VAL A 248       7.277  80.067 110.118  1.00                 C  
ATOM   1111  CG2 VAL A 248       9.412  80.179 108.819  1.00                 C  
ATOM   1112  N   SER A 249       8.004  78.492 106.443  1.00                 N  
ATOM   1113  CA  SER A 249       8.184  77.066 106.214  1.00                 C  
ATOM   1114  C   SER A 249       9.547  76.648 106.753  1.00                 C  
ATOM   1115  O   SER A 249      10.581  77.167 106.333  1.00                 O  
ATOM   1116  CB  SER A 249       8.053  76.742 104.725  1.00                 C  
ATOM   1117  OG  SER A 249       8.321  75.373 104.475  1.00                 O  
ATOM   1118  N   TYR A 250       9.541  75.715 107.696  1.00                 N  
ATOM   1119  CA  TYR A 250      10.768  75.267 108.338  1.00                 C  
ATOM   1120  C   TYR A 250      11.000  73.794 108.049  1.00                 C  
ATOM   1121  O   TYR A 250      10.069  72.991 108.099  1.00                 O  
ATOM   1122  CB  TYR A 250      10.706  75.517 109.846  1.00                 C  
ATOM   1123  CG  TYR A 250      11.934  75.053 110.595  1.00                 C  
ATOM   1124  OH  TYR A 250      15.322  73.783 112.645  1.00                 O  
ATOM   1125  CZ  TYR A 250      14.200  74.202 111.968  1.00                 C  
ATOM   1126  CD1 TYR A 250      13.206  75.420 110.174  1.00                 C  
ATOM   1127  CE1 TYR A 250      14.334  75.000 110.852  1.00                 C  
ATOM   1128  CD2 TYR A 250      11.818  74.248 111.722  1.00                 C  
ATOM   1129  CE2 TYR A 250      12.936  73.819 112.413  1.00                 C  
ATOM   1130  N   ILE A 251      12.240  73.440 107.728  1.00                 N  
ATOM   1131  CA  ILE A 251      12.574  72.043 107.478  1.00                 C  
ATOM   1132  C   ILE A 251      13.643  71.589 108.462  1.00                 C  
ATOM   1133  O   ILE A 251      14.620  72.296 108.711  1.00                 O  
ATOM   1134  CB  ILE A 251      13.043  71.826 106.027  1.00                 C  
ATOM   1135  CD1 ILE A 251      12.028  73.692 104.618  1.00                 C  
ATOM   1136  CG1 ILE A 251      11.947  72.242 105.044  1.00                 C  
ATOM   1137  CG2 ILE A 251      13.474  70.382 105.817  1.00                 C  
ATOM   1138  N   GLU A 252      13.443  70.400 109.016  1.00                 N  
ATOM   1139  CA  GLU A 252      14.250  69.906 110.120  1.00                 C  
ATOM   1140  C   GLU A 252      14.692  68.472 109.861  1.00                 C  
ATOM   1141  O   GLU A 252      13.966  67.695 109.240  1.00                 O  
ATOM   1142  CB  GLU A 252      13.471  69.994 111.434  1.00                 C  
ATOM   1143  CD  GLU A 252      13.485  69.726 113.946  1.00                 C  
ATOM   1144  CG  GLU A 252      14.265  69.562 112.656  1.00                 C  
ATOM   1145  OE1 GLU A 252      13.171  70.879 114.307  1.00                 O  
ATOM   1146  OE2 GLU A 252      13.189  68.701 114.595  1.00                 O  
ATOM   1147  N   GLY A 253      15.891  68.123 110.312  1.00                 N  
ATOM   1148  CA  GLY A 253      16.312  66.738 110.273  1.00                 C  
ATOM   1149  C   GLY A 253      17.793  66.527 110.061  1.00                 C  
ATOM   1150  O   GLY A 253      18.590  67.467 110.099  1.00                 O  
ATOM   1151  N   CYS A 254      18.151  65.267 109.849  1.00                 N  
ATOM   1152  CA  CYS A 254      19.513  64.880 109.529  1.00                 C  
ATOM   1153  C   CYS A 254      19.500  63.522 108.850  1.00                 C  
ATOM   1154  O   CYS A 254      18.531  62.772 108.963  1.00                 O  
ATOM   1155  CB  CYS A 254      20.374  64.855 110.793  1.00                 C  
ATOM   1156  SG  CYS A 254      19.841  63.657 112.037  1.00                 S  
ATOM   1157  N   SER A 255      20.578  63.205 108.148  1.00                 N  
ATOM   1158  CA  SER A 255      20.801  61.846 107.686  1.00                 C  
ATOM   1159  C   SER A 255      22.207  61.439 108.087  1.00                 C  
ATOM   1160  O   SER A 255      23.180  62.005 107.597  1.00                 O  
ATOM   1161  CB  SER A 255      20.594  61.754 106.173  1.00                 C  
ATOM   1162  OG  SER A 255      20.860  60.444 105.701  1.00                 O  
ATOM   1163  N   ALA A 256      22.312  60.462 108.980  1.00                 N  
ATOM   1164  CA  ALA A 256      23.605  60.089 109.541  1.00                 C  
ATOM   1165  C   ALA A 256      23.702  58.590 109.794  1.00                 C  
ATOM   1166  O   ALA A 256      22.683  57.918 109.950  1.00                 O  
ATOM   1167  CB  ALA A 256      23.860  60.846 110.835  1.00                 C  
ATOM   1168  N   PRO A 257      24.935  58.056 109.820  1.00                 N  
ATOM   1169  CA  PRO A 257      25.159  56.688 110.294  1.00                 C  
ATOM   1170  C   PRO A 257      24.984  56.652 111.807  1.00                 C  
ATOM   1171  O   PRO A 257      25.010  57.711 112.432  1.00                 O  
ATOM   1172  CB  PRO A 257      26.595  56.378 109.865  1.00                 C  
ATOM   1173  CD  PRO A 257      26.226  58.685 109.346  1.00                 C  
ATOM   1174  CG  PRO A 257      27.267  57.710 109.820  1.00                 C  
ATOM   1175  N   VAL A 258      24.811  55.475 112.396  1.00                 N  
ATOM   1176  CA  VAL A 258      24.438  55.422 113.804  1.00                 C  
ATOM   1177  C   VAL A 258      25.217  54.350 114.592  1.00                 C  
ATOM   1178  O   VAL A 258      25.638  53.332 114.038  1.00                 O  
ATOM   1179  CB  VAL A 258      22.930  55.166 113.979  1.00                 C  
ATOM   1180  CG1 VAL A 258      22.123  56.306 113.377  1.00                 C  
ATOM   1181  CG2 VAL A 258      22.538  53.839 113.347  1.00                 C  
ATOM   1182  N   ARG A 259      25.378  54.606 115.892  1.00                 N  
ATOM   1183  CA  ARG A 259      26.216  53.841 116.819  1.00                 C  
ATOM   1184  C   ARG A 259      25.795  52.391 117.030  1.00                 C  
ATOM   1185  O   ARG A 259      24.675  51.999 116.705  1.00                 O  
ATOM   1186  CB  ARG A 259      26.258  54.521 118.189  1.00                 C  
ATOM   1187  CD  ARG A 259      27.001  56.466 119.590  1.00                 C  
ATOM   1188  NE  ARG A 259      27.710  57.743 119.620  1.00                 N  
ATOM   1189  CG  ARG A 259      26.997  55.849 118.201  1.00                 C  
ATOM   1190  CZ  ARG A 259      27.896  58.469 120.717  1.00                 C  
ATOM   1191  NH1 ARG A 259      28.553  59.619 120.648  1.00                 N  
ATOM   1192  NH2 ARG A 259      27.423  58.045 121.881  1.00                 N  
ATOM   1193  N   ASP A 260      26.717  51.593 117.562  1.00                 N  
ATOM   1194  CA  ASP A 260      26.395  50.245 118.018  1.00                 C  
ATOM   1195  C   ASP A 260      25.942  50.277 119.478  1.00                 C  
ATOM   1196  O   ASP A 260      25.721  49.239 120.101  1.00                 O  
ATOM   1197  CB  ASP A 260      27.602  49.320 117.849  1.00                 C  
ATOM   1198  CG  ASP A 260      28.777  49.731 118.714  1.00                 C  
ATOM   1199  OD1 ASP A 260      28.648  50.726 119.457  1.00                 O  
ATOM   1200  OD2 ASP A 260      29.826  49.057 118.649  1.00                 O  
ATOM   1201  N   SER A 261      25.822  51.479 120.024  1.00                 N  
ATOM   1202  CA  SER A 261      25.265  51.655 121.357  1.00                 C  
ATOM   1203  C   SER A 261      23.862  52.227 121.239  1.00                 C  
ATOM   1204  O   SER A 261      23.573  52.966 120.296  1.00                 O  
ATOM   1205  CB  SER A 261      26.163  52.565 122.197  1.00                 C  
ATOM   1206  OG  SER A 261      27.433  51.973 122.410  1.00                 O  
ATOM   1207  N   TYR A 262      22.981  51.875 122.170  1.00                 N  
ATOM   1208  CA  TYR A 262      21.701  52.560 122.242  1.00                 C  
ATOM   1209  C   TYR A 262      21.975  54.031 122.512  1.00                 C  
ATOM   1210  O   TYR A 262      22.594  54.384 123.515  1.00                 O  
ATOM   1211  CB  TYR A 262      20.820  51.937 123.327  1.00                 C  
ATOM   1212  CG  TYR A 262      20.315  50.553 122.985  1.00                 C  
ATOM   1213  OH  TYR A 262      18.935  46.742 122.059  1.00                 O  
ATOM   1214  CZ  TYR A 262      19.390  48.004 122.364  1.00                 C  
ATOM   1215  CD1 TYR A 262      20.747  49.442 123.698  1.00                 C  
ATOM   1216  CE1 TYR A 262      20.291  48.174 123.394  1.00                 C  
ATOM   1217  CD2 TYR A 262      19.407  50.362 121.951  1.00                 C  
ATOM   1218  CE2 TYR A 262      18.940  49.101 121.632  1.00                 C  
ATOM   1219  N   GLN A 263      21.501  54.887 121.617  1.00                 N  
ATOM   1220  CA  GLN A 263      21.641  56.321 121.788  1.00                 C  
ATOM   1221  C   GLN A 263      20.248  56.917 121.819  1.00                 C  
ATOM   1222  O   GLN A 263      19.410  56.611 120.971  1.00                 O  
ATOM   1223  CB  GLN A 263      22.492  56.914 120.663  1.00                 C  
ATOM   1224  CD  GLN A 263      23.649  58.946 119.707  1.00                 C  
ATOM   1225  CG  GLN A 263      22.736  58.409 120.792  1.00                 C  
ATOM   1226  OE1 GLN A 263      24.144  58.192 118.870  1.00                 O  
ATOM   1227  NE2 GLN A 263      23.875  60.254 119.720  1.00                 N  
ATOM   1228  N   LEU A 264      20.001  57.760 122.811  1.00                 N  
ATOM   1229  CA  LEU A 264      18.666  58.286 123.036  1.00                 C  
ATOM   1230  C   LEU A 264      18.535  59.701 122.496  1.00                 C  
ATOM   1231  O   LEU A 264      19.135  60.632 123.026  1.00                 O  
ATOM   1232  CB  LEU A 264      18.324  58.260 124.527  1.00                 C  
ATOM   1233  CG  LEU A 264      16.953  58.816 124.918  1.00                 C  
ATOM   1234  CD1 LEU A 264      15.840  57.983 124.303  1.00                 C  
ATOM   1235  CD2 LEU A 264      16.804  58.863 126.431  1.00                 C  
ATOM   1236  N   HIS A 265      17.750  59.860 121.438  1.00                 N  
ATOM   1237  CA  HIS A 265      17.478  61.186 120.913  1.00                 C  
ATOM   1238  C   HIS A 265      16.096  61.612 121.378  1.00                 C  
ATOM   1239  O   HIS A 265      15.087  61.164 120.831  1.00                 O  
ATOM   1240  CB  HIS A 265      17.583  61.190 119.387  1.00                 C  
ATOM   1241  CG  HIS A 265      17.401  62.543 118.772  1.00                 C  
ATOM   1242  ND1 HIS A 265      17.039  62.719 117.454  1.00                 N  
ATOM   1243  CE1 HIS A 265      16.956  64.037 117.196  1.00                 C  
ATOM   1244  CD2 HIS A 265      17.516  63.918 119.236  1.00                 C  
ATOM   1245  NE2 HIS A 265      17.240  64.761 118.260  1.00                 N  
ATOM   1246  N   ALA A 266      16.041  62.489 122.379  1.00                 N  
ATOM   1247  CA  ALA A 266      14.750  63.013 122.794  1.00                 C  
ATOM   1248  C   ALA A 266      14.666  64.513 122.584  1.00                 C  
ATOM   1249  O   ALA A 266      15.086  65.296 123.433  1.00                 O  
ATOM   1250  CB  ALA A 266      14.486  62.678 124.254  1.00                 C  
ATOM   1251  N   ALA A 267      14.057  64.897 121.469  1.00                 N  
ATOM   1252  CA  ALA A 267      13.841  66.293 121.123  1.00                 C  
ATOM   1253  C   ALA A 267      12.556  66.837 121.723  1.00                 C  
ATOM   1254  O   ALA A 267      11.616  66.083 121.978  1.00                 O  
ATOM   1255  CB  ALA A 267      13.813  66.467 119.612  1.00                 C  
ATOM   1256  N   VAL A 268      12.506  68.147 121.933  1.00                 N  
ATOM   1257  CA  VAL A 268      11.243  68.799 122.252  1.00                 C  
ATOM   1258  C   VAL A 268      11.033  69.990 121.331  1.00                 C  
ATOM   1259  O   VAL A 268      11.857  70.900 121.285  1.00                 O  
ATOM   1260  CB  VAL A 268      11.193  69.241 123.726  1.00                 C  
ATOM   1261  CG1 VAL A 268       9.873  69.934 124.030  1.00                 C  
ATOM   1262  CG2 VAL A 268      11.397  68.048 124.647  1.00                 C  
ATOM   1263  N   VAL A 269       9.927  69.972 120.594  1.00                 N  
ATOM   1264  CA  VAL A 269       9.605  71.047 119.666  1.00                 C  
ATOM   1265  C   VAL A 269       8.330  71.765 120.084  1.00                 C  
ATOM   1266  O   VAL A 269       7.271  71.147 120.197  1.00                 O  
ATOM   1267  CB  VAL A 269       9.461  70.524 118.225  1.00                 C  
ATOM   1268  CG1 VAL A 269       9.099  71.660 117.280  1.00                 C  
ATOM   1269  CG2 VAL A 269      10.744  69.841 117.775  1.00                 C  
ATOM   1270  N   GLU A 270       8.441  73.069 120.322  1.00                 N  
ATOM   1271  CA  GLU A 270       7.283  73.897 120.644  1.00                 C  
ATOM   1272  C   GLU A 270       7.018  74.878 119.511  1.00                 C  
ATOM   1273  O   GLU A 270       7.905  75.625 119.107  1.00                 O  
ATOM   1274  CB  GLU A 270       7.505  74.639 121.963  1.00                 C  
ATOM   1275  CD  GLU A 270       7.828  74.500 124.464  1.00                 C  
ATOM   1276  CG  GLU A 270       7.616  73.730 123.176  1.00                 C  
ATOM   1277  OE1 GLU A 270       6.830  74.981 125.041  1.00                 O  
ATOM   1278  OE2 GLU A 270       8.993  74.623 124.898  1.00                 O  
ATOM   1279  N   VAL A 271       5.798  74.874 118.992  1.00                 N  
ATOM   1280  CA  VAL A 271       5.433  75.817 117.946  1.00                 C  
ATOM   1281  C   VAL A 271       4.210  76.613 118.372  1.00                 C  
ATOM   1282  O   VAL A 271       3.209  76.043 118.808  1.00                 O  
ATOM   1283  CB  VAL A 271       5.170  75.102 116.608  1.00                 C  
ATOM   1284  CG1 VAL A 271       4.741  76.101 115.545  1.00                 C  
ATOM   1285  CG2 VAL A 271       6.408  74.340 116.159  1.00                 C  
ATOM   1286  N   ILE A 272       4.297  77.933 118.250  1.00                 N  
ATOM   1287  CA  ILE A 272       3.192  78.807 118.621  1.00                 C  
ATOM   1288  C   ILE A 272       2.783  79.662 117.434  1.00                 C  
ATOM   1289  O   ILE A 272       3.570  80.467 116.940  1.00                 O  
ATOM   1290  CB  ILE A 272       3.555  79.697 119.824  1.00                 C  
ATOM   1291  CD1 ILE A 272       4.479  79.618 122.199  1.00                 C  
ATOM   1292  CG1 ILE A 272       3.908  78.834 121.038  1.00                 C  
ATOM   1293  CG2 ILE A 272       2.426  80.669 120.129  1.00                 C  
ATOM   1294  N   ILE A 273       1.549  79.487 116.981  1.00                 N  
ATOM   1295  CA  ILE A 273       1.075  80.209 115.812  1.00                 C  
ATOM   1296  C   ILE A 273      -0.079  81.130 116.195  1.00                 C  
ATOM   1297  O   ILE A 273      -1.157  80.672 116.568  1.00                 O  
ATOM   1298  CB  ILE A 273       0.643  79.246 114.691  1.00                 C  
ATOM   1299  CD1 ILE A 273       1.425  77.242 113.323  1.00                 C  
ATOM   1300  CG1 ILE A 273       1.813  78.352 114.275  1.00                 C  
ATOM   1301  CG2 ILE A 273       0.076  80.022 113.512  1.00                 C  
ATOM   1302  N   HIS A 274       0.160  82.434 116.103  1.00                 N  
ATOM   1303  CA  HIS A 274      -0.833  83.424 116.501  1.00                 C  
ATOM   1304  C   HIS A 274      -1.830  83.708 115.383  1.00                 C  
ATOM   1305  O   HIS A 274      -1.871  82.996 114.381  1.00                 O  
ATOM   1306  CB  HIS A 274      -0.151  84.726 116.927  1.00                 C  
ATOM   1307  CG  HIS A 274       0.684  84.594 118.162  1.00                 C  
ATOM   1308  ND1 HIS A 274       0.145  84.303 119.397  1.00                 N  
ATOM   1309  CE1 HIS A 274       1.136  84.250 120.305  1.00                 C  
ATOM   1310  CD2 HIS A 274       2.102  84.702 118.474  1.00                 C  
ATOM   1311  NE2 HIS A 274       2.312  84.489 119.758  1.00                 N  
ATOM   1312  N   LYS A 275      -2.632  84.753 115.575  1.00                 N  
ATOM   1313  CA  LYS A 275      -3.734  85.087 114.675  1.00                 C  
ATOM   1314  C   LYS A 275      -3.315  85.233 113.211  1.00                 C  
ATOM   1315  O   LYS A 275      -2.324  85.891 112.904  1.00                 O  
ATOM   1316  CB  LYS A 275      -4.414  86.384 115.119  1.00                 C  
ATOM   1317  CD  LYS A 275      -6.283  88.030 114.811  1.00                 C  
ATOM   1318  CE  LYS A 275      -7.491  88.415 113.973  1.00                 C  
ATOM   1319  CG  LYS A 275      -5.615  86.776 114.273  1.00                 C  
ATOM   1320  NZ  LYS A 275      -8.139  89.660 114.472  1.00                 N  
ATOM   1321  N   ASN A 276      -4.079  84.601 112.322  1.00                 N  
ATOM   1322  CA  ASN A 276      -3.895  84.720 110.873  1.00                 C  
ATOM   1323  C   ASN A 276      -2.511  84.327 110.365  1.00                 C  
ATOM   1324  O   ASN A 276      -2.063  84.823 109.329  1.00                 O  
ATOM   1325  CB  ASN A 276      -4.194  86.147 110.410  1.00                 C  
ATOM   1326  CG  ASN A 276      -5.644  86.537 110.625  1.00                 C  
ATOM   1327  OD1 ASN A 276      -6.530  85.683 110.644  1.00                 O  
ATOM   1328  ND2 ASN A 276      -5.889  87.832 110.787  1.00                 N  
ATOM   1329  N   ALA A 277      -1.841  83.430 111.080  1.00                 N  
ATOM   1330  CA  ALA A 277      -0.509  82.995 110.681  1.00                 C  
ATOM   1331  C   ALA A 277      -0.493  81.519 110.299  1.00                 C  
ATOM   1332  O   ALA A 277      -1.326  80.736 110.754  1.00                 O  
ATOM   1333  CB  ALA A 277       0.490  83.251 111.799  1.00                 C  
ATOM   1334  N   GLU A 278       0.461  81.150 109.454  1.00                 N  
ATOM   1335  CA  GLU A 278       0.576  79.782 108.969  1.00                 C  
ATOM   1336  C   GLU A 278       2.005  79.293 109.136  1.00                 C  
ATOM   1337  O   GLU A 278       2.953  80.011 108.821  1.00                 O  
ATOM   1338  CB  GLU A 278       0.141  79.694 107.505  1.00                 C  
ATOM   1339  CD  GLU A 278      -1.715  79.940 105.810  1.00                 C  
ATOM   1340  CG  GLU A 278      -1.321  80.038 107.270  1.00                 C  
ATOM   1341  OE1 GLU A 278      -0.850  79.581 104.983  1.00                 O  
ATOM   1342  OE2 GLU A 278      -2.890  80.223 105.491  1.00                 O  
ATOM   1343  N   VAL A 279       2.158  78.074 109.641  1.00                 N  
ATOM   1344  CA  VAL A 279       3.477  77.479 109.808  1.00                 C  
ATOM   1345  C   VAL A 279       3.532  76.121 109.137  1.00                 C  
ATOM   1346  O   VAL A 279       2.704  75.253 109.412  1.00                 O  
ATOM   1347  CB  VAL A 279       3.855  77.352 111.296  1.00                 C  
ATOM   1348  CG1 VAL A 279       5.218  76.695 111.445  1.00                 C  
ATOM   1349  CG2 VAL A 279       3.840  78.717 111.967  1.00                 C  
ATOM   1350  N   LYS A 280       4.503  75.941 108.249  1.00                 N  
ATOM   1351  CA  LYS A 280       4.733  74.638 107.643  1.00                 C  
ATOM   1352  C   LYS A 280       6.012  74.031 108.212  1.00                 C  
ATOM   1353  O   LYS A 280       7.107  74.565 108.020  1.00                 O  
ATOM   1354  CB  LYS A 280       4.817  74.762 106.120  1.00                 C  
ATOM   1355  CD  LYS A 280       5.070  73.634 103.893  1.00                 C  
ATOM   1356  CE  LYS A 280       5.287  72.313 103.173  1.00                 C  
ATOM   1357  CG  LYS A 280       5.008  73.438 105.399  1.00                 C  
ATOM   1358  NZ  LYS A 280       5.374  72.492 101.697  1.00                 N  
ATOM   1359  N   TYR A 281       5.852  72.915 108.919  1.00                 N  
ATOM   1360  CA  TYR A 281       6.944  72.267 109.638  1.00                 C  
ATOM   1361  C   TYR A 281       7.242  70.894 109.040  1.00                 C  
ATOM   1362  O   TYR A 281       6.379  70.017 109.027  1.00                 O  
ATOM   1363  CB  TYR A 281       6.605  72.137 111.124  1.00                 C  
ATOM   1364  CG  TYR A 281       7.698  71.496 111.949  1.00                 C  
ATOM   1365  OH  TYR A 281      10.709  69.745 114.220  1.00                 O  
ATOM   1366  CZ  TYR A 281       9.712  70.323 113.468  1.00                 C  
ATOM   1367  CD1 TYR A 281       8.586  72.273 112.680  1.00                 C  
ATOM   1368  CE1 TYR A 281       9.588  71.695 113.436  1.00                 C  
ATOM   1369  CD2 TYR A 281       7.837  70.114 111.993  1.00                 C  
ATOM   1370  CE2 TYR A 281       8.833  69.519 112.743  1.00                 C  
ATOM   1371  N   SER A 282       8.462  70.706 108.549  1.00                 N  
ATOM   1372  CA  SER A 282       8.828  69.462 107.878  1.00                 C  
ATOM   1373  C   SER A 282       9.944  68.732 108.615  1.00                 C  
ATOM   1374  O   SER A 282      10.818  69.359 109.208  1.00                 O  
ATOM   1375  CB  SER A 282       9.255  69.737 106.435  1.00                 C  
ATOM   1376  OG  SER A 282       8.183  70.275 105.680  1.00                 O  
ATOM   1377  N   THR A 283       9.907  67.404 108.582  1.00                 N  
ATOM   1378  CA  THR A 283      10.958  66.595 109.194  1.00                 C  
ATOM   1379  C   THR A 283      11.380  65.427 108.308  1.00                 C  
ATOM   1380  O   THR A 283      10.565  64.564 107.974  1.00                 O  
ATOM   1381  CB  THR A 283      10.520  66.043 110.563  1.00                 C  
ATOM   1382  OG1 THR A 283      10.187  67.130 111.436  1.00                 O  
ATOM   1383  CG2 THR A 283      11.644  65.238 111.197  1.00                 C  
ATOM   1384  N   VAL A 284      12.654  65.400 107.931  1.00                 N  
ATOM   1385  CA  VAL A 284      13.213  64.236 107.258  1.00                 C  
ATOM   1386  C   VAL A 284      14.375  63.660 108.063  1.00                 C  
ATOM   1387  O   VAL A 284      15.439  64.267 108.151  1.00                 O  
ATOM   1388  CB  VAL A 284      13.677  64.578 105.830  1.00                 C  
ATOM   1389  CG1 VAL A 284      14.265  63.350 105.152  1.00                 C  
ATOM   1390  CG2 VAL A 284      12.521  65.139 105.015  1.00                 C  
ATOM   1391  N   GLN A 285      14.161  62.483 108.641  1.00                 N  
ATOM   1392  CA  GLN A 285      15.199  61.781 109.382  1.00                 C  
ATOM   1393  C   GLN A 285      15.399  60.387 108.814  1.00                 C  
ATOM   1394  O   GLN A 285      14.444  59.621 108.687  1.00                 O  
ATOM   1395  CB  GLN A 285      14.841  61.709 110.868  1.00                 C  
ATOM   1396  CD  GLN A 285      14.427  62.951 113.028  1.00                 C  
ATOM   1397  CG  GLN A 285      14.769  63.063 111.555  1.00                 C  
ATOM   1398  OE1 GLN A 285      13.611  62.119 113.424  1.00                 O  
ATOM   1399  NE2 GLN A 285      15.051  63.792 113.844  1.00                 N  
ATOM   1400  N   ASN A 286      16.638  60.064 108.461  1.00                 N  
ATOM   1401  CA  ASN A 286      16.971  58.726 107.992  1.00                 C  
ATOM   1402  C   ASN A 286      18.279  58.254 108.617  1.00                 C  
ATOM   1403  O   ASN A 286      19.311  58.909 108.474  1.00                 O  
ATOM   1404  CB  ASN A 286      17.051  58.698 106.464  1.00                 C  
ATOM   1405  CG  ASN A 286      17.288  57.304 105.919  1.00                 C  
ATOM   1406  OD1 ASN A 286      18.286  56.661 106.244  1.00                 O  
ATOM   1407  ND2 ASN A 286      16.369  56.832 105.085  1.00                 N  
ATOM   1408  N   TRP A 287      18.232  57.118 109.308  1.00                 N  
ATOM   1409  CA  TRP A 287      19.401  56.595 110.015  1.00                 C  
ATOM   1410  C   TRP A 287      19.847  55.247 109.456  1.00                 C  
ATOM   1411  O   TRP A 287      19.016  54.384 109.171  1.00                 O  
ATOM   1412  CB  TRP A 287      19.107  56.461 111.510  1.00                 C  
ATOM   1413  CG  TRP A 287      18.889  57.773 112.199  1.00                 C  
ATOM   1414  CD1 TRP A 287      19.786  58.794 112.321  1.00                 C  
ATOM   1415  NE1 TRP A 287      19.227  59.837 113.018  1.00                 N  
ATOM   1416  CD2 TRP A 287      17.694  58.207 112.861  1.00                 C  
ATOM   1417  CE2 TRP A 287      17.941  59.499 113.360  1.00                 C  
ATOM   1418  CH2 TRP A 287      15.765  59.633 114.266  1.00                 C  
ATOM   1419  CZ2 TRP A 287      16.981  60.223 114.065  1.00                 C  
ATOM   1420  CE3 TRP A 287      16.441  57.628 113.081  1.00                 C  
ATOM   1421  CZ3 TRP A 287      15.492  58.350 113.780  1.00                 C  
ATOM   1422  N   PHE A 288      21.155  55.082 109.262  1.00                 N  
ATOM   1423  CA  PHE A 288      21.681  53.846 108.689  1.00                 C  
ATOM   1424  C   PHE A 288      22.648  53.084 109.611  1.00                 C  
ATOM   1425  O   PHE A 288      23.801  53.482 109.782  1.00                 O  
ATOM   1426  CB  PHE A 288      22.398  54.131 107.368  1.00                 C  
ATOM   1427  CG  PHE A 288      22.887  52.896 106.665  1.00                 C  
ATOM   1428  CZ  PHE A 288      23.797  50.612 105.369  1.00                 C  
ATOM   1429  CD1 PHE A 288      22.147  52.324 105.645  1.00                 C  
ATOM   1430  CE1 PHE A 288      22.596  51.188 104.999  1.00                 C  
ATOM   1431  CD2 PHE A 288      24.086  52.308 107.024  1.00                 C  
ATOM   1432  CE2 PHE A 288      24.536  51.172 106.378  1.00                 C  
ATOM   1433  N   PRO A 289      22.154  51.998 110.231  1.00                 N  
ATOM   1434  CA  PRO A 289      22.795  50.997 111.093  1.00                 C  
ATOM   1435  C   PRO A 289      23.121  49.597 110.519  1.00                 C  
ATOM   1436  O   PRO A 289      22.562  48.647 111.074  1.00                 O  
ATOM   1437  CB  PRO A 289      21.804  50.811 112.244  1.00                 C  
ATOM   1438  CD  PRO A 289      20.643  52.085 110.584  1.00                 C  
ATOM   1439  CG  PRO A 289      20.464  51.010 111.619  1.00                 C  
ATOM   1440  N   GLY A 290      23.970  49.435 109.507  1.00                 N  
ATOM   1441  CA  GLY A 290      24.320  48.087 109.076  1.00                 C  
ATOM   1442  C   GLY A 290      25.257  47.439 110.083  1.00                 C  
ATOM   1443  O   GLY A 290      26.170  48.105 110.547  1.00                 O  
ATOM   1444  N   ASP A 291      25.081  46.156 110.421  1.00                 N  
ATOM   1445  CA  ASP A 291      24.099  45.247 109.826  1.00                 C  
ATOM   1446  C   ASP A 291      22.729  45.353 110.518  1.00                 C  
ATOM   1447  O   ASP A 291      21.812  45.999 110.006  1.00                 O  
ATOM   1448  CB  ASP A 291      24.599  43.802 109.890  1.00                 C  
ATOM   1449  CG  ASP A 291      23.684  42.837 109.162  1.00                 C  
ATOM   1450  OD1 ASP A 291      23.447  43.040 107.953  1.00                 O  
ATOM   1451  OD2 ASP A 291      23.204  41.877 109.801  1.00                 O  
ATOM   1452  N   ASN A 292      22.609  44.698 111.665  1.00                 N  
ATOM   1453  CA  ASN A 292      21.695  45.028 112.708  1.00                 C  
ATOM   1454  C   ASN A 292      22.652  45.112 113.853  1.00                 C  
ATOM   1455  O   ASN A 292      23.195  44.097 114.282  1.00                 O  
ATOM   1456  CB  ASN A 292      20.594  43.971 112.810  1.00                 C  
ATOM   1457  CG  ASN A 292      19.542  44.322 113.844  1.00                 C  
ATOM   1458  OD1 ASN A 292      19.758  45.186 114.694  1.00                 O  
ATOM   1459  ND2 ASN A 292      18.399  43.651 113.775  1.00                 N  
ATOM   1460  N   ASN A 293      22.851  46.309 114.363  1.00                 N  
ATOM   1461  CA  ASN A 293      23.731  46.494 115.498  1.00                 C  
ATOM   1462  C   ASN A 293      22.956  46.845 116.755  1.00                 C  
ATOM   1463  O   ASN A 293      23.068  46.169 117.796  1.00                 O  
ATOM   1464  CB  ASN A 293      24.774  47.572 115.197  1.00                 C  
ATOM   1465  CG  ASN A 293      25.802  47.121 114.179  1.00                 C  
ATOM   1466  OD1 ASN A 293      25.987  45.924 113.958  1.00                 O  
ATOM   1467  ND2 ASN A 293      26.475  48.080 113.553  1.00                 N  
ATOM   1468  N   THR A 294      22.173  47.913 116.648  1.00                 N  
ATOM   1469  CA  THR A 294      21.575  48.537 117.817  1.00                 C  
ATOM   1470  C   THR A 294      20.085  48.066 118.127  1.00                 C  
ATOM   1471  O   THR A 294      19.915  47.321 119.122  1.00                 O  
ATOM   1472  CB  THR A 294      21.559  50.072 117.691  1.00                 C  
ATOM   1473  OG1 THR A 294      22.902  50.559 117.582  1.00                 O  
ATOM   1474  CG2 THR A 294      20.911  50.700 118.916  1.00                 C  
ATOM   1475  N   GLY A 295      19.044  48.355 117.311  1.00                 N  
ATOM   1476  CA  GLY A 295      19.031  48.357 115.847  1.00                 C  
ATOM   1477  C   GLY A 295      19.674  49.346 114.896  1.00                 C  
ATOM   1478  O   GLY A 295      20.003  48.934 113.801  1.00                 O  
ATOM   1479  N   GLY A 296      19.716  50.636 115.207  1.00                 N  
ATOM   1480  CA  GLY A 296      18.858  51.192 116.223  1.00                 C  
ATOM   1481  C   GLY A 296      19.259  52.526 116.810  1.00                 C  
ATOM   1482  O   GLY A 296      20.395  52.985 116.655  1.00                 O  
ATOM   1483  N   ILE A 297      18.302  53.115 117.528  1.00                 N  
ATOM   1484  CA  ILE A 297      18.381  54.444 118.140  1.00                 C  
ATOM   1485  C   ILE A 297      17.017  54.624 118.825  1.00                 C  
ATOM   1486  O   ILE A 297      16.041  53.970 118.441  1.00                 O  
ATOM   1487  CB  ILE A 297      18.693  55.530 117.093  1.00                 C  
ATOM   1488  CD1 ILE A 297      19.618  57.895 116.871  1.00                 C  
ATOM   1489  CG1 ILE A 297      18.985  56.865 117.781  1.00                 C  
ATOM   1490  CG2 ILE A 297      17.556  55.645 116.090  1.00                 C  
ATOM   1491  N   LEU A 298      16.921  55.486 119.830  1.00                 N  
ATOM   1492  CA  LEU A 298      15.632  55.685 120.479  1.00                 C  
ATOM   1493  C   LEU A 298      15.102  57.083 120.213  1.00                 C  
ATOM   1494  O   LEU A 298      15.602  58.066 120.758  1.00                 O  
ATOM   1495  CB  LEU A 298      15.747  55.441 121.985  1.00                 C  
ATOM   1496  CG  LEU A 298      16.225  54.052 122.412  1.00                 C  
ATOM   1497  CD1 LEU A 298      16.387  53.980 123.923  1.00                 C  
ATOM   1498  CD2 LEU A 298      15.259  52.980 121.932  1.00                 C  
ATOM   1499  N   ASN A 299      14.060  57.168 119.397  1.00                 N  
ATOM   1500  CA  ASN A 299      13.534  58.469 119.047  1.00                 C  
ATOM   1501  C   ASN A 299      12.304  58.716 119.900  1.00                 C  
ATOM   1502  O   ASN A 299      11.206  58.256 119.578  1.00                 O  
ATOM   1503  CB  ASN A 299      13.229  58.539 117.549  1.00                 C  
ATOM   1504  CG  ASN A 299      12.745  59.908 117.116  1.00                 C  
ATOM   1505  OD1 ASN A 299      12.050  60.597 117.864  1.00                 O  
ATOM   1506  ND2 ASN A 299      13.111  60.308 115.904  1.00                 N  
ATOM   1507  N   PHE A 300      12.486  59.481 120.971  1.00                 N  
ATOM   1508  CA  PHE A 300      11.375  59.829 121.837  1.00                 C  
ATOM   1509  C   PHE A 300      11.216  61.325 121.759  1.00                 C  
ATOM   1510  O   PHE A 300      11.976  62.060 122.365  1.00                 O  
ATOM   1511  CB  PHE A 300      11.636  59.344 123.264  1.00                 C  
ATOM   1512  CG  PHE A 300      11.745  57.851 123.387  1.00                 C  
ATOM   1513  CZ  PHE A 300      11.939  55.088 123.616  1.00                 C  
ATOM   1514  CD1 PHE A 300      12.949  57.209 123.157  1.00                 C  
ATOM   1515  CE1 PHE A 300      13.049  55.835 123.270  1.00                 C  
ATOM   1516  CD2 PHE A 300      10.643  57.089 123.733  1.00                 C  
ATOM   1517  CE2 PHE A 300      10.743  55.715 123.845  1.00                 C  
ATOM   1518  N   VAL A 301      10.203  61.789 121.052  1.00                 N  
ATOM   1519  CA  VAL A 301      10.140  63.207 120.766  1.00                 C  
ATOM   1520  C   VAL A 301       8.787  63.742 121.157  1.00                 C  
ATOM   1521  O   VAL A 301       7.763  63.127 120.861  1.00                 O  
ATOM   1522  CB  VAL A 301      10.429  63.497 119.281  1.00                 C  
ATOM   1523  CG1 VAL A 301      10.320  64.987 118.999  1.00                 C  
ATOM   1524  CG2 VAL A 301      11.805  62.976 118.895  1.00                 C  
ATOM   1525  N   THR A 302       8.779  64.881 121.836  1.00                 N  
ATOM   1526  CA  THR A 302       7.521  65.544 122.113  1.00                 C  
ATOM   1527  C   THR A 302       7.456  66.818 121.285  1.00                 C  
ATOM   1528  O   THR A 302       8.114  67.809 121.594  1.00                 O  
ATOM   1529  CB  THR A 302       7.366  65.857 123.613  1.00                 C  
ATOM   1530  OG1 THR A 302       7.403  64.638 124.365  1.00                 O  
ATOM   1531  CG2 THR A 302       6.040  66.552 123.878  1.00                 C  
ATOM   1532  N   LYS A 303       6.642  66.776 120.235  1.00                 N  
ATOM   1533  CA  LYS A 303       6.435  67.921 119.361  1.00                 C  
ATOM   1534  C   LYS A 303       4.989  68.368 119.479  1.00                 C  
ATOM   1535  O   LYS A 303       4.068  67.568 119.318  1.00                 O  
ATOM   1536  CB  LYS A 303       6.792  67.564 117.917  1.00                 C  
ATOM   1537  CD  LYS A 303       8.561  66.982 116.234  1.00                 C  
ATOM   1538  CE  LYS A 303      10.028  66.647 116.020  1.00                 C  
ATOM   1539  CG  LYS A 303       8.267  67.268 117.697  1.00                 C  
ATOM   1540  NZ  LYS A 303      10.914  67.795 116.357  1.00                 N  
ATOM   1541  N   ARG A 304       4.787  69.644 119.770  1.00                 N  
ATOM   1542  CA  ARG A 304       3.440  70.144 119.964  1.00                 C  
ATOM   1543  C   ARG A 304       3.316  71.554 119.415  1.00                 C  
ATOM   1544  O   ARG A 304       4.226  72.370 119.550  1.00                 O  
ATOM   1545  CB  ARG A 304       3.065  70.112 121.447  1.00                 C  
ATOM   1546  CD  ARG A 304       1.319  70.459 123.216  1.00                 C  
ATOM   1547  NE  ARG A 304       1.241  69.057 123.620  1.00                 N  
ATOM   1548  CG  ARG A 304       1.659  70.609 121.743  1.00                 C  
ATOM   1549  CZ  ARG A 304       1.048  68.648 124.869  1.00                 C  
ATOM   1550  NH1 ARG A 304       0.991  67.352 125.142  1.00                 N  
ATOM   1551  NH2 ARG A 304       0.912  69.537 125.844  1.00                 N  
ATOM   1552  N   ALA A 305       2.185  71.829 118.779  1.00                 N  
ATOM   1553  CA  ALA A 305       1.934  73.139 118.206  1.00                 C  
ATOM   1554  C   ALA A 305       0.630  73.717 118.740  1.00                 C  
ATOM   1555  O   ALA A 305      -0.375  73.012 118.855  1.00                 O  
ATOM   1556  CB  ALA A 305       1.894  73.055 116.688  1.00                 C  
ATOM   1557  N   LEU A 306       0.655  75.003 119.070  1.00                 N  
ATOM   1558  CA  LEU A 306      -0.536  75.690 119.546  1.00                 C  
ATOM   1559  C   LEU A 306      -1.029  76.709 118.521  1.00                 C  
ATOM   1560  O   LEU A 306      -0.343  77.688 118.230  1.00                 O  
ATOM   1561  CB  LEU A 306      -0.258  76.381 120.882  1.00                 C  
ATOM   1562  CG  LEU A 306      -1.414  77.180 121.486  1.00                 C  
ATOM   1563  CD1 LEU A 306      -2.585  76.267 121.816  1.00                 C  
ATOM   1564  CD2 LEU A 306      -0.960  77.928 122.730  1.00                 C  
ATOM   1565  N   CYS A 307      -2.217  76.471 117.974  1.00                 N  
ATOM   1566  CA  CYS A 307      -2.864  77.439 117.094  1.00                 C  
ATOM   1567  C   CYS A 307      -3.776  78.309 117.946  1.00                 C  
ATOM   1568  O   CYS A 307      -4.810  77.855 118.433  1.00                 O  
ATOM   1569  CB  CYS A 307      -3.636  76.722 115.985  1.00                 C  
ATOM   1570  SG  CYS A 307      -2.605  75.741 114.870  1.00                 S  
ATOM   1571  N   GLU A 308      -3.398  79.573 118.092  1.00                 N  
ATOM   1572  CA  GLU A 308      -3.771  80.359 119.269  1.00                 C  
ATOM   1573  C   GLU A 308      -4.941  81.364 119.197  1.00                 C  
ATOM   1574  O   GLU A 308      -5.927  81.202 119.914  1.00                 O  
ATOM   1575  CB  GLU A 308      -2.578  81.178 119.766  1.00                 C  
ATOM   1576  CD  GLU A 308      -3.148  81.128 122.227  1.00                 C  
ATOM   1577  CG  GLU A 308      -2.864  81.995 121.016  1.00                 C  
ATOM   1578  OE1 GLU A 308      -2.773  79.936 122.205  1.00                 O  
ATOM   1579  OE2 GLU A 308      -3.745  81.639 123.197  1.00                 O  
ATOM   1580  N   GLY A 309      -4.849  82.378 118.338  1.00                 N  
ATOM   1581  CA  GLY A 309      -4.421  82.202 116.969  1.00                 C  
ATOM   1582  C   GLY A 309      -5.650  81.873 116.141  1.00                 C  
ATOM   1583  O   GLY A 309      -5.765  80.804 115.557  1.00                 O  
ATOM   1584  N   GLU A 310      -6.634  82.766 116.202  1.00                 N  
ATOM   1585  CA  GLU A 310      -7.757  82.737 115.269  1.00                 C  
ATOM   1586  C   GLU A 310      -7.237  82.654 113.833  1.00                 C  
ATOM   1587  O   GLU A 310      -6.285  83.352 113.478  1.00                 O  
ATOM   1588  CB  GLU A 310      -8.640  83.972 115.455  1.00                 C  
ATOM   1589  CD  GLU A 310     -10.748  85.207 114.813  1.00                 C  
ATOM   1590  CG  GLU A 310      -9.878  83.989 114.573  1.00                 C  
ATOM   1591  OE1 GLU A 310     -10.357  86.064 115.633  1.00                 O  
ATOM   1592  OE2 GLU A 310     -11.821  85.304 114.181  1.00                 O  
ATOM   1593  N   ASN A 311      -7.844  81.775 113.033  1.00                 N  
ATOM   1594  CA  ASN A 311      -7.466  81.548 111.631  1.00                 C  
ATOM   1595  C   ASN A 311      -6.084  80.906 111.465  1.00                 C  
ATOM   1596  O   ASN A 311      -5.645  80.648 110.345  1.00                 O  
ATOM   1597  CB  ASN A 311      -7.511  82.860 110.845  1.00                 C  
ATOM   1598  CG  ASN A 311      -8.906  83.450 110.777  1.00                 C  
ATOM   1599  OD1 ASN A 311      -9.870  82.754 110.460  1.00                 O  
ATOM   1600  ND2 ASN A 311      -9.016  84.740 111.074  1.00                 N  
ATOM   1601  N   SER A 312      -5.398  80.670 112.578  1.00                 N  
ATOM   1602  CA  SER A 312      -4.090  80.021 112.563  1.00                 C  
ATOM   1603  C   SER A 312      -4.091  78.655 111.890  1.00                 C  
ATOM   1604  O   SER A 312      -5.068  77.913 111.959  1.00                 O  
ATOM   1605  CB  SER A 312      -3.553  79.864 113.987  1.00                 C  
ATOM   1606  OG  SER A 312      -2.321  79.164 113.994  1.00                 O  
ATOM   1607  N   LYS A 313      -2.976  78.324 111.249  1.00                 N  
ATOM   1608  CA  LYS A 313      -2.860  77.058 110.542  1.00                 C  
ATOM   1609  C   LYS A 313      -1.509  76.390 110.793  1.00                 C  
ATOM   1610  O   LYS A 313      -0.460  77.012 110.629  1.00                 O  
ATOM   1611  CB  LYS A 313      -3.063  77.263 109.039  1.00                 C  
ATOM   1612  CD  LYS A 313      -4.571  77.971 107.162  1.00                 C  
ATOM   1613  CE  LYS A 313      -5.930  78.545 106.793  1.00                 C  
ATOM   1614  CG  LYS A 313      -4.446  77.770 108.664  1.00                 C  
ATOM   1615  NZ  LYS A 313      -6.103  79.933 107.303  1.00                 N  
ATOM   1616  N   MET A 314      -1.543  75.121 111.188  1.00                 N  
ATOM   1617  CA  MET A 314      -0.322  74.359 111.426  1.00                 C  
ATOM   1618  C   MET A 314      -0.280  73.097 110.572  1.00                 C  
ATOM   1619  O   MET A 314      -1.259  72.355 110.500  1.00                 O  
ATOM   1620  CB  MET A 314      -0.199  73.992 112.906  1.00                 C  
ATOM   1621  SD  MET A 314       2.555  74.231 113.082  1.00                 S  
ATOM   1622  CE  MET A 314       3.825  72.970 113.162  1.00                 C  
ATOM   1623  CG  MET A 314       1.067  73.227 113.253  1.00                 C  
ATOM   1624  N   SER A 315       0.855  72.856 109.924  1.00                 N  
ATOM   1625  CA  SER A 315       1.009  71.666 109.100  1.00                 C  
ATOM   1626  C   SER A 315       2.287  70.893 109.435  1.00                 C  
ATOM   1627  O   SER A 315       3.390  71.376 109.188  1.00                 O  
ATOM   1628  CB  SER A 315       1.011  72.038 107.616  1.00                 C  
ATOM   1629  OG  SER A 315       1.213  70.895 106.803  1.00                 O  
ATOM   1630  N   TRP A 316       2.135  69.690 109.986  1.00                 N  
ATOM   1631  CA  TRP A 316       3.272  68.794 110.199  1.00                 C  
ATOM   1632  C   TRP A 316       3.505  67.911 108.979  1.00                 C  
ATOM   1633  O   TRP A 316       2.558  67.363 108.406  1.00                 O  
ATOM   1634  CB  TRP A 316       3.048  67.930 111.441  1.00                 C  
ATOM   1635  CG  TRP A 316       3.085  68.702 112.724  1.00                 C  
ATOM   1636  CD1 TRP A 316       2.017  69.197 113.415  1.00                 C  
ATOM   1637  NE1 TRP A 316       2.444  69.849 114.546  1.00                 N  
ATOM   1638  CD2 TRP A 316       4.252  69.069 113.471  1.00                 C  
ATOM   1639  CE2 TRP A 316       3.814  69.783 114.601  1.00                 C  
ATOM   1640  CH2 TRP A 316       6.033  70.077 115.353  1.00                 C  
ATOM   1641  CZ2 TRP A 316       4.698  70.293 115.551  1.00                 C  
ATOM   1642  CE3 TRP A 316       5.623  68.863 113.294  1.00                 C  
ATOM   1643  CZ3 TRP A 316       6.495  69.370 114.239  1.00                 C  
ATOM   1644  N   THR A 317       4.766  67.755 108.592  1.00                 N  
ATOM   1645  CA  THR A 317       5.112  66.833 107.515  1.00                 C  
ATOM   1646  C   THR A 317       6.389  66.063 107.872  1.00                 C  
ATOM   1647  O   THR A 317       7.401  66.648 108.246  1.00                 O  
ATOM   1648  CB  THR A 317       5.301  67.573 106.178  1.00                 C  
ATOM   1649  OG1 THR A 317       6.374  68.515 106.297  1.00                 O  
ATOM   1650  CG2 THR A 317       4.033  68.324 105.801  1.00                 C  
ATOM   1651  N   GLN A 318       6.301  64.743 107.781  1.00                 N  
ATOM   1652  CA  GLN A 318       7.387  63.842 108.109  1.00                 C  
ATOM   1653  C   GLN A 318       7.611  62.556 107.309  1.00                 C  
ATOM   1654  O   GLN A 318       6.681  61.834 106.938  1.00                 O  
ATOM   1655  CB  GLN A 318       7.277  63.377 109.563  1.00                 C  
ATOM   1656  CD  GLN A 318       8.329  62.127 111.489  1.00                 C  
ATOM   1657  CG  GLN A 318       8.434  62.506 110.025  1.00                 C  
ATOM   1658  OE1 GLN A 318       8.240  62.993 112.359  1.00                 O  
ATOM   1659  NE2 GLN A 318       8.340  60.828 111.765  1.00                 N  
ATOM   1660  N   SER A 319       8.892  62.326 107.023  1.00                 N  
ATOM   1661  CA  SER A 319       9.380  61.039 106.551  1.00                 C  
ATOM   1662  C   SER A 319      10.455  60.588 107.532  1.00                 C  
ATOM   1663  O   SER A 319      11.368  61.351 107.860  1.00                 O  
ATOM   1664  CB  SER A 319       9.911  61.159 105.121  1.00                 C  
ATOM   1665  OG  SER A 319      10.466  59.933 104.679  1.00                 O  
ATOM   1666  N   GLU A 320      10.340  59.354 108.009  1.00                 N  
ATOM   1667  CA  GLU A 320      11.194  58.872 109.085  1.00                 C  
ATOM   1668  C   GLU A 320      11.652  57.449 108.836  1.00                 C  
ATOM   1669  O   GLU A 320      10.856  56.586 108.458  1.00                 O  
ATOM   1670  CB  GLU A 320      10.464  58.956 110.427  1.00                 C  
ATOM   1671  CD  GLU A 320      10.579  58.708 112.938  1.00                 C  
ATOM   1672  CG  GLU A 320      11.308  58.539 111.620  1.00                 C  
ATOM   1673  OE1 GLU A 320       9.447  58.195 113.060  1.00                 O  
ATOM   1674  OE2 GLU A 320      11.139  59.354 113.848  1.00                 O  
ATOM   1675  N   THR A 321      12.936  57.202 109.057  1.00                 N  
ATOM   1676  CA  THR A 321      13.512  55.910 108.726  1.00                 C  
ATOM   1677  C   THR A 321      14.639  55.450 109.648  1.00                 C  
ATOM   1678  O   THR A 321      15.519  56.233 110.003  1.00                 O  
ATOM   1679  CB  THR A 321      14.063  55.889 107.288  1.00                 C  
ATOM   1680  OG1 THR A 321      13.011  56.199 106.366  1.00                 O  
ATOM   1681  CG2 THR A 321      14.618  54.514 106.950  1.00                 C  
ATOM   1682  N   GLY A 322      14.613  54.172 110.020  1.00                 N  
ATOM   1683  CA  GLY A 322      15.786  53.509 110.567  1.00                 C  
ATOM   1684  C   GLY A 322      16.083  53.610 112.054  1.00                 C  
ATOM   1685  O   GLY A 322      17.215  53.377 112.467  1.00                 O  
ATOM   1686  N   SER A 323      15.088  53.963 112.859  1.00                 N  
ATOM   1687  CA  SER A 323      15.227  53.905 114.314  1.00                 C  
ATOM   1688  C   SER A 323      14.933  52.508 114.856  1.00                 C  
ATOM   1689  O   SER A 323      14.151  51.769 114.260  1.00                 O  
ATOM   1690  CB  SER A 323      14.301  54.923 114.982  1.00                 C  
ATOM   1691  OG  SER A 323      14.349  54.808 116.393  1.00                 O  
ATOM   1692  N   ALA A 324      15.577  52.131 115.961  1.00                 N  
ATOM   1693  CA  ALA A 324      15.197  50.901 116.669  1.00                 C  
ATOM   1694  C   ALA A 324      13.789  51.031 117.180  1.00                 C  
ATOM   1695  O   ALA A 324      12.936  50.177 116.945  1.00                 O  
ATOM   1696  CB  ALA A 324      16.167  50.623 117.807  1.00                 C  
ATOM   1697  N   ILE A 325      13.581  52.111 117.920  1.00                 N  
ATOM   1698  CA  ILE A 325      12.309  52.404 118.540  1.00                 C  
ATOM   1699  C   ILE A 325      11.977  53.868 118.315  1.00                 C  
ATOM   1700  O   ILE A 325      12.795  54.745 118.596  1.00                 O  
ATOM   1701  CB  ILE A 325      12.322  52.064 120.042  1.00                 C  
ATOM   1702  CD1 ILE A 325      12.861  50.201 121.696  1.00                 C  
ATOM   1703  CG1 ILE A 325      12.624  50.579 120.250  1.00                 C  
ATOM   1704  CG2 ILE A 325      11.008  52.472 120.691  1.00                 C  
ATOM   1705  N   THR A 326      10.787  54.128 117.783  1.00                 N  
ATOM   1706  CA  THR A 326      10.311  55.495 117.620  1.00                 C  
ATOM   1707  C   THR A 326       9.021  55.705 118.394  1.00                 C  
ATOM   1708  O   THR A 326       8.070  54.932 118.269  1.00                 O  
ATOM   1709  CB  THR A 326      10.089  55.842 116.136  1.00                 C  
ATOM   1710  OG1 THR A 326      11.325  55.714 115.422  1.00                 O  
ATOM   1711  CG2 THR A 326       9.590  57.272 115.992  1.00                 C  
ATOM   1712  N   TRP A 327       9.006  56.748 119.211  1.00                 N  
ATOM   1713  CA  TRP A 327       7.838  57.085 120.000  1.00                 C  
ATOM   1714  C   TRP A 327       7.523  58.559 119.784  1.00                 C  
ATOM   1715  O   TRP A 327       8.252  59.427 120.259  1.00                 O  
ATOM   1716  CB  TRP A 327       8.081  56.773 121.478  1.00                 C  
ATOM   1717  CG  TRP A 327       6.892  57.036 122.350  1.00                 C  
ATOM   1718  CD1 TRP A 327       5.806  56.227 122.520  1.00                 C  
ATOM   1719  NE1 TRP A 327       4.919  56.803 123.397  1.00                 N  
ATOM   1720  CD2 TRP A 327       6.669  58.187 123.173  1.00                 C  
ATOM   1721  CE2 TRP A 327       5.429  58.008 123.812  1.00                 C  
ATOM   1722  CH2 TRP A 327       5.633  60.079 124.928  1.00                 C  
ATOM   1723  CZ2 TRP A 327       4.900  58.950 124.693  1.00                 C  
ATOM   1724  CE3 TRP A 327       7.398  59.352 123.432  1.00                 C  
ATOM   1725  CZ3 TRP A 327       6.870  60.283 124.306  1.00                 C  
ATOM   1726  N   LYS A 328       6.438  58.846 119.075  1.00                 N  
ATOM   1727  CA  LYS A 328       6.144  60.219 118.680  1.00                 C  
ATOM   1728  C   LYS A 328       4.662  60.482 118.487  1.00                 C  
ATOM   1729  O   LYS A 328       3.959  59.659 117.903  1.00                 O  
ATOM   1730  CB  LYS A 328       6.883  60.575 117.389  1.00                 C  
ATOM   1731  CD  LYS A 328       9.068  60.851 116.184  1.00                 C  
ATOM   1732  CE  LYS A 328       8.818  62.280 115.732  1.00                 C  
ATOM   1733  CG  LYS A 328       8.398  60.569 117.519  1.00                 C  
ATOM   1734  NZ  LYS A 328       9.552  62.603 114.477  1.00                 N  
ATOM   1735  N   TYR A 329       4.197  61.646 118.928  1.00                 N  
ATOM   1736  CA  TYR A 329       2.845  62.089 118.600  1.00                 C  
ATOM   1737  C   TYR A 329       2.797  63.601 118.394  1.00                 C  
ATOM   1738  O   TYR A 329       2.284  64.324 119.251  1.00                 O  
ATOM   1739  CB  TYR A 329       1.865  61.677 119.700  1.00                 C  
ATOM   1740  CG  TYR A 329       1.806  60.186 119.941  1.00                 C  
ATOM   1741  OH  TYR A 329       1.654  56.086 120.618  1.00                 O  
ATOM   1742  CZ  TYR A 329       1.703  57.442 120.393  1.00                 C  
ATOM   1743  CD1 TYR A 329       2.452  59.615 121.030  1.00                 C  
ATOM   1744  CE1 TYR A 329       2.404  58.253 121.259  1.00                 C  
ATOM   1745  CD2 TYR A 329       1.104  59.353 119.079  1.00                 C  
ATOM   1746  CE2 TYR A 329       1.045  57.988 119.291  1.00                 C  
ATOM   1747  N   PRO A 330       3.345  64.086 117.267  1.00                 N  
ATOM   1748  CA  PRO A 330       3.257  65.517 116.958  1.00                 C  
ATOM   1749  C   PRO A 330       1.813  65.978 116.990  1.00                 C  
ATOM   1750  O   PRO A 330       0.950  65.345 116.388  1.00                 O  
ATOM   1751  CB  PRO A 330       3.859  65.631 115.556  1.00                 C  
ATOM   1752  CD  PRO A 330       4.193  63.346 116.187  1.00                 C  
ATOM   1753  CG  PRO A 330       4.835  64.505 115.476  1.00                 C  
ATOM   1754  N   SER A 331       1.554  67.063 117.704  1.00                 N  
ATOM   1755  CA  SER A 331       0.187  67.456 117.988  1.00                 C  
ATOM   1756  C   SER A 331      -0.130  68.856 117.510  1.00                 C  
ATOM   1757  O   SER A 331       0.747  69.716 117.429  1.00                 O  
ATOM   1758  CB  SER A 331      -0.097  67.360 119.488  1.00                 C  
ATOM   1759  OG  SER A 331       0.713  68.263 120.220  1.00                 O  
ATOM   1760  N   CYS A 332      -1.398  69.072 117.187  1.00                 N  
ATOM   1761  CA  CYS A 332      -1.911  70.415 117.002  1.00                 C  
ATOM   1762  C   CYS A 332      -2.982  70.656 118.049  1.00                 C  
ATOM   1763  O   CYS A 332      -3.901  69.855 118.206  1.00                 O  
ATOM   1764  CB  CYS A 332      -2.456  70.590 115.583  1.00                 C  
ATOM   1765  SG  CYS A 332      -1.229  70.351 114.277  1.00                 S  
ATOM   1766  N   ILE A 333      -2.843  71.746 118.788  1.00                 N  
ATOM   1767  CA  ILE A 333      -3.899  72.188 119.678  1.00                 C  
ATOM   1768  C   ILE A 333      -4.627  73.306 118.968  1.00                 C  
ATOM   1769  O   ILE A 333      -4.070  74.388 118.790  1.00                 O  
ATOM   1770  CB  ILE A 333      -3.339  72.631 121.042  1.00                 C  
ATOM   1771  CD1 ILE A 333      -1.830  71.881 122.955  1.00                 C  
ATOM   1772  CG1 ILE A 333      -2.597  71.475 121.715  1.00                 C  
ATOM   1773  CG2 ILE A 333      -4.451  73.180 121.922  1.00                 C  
ATOM   1774  N   LEU A 334      -5.867  73.072 118.557  1.00                 N  
ATOM   1775  CA  LEU A 334      -6.537  74.126 117.824  1.00                 C  
ATOM   1776  C   LEU A 334      -7.430  74.860 118.801  1.00                 C  
ATOM   1777  O   LEU A 334      -8.575  74.476 119.039  1.00                 O  
ATOM   1778  CB  LEU A 334      -7.327  73.544 116.650  1.00                 C  
ATOM   1779  CG  LEU A 334      -6.520  72.760 115.613  1.00                 C  
ATOM   1780  CD1 LEU A 334      -7.438  72.162 114.557  1.00                 C  
ATOM   1781  CD2 LEU A 334      -5.474  73.651 114.960  1.00                 C  
ATOM   1782  N   ARG A 335      -6.887  75.947 119.339  1.00                 N  
ATOM   1783  CA  ARG A 335      -7.594  76.799 120.283  1.00                 C  
ATOM   1784  C   ARG A 335      -8.392  77.879 119.577  1.00                 C  
ATOM   1785  O   ARG A 335      -9.543  78.147 119.916  1.00                 O  
ATOM   1786  CB  ARG A 335      -6.612  77.441 121.265  1.00                 C  
ATOM   1787  CD  ARG A 335      -6.260  78.796 123.348  1.00                 C  
ATOM   1788  NE  ARG A 335      -6.867  79.680 124.340  1.00                 N  
ATOM   1789  CG  ARG A 335      -7.271  78.313 122.321  1.00                 C  
ATOM   1790  CZ  ARG A 335      -6.199  80.260 125.332  1.00                 C  
ATOM   1791  NH1 ARG A 335      -6.835  81.048 126.188  1.00                 N  
ATOM   1792  NH2 ARG A 335      -4.897  80.049 125.467  1.00                 N  
ATOM   1793  N   GLY A 336      -7.756  78.498 118.588  1.00                 N  
ATOM   1794  CA  GLY A 336      -8.339  79.628 117.898  1.00                 C  
ATOM   1795  C   GLY A 336      -9.490  79.193 117.025  1.00                 C  
ATOM   1796  O   GLY A 336      -9.501  78.077 116.509  1.00                 O  
ATOM   1797  N   ASP A 337     -10.474  80.069 116.870  1.00                 N  
ATOM   1798  CA  ASP A 337     -11.577  79.790 115.967  1.00                 C  
ATOM   1799  C   ASP A 337     -11.066  79.738 114.530  1.00                 C  
ATOM   1800  O   ASP A 337     -10.157  80.482 114.157  1.00                 O  
ATOM   1801  CB  ASP A 337     -12.673  80.847 116.117  1.00                 C  
ATOM   1802  CG  ASP A 337     -13.416  80.733 117.433  1.00                 C  
ATOM   1803  OD1 ASP A 337     -13.254  79.703 118.119  1.00                 O  
ATOM   1804  OD2 ASP A 337     -14.161  81.675 117.778  1.00                 O  
ATOM   1805  N   ASN A 338     -11.645  78.832 113.746  1.00                 N  
ATOM   1806  CA  ASN A 338     -11.268  78.614 112.352  1.00                 C  
ATOM   1807  C   ASN A 338      -9.816  78.175 112.185  1.00                 C  
ATOM   1808  O   ASN A 338      -9.233  78.339 111.113  1.00                 O  
ATOM   1809  CB  ASN A 338     -11.518  79.877 111.525  1.00                 C  
ATOM   1810  CG  ASN A 338     -11.706  79.580 110.051  1.00                 C  
ATOM   1811  OD1 ASN A 338     -12.317  78.577 109.682  1.00                 O  
ATOM   1812  ND2 ASN A 338     -11.180  80.455 109.201  1.00                 N  
ATOM   1813  N   SER A 339      -9.238  77.600 113.235  1.00                 N  
ATOM   1814  CA  SER A 339      -7.860  77.123 113.172  1.00                 C  
ATOM   1815  C   SER A 339      -7.760  75.801 112.404  1.00                 C  
ATOM   1816  O   SER A 339      -8.741  75.064 112.279  1.00                 O  
ATOM   1817  CB  SER A 339      -7.287  76.952 114.580  1.00                 C  
ATOM   1818  OG  SER A 339      -7.937  75.899 115.271  1.00                 O  
ATOM   1819  N   ILE A 340      -6.574  75.519 111.872  1.00                 N  
ATOM   1820  CA  ILE A 340      -6.367  74.331 111.054  1.00                 C  
ATOM   1821  C   ILE A 340      -5.075  73.592 111.388  1.00                 C  
ATOM   1822  O   ILE A 340      -3.983  74.143 111.246  1.00                 O  
ATOM   1823  CB  ILE A 340      -6.367  74.673 109.552  1.00                 C  
ATOM   1824  CD1 ILE A 340      -7.707  75.867 107.742  1.00                 C  
ATOM   1825  CG1 ILE A 340      -7.694  75.322 109.153  1.00                 C  
ATOM   1826  CG2 ILE A 340      -6.071  73.432 108.724  1.00                 C  
ATOM   1827  N   GLY A 341      -5.195  72.353 111.852  1.00                 N  
ATOM   1828  CA  GLY A 341      -4.046  71.468 111.930  1.00                 C  
ATOM   1829  C   GLY A 341      -3.984  70.534 110.733  1.00                 C  
ATOM   1830  O   GLY A 341      -5.021  70.189 110.174  1.00                 O  
ATOM   1831  N   GLU A 342      -2.780  70.100 110.363  1.00                 N  
ATOM   1832  CA  GLU A 342      -2.589  69.095 109.315  1.00                 C  
ATOM   1833  C   GLU A 342      -1.360  68.243 109.628  1.00                 C  
ATOM   1834  O   GLU A 342      -0.355  68.752 110.121  1.00                 O  
ATOM   1835  CB  GLU A 342      -2.448  69.767 107.948  1.00                 C  
ATOM   1836  CD  GLU A 342      -3.517  71.159 106.131  1.00                 C  
ATOM   1837  CG  GLU A 342      -3.685  70.528 107.499  1.00                 C  
ATOM   1838  OE1 GLU A 342      -3.308  70.411 105.153  1.00                 O  
ATOM   1839  OE2 GLU A 342      -3.593  72.402 106.037  1.00                 O  
ATOM   1840  N   PHE A 343      -1.436  66.949 109.341  1.00                 N  
ATOM   1841  CA  PHE A 343      -0.338  66.049 109.662  1.00                 C  
ATOM   1842  C   PHE A 343      -0.126  65.021 108.556  1.00                 C  
ATOM   1843  O   PHE A 343      -1.054  64.306 108.186  1.00                 O  
ATOM   1844  CB  PHE A 343      -0.597  65.341 110.993  1.00                 C  
ATOM   1845  CG  PHE A 343       0.510  64.418 111.414  1.00                 C  
ATOM   1846  CZ  PHE A 343       2.556  62.704 112.192  1.00                 C  
ATOM   1847  CD1 PHE A 343       1.663  64.916 111.996  1.00                 C  
ATOM   1848  CE1 PHE A 343       2.682  64.067 112.383  1.00                 C  
ATOM   1849  CD2 PHE A 343       0.399  63.051 111.230  1.00                 C  
ATOM   1850  CE2 PHE A 343       1.418  62.202 111.617  1.00                 C  
ATOM   1851  N   TYR A 344       1.102  64.941 108.046  1.00                 N  
ATOM   1852  CA  TYR A 344       1.447  63.999 106.981  1.00                 C  
ATOM   1853  C   TYR A 344       2.700  63.207 107.349  1.00                 C  
ATOM   1854  O   TYR A 344       3.764  63.787 107.562  1.00                 O  
ATOM   1855  CB  TYR A 344       1.654  64.739 105.658  1.00                 C  
ATOM   1856  CG  TYR A 344       0.426  65.471 105.166  1.00                 C  
ATOM   1857  OH  TYR A 344      -2.947  67.498 103.824  1.00                 O  
ATOM   1858  CZ  TYR A 344      -1.831  66.826 104.267  1.00                 C  
ATOM   1859  CD1 TYR A 344       0.135  66.752 105.616  1.00                 C  
ATOM   1860  CE1 TYR A 344      -0.985  67.429 105.172  1.00                 C  
ATOM   1861  CD2 TYR A 344      -0.438  64.878 104.254  1.00                 C  
ATOM   1862  CE2 TYR A 344      -1.562  65.540 103.800  1.00                 C  
ATOM   1863  N   SER A 345       2.577  61.884 107.409  1.00                 N  
ATOM   1864  CA  SER A 345       3.648  61.046 107.939  1.00                 C  
ATOM   1865  C   SER A 345       3.924  59.772 107.148  1.00                 C  
ATOM   1866  O   SER A 345       3.026  58.961 106.920  1.00                 O  
ATOM   1867  CB  SER A 345       3.349  60.646 109.385  1.00                 C  
ATOM   1868  OG  SER A 345       4.359  59.794 109.898  1.00                 O  
ATOM   1869  N   VAL A 346       5.181  59.600 106.753  1.00                 N  
ATOM   1870  CA  VAL A 346       5.666  58.334 106.222  1.00                 C  
ATOM   1871  C   VAL A 346       6.625  57.715 107.221  1.00                 C  
ATOM   1872  O   VAL A 346       7.611  58.343 107.605  1.00                 O  
ATOM   1873  CB  VAL A 346       6.343  58.519 104.851  1.00                 C  
ATOM   1874  CG1 VAL A 346       6.873  57.190 104.335  1.00                 C  
ATOM   1875  CG2 VAL A 346       5.370  59.132 103.855  1.00                 C  
ATOM   1876  N   ALA A 347       6.339  56.490 107.649  1.00                 N  
ATOM   1877  CA  ALA A 347       7.204  55.802 108.602  1.00                 C  
ATOM   1878  C   ALA A 347       7.514  54.396 108.123  1.00                 C  
ATOM   1879  O   ALA A 347       6.606  53.629 107.796  1.00                 O  
ATOM   1880  CB  ALA A 347       6.553  55.763 109.976  1.00                 C  
ATOM   1881  N   LEU A 348       8.801  54.067 108.075  1.00                 N  
ATOM   1882  CA  LEU A 348       9.235  52.733 107.679  1.00                 C  
ATOM   1883  C   LEU A 348       9.910  52.022 108.836  1.00                 C  
ATOM   1884  O   LEU A 348      10.658  52.630 109.595  1.00                 O  
ATOM   1885  CB  LEU A 348      10.182  52.812 106.480  1.00                 C  
ATOM   1886  CG  LEU A 348      10.754  51.484 105.979  1.00                 C  
ATOM   1887  CD1 LEU A 348       9.651  50.602 105.414  1.00                 C  
ATOM   1888  CD2 LEU A 348      11.830  51.722 104.931  1.00                 C  
ATOM   1889  N   THR A 349       9.626  50.734 108.975  1.00                 N  
ATOM   1890  CA  THR A 349      10.358  49.883 109.899  1.00                 C  
ATOM   1891  C   THR A 349      10.784  48.611 109.178  1.00                 C  
ATOM   1892  O   THR A 349      10.044  48.076 108.349  1.00                 O  
ATOM   1893  CB  THR A 349       9.513  49.540 111.140  1.00                 C  
ATOM   1894  OG1 THR A 349       8.336  48.828 110.739  1.00                 O  
ATOM   1895  CG2 THR A 349       9.091  50.809 111.864  1.00                 C  
ATOM   1896  N   SER A 350      11.984  48.137 109.487  1.00                 N  
ATOM   1897  CA  SER A 350      12.477  46.885 108.935  1.00                 C  
ATOM   1898  C   SER A 350      13.307  46.177 109.987  1.00                 C  
ATOM   1899  O   SER A 350      13.482  46.693 111.089  1.00                 O  
ATOM   1900  CB  SER A 350      13.292  47.143 107.666  1.00                 C  
ATOM   1901  OG  SER A 350      13.667  45.926 107.045  1.00                 O  
ATOM   1902  N   GLY A 351      13.826  45.004 109.647  1.00                 N  
ATOM   1903  CA  GLY A 351      14.550  44.206 110.617  1.00                 C  
ATOM   1904  C   GLY A 351      13.708  43.994 111.858  1.00                 C  
ATOM   1905  O   GLY A 351      12.561  43.565 111.771  1.00                 O  
ATOM   1906  N   HIS A 352      14.290  44.261 113.020  1.00                 N  
ATOM   1907  CA  HIS A 352      13.570  44.160 114.288  1.00                 C  
ATOM   1908  C   HIS A 352      13.093  45.494 114.870  1.00                 C  
ATOM   1909  O   HIS A 352      12.647  45.545 116.015  1.00                 O  
ATOM   1910  CB  HIS A 352      14.437  43.469 115.343  1.00                 C  
ATOM   1911  CG  HIS A 352      14.761  42.044 115.018  1.00                 C  
ATOM   1912  ND1 HIS A 352      13.820  41.038 115.057  1.00                 N  
ATOM   1913  CE1 HIS A 352      14.406  39.876 114.719  1.00                 C  
ATOM   1914  CD2 HIS A 352      15.957  41.317 114.617  1.00                 C  
ATOM   1915  NE2 HIS A 352      15.688  40.036 114.454  1.00                 N  
ATOM   1916  N   GLN A 353      13.221  46.569 114.096  1.00                 N  
ATOM   1917  CA  GLN A 353      12.787  47.902 114.525  1.00                 C  
ATOM   1918  C   GLN A 353      11.320  47.947 114.969  1.00                 C  
ATOM   1919  O   GLN A 353      10.493  47.182 114.483  1.00                 O  
ATOM   1920  CB  GLN A 353      12.997  48.921 113.403  1.00                 C  
ATOM   1921  CD  GLN A 353      14.626  50.220 111.975  1.00                 C  
ATOM   1922  CG  GLN A 353      14.457  49.193 113.077  1.00                 C  
ATOM   1923  OE1 GLN A 353      13.898  50.206 110.983  1.00                 O  
ATOM   1924  NE2 GLN A 353      15.590  51.117 112.148  1.00                 N  
ATOM   1925  N   GLN A 354      11.007  48.829 115.912  1.00                 N  
ATOM   1926  CA  GLN A 354       9.637  48.976 116.397  1.00                 C  
ATOM   1927  C   GLN A 354       9.210  50.443 116.388  1.00                 C  
ATOM   1928  O   GLN A 354      10.001  51.325 116.711  1.00                 O  
ATOM   1929  CB  GLN A 354       9.502  48.395 117.806  1.00                 C  
ATOM   1930  CD  GLN A 354       9.572  46.352 119.290  1.00                 C  
ATOM   1931  CG  GLN A 354       9.757  46.899 117.888  1.00                 C  
ATOM   1932  OE1 GLN A 354       8.449  46.099 119.724  1.00                 O  
ATOM   1933  NE2 GLN A 354      10.678  46.169 120.002  1.00                 N  
ATOM   1934  N   ALA A 355       7.961  50.704 116.016  1.00                 N  
ATOM   1935  CA  ALA A 355       7.463  52.073 115.978  1.00                 C  
ATOM   1936  C   ALA A 355       6.074  52.193 116.584  1.00                 C  
ATOM   1937  O   ALA A 355       5.184  51.391 116.289  1.00                 O  
ATOM   1938  CB  ALA A 355       7.442  52.590 114.548  1.00                 C  
ATOM   1939  N   ASP A 356       5.902  53.192 117.444  1.00                 N  
ATOM   1940  CA  ASP A 356       4.578  53.598 117.891  1.00                 C  
ATOM   1941  C   ASP A 356       4.478  55.093 117.627  1.00                 C  
ATOM   1942  O   ASP A 356       5.110  55.893 118.311  1.00                 O  
ATOM   1943  CB  ASP A 356       4.379  53.246 119.367  1.00                 C  
ATOM   1944  CG  ASP A 356       2.989  53.588 119.865  1.00                 C  
ATOM   1945  OD1 ASP A 356       2.300  54.389 119.200  1.00                 O  
ATOM   1946  OD2 ASP A 356       2.588  53.054 120.921  1.00                 O  
ATOM   1947  N   THR A 357       3.656  55.469 116.655  1.00                 N  
ATOM   1948  CA  THR A 357       3.746  56.796 116.055  1.00                 C  
ATOM   1949  C   THR A 357       2.370  57.286 115.629  1.00                 C  
ATOM   1950  O   THR A 357       1.494  56.486 115.314  1.00                 O  
ATOM   1951  CB  THR A 357       4.697  56.804 114.843  1.00                 C  
ATOM   1952  OG1 THR A 357       4.851  58.145 114.363  1.00                 O  
ATOM   1953  CG2 THR A 357       4.135  55.947 113.720  1.00                 C  
ATOM   1954  N   GLY A 358       2.171  58.598 115.629  1.00                 N  
ATOM   1955  CA  GLY A 358       0.901  59.153 115.210  1.00                 C  
ATOM   1956  C   GLY A 358       0.805  60.635 115.478  1.00                 C  
ATOM   1957  O   GLY A 358       1.810  61.340 115.506  1.00                 O  
ATOM   1958  N   THR A 359      -0.417  61.112 115.656  1.00                 N  
ATOM   1959  CA  THR A 359      -0.655  62.530 115.855  1.00                 C  
ATOM   1960  C   THR A 359      -1.818  62.746 116.813  1.00                 C  
ATOM   1961  O   THR A 359      -2.643  61.860 117.006  1.00                 O  
ATOM   1962  CB  THR A 359      -0.940  63.247 114.522  1.00                 C  
ATOM   1963  OG1 THR A 359      -0.979  64.663 114.737  1.00                 O  
ATOM   1964  CG2 THR A 359      -2.280  62.804 113.955  1.00                 C  
ATOM   1965  N   LYS A 360      -1.881  63.924 117.416  1.00                 N  
ATOM   1966  CA  LYS A 360      -2.998  64.256 118.281  1.00                 C  
ATOM   1967  C   LYS A 360      -3.572  65.602 117.859  1.00                 C  
ATOM   1968  O   LYS A 360      -2.899  66.627 117.949  1.00                 O  
ATOM   1969  CB  LYS A 360      -2.554  64.280 119.745  1.00                 C  
ATOM   1970  CD  LYS A 360      -1.705  63.019 121.742  1.00                 C  
ATOM   1971  CE  LYS A 360      -1.210  61.679 122.263  1.00                 C  
ATOM   1972  CG  LYS A 360      -2.087  62.933 120.273  1.00                 C  
ATOM   1973  NZ  LYS A 360      -0.826  61.750 123.700  1.00                 N  
ATOM   1974  N   MET A 361      -4.810  65.592 117.376  1.00                 N  
ATOM   1975  CA  MET A 361      -5.499  66.824 117.007  1.00                 C  
ATOM   1976  C   MET A 361      -6.554  67.155 118.048  1.00                 C  
ATOM   1977  O   MET A 361      -7.569  66.467 118.140  1.00                 O  
ATOM   1978  CB  MET A 361      -6.129  66.691 115.619  1.00                 C  
ATOM   1979  SD  MET A 361      -3.978  67.739 114.223  1.00                 S  
ATOM   1980  CE  MET A 361      -2.845  66.977 113.064  1.00                 C  
ATOM   1981  CG  MET A 361      -5.133  66.385 114.512  1.00                 C  
ATOM   1982  N   ILE A 362      -6.323  68.205 118.828  1.00                 N  
ATOM   1983  CA  ILE A 362      -7.281  68.589 119.858  1.00                 C  
ATOM   1984  C   ILE A 362      -8.066  69.815 119.386  1.00                 C  
ATOM   1985  O   ILE A 362      -7.519  70.910 119.251  1.00                 O  
ATOM   1986  CB  ILE A 362      -6.583  68.869 121.202  1.00                 C  
ATOM   1987  CD1 ILE A 362      -4.944  67.873 122.881  1.00                 C  
ATOM   1988  CG1 ILE A 362      -5.834  67.624 121.683  1.00                 C  
ATOM   1989  CG2 ILE A 362      -7.588  69.359 122.232  1.00                 C  
ATOM   1990  N   HIS A 363      -9.351  69.608 119.111  1.00                 N  
ATOM   1991  CA  HIS A 363     -10.222  70.662 118.600  1.00                 C  
ATOM   1992  C   HIS A 363     -10.921  71.398 119.731  1.00                 C  
ATOM   1993  O   HIS A 363     -11.690  70.804 120.487  1.00                 O  
ATOM   1994  CB  HIS A 363     -11.258  70.080 117.636  1.00                 C  
ATOM   1995  CG  HIS A 363     -10.664  69.489 116.395  1.00                 C  
ATOM   1996  ND1 HIS A 363     -10.656  70.150 115.186  1.00                 N  
ATOM   1997  CE1 HIS A 363     -10.059  69.372 114.266  1.00                 C  
ATOM   1998  CD2 HIS A 363     -10.000  68.239 116.056  1.00                 C  
ATOM   1999  NE2 HIS A 363      -9.663  68.224 114.781  1.00                 N  
ATOM   2000  N   ILE A 364     -10.659  72.695 119.834  1.00                 N  
ATOM   2001  CA  ILE A 364     -11.228  73.515 120.896  1.00                 C  
ATOM   2002  C   ILE A 364     -12.042  74.672 120.320  1.00                 C  
ATOM   2003  O   ILE A 364     -13.216  74.827 120.645  1.00                 O  
ATOM   2004  CB  ILE A 364     -10.136  74.060 121.835  1.00                 C  
ATOM   2005  CD1 ILE A 364      -8.185  73.337 123.308  1.00                 C  
ATOM   2006  CG1 ILE A 364      -9.418  72.909 122.542  1.00                 C  
ATOM   2007  CG2 ILE A 364     -10.730  75.051 122.824  1.00                 C  
ATOM   2008  N   GLY A 365     -11.403  75.515 119.514  1.00                 N  
ATOM   2009  CA  GLY A 365     -12.089  76.626 118.876  1.00                 C  
ATOM   2010  C   GLY A 365     -13.221  76.217 117.947  1.00                 C  
ATOM   2011  O   GLY A 365     -13.375  75.043 117.605  1.00                 O  
ATOM   2012  N   LYS A 366     -14.032  77.194 117.552  1.00                 N  
ATOM   2013  CA  LYS A 366     -15.130  76.956 116.625  1.00                 C  
ATOM   2014  C   LYS A 366     -14.602  76.794 115.206  1.00                 C  
ATOM   2015  O   LYS A 366     -13.573  77.370 114.857  1.00                 O  
ATOM   2016  CB  LYS A 366     -16.144  78.100 116.691  1.00                 C  
ATOM   2017  CD  LYS A 366     -17.897  79.331 117.998  1.00                 C  
ATOM   2018  CE  LYS A 366     -18.630  79.435 119.326  1.00                 C  
ATOM   2019  CG  LYS A 366     -16.882  78.199 118.016  1.00                 C  
ATOM   2020  NZ  LYS A 366     -19.615  80.552 119.330  1.00                 N  
ATOM   2021  N   ASN A 367     -15.309  76.006 114.400  1.00                 N  
ATOM   2022  CA  ASN A 367     -14.977  75.821 112.988  1.00                 C  
ATOM   2023  C   ASN A 367     -13.544  75.353 112.753  1.00                 C  
ATOM   2024  O   ASN A 367     -12.901  75.761 111.788  1.00                 O  
ATOM   2025  CB  ASN A 367     -15.220  77.114 112.207  1.00                 C  
ATOM   2026  CG  ASN A 367     -16.679  77.523 112.196  1.00                 C  
ATOM   2027  OD1 ASN A 367     -17.571  76.681 112.305  1.00                 O  
ATOM   2028  ND2 ASN A 367     -16.928  78.821 112.064  1.00                 N  
ATOM   2029  N   THR A 368     -13.049  74.498 113.640  1.00                 N  
ATOM   2030  CA  THR A 368     -11.699  73.968 113.513  1.00                 C  
ATOM   2031  C   THR A 368     -11.673  72.775 112.572  1.00                 C  
ATOM   2032  O   THR A 368     -12.604  71.973 112.547  1.00                 O  
ATOM   2033  CB  THR A 368     -11.123  73.557 114.881  1.00                 C  
ATOM   2034  OG1 THR A 368     -11.963  72.562 115.477  1.00                 O  
ATOM   2035  CG2 THR A 368     -11.055  74.758 115.812  1.00                 C  
ATOM   2036  N   LYS A 369     -10.601  72.672 111.795  1.00                 N  
ATOM   2037  CA  LYS A 369     -10.460  71.618 110.799  1.00                 C  
ATOM   2038  C   LYS A 369      -9.124  70.919 110.985  1.00                 C  
ATOM   2039  O   LYS A 369      -8.108  71.577 111.206  1.00                 O  
ATOM   2040  CB  LYS A 369     -10.583  72.195 109.387  1.00                 C  
ATOM   2041  CD  LYS A 369     -12.023  73.275 107.638  1.00                 C  
ATOM   2042  CE  LYS A 369     -13.378  73.894 107.335  1.00                 C  
ATOM   2043  CG  LYS A 369     -11.948  72.788 109.076  1.00                 C  
ATOM   2044  NZ  LYS A 369     -13.473  74.359 105.924  1.00                 N  
ATOM   2045  N   SER A 370      -9.117  69.593 110.906  1.00                 N  
ATOM   2046  CA  SER A 370      -7.858  68.858 110.974  1.00                 C  
ATOM   2047  C   SER A 370      -7.808  67.737 109.950  1.00                 C  
ATOM   2048  O   SER A 370      -8.808  67.065 109.691  1.00                 O  
ATOM   2049  CB  SER A 370      -7.646  68.288 112.378  1.00                 C  
ATOM   2050  OG  SER A 370      -6.447  67.534 112.446  1.00                 O  
ATOM   2051  N   THR A 371      -6.626  67.542 109.376  1.00                 N  
ATOM   2052  CA  THR A 371      -6.403  66.478 108.412  1.00                 C  
ATOM   2053  C   THR A 371      -5.235  65.599 108.838  1.00                 C  
ATOM   2054  O   THR A 371      -4.160  66.094 109.173  1.00                 O  
ATOM   2055  CB  THR A 371      -6.138  67.040 107.003  1.00                 C  
ATOM   2056  OG1 THR A 371      -7.263  67.819 106.577  1.00                 O  
ATOM   2057  CG2 THR A 371      -5.928  65.907 106.009  1.00                 C  
ATOM   2058  N   ILE A 372      -5.454  64.291 108.830  1.00                 N  
ATOM   2059  CA  ILE A 372      -4.404  63.340 109.156  1.00                 C  
ATOM   2060  C   ILE A 372      -4.233  62.320 108.040  1.00                 C  
ATOM   2061  O   ILE A 372      -5.167  61.592 107.707  1.00                 O  
ATOM   2062  CB  ILE A 372      -4.687  62.621 110.488  1.00                 C  
ATOM   2063  CD1 ILE A 372      -5.273  63.036 112.934  1.00                 C  
ATOM   2064  CG1 ILE A 372      -4.800  63.635 111.628  1.00                 C  
ATOM   2065  CG2 ILE A 372      -3.620  61.574 110.766  1.00                 C  
ATOM   2066  N   ILE A 373      -3.039  62.278 107.460  1.00                 N  
ATOM   2067  CA  ILE A 373      -2.705  61.258 106.478  1.00                 C  
ATOM   2068  C   ILE A 373      -1.421  60.566 106.885  1.00                 C  
ATOM   2069  O   ILE A 373      -0.359  61.183 106.909  1.00                 O  
ATOM   2070  CB  ILE A 373      -2.578  61.856 105.064  1.00                 C  
ATOM   2071  CD1 ILE A 373      -3.790  63.312 103.358  1.00                 C  
ATOM   2072  CG1 ILE A 373      -3.886  62.534 104.652  1.00                 C  
ATOM   2073  CG2 ILE A 373      -2.157  60.785 104.069  1.00                 C  
ATOM   2074  N   SER A 374      -1.519  59.282 107.202  1.00                 N  
ATOM   2075  CA  SER A 374      -0.354  58.509 107.602  1.00                 C  
ATOM   2076  C   SER A 374      -0.160  57.301 106.698  1.00                 C  
ATOM   2077  O   SER A 374      -1.106  56.560 106.421  1.00                 O  
ATOM   2078  CB  SER A 374      -0.484  58.059 109.059  1.00                 C  
ATOM   2079  OG  SER A 374       0.604  57.234 109.436  1.00                 O  
ATOM   2080  N   LYS A 375       1.065  57.109 106.225  1.00                 N  
ATOM   2081  CA  LYS A 375       1.390  55.889 105.511  1.00                 C  
ATOM   2082  C   LYS A 375       2.501  55.172 106.259  1.00                 C  
ATOM   2083  O   LYS A 375       3.653  55.595 106.205  1.00                 O  
ATOM   2084  CB  LYS A 375       1.798  56.204 104.070  1.00                 C  
ATOM   2085  CD  LYS A 375      -0.489  56.140 103.039  1.00                 C  
ATOM   2086  CE  LYS A 375      -1.582  56.954 102.366  1.00                 C  
ATOM   2087  CG  LYS A 375       0.754  56.980 103.285  1.00                 C  
ATOM   2088  NZ  LYS A 375      -2.206  57.928 103.304  1.00                 N  
ATOM   2089  N   GLY A 376       2.169  54.090 106.955  1.00                 N  
ATOM   2090  CA  GLY A 376       3.197  53.298 107.603  1.00                 C  
ATOM   2091  C   GLY A 376       3.661  52.173 106.713  1.00                 C  
ATOM   2092  O   GLY A 376       2.841  51.538 106.056  1.00                 O  
ATOM   2093  N   ILE A 377       4.952  51.865 106.751  1.00                 N  
ATOM   2094  CA  ILE A 377       5.491  50.775 105.947  1.00                 C  
ATOM   2095  C   ILE A 377       6.262  49.832 106.850  1.00                 C  
ATOM   2096  O   ILE A 377       7.094  50.259 107.647  1.00                 O  
ATOM   2097  CB  ILE A 377       6.383  51.302 104.807  1.00                 C  
ATOM   2098  CD1 ILE A 377       6.427  52.949 102.862  1.00                 C  
ATOM   2099  CG1 ILE A 377       5.582  52.224 103.886  1.00                 C  
ATOM   2100  CG2 ILE A 377       7.011  50.145 104.045  1.00                 C  
ATOM   2101  N   SER A 378       5.969  48.544 106.727  1.00                 N  
ATOM   2102  CA  SER A 378       6.497  47.553 107.648  1.00                 C  
ATOM   2103  C   SER A 378       7.204  46.436 106.894  1.00                 C  
ATOM   2104  O   SER A 378       6.669  45.890 105.928  1.00                 O  
ATOM   2105  CB  SER A 378       5.376  46.978 108.517  1.00                 C  
ATOM   2106  OG  SER A 378       5.867  45.964 109.376  1.00                 O  
ATOM   2107  N   ALA A 379       8.409  46.101 107.342  1.00                 N  
ATOM   2108  CA  ALA A 379       9.225  45.101 106.667  1.00                 C  
ATOM   2109  C   ALA A 379       9.936  44.199 107.662  1.00                 C  
ATOM   2110  O   ALA A 379       9.996  44.497 108.855  1.00                 O  
ATOM   2111  CB  ALA A 379      10.242  45.773 105.757  1.00                 C  
ATOM   2112  N   GLY A 380      10.475  43.093 107.161  1.00                 N  
ATOM   2113  CA  GLY A 380      11.224  42.168 107.991  1.00                 C  
ATOM   2114  C   GLY A 380      10.416  41.624 109.151  1.00                 C  
ATOM   2115  O   GLY A 380       9.290  41.167 108.981  1.00                 O  
ATOM   2116  N   HIS A 381      11.019  41.639 110.330  1.00                 N  
ATOM   2117  CA  HIS A 381      10.358  41.207 111.555  1.00                 C  
ATOM   2118  C   HIS A 381       9.827  42.378 112.388  1.00                 C  
ATOM   2119  O   HIS A 381       9.398  42.198 113.524  1.00                 O  
ATOM   2120  CB  HIS A 381      11.311  40.372 112.413  1.00                 C  
ATOM   2121  CG  HIS A 381      11.727  39.084 111.774  1.00                 C  
ATOM   2122  ND1 HIS A 381      10.863  38.022 111.609  1.00                 N  
ATOM   2123  CE1 HIS A 381      11.520  37.013 111.010  1.00                 C  
ATOM   2124  CD2 HIS A 381      12.956  38.559 111.198  1.00                 C  
ATOM   2125  NE2 HIS A 381      12.776  37.328 110.761  1.00                 N  
ATOM   2126  N   SER A 382       9.894  43.579 111.822  1.00                 N  
ATOM   2127  CA  SER A 382       9.496  44.812 112.508  1.00                 C  
ATOM   2128  C   SER A 382       7.996  44.948 112.794  1.00                 C  
ATOM   2129  O   SER A 382       7.165  44.318 112.138  1.00                 O  
ATOM   2130  CB  SER A 382       9.931  46.038 111.702  1.00                 C  
ATOM   2131  OG  SER A 382       9.202  46.137 110.491  1.00                 O  
ATOM   2132  N   GLN A 383       7.667  45.794 113.770  1.00                 N  
ATOM   2133  CA  GLN A 383       6.280  46.122 114.100  1.00                 C  
ATOM   2134  C   GLN A 383       6.048  47.632 114.059  1.00                 C  
ATOM   2135  O   GLN A 383       6.626  48.376 114.854  1.00                 O  
ATOM   2136  CB  GLN A 383       5.913  45.571 115.479  1.00                 C  
ATOM   2137  CD  GLN A 383       4.831  43.386 114.816  1.00                 C  
ATOM   2138  CG  GLN A 383       5.961  44.054 115.574  1.00                 C  
ATOM   2139  OE1 GLN A 383       3.689  43.842 114.857  1.00                 O  
ATOM   2140  NE2 GLN A 383       5.148  42.301 114.120  1.00                 N  
ATOM   2141  N   ASN A 384       5.199  48.081 113.137  1.00                 N  
ATOM   2142  CA  ASN A 384       4.885  49.500 113.008  1.00                 C  
ATOM   2143  C   ASN A 384       3.441  49.778 113.399  1.00                 C  
ATOM   2144  O   ASN A 384       2.523  49.187 112.838  1.00                 O  
ATOM   2145  CB  ASN A 384       5.161  49.982 111.582  1.00                 C  
ATOM   2146  CG  ASN A 384       4.945  51.474 111.420  1.00                 C  
ATOM   2147  OD1 ASN A 384       4.370  52.126 112.292  1.00                 O  
ATOM   2148  ND2 ASN A 384       5.406  52.019 110.300  1.00                 N  
ATOM   2149  N   SER A 385       3.241  50.678 114.358  1.00                 N  
ATOM   2150  CA  SER A 385       1.897  51.007 114.822  1.00                 C  
ATOM   2151  C   SER A 385       1.578  52.483 114.655  1.00                 C  
ATOM   2152  O   SER A 385       2.386  53.341 115.010  1.00                 O  
ATOM   2153  CB  SER A 385       1.725  50.610 116.289  1.00                 C  
ATOM   2154  OG  SER A 385       2.622  51.326 117.120  1.00                 O  
ATOM   2155  N   TYR A 386       0.403  52.777 114.104  1.00                 N  
ATOM   2156  CA  TYR A 386      -0.131  54.128 114.185  1.00                 C  
ATOM   2157  C   TYR A 386      -0.946  54.254 115.460  1.00                 C  
ATOM   2158  O   TYR A 386      -1.785  53.404 115.760  1.00                 O  
ATOM   2159  CB  TYR A 386      -0.976  54.445 112.950  1.00                 C  
ATOM   2160  CG  TYR A 386      -1.563  55.839 112.950  1.00                 C  
ATOM   2161  OH  TYR A 386      -3.161  59.677 112.947  1.00                 O  
ATOM   2162  CZ  TYR A 386      -2.634  58.406 112.949  1.00                 C  
ATOM   2163  CD1 TYR A 386      -0.765  56.946 112.695  1.00                 C  
ATOM   2164  CE1 TYR A 386      -1.292  58.224 112.693  1.00                 C  
ATOM   2165  CD2 TYR A 386      -2.913  56.042 113.205  1.00                 C  
ATOM   2166  CE2 TYR A 386      -3.458  57.312 113.208  1.00                 C  
ATOM   2167  N   ARG A 387      -0.699  55.316 116.212  1.00                 N  
ATOM   2168  CA  ARG A 387      -1.512  55.616 117.377  1.00                 C  
ATOM   2169  C   ARG A 387      -1.773  57.114 117.410  1.00                 C  
ATOM   2170  O   ARG A 387      -0.836  57.905 117.457  1.00                 O  
ATOM   2171  CB  ARG A 387      -0.815  55.140 118.653  1.00                 C  
ATOM   2172  CD  ARG A 387      -0.896  54.822 121.142  1.00                 C  
ATOM   2173  NE  ARG A 387      -1.639  55.069 122.375  1.00                 N  
ATOM   2174  CG  ARG A 387      -1.624  55.363 119.921  1.00                 C  
ATOM   2175  CZ  ARG A 387      -1.177  54.799 123.592  1.00                 C  
ATOM   2176  NH1 ARG A 387      -1.924  55.058 124.657  1.00                 N  
ATOM   2177  NH2 ARG A 387       0.029  54.270 123.741  1.00                 N  
ATOM   2178  N   GLY A 388      -3.042  57.504 117.391  1.00                 N  
ATOM   2179  CA  GLY A 388      -3.388  58.911 117.328  1.00                 C  
ATOM   2180  C   GLY A 388      -4.728  59.235 117.959  1.00                 C  
ATOM   2181  O   GLY A 388      -5.518  58.337 118.259  1.00                 O  
ATOM   2182  N   LEU A 389      -4.985  60.523 118.163  1.00                 N  
ATOM   2183  CA  LEU A 389      -6.219  60.958 118.799  1.00                 C  
ATOM   2184  C   LEU A 389      -6.819  62.178 118.120  1.00                 C  
ATOM   2185  O   LEU A 389      -6.151  63.196 117.934  1.00                 O  
ATOM   2186  CB  LEU A 389      -5.980  61.265 120.279  1.00                 C  
ATOM   2187  CG  LEU A 389      -7.184  61.784 121.067  1.00                 C  
ATOM   2188  CD1 LEU A 389      -8.263  60.716 121.164  1.00                 C  
ATOM   2189  CD2 LEU A 389      -6.763  62.238 122.456  1.00                 C  
ATOM   2190  N   VAL A 390      -8.089  62.062 117.750  1.00                 N  
ATOM   2191  CA  VAL A 390      -8.865  63.203 117.301  1.00                 C  
ATOM   2192  C   VAL A 390      -9.885  63.513 118.379  1.00                 C  
ATOM   2193  O   VAL A 390     -10.824  62.748 118.588  1.00                 O  
ATOM   2194  CB  VAL A 390      -9.536  62.930 115.942  1.00                 C  
ATOM   2195  CG1 VAL A 390     -10.354  64.133 115.500  1.00                 C  
ATOM   2196  CG2 VAL A 390      -8.492  62.577 114.894  1.00                 C  
ATOM   2197  N   LYS A 391      -9.693  64.629 119.071  1.00                 N  
ATOM   2198  CA  LYS A 391     -10.548  64.973 120.200  1.00                 C  
ATOM   2199  C   LYS A 391     -11.294  66.280 119.975  1.00                 C  
ATOM   2200  O   LYS A 391     -10.699  67.301 119.629  1.00                 O  
ATOM   2201  CB  LYS A 391      -9.725  65.068 121.486  1.00                 C  
ATOM   2202  CD  LYS A 391      -9.671  65.432 123.969  1.00                 C  
ATOM   2203  CE  LYS A 391     -10.488  65.767 125.206  1.00                 C  
ATOM   2204  CG  LYS A 391     -10.545  65.384 122.726  1.00                 C  
ATOM   2205  NZ  LYS A 391      -9.637  65.867 126.424  1.00                 N  
ATOM   2206  N   ILE A 392     -12.604  66.242 120.186  1.00                 N  
ATOM   2207  CA  ILE A 392     -13.429  67.424 120.010  1.00                 C  
ATOM   2208  C   ILE A 392     -14.069  67.818 121.341  1.00                 C  
ATOM   2209  O   ILE A 392     -14.899  67.094 121.888  1.00                 O  
ATOM   2210  CB  ILE A 392     -14.511  67.202 118.937  1.00                 C  
ATOM   2211  CD1 ILE A 392     -14.859  66.418 116.537  1.00                 C  
ATOM   2212  CG1 ILE A 392     -13.867  66.848 117.595  1.00                 C  
ATOM   2213  CG2 ILE A 392     -15.412  68.423 118.829  1.00                 C  
ATOM   2214  N   MET A 393     -13.657  68.967 121.861  1.00                 N  
ATOM   2215  CA  MET A 393     -14.209  69.508 123.097  1.00                 C  
ATOM   2216  C   MET A 393     -15.630  70.010 122.863  1.00                 C  
ATOM   2217  O   MET A 393     -16.037  70.195 121.714  1.00                 O  
ATOM   2218  CB  MET A 393     -13.322  70.634 123.632  1.00                 C  
ATOM   2219  SD  MET A 393     -11.927  68.982 125.364  1.00                 S  
ATOM   2220  CE  MET A 393     -12.433  70.007 126.742  1.00                 C  
ATOM   2221  CG  MET A 393     -11.923  70.188 124.025  1.00                 C  
ATOM   2222  N   PRO A 394     -16.400  70.224 123.945  1.00                 N  
ATOM   2223  CA  PRO A 394     -17.771  70.714 123.746  1.00                 C  
ATOM   2224  C   PRO A 394     -17.814  72.122 123.156  1.00                 C  
ATOM   2225  O   PRO A 394     -18.843  72.517 122.609  1.00                 O  
ATOM   2226  CB  PRO A 394     -18.379  70.694 125.150  1.00                 C  
ATOM   2227  CD  PRO A 394     -16.083  70.064 125.397  1.00                 C  
ATOM   2228  CG  PRO A 394     -17.206  70.805 126.066  1.00                 C  
ATOM   2229  N   THR A 395     -16.715  72.864 123.260  1.00                 N  
ATOM   2230  CA  THR A 395     -16.667  74.216 122.710  1.00                 C  
ATOM   2231  C   THR A 395     -16.358  74.236 121.219  1.00                 C  
ATOM   2232  O   THR A 395     -16.572  75.252 120.558  1.00                 O  
ATOM   2233  CB  THR A 395     -15.622  75.084 123.436  1.00                 C  
ATOM   2234  OG1 THR A 395     -14.320  74.511 123.265  1.00                 O  
ATOM   2235  CG2 THR A 395     -15.930  75.156 124.923  1.00                 C  
ATOM   2236  N   ALA A 396     -15.877  73.124 120.674  1.00                 N  
ATOM   2237  CA  ALA A 396     -15.451  73.156 119.285  1.00                 C  
ATOM   2238  C   ALA A 396     -16.633  72.796 118.414  1.00                 C  
ATOM   2239  O   ALA A 396     -17.007  71.631 118.272  1.00                 O  
ATOM   2240  CB  ALA A 396     -14.285  72.204 119.066  1.00                 C  
ATOM   2241  N   THR A 397     -17.171  73.821 117.773  1.00                 N  
ATOM   2242  CA  THR A 397     -18.446  73.720 117.101  1.00                 C  
ATOM   2243  C   THR A 397     -18.181  73.705 115.612  1.00                 C  
ATOM   2244  O   THR A 397     -17.368  74.488 115.116  1.00                 O  
ATOM   2245  CB  THR A 397     -19.382  74.880 117.489  1.00                 C  
ATOM   2246  OG1 THR A 397     -19.630  74.845 118.900  1.00                 O  
ATOM   2247  CG2 THR A 397     -20.711  74.759 116.759  1.00                 C  
ATOM   2248  N   ASN A 398     -18.855  72.796 114.915  1.00                 N  
ATOM   2249  CA  ASN A 398     -18.603  72.547 113.505  1.00                 C  
ATOM   2250  C   ASN A 398     -17.158  72.121 113.288  1.00                 C  
ATOM   2251  O   ASN A 398     -16.509  72.530 112.327  1.00                 O  
ATOM   2252  CB  ASN A 398     -18.938  73.787 112.674  1.00                 C  
ATOM   2253  CG  ASN A 398     -20.410  74.146 112.731  1.00                 C  
ATOM   2254  OD1 ASN A 398     -21.262  73.283 112.939  1.00                 O  
ATOM   2255  ND2 ASN A 398     -20.713  75.426 112.547  1.00                 N  
ATOM   2256  N   ALA A 399     -16.657  71.298 114.199  1.00                 N  
ATOM   2257  CA  ALA A 399     -15.352  70.692 114.021  1.00                 C  
ATOM   2258  C   ALA A 399     -15.408  69.771 112.813  1.00                 C  
ATOM   2259  O   ALA A 399     -16.446  69.180 112.526  1.00                 O  
ATOM   2260  CB  ALA A 399     -14.941  69.940 115.277  1.00                 C  
ATOM   2261  N   ARG A 400     -14.297  69.668 112.096  1.00                 N  
ATOM   2262  CA  ARG A 400     -14.208  68.761 110.963  1.00                 C  
ATOM   2263  C   ARG A 400     -12.866  68.050 110.968  1.00                 C  
ATOM   2264  O   ARG A 400     -11.817  68.684 111.076  1.00                 O  
ATOM   2265  CB  ARG A 400     -14.410  69.521 109.651  1.00                 C  
ATOM   2266  CD  ARG A 400     -16.859  69.093 109.304  1.00                 C  
ATOM   2267  NE  ARG A 400     -18.177  69.684 109.086  1.00                 N  
ATOM   2268  CG  ARG A 400     -15.786  70.151 109.504  1.00                 C  
ATOM   2269  CZ  ARG A 400     -19.012  70.029 110.062  1.00                 C  
ATOM   2270  NH1 ARG A 400     -20.190  70.560 109.769  1.00                 N  
ATOM   2271  NH2 ARG A 400     -18.665  69.841 111.328  1.00                 N  
ATOM   2272  N   ASN A 401     -12.902  66.727 110.869  1.00                 N  
ATOM   2273  CA  ASN A 401     -11.681  65.947 110.750  1.00                 C  
ATOM   2274  C   ASN A 401     -11.775  64.916 109.642  1.00                 C  
ATOM   2275  O   ASN A 401     -12.825  64.310 109.429  1.00                 O  
ATOM   2276  CB  ASN A 401     -11.349  65.266 112.079  1.00                 C  
ATOM   2277  CG  ASN A 401     -10.028  64.523 112.039  1.00                 C  
ATOM   2278  OD1 ASN A 401      -9.914  63.473 111.406  1.00                 O  
ATOM   2279  ND2 ASN A 401      -9.023  65.067 112.716  1.00                 N  
ATOM   2280  N   PHE A 402     -10.671  64.719 108.935  1.00                 N  
ATOM   2281  CA  PHE A 402     -10.551  63.579 108.047  1.00                 C  
ATOM   2282  C   PHE A 402      -9.226  62.874 108.311  1.00                 C  
ATOM   2283  O   PHE A 402      -8.151  63.438 108.103  1.00                 O  
ATOM   2284  CB  PHE A 402     -10.656  64.024 106.587  1.00                 C  
ATOM   2285  CG  PHE A 402     -11.967  64.672 106.244  1.00                 C  
ATOM   2286  CZ  PHE A 402     -14.396  65.865 105.607  1.00                 C  
ATOM   2287  CD1 PHE A 402     -12.158  66.028 106.442  1.00                 C  
ATOM   2288  CE1 PHE A 402     -13.364  66.624 106.126  1.00                 C  
ATOM   2289  CD2 PHE A 402     -13.010  63.925 105.723  1.00                 C  
ATOM   2290  CE2 PHE A 402     -14.216  64.522 105.408  1.00                 C  
ATOM   2291  N   THR A 403      -9.316  61.633 108.771  1.00                 N  
ATOM   2292  CA  THR A 403      -8.140  60.826 109.053  1.00                 C  
ATOM   2293  C   THR A 403      -8.061  59.663 108.077  1.00                 C  
ATOM   2294  O   THR A 403      -9.059  58.986 107.827  1.00                 O  
ATOM   2295  CB  THR A 403      -8.151  60.299 110.500  1.00                 C  
ATOM   2296  OG1 THR A 403      -8.147  61.403 111.414  1.00                 O  
ATOM   2297  CG2 THR A 403      -6.921  59.445 110.765  1.00                 C  
ATOM   2298  N   GLN A 404      -6.878  59.444 107.516  1.00                 N  
ATOM   2299  CA  GLN A 404      -6.639  58.300 106.645  1.00                 C  
ATOM   2300  C   GLN A 404      -5.335  57.626 107.032  1.00                 C  
ATOM   2301  O   GLN A 404      -4.262  58.213 106.893  1.00                 O  
ATOM   2302  CB  GLN A 404      -6.611  58.739 105.180  1.00                 C  
ATOM   2303  CD  GLN A 404      -6.498  58.057 102.750  1.00                 C  
ATOM   2304  CG  GLN A 404      -6.431  57.597 104.193  1.00                 C  
ATOM   2305  OE1 GLN A 404      -7.237  58.984 102.418  1.00                 O  
ATOM   2306  NE2 GLN A 404      -5.723  57.410 101.887  1.00                 N  
ATOM   2307  N   CYS A 405      -5.422  56.393 107.514  1.00                 N  
ATOM   2308  CA  CYS A 405      -4.232  55.692 107.970  1.00                 C  
ATOM   2309  C   CYS A 405      -4.028  54.426 107.166  1.00                 C  
ATOM   2310  O   CYS A 405      -4.739  53.446 107.357  1.00                 O  
ATOM   2311  CB  CYS A 405      -4.339  55.369 109.462  1.00                 C  
ATOM   2312  SG  CYS A 405      -2.887  54.542 110.153  1.00                 S  
ATOM   2313  N   ASP A 406      -3.017  54.434 106.305  1.00                 N  
ATOM   2314  CA  ASP A 406      -2.739  53.289 105.449  1.00                 C  
ATOM   2315  C   ASP A 406      -1.459  52.575 105.868  1.00                 C  
ATOM   2316  O   ASP A 406      -0.473  53.208 106.248  1.00                 O  
ATOM   2317  CB  ASP A 406      -2.635  53.726 103.986  1.00                 C  
ATOM   2318  CG  ASP A 406      -3.959  54.209 103.427  1.00                 C  
ATOM   2319  OD1 ASP A 406      -5.010  53.863 104.006  1.00                 O  
ATOM   2320  OD2 ASP A 406      -3.945  54.934 102.410  1.00                 O  
ATOM   2321  N   SER A 407      -1.484  51.250 105.796  1.00                 N  
ATOM   2322  CA  SER A 407      -0.336  50.437 106.159  1.00                 C  
ATOM   2323  C   SER A 407       0.066  49.547 104.995  1.00                 C  
ATOM   2324  O   SER A 407      -0.790  49.000 104.298  1.00                 O  
ATOM   2325  CB  SER A 407      -0.646  49.594 107.398  1.00                 C  
ATOM   2326  OG  SER A 407      -0.889  50.416 108.526  1.00                 O  
ATOM   2327  N   MET A 408       1.369  49.409 104.781  1.00                 N  
ATOM   2328  CA  MET A 408       1.874  48.462 103.800  1.00                 C  
ATOM   2329  C   MET A 408       2.826  47.478 104.458  1.00                 C  
ATOM   2330  O   MET A 408       3.783  47.876 105.118  1.00                 O  
ATOM   2331  CB  MET A 408       2.571  49.198 102.654  1.00                 C  
ATOM   2332  SD  MET A 408       3.951  49.188 100.251  1.00                 S  
ATOM   2333  CE  MET A 408       2.541  49.876  99.388  1.00                 C  
ATOM   2334  CG  MET A 408       3.130  48.282 101.577  1.00                 C  
ATOM   2335  N   LEU A 409       2.555  46.190 104.278  1.00                 N  
ATOM   2336  CA  LEU A 409       3.439  45.154 104.791  1.00                 C  
ATOM   2337  C   LEU A 409       4.272  44.567 103.664  1.00                 C  
ATOM   2338  O   LEU A 409       3.757  44.290 102.580  1.00                 O  
ATOM   2339  CB  LEU A 409       2.631  44.058 105.489  1.00                 C  
ATOM   2340  CG  LEU A 409       1.779  44.498 106.681  1.00                 C  
ATOM   2341  CD1 LEU A 409       0.971  43.329 107.225  1.00                 C  
ATOM   2342  CD2 LEU A 409       2.652  45.092 107.775  1.00                 C  
ATOM   2343  N   ILE A 410       5.564  44.391 103.919  1.00                 N  
ATOM   2344  CA  ILE A 410       6.441  43.726 102.967  1.00                 C  
ATOM   2345  C   ILE A 410       6.920  42.410 103.559  1.00                 C  
ATOM   2346  O   ILE A 410       7.726  42.398 104.487  1.00                 O  
ATOM   2347  CB  ILE A 410       7.634  44.619 102.580  1.00                 C  
ATOM   2348  CD1 ILE A 410       8.234  46.949 101.738  1.00                 C  
ATOM   2349  CG1 ILE A 410       7.142  45.925 101.953  1.00                 C  
ATOM   2350  CG2 ILE A 410       8.583  43.870 101.656  1.00                 C  
ATOM   2351  N   GLY A 411       6.427  41.301 103.022  1.00                 N  
ATOM   2352  CA  GLY A 411       6.790  39.993 103.536  1.00                 C  
ATOM   2353  C   GLY A 411       5.835  39.511 104.610  1.00                 C  
ATOM   2354  O   GLY A 411       4.981  40.265 105.071  1.00                 O  
ATOM   2355  N   ALA A 412       5.987  38.254 105.016  1.00                 N  
ATOM   2356  CA  ALA A 412       5.035  37.627 105.928  1.00                 C  
ATOM   2357  C   ALA A 412       5.453  37.678 107.400  1.00                 C  
ATOM   2358  O   ALA A 412       4.705  37.230 108.272  1.00                 O  
ATOM   2359  CB  ALA A 412       4.808  36.174 105.541  1.00                 C  
ATOM   2360  N   ASN A 413       6.642  38.203 107.681  1.00                 N  
ATOM   2361  CA  ASN A 413       7.157  38.190 109.052  1.00                 C  
ATOM   2362  C   ASN A 413       7.011  39.492 109.852  1.00                 C  
ATOM   2363  O   ASN A 413       7.434  39.564 111.007  1.00                 O  
ATOM   2364  CB  ASN A 413       8.637  37.803 109.065  1.00                 C  
ATOM   2365  CG  ASN A 413       8.865  36.359 108.663  1.00                 C  
ATOM   2366  OD1 ASN A 413       8.127  35.465 109.078  1.00                 O  
ATOM   2367  ND2 ASN A 413       9.891  36.126 107.852  1.00                 N  
ATOM   2368  N   CYS A 414       6.426  40.519 109.248  1.00                 N  
ATOM   2369  CA  CYS A 414       6.322  41.815 109.913  1.00                 C  
ATOM   2370  C   CYS A 414       4.930  42.032 110.480  1.00                 C  
ATOM   2371  O   CYS A 414       4.087  41.137 110.445  1.00                 O  
ATOM   2372  CB  CYS A 414       6.674  42.945 108.943  1.00                 C  
ATOM   2373  SG  CYS A 414       5.512  43.142 107.573  1.00                 S  
ATOM   2374  N   GLY A 415       4.693  43.226 111.008  1.00                 N  
ATOM   2375  CA  GLY A 415       3.364  43.572 111.459  1.00                 C  
ATOM   2376  C   GLY A 415       3.090  45.056 111.371  1.00                 C  
ATOM   2377  O   GLY A 415       3.994  45.887 111.457  1.00                 O  
ATOM   2378  N   ALA A 416       1.815  45.380 111.210  1.00                 N  
ATOM   2379  CA  ALA A 416       1.376  46.753 111.065  1.00                 C  
ATOM   2380  C   ALA A 416       0.104  46.917 111.862  1.00                 C  
ATOM   2381  O   ALA A 416      -0.851  46.163 111.682  1.00                 O  
ATOM   2382  CB  ALA A 416       1.173  47.092 109.596  1.00                 C  
ATOM   2383  N   HIS A 417       0.089  47.904 112.744  1.00                 N  
ATOM   2384  CA  HIS A 417      -1.010  48.044 113.676  1.00                 C  
ATOM   2385  C   HIS A 417      -1.600  49.437 113.599  1.00                 C  
ATOM   2386  O   HIS A 417      -0.909  50.401 113.266  1.00                 O  
ATOM   2387  CB  HIS A 417      -0.545  47.741 115.102  1.00                 C  
ATOM   2388  CG  HIS A 417      -0.077  46.333 115.298  1.00                 C  
ATOM   2389  ND1 HIS A 417      -0.932  45.303 115.629  1.00                 N  
ATOM   2390  CE1 HIS A 417      -0.225  44.164 115.736  1.00                 C  
ATOM   2391  CD2 HIS A 417       1.204  45.645 115.230  1.00                 C  
ATOM   2392  NE2 HIS A 417       1.057  44.362 115.498  1.00                 N  
ATOM   2393  N   THR A 418      -2.889  49.535 113.894  1.00                 N  
ATOM   2394  CA  THR A 418      -3.573  50.810 113.826  1.00                 C  
ATOM   2395  C   THR A 418      -4.446  51.005 115.056  1.00                 C  
ATOM   2396  O   THR A 418      -5.356  50.219 115.328  1.00                 O  
ATOM   2397  CB  THR A 418      -4.431  50.923 112.552  1.00                 C  
ATOM   2398  OG1 THR A 418      -3.599  50.767 111.396  1.00                 O  
ATOM   2399  CG2 THR A 418      -5.107  52.284 112.484  1.00                 C  
ATOM   2400  N   PHE A 419      -4.157  52.061 115.803  1.00                 N  
ATOM   2401  CA  PHE A 419      -4.911  52.360 117.005  1.00                 C  
ATOM   2402  C   PHE A 419      -5.348  53.817 117.024  1.00                 C  
ATOM   2403  O   PHE A 419      -4.754  54.642 117.714  1.00                 O  
ATOM   2404  CB  PHE A 419      -4.082  52.041 118.251  1.00                 C  
ATOM   2405  CG  PHE A 419      -3.647  50.606 118.339  1.00                 C  
ATOM   2406  CZ  PHE A 419      -2.849  47.949 118.505  1.00                 C  
ATOM   2407  CD1 PHE A 419      -2.388  50.222 117.913  1.00                 C  
ATOM   2408  CE1 PHE A 419      -1.988  48.902 117.994  1.00                 C  
ATOM   2409  CD2 PHE A 419      -4.498  49.641 118.847  1.00                 C  
ATOM   2410  CE2 PHE A 419      -4.098  48.320 118.929  1.00                 C  
ATOM   2411  N   PRO A 420      -6.381  54.143 116.240  1.00                 N  
ATOM   2412  CA  PRO A 420      -6.939  55.494 116.289  1.00                 C  
ATOM   2413  C   PRO A 420      -7.801  55.697 117.521  1.00                 C  
ATOM   2414  O   PRO A 420      -8.392  54.745 118.025  1.00                 O  
ATOM   2415  CB  PRO A 420      -7.767  55.599 115.007  1.00                 C  
ATOM   2416  CD  PRO A 420      -7.091  53.309 115.173  1.00                 C  
ATOM   2417  CG  PRO A 420      -8.218  54.202 114.738  1.00                 C  
ATOM   2418  N   TYR A 421      -7.862  56.933 117.997  1.00                 N  
ATOM   2419  CA  TYR A 421      -8.723  57.302 119.110  1.00                 C  
ATOM   2420  C   TYR A 421      -9.622  58.450 118.674  1.00                 C  
ATOM   2421  O   TYR A 421      -9.125  59.513 118.304  1.00                 O  
ATOM   2422  CB  TYR A 421      -7.885  57.684 120.332  1.00                 C  
ATOM   2423  CG  TYR A 421      -7.060  56.546 120.889  1.00                 C  
ATOM   2424  OH  TYR A 421      -4.778  53.421 122.409  1.00                 O  
ATOM   2425  CZ  TYR A 421      -5.534  54.455 121.907  1.00                 C  
ATOM   2426  CD1 TYR A 421      -5.811  56.247 120.358  1.00                 C  
ATOM   2427  CE1 TYR A 421      -5.050  55.209 120.861  1.00                 C  
ATOM   2428  CD2 TYR A 421      -7.532  55.775 121.943  1.00                 C  
ATOM   2429  CE2 TYR A 421      -6.784  54.733 122.459  1.00                 C  
ATOM   2430  N   VAL A 422     -10.934  58.251 118.705  1.00                 N  
ATOM   2431  CA  VAL A 422     -11.835  59.364 118.434  1.00                 C  
ATOM   2432  C   VAL A 422     -12.738  59.621 119.630  1.00                 C  
ATOM   2433  O   VAL A 422     -13.605  58.812 119.951  1.00                 O  
ATOM   2434  CB  VAL A 422     -12.684  59.109 117.175  1.00                 C  
ATOM   2435  CG1 VAL A 422     -13.622  60.279 116.919  1.00                 C  
ATOM   2436  CG2 VAL A 422     -11.789  58.866 115.969  1.00                 C  
ATOM   2437  N   GLU A 423     -12.517  60.752 120.292  1.00                 N  
ATOM   2438  CA  GLU A 423     -13.368  61.188 121.390  1.00                 C  
ATOM   2439  C   GLU A 423     -14.076  62.472 120.994  1.00                 C  
ATOM   2440  O   GLU A 423     -13.446  63.527 120.922  1.00                 O  
ATOM   2441  CB  GLU A 423     -12.542  61.384 122.663  1.00                 C  
ATOM   2442  CD  GLU A 423     -11.111  60.340 124.463  1.00                 C  
ATOM   2443  CG  GLU A 423     -11.927  60.105 123.207  1.00                 C  
ATOM   2444  OE1 GLU A 423     -11.151  61.469 124.996  1.00                 O  
ATOM   2445  OE2 GLU A 423     -10.430  59.395 124.914  1.00                 O  
ATOM   2446  N   CYS A 424     -15.380  62.395 120.750  1.00                 N  
ATOM   2447  CA  CYS A 424     -16.124  63.572 120.315  1.00                 C  
ATOM   2448  C   CYS A 424     -17.269  63.919 121.256  1.00                 C  
ATOM   2449  O   CYS A 424     -18.230  63.162 121.380  1.00                 O  
ATOM   2450  CB  CYS A 424     -16.675  63.366 118.903  1.00                 C  
ATOM   2451  SG  CYS A 424     -17.572  64.787 118.236  1.00                 S  
ATOM   2452  N   ARG A 425     -17.147  65.060 121.926  1.00                 N  
ATOM   2453  CA  ARG A 425     -18.174  65.537 122.844  1.00                 C  
ATOM   2454  C   ARG A 425     -19.106  66.606 122.254  1.00                 C  
ATOM   2455  O   ARG A 425     -19.906  67.189 122.983  1.00                 O  
ATOM   2456  CB  ARG A 425     -17.536  66.105 124.114  1.00                 C  
ATOM   2457  CD  ARG A 425     -16.062  65.715 126.107  1.00                 C  
ATOM   2458  NE  ARG A 425     -15.488  64.727 127.018  1.00                 N  
ATOM   2459  CG  ARG A 425     -16.847  65.064 124.981  1.00                 C  
ATOM   2460  CZ  ARG A 425     -14.390  64.024 126.761  1.00                 C  
ATOM   2461  NH1 ARG A 425     -13.941  63.147 127.648  1.00                 N  
ATOM   2462  NH2 ARG A 425     -13.743  64.199 125.616  1.00                 N  
ATOM   2463  N   ASN A 426     -18.980  66.894 120.959  1.00                 N  
ATOM   2464  CA  ASN A 426     -19.817  67.910 120.305  1.00                 C  
ATOM   2465  C   ASN A 426     -20.758  67.335 119.241  1.00                 C  
ATOM   2466  O   ASN A 426     -20.395  66.403 118.527  1.00                 O  
ATOM   2467  CB  ASN A 426     -18.945  68.997 119.674  1.00                 C  
ATOM   2468  CG  ASN A 426     -19.762  70.130 119.084  1.00                 C  
ATOM   2469  OD1 ASN A 426     -20.013  70.165 117.880  1.00                 O  
ATOM   2470  ND2 ASN A 426     -20.180  71.062 119.934  1.00                 N  
ATOM   2471  N   ASN A 427     -21.960  67.902 119.126  1.00                 N  
ATOM   2472  CA  ASN A 427     -22.950  67.396 118.169  1.00                 C  
ATOM   2473  C   ASN A 427     -23.016  68.140 116.829  1.00                 C  
ATOM   2474  O   ASN A 427     -23.881  67.852 116.007  1.00                 O  
ATOM   2475  CB  ASN A 427     -24.349  67.406 118.789  1.00                 C  
ATOM   2476  CG  ASN A 427     -24.496  66.396 119.910  1.00                 C  
ATOM   2477  OD1 ASN A 427     -24.021  65.265 119.806  1.00                 O  
ATOM   2478  ND2 ASN A 427     -25.158  66.802 120.987  1.00                 N  
ATOM   2479  N   SER A 428     -22.145  69.121 116.623  1.00                 N  
ATOM   2480  CA  SER A 428     -22.028  69.752 115.309  1.00                 C  
ATOM   2481  C   SER A 428     -20.852  69.186 114.510  1.00                 C  
ATOM   2482  O   SER A 428     -20.581  69.621 113.392  1.00                 O  
ATOM   2483  CB  SER A 428     -21.872  71.267 115.454  1.00                 C  
ATOM   2484  OG  SER A 428     -23.022  71.844 116.049  1.00                 O  
ATOM   2485  N   ALA A 429     -20.148  68.222 115.091  1.00                 N  
ATOM   2486  CA  ALA A 429     -18.925  67.706 114.489  1.00                 C  
ATOM   2487  C   ALA A 429     -19.183  66.809 113.280  1.00                 C  
ATOM   2488  O   ALA A 429     -20.218  66.152 113.186  1.00                 O  
ATOM   2489  CB  ALA A 429     -18.114  66.932 115.517  1.00                 C  
ATOM   2490  N   GLN A 430     -18.236  66.803 112.348  1.00                 N  
ATOM   2491  CA  GLN A 430     -18.220  65.823 111.268  1.00                 C  
ATOM   2492  C   GLN A 430     -16.827  65.231 111.164  1.00                 C  
ATOM   2493  O   GLN A 430     -15.876  65.917 110.788  1.00                 O  
ATOM   2494  CB  GLN A 430     -18.648  66.471 109.950  1.00                 C  
ATOM   2495  CD  GLN A 430     -19.619  64.400 108.879  1.00                 C  
ATOM   2496  CG  GLN A 430     -18.617  65.530 108.757  1.00                 C  
ATOM   2497  OE1 GLN A 430     -20.827  64.632 108.941  1.00                 O  
ATOM   2498  NE2 GLN A 430     -19.121  63.170 108.915  1.00                 N  
ATOM   2499  N   LEU A 431     -16.717  63.947 111.479  1.00                 N  
ATOM   2500  CA  LEU A 431     -15.429  63.278 111.500  1.00                 C  
ATOM   2501  C   LEU A 431     -15.487  62.037 110.635  1.00                 C  
ATOM   2502  O   LEU A 431     -16.431  61.257 110.725  1.00                 O  
ATOM   2503  CB  LEU A 431     -15.032  62.925 112.935  1.00                 C  
ATOM   2504  CG  LEU A 431     -13.630  62.344 113.127  1.00                 C  
ATOM   2505  CD1 LEU A 431     -13.143  62.572 114.550  1.00                 C  
ATOM   2506  CD2 LEU A 431     -13.612  60.860 112.793  1.00                 C  
ATOM   2507  N   GLU A 432     -14.480  61.856 109.793  1.00                 N  
ATOM   2508  CA  GLU A 432     -14.370  60.633 109.016  1.00                 C  
ATOM   2509  C   GLU A 432     -12.984  60.029 109.196  1.00                 C  
ATOM   2510  O   GLU A 432     -11.973  60.726 109.112  1.00                 O  
ATOM   2511  CB  GLU A 432     -14.653  60.910 107.538  1.00                 C  
ATOM   2512  CD  GLU A 432     -14.956  59.976 105.211  1.00                 C  
ATOM   2513  CG  GLU A 432     -14.609  59.673 106.656  1.00                 C  
ATOM   2514  OE1 GLU A 432     -15.319  61.134 104.917  1.00                 O  
ATOM   2515  OE2 GLU A 432     -14.865  59.054 104.373  1.00                 O  
ATOM   2516  N   HIS A 433     -12.943  58.731 109.459  1.00                 N  
ATOM   2517  CA  HIS A 433     -11.681  58.046 109.658  1.00                 C  
ATOM   2518  C   HIS A 433     -11.628  56.795 108.808  1.00                 C  
ATOM   2519  O   HIS A 433     -12.494  55.937 108.929  1.00                 O  
ATOM   2520  CB  HIS A 433     -11.485  57.702 111.136  1.00                 C  
ATOM   2521  CG  HIS A 433     -10.174  57.045 111.435  1.00                 C  
ATOM   2522  ND1 HIS A 433      -8.976  57.725 111.399  1.00                 N  
ATOM   2523  CE1 HIS A 433      -7.980  56.876 111.710  1.00                 C  
ATOM   2524  CD2 HIS A 433      -9.744  55.704 111.805  1.00                 C  
ATOM   2525  NE2 HIS A 433      -8.434  55.662 111.955  1.00                 N  
ATOM   2526  N   GLU A 434     -10.614  56.689 107.956  1.00                 N  
ATOM   2527  CA  GLU A 434     -10.419  55.492 107.151  1.00                 C  
ATOM   2528  C   GLU A 434      -9.085  54.838 107.476  1.00                 C  
ATOM   2529  O   GLU A 434      -8.127  55.516 107.850  1.00                 O  
ATOM   2530  CB  GLU A 434     -10.496  55.830 105.661  1.00                 C  
ATOM   2531  CD  GLU A 434     -11.895  56.660 103.728  1.00                 C  
ATOM   2532  CG  GLU A 434     -11.852  56.350 105.211  1.00                 C  
ATOM   2533  OE1 GLU A 434     -10.818  56.687 103.096  1.00                 O  
ATOM   2534  OE2 GLU A 434     -13.005  56.876 103.198  1.00                 O  
ATOM   2535  N   ALA A 435      -9.021  53.521 107.318  1.00                 N  
ATOM   2536  CA  ALA A 435      -7.759  52.801 107.417  1.00                 C  
ATOM   2537  C   ALA A 435      -7.749  51.649 106.427  1.00                 C  
ATOM   2538  O   ALA A 435      -8.768  50.988 106.245  1.00                 O  
ATOM   2539  CB  ALA A 435      -7.545  52.299 108.837  1.00                 C  
ATOM   2540  N   THR A 436      -6.603  51.413 105.791  1.00                 N  
ATOM   2541  CA  THR A 436      -6.504  50.419 104.726  1.00                 C  
ATOM   2542  C   THR A 436      -5.158  49.700 104.736  1.00                 C  
ATOM   2543  O   THR A 436      -4.130  50.294 105.056  1.00                 O  
ATOM   2544  CB  THR A 436      -6.718  51.054 103.340  1.00                 C  
ATOM   2545  OG1 THR A 436      -5.686  52.016 103.086  1.00                 O  
ATOM   2546  CG2 THR A 436      -8.065  51.759 103.279  1.00                 C  
ATOM   2547  N   THR A 437      -5.175  48.421 104.373  1.00                 N  
ATOM   2548  CA  THR A 437      -3.976  47.594 104.349  1.00                 C  
ATOM   2549  C   THR A 437      -3.514  47.317 102.920  1.00                 C  
ATOM   2550  O   THR A 437      -4.322  46.996 102.051  1.00                 O  
ATOM   2551  CB  THR A 437      -4.199  46.255 105.076  1.00                 C  
ATOM   2552  OG1 THR A 437      -4.530  46.502 106.448  1.00                 O  
ATOM   2553  CG2 THR A 437      -2.940  45.404 105.024  1.00                 C  
ATOM   2554  N   SER A 438      -2.213  47.442 102.682  1.00                 N  
ATOM   2555  CA  SER A 438      -1.650  47.189 101.362  1.00                 C  
ATOM   2556  C   SER A 438      -0.427  46.290 101.454  1.00                 C  
ATOM   2557  O   SER A 438       0.116  46.072 102.538  1.00                 O  
ATOM   2558  CB  SER A 438      -1.285  48.506 100.674  1.00                 C  
ATOM   2559  OG  SER A 438      -0.242  49.171 101.365  1.00                 O  
ATOM   2560  N   ARG A 439       0.012  45.779 100.309  1.00                 N  
ATOM   2561  CA  ARG A 439       1.168  44.895 100.266  1.00                 C  
ATOM   2562  C   ARG A 439       1.889  44.960  98.926  1.00                 C  
ATOM   2563  O   ARG A 439       1.363  45.486  97.945  1.00                 O  
ATOM   2564  CB  ARG A 439       0.750  43.452 100.553  1.00                 C  
ATOM   2565  CD  ARG A 439      -0.597  41.443  99.880  1.00                 C  
ATOM   2566  NE  ARG A 439      -1.419  40.823  98.844  1.00                 N  
ATOM   2567  CG  ARG A 439      -0.154  42.845  99.492  1.00                 C  
ATOM   2568  CZ  ARG A 439      -1.944  39.606  98.936  1.00                 C  
ATOM   2569  NH1 ARG A 439      -2.679  39.123  97.943  1.00                 N  
ATOM   2570  NH2 ARG A 439      -1.734  38.873 100.022  1.00                 N  
ATOM   2571  N   ILE A 440       3.109  44.438  98.903  1.00                 N  
ATOM   2572  CA  ILE A 440       3.778  44.136  97.650  1.00                 C  
ATOM   2573  C   ILE A 440       3.555  42.662  97.333  1.00                 C  
ATOM   2574  O   ILE A 440       4.027  41.787  98.052  1.00                 O  
ATOM   2575  CB  ILE A 440       5.278  44.477  97.715  1.00                 C  
ATOM   2576  CD1 ILE A 440       6.910  46.341  98.314  1.00                 C  
ATOM   2577  CG1 ILE A 440       5.475  45.963  98.018  1.00                 C  
ATOM   2578  CG2 ILE A 440       5.975  44.063  96.427  1.00                 C  
ATOM   2579  N   GLY A 441       2.816  42.390  96.266  1.00                 N  
ATOM   2580  CA  GLY A 441       2.493  41.021  95.912  1.00                 C  
ATOM   2581  C   GLY A 441       3.516  40.378  94.997  1.00                 C  
ATOM   2582  O   GLY A 441       4.301  41.071  94.347  1.00                 O  
ATOM   2583  N   GLU A 442       3.504  39.048  94.950  1.00                 N  
ATOM   2584  CA  GLU A 442       4.386  38.302  94.060  1.00                 C  
ATOM   2585  C   GLU A 442       4.215  38.756  92.616  1.00                 C  
ATOM   2586  O   GLU A 442       5.192  39.010  91.914  1.00                 O  
ATOM   2587  CB  GLU A 442       4.118  36.800  94.175  1.00                 C  
ATOM   2588  CD  GLU A 442       4.747  34.458  93.470  1.00                 C  
ATOM   2589  CG  GLU A 442       5.021  35.940  93.306  1.00                 C  
ATOM   2590  OE1 GLU A 442       3.836  34.104  94.248  1.00                 O  
ATOM   2591  OE2 GLU A 442       5.445  33.650  92.821  1.00                 O  
ATOM   2592  N   ASP A 443       2.965  38.869  92.185  1.00                 N  
ATOM   2593  CA  ASP A 443       2.669  39.168  90.793  1.00                 C  
ATOM   2594  C   ASP A 443       3.046  40.595  90.394  1.00                 C  
ATOM   2595  O   ASP A 443       3.464  40.827  89.260  1.00                 O  
ATOM   2596  CB  ASP A 443       1.184  38.944  90.501  1.00                 C  
ATOM   2597  CG  ASP A 443       0.806  37.476  90.494  1.00                 C  
ATOM   2598  OD1 ASP A 443       1.721  36.628  90.440  1.00                 O  
ATOM   2599  OD2 ASP A 443      -0.405  37.174  90.543  1.00                 O  
ATOM   2600  N   GLN A 444       2.911  41.545  91.315  1.00                 N  
ATOM   2601  CA  GLN A 444       3.355  42.911  91.046  1.00                 C  
ATOM   2602  C   GLN A 444       4.863  42.927  90.870  1.00                 C  
ATOM   2603  O   GLN A 444       5.400  43.540  89.939  1.00                 O  
ATOM   2604  CB  GLN A 444       2.926  43.847  92.178  1.00                 C  
ATOM   2605  CD  GLN A 444       1.028  44.939  93.437  1.00                 C  
ATOM   2606  CG  GLN A 444       1.429  44.102  92.238  1.00                 C  
ATOM   2607  OE1 GLN A 444       1.488  44.702  94.553  1.00                 O  
ATOM   2608  NE2 GLN A 444       0.167  45.924  93.208  1.00                 N  
ATOM   2609  N   LEU A 445       5.538  42.237  91.783  1.00                 N  
ATOM   2610  CA  LEU A 445       6.988  42.200  91.807  1.00                 C  
ATOM   2611  C   LEU A 445       7.529  41.577  90.529  1.00                 C  
ATOM   2612  O   LEU A 445       8.383  42.159  89.861  1.00                 O  
ATOM   2613  CB  LEU A 445       7.484  41.424  93.029  1.00                 C  
ATOM   2614  CG  LEU A 445       9.000  41.264  93.161  1.00                 C  
ATOM   2615  CD1 LEU A 445       9.675  42.622  93.285  1.00                 C  
ATOM   2616  CD2 LEU A 445       9.346  40.390  94.356  1.00                 C  
ATOM   2617  N   PHE A 446       7.013  40.403  90.182  1.00                 N  
ATOM   2618  CA  PHE A 446       7.437  39.722  88.966  1.00                 C  
ATOM   2619  C   PHE A 446       7.085  40.529  87.725  1.00                 C  
ATOM   2620  O   PHE A 446       7.841  40.538  86.758  1.00                 O  
ATOM   2621  CB  PHE A 446       6.802  38.332  88.881  1.00                 C  
ATOM   2622  CG  PHE A 446       7.202  37.557  87.658  1.00                 C  
ATOM   2623  CZ  PHE A 446       7.937  36.124  85.393  1.00                 C  
ATOM   2624  CD1 PHE A 446       8.431  36.923  87.594  1.00                 C  
ATOM   2625  CE1 PHE A 446       8.799  36.210  86.469  1.00                 C  
ATOM   2626  CD2 PHE A 446       6.350  37.462  86.572  1.00                 C  
ATOM   2627  CE2 PHE A 446       6.718  36.749  85.447  1.00                 C  
ATOM   2628  N   TYR A 447       5.936  41.197  87.747  1.00                 N  
ATOM   2629  CA  TYR A 447       5.548  42.043  86.624  1.00                 C  
ATOM   2630  C   TYR A 447       6.575  43.145  86.427  1.00                 C  
ATOM   2631  O   TYR A 447       6.909  43.497  85.298  1.00                 O  
ATOM   2632  CB  TYR A 447       4.156  42.635  86.855  1.00                 C  
ATOM   2633  CG  TYR A 447       3.675  43.524  85.731  1.00                 C  
ATOM   2634  OH  TYR A 447       2.346  45.956  82.631  1.00                 O  
ATOM   2635  CZ  TYR A 447       2.786  45.153  83.658  1.00                 C  
ATOM   2636  CD1 TYR A 447       3.172  42.978  84.557  1.00                 C  
ATOM   2637  CE1 TYR A 447       2.729  43.783  83.525  1.00                 C  
ATOM   2638  CD2 TYR A 447       3.724  44.908  85.847  1.00                 C  
ATOM   2639  CE2 TYR A 447       3.286  45.728  84.825  1.00                 C  
ATOM   2640  N   CYS A 448       7.084  43.682  87.529  1.00                 N  
ATOM   2641  CA  CYS A 448       8.142  44.678  87.437  1.00                 C  
ATOM   2642  C   CYS A 448       9.445  44.067  86.912  1.00                 C  
ATOM   2643  O   CYS A 448      10.091  44.641  86.033  1.00                 O  
ATOM   2644  CB  CYS A 448       8.385  45.329  88.800  1.00                 C  
ATOM   2645  SG  CYS A 448       7.046  46.404  89.364  1.00                 S  
ATOM   2646  N   LEU A 449       9.822  42.906  87.449  1.00                 N  
ATOM   2647  CA  LEU A 449      11.064  42.237  87.058  1.00                 C  
ATOM   2648  C   LEU A 449      11.106  41.948  85.565  1.00                 C  
ATOM   2649  O   LEU A 449      12.095  42.236  84.891  1.00                 O  
ATOM   2650  CB  LEU A 449      11.240  40.934  87.840  1.00                 C  
ATOM   2651  CG  LEU A 449      12.478  40.102  87.501  1.00                 C  
ATOM   2652  CD1 LEU A 449      13.749  40.884  87.795  1.00                 C  
ATOM   2653  CD2 LEU A 449      12.473  38.791  88.274  1.00                 C  
ATOM   2654  N   GLN A 450      10.018  41.379  85.057  1.00                 N  
ATOM   2655  CA  GLN A 450       9.935  40.952  83.664  1.00                 C  
ATOM   2656  C   GLN A 450      10.099  42.137  82.709  1.00                 C  
ATOM   2657  O   GLN A 450      10.468  41.961  81.547  1.00                 O  
ATOM   2658  CB  GLN A 450       8.604  40.246  83.398  1.00                 C  
ATOM   2659  CD  GLN A 450       6.085  40.407  83.306  1.00                 C  
ATOM   2660  CG  GLN A 450       7.389  41.155  83.496  1.00                 C  
ATOM   2661  OE1 GLN A 450       5.749  39.998  82.195  1.00                 O  
ATOM   2662  NE2 GLN A 450       5.344  40.225  84.393  1.00                 N  
ATOM   2663  N   ARG A 451       9.847  43.344  83.207  1.00                 N  
ATOM   2664  CA  ARG A 451      10.094  44.550  82.424  1.00                 C  
ATOM   2665  C   ARG A 451      11.523  45.057  82.627  1.00                 C  
ATOM   2666  O   ARG A 451      11.886  46.123  82.128  1.00                 O  
ATOM   2667  CB  ARG A 451       9.091  45.644  82.795  1.00                 C  
ATOM   2668  CD  ARG A 451       6.718  46.462  82.790  1.00                 C  
ATOM   2669  NE  ARG A 451       5.328  46.157  82.459  1.00                 N  
ATOM   2670  CG  ARG A 451       7.658  45.336  82.393  1.00                 C  
ATOM   2671  CZ  ARG A 451       4.766  46.418  81.284  1.00                 C  
ATOM   2672  NH1 ARG A 451       3.495  46.106  81.073  1.00                 N  
ATOM   2673  NH2 ARG A 451       5.476  46.991  80.322  1.00                 N  
ATOM   2674  N   GLY A 452      12.323  44.296  83.371  1.00                 N  
ATOM   2675  CA  GLY A 452      13.747  44.567  83.485  1.00                 C  
ATOM   2676  C   GLY A 452      14.161  45.344  84.717  1.00                 C  
ATOM   2677  O   GLY A 452      15.329  45.706  84.870  1.00                 O  
ATOM   2678  N   ILE A 453      13.205  45.603  85.600  1.00                 N  
ATOM   2679  CA  ILE A 453      13.493  46.334  86.824  1.00                 C  
ATOM   2680  C   ILE A 453      13.937  45.369  87.919  1.00                 C  
ATOM   2681  O   ILE A 453      13.319  44.325  88.120  1.00                 O  
ATOM   2682  CB  ILE A 453      12.276  47.153  87.292  1.00                 C  
ATOM   2683  CD1 ILE A 453      10.578  48.882  86.500  1.00                 C  
ATOM   2684  CG1 ILE A 453      11.908  48.207  86.245  1.00                 C  
ATOM   2685  CG2 ILE A 453      12.545  47.777  88.653  1.00                 C  
ATOM   2686  N   SER A 454      15.013  45.716  88.618  1.00                 N  
ATOM   2687  CA  SER A 454      15.517  44.881  89.704  1.00                 C  
ATOM   2688  C   SER A 454      14.507  44.842  90.842  1.00                 C  
ATOM   2689  O   SER A 454      13.649  45.716  90.934  1.00                 O  
ATOM   2690  CB  SER A 454      16.868  45.402  90.198  1.00                 C  
ATOM   2691  OG  SER A 454      16.726  46.655  90.844  1.00                 O  
ATOM   2692  N   GLU A 455      14.594  43.829  91.700  1.00                 N  
ATOM   2693  CA  GLU A 455      13.665  43.724  92.827  1.00                 C  
ATOM   2694  C   GLU A 455      13.756  44.954  93.728  1.00                 C  
ATOM   2695  O   GLU A 455      12.755  45.429  94.274  1.00                 O  
ATOM   2696  CB  GLU A 455      13.946  42.456  93.636  1.00                 C  
ATOM   2697  CD  GLU A 455      13.923  39.932  93.727  1.00                 C  
ATOM   2698  CG  GLU A 455      13.590  41.167  92.914  1.00                 C  
ATOM   2699  OE1 GLU A 455      14.758  40.037  94.651  1.00                 O  
ATOM   2700  OE2 GLU A 455      13.351  38.860  93.441  1.00                 O  
ATOM   2701  N   GLU A 456      14.969  45.478  93.845  1.00                 N  
ATOM   2702  CA  GLU A 456      15.243  46.623  94.696  1.00                 C  
ATOM   2703  C   GLU A 456      14.474  47.838  94.234  1.00                 C  
ATOM   2704  O   GLU A 456      13.677  48.432  94.973  1.00                 O  
ATOM   2705  CB  GLU A 456      16.742  46.927  94.719  1.00                 C  
ATOM   2706  CD  GLU A 456      17.873  44.679  94.495  1.00                 C  
ATOM   2707  CG  GLU A 456      17.581  45.858  95.402  1.00                 C  
ATOM   2708  OE1 GLU A 456      17.439  44.709  93.324  1.00                 O  
ATOM   2709  OE2 GLU A 456      18.535  43.725  94.955  1.00                 O  
ATOM   2710  N   ASP A 457      14.753  48.206  92.991  1.00                 N  
ATOM   2711  CA  ASP A 457      14.169  49.384  92.396  1.00                 C  
ATOM   2712  C   ASP A 457      12.659  49.223  92.340  1.00                 C  
ATOM   2713  O   ASP A 457      11.927  50.189  92.505  1.00                 O  
ATOM   2714  CB  ASP A 457      14.748  49.623  91.000  1.00                 C  
ATOM   2715  CG  ASP A 457      16.185  50.106  91.040  1.00                 C  
ATOM   2716  OD1 ASP A 457      16.644  50.514  92.128  1.00                 O  
ATOM   2717  OD2 ASP A 457      16.851  50.077  89.984  1.00                 O  
ATOM   2718  N   ALA A 458      12.202  47.995  92.115  1.00                 N  
ATOM   2719  CA  ALA A 458      10.776  47.705  92.075  1.00                 C  
ATOM   2720  C   ALA A 458      10.130  48.013  93.421  1.00                 C  
ATOM   2721  O   ALA A 458       9.131  48.728  93.486  1.00                 O  
ATOM   2722  CB  ALA A 458      10.541  46.252  91.693  1.00                 C  
ATOM   2723  N   ILE A 459      10.711  47.486  94.494  1.00                 N  
ATOM   2724  CA  ILE A 459      10.180  47.710  95.839  1.00                 C  
ATOM   2725  C   ILE A 459      10.214  49.197  96.216  1.00                 C  
ATOM   2726  O   ILE A 459       9.234  49.742  96.741  1.00                 O  
ATOM   2727  CB  ILE A 459      10.948  46.891  96.893  1.00                 C  
ATOM   2728  CD1 ILE A 459      11.604  44.506  97.508  1.00                 C  
ATOM   2729  CG1 ILE A 459      10.680  45.396  96.707  1.00                 C  
ATOM   2730  CG2 ILE A 459      10.593  47.361  98.295  1.00                 C  
ATOM   2731  N   SER A 460      11.333  49.853  95.919  1.00                 N  
ATOM   2732  CA  SER A 460      11.472  51.288  96.144  1.00                 C  
ATOM   2733  C   SER A 460      10.388  52.077  95.409  1.00                 C  
ATOM   2734  O   SER A 460       9.791  53.005  95.956  1.00                 O  
ATOM   2735  CB  SER A 460      12.856  51.768  95.702  1.00                 C  
ATOM   2736  OG  SER A 460      13.873  51.211  96.516  1.00                 O  
ATOM   2737  N   MET A 461      10.139  51.680  94.167  1.00                 N  
ATOM   2738  CA  MET A 461       9.170  52.331  93.296  1.00                 C  
ATOM   2739  C   MET A 461       7.749  52.185  93.823  1.00                 C  
ATOM   2740  O   MET A 461       7.024  53.176  93.974  1.00                 O  
ATOM   2741  CB  MET A 461       9.256  51.761  91.879  1.00                 C  
ATOM   2742  SD  MET A 461       8.383  51.661  89.251  1.00                 S  
ATOM   2743  CE  MET A 461       7.641  50.057  89.543  1.00                 C  
ATOM   2744  CG  MET A 461       8.280  52.389  90.897  1.00                 C  
ATOM   2745  N   ILE A 462       7.360  50.941  94.094  1.00                 N  
ATOM   2746  CA  ILE A 462       6.034  50.641  94.617  1.00                 C  
ATOM   2747  C   ILE A 462       5.775  51.382  95.928  1.00                 C  
ATOM   2748  O   ILE A 462       4.727  52.025  96.090  1.00                 O  
ATOM   2749  CB  ILE A 462       5.839  49.128  94.827  1.00                 C  
ATOM   2750  CD1 ILE A 462       5.921  46.897  93.595  1.00                 C  
ATOM   2751  CG1 ILE A 462       5.811  48.402  93.480  1.00                 C  
ATOM   2752  CG2 ILE A 462       4.582  48.860  95.641  1.00                 C  
ATOM   2753  N   VAL A 463       6.730  51.309  96.855  1.00                 N  
ATOM   2754  CA  VAL A 463       6.576  52.008  98.127  1.00                 C  
ATOM   2755  C   VAL A 463       6.462  53.515  97.906  1.00                 C  
ATOM   2756  O   VAL A 463       5.590  54.165  98.488  1.00                 O  
ATOM   2757  CB  VAL A 463       7.744  51.704  99.083  1.00                 C  
ATOM   2758  CG1 VAL A 463       7.678  52.603 100.308  1.00                 C  
ATOM   2759  CG2 VAL A 463       7.730  50.239  99.492  1.00                 C  
ATOM   2760  N   ASN A 464       7.324  54.066  97.054  1.00                 N  
ATOM   2761  CA  ASN A 464       7.266  55.495  96.755  1.00                 C  
ATOM   2762  C   ASN A 464       5.906  55.892  96.199  1.00                 C  
ATOM   2763  O   ASN A 464       5.432  57.006  96.432  1.00                 O  
ATOM   2764  CB  ASN A 464       8.377  55.883  95.778  1.00                 C  
ATOM   2765  CG  ASN A 464       9.746  55.903  96.430  1.00                 C  
ATOM   2766  OD1 ASN A 464       9.860  55.986  97.653  1.00                 O  
ATOM   2767  ND2 ASN A 464      10.790  55.827  95.613  1.00                 N  
ATOM   2768  N   GLY A 465       5.272  54.973  95.478  1.00                 N  
ATOM   2769  CA  GLY A 465       3.937  55.216  94.959  1.00                 C  
ATOM   2770  C   GLY A 465       2.911  55.221  96.073  1.00                 C  
ATOM   2771  O   GLY A 465       2.000  56.049  96.093  1.00                 O  
ATOM   2772  N   PHE A 466       3.068  54.286  97.004  1.00                 N  
ATOM   2773  CA  PHE A 466       2.214  54.195  98.189  1.00                 C  
ATOM   2774  C   PHE A 466       2.263  55.474  99.034  1.00                 C  
ATOM   2775  O   PHE A 466       1.264  55.863  99.639  1.00                 O  
ATOM   2776  CB  PHE A 466       2.618  52.996  99.050  1.00                 C  
ATOM   2777  CG  PHE A 466       1.756  52.805 100.265  1.00                 C  
ATOM   2778  CZ  PHE A 466       0.166  52.453 102.518  1.00                 C  
ATOM   2779  CD1 PHE A 466       0.503  52.227 100.159  1.00                 C  
ATOM   2780  CE1 PHE A 466      -0.290  52.050 101.277  1.00                 C  
ATOM   2781  CD2 PHE A 466       2.198  53.203 101.514  1.00                 C  
ATOM   2782  CE2 PHE A 466       1.405  53.027 102.632  1.00                 C  
ATOM   2783  N   CYS A 467       3.424  56.126  99.056  1.00                 N  
ATOM   2784  CA  CYS A 467       3.650  57.305  99.897  1.00                 C  
ATOM   2785  C   CYS A 467       3.447  58.634  99.175  1.00                 C  
ATOM   2786  O   CYS A 467       3.657  59.698  99.763  1.00                 O  
ATOM   2787  CB  CYS A 467       5.064  57.283 100.482  1.00                 C  
ATOM   2788  SG  CYS A 467       5.388  55.899 101.599  1.00                 S  
ATOM   2789  N   LYS A 468       3.048  58.562  97.907  1.00                 N  
ATOM   2790  CA  LYS A 468       2.927  59.728  97.028  1.00                 C  
ATOM   2791  C   LYS A 468       2.164  60.898  97.660  1.00                 C  
ATOM   2792  O   LYS A 468       2.602  62.054  97.592  1.00                 O  
ATOM   2793  CB  LYS A 468       2.236  59.342  95.718  1.00                 C  
ATOM   2794  CD  LYS A 468       1.469  60.019  93.427  1.00                 C  
ATOM   2795  CE  LYS A 468       1.299  61.172  92.450  1.00                 C  
ATOM   2796  CG  LYS A 468       2.102  60.487  94.727  1.00                 C  
ATOM   2797  NZ  LYS A 468       0.679  60.728  91.171  1.00                 N  
ATOM   2798  N   ASP A 469       1.042  60.582  98.301  1.00                 N  
ATOM   2799  CA  ASP A 469       0.170  61.588  98.905  1.00                 C  
ATOM   2800  C   ASP A 469       0.806  62.360 100.069  1.00                 C  
ATOM   2801  O   ASP A 469       0.369  63.464 100.393  1.00                 O  
ATOM   2802  CB  ASP A 469      -1.124  60.944  99.406  1.00                 C  
ATOM   2803  CG  ASP A 469      -2.039  60.519  98.274  1.00                 C  
ATOM   2804  OD1 ASP A 469      -1.813  60.962  97.129  1.00                 O  
ATOM   2805  OD2 ASP A 469      -2.983  59.743  98.533  1.00                 O  
ATOM   2806  N   VAL A 470       1.825  61.782 100.698  1.00                 N  
ATOM   2807  CA  VAL A 470       2.543  62.470 101.769  1.00                 C  
ATOM   2808  C   VAL A 470       3.687  63.304 101.198  1.00                 C  
ATOM   2809  O   VAL A 470       3.751  64.514 101.416  1.00                 O  
ATOM   2810  CB  VAL A 470       3.084  61.477 102.815  1.00                 C  
ATOM   2811  CG1 VAL A 470       3.946  62.199 103.839  1.00                 C  
ATOM   2812  CG2 VAL A 470       1.938  60.746 103.498  1.00                 C  
ATOM   2813  N   PHE A 471       4.603  62.641 100.499  1.00                 N  
ATOM   2814  CA  PHE A 471       5.724  63.309  99.841  1.00                 C  
ATOM   2815  C   PHE A 471       5.293  64.521  99.007  1.00                 C  
ATOM   2816  O   PHE A 471       6.060  65.476  98.857  1.00                 O  
ATOM   2817  CB  PHE A 471       6.480  62.328  98.943  1.00                 C  
ATOM   2818  CG  PHE A 471       7.317  61.336  99.698  1.00                 C  
ATOM   2819  CZ  PHE A 471       8.869  59.506 101.101  1.00                 C  
ATOM   2820  CD1 PHE A 471       7.317  59.997  99.347  1.00                 C  
ATOM   2821  CE1 PHE A 471       8.087  59.085 100.042  1.00                 C  
ATOM   2822  CD2 PHE A 471       8.106  61.741 100.761  1.00                 C  
ATOM   2823  CE2 PHE A 471       8.876  60.829 101.456  1.00                 C  
ATOM   2824  N   SER A 472       4.081  64.476  98.456  1.00                 N  
ATOM   2825  CA  SER A 472       3.488  65.661  97.838  1.00                 C  
ATOM   2826  C   SER A 472       3.577  66.888  98.752  1.00                 C  
ATOM   2827  O   SER A 472       3.870  67.994  98.296  1.00                 O  
ATOM   2828  CB  SER A 472       2.026  65.399  97.470  1.00                 C  
ATOM   2829  OG  SER A 472       1.924  64.415  96.455  1.00                 O  
ATOM   2830  N   GLU A 473       3.339  66.677 100.045  1.00                 N  
ATOM   2831  CA  GLU A 473       3.241  67.771 101.009  1.00                 C  
ATOM   2832  C   GLU A 473       4.591  68.287 101.498  1.00                 C  
ATOM   2833  O   GLU A 473       4.655  69.299 102.194  1.00                 O  
ATOM   2834  CB  GLU A 473       2.415  67.343 102.223  1.00                 C  
ATOM   2835  CD  GLU A 473       0.195  68.251 101.432  1.00                 C  
ATOM   2836  CG  GLU A 473       0.961  67.032 101.906  1.00                 C  
ATOM   2837  OE1 GLU A 473       0.317  69.316 102.072  1.00                 O  
ATOM   2838  OE2 GLU A 473      -0.529  68.141 100.419  1.00                 O  
ATOM   2839  N   LEU A 474       5.665  67.591 101.143  1.00                 N  
ATOM   2840  CA  LEU A 474       7.008  68.056 101.465  1.00                 C  
ATOM   2841  C   LEU A 474       7.459  69.137 100.494  1.00                 C  
ATOM   2842  O   LEU A 474       6.992  69.183  99.356  1.00                 O  
ATOM   2843  CB  LEU A 474       7.997  66.889 101.450  1.00                 C  
ATOM   2844  CG  LEU A 474       7.750  65.778 102.473  1.00                 C  
ATOM   2845  CD1 LEU A 474       8.735  64.636 102.274  1.00                 C  
ATOM   2846  CD2 LEU A 474       7.849  66.321 103.890  1.00                 C  
ATOM   2847  N   PRO A 475       8.353  70.028 100.948  1.00                 N  
ATOM   2848  CA  PRO A 475       9.079  70.864  99.988  1.00                 C  
ATOM   2849  C   PRO A 475       9.785  69.966  98.976  1.00                 C  
ATOM   2850  O   PRO A 475      10.416  68.988  99.377  1.00                 O  
ATOM   2851  CB  PRO A 475      10.064  71.652 100.854  1.00                 C  
ATOM   2852  CD  PRO A 475       8.754  70.359 102.384  1.00                 C  
ATOM   2853  CG  PRO A 475       9.428  71.691 102.203  1.00                 C  
ATOM   2854  N   LEU A 476       9.665  70.291  97.692  1.00                 N  
ATOM   2855  CA  LEU A 476      10.041  69.383  96.607  1.00                 C  
ATOM   2856  C   LEU A 476      11.451  68.794  96.731  1.00                 C  
ATOM   2857  O   LEU A 476      11.652  67.587  96.542  1.00                 O  
ATOM   2858  CB  LEU A 476       9.935  70.091  95.255  1.00                 C  
ATOM   2859  CG  LEU A 476      10.330  69.269  94.026  1.00                 C  
ATOM   2860  CD1 LEU A 476       9.420  68.059  93.874  1.00                 C  
ATOM   2861  CD2 LEU A 476      10.286  70.125  92.770  1.00                 C  
ATOM   2862  N   GLU A 477      12.419  69.646  97.052  1.00                 N  
ATOM   2863  CA  GLU A 477      13.800  69.207  97.210  1.00                 C  
ATOM   2864  C   GLU A 477      13.907  68.145  98.303  1.00                 C  
ATOM   2865  O   GLU A 477      14.567  67.113  98.130  1.00                 O  
ATOM   2866  CB  GLU A 477      14.706  70.396  97.534  1.00                 C  
ATOM   2867  CD  GLU A 477      15.748  72.561  96.754  1.00                 C  
ATOM   2868  CG  GLU A 477      14.909  71.357  96.374  1.00                 C  
ATOM   2869  OE1 GLU A 477      16.012  72.744  97.961  1.00                 O  
ATOM   2870  OE2 GLU A 477      16.142  73.321  95.845  1.00                 O  
ATOM   2871  N   PHE A 478      13.227  68.394  99.418  1.00                 N  
ATOM   2872  CA  PHE A 478      13.246  67.476 100.550  1.00                 C  
ATOM   2873  C   PHE A 478      12.363  66.265 100.288  1.00                 C  
ATOM   2874  O   PHE A 478      12.505  65.230 100.941  1.00                 O  
ATOM   2875  CB  PHE A 478      12.795  68.189 101.826  1.00                 C  
ATOM   2876  CG  PHE A 478      13.785  69.194 102.341  1.00                 C  
ATOM   2877  CZ  PHE A 478      15.622  71.048 103.298  1.00                 C  
ATOM   2878  CD1 PHE A 478      13.559  70.551 102.189  1.00                 C  
ATOM   2879  CE1 PHE A 478      14.470  71.476 102.664  1.00                 C  
ATOM   2880  CD2 PHE A 478      14.942  68.783 102.978  1.00                 C  
ATOM   2881  CE2 PHE A 478      15.853  69.707 103.453  1.00                 C  
ATOM   2882  N   ALA A 479      11.451  66.395  99.330  1.00                 N  
ATOM   2883  CA  ALA A 479      10.672  65.248  98.891  1.00                 C  
ATOM   2884  C   ALA A 479      11.600  64.279  98.167  1.00                 C  
ATOM   2885  O   ALA A 479      11.615  63.075  98.451  1.00                 O  
ATOM   2886  CB  ALA A 479       9.527  65.696  97.996  1.00                 C  
ATOM   2887  N   VAL A 480      12.396  64.821  97.250  1.00                 N  
ATOM   2888  CA  VAL A 480      13.377  64.025  96.520  1.00                 C  
ATOM   2889  C   VAL A 480      14.382  63.381  97.472  1.00                 C  
ATOM   2890  O   VAL A 480      14.650  62.174  97.392  1.00                 O  
ATOM   2891  CB  VAL A 480      14.122  64.871  95.471  1.00                 C  
ATOM   2892  CG1 VAL A 480      15.281  64.084  94.877  1.00                 C  
ATOM   2893  CG2 VAL A 480      13.168  65.327  94.378  1.00                 C  
ATOM   2894  N   GLU A 481      14.923  64.192  98.379  1.00                 N  
ATOM   2895  CA  GLU A 481      15.857  63.709  99.397  1.00                 C  
ATOM   2896  C   GLU A 481      15.259  62.552 100.206  1.00                 C  
ATOM   2897  O   GLU A 481      15.874  61.476 100.346  1.00                 O  
ATOM   2898  CB  GLU A 481      16.260  64.847 100.337  1.00                 C  
ATOM   2899  CD  GLU A 481      18.611  64.076 100.847  1.00                 C  
ATOM   2900  CG  GLU A 481      17.253  64.440 101.414  1.00                 C  
ATOM   2901  OE1 GLU A 481      18.738  64.011  99.607  1.00                 O  
ATOM   2902  OE2 GLU A 481      19.547  63.855 101.644  1.00                 O  
ATOM   2903  N   ALA A 482      14.051  62.780 100.719  1.00                 N  
ATOM   2904  CA  ALA A 482      13.325  61.773 101.485  1.00                 C  
ATOM   2905  C   ALA A 482      13.153  60.475 100.707  1.00                 C  
ATOM   2906  O   ALA A 482      13.286  59.388 101.272  1.00                 O  
ATOM   2907  CB  ALA A 482      11.961  62.304 101.900  1.00                 C  
ATOM   2908  N   GLN A 483      12.864  60.585  99.412  1.00                 N  
ATOM   2909  CA  GLN A 483      12.607  59.395  98.610  1.00                 C  
ATOM   2910  C   GLN A 483      13.881  58.614  98.283  1.00                 C  
ATOM   2911  O   GLN A 483      13.869  57.379  98.292  1.00                 O  
ATOM   2912  CB  GLN A 483      11.899  59.770  97.306  1.00                 C  
ATOM   2913  CD  GLN A 483       9.830  60.694  96.191  1.00                 C  
ATOM   2914  CG  GLN A 483      10.472  60.257  97.493  1.00                 C  
ATOM   2915  OE1 GLN A 483      10.519  61.088  95.250  1.00                 O  
ATOM   2916  NE2 GLN A 483       8.505  60.626  96.133  1.00                 N  
ATOM   2917  N   LYS A 484      14.982  59.312  98.012  1.00                 N  
ATOM   2918  CA  LYS A 484      16.245  58.606  97.794  1.00                 C  
ATOM   2919  C   LYS A 484      16.708  57.885  99.061  1.00                 C  
ATOM   2920  O   LYS A 484      17.132  56.716  99.014  1.00                 O  
ATOM   2921  CB  LYS A 484      17.328  59.578  97.323  1.00                 C  
ATOM   2922  CD  LYS A 484      18.223  61.069  95.513  1.00                 C  
ATOM   2923  CE  LYS A 484      18.012  61.598  94.103  1.00                 C  
ATOM   2924  CG  LYS A 484      17.125  60.096  95.908  1.00                 C  
ATOM   2925  NZ  LYS A 484      19.057  62.586  93.718  1.00                 N  
ATOM   2926  N   LEU A 485      16.615  58.571 100.197  1.00                 N  
ATOM   2927  CA  LEU A 485      17.042  57.955 101.450  1.00                 C  
ATOM   2928  C   LEU A 485      16.141  56.776 101.836  1.00                 C  
ATOM   2929  O   LEU A 485      16.627  55.732 102.299  1.00                 O  
ATOM   2930  CB  LEU A 485      17.055  58.989 102.578  1.00                 C  
ATOM   2931  CG  LEU A 485      18.114  60.088 102.478  1.00                 C  
ATOM   2932  CD1 LEU A 485      17.904  61.137 103.559  1.00                 C  
ATOM   2933  CD2 LEU A 485      19.513  59.498 102.578  1.00                 C  
ATOM   2934  N   LEU A 486      14.835  56.934 101.627  1.00                 N  
ATOM   2935  CA  LEU A 486      13.901  55.830 101.830  1.00                 C  
ATOM   2936  C   LEU A 486      14.299  54.648 100.955  1.00                 C  
ATOM   2937  O   LEU A 486      14.280  53.497 101.400  1.00                 O  
ATOM   2938  CB  LEU A 486      12.470  56.275 101.522  1.00                 C  
ATOM   2939  CG  LEU A 486      11.377  55.221 101.708  1.00                 C  
ATOM   2940  CD1 LEU A 486      11.334  54.740 103.151  1.00                 C  
ATOM   2941  CD2 LEU A 486      10.022  55.773 101.293  1.00                 C  
ATOM   2942  N   ALA A 487      14.671  54.947  99.713  1.00                 N  
ATOM   2943  CA  ALA A 487      15.107  53.920  98.776  1.00                 C  
ATOM   2944  C   ALA A 487      16.289  53.116  99.324  1.00                 C  
ATOM   2945  O   ALA A 487      16.225  51.879  99.417  1.00                 O  
ATOM   2946  CB  ALA A 487      15.484  54.545  97.442  1.00                 C  
ATOM   2947  N   ILE A 488      17.363  53.805  99.703  1.00                 N  
ATOM   2948  CA  ILE A 488      18.553  53.072 100.141  1.00                 C  
ATOM   2949  C   ILE A 488      18.340  52.346 101.473  1.00                 C  
ATOM   2950  O   ILE A 488      18.919  51.276 101.698  1.00                 O  
ATOM   2951  CB  ILE A 488      19.774  54.002 100.266  1.00                 C  
ATOM   2952  CD1 ILE A 488      21.366  52.350  99.154  1.00                 C  
ATOM   2953  CG1 ILE A 488      21.060  53.181 100.381  1.00                 C  
ATOM   2954  CG2 ILE A 488      19.602  54.952 101.441  1.00                 C  
ATOM   2955  N   SER A 489      17.511  52.904 102.350  1.00                 N  
ATOM   2956  CA  SER A 489      17.187  52.198 103.588  1.00                 C  
ATOM   2957  C   SER A 489      16.460  50.901 103.296  1.00                 C  
ATOM   2958  O   SER A 489      16.789  49.827 103.849  1.00                 O  
ATOM   2959  CB  SER A 489      16.340  53.084 104.504  1.00                 C  
ATOM   2960  OG  SER A 489      17.078  54.207 104.952  1.00                 O  
ATOM   2961  N   LEU A 490      15.459  51.025 102.428  1.00                 N  
ATOM   2962  CA  LEU A 490      14.713  49.880 101.953  1.00                 C  
ATOM   2963  C   LEU A 490      15.662  48.809 101.470  1.00                 C  
ATOM   2964  O   LEU A 490      15.585  47.685 101.949  1.00                 O  
ATOM   2965  CB  LEU A 490      13.751  50.293 100.837  1.00                 C  
ATOM   2966  CG  LEU A 490      12.566  51.166 101.252  1.00                 C  
ATOM   2967  CD1 LEU A 490      11.804  51.656 100.030  1.00                 C  
ATOM   2968  CD2 LEU A 490      11.636  50.404 102.184  1.00                 C  
ATOM   2969  N   GLU A 491      16.571  49.139 100.549  1.00                 N  
ATOM   2970  CA  GLU A 491      17.476  48.088 100.072  1.00                 C  
ATOM   2971  C   GLU A 491      18.247  47.502 101.222  1.00                 C  
ATOM   2972  O   GLU A 491      18.164  46.292 101.424  1.00                 O  
ATOM   2973  CB  GLU A 491      18.431  48.643  99.013  1.00                 C  
ATOM   2974  CD  GLU A 491      20.269  48.182  97.343  1.00                 C  
ATOM   2975  CG  GLU A 491      19.373  47.607  98.423  1.00                 C  
ATOM   2976  OE1 GLU A 491      20.163  49.395  97.067  1.00                 O  
ATOM   2977  OE2 GLU A 491      21.077  47.419  96.773  1.00                 O  
ATOM   2978  N   HIS A 492      18.970  48.330 101.978  1.00                 N  
ATOM   2979  CA  HIS A 492      19.877  47.771 102.979  1.00                 C  
ATOM   2980  C   HIS A 492      19.171  46.790 103.916  1.00                 C  
ATOM   2981  O   HIS A 492      19.658  45.670 104.092  1.00                 O  
ATOM   2982  CB  HIS A 492      20.521  48.888 103.802  1.00                 C  
ATOM   2983  CG  HIS A 492      21.453  48.396 104.865  1.00                 C  
ATOM   2984  ND1 HIS A 492      22.704  47.893 104.584  1.00                 N  
ATOM   2985  CE1 HIS A 492      23.301  47.533 105.734  1.00                 C  
ATOM   2986  CD2 HIS A 492      21.405  48.281 106.316  1.00                 C  
ATOM   2987  NE2 HIS A 492      22.527  47.764 106.777  1.00                 N  
ATOM   2988  N   SER A 493      18.018  47.150 104.480  1.00                 N  
ATOM   2989  CA  SER A 493      17.403  46.186 105.401  1.00                 C  
ATOM   2990  C   SER A 493      16.213  45.319 104.910  1.00                 C  
ATOM   2991  O   SER A 493      15.708  44.506 105.692  1.00                 O  
ATOM   2992  CB  SER A 493      16.901  46.894 106.661  1.00                 C  
ATOM   2993  OG  SER A 493      15.850  47.795 106.356  1.00                 O  
ATOM   2994  N   VAL A 494      15.750  45.439 103.663  1.00                 N  
ATOM   2995  CA  VAL A 494      14.653  44.548 103.259  1.00                 C  
ATOM   2996  C   VAL A 494      15.250  43.252 102.688  1.00                 C  
ATOM   2997  O   VAL A 494      16.007  43.250 101.716  1.00                 O  
ATOM   2998  CB  VAL A 494      13.724  45.226 102.235  1.00                 C  
ATOM   2999  CG1 VAL A 494      12.631  44.265 101.790  1.00                 C  
ATOM   3000  CG2 VAL A 494      13.119  46.492 102.821  1.00                 C  
ATOM   3001  N   GLY A 495      14.928  42.145 103.348  1.00                 N  
ATOM   3002  CA  GLY A 495      15.542  40.866 103.048  1.00                 C  
ATOM   3003  C   GLY A 495      16.281  40.316 104.254  1.00                 C  
ATOM   3004  O   GLY A 495      15.946  40.633 105.397  1.00                 O  
TER
