# Supplementary material for: Large-scale discovery of protein interactions at residue resolution using co-evolution calculated from genomic sequences
Source: Nat Commun. 2021 Mar 2;12:1396. doi: 10.1038/s41467-021-21636-z (PMC7925567; doi:10.1038/s41467-021-21636-z)
Supplement: Supplementary file 13 — Supplementary Data 11 [file 41467_2021_21636_MOESM13_ESM.zip › supplementary_prediction/cep_exp06715_SUFC_SUFB/SUFC_ECOLI_2D3W_A.pdb]

ATOM      1  N   MET A   1      74.792   9.349  68.993  1.00                 N  
ATOM      2  CA  MET A   1      73.956   8.636  67.988  1.00                 C  
ATOM      3  C   MET A   1      72.519   9.139  68.103  1.00                 C  
ATOM      4  O   MET A   1      72.055   9.852  67.226  1.00                 O  
ATOM      5  CB  MET A   1      74.036   7.123  68.201  1.00                 C  
ATOM      6  SD  MET A   1      73.452   4.531  67.415  1.00                 S  
ATOM      7  CE  MET A   1      75.198   4.261  67.121  1.00                 C  
ATOM      8  CG  MET A   1      73.329   6.307  67.131  1.00                 C  
ATOM      9  N   LEU A   2      71.833   8.795  69.191  1.00                 N  
ATOM     10  CA  LEU A   2      70.454   9.221  69.396  1.00                 C  
ATOM     11  C   LEU A   2      70.256  10.133  70.599  1.00                 C  
ATOM     12  O   LEU A   2      70.469   9.721  71.740  1.00                 O  
ATOM     13  CB  LEU A   2      69.536   8.007  69.553  1.00                 C  
ATOM     14  CG  LEU A   2      68.062   8.304  69.838  1.00                 C  
ATOM     15  CD1 LEU A   2      67.425   9.034  68.665  1.00                 C  
ATOM     16  CD2 LEU A   2      67.303   7.021  70.138  1.00                 C  
ATOM     17  N   SER A   3      69.812  11.358  70.355  1.00                 N  
ATOM     18  CA  SER A   3      69.579  12.273  71.448  1.00                 C  
ATOM     19  C   SER A   3      68.116  12.708  71.491  1.00                 C  
ATOM     20  O   SER A   3      67.612  13.332  70.548  1.00                 O  
ATOM     21  CB  SER A   3      70.491  13.496  71.327  1.00                 C  
ATOM     22  OG  SER A   3      70.220  14.437  72.351  1.00                 O  
ATOM     23  N   ILE A   4      67.432  12.360  72.580  1.00                 N  
ATOM     24  CA  ILE A   4      66.030  12.730  72.756  1.00                 C  
ATOM     25  C   ILE A   4      65.970  13.721  73.906  1.00                 C  
ATOM     26  O   ILE A   4      66.301  13.378  75.041  1.00                 O  
ATOM     27  CB  ILE A   4      65.148  11.494  73.012  1.00                 C  
ATOM     28  CD1 ILE A   4      64.573   9.188  72.089  1.00                 C  
ATOM     29  CG1 ILE A   4      65.229  10.527  71.829  1.00                 C  
ATOM     30  CG2 ILE A   4      63.715  11.913  73.304  1.00                 C  
ATOM     31  N   LYS A   5      65.562  14.952  73.615  1.00                 N  
ATOM     32  CA  LYS A   5      65.510  15.961  74.655  1.00                 C  
ATOM     33  C   LYS A   5      64.125  16.535  74.831  1.00                 C  
ATOM     34  O   LYS A   5      63.544  17.086  73.886  1.00                 O  
ATOM     35  CB  LYS A   5      66.494  17.093  74.353  1.00                 C  
ATOM     36  CD  LYS A   5      67.554  19.253  75.068  1.00                 C  
ATOM     37  CE  LYS A   5      67.577  20.352  76.117  1.00                 C  
ATOM     38  CG  LYS A   5      66.540  18.176  75.418  1.00                 C  
ATOM     39  NZ  LYS A   5      68.542  21.432  75.769  1.00                 N  
ATOM     40  N   ASP A   6      63.597  16.370  76.044  1.00                 N  
ATOM     41  CA  ASP A   6      62.291  16.897  76.424  1.00                 C  
ATOM     42  C   ASP A   6      61.200  16.566  75.404  1.00                 C  
ATOM     43  O   ASP A   6      60.538  17.456  74.881  1.00                 O  
ATOM     44  CB  ASP A   6      62.360  18.414  76.613  1.00                 C  
ATOM     45  CG  ASP A   6      61.137  18.969  77.316  1.00                 C  
ATOM     46  OD1 ASP A   6      60.487  18.211  78.067  1.00                 O  
ATOM     47  OD2 ASP A   6      60.827  20.163  77.116  1.00                 O  
ATOM     48  N   LEU A   7      60.988  15.286  75.144  1.00                 N  
ATOM     49  CA  LEU A   7      59.986  14.887  74.162  1.00                 C  
ATOM     50  C   LEU A   7      58.550  14.710  74.695  1.00                 C  
ATOM     51  O   LEU A   7      58.308  13.936  75.619  1.00                 O  
ATOM     52  CB  LEU A   7      60.389  13.573  73.489  1.00                 C  
ATOM     53  CG  LEU A   7      59.417  13.021  72.444  1.00                 C  
ATOM     54  CD1 LEU A   7      59.314  13.964  71.255  1.00                 C  
ATOM     55  CD2 LEU A   7      59.850  11.637  71.986  1.00                 C  
ATOM     56  N   HIS A   8      57.606  15.433  74.093  1.00                 N  
ATOM     57  CA  HIS A   8      56.195  15.359  74.466  1.00                 C  
ATOM     58  C   HIS A   8      55.424  14.753  73.288  1.00                 C  
ATOM     59  O   HIS A   8      55.526  15.244  72.167  1.00                 O  
ATOM     60  CB  HIS A   8      55.665  16.746  74.836  1.00                 C  
ATOM     61  CG  HIS A   8      56.314  17.336  76.049  1.00                 C  
ATOM     62  ND1 HIS A   8      55.698  17.371  77.281  1.00                 N  
ATOM     63  CE1 HIS A   8      56.522  17.957  78.167  1.00                 C  
ATOM     64  CD2 HIS A   8      57.591  17.974  76.337  1.00                 C  
ATOM     65  NE2 HIS A   8      57.659  18.322  77.608  1.00                 N  
ATOM     66  N   VAL A   9      54.655  13.695  73.540  1.00                 N  
ATOM     67  CA  VAL A   9      53.902  13.023  72.476  1.00                 C  
ATOM     68  C   VAL A   9      52.487  12.635  72.907  1.00                 C  
ATOM     69  O   VAL A   9      52.276  12.086  73.995  1.00                 O  
ATOM     70  CB  VAL A   9      54.633  11.763  71.977  1.00                 C  
ATOM     71  CG1 VAL A   9      53.816  11.064  70.901  1.00                 C  
ATOM     72  CG2 VAL A   9      56.015  12.121  71.452  1.00                 C  
ATOM     73  N   SER A  10      51.525  12.896  72.028  1.00                 N  
ATOM     74  CA  SER A  10      50.133  12.605  72.319  1.00                 C  
ATOM     75  C   SER A  10      49.513  11.655  71.319  1.00                 C  
ATOM     76  O   SER A  10      49.762  11.754  70.119  1.00                 O  
ATOM     77  CB  SER A  10      49.313  13.896  72.361  1.00                 C  
ATOM     78  OG  SER A  10      49.322  14.548  71.103  1.00                 O  
ATOM     79  N   VAL A  11      48.698  10.732  71.820  1.00                 N  
ATOM     80  CA  VAL A  11      48.031   9.778  70.949  1.00                 C  
ATOM     81  C   VAL A  11      46.522   9.942  71.058  1.00                 C  
ATOM     82  O   VAL A  11      45.966   9.911  72.153  1.00                 O  
ATOM     83  CB  VAL A  11      48.439   8.330  71.280  1.00                 C  
ATOM     84  CG1 VAL A  11      47.690   7.349  70.391  1.00                 C  
ATOM     85  CG2 VAL A  11      49.942   8.153  71.128  1.00                 C  
ATOM     86  N   GLU A  12      45.872  10.132  69.911  1.00                 N  
ATOM     87  CA  GLU A  12      44.429  10.317  69.856  1.00                 C  
ATOM     88  C   GLU A  12      44.025  11.452  70.791  1.00                 C  
ATOM     89  O   GLU A  12      42.913  11.467  71.301  1.00                 O  
ATOM     90  CB  GLU A  12      43.708   9.020  70.227  1.00                 C  
ATOM     91  CD  GLU A  12      43.227   6.606  69.658  1.00                 C  
ATOM     92  CG  GLU A  12      44.008   7.855  69.298  1.00                 C  
ATOM     93  OE1 GLU A  12      42.492   6.636  70.667  1.00                 O  
ATOM     94  OE2 GLU A  12      43.350   5.598  68.931  1.00                 O  
ATOM     95  N   ASP A  13      44.950  12.386  71.013  1.00                 N  
ATOM     96  CA  ASP A  13      44.758  13.560  71.871  1.00                 C  
ATOM     97  C   ASP A  13      44.904  13.362  73.380  1.00                 C  
ATOM     98  O   ASP A  13      44.533  14.239  74.156  1.00                 O  
ATOM     99  CB  ASP A  13      43.373  14.170  71.643  1.00                 C  
ATOM    100  CG  ASP A  13      43.199  14.710  70.238  1.00                 C  
ATOM    101  OD1 ASP A  13      44.170  15.279  69.695  1.00                 O  
ATOM    102  OD2 ASP A  13      42.092  14.565  69.678  1.00                 O  
ATOM    103  N   LYS A  14      45.445  12.223  73.796  1.00                 N  
ATOM    104  CA  LYS A  14      45.659  11.955  75.219  1.00                 C  
ATOM    105  C   LYS A  14      47.173  11.909  75.482  1.00                 C  
ATOM    106  O   LYS A  14      47.832  10.925  75.173  1.00                 O  
ATOM    107  CB  LYS A  14      44.978  10.647  75.626  1.00                 C  
ATOM    108  CD  LYS A  14      42.854   9.344  75.926  1.00                 C  
ATOM    109  CE  LYS A  14      41.341   9.360  75.781  1.00                 C  
ATOM    110  CG  LYS A  14      43.463  10.672  75.507  1.00                 C  
ATOM    111  NZ  LYS A  14      40.730   8.068  76.200  1.00                 N  
ATOM    112  N   ALA A  15      47.720  12.978  76.045  1.00                 N  
ATOM    113  CA  ALA A  15      49.154  13.067  76.325  1.00                 C  
ATOM    114  C   ALA A  15      49.792  11.810  76.940  1.00                 C  
ATOM    115  O   ALA A  15      49.443  11.418  78.051  1.00                 O  
ATOM    116  CB  ALA A  15      49.441  14.233  77.259  1.00                 C  
ATOM    117  N   ILE A  16      50.732  11.190  76.223  1.00                 N  
ATOM    118  CA  ILE A  16      51.411  10.001  76.737  1.00                 C  
ATOM    119  C   ILE A  16      52.823  10.296  77.238  1.00                 C  
ATOM    120  O   ILE A  16      53.134  10.036  78.394  1.00                 O  
ATOM    121  CB  ILE A  16      51.481   8.888  75.675  1.00                 C  
ATOM    122  CD1 ILE A  16      49.179   8.007  76.326  1.00                 C  
ATOM    123  CG1 ILE A  16      50.074   8.504  75.212  1.00                 C  
ATOM    124  CG2 ILE A  16      52.249   7.689  76.210  1.00                 C  
ATOM    125  N   LEU A  17      53.688  10.820  76.378  1.00                 N  
ATOM    126  CA  LEU A  17      55.041  11.153  76.819  1.00                 C  
ATOM    127  C   LEU A  17      55.043  12.606  77.259  1.00                 C  
ATOM    128  O   LEU A  17      54.544  13.493  76.558  1.00                 O  
ATOM    129  CB  LEU A  17      56.049  10.898  75.696  1.00                 C  
ATOM    130  CG  LEU A  17      56.156   9.455  75.197  1.00                 C  
ATOM    131  CD1 LEU A  17      57.119   9.363  74.023  1.00                 C  
ATOM    132  CD2 LEU A  17      56.601   8.530  76.319  1.00                 C  
ATOM    133  N   ARG A  18      55.592  12.848  78.438  1.00                 N  
ATOM    134  CA  ARG A  18      55.601  14.195  78.986  1.00                 C  
ATOM    135  C   ARG A  18      56.960  14.792  79.332  1.00                 C  
ATOM    136  O   ARG A  18      57.242  15.057  80.500  1.00                 O  
ATOM    137  CB  ARG A  18      54.751  14.262  80.257  1.00                 C  
ATOM    138  CD  ARG A  18      52.454  14.308  81.266  1.00                 C  
ATOM    139  NE  ARG A  18      52.637  13.325  82.331  1.00                 N  
ATOM    140  CG  ARG A  18      53.276  13.972  80.033  1.00                 C  
ATOM    141  CZ  ARG A  18      52.256  13.508  83.591  1.00                 C  
ATOM    142  NH1 ARG A  18      52.464  12.557  84.491  1.00                 N  
ATOM    143  NH2 ARG A  18      51.667  14.641  83.947  1.00                 N  
ATOM    144  N   GLY A  19      57.782  15.031  78.311  1.00                 N  
ATOM    145  CA  GLY A  19      59.100  15.598  78.528  1.00                 C  
ATOM    146  C   GLY A  19      60.151  14.529  78.795  1.00                 C  
ATOM    147  O   GLY A  19      60.923  14.640  79.754  1.00                 O  
ATOM    148  N   LEU A  20      60.182  13.495  77.956  1.00                 N  
ATOM    149  CA  LEU A  20      61.151  12.403  78.099  1.00                 C  
ATOM    150  C   LEU A  20      62.501  12.746  77.460  1.00                 C  
ATOM    151  O   LEU A  20      62.567  13.254  76.337  1.00                 O  
ATOM    152  CB  LEU A  20      60.603  11.116  77.480  1.00                 C  
ATOM    153  CG  LEU A  20      61.389   9.836  77.770  1.00                 C  
ATOM    154  CD1 LEU A  20      60.549   8.606  77.461  1.00                 C  
ATOM    155  CD2 LEU A  20      62.683   9.807  76.970  1.00                 C  
ATOM    156  N   SER A  21      63.584  12.480  78.176  1.00                 N  
ATOM    157  CA  SER A  21      64.916  12.761  77.645  1.00                 C  
ATOM    158  C   SER A  21      65.730  11.481  77.735  1.00                 C  
ATOM    159  O   SER A  21      65.627  10.767  78.712  1.00                 O  
ATOM    160  CB  SER A  21      65.570  13.908  78.418  1.00                 C  
ATOM    161  OG  SER A  21      64.830  15.108  78.273  1.00                 O  
ATOM    162  N   LEU A  22      66.514  11.187  76.703  1.00                 N  
ATOM    163  CA  LEU A  22      67.331   9.982  76.674  1.00                 C  
ATOM    164  C   LEU A  22      68.445  10.138  75.654  1.00                 C  
ATOM    165  O   LEU A  22      68.250  10.714  74.598  1.00                 O  
ATOM    166  CB  LEU A  22      66.470   8.759  76.353  1.00                 C  
ATOM    167  CG  LEU A  22      67.198   7.414  76.297  1.00                 C  
ATOM    168  CD1 LEU A  22      67.724   7.029  77.671  1.00                 C  
ATOM    169  CD2 LEU A  22      66.279   6.328  75.759  1.00                 C  
ATOM    170  N   ASP A  23      69.629   9.653  75.999  1.00                 N  
ATOM    171  CA  ASP A  23      70.768   9.686  75.091  1.00                 C  
ATOM    172  C   ASP A  23      71.204   8.245  74.959  1.00                 C  
ATOM    173  O   ASP A  23      71.254   7.517  75.945  1.00                 O  
ATOM    174  CB  ASP A  23      71.864  10.602  75.639  1.00                 C  
ATOM    175  CG  ASP A  23      71.448  12.060  75.659  1.00                 C  
ATOM    176  OD1 ASP A  23      70.961  12.553  74.620  1.00                 O  
ATOM    177  OD2 ASP A  23      71.611  12.710  76.713  1.00                 O  
ATOM    178  N   VAL A  24      71.471   7.812  73.740  1.00                 N  
ATOM    179  CA  VAL A  24      71.950   6.465  73.547  1.00                 C  
ATOM    180  C   VAL A  24      73.080   6.608  72.556  1.00                 C  
ATOM    181  O   VAL A  24      72.912   7.248  71.525  1.00                 O  
ATOM    182  CB  VAL A  24      70.826   5.530  73.063  1.00                 C  
ATOM    183  CG1 VAL A  24      71.360   4.123  72.846  1.00                 C  
ATOM    184  CG2 VAL A  24      69.676   5.520  74.058  1.00                 C  
ATOM    185  N   HIS A  25      74.240   6.047  72.911  1.00                 N  
ATOM    186  CA  HIS A  25      75.462   6.095  72.092  1.00                 C  
ATOM    187  C   HIS A  25      75.779   4.726  71.489  1.00                 C  
ATOM    188  O   HIS A  25      75.159   3.738  71.853  1.00                 O  
ATOM    189  CB  HIS A  25      76.647   6.587  72.926  1.00                 C  
ATOM    190  CG  HIS A  25      76.510   8.002  73.394  1.00                 C  
ATOM    191  ND1 HIS A  25      76.573   9.079  72.538  1.00                 N  
ATOM    192  CE1 HIS A  25      76.417  10.212  73.246  1.00                 C  
ATOM    193  CD2 HIS A  25      76.298   8.655  74.679  1.00                 C  
ATOM    194  NE2 HIS A  25      76.252   9.965  74.531  1.00                 N  
ATOM    195  N   PRO A  26      76.757   4.651  70.562  1.00                 N  
ATOM    196  CA  PRO A  26      77.143   3.398  69.907  1.00                 C  
ATOM    197  C   PRO A  26      77.481   2.233  70.815  1.00                 C  
ATOM    198  O   PRO A  26      78.191   2.390  71.790  1.00                 O  
ATOM    199  CB  PRO A  26      78.383   3.773  69.093  1.00                 C  
ATOM    200  CD  PRO A  26      77.592   5.837  70.010  1.00                 C  
ATOM    201  CG  PRO A  26      78.202   5.221  68.783  1.00                 C  
ATOM    202  N   GLY A  27      76.963   1.059  70.479  1.00                 N  
ATOM    203  CA  GLY A  27      77.272  -0.131  71.239  1.00                 C  
ATOM    204  C   GLY A  27      76.629  -0.327  72.588  1.00                 C  
ATOM    205  O   GLY A  27      77.024  -1.227  73.321  1.00                 O  
ATOM    206  N   GLU A  28      75.650   0.494  72.939  1.00                 N  
ATOM    207  CA  GLU A  28      74.982   0.322  74.228  1.00                 C  
ATOM    208  C   GLU A  28      73.625  -0.326  73.970  1.00                 C  
ATOM    209  O   GLU A  28      73.053  -0.160  72.903  1.00                 O  
ATOM    210  CB  GLU A  28      74.842   1.667  74.943  1.00                 C  
ATOM    211  CD  GLU A  28      75.989   3.628  76.049  1.00                 C  
ATOM    212  CG  GLU A  28      76.167   2.308  75.324  1.00                 C  
ATOM    213  OE1 GLU A  28      74.856   4.153  76.057  1.00                 O  
ATOM    214  OE2 GLU A  28      76.982   4.136  76.610  1.00                 O  
ATOM    215  N   VAL A  29      73.148  -1.101  74.934  1.00                 N  
ATOM    216  CA  VAL A  29      71.841  -1.750  74.869  1.00                 C  
ATOM    217  C   VAL A  29      71.027  -1.107  76.013  1.00                 C  
ATOM    218  O   VAL A  29      71.485  -1.111  77.162  1.00                 O  
ATOM    219  CB  VAL A  29      71.964  -3.280  74.996  1.00                 C  
ATOM    220  CG1 VAL A  29      70.589  -3.930  74.953  1.00                 C  
ATOM    221  CG2 VAL A  29      72.855  -3.836  73.896  1.00                 C  
ATOM    222  N   HIS A  30      69.861  -0.528  75.702  1.00                 N  
ATOM    223  CA  HIS A  30      69.021   0.134  76.718  1.00                 C  
ATOM    224  C   HIS A  30      67.646  -0.497  76.888  1.00                 C  
ATOM    225  O   HIS A  30      66.845  -0.521  75.964  1.00                 O  
ATOM    226  CB  HIS A  30      68.839   1.615  76.380  1.00                 C  
ATOM    227  CG  HIS A  30      70.119   2.390  76.352  1.00                 C  
ATOM    228  ND1 HIS A  30      70.441   3.331  77.306  1.00                 N  
ATOM    229  CE1 HIS A  30      71.645   3.855  77.015  1.00                 C  
ATOM    230  CD2 HIS A  30      71.284   2.440  75.480  1.00                 C  
ATOM    231  NE2 HIS A  30      72.156   3.325  75.921  1.00                 N  
ATOM    232  N   ALA A  31      67.346  -0.977  78.078  1.00                 N  
ATOM    233  CA  ALA A  31      66.047  -1.579  78.315  1.00                 C  
ATOM    234  C   ALA A  31      65.130  -0.547  78.943  1.00                 C  
ATOM    235  O   ALA A  31      65.503   0.095  79.914  1.00                 O  
ATOM    236  CB  ALA A  31      66.185  -2.806  79.203  1.00                 C  
ATOM    237  N   ILE A  32      63.941  -0.375  78.368  1.00                 N  
ATOM    238  CA  ILE A  32      62.958   0.574  78.876  1.00                 C  
ATOM    239  C   ILE A  32      61.901  -0.228  79.624  1.00                 C  
ATOM    240  O   ILE A  32      61.285  -1.129  79.066  1.00                 O  
ATOM    241  CB  ILE A  32      62.346   1.415  77.740  1.00                 C  
ATOM    242  CD1 ILE A  32      62.965   2.886  75.752  1.00                 C  
ATOM    243  CG1 ILE A  32      63.435   2.219  77.026  1.00                 C  
ATOM    244  CG2 ILE A  32      61.240   2.311  78.277  1.00                 C  
ATOM    245  N   MET A  33      61.705   0.103  80.892  1.00                 N  
ATOM    246  CA  MET A  33      60.739  -0.588  81.731  1.00                 C  
ATOM    247  C   MET A  33      59.777   0.416  82.333  1.00                 C  
ATOM    248  O   MET A  33      60.069   1.616  82.391  1.00                 O  
ATOM    249  CB  MET A  33      61.452  -1.384  82.826  1.00                 C  
ATOM    250  SD  MET A  33      63.176  -3.401  83.622  1.00                 S  
ATOM    251  CE  MET A  33      61.813  -4.409  84.201  1.00                 C  
ATOM    252  CG  MET A  33      62.375  -2.471  82.301  1.00                 C  
ATOM    253  N   GLY A  34      58.632  -0.082  82.787  1.00                 N  
ATOM    254  CA  GLY A  34      57.630   0.787  83.383  1.00                 C  
ATOM    255  C   GLY A  34      56.226   0.245  83.210  1.00                 C  
ATOM    256  O   GLY A  34      55.998  -0.596  82.344  1.00                 O  
ATOM    257  N   PRO A  35      55.261   0.697  84.027  1.00                 N  
ATOM    258  CA  PRO A  35      53.871   0.235  83.936  1.00                 C  
ATOM    259  C   PRO A  35      53.323   0.318  82.524  1.00                 C  
ATOM    260  O   PRO A  35      53.662   1.233  81.765  1.00                 O  
ATOM    261  CB  PRO A  35      53.107   1.172  84.874  1.00                 C  
ATOM    262  CD  PRO A  35      55.413   1.751  85.155  1.00                 C  
ATOM    263  CG  PRO A  35      54.116   1.581  85.895  1.00                 C  
ATOM    264  N   ASN A  36      52.483  -0.654  82.178  1.00                 N  
ATOM    265  CA  ASN A  36      51.875  -0.738  80.851  1.00                 C  
ATOM    266  C   ASN A  36      51.130   0.540  80.500  1.00                 C  
ATOM    267  O   ASN A  36      50.986   1.439  81.335  1.00                 O  
ATOM    268  CB  ASN A  36      50.937  -1.944  80.767  1.00                 C  
ATOM    269  CG  ASN A  36      49.723  -1.802  81.663  1.00                 C  
ATOM    270  OD1 ASN A  36      49.243  -0.694  81.903  1.00                 O  
ATOM    271  ND2 ASN A  36      49.222  -2.926  82.161  1.00                 N  
ATOM    272  N   GLY A  37      50.650   0.613  79.263  1.00                 N  
ATOM    273  CA  GLY A  37      49.914   1.781  78.828  1.00                 C  
ATOM    274  C   GLY A  37      50.705   3.067  78.948  1.00                 C  
ATOM    275  O   GLY A  37      50.301   4.086  78.391  1.00                 O  
ATOM    276  N   SER A  38      51.825   3.037  79.666  1.00                 N  
ATOM    277  CA  SER A  38      52.633   4.239  79.812  1.00                 C  
ATOM    278  C   SER A  38      53.391   4.550  78.530  1.00                 C  
ATOM    279  O   SER A  38      53.218   3.885  77.493  1.00                 O  
ATOM    280  CB  SER A  38      53.613   4.088  80.977  1.00                 C  
ATOM    281  OG  SER A  38      52.924   3.953  82.208  1.00                 O  
ATOM    282  N   GLY A  39      54.251   5.554  78.620  1.00                 N  
ATOM    283  CA  GLY A  39      55.005   5.986  77.463  1.00                 C  
ATOM    284  C   GLY A  39      55.997   5.045  76.813  1.00                 C  
ATOM    285  O   GLY A  39      56.400   5.298  75.676  1.00                 O  
ATOM    286  N   LYS A  40      56.386   3.964  77.483  1.00                 N  
ATOM    287  CA  LYS A  40      57.375   3.085  76.876  1.00                 C  
ATOM    288  C   LYS A  40      57.044   2.652  75.449  1.00                 C  
ATOM    289  O   LYS A  40      57.867   2.819  74.545  1.00                 O  
ATOM    290  CB  LYS A  40      57.568   1.828  77.726  1.00                 C  
ATOM    291  CD  LYS A  40      56.600  -0.293  78.657  1.00                 C  
ATOM    292  CE  LYS A  40      55.409  -1.237  78.651  1.00                 C  
ATOM    293  CG  LYS A  40      56.361   0.903  77.750  1.00                 C  
ATOM    294  NZ  LYS A  40      55.609  -2.389  79.572  1.00                 N  
ATOM    295  N   SER A  41      55.846   2.130  75.231  1.00                 N  
ATOM    296  CA  SER A  41      55.476   1.701  73.897  1.00                 C  
ATOM    297  C   SER A  41      55.292   2.853  72.905  1.00                 C  
ATOM    298  O   SER A  41      55.632   2.737  71.717  1.00                 O  
ATOM    299  CB  SER A  41      54.185   0.881  73.937  1.00                 C  
ATOM    300  OG  SER A  41      54.378  -0.340  74.629  1.00                 O  
ATOM    301  N   THR A  42      54.741   3.968  73.362  1.00                 N  
ATOM    302  CA  THR A  42      54.542   5.060  72.428  1.00                 C  
ATOM    303  C   THR A  42      55.915   5.639  72.096  1.00                 C  
ATOM    304  O   THR A  42      56.098   6.284  71.061  1.00                 O  
ATOM    305  CB  THR A  42      53.607   6.137  73.009  1.00                 C  
ATOM    306  OG1 THR A  42      54.176   6.670  74.211  1.00                 O  
ATOM    307  CG2 THR A  42      52.247   5.539  73.339  1.00                 C  
ATOM    308  N   LEU A  43      56.888   5.384  72.969  1.00                 N  
ATOM    309  CA  LEU A  43      58.241   5.865  72.747  1.00                 C  
ATOM    310  C   LEU A  43      58.873   5.128  71.565  1.00                 C  
ATOM    311  O   LEU A  43      59.578   5.733  70.760  1.00                 O  
ATOM    312  CB  LEU A  43      59.087   5.686  74.009  1.00                 C  
ATOM    313  CG  LEU A  43      60.531   6.186  73.934  1.00                 C  
ATOM    314  CD1 LEU A  43      60.569   7.674  73.621  1.00                 C  
ATOM    315  CD2 LEU A  43      61.268   5.899  75.233  1.00                 C  
ATOM    316  N   SER A  44      58.611   3.828  71.454  1.00                 N  
ATOM    317  CA  SER A  44      59.185   3.041  70.371  1.00                 C  
ATOM    318  C   SER A  44      58.527   3.370  69.025  1.00                 C  
ATOM    319  O   SER A  44      59.213   3.453  67.996  1.00                 O  
ATOM    320  CB  SER A  44      59.048   1.546  70.664  1.00                 C  
ATOM    321  OG  SER A  44      57.686   1.154  70.691  1.00                 O  
ATOM    322  N   ALA A  45      57.211   3.571  69.034  1.00                 N  
ATOM    323  CA  ALA A  45      56.495   3.898  67.813  1.00                 C  
ATOM    324  C   ALA A  45      56.802   5.300  67.306  1.00                 C  
ATOM    325  O   ALA A  45      56.705   5.565  66.104  1.00                 O  
ATOM    326  CB  ALA A  45      54.995   3.760  68.025  1.00                 C  
ATOM    327  N   THR A  46      57.153   6.210  68.203  1.00                 N  
ATOM    328  CA  THR A  46      57.459   7.557  67.758  1.00                 C  
ATOM    329  C   THR A  46      58.813   7.607  67.091  1.00                 C  
ATOM    330  O   THR A  46      59.055   8.460  66.248  1.00                 O  
ATOM    331  CB  THR A  46      57.423   8.559  68.927  1.00                 C  
ATOM    332  OG1 THR A  46      58.392   8.182  69.913  1.00                 O  
ATOM    333  CG2 THR A  46      56.047   8.572  69.576  1.00                 C  
ATOM    334  N   LEU A  47      59.711   6.716  67.482  1.00                 N  
ATOM    335  CA  LEU A  47      61.017   6.713  66.860  1.00                 C  
ATOM    336  C   LEU A  47      60.952   6.074  65.480  1.00                 C  
ATOM    337  O   LEU A  47      61.455   6.632  64.507  1.00                 O  
ATOM    338  CB  LEU A  47      62.028   5.976  67.740  1.00                 C  
ATOM    339  CG  LEU A  47      62.389   6.648  69.067  1.00                 C  
ATOM    340  CD1 LEU A  47      63.262   5.734  69.912  1.00                 C  
ATOM    341  CD2 LEU A  47      63.091   7.975  68.823  1.00                 C  
ATOM    342  N   ALA A  48      60.331   4.904  65.396  1.00                 N  
ATOM    343  CA  ALA A  48      60.220   4.212  64.118  1.00                 C  
ATOM    344  C   ALA A  48      59.377   5.007  63.121  1.00                 C  
ATOM    345  O   ALA A  48      59.480   4.792  61.913  1.00                 O  
ATOM    346  CB  ALA A  48      59.621   2.828  64.315  1.00                 C  
ATOM    347  N   GLY A  49      58.555   5.923  63.623  1.00                 N  
ATOM    348  CA  GLY A  49      57.727   6.728  62.741  1.00                 C  
ATOM    349  C   GLY A  49      56.559   5.990  62.097  1.00                 C  
ATOM    350  O   GLY A  49      55.807   6.574  61.310  1.00                 O  
ATOM    351  N   ARG A  50      56.417   4.703  62.417  1.00                 N  
ATOM    352  CA  ARG A  50      55.331   3.882  61.884  1.00                 C  
ATOM    353  C   ARG A  50      54.051   4.526  62.408  1.00                 C  
ATOM    354  O   ARG A  50      53.990   4.904  63.577  1.00                 O  
ATOM    355  CB  ARG A  50      55.496   2.425  62.321  1.00                 C  
ATOM    356  CD  ARG A  50      54.722   0.044  62.157  1.00                 C  
ATOM    357  NE  ARG A  50      55.915  -0.498  61.511  1.00                 N  
ATOM    358  CG  ARG A  50      54.454   1.482  61.744  1.00                 C  
ATOM    359  CZ  ARG A  50      56.503  -1.636  61.863  1.00                 C  
ATOM    360  NH1 ARG A  50      57.585  -2.051  61.218  1.00                 N  
ATOM    361  NH2 ARG A  50      56.009  -2.358  62.860  1.00                 N  
ATOM    362  N   GLU A  51      53.037   4.649  61.557  1.00                 N  
ATOM    363  CA  GLU A  51      51.771   5.275  61.950  1.00                 C  
ATOM    364  C   GLU A  51      51.933   6.335  63.044  1.00                 C  
ATOM    365  O   GLU A  51      51.032   6.532  63.868  1.00                 O  
ATOM    366  CB  GLU A  51      50.776   4.216  62.430  1.00                 C  
ATOM    367  CD  GLU A  51      49.632   3.785  60.219  1.00                 C  
ATOM    368  CG  GLU A  51      50.410   3.186  61.374  1.00                 C  
ATOM    369  OE1 GLU A  51      49.125   4.917  60.369  1.00                 O  
ATOM    370  OE2 GLU A  51      49.531   3.124  59.165  1.00                 O  
ATOM    371  N   ASP A  52      53.079   7.024  63.016  1.00                 N  
ATOM    372  CA  ASP A  52      53.437   8.061  63.995  1.00                 C  
ATOM    373  C   ASP A  52      52.225   8.822  64.543  1.00                 C  
ATOM    374  O   ASP A  52      51.191   8.963  63.874  1.00                 O  
ATOM    375  CB  ASP A  52      54.415   9.064  63.380  1.00                 C  
ATOM    376  CG  ASP A  52      54.934  10.067  64.391  1.00                 C  
ATOM    377  OD1 ASP A  52      54.425  10.079  65.531  1.00                 O  
ATOM    378  OD2 ASP A  52      55.851  10.841  64.043  1.00                 O  
ATOM    379  N   TYR A  53      52.372   9.307  65.773  1.00                 N  
ATOM    380  CA  TYR A  53      51.315  10.036  66.445  1.00                 C  
ATOM    381  C   TYR A  53      51.467  11.555  66.302  1.00                 C  
ATOM    382  O   TYR A  53      51.745  12.069  65.216  1.00                 O  
ATOM    383  CB  TYR A  53      51.271   9.669  67.930  1.00                 C  
ATOM    384  CG  TYR A  53      50.880   8.233  68.195  1.00                 C  
ATOM    385  OH  TYR A  53      49.818   4.280  68.930  1.00                 O  
ATOM    386  CZ  TYR A  53      50.168   5.589  68.686  1.00                 C  
ATOM    387  CD1 TYR A  53      51.755   7.363  68.832  1.00                 C  
ATOM    388  CE1 TYR A  53      51.406   6.049  69.078  1.00                 C  
ATOM    389  CD2 TYR A  53      49.636   7.752  67.806  1.00                 C  
ATOM    390  CE2 TYR A  53      49.270   6.440  68.044  1.00                 C  
ATOM    391  N   GLU A  54      51.291  12.268  67.406  1.00                 N  
ATOM    392  CA  GLU A  54      51.387  13.716  67.402  1.00                 C  
ATOM    393  C   GLU A  54      52.425  14.230  68.394  1.00                 C  
ATOM    394  O   GLU A  54      52.199  14.218  69.603  1.00                 O  
ATOM    395  CB  GLU A  54      50.028  14.344  67.716  1.00                 C  
ATOM    396  CD  GLU A  54      48.649  16.448  67.945  1.00                 C  
ATOM    397  CG  GLU A  54      50.022  15.864  67.679  1.00                 C  
ATOM    398  OE1 GLU A  54      47.674  15.670  68.004  1.00                 O  
ATOM    399  OE2 GLU A  54      48.549  17.684  68.094  1.00                 O  
ATOM    400  N   VAL A  55      53.573  14.667  67.887  1.00                 N  
ATOM    401  CA  VAL A  55      54.617  15.208  68.756  1.00                 C  
ATOM    402  C   VAL A  55      54.300  16.662  69.093  1.00                 C  
ATOM    403  O   VAL A  55      54.397  17.543  68.237  1.00                 O  
ATOM    404  CB  VAL A  55      56.008  15.093  68.106  1.00                 C  
ATOM    405  CG1 VAL A  55      57.068  15.713  69.003  1.00                 C  
ATOM    406  CG2 VAL A  55      56.340  13.639  67.809  1.00                 C  
ATOM    407  N   THR A  56      53.914  16.905  70.343  1.00                 N  
ATOM    408  CA  THR A  56      53.573  18.249  70.784  1.00                 C  
ATOM    409  C   THR A  56      54.785  19.121  71.016  1.00                 C  
ATOM    410  O   THR A  56      54.761  20.309  70.718  1.00                 O  
ATOM    411  CB  THR A  56      52.740  18.224  72.079  1.00                 C  
ATOM    412  OG1 THR A  56      51.515  17.518  71.849  1.00                 O  
ATOM    413  CG2 THR A  56      52.410  19.639  72.527  1.00                 C  
ATOM    414  N   GLY A  57      55.836  18.541  71.583  1.00                 N  
ATOM    415  CA  GLY A  57      57.029  19.312  71.849  1.00                 C  
ATOM    416  C   GLY A  57      58.247  18.456  72.094  1.00                 C  
ATOM    417  O   GLY A  57      58.144  17.270  72.405  1.00                 O  
ATOM    418  N   GLY A  58      59.415  19.069  71.959  1.00                 N  
ATOM    419  CA  GLY A  58      60.642  18.343  72.174  1.00                 C  
ATOM    420  C   GLY A  58      61.339  18.044  70.871  1.00                 C  
ATOM    421  O   GLY A  58      60.782  18.251  69.785  1.00                 O  
ATOM    422  N   THR A  59      62.552  17.509  70.992  1.00                 N  
ATOM    423  CA  THR A  59      63.382  17.198  69.837  1.00                 C  
ATOM    424  C   THR A  59      63.985  15.784  69.858  1.00                 C  
ATOM    425  O   THR A  59      64.179  15.192  70.920  1.00                 O  
ATOM    426  CB  THR A  59      64.543  18.199  69.690  1.00                 C  
ATOM    427  OG1 THR A  59      65.392  18.123  70.842  1.00                 O  
ATOM    428  CG2 THR A  59      64.010  19.619  69.572  1.00                 C  
ATOM    429  N   VAL A  60      64.255  15.239  68.672  1.00                 N  
ATOM    430  CA  VAL A  60      64.910  13.935  68.536  1.00                 C  
ATOM    431  C   VAL A  60      65.966  14.008  67.423  1.00                 C  
ATOM    432  O   VAL A  60      65.656  14.201  66.243  1.00                 O  
ATOM    433  CB  VAL A  60      63.890  12.818  68.246  1.00                 C  
ATOM    434  CG1 VAL A  60      64.594  11.479  68.097  1.00                 C  
ATOM    435  CG2 VAL A  60      62.843  12.754  69.348  1.00                 C  
ATOM    436  N   GLU A  61      67.221  13.850  67.808  1.00                 N  
ATOM    437  CA  GLU A  61      68.289  13.873  66.840  1.00                 C  
ATOM    438  C   GLU A  61      68.939  12.496  66.757  1.00                 C  
ATOM    439  O   GLU A  61      69.091  11.797  67.765  1.00                 O  
ATOM    440  CB  GLU A  61      69.322  14.940  67.207  1.00                 C  
ATOM    441  CD  GLU A  61      69.842  17.393  67.513  1.00                 C  
ATOM    442  CG  GLU A  61      68.786  16.362  67.166  1.00                 C  
ATOM    443  OE1 GLU A  61      70.963  16.991  67.890  1.00                 O  
ATOM    444  OE2 GLU A  61      69.549  18.603  67.409  1.00                 O  
ATOM    445  N   PHE A  62      69.287  12.113  65.530  1.00                 N  
ATOM    446  CA  PHE A  62      69.943  10.851  65.243  1.00                 C  
ATOM    447  C   PHE A  62      71.147  11.210  64.415  1.00                 C  
ATOM    448  O   PHE A  62      71.018  11.932  63.452  1.00                 O  
ATOM    449  CB  PHE A  62      68.983   9.899  64.528  1.00                 C  
ATOM    450  CG  PHE A  62      69.581   8.557  64.215  1.00                 C  
ATOM    451  CZ  PHE A  62      70.688   6.075  63.631  1.00                 C  
ATOM    452  CD1 PHE A  62      69.695   7.588  65.198  1.00                 C  
ATOM    453  CE1 PHE A  62      70.245   6.353  64.910  1.00                 C  
ATOM    454  CD2 PHE A  62      70.029   8.262  62.940  1.00                 C  
ATOM    455  CE2 PHE A  62      70.579   7.027  62.653  1.00                 C  
ATOM    456  N   LYS A  63      72.316  10.716  64.790  1.00                 N  
ATOM    457  CA  LYS A  63      73.546  11.012  64.070  1.00                 C  
ATOM    458  C   LYS A  63      73.649  12.486  63.687  1.00                 C  
ATOM    459  O   LYS A  63      74.199  12.815  62.647  1.00                 O  
ATOM    460  CB  LYS A  63      73.651  10.149  62.811  1.00                 C  
ATOM    461  CD  LYS A  63      73.970   7.874  61.800  1.00                 C  
ATOM    462  CE  LYS A  63      75.363   8.045  61.217  1.00                 C  
ATOM    463  CG  LYS A  63      73.810   8.663  63.089  1.00                 C  
ATOM    464  NZ  LYS A  63      75.632   7.068  60.126  1.00                 N  
ATOM    465  N   GLY A  64      73.115  13.372  64.523  1.00                 N  
ATOM    466  CA  GLY A  64      73.185  14.802  64.245  1.00                 C  
ATOM    467  C   GLY A  64      72.080  15.443  63.403  1.00                 C  
ATOM    468  O   GLY A  64      72.192  16.605  62.987  1.00                 O  
ATOM    469  N   LYS A  65      71.004  14.714  63.142  1.00                 N  
ATOM    470  CA  LYS A  65      69.939  15.289  62.340  1.00                 C  
ATOM    471  C   LYS A  65      68.580  15.187  63.036  1.00                 C  
ATOM    472  O   LYS A  65      68.420  14.421  63.981  1.00                 O  
ATOM    473  CB  LYS A  65      69.869  14.605  60.973  1.00                 C  
ATOM    474  CD  LYS A  65      70.941  14.161  58.748  1.00                 C  
ATOM    475  CE  LYS A  65      72.186  14.347  57.895  1.00                 C  
ATOM    476  CG  LYS A  65      71.103  14.814  60.111  1.00                 C  
ATOM    477  NZ  LYS A  65      72.032  13.733  56.547  1.00                 N  
ATOM    478  N   ASP A  66      67.614  15.981  62.583  1.00                 N  
ATOM    479  CA  ASP A  66      66.270  15.973  63.159  1.00                 C  
ATOM    480  C   ASP A  66      65.512  14.778  62.595  1.00                 C  
ATOM    481  O   ASP A  66      65.003  14.814  61.470  1.00                 O  
ATOM    482  CB  ASP A  66      65.550  17.288  62.856  1.00                 C  
ATOM    483  CG  ASP A  66      64.167  17.351  63.474  1.00                 C  
ATOM    484  OD1 ASP A  66      63.665  16.295  63.916  1.00                 O  
ATOM    485  OD2 ASP A  66      63.584  18.455  63.517  1.00                 O  
ATOM    486  N   LEU A  67      65.435  13.721  63.393  1.00                 N  
ATOM    487  CA  LEU A  67      64.790  12.482  62.992  1.00                 C  
ATOM    488  C   LEU A  67      63.293  12.625  62.723  1.00                 C  
ATOM    489  O   LEU A  67      62.723  11.897  61.903  1.00                 O  
ATOM    490  CB  LEU A  67      64.994  11.403  64.057  1.00                 C  
ATOM    491  CG  LEU A  67      64.406  10.024  63.747  1.00                 C  
ATOM    492  CD1 LEU A  67      65.024   9.450  62.481  1.00                 C  
ATOM    493  CD2 LEU A  67      64.617   9.075  64.916  1.00                 C  
ATOM    494  N   LEU A  68      62.668  13.572  63.417  1.00                 N  
ATOM    495  CA  LEU A  68      61.234  13.773  63.299  1.00                 C  
ATOM    496  C   LEU A  68      60.831  14.452  61.989  1.00                 C  
ATOM    497  O   LEU A  68      59.649  14.566  61.680  1.00                 O  
ATOM    498  CB  LEU A  68      60.711  14.603  64.473  1.00                 C  
ATOM    499  CG  LEU A  68      60.795  13.951  65.855  1.00                 C  
ATOM    500  CD1 LEU A  68      60.370  14.931  66.938  1.00                 C  
ATOM    501  CD2 LEU A  68      59.937  12.697  65.910  1.00                 C  
ATOM    502  N   ALA A  69      61.820  14.878  61.211  1.00                 N  
ATOM    503  CA  ALA A  69      61.568  15.531  59.925  1.00                 C  
ATOM    504  C   ALA A  69      61.548  14.480  58.803  1.00                 C  
ATOM    505  O   ALA A  69      61.154  14.761  57.663  1.00                 O  
ATOM    506  CB  ALA A  69      62.623  16.593  59.654  1.00                 C  
ATOM    507  N   LEU A  70      61.962  13.266  59.142  1.00                 N  
ATOM    508  CA  LEU A  70      62.021  12.188  58.174  1.00                 C  
ATOM    509  C   LEU A  70      60.836  11.225  58.232  1.00                 C  
ATOM    510  O   LEU A  70      60.292  10.927  59.289  1.00                 O  
ATOM    511  CB  LEU A  70      63.308  11.379  58.351  1.00                 C  
ATOM    512  CG  LEU A  70      64.620  12.149  58.189  1.00                 C  
ATOM    513  CD1 LEU A  70      65.811  11.245  58.469  1.00                 C  
ATOM    514  CD2 LEU A  70      64.725  12.745  56.794  1.00                 C  
ATOM    515  N   SER A  71      60.446  10.747  57.060  1.00                 N  
ATOM    516  CA  SER A  71      59.363   9.787  56.918  1.00                 C  
ATOM    517  C   SER A  71      59.861   8.477  57.522  1.00                 C  
ATOM    518  O   SER A  71      61.065   8.285  57.709  1.00                 O  
ATOM    519  CB  SER A  71      58.966   9.640  55.448  1.00                 C  
ATOM    520  OG  SER A  71      59.998   9.019  54.701  1.00                 O  
ATOM    521  N   PRO A  72      58.943   7.551  57.812  1.00                 N  
ATOM    522  CA  PRO A  72      59.308   6.254  58.390  1.00                 C  
ATOM    523  C   PRO A  72      60.359   5.540  57.555  1.00                 C  
ATOM    524  O   PRO A  72      61.265   4.893  58.089  1.00                 O  
ATOM    525  CB  PRO A  72      57.992   5.474  58.409  1.00                 C  
ATOM    526  CD  PRO A  72      57.383   7.683  57.718  1.00                 C  
ATOM    527  CG  PRO A  72      56.939   6.521  58.561  1.00                 C  
ATOM    528  N   GLU A  73      60.233   5.663  56.240  1.00                 N  
ATOM    529  CA  GLU A  73      61.166   5.013  55.312  1.00                 C  
ATOM    530  C   GLU A  73      62.575   5.610  55.335  1.00                 C  
ATOM    531  O   GLU A  73      63.563   4.876  55.359  1.00                 O  
ATOM    532  CB  GLU A  73      60.631   5.079  53.880  1.00                 C  
ATOM    533  CD  GLU A  73      60.917   4.411  51.461  1.00                 C  
ATOM    534  CG  GLU A  73      61.509   4.379  52.856  1.00                 C  
ATOM    535  OE1 GLU A  73      59.821   4.987  51.294  1.00                 O  
ATOM    536  OE2 GLU A  73      61.548   3.859  50.535  1.00                 O  
ATOM    537  N   ASP A  74      62.668   6.936  55.319  1.00                 N  
ATOM    538  CA  ASP A  74      63.971   7.608  55.326  1.00                 C  
ATOM    539  C   ASP A  74      64.732   7.320  56.600  1.00                 C  
ATOM    540  O   ASP A  74      65.959   7.287  56.612  1.00                 O  
ATOM    541  CB  ASP A  74      63.796   9.118  55.152  1.00                 C  
ATOM    542  CG  ASP A  74      63.379   9.498  53.745  1.00                 C  
ATOM    543  OD1 ASP A  74      63.486   8.642  52.842  1.00                 O  
ATOM    544  OD2 ASP A  74      62.945  10.652  53.546  1.00                 O  
ATOM    545  N   ARG A  75      63.988   7.130  57.678  1.00                 N  
ATOM    546  CA  ARG A  75      64.588   6.842  58.958  1.00                 C  
ATOM    547  C   ARG A  75      65.163   5.433  58.936  1.00                 C  
ATOM    548  O   ARG A  75      66.086   5.117  59.686  1.00                 O  
ATOM    549  CB  ARG A  75      63.559   7.000  60.080  1.00                 C  
ATOM    550  CD  ARG A  75      62.074   8.514  61.421  1.00                 C  
ATOM    551  NE  ARG A  75      61.661   9.890  61.685  1.00                 N  
ATOM    552  CG  ARG A  75      63.130   8.436  60.331  1.00                 C  
ATOM    553  CZ  ARG A  75      60.671  10.229  62.506  1.00                 C  
ATOM    554  NH1 ARG A  75      60.366  11.507  62.684  1.00                 N  
ATOM    555  NH2 ARG A  75      59.990   9.289  63.145  1.00                 N  
ATOM    556  N   ALA A  76      64.624   4.581  58.070  1.00                 N  
ATOM    557  CA  ALA A  76      65.146   3.228  57.987  1.00                 C  
ATOM    558  C   ALA A  76      66.422   3.352  57.181  1.00                 C  
ATOM    559  O   ALA A  76      67.405   2.644  57.416  1.00                 O  
ATOM    560  CB  ALA A  76      64.119   2.302  57.354  1.00                 C  
ATOM    561  N   GLY A  77      66.406   4.265  56.222  1.00                 N  
ATOM    562  CA  GLY A  77      67.594   4.451  55.425  1.00                 C  
ATOM    563  C   GLY A  77      68.668   5.135  56.240  1.00                 C  
ATOM    564  O   GLY A  77      69.856   4.962  55.986  1.00                 O  
ATOM    565  N   GLU A  78      68.250   5.920  57.224  1.00                 N  
ATOM    566  CA  GLU A  78      69.189   6.649  58.057  1.00                 C  
ATOM    567  C   GLU A  78      69.850   5.701  59.055  1.00                 C  
ATOM    568  O   GLU A  78      70.832   6.044  59.717  1.00                 O  
ATOM    569  CB  GLU A  78      68.482   7.793  58.787  1.00                 C  
ATOM    570  CD  GLU A  78      69.021   9.613  57.120  1.00                 C  
ATOM    571  CG  GLU A  78      67.931   8.869  57.866  1.00                 C  
ATOM    572  OE1 GLU A  78      70.186   9.565  57.568  1.00                 O  
ATOM    573  OE2 GLU A  78      68.711  10.243  56.088  1.00                 O  
ATOM    574  N   GLY A  79      69.313   4.493  59.141  1.00                 N  
ATOM    575  CA  GLY A  79      69.887   3.506  60.022  1.00                 C  
ATOM    576  C   GLY A  79      68.993   2.998  61.129  1.00                 C  
ATOM    577  O   GLY A  79      69.379   2.063  61.831  1.00                 O  
ATOM    578  N   ILE A  80      67.826   3.614  61.317  1.00                 N  
ATOM    579  CA  ILE A  80      66.909   3.175  62.365  1.00                 C  
ATOM    580  C   ILE A  80      66.051   2.039  61.854  1.00                 C  
ATOM    581  O   ILE A  80      65.487   2.125  60.763  1.00                 O  
ATOM    582  CB  ILE A  80      66.028   4.334  62.866  1.00                 C  
ATOM    583  CD1 ILE A  80      66.142   6.702  63.803  1.00                 C  
ATOM    584  CG1 ILE A  80      66.892   5.423  63.507  1.00                 C  
ATOM    585  CG2 ILE A  80      64.964   3.820  63.823  1.00                 C  
ATOM    586  N   PHE A  81      65.990   0.973  62.655  1.00                 N  
ATOM    587  CA  PHE A  81      65.249  -0.240  62.343  1.00                 C  
ATOM    588  C   PHE A  81      64.281  -0.720  63.420  1.00                 C  
ATOM    589  O   PHE A  81      64.577  -0.681  64.602  1.00                 O  
ATOM    590  CB  PHE A  81      66.210  -1.392  62.040  1.00                 C  
ATOM    591  CG  PHE A  81      65.520  -2.681  61.695  1.00                 C  
ATOM    592  CZ  PHE A  81      64.246  -5.069  61.064  1.00                 C  
ATOM    593  CD1 PHE A  81      65.007  -2.891  60.427  1.00                 C  
ATOM    594  CE1 PHE A  81      64.373  -4.077  60.111  1.00                 C  
ATOM    595  CD2 PHE A  81      65.386  -3.684  62.639  1.00                 C  
ATOM    596  CE2 PHE A  81      64.752  -4.870  62.322  1.00                 C  
ATOM    597  N   MET A  82      63.131  -1.203  62.974  1.00                 N  
ATOM    598  CA  MET A  82      62.104  -1.789  63.828  1.00                 C  
ATOM    599  C   MET A  82      61.562  -2.928  62.957  1.00                 C  
ATOM    600  O   MET A  82      61.358  -2.742  61.769  1.00                 O  
ATOM    601  CB  MET A  82      61.065  -0.735  64.217  1.00                 C  
ATOM    602  SD  MET A  82      58.858   0.053  65.695  1.00                 S  
ATOM    603  CE  MET A  82      57.714  -0.886  66.703  1.00                 C  
ATOM    604  CG  MET A  82      59.976  -1.250  65.143  1.00                 C  
ATOM    605  N   ALA A  83      61.371  -4.112  63.524  1.00                 N  
ATOM    606  CA  ALA A  83      60.895  -5.225  62.724  1.00                 C  
ATOM    607  C   ALA A  83      59.576  -4.889  62.012  1.00                 C  
ATOM    608  O   ALA A  83      58.803  -4.057  62.477  1.00                 O  
ATOM    609  CB  ALA A  83      60.713  -6.461  63.591  1.00                 C  
ATOM    610  N   PHE A  84      59.334  -5.545  60.880  1.00                 N  
ATOM    611  CA  PHE A  84      58.120  -5.330  60.087  1.00                 C  
ATOM    612  C   PHE A  84      57.503  -6.633  59.604  1.00                 C  
ATOM    613  O   PHE A  84      58.084  -7.701  59.703  1.00                 O  
ATOM    614  CB  PHE A  84      58.418  -4.434  58.883  1.00                 C  
ATOM    615  CG  PHE A  84      59.369  -5.044  57.894  1.00                 C  
ATOM    616  CZ  PHE A  84      61.134  -6.170  56.066  1.00                 C  
ATOM    617  CD1 PHE A  84      58.896  -5.765  56.812  1.00                 C  
ATOM    618  CE1 PHE A  84      59.771  -6.327  55.901  1.00                 C  
ATOM    619  CD2 PHE A  84      60.736  -4.896  58.045  1.00                 C  
ATOM    620  CE2 PHE A  84      61.612  -5.458  57.135  1.00                 C  
ATOM    621  N   GLN A  85      56.311  -6.547  59.054  1.00                 N  
ATOM    622  CA  GLN A  85      55.701  -7.754  58.534  1.00                 C  
ATOM    623  C   GLN A  85      55.963  -7.837  57.046  1.00                 C  
ATOM    624  O   GLN A  85      56.061  -6.824  56.373  1.00                 O  
ATOM    625  CB  GLN A  85      54.201  -7.768  58.833  1.00                 C  
ATOM    626  CD  GLN A  85      54.364  -8.880  61.096  1.00                 C  
ATOM    627  CG  GLN A  85      53.862  -7.682  60.313  1.00                 C  
ATOM    628  OE1 GLN A  85      54.029 -10.022  60.783  1.00                 O  
ATOM    629  NE2 GLN A  85      55.171  -8.621  62.118  1.00                 N  
ATOM    630  N   TYR A  86      56.096  -9.049  56.537  1.00                 N  
ATOM    631  CA  TYR A  86      56.309  -9.250  55.119  1.00                 C  
ATOM    632  C   TYR A  86      54.964  -9.099  54.475  1.00                 C  
ATOM    633  O   TYR A  86      53.983  -9.485  55.080  1.00                 O  
ATOM    634  CB  TYR A  86      56.940 -10.620  54.861  1.00                 C  
ATOM    635  CG  TYR A  86      58.368 -10.737  55.342  1.00                 C  
ATOM    636  OH  TYR A  86      62.291 -11.066  56.681  1.00                 O  
ATOM    637  CZ  TYR A  86      60.994 -10.956  56.237  1.00                 C  
ATOM    638  CD1 TYR A  86      58.655 -11.255  56.599  1.00                 C  
ATOM    639  CE1 TYR A  86      59.957 -11.366  57.047  1.00                 C  
ATOM    640  CD2 TYR A  86      59.425 -10.329  54.539  1.00                 C  
ATOM    641  CE2 TYR A  86      60.734 -10.432  54.971  1.00                 C  
ATOM    642  N   PRO A  87      54.895  -8.524  53.251  1.00                 N  
ATOM    643  CA  PRO A  87      53.628  -8.334  52.536  1.00                 C  
ATOM    644  C   PRO A  87      53.001  -9.709  52.295  1.00                 C  
ATOM    645  O   PRO A  87      53.707 -10.688  51.979  1.00                 O  
ATOM    646  CB  PRO A  87      54.037  -7.636  51.238  1.00                 C  
ATOM    647  CD  PRO A  87      56.048  -7.875  52.513  1.00                 C  
ATOM    648  CG  PRO A  87      55.325  -6.958  51.567  1.00                 C  
ATOM    649  N   VAL A  88      51.681  -9.775  52.432  1.00                 N  
ATOM    650  CA  VAL A  88      50.980 -11.029  52.290  1.00                 C  
ATOM    651  C   VAL A  88      50.482 -11.388  50.925  1.00                 C  
ATOM    652  O   VAL A  88      49.631 -10.733  50.365  1.00                 O  
ATOM    653  CB  VAL A  88      49.759 -11.102  53.226  1.00                 C  
ATOM    654  CG1 VAL A  88      49.006 -12.407  53.018  1.00                 C  
ATOM    655  CG2 VAL A  88      50.191 -10.959  54.677  1.00                 C  
ATOM    656  N   GLU A  89      51.044 -12.466  50.404  1.00                 N  
ATOM    657  CA  GLU A  89      50.668 -13.015  49.114  1.00                 C  
ATOM    658  C   GLU A  89      50.549 -12.052  47.932  1.00                 C  
ATOM    659  O   GLU A  89      49.514 -11.969  47.288  1.00                 O  
ATOM    660  CB  GLU A  89      49.325 -13.742  49.212  1.00                 C  
ATOM    661  CD  GLU A  89      48.004 -15.663  50.184  1.00                 C  
ATOM    662  CG  GLU A  89      49.326 -14.921  50.171  1.00                 C  
ATOM    663  OE1 GLU A  89      47.075 -15.234  49.467  1.00                 O  
ATOM    664  OE2 GLU A  89      47.897 -16.673  50.910  1.00                 O  
ATOM    665  N   ILE A  90      51.603 -11.298  47.663  1.00                 N  
ATOM    666  CA  ILE A  90      51.583 -10.452  46.488  1.00                 C  
ATOM    667  C   ILE A  90      52.349 -11.314  45.476  1.00                 C  
ATOM    668  O   ILE A  90      53.471 -11.753  45.727  1.00                 O  
ATOM    669  CB  ILE A  90      52.209  -9.074  46.774  1.00                 C  
ATOM    670  CD1 ILE A  90      52.111  -7.101  48.384  1.00                 C  
ATOM    671  CG1 ILE A  90      51.429  -8.352  47.874  1.00                 C  
ATOM    672  CG2 ILE A  90      52.287  -8.250  45.498  1.00                 C  
ATOM    673  N   PRO A  91      51.739 -11.594  44.330  1.00                 N  
ATOM    674  CA  PRO A  91      52.431 -12.425  43.334  1.00                 C  
ATOM    675  C   PRO A  91      53.872 -12.004  43.021  1.00                 C  
ATOM    676  O   PRO A  91      54.166 -10.823  42.845  1.00                 O  
ATOM    677  CB  PRO A  91      51.569 -12.291  42.077  1.00                 C  
ATOM    678  CD  PRO A  91      50.365 -11.126  43.786  1.00                 C  
ATOM    679  CG  PRO A  91      50.195 -12.024  42.593  1.00                 C  
ATOM    680  N   GLY A  92      54.763 -12.985  42.933  1.00                 N  
ATOM    681  CA  GLY A  92      56.144 -12.698  42.622  1.00                 C  
ATOM    682  C   GLY A  92      56.857 -11.956  43.738  1.00                 C  
ATOM    683  O   GLY A  92      57.984 -11.485  43.552  1.00                 O  
ATOM    684  N   VAL A  93      56.213 -11.837  44.895  1.00                 N  
ATOM    685  CA  VAL A  93      56.830 -11.147  46.018  1.00                 C  
ATOM    686  C   VAL A  93      56.997 -12.027  47.243  1.00                 C  
ATOM    687  O   VAL A  93      56.159 -12.001  48.148  1.00                 O  
ATOM    688  CB  VAL A  93      56.029  -9.894  46.420  1.00                 C  
ATOM    689  CG1 VAL A  93      56.705  -9.179  47.579  1.00                 C  
ATOM    690  CG2 VAL A  93      55.873  -8.959  45.231  1.00                 C  
ATOM    691  N   SER A  94      58.082 -12.800  47.275  1.00                 N  
ATOM    692  CA  SER A  94      58.373 -13.685  48.419  1.00                 C  
ATOM    693  C   SER A  94      59.100 -12.904  49.513  1.00                 C  
ATOM    694  O   SER A  94      59.656 -11.817  49.266  1.00                 O  
ATOM    695  CB  SER A  94      59.206 -14.886  47.969  1.00                 C  
ATOM    696  OG  SER A  94      60.503 -14.485  47.564  1.00                 O  
ATOM    697  N   ASN A  95      59.118 -13.476  50.709  1.00                 N  
ATOM    698  CA  ASN A  95      59.793 -12.858  51.841  1.00                 C  
ATOM    699  C   ASN A  95      61.246 -12.534  51.539  1.00                 C  
ATOM    700  O   ASN A  95      61.731 -11.446  51.843  1.00                 O  
ATOM    701  CB  ASN A  95      59.704 -13.758  53.075  1.00                 C  
ATOM    702  CG  ASN A  95      58.315 -13.780  53.681  1.00                 C  
ATOM    703  OD1 ASN A  95      57.497 -12.898  53.416  1.00                 O  
ATOM    704  ND2 ASN A  95      58.043 -14.790  54.500  1.00                 N  
ATOM    705  N   GLN A  96      61.951 -13.478  50.940  1.00                 N  
ATOM    706  CA  GLN A  96      63.331 -13.230  50.608  1.00                 C  
ATOM    707  C   GLN A  96      63.382 -12.114  49.601  1.00                 C  
ATOM    708  O   GLN A  96      64.258 -11.232  49.657  1.00                 O  
ATOM    709  CB  GLN A  96      63.990 -14.502  50.071  1.00                 C  
ATOM    710  CD  GLN A  96      66.102 -15.645  49.289  1.00                 C  
ATOM    711  CG  GLN A  96      65.468 -14.349  49.753  1.00                 C  
ATOM    712  OE1 GLN A  96      65.526 -16.721  49.450  1.00                 O  
ATOM    713  NE2 GLN A  96      67.293 -15.546  48.710  1.00                 N  
ATOM    714  N   PHE A  97      62.430 -12.135  48.674  1.00                 N  
ATOM    715  CA  PHE A  97      62.407 -11.110  47.643  1.00                 C  
ATOM    716  C   PHE A  97      62.243  -9.751  48.276  1.00                 C  
ATOM    717  O   PHE A  97      62.973  -8.823  47.987  1.00                 O  
ATOM    718  CB  PHE A  97      61.282 -11.382  46.642  1.00                 C  
ATOM    719  CG  PHE A  97      61.154 -10.333  45.574  1.00                 C  
ATOM    720  CZ  PHE A  97      60.913  -8.391  43.601  1.00                 C  
ATOM    721  CD1 PHE A  97      62.010 -10.325  44.486  1.00                 C  
ATOM    722  CE1 PHE A  97      61.893  -9.361  43.504  1.00                 C  
ATOM    723  CD2 PHE A  97      60.179  -9.355  45.657  1.00                 C  
ATOM    724  CE2 PHE A  97      60.062  -8.391  44.674  1.00                 C  
ATOM    725  N   PHE A  98      61.273  -9.651  49.166  1.00                 N  
ATOM    726  CA  PHE A  98      61.017  -8.399  49.819  1.00                 C  
ATOM    727  C   PHE A  98      62.190  -7.900  50.626  1.00                 C  
ATOM    728  O   PHE A  98      62.531  -6.718  50.581  1.00                 O  
ATOM    729  CB  PHE A  98      59.796  -8.512  50.734  1.00                 C  
ATOM    730  CG  PHE A  98      59.452  -7.235  51.446  1.00                 C  
ATOM    731  CZ  PHE A  98      58.818  -4.874  52.769  1.00                 C  
ATOM    732  CD1 PHE A  98      58.779  -6.219  50.789  1.00                 C  
ATOM    733  CE1 PHE A  98      58.462  -5.044  51.444  1.00                 C  
ATOM    734  CD2 PHE A  98      59.801  -7.049  52.772  1.00                 C  
ATOM    735  CE2 PHE A  98      59.485  -5.874  53.427  1.00                 C  
ATOM    736  N   LEU A  99      62.796  -8.803  51.387  1.00                 N  
ATOM    737  CA  LEU A  99      63.931  -8.459  52.229  1.00                 C  
ATOM    738  C   LEU A  99      65.039  -7.894  51.367  1.00                 C  
ATOM    739  O   LEU A  99      65.603  -6.848  51.668  1.00                 O  
ATOM    740  CB  LEU A  99      64.411  -9.685  53.008  1.00                 C  
ATOM    741  CG  LEU A  99      65.633  -9.482  53.906  1.00                 C  
ATOM    742  CD1 LEU A  99      65.343  -8.448  54.983  1.00                 C  
ATOM    743  CD2 LEU A  99      66.062 -10.798  54.537  1.00                 C  
ATOM    744  N   GLN A 100      65.353  -8.603  50.294  1.00                 N  
ATOM    745  CA  GLN A 100      66.397  -8.165  49.399  1.00                 C  
ATOM    746  C   GLN A 100      66.104  -6.772  48.906  1.00                 C  
ATOM    747  O   GLN A 100      67.010  -5.919  48.821  1.00                 O  
ATOM    748  CB  GLN A 100      66.537  -9.135  48.224  1.00                 C  
ATOM    749  CD  GLN A 100      67.812  -9.803  46.148  1.00                 C  
ATOM    750  CG  GLN A 100      67.659  -8.784  47.260  1.00                 C  
ATOM    751  OE1 GLN A 100      66.928 -10.632  45.927  1.00                 O  
ATOM    752  NE2 GLN A 100      68.935  -9.744  45.443  1.00                 N  
ATOM    753  N   THR A 101      64.842  -6.525  48.575  1.00                 N  
ATOM    754  CA  THR A 101      64.488  -5.208  48.065  1.00                 C  
ATOM    755  C   THR A 101      64.472  -4.159  49.180  1.00                 C  
ATOM    756  O   THR A 101      64.792  -2.999  48.945  1.00                 O  
ATOM    757  CB  THR A 101      63.116  -5.223  47.367  1.00                 C  
ATOM    758  OG1 THR A 101      62.108  -5.640  48.296  1.00                 O  
ATOM    759  CG2 THR A 101      63.126  -6.192  46.194  1.00                 C  
ATOM    760  N   ALA A 102      64.149  -4.554  50.406  1.00                 N  
ATOM    761  CA  ALA A 102      64.173  -3.588  51.503  1.00                 C  
ATOM    762  C   ALA A 102      65.641  -3.242  51.789  1.00                 C  
ATOM    763  O   ALA A 102      65.996  -2.093  52.069  1.00                 O  
ATOM    764  CB  ALA A 102      63.475  -4.159  52.728  1.00                 C  
ATOM    765  N   LEU A 103      66.498  -4.252  51.706  1.00                 N  
ATOM    766  CA  LEU A 103      67.914  -4.051  51.949  1.00                 C  
ATOM    767  C   LEU A 103      68.493  -3.135  50.892  1.00                 C  
ATOM    768  O   LEU A 103      69.184  -2.197  51.224  1.00                 O  
ATOM    769  CB  LEU A 103      68.650  -5.392  51.966  1.00                 C  
ATOM    770  CG  LEU A 103      70.166  -5.331  52.168  1.00                 C  
ATOM    771  CD1 LEU A 103      70.504  -4.705  53.513  1.00                 C  
ATOM    772  CD2 LEU A 103      70.779  -6.719  52.061  1.00                 C  
ATOM    773  N   ASN A 104      68.180  -3.381  49.621  1.00                 N  
ATOM    774  CA  ASN A 104      68.714  -2.552  48.545  1.00                 C  
ATOM    775  C   ASN A 104      68.266  -1.095  48.594  1.00                 C  
ATOM    776  O   ASN A 104      69.036  -0.187  48.276  1.00                 O  
ATOM    777  CB  ASN A 104      68.342  -3.138  47.182  1.00                 C  
ATOM    778  CG  ASN A 104      69.134  -4.388  46.849  1.00                 C  
ATOM    779  OD1 ASN A 104      70.191  -4.637  47.429  1.00                 O  
ATOM    780  ND2 ASN A 104      68.623  -5.178  45.912  1.00                 N  
ATOM    781  N   ALA A 105      67.027  -0.861  48.997  1.00                 N  
ATOM    782  CA  ALA A 105      66.501   0.499  49.085  1.00                 C  
ATOM    783  C   ALA A 105      67.233   1.264  50.196  1.00                 C  
ATOM    784  O   ALA A 105      67.390   2.490  50.158  1.00                 O  
ATOM    785  CB  ALA A 105      65.002   0.472  49.341  1.00                 C  
ATOM    786  N   VAL A 106      67.666   0.521  51.200  1.00                 N  
ATOM    787  CA  VAL A 106      68.399   1.097  52.307  1.00                 C  
ATOM    788  C   VAL A 106      69.830   1.346  51.847  1.00                 C  
ATOM    789  O   VAL A 106      70.437   2.351  52.221  1.00                 O  
ATOM    790  CB  VAL A 106      68.357   0.185  53.547  1.00                 C  
ATOM    791  CG1 VAL A 106      69.264   0.730  54.640  1.00                 C  
ATOM    792  CG2 VAL A 106      66.930   0.043  54.056  1.00                 C  
ATOM    793  N   ARG A 107      70.364   0.429  51.039  1.00                 N  
ATOM    794  CA  ARG A 107      71.715   0.582  50.515  1.00                 C  
ATOM    795  C   ARG A 107      71.780   1.817  49.597  1.00                 C  
ATOM    796  O   ARG A 107      72.725   2.611  49.679  1.00                 O  
ATOM    797  CB  ARG A 107      72.143  -0.679  49.762  1.00                 C  
ATOM    798  CD  ARG A 107      72.847  -3.086  49.848  1.00                 C  
ATOM    799  NE  ARG A 107      73.027  -4.271  50.685  1.00                 N  
ATOM    800  CG  ARG A 107      72.396  -1.881  50.657  1.00                 C  
ATOM    801  CZ  ARG A 107      74.133  -4.541  51.370  1.00                 C  
ATOM    802  NH1 ARG A 107      74.205  -5.643  52.104  1.00                 N  
ATOM    803  NH2 ARG A 107      75.164  -3.709  51.319  1.00                 N  
ATOM    804  N   SER A 108      70.774   1.971  48.731  1.00                 N  
ATOM    805  CA  SER A 108      70.718   3.096  47.790  1.00                 C  
ATOM    806  C   SER A 108      70.640   4.415  48.534  1.00                 C  
ATOM    807  O   SER A 108      71.394   5.344  48.264  1.00                 O  
ATOM    808  CB  SER A 108      69.522   2.947  46.847  1.00                 C  
ATOM    809  OG  SER A 108      69.443   4.039  45.948  1.00                 O  
ATOM    810  N   TYR A 109      69.698   4.488  49.464  1.00                 N  
ATOM    811  CA  TYR A 109      69.508   5.680  50.261  1.00                 C  
ATOM    812  C   TYR A 109      70.868   6.070  50.846  1.00                 C  
ATOM    813  O   TYR A 109      71.226   7.243  50.884  1.00                 O  
ATOM    814  CB  TYR A 109      68.466   5.433  51.354  1.00                 C  
ATOM    815  CG  TYR A 109      68.226   6.626  52.252  1.00                 C  
ATOM    816  OH  TYR A 109      67.557   9.912  54.710  1.00                 O  
ATOM    817  CZ  TYR A 109      67.779   8.824  53.898  1.00                 C  
ATOM    818  CD1 TYR A 109      67.423   7.680  51.835  1.00                 C  
ATOM    819  CE1 TYR A 109      67.198   8.774  52.649  1.00                 C  
ATOM    820  CD2 TYR A 109      68.804   6.694  53.513  1.00                 C  
ATOM    821  CE2 TYR A 109      68.590   7.780  54.341  1.00                 C  
ATOM    822  N   ARG A 110      71.621   5.068  51.288  1.00                 N  
ATOM    823  CA  ARG A 110      72.938   5.265  51.891  1.00                 C  
ATOM    824  C   ARG A 110      74.062   5.478  50.868  1.00                 C  
ATOM    825  O   ARG A 110      75.215   5.722  51.238  1.00                 O  
ATOM    826  CB  ARG A 110      73.305   4.074  52.778  1.00                 C  
ATOM    827  CD  ARG A 110      72.848   2.726  54.846  1.00                 C  
ATOM    828  NE  ARG A 110      71.992   2.547  56.016  1.00                 N  
ATOM    829  CG  ARG A 110      72.433   3.930  54.015  1.00                 C  
ATOM    830  CZ  ARG A 110      72.151   1.584  56.918  1.00                 C  
ATOM    831  NH1 ARG A 110      71.323   1.499  57.950  1.00                 N  
ATOM    832  NH2 ARG A 110      73.138   0.709  56.786  1.00                 N  
ATOM    833  N   GLY A 111      73.725   5.390  49.585  1.00                 N  
ATOM    834  CA  GLY A 111      74.730   5.562  48.552  1.00                 C  
ATOM    835  C   GLY A 111      75.646   4.354  48.396  1.00                 C  
ATOM    836  O   GLY A 111      76.608   4.400  47.629  1.00                 O  
ATOM    837  N   GLN A 112      75.355   3.268  49.106  1.00                 N  
ATOM    838  CA  GLN A 112      76.181   2.064  49.020  1.00                 C  
ATOM    839  C   GLN A 112      75.840   1.236  47.801  1.00                 C  
ATOM    840  O   GLN A 112      74.849   1.504  47.135  1.00                 O  
ATOM    841  CB  GLN A 112      76.023   1.214  50.282  1.00                 C  
ATOM    842  CD  GLN A 112      77.918   2.275  51.572  1.00                 C  
ATOM    843  CG  GLN A 112      76.445   1.919  51.562  1.00                 C  
ATOM    844  OE1 GLN A 112      78.777   1.412  51.390  1.00                 O  
ATOM    845  NE2 GLN A 112      78.215   3.551  51.785  1.00                 N  
ATOM    846  N   GLU A 113      76.658   0.227  47.511  1.00                 N  
ATOM    847  CA  GLU A 113      76.416  -0.647  46.356  1.00                 C  
ATOM    848  C   GLU A 113      75.267  -1.600  46.633  1.00                 C  
ATOM    849  O   GLU A 113      75.194  -2.196  47.706  1.00                 O  
ATOM    850  CB  GLU A 113      77.681  -1.431  46.003  1.00                 C  
ATOM    851  CD  GLU A 113      78.836  -3.020  44.415  1.00                 C  
ATOM    852  CG  GLU A 113      77.551  -2.291  44.756  1.00                 C  
ATOM    853  OE1 GLU A 113      79.811  -2.898  45.185  1.00                 O  
ATOM    854  OE2 GLU A 113      78.867  -3.713  43.376  1.00                 O  
ATOM    855  N   THR A 114      74.358  -1.755  45.682  1.00                 N  
ATOM    856  CA  THR A 114      73.268  -2.672  45.937  1.00                 C  
ATOM    857  C   THR A 114      73.765  -4.098  45.758  1.00                 C  
ATOM    858  O   THR A 114      74.925  -4.325  45.405  1.00                 O  
ATOM    859  CB  THR A 114      72.071  -2.398  45.008  1.00                 C  
ATOM    860  OG1 THR A 114      72.453  -2.639  43.648  1.00                 O  
ATOM    861  CG2 THR A 114      71.617  -0.952  45.136  1.00                 C  
ATOM    862  N   LEU A 115      72.878  -5.053  46.002  1.00                 N  
ATOM    863  CA  LEU A 115      73.217  -6.456  45.906  1.00                 C  
ATOM    864  C   LEU A 115      72.345  -7.216  44.929  1.00                 C  
ATOM    865  O   LEU A 115      71.115  -7.158  45.006  1.00                 O  
ATOM    866  CB  LEU A 115      73.123  -7.125  47.279  1.00                 C  
ATOM    867  CG  LEU A 115      74.047  -6.573  48.366  1.00                 C  
ATOM    868  CD1 LEU A 115      73.762  -7.240  49.703  1.00                 C  
ATOM    869  CD2 LEU A 115      75.506  -6.763  47.980  1.00                 C  
ATOM    870  N   ASP A 116      72.986  -7.945  44.018  1.00                 N  
ATOM    871  CA  ASP A 116      72.243  -8.745  43.057  1.00                 C  
ATOM    872  C   ASP A 116      71.756 -10.029  43.744  1.00                 C  
ATOM    873  O   ASP A 116      72.093 -10.300  44.898  1.00                 O  
ATOM    874  CB  ASP A 116      73.113  -9.065  41.840  1.00                 C  
ATOM    875  CG  ASP A 116      74.268  -9.988  42.175  1.00                 C  
ATOM    876  OD1 ASP A 116      74.206 -10.658  43.227  1.00                 O  
ATOM    877  OD2 ASP A 116      75.235 -10.041  41.386  1.00                 O  
ATOM    878  N   ARG A 117      70.967 -10.822  43.037  1.00                 N  
ATOM    879  CA  ARG A 117      70.415 -12.033  43.614  1.00                 C  
ATOM    880  C   ARG A 117      71.413 -13.084  44.101  1.00                 C  
ATOM    881  O   ARG A 117      71.060 -13.942  44.907  1.00                 O  
ATOM    882  CB  ARG A 117      69.489 -12.729  42.615  1.00                 C  
ATOM    883  CD  ARG A 117      67.342 -12.705  41.315  1.00                 C  
ATOM    884  NE  ARG A 117      66.078 -12.016  41.066  1.00                 N  
ATOM    885  CG  ARG A 117      68.189 -11.987  42.352  1.00                 C  
ATOM    886  CZ  ARG A 117      65.218 -12.353  40.111  1.00                 C  
ATOM    887  NH1 ARG A 117      64.093 -11.668  39.959  1.00                 N  
ATOM    888  NH2 ARG A 117      65.485 -13.376  39.310  1.00                 N  
ATOM    889  N   PHE A 118      72.655 -13.025  43.637  1.00                 N  
ATOM    890  CA  PHE A 118      73.640 -14.015  44.069  1.00                 C  
ATOM    891  C   PHE A 118      74.293 -13.565  45.343  1.00                 C  
ATOM    892  O   PHE A 118      74.392 -14.329  46.294  1.00                 O  
ATOM    893  CB  PHE A 118      74.686 -14.243  42.976  1.00                 C  
ATOM    894  CG  PHE A 118      75.727 -15.264  43.336  1.00                 C  
ATOM    895  CZ  PHE A 118      77.658 -17.149  44.003  1.00                 C  
ATOM    896  CD1 PHE A 118      75.425 -16.614  43.324  1.00                 C  
ATOM    897  CE1 PHE A 118      76.383 -17.554  43.655  1.00                 C  
ATOM    898  CD2 PHE A 118      77.007 -14.874  43.687  1.00                 C  
ATOM    899  CE2 PHE A 118      77.965 -15.814  44.018  1.00                 C  
ATOM    900  N   ASP A 119      74.735 -12.313  45.342  1.00                 N  
ATOM    901  CA  ASP A 119      75.381 -11.711  46.491  1.00                 C  
ATOM    902  C   ASP A 119      74.407 -11.654  47.659  1.00                 C  
ATOM    903  O   ASP A 119      74.783 -11.872  48.816  1.00                 O  
ATOM    904  CB  ASP A 119      75.896 -10.312  46.145  1.00                 C  
ATOM    905  CG  ASP A 119      77.100 -10.346  45.224  1.00                 C  
ATOM    906  OD1 ASP A 119      77.702 -11.430  45.073  1.00                 O  
ATOM    907  OD2 ASP A 119      77.440  -9.289  44.652  1.00                 O  
ATOM    908  N   PHE A 120      73.146 -11.375  47.362  1.00                 N  
ATOM    909  CA  PHE A 120      72.173 -11.332  48.431  1.00                 C  
ATOM    910  C   PHE A 120      72.064 -12.714  49.075  1.00                 C  
ATOM    911  O   PHE A 120      72.252 -12.845  50.278  1.00                 O  
ATOM    912  CB  PHE A 120      70.815 -10.866  47.901  1.00                 C  
ATOM    913  CG  PHE A 120      69.737 -10.830  48.946  1.00                 C  
ATOM    914  CZ  PHE A 120      67.739 -10.771  50.877  1.00                 C  
ATOM    915  CD1 PHE A 120      69.659  -9.782  49.846  1.00                 C  
ATOM    916  CE1 PHE A 120      68.667  -9.749  50.807  1.00                 C  
ATOM    917  CD2 PHE A 120      68.800 -11.845  49.029  1.00                 C  
ATOM    918  CE2 PHE A 120      67.808 -11.813  49.991  1.00                 C  
ATOM    919  N   GLN A 121      71.776 -13.743  48.282  1.00                 N  
ATOM    920  CA  GLN A 121      71.648 -15.109  48.799  1.00                 C  
ATOM    921  C   GLN A 121      72.779 -15.460  49.749  1.00                 C  
ATOM    922  O   GLN A 121      72.575 -16.173  50.713  1.00                 O  
ATOM    923  CB  GLN A 121      71.609 -16.116  47.648  1.00                 C  
ATOM    924  CD  GLN A 121      72.557 -18.282  48.538  1.00                 C  
ATOM    925  CG  GLN A 121      71.315 -17.543  48.081  1.00                 C  
ATOM    926  OE1 GLN A 121      73.655 -18.037  48.038  1.00                 O  
ATOM    927  NE2 GLN A 121      72.387 -19.189  49.492  1.00                 N  
ATOM    928  N   ASP A 122      73.980 -14.968  49.457  1.00                 N  
ATOM    929  CA  ASP A 122      75.143 -15.235  50.292  1.00                 C  
ATOM    930  C   ASP A 122      75.075 -14.476  51.609  1.00                 C  
ATOM    931  O   ASP A 122      75.455 -15.019  52.646  1.00                 O  
ATOM    932  CB  ASP A 122      76.430 -14.870  49.550  1.00                 C  
ATOM    933  CG  ASP A 122      76.746 -15.833  48.422  1.00                 C  
ATOM    934  OD1 ASP A 122      76.135 -16.922  48.383  1.00                 O  
ATOM    935  OD2 ASP A 122      77.603 -15.499  47.578  1.00                 O  
ATOM    936  N   LEU A 123      74.598 -13.233  51.583  1.00                 N  
ATOM    937  CA  LEU A 123      74.472 -12.485  52.830  1.00                 C  
ATOM    938  C   LEU A 123      73.477 -13.280  53.673  1.00                 C  
ATOM    939  O   LEU A 123      73.710 -13.577  54.852  1.00                 O  
ATOM    940  CB  LEU A 123      74.016 -11.051  52.551  1.00                 C  
ATOM    941  CG  LEU A 123      73.797 -10.159  53.775  1.00                 C  
ATOM    942  CD1 LEU A 123      75.092  -9.992  54.556  1.00                 C  
ATOM    943  CD2 LEU A 123      73.250  -8.802  53.360  1.00                 C  
ATOM    944  N   MET A 124      72.371 -13.629  53.038  1.00                 N  
ATOM    945  CA  MET A 124      71.337 -14.396  53.680  1.00                 C  
ATOM    946  C   MET A 124      71.875 -15.654  54.367  1.00                 C  
ATOM    947  O   MET A 124      71.842 -15.752  55.589  1.00                 O  
ATOM    948  CB  MET A 124      70.260 -14.796  52.669  1.00                 C  
ATOM    949  SD  MET A 124      67.907 -16.111  52.029  1.00                 S  
ATOM    950  CE  MET A 124      68.832 -17.353  51.129  1.00                 C  
ATOM    951  CG  MET A 124      69.123 -15.610  53.263  1.00                 C  
ATOM    952  N   GLU A 125      72.354 -16.617  53.592  1.00                 N  
ATOM    953  CA  GLU A 125      72.892 -17.835  54.174  1.00                 C  
ATOM    954  C   GLU A 125      73.830 -17.461  55.322  1.00                 C  
ATOM    955  O   GLU A 125      73.736 -18.004  56.428  1.00                 O  
ATOM    956  CB  GLU A 125      73.617 -18.662  53.111  1.00                 C  
ATOM    957  CD  GLU A 125      74.852 -20.789  52.534  1.00                 C  
ATOM    958  CG  GLU A 125      74.173 -19.981  53.622  1.00                 C  
ATOM    959  OE1 GLU A 125      74.473 -20.632  51.354  1.00                 O  
ATOM    960  OE2 GLU A 125      75.763 -21.578  52.861  1.00                 O  
ATOM    961  N   GLU A 126      74.723 -16.521  55.041  1.00                 N  
ATOM    962  CA  GLU A 126      75.692 -16.030  56.001  1.00                 C  
ATOM    963  C   GLU A 126      75.006 -15.712  57.324  1.00                 C  
ATOM    964  O   GLU A 126      75.343 -16.289  58.353  1.00                 O  
ATOM    965  CB  GLU A 126      76.408 -14.793  55.455  1.00                 C  
ATOM    966  CD  GLU A 126      78.200 -13.044  55.783  1.00                 C  
ATOM    967  CG  GLU A 126      77.482 -14.240  56.377  1.00                 C  
ATOM    968  OE1 GLU A 126      77.847 -12.638  54.657  1.00                 O  
ATOM    969  OE2 GLU A 126      79.117 -12.513  56.445  1.00                 O  
ATOM    970  N   LYS A 127      74.020 -14.820  57.298  1.00                 N  
ATOM    971  CA  LYS A 127      73.311 -14.437  58.522  1.00                 C  
ATOM    972  C   LYS A 127      72.540 -15.578  59.156  1.00                 C  
ATOM    973  O   LYS A 127      72.615 -15.777  60.359  1.00                 O  
ATOM    974  CB  LYS A 127      72.344 -13.284  58.243  1.00                 C  
ATOM    975  CD  LYS A 127      73.751 -11.413  59.149  1.00                 C  
ATOM    976  CE  LYS A 127      74.332 -10.037  58.872  1.00                 C  
ATOM    977  CG  LYS A 127      73.028 -11.963  57.930  1.00                 C  
ATOM    978  NZ  LYS A 127      75.097  -9.512  60.037  1.00                 N  
ATOM    979  N   ILE A 128      71.781 -16.321  58.366  1.00                 N  
ATOM    980  CA  ILE A 128      71.050 -17.450  58.924  1.00                 C  
ATOM    981  C   ILE A 128      72.023 -18.364  59.682  1.00                 C  
ATOM    982  O   ILE A 128      71.676 -18.939  60.722  1.00                 O  
ATOM    983  CB  ILE A 128      70.303 -18.235  57.830  1.00                 C  
ATOM    984  CD1 ILE A 128      68.564 -17.964  55.985  1.00                 C  
ATOM    985  CG1 ILE A 128      69.165 -17.392  57.251  1.00                 C  
ATOM    986  CG2 ILE A 128      69.803 -19.564  58.375  1.00                 C  
ATOM    987  N   ALA A 129      73.239 -18.500  59.151  1.00                 N  
ATOM    988  CA  ALA A 129      74.252 -19.323  59.797  1.00                 C  
ATOM    989  C   ALA A 129      74.580 -18.672  61.135  1.00                 C  
ATOM    990  O   ALA A 129      74.417 -19.284  62.186  1.00                 O  
ATOM    991  CB  ALA A 129      75.478 -19.451  58.906  1.00                 C  
ATOM    992  N   LEU A 130      75.025 -17.422  61.086  1.00                 N  
ATOM    993  CA  LEU A 130      75.376 -16.693  62.295  1.00                 C  
ATOM    994  C   LEU A 130      74.362 -16.888  63.417  1.00                 C  
ATOM    995  O   LEU A 130      74.738 -17.234  64.537  1.00                 O  
ATOM    996  CB  LEU A 130      75.516 -15.199  61.998  1.00                 C  
ATOM    997  CG  LEU A 130      75.870 -14.302  63.186  1.00                 C  
ATOM    998  CD1 LEU A 130      77.220 -14.691  63.770  1.00                 C  
ATOM    999  CD2 LEU A 130      75.876 -12.838  62.772  1.00                 C  
ATOM   1000  N   LEU A 131      73.082 -16.659  63.127  1.00                 N  
ATOM   1001  CA  LEU A 131      72.034 -16.807  64.141  1.00                 C  
ATOM   1002  C   LEU A 131      71.610 -18.254  64.373  1.00                 C  
ATOM   1003  O   LEU A 131      70.694 -18.497  65.155  1.00                 O  
ATOM   1004  CB  LEU A 131      70.799 -15.988  63.759  1.00                 C  
ATOM   1005  CG  LEU A 131      70.982 -14.470  63.707  1.00                 C  
ATOM   1006  CD1 LEU A 131      69.718 -13.793  63.201  1.00                 C  
ATOM   1007  CD2 LEU A 131      71.360 -13.927  65.077  1.00                 C  
ATOM   1008  N   LYS A 132      72.240 -19.212  63.690  1.00                 N  
ATOM   1009  CA  LYS A 132      71.866 -20.621  63.855  1.00                 C  
ATOM   1010  C   LYS A 132      70.354 -20.773  63.646  1.00                 C  
ATOM   1011  O   LYS A 132      69.658 -21.491  64.381  1.00                 O  
ATOM   1012  CB  LYS A 132      72.283 -21.128  65.237  1.00                 C  
ATOM   1013  CD  LYS A 132      74.130 -21.656  66.852  1.00                 C  
ATOM   1014  CE  LYS A 132      75.628 -21.602  67.106  1.00                 C  
ATOM   1015  CG  LYS A 132      73.780 -21.072  65.493  1.00                 C  
ATOM   1016  NZ  LYS A 132      75.982 -22.137  68.450  1.00                 N  
ATOM   1017  N   MET A 133      69.854 -20.084  62.632  1.00                 N  
ATOM   1018  CA  MET A 133      68.437 -20.120  62.315  1.00                 C  
ATOM   1019  C   MET A 133      68.109 -21.183  61.244  1.00                 C  
ATOM   1020  O   MET A 133      68.969 -21.525  60.428  1.00                 O  
ATOM   1021  CB  MET A 133      67.960 -18.747  61.837  1.00                 C  
ATOM   1022  SD  MET A 133      67.177 -17.904  64.358  1.00                 S  
ATOM   1023  CE  MET A 133      67.904 -16.686  65.451  1.00                 C  
ATOM   1024  CG  MET A 133      68.142 -17.636  62.859  1.00                 C  
ATOM   1025  N   PRO A 134      66.872 -21.728  61.241  1.00                 N  
ATOM   1026  CA  PRO A 134      66.504 -22.742  60.234  1.00                 C  
ATOM   1027  C   PRO A 134      66.814 -22.193  58.830  1.00                 C  
ATOM   1028  O   PRO A 134      66.605 -21.019  58.569  1.00                 O  
ATOM   1029  CB  PRO A 134      65.006 -22.958  60.457  1.00                 C  
ATOM   1030  CD  PRO A 134      65.690 -21.479  62.210  1.00                 C  
ATOM   1031  CG  PRO A 134      64.794 -22.646  61.900  1.00                 C  
ATOM   1032  N   GLU A 135      67.291 -23.021  57.913  1.00                 N  
ATOM   1033  CA  GLU A 135      67.632 -22.481  56.612  1.00                 C  
ATOM   1034  C   GLU A 135      66.465 -22.111  55.708  1.00                 C  
ATOM   1035  O   GLU A 135      66.611 -21.299  54.808  1.00                 O  
ATOM   1036  CB  GLU A 135      68.511 -23.465  55.837  1.00                 C  
ATOM   1037  CD  GLU A 135      70.738 -24.639  55.636  1.00                 C  
ATOM   1038  CG  GLU A 135      69.898 -23.657  56.428  1.00                 C  
ATOM   1039  OE1 GLU A 135      70.216 -25.212  54.656  1.00                 O  
ATOM   1040  OE2 GLU A 135      71.918 -24.837  55.995  1.00                 O  
ATOM   1041  N   ASP A 136      65.309 -22.702  55.939  1.00                 N  
ATOM   1042  CA  ASP A 136      64.152 -22.382  55.136  1.00                 C  
ATOM   1043  C   ASP A 136      63.219 -21.524  55.970  1.00                 C  
ATOM   1044  O   ASP A 136      61.994 -21.659  55.896  1.00                 O  
ATOM   1045  CB  ASP A 136      63.463 -23.661  54.655  1.00                 C  
ATOM   1046  CG  ASP A 136      62.954 -24.514  55.800  1.00                 C  
ATOM   1047  OD1 ASP A 136      63.263 -24.190  56.965  1.00                 O  
ATOM   1048  OD2 ASP A 136      62.245 -25.507  55.531  1.00                 O  
ATOM   1049  N   LEU A 137      63.802 -20.635  56.765  1.00                 N  
ATOM   1050  CA  LEU A 137      63.025 -19.761  57.627  1.00                 C  
ATOM   1051  C   LEU A 137      62.052 -18.863  56.859  1.00                 C  
ATOM   1052  O   LEU A 137      60.912 -18.655  57.287  1.00                 O  
ATOM   1053  CB  LEU A 137      63.949 -18.882  58.472  1.00                 C  
ATOM   1054  CG  LEU A 137      63.266 -17.918  59.444  1.00                 C  
ATOM   1055  CD1 LEU A 137      62.423 -18.681  60.454  1.00                 C  
ATOM   1056  CD2 LEU A 137      64.295 -17.055  60.158  1.00                 C  
ATOM   1057  N   LEU A 138      62.513 -18.317  55.742  1.00                 N  
ATOM   1058  CA  LEU A 138      61.682 -17.431  54.932  1.00                 C  
ATOM   1059  C   LEU A 138      60.521 -18.128  54.170  1.00                 C  
ATOM   1060  O   LEU A 138      59.594 -17.450  53.689  1.00                 O  
ATOM   1061  CB  LEU A 138      62.537 -16.686  53.905  1.00                 C  
ATOM   1062  CG  LEU A 138      63.554 -15.689  54.465  1.00                 C  
ATOM   1063  CD1 LEU A 138      64.422 -15.124  53.351  1.00                 C  
ATOM   1064  CD2 LEU A 138      62.852 -14.565  55.210  1.00                 C  
ATOM   1065  N   THR A 139      60.563 -19.465  54.093  1.00                 N  
ATOM   1066  CA  THR A 139      59.515 -20.234  53.420  1.00                 C  
ATOM   1067  C   THR A 139      58.775 -21.238  54.326  1.00                 C  
ATOM   1068  O   THR A 139      57.621 -21.553  54.071  1.00                 O  
ATOM   1069  CB  THR A 139      60.074 -21.020  52.220  1.00                 C  
ATOM   1070  OG1 THR A 139      61.065 -21.951  52.674  1.00                 O  
ATOM   1071  CG2 THR A 139      60.719 -20.075  51.218  1.00                 C  
ATOM   1072  N   ARG A 140      59.412 -21.729  55.382  1.00                 N  
ATOM   1073  CA  ARG A 140      58.770 -22.730  56.237  1.00                 C  
ATOM   1074  C   ARG A 140      57.496 -22.208  56.889  1.00                 C  
ATOM   1075  O   ARG A 140      57.209 -21.023  56.826  1.00                 O  
ATOM   1076  CB  ARG A 140      59.737 -23.206  57.323  1.00                 C  
ATOM   1077  CD  ARG A 140      61.081 -22.669  59.373  1.00                 C  
ATOM   1078  NE  ARG A 140      60.522 -23.738  60.198  1.00                 N  
ATOM   1079  CG  ARG A 140      60.076 -22.147  58.360  1.00                 C  
ATOM   1080  CZ  ARG A 140      61.239 -24.504  61.014  1.00                 C  
ATOM   1081  NH1 ARG A 140      60.645 -25.452  61.726  1.00                 N  
ATOM   1082  NH2 ARG A 140      62.549 -24.322  61.115  1.00                 N  
ATOM   1083  N   SER A 141      56.753 -23.110  57.526  1.00                 N  
ATOM   1084  CA  SER A 141      55.512 -22.787  58.235  1.00                 C  
ATOM   1085  C   SER A 141      55.580 -23.607  59.531  1.00                 C  
ATOM   1086  O   SER A 141      56.288 -24.615  59.566  1.00                 O  
ATOM   1087  CB  SER A 141      54.297 -23.119  57.367  1.00                 C  
ATOM   1088  OG  SER A 141      54.208 -24.513  57.126  1.00                 O  
ATOM   1089  N   VAL A 142      54.864 -23.220  60.587  1.00                 N  
ATOM   1090  CA  VAL A 142      54.955 -23.994  61.832  1.00                 C  
ATOM   1091  C   VAL A 142      53.672 -24.042  62.661  1.00                 C  
ATOM   1092  O   VAL A 142      52.788 -23.193  62.502  1.00                 O  
ATOM   1093  CB  VAL A 142      56.077 -23.465  62.745  1.00                 C  
ATOM   1094  CG1 VAL A 142      57.429 -23.600  62.060  1.00                 C  
ATOM   1095  CG2 VAL A 142      55.813 -22.017  63.129  1.00                 C  
ATOM   1096  N   ASN A 143      53.586 -25.028  63.561  1.00                 N  
ATOM   1097  CA  ASN A 143      52.416 -25.152  64.431  1.00                 C  
ATOM   1098  C   ASN A 143      52.353 -24.001  65.435  1.00                 C  
ATOM   1099  O   ASN A 143      53.381 -23.393  65.797  1.00                 O  
ATOM   1100  CB  ASN A 143      52.427 -26.500  65.155  1.00                 C  
ATOM   1101  CG  ASN A 143      51.117 -26.794  65.859  1.00                 C  
ATOM   1102  OD1 ASN A 143      50.942 -26.460  67.031  1.00                 O  
ATOM   1103  ND2 ASN A 143      50.191 -27.422  65.144  1.00                 N  
ATOM   1104  N   VAL A 144      51.136 -23.708  65.879  1.00                 N  
ATOM   1105  CA  VAL A 144      50.922 -22.614  66.810  1.00                 C  
ATOM   1106  C   VAL A 144      51.829 -22.697  68.025  1.00                 C  
ATOM   1107  O   VAL A 144      52.270 -21.673  68.541  1.00                 O  
ATOM   1108  CB  VAL A 144      49.457 -22.553  67.282  1.00                 C  
ATOM   1109  CG1 VAL A 144      49.134 -23.746  68.169  1.00                 C  
ATOM   1110  CG2 VAL A 144      49.189 -21.249  68.018  1.00                 C  
ATOM   1111  N   GLY A 145      52.114 -23.911  68.475  1.00                 N  
ATOM   1112  CA  GLY A 145      52.984 -24.054  69.621  1.00                 C  
ATOM   1113  C   GLY A 145      54.300 -23.301  69.461  1.00                 C  
ATOM   1114  O   GLY A 145      54.884 -22.850  70.446  1.00                 O  
ATOM   1115  N   PHE A 146      54.759 -23.160  68.218  1.00                 N  
ATOM   1116  CA  PHE A 146      56.016 -22.482  67.918  1.00                 C  
ATOM   1117  C   PHE A 146      55.784 -21.120  67.285  1.00                 C  
ATOM   1118  O   PHE A 146      56.729 -20.417  66.944  1.00                 O  
ATOM   1119  CB  PHE A 146      56.881 -23.341  66.993  1.00                 C  
ATOM   1120  CG  PHE A 146      57.315 -24.642  67.605  1.00                 C  
ATOM   1121  CZ  PHE A 146      58.124 -27.047  68.741  1.00                 C  
ATOM   1122  CD1 PHE A 146      56.707 -25.831  67.243  1.00                 C  
ATOM   1123  CE1 PHE A 146      57.107 -27.028  67.806  1.00                 C  
ATOM   1124  CD2 PHE A 146      58.332 -24.677  68.543  1.00                 C  
ATOM   1125  CE2 PHE A 146      58.731 -25.874  69.106  1.00                 C  
ATOM   1126  N   SER A 147      54.515 -20.772  67.106  1.00                 N  
ATOM   1127  CA  SER A 147      54.109 -19.493  66.511  1.00                 C  
ATOM   1128  C   SER A 147      54.868 -18.272  67.088  1.00                 C  
ATOM   1129  O   SER A 147      55.567 -17.562  66.354  1.00                 O  
ATOM   1130  CB  SER A 147      52.607 -19.269  66.695  1.00                 C  
ATOM   1131  OG  SER A 147      52.275 -19.137  68.066  1.00                 O  
ATOM   1132  N   GLY A 148      54.740 -18.042  68.396  1.00                 N  
ATOM   1133  CA  GLY A 148      55.420 -16.917  69.026  1.00                 C  
ATOM   1134  C   GLY A 148      56.899 -16.759  68.691  1.00                 C  
ATOM   1135  O   GLY A 148      57.329 -15.703  68.228  1.00                 O  
ATOM   1136  N   GLY A 149      57.684 -17.803  68.927  1.00                 N  
ATOM   1137  CA  GLY A 149      59.099 -17.734  68.633  1.00                 C  
ATOM   1138  C   GLY A 149      59.418 -17.620  67.152  1.00                 C  
ATOM   1139  O   GLY A 149      60.434 -17.028  66.771  1.00                 O  
ATOM   1140  N   GLU A 150      58.561 -18.182  66.306  1.00                 N  
ATOM   1141  CA  GLU A 150      58.787 -18.119  64.870  1.00                 C  
ATOM   1142  C   GLU A 150      58.761 -16.680  64.407  1.00                 C  
ATOM   1143  O   GLU A 150      59.470 -16.309  63.470  1.00                 O  
ATOM   1144  CB  GLU A 150      57.737 -18.946  64.126  1.00                 C  
ATOM   1145  CD  GLU A 150      59.218 -19.699  62.223  1.00                 C  
ATOM   1146  CG  GLU A 150      57.937 -18.992  62.619  1.00                 C  
ATOM   1147  OE1 GLU A 150      59.741 -20.484  63.041  1.00                 O  
ATOM   1148  OE2 GLU A 150      59.699 -19.468  61.093  1.00                 O  
ATOM   1149  N   LYS A 151      57.946 -15.864  65.065  1.00                 N  
ATOM   1150  CA  LYS A 151      57.823 -14.465  64.698  1.00                 C  
ATOM   1151  C   LYS A 151      59.084 -13.694  65.060  1.00                 C  
ATOM   1152  O   LYS A 151      59.566 -12.874  64.265  1.00                 O  
ATOM   1153  CB  LYS A 151      56.607 -13.837  65.381  1.00                 C  
ATOM   1154  CD  LYS A 151      54.110 -13.676  65.577  1.00                 C  
ATOM   1155  CE  LYS A 151      52.775 -14.167  65.042  1.00                 C  
ATOM   1156  CG  LYS A 151      55.272 -14.330  64.847  1.00                 C  
ATOM   1157  NZ  LYS A 151      51.627 -13.567  65.776  1.00                 N  
ATOM   1158  N   LYS A 152      59.628 -13.949  66.247  1.00                 N  
ATOM   1159  CA  LYS A 152      60.833 -13.246  66.646  1.00                 C  
ATOM   1160  C   LYS A 152      62.047 -13.662  65.821  1.00                 C  
ATOM   1161  O   LYS A 152      62.960 -12.857  65.635  1.00                 O  
ATOM   1162  CB  LYS A 152      61.123 -13.479  68.130  1.00                 C  
ATOM   1163  CD  LYS A 152      60.099 -11.340  68.952  1.00                 C  
ATOM   1164  CE  LYS A 152      59.162 -10.710  69.969  1.00                 C  
ATOM   1165  CG  LYS A 152      60.101 -12.855  69.067  1.00                 C  
ATOM   1166  NZ  LYS A 152      59.140  -9.225  69.859  1.00                 N  
ATOM   1167  N   ARG A 153      62.062 -14.899  65.314  1.00                 N  
ATOM   1168  CA  ARG A 153      63.178 -15.367  64.498  1.00                 C  
ATOM   1169  C   ARG A 153      63.136 -14.584  63.200  1.00                 C  
ATOM   1170  O   ARG A 153      64.171 -14.206  62.637  1.00                 O  
ATOM   1171  CB  ARG A 153      63.078 -16.876  64.269  1.00                 C  
ATOM   1172  CD  ARG A 153      63.522 -19.180  65.161  1.00                 C  
ATOM   1173  NE  ARG A 153      62.311 -19.758  64.583  1.00                 N  
ATOM   1174  CG  ARG A 153      63.342 -17.712  65.511  1.00                 C  
ATOM   1175  CZ  ARG A 153      61.326 -20.295  65.296  1.00                 C  
ATOM   1176  NH1 ARG A 153      60.262 -20.796  64.684  1.00                 N  
ATOM   1177  NH2 ARG A 153      61.407 -20.328  66.619  1.00                 N  
ATOM   1178  N   ASN A 154      61.934 -14.316  62.714  1.00                 N  
ATOM   1179  CA  ASN A 154      61.860 -13.533  61.496  1.00                 C  
ATOM   1180  C   ASN A 154      62.310 -12.109  61.780  1.00                 C  
ATOM   1181  O   ASN A 154      63.010 -11.520  60.964  1.00                 O  
ATOM   1182  CB  ASN A 154      60.443 -13.569  60.921  1.00                 C  
ATOM   1183  CG  ASN A 154      60.103 -14.906  60.293  1.00                 C  
ATOM   1184  OD1 ASN A 154      60.992 -15.680  59.937  1.00                 O  
ATOM   1185  ND2 ASN A 154      58.811 -15.183  60.155  1.00                 N  
ATOM   1186  N   ASP A 155      61.947 -11.565  62.944  1.00                 N  
ATOM   1187  CA  ASP A 155      62.356 -10.189  63.289  1.00                 C  
ATOM   1188  C   ASP A 155      63.867 -10.132  63.524  1.00                 C  
ATOM   1189  O   ASP A 155      64.529  -9.192  63.081  1.00                 O  
ATOM   1190  CB  ASP A 155      61.600  -9.699  64.526  1.00                 C  
ATOM   1191  CG  ASP A 155      60.135  -9.428  64.243  1.00                 C  
ATOM   1192  OD1 ASP A 155      59.764  -9.352  63.053  1.00                 O  
ATOM   1193  OD2 ASP A 155      59.359  -9.290  65.212  1.00                 O  
ATOM   1194  N   ILE A 156      64.408 -11.125  64.230  1.00                 N  
ATOM   1195  CA  ILE A 156      65.841 -11.144  64.468  1.00                 C  
ATOM   1196  C   ILE A 156      66.562 -11.248  63.111  1.00                 C  
ATOM   1197  O   ILE A 156      67.533 -10.546  62.878  1.00                 O  
ATOM   1198  CB  ILE A 156      66.243 -12.300  65.403  1.00                 C  
ATOM   1199  CD1 ILE A 156      66.087 -10.834  67.483  1.00                 C  
ATOM   1200  CG1 ILE A 156      65.630 -12.100  66.791  1.00                 C  
ATOM   1201  CG2 ILE A 156      67.756 -12.433  65.465  1.00                 C  
ATOM   1202  N   LEU A 157      66.080 -12.100  62.207  1.00                 N  
ATOM   1203  CA  LEU A 157      66.739 -12.216  60.901  1.00                 C  
ATOM   1204  C   LEU A 157      66.747 -10.911  60.072  1.00                 C  
ATOM   1205  O   LEU A 157      67.756 -10.620  59.418  1.00                 O  
ATOM   1206  CB  LEU A 157      66.079 -13.313  60.063  1.00                 C  
ATOM   1207  CG  LEU A 157      66.676 -13.558  58.676  1.00                 C  
ATOM   1208  CD1 LEU A 157      68.135 -13.975  58.785  1.00                 C  
ATOM   1209  CD2 LEU A 157      65.878 -14.615  57.927  1.00                 C  
ATOM   1210  N   GLN A 158      65.654 -10.135  60.089  1.00                 N  
ATOM   1211  CA  GLN A 158      65.617  -8.859  59.355  1.00                 C  
ATOM   1212  C   GLN A 158      66.643  -7.914  59.945  1.00                 C  
ATOM   1213  O   GLN A 158      67.306  -7.168  59.239  1.00                 O  
ATOM   1214  CB  GLN A 158      64.214  -8.251  59.408  1.00                 C  
ATOM   1215  CD  GLN A 158      61.780  -8.447  58.762  1.00                 C  
ATOM   1216  CG  GLN A 158      63.178  -9.009  58.594  1.00                 C  
ATOM   1217  OE1 GLN A 158      61.447  -7.888  59.807  1.00                 O  
ATOM   1218  NE2 GLN A 158      60.956  -8.595  57.731  1.00                 N  
ATOM   1219  N   MET A 159      66.765  -7.952  61.262  1.00                 N  
ATOM   1220  CA  MET A 159      67.707  -7.102  61.963  1.00                 C  
ATOM   1221  C   MET A 159      69.139  -7.400  61.526  1.00                 C  
ATOM   1222  O   MET A 159      69.894  -6.509  61.184  1.00                 O  
ATOM   1223  CB  MET A 159      67.568  -7.282  63.476  1.00                 C  
ATOM   1224  SD  MET A 159      68.405  -6.751  66.063  1.00                 S  
ATOM   1225  CE  MET A 159      69.145  -8.379  66.171  1.00                 C  
ATOM   1226  CG  MET A 159      68.531  -6.436  64.293  1.00                 C  
ATOM   1227  N   ALA A 160      69.515  -8.666  61.533  1.00                 N  
ATOM   1228  CA  ALA A 160      70.866  -9.010  61.153  1.00                 C  
ATOM   1229  C   ALA A 160      71.142  -8.642  59.711  1.00                 C  
ATOM   1230  O   ALA A 160      72.210  -8.131  59.395  1.00                 O  
ATOM   1231  CB  ALA A 160      71.116 -10.495  61.369  1.00                 C  
ATOM   1232  N   VAL A 161      70.152  -8.883  58.851  1.00                 N  
ATOM   1233  CA  VAL A 161      70.262  -8.632  57.420  1.00                 C  
ATOM   1234  C   VAL A 161      70.325  -7.180  56.976  1.00                 C  
ATOM   1235  O   VAL A 161      71.129  -6.833  56.113  1.00                 O  
ATOM   1236  CB  VAL A 161      69.097  -9.274  56.643  1.00                 C  
ATOM   1237  CG1 VAL A 161      69.135  -8.852  55.182  1.00                 C  
ATOM   1238  CG2 VAL A 161      69.147 -10.789  56.766  1.00                 C  
ATOM   1239  N   LEU A 162      69.496  -6.327  57.555  1.00                 N  
ATOM   1240  CA  LEU A 162      69.478  -4.928  57.154  1.00                 C  
ATOM   1241  C   LEU A 162      70.624  -4.039  57.648  1.00                 C  
ATOM   1242  O   LEU A 162      70.714  -2.870  57.263  1.00                 O  
ATOM   1243  CB  LEU A 162      68.179  -4.258  57.605  1.00                 C  
ATOM   1244  CG  LEU A 162      66.889  -4.788  56.976  1.00                 C  
ATOM   1245  CD1 LEU A 162      65.673  -4.120  57.599  1.00                 C  
ATOM   1246  CD2 LEU A 162      66.897  -4.572  55.470  1.00                 C  
ATOM   1247  N   GLU A 163      71.509  -4.570  58.482  1.00                 N  
ATOM   1248  CA  GLU A 163      72.621  -3.749  58.964  1.00                 C  
ATOM   1249  C   GLU A 163      72.059  -2.472  59.596  1.00                 C  
ATOM   1250  O   GLU A 163      72.163  -1.382  59.025  1.00                 O  
ATOM   1251  CB  GLU A 163      73.583  -3.424  57.819  1.00                 C  
ATOM   1252  CD  GLU A 163      75.227  -4.283  56.105  1.00                 C  
ATOM   1253  CG  GLU A 163      74.216  -4.646  57.175  1.00                 C  
ATOM   1254  OE1 GLU A 163      75.481  -3.075  55.913  1.00                 O  
ATOM   1255  OE2 GLU A 163      75.765  -5.206  55.458  1.00                 O  
ATOM   1256  N   PRO A 164      71.413  -2.582  60.756  1.00                 N  
ATOM   1257  CA  PRO A 164      70.904  -1.324  61.320  1.00                 C  
ATOM   1258  C   PRO A 164      71.911  -0.732  62.325  1.00                 C  
ATOM   1259  O   PRO A 164      72.773  -1.449  62.833  1.00                 O  
ATOM   1260  CB  PRO A 164      69.595  -1.727  62.001  1.00                 C  
ATOM   1261  CD  PRO A 164      70.509  -3.716  61.035  1.00                 C  
ATOM   1262  CG  PRO A 164      69.218  -3.017  61.353  1.00                 C  
ATOM   1263  N   GLU A 165      71.834   0.567  62.595  1.00                 N  
ATOM   1264  CA  GLU A 165      72.746   1.176  63.567  1.00                 C  
ATOM   1265  C   GLU A 165      72.044   1.210  64.911  1.00                 C  
ATOM   1266  O   GLU A 165      72.640   0.922  65.952  1.00                 O  
ATOM   1267  CB  GLU A 165      73.161   2.576  63.109  1.00                 C  
ATOM   1268  CD  GLU A 165      74.368   3.994  61.403  1.00                 C  
ATOM   1269  CG  GLU A 165      74.007   2.590  61.846  1.00                 C  
ATOM   1270  OE1 GLU A 165      73.821   4.958  61.979  1.00                 O  
ATOM   1271  OE2 GLU A 165      75.197   4.130  60.479  1.00                 O  
ATOM   1272  N   LEU A 166      70.759   1.544  64.868  1.00                 N  
ATOM   1273  CA  LEU A 166      69.931   1.608  66.061  1.00                 C  
ATOM   1274  C   LEU A 166      68.696   0.709  65.932  1.00                 C  
ATOM   1275  O   LEU A 166      67.773   0.999  65.151  1.00                 O  
ATOM   1276  CB  LEU A 166      69.501   3.050  66.338  1.00                 C  
ATOM   1277  CG  LEU A 166      68.853   3.315  67.698  1.00                 C  
ATOM   1278  CD1 LEU A 166      68.786   4.808  67.981  1.00                 C  
ATOM   1279  CD2 LEU A 166      67.462   2.702  67.760  1.00                 C  
ATOM   1280  N   CYS A 167      68.683  -0.377  66.704  1.00                 N  
ATOM   1281  CA  CYS A 167      67.565  -1.315  66.677  1.00                 C  
ATOM   1282  C   CYS A 167      66.563  -1.097  67.803  1.00                 C  
ATOM   1283  O   CYS A 167      66.932  -1.061  68.973  1.00                 O  
ATOM   1284  CB  CYS A 167      68.073  -2.757  66.742  1.00                 C  
ATOM   1285  SG  CYS A 167      69.093  -3.253  65.334  1.00                 S  
ATOM   1286  N   ILE A 168      65.292  -0.968  67.432  1.00                 N  
ATOM   1287  CA  ILE A 168      64.210  -0.778  68.382  1.00                 C  
ATOM   1288  C   ILE A 168      63.385  -2.043  68.410  1.00                 C  
ATOM   1289  O   ILE A 168      62.832  -2.460  67.390  1.00                 O  
ATOM   1290  CB  ILE A 168      63.352   0.449  68.022  1.00                 C  
ATOM   1291  CD1 ILE A 168      63.498   2.934  67.473  1.00                 C  
ATOM   1292  CG1 ILE A 168      64.206   1.718  68.029  1.00                 C  
ATOM   1293  CG2 ILE A 168      62.162   0.561  68.963  1.00                 C  
ATOM   1294  N   LEU A 169      63.321  -2.663  69.579  1.00                 N  
ATOM   1295  CA  LEU A 169      62.571  -3.893  69.748  1.00                 C  
ATOM   1296  C   LEU A 169      61.492  -3.685  70.783  1.00                 C  
ATOM   1297  O   LEU A 169      61.782  -3.314  71.922  1.00                 O  
ATOM   1298  CB  LEU A 169      63.503  -5.038  70.150  1.00                 C  
ATOM   1299  CG  LEU A 169      64.620  -5.382  69.163  1.00                 C  
ATOM   1300  CD1 LEU A 169      65.542  -6.444  69.743  1.00                 C  
ATOM   1301  CD2 LEU A 169      64.040  -5.851  67.837  1.00                 C  
ATOM   1302  N   ASP A 170      60.245  -3.900  70.380  1.00                 N  
ATOM   1303  CA  ASP A 170      59.127  -3.732  71.295  1.00                 C  
ATOM   1304  C   ASP A 170      58.674  -5.082  71.778  1.00                 C  
ATOM   1305  O   ASP A 170      58.010  -5.816  71.065  1.00                 O  
ATOM   1306  CB  ASP A 170      57.983  -2.980  70.611  1.00                 C  
ATOM   1307  CG  ASP A 170      56.810  -2.736  71.539  1.00                 C  
ATOM   1308  OD1 ASP A 170      56.825  -3.269  72.669  1.00                 O  
ATOM   1309  OD2 ASP A 170      55.875  -2.012  71.137  1.00                 O  
ATOM   1310  N   GLU A 171      59.043  -5.389  73.010  1.00                 N  
ATOM   1311  CA  GLU A 171      58.702  -6.646  73.639  1.00                 C  
ATOM   1312  C   GLU A 171      57.752  -6.416  74.811  1.00                 C  
ATOM   1313  O   GLU A 171      57.808  -7.130  75.800  1.00                 O  
ATOM   1314  CB  GLU A 171      59.965  -7.370  74.110  1.00                 C  
ATOM   1315  CD  GLU A 171      60.325  -8.744  72.021  1.00                 C  
ATOM   1316  CG  GLU A 171      60.922  -7.741  72.988  1.00                 C  
ATOM   1317  OE1 GLU A 171      59.854  -9.805  72.481  1.00                 O  
ATOM   1318  OE2 GLU A 171      60.328  -8.468  70.803  1.00                 O  
ATOM   1319  N   SER A 172      56.888  -5.413  74.698  1.00                 N  
ATOM   1320  CA  SER A 172      55.952  -5.100  75.770  1.00                 C  
ATOM   1321  C   SER A 172      54.674  -5.913  75.642  1.00                 C  
ATOM   1322  O   SER A 172      53.649  -5.563  76.230  1.00                 O  
ATOM   1323  CB  SER A 172      55.623  -3.606  75.775  1.00                 C  
ATOM   1324  OG  SER A 172      54.957  -3.226  74.583  1.00                 O  
ATOM   1325  N   ASP A 173      54.745  -6.999  74.873  1.00                 N  
ATOM   1326  CA  ASP A 173      53.595  -7.876  74.659  1.00                 C  
ATOM   1327  C   ASP A 173      53.560  -8.957  75.730  1.00                 C  
ATOM   1328  O   ASP A 173      54.585  -9.584  76.027  1.00                 O  
ATOM   1329  CB  ASP A 173      53.649  -8.499  73.263  1.00                 C  
ATOM   1330  CG  ASP A 173      53.417  -7.483  72.162  1.00                 C  
ATOM   1331  OD1 ASP A 173      52.938  -6.372  72.471  1.00                 O  
ATOM   1332  OD2 ASP A 173      53.714  -7.798  70.990  1.00                 O  
ATOM   1333  N   SER A 174      52.380  -9.179  76.305  1.00                 N  
ATOM   1334  CA  SER A 174      52.234 -10.183  77.348  1.00                 C  
ATOM   1335  C   SER A 174      51.909 -11.583  76.834  1.00                 C  
ATOM   1336  O   SER A 174      51.555 -11.782  75.672  1.00                 O  
ATOM   1337  CB  SER A 174      51.144  -9.771  78.340  1.00                 C  
ATOM   1338  OG  SER A 174      49.864  -9.804  77.734  1.00                 O  
ATOM   1339  N   GLY A 175      52.046 -12.558  77.720  1.00                 N  
ATOM   1340  CA  GLY A 175      51.765 -13.929  77.349  1.00                 C  
ATOM   1341  C   GLY A 175      52.773 -14.486  76.370  1.00                 C  
ATOM   1342  O   GLY A 175      52.510 -15.497  75.705  1.00                 O  
ATOM   1343  N   LEU A 176      53.927 -13.828  76.277  1.00                 N  
ATOM   1344  CA  LEU A 176      54.987 -14.274  75.375  1.00                 C  
ATOM   1345  C   LEU A 176      55.626 -15.582  75.844  1.00                 C  
ATOM   1346  O   LEU A 176      55.767 -15.832  77.040  1.00                 O  
ATOM   1347  CB  LEU A 176      56.064 -13.196  75.240  1.00                 C  
ATOM   1348  CG  LEU A 176      55.631 -11.883  74.586  1.00                 C  
ATOM   1349  CD1 LEU A 176      56.758 -10.862  74.632  1.00                 C  
ATOM   1350  CD2 LEU A 176      55.188 -12.117  73.150  1.00                 C  
ATOM   1351  N   ASP A 177      56.006 -16.415  74.886  1.00                 N  
ATOM   1352  CA  ASP A 177      56.628 -17.693  75.196  1.00                 C  
ATOM   1353  C   ASP A 177      58.053 -17.473  75.691  1.00                 C  
ATOM   1354  O   ASP A 177      58.669 -16.457  75.373  1.00                 O  
ATOM   1355  CB  ASP A 177      56.617 -18.606  73.968  1.00                 C  
ATOM   1356  CG  ASP A 177      55.228 -19.105  73.625  1.00                 C  
ATOM   1357  OD1 ASP A 177      54.316 -18.948  74.464  1.00                 O  
ATOM   1358  OD2 ASP A 177      55.050 -19.652  72.517  1.00                 O  
ATOM   1359  N   ILE A 178      58.569 -18.422  76.472  1.00                 N  
ATOM   1360  CA  ILE A 178      59.930 -18.328  76.985  1.00                 C  
ATOM   1361  C   ILE A 178      60.821 -18.677  75.814  1.00                 C  
ATOM   1362  O   ILE A 178      62.006 -18.342  75.794  1.00                 O  
ATOM   1363  CB  ILE A 178      60.141 -19.252  78.199  1.00                 C  
ATOM   1364  CD1 ILE A 178      60.403 -21.699  78.865  1.00                 C  
ATOM   1365  CG1 ILE A 178      60.006 -20.718  77.783  1.00                 C  
ATOM   1366  CG2 ILE A 178      59.176 -18.890  79.318  1.00                 C  
ATOM   1367  N   ASP A 179      60.235 -19.358  74.835  1.00                 N  
ATOM   1368  CA  ASP A 179      60.971 -19.744  73.639  1.00                 C  
ATOM   1369  C   ASP A 179      61.230 -18.456  72.867  1.00                 C  
ATOM   1370  O   ASP A 179      62.354 -18.191  72.451  1.00                 O  
ATOM   1371  CB  ASP A 179      60.176 -20.769  72.828  1.00                 C  
ATOM   1372  CG  ASP A 179      60.122 -22.127  73.499  1.00                 C  
ATOM   1373  OD1 ASP A 179      60.912 -22.358  74.438  1.00                 O  
ATOM   1374  OD2 ASP A 179      59.289 -22.961  73.086  1.00                 O  
ATOM   1375  N   ALA A 180      60.182 -17.655  72.701  1.00                 N  
ATOM   1376  CA  ALA A 180      60.273 -16.384  71.986  1.00                 C  
ATOM   1377  C   ALA A 180      61.301 -15.452  72.629  1.00                 C  
ATOM   1378  O   ALA A 180      62.183 -14.909  71.953  1.00                 O  
ATOM   1379  CB  ALA A 180      58.914 -15.703  71.939  1.00                 C  
ATOM   1380  N   LEU A 181      61.178 -15.280  73.940  1.00                 N  
ATOM   1381  CA  LEU A 181      62.060 -14.424  74.708  1.00                 C  
ATOM   1382  C   LEU A 181      63.525 -14.783  74.529  1.00                 C  
ATOM   1383  O   LEU A 181      64.393 -13.918  74.556  1.00                 O  
ATOM   1384  CB  LEU A 181      61.704 -14.484  76.195  1.00                 C  
ATOM   1385  CG  LEU A 181      60.367 -13.859  76.597  1.00                 C  
ATOM   1386  CD1 LEU A 181      60.062 -14.139  78.061  1.00                 C  
ATOM   1387  CD2 LEU A 181      60.373 -12.361  76.335  1.00                 C  
ATOM   1388  N   LYS A 182      63.798 -16.064  74.341  1.00                 N  
ATOM   1389  CA  LYS A 182      65.168 -16.519  74.169  1.00                 C  
ATOM   1390  C   LYS A 182      65.724 -16.188  72.790  1.00                 C  
ATOM   1391  O   LYS A 182      66.895 -15.812  72.680  1.00                 O  
ATOM   1392  CB  LYS A 182      65.265 -18.028  74.405  1.00                 C  
ATOM   1393  CD  LYS A 182      66.711 -20.068  74.619  1.00                 C  
ATOM   1394  CE  LYS A 182      68.135 -20.600  74.617  1.00                 C  
ATOM   1395  CG  LYS A 182      66.676 -18.583  74.295  1.00                 C  
ATOM   1396  NZ  LYS A 182      68.746 -20.546  73.260  1.00                 N  
ATOM   1397  N   VAL A 183      64.906 -16.289  71.741  1.00                 N  
ATOM   1398  CA  VAL A 183      65.422 -15.970  70.413  1.00                 C  
ATOM   1399  C   VAL A 183      65.815 -14.506  70.299  1.00                 C  
ATOM   1400  O   VAL A 183      66.727 -14.152  69.553  1.00                 O  
ATOM   1401  CB  VAL A 183      64.400 -16.313  69.313  1.00                 C  
ATOM   1402  CG1 VAL A 183      64.874 -15.792  67.965  1.00                 C  
ATOM   1403  CG2 VAL A 183      64.164 -17.815  69.255  1.00                 C  
ATOM   1404  N   VAL A 184      65.147 -13.655  71.064  1.00                 N  
ATOM   1405  CA  VAL A 184      65.444 -12.227  71.052  1.00                 C  
ATOM   1406  C   VAL A 184      66.695 -11.936  71.882  1.00                 C  
ATOM   1407  O   VAL A 184      67.540 -11.121  71.490  1.00                 O  
ATOM   1408  CB  VAL A 184      64.256 -11.399  71.575  1.00                 C  
ATOM   1409  CG1 VAL A 184      64.644  -9.934  71.706  1.00                 C  
ATOM   1410  CG2 VAL A 184      63.053 -11.555  70.657  1.00                 C  
ATOM   1411  N   ALA A 185      66.819 -12.614  73.024  1.00                 N  
ATOM   1412  CA  ALA A 185      67.979 -12.430  73.891  1.00                 C  
ATOM   1413  C   ALA A 185      69.194 -12.897  73.096  1.00                 C  
ATOM   1414  O   ALA A 185      70.227 -12.219  73.012  1.00                 O  
ATOM   1415  CB  ALA A 185      67.799 -13.203  75.189  1.00                 C  
ATOM   1416  N   ASP A 186      69.047 -14.062  72.492  1.00                 N  
ATOM   1417  CA  ASP A 186      70.110 -14.632  71.705  1.00                 C  
ATOM   1418  C   ASP A 186      70.422 -13.783  70.469  1.00                 C  
ATOM   1419  O   ASP A 186      71.591 -13.557  70.142  1.00                 O  
ATOM   1420  CB  ASP A 186      69.754 -16.057  71.275  1.00                 C  
ATOM   1421  CG  ASP A 186      69.786 -17.039  72.430  1.00                 C  
ATOM   1422  OD1 ASP A 186      70.340 -16.688  73.493  1.00                 O  
ATOM   1423  OD2 ASP A 186      69.257 -18.159  72.272  1.00                 O  
ATOM   1424  N   GLY A 187      69.382 -13.292  69.794  1.00                 N  
ATOM   1425  CA  GLY A 187      69.589 -12.492  68.598  1.00                 C  
ATOM   1426  C   GLY A 187      70.384 -11.247  68.890  1.00                 C  
ATOM   1427  O   GLY A 187      71.342 -10.914  68.200  1.00                 O  
ATOM   1428  N   VAL A 188      69.978 -10.545  69.934  1.00                 N  
ATOM   1429  CA  VAL A 188      70.662  -9.340  70.325  1.00                 C  
ATOM   1430  C   VAL A 188      72.121  -9.641  70.705  1.00                 C  
ATOM   1431  O   VAL A 188      73.032  -8.902  70.318  1.00                 O  
ATOM   1432  CB  VAL A 188      69.947  -8.640  71.496  1.00                 C  
ATOM   1433  CG1 VAL A 188      70.794  -7.494  72.028  1.00                 C  
ATOM   1434  CG2 VAL A 188      68.579  -8.138  71.061  1.00                 C  
ATOM   1435  N   ASN A 189      72.361 -10.720  71.439  1.00                 N  
ATOM   1436  CA  ASN A 189      73.737 -11.037  71.807  1.00                 C  
ATOM   1437  C   ASN A 189      74.567 -11.281  70.533  1.00                 C  
ATOM   1438  O   ASN A 189      75.657 -10.739  70.376  1.00                 O  
ATOM   1439  CB  ASN A 189      73.776 -12.247  72.742  1.00                 C  
ATOM   1440  CG  ASN A 189      73.288 -11.920  74.139  1.00                 C  
ATOM   1441  OD1 ASN A 189      73.232 -10.754  74.531  1.00                 O  
ATOM   1442  ND2 ASN A 189      72.932 -12.951  74.897  1.00                 N  
ATOM   1443  N   SER A 190      74.027 -12.063  69.608  1.00                 N  
ATOM   1444  CA  SER A 190      74.721 -12.357  68.365  1.00                 C  
ATOM   1445  C   SER A 190      75.082 -11.127  67.528  1.00                 C  
ATOM   1446  O   SER A 190      76.150 -11.078  66.913  1.00                 O  
ATOM   1447  CB  SER A 190      73.885 -13.297  67.494  1.00                 C  
ATOM   1448  OG  SER A 190      73.751 -14.570  68.100  1.00                 O  
ATOM   1449  N   LEU A 191      74.177 -10.158  67.486  1.00                 N  
ATOM   1450  CA  LEU A 191      74.365  -8.949  66.686  1.00                 C  
ATOM   1451  C   LEU A 191      74.908  -7.802  67.524  1.00                 C  
ATOM   1452  O   LEU A 191      74.978  -6.656  67.081  1.00                 O  
ATOM   1453  CB  LEU A 191      73.048  -8.532  66.027  1.00                 C  
ATOM   1454  CG  LEU A 191      72.437  -9.531  65.043  1.00                 C  
ATOM   1455  CD1 LEU A 191      71.096  -9.028  64.530  1.00                 C  
ATOM   1456  CD2 LEU A 191      73.385  -9.790  63.881  1.00                 C  
ATOM   1457  N   ARG A 192      75.320  -8.131  68.738  1.00                 N  
ATOM   1458  CA  ARG A 192      75.826  -7.130  69.647  1.00                 C  
ATOM   1459  C   ARG A 192      77.296  -6.792  69.422  1.00                 C  
ATOM   1460  O   ARG A 192      78.135  -7.039  70.289  1.00                 O  
ATOM   1461  CB  ARG A 192      75.641  -7.581  71.097  1.00                 C  
ATOM   1462  CD  ARG A 192      75.789  -7.031  73.542  1.00                 C  
ATOM   1463  NE  ARG A 192      76.194  -6.049  74.545  1.00                 N  
ATOM   1464  CG  ARG A 192      76.063  -6.546  72.128  1.00                 C  
ATOM   1465  CZ  ARG A 192      76.116  -6.246  75.857  1.00                 C  
ATOM   1466  NH1 ARG A 192      76.508  -5.296  76.695  1.00                 N  
ATOM   1467  NH2 ARG A 192      75.645  -7.393  76.329  1.00                 N  
ATOM   1468  N   ASP A 193      77.616  -6.239  68.252  1.00                 N  
ATOM   1469  CA  ASP A 193      78.996  -5.828  67.990  1.00                 C  
ATOM   1470  C   ASP A 193      79.184  -4.540  68.795  1.00                 C  
ATOM   1471  O   ASP A 193      78.255  -4.123  69.497  1.00                 O  
ATOM   1472  CB  ASP A 193      79.224  -5.643  66.488  1.00                 C  
ATOM   1473  CG  ASP A 193      78.476  -4.449  65.929  1.00                 C  
ATOM   1474  OD1 ASP A 193      78.065  -3.578  66.725  1.00                 O  
ATOM   1475  OD2 ASP A 193      78.300  -4.384  64.694  1.00                 O  
ATOM   1476  N   GLY A 194      80.345  -3.899  68.703  1.00                 N  
ATOM   1477  CA  GLY A 194      80.545  -2.702  69.503  1.00                 C  
ATOM   1478  C   GLY A 194      80.229  -1.379  68.839  1.00                 C  
ATOM   1479  O   GLY A 194      80.708  -0.333  69.279  1.00                 O  
ATOM   1480  N   LYS A 195      79.402  -1.402  67.803  1.00                 N  
ATOM   1481  CA  LYS A 195      79.095  -0.179  67.098  1.00                 C  
ATOM   1482  C   LYS A 195      77.607   0.145  66.913  1.00                 C  
ATOM   1483  O   LYS A 195      77.258   1.282  66.616  1.00                 O  
ATOM   1484  CB  LYS A 195      79.732  -0.188  65.707  1.00                 C  
ATOM   1485  CD  LYS A 195      81.817  -0.187  64.310  1.00                 C  
ATOM   1486  CE  LYS A 195      83.336  -0.143  64.323  1.00                 C  
ATOM   1487  CG  LYS A 195      81.252  -0.191  65.721  1.00                 C  
ATOM   1488  NZ  LYS A 195      83.905  -0.175  62.947  1.00                 N  
ATOM   1489  N   ARG A 196      76.725  -0.834  67.090  1.00                 N  
ATOM   1490  CA  ARG A 196      75.292  -0.563  66.955  1.00                 C  
ATOM   1491  C   ARG A 196      74.607  -0.576  68.327  1.00                 C  
ATOM   1492  O   ARG A 196      75.059  -1.255  69.239  1.00                 O  
ATOM   1493  CB  ARG A 196      74.638  -1.587  66.025  1.00                 C  
ATOM   1494  CD  ARG A 196      74.373  -2.499  63.702  1.00                 C  
ATOM   1495  NE  ARG A 196      74.678  -3.888  64.039  1.00                 N  
ATOM   1496  CG  ARG A 196      75.126  -1.520  64.587  1.00                 C  
ATOM   1497  CZ  ARG A 196      73.995  -4.934  63.587  1.00                 C  
ATOM   1498  NH1 ARG A 196      74.346  -6.161  63.947  1.00                 N  
ATOM   1499  NH2 ARG A 196      72.962  -4.751  62.776  1.00                 N  
ATOM   1500  N   SER A 197      73.524   0.190  68.462  1.00                 N  
ATOM   1501  CA  SER A 197      72.796   0.282  69.718  1.00                 C  
ATOM   1502  C   SER A 197      71.440  -0.387  69.609  1.00                 C  
ATOM   1503  O   SER A 197      70.951  -0.657  68.516  1.00                 O  
ATOM   1504  CB  SER A 197      72.631   1.745  70.136  1.00                 C  
ATOM   1505  OG  SER A 197      71.782   2.439  69.237  1.00                 O  
ATOM   1506  N   PHE A 198      70.833  -0.631  70.765  1.00                 N  
ATOM   1507  CA  PHE A 198      69.541  -1.298  70.845  1.00                 C  
ATOM   1508  C   PHE A 198      68.685  -0.627  71.886  1.00                 C  
ATOM   1509  O   PHE A 198      69.192  -0.192  72.915  1.00                 O  
ATOM   1510  CB  PHE A 198      69.723  -2.783  71.166  1.00                 C  
ATOM   1511  CG  PHE A 198      70.514  -3.534  70.133  1.00                 C  
ATOM   1512  CZ  PHE A 198      71.970  -4.925  68.218  1.00                 C  
ATOM   1513  CD1 PHE A 198      71.893  -3.611  70.216  1.00                 C  
ATOM   1514  CE1 PHE A 198      72.620  -4.302  69.266  1.00                 C  
ATOM   1515  CD2 PHE A 198      69.878  -4.163  69.078  1.00                 C  
ATOM   1516  CE2 PHE A 198      70.605  -4.854  68.127  1.00                 C  
ATOM   1517  N   ILE A 199      67.394  -0.517  71.605  1.00                 N  
ATOM   1518  CA  ILE A 199      66.443   0.036  72.567  1.00                 C  
ATOM   1519  C   ILE A 199      65.377  -1.054  72.657  1.00                 C  
ATOM   1520  O   ILE A 199      64.623  -1.283  71.712  1.00                 O  
ATOM   1521  CB  ILE A 199      65.910   1.406  72.110  1.00                 C  
ATOM   1522  CD1 ILE A 199      66.651   3.706  71.297  1.00                 C  
ATOM   1523  CG1 ILE A 199      67.064   2.394  71.927  1.00                 C  
ATOM   1524  CG2 ILE A 199      64.868   1.927  73.088  1.00                 C  
ATOM   1525  N   ILE A 200      65.344  -1.745  73.784  1.00                 N  
ATOM   1526  CA  ILE A 200      64.406  -2.839  73.977  1.00                 C  
ATOM   1527  C   ILE A 200      63.348  -2.421  74.981  1.00                 C  
ATOM   1528  O   ILE A 200      63.655  -2.059  76.099  1.00                 O  
ATOM   1529  CB  ILE A 200      65.122  -4.122  74.438  1.00                 C  
ATOM   1530  CD1 ILE A 200      67.050  -5.686  73.858  1.00                 C  
ATOM   1531  CG1 ILE A 200      66.147  -4.566  73.391  1.00                 C  
ATOM   1532  CG2 ILE A 200      64.111  -5.217  74.741  1.00                 C  
ATOM   1533  N   VAL A 201      62.098  -2.435  74.568  1.00                 N  
ATOM   1534  CA  VAL A 201      61.045  -2.072  75.480  1.00                 C  
ATOM   1535  C   VAL A 201      60.503  -3.408  75.913  1.00                 C  
ATOM   1536  O   VAL A 201      59.899  -4.123  75.114  1.00                 O  
ATOM   1537  CB  VAL A 201      60.006  -1.157  74.806  1.00                 C  
ATOM   1538  CG1 VAL A 201      58.894  -0.804  75.783  1.00                 C  
ATOM   1539  CG2 VAL A 201      60.671   0.103  74.273  1.00                 C  
ATOM   1540  N   THR A 202      60.753  -3.756  77.172  1.00                 N  
ATOM   1541  CA  THR A 202      60.291  -5.032  77.686  1.00                 C  
ATOM   1542  C   THR A 202      60.146  -5.062  79.189  1.00                 C  
ATOM   1543  O   THR A 202      60.999  -5.589  79.909  1.00                 O  
ATOM   1544  CB  THR A 202      61.232  -6.180  77.276  1.00                 C  
ATOM   1545  OG1 THR A 202      60.700  -7.427  77.740  1.00                 O  
ATOM   1546  CG2 THR A 202      62.611  -5.982  77.887  1.00                 C  
ATOM   1547  N   HIS A 203      59.064  -4.451  79.658  1.00                 N  
ATOM   1548  CA  HIS A 203      58.780  -4.431  81.094  1.00                 C  
ATOM   1549  C   HIS A 203      57.822  -5.594  81.327  1.00                 C  
ATOM   1550  O   HIS A 203      57.698  -6.107  82.420  1.00                 O  
ATOM   1551  CB  HIS A 203      58.197  -3.078  81.506  1.00                 C  
ATOM   1552  CG  HIS A 203      58.000  -2.929  82.983  1.00                 C  
ATOM   1553  ND1 HIS A 203      56.764  -3.033  83.583  1.00                 N  
ATOM   1554  CE1 HIS A 203      56.904  -2.855  84.908  1.00                 C  
ATOM   1555  CD2 HIS A 203      58.865  -2.670  84.125  1.00                 C  
ATOM   1556  NE2 HIS A 203      58.162  -2.637  85.241  1.00                 N  
ATOM   1557  N   TYR A 204      57.158  -6.019  80.259  1.00                 N  
ATOM   1558  CA  TYR A 204      56.206  -7.109  80.352  1.00                 C  
ATOM   1559  C   TYR A 204      57.009  -8.342  80.699  1.00                 C  
ATOM   1560  O   TYR A 204      56.454  -9.373  81.104  1.00                 O  
ATOM   1561  CB  TYR A 204      55.433  -7.258  79.040  1.00                 C  
ATOM   1562  CG  TYR A 204      54.458  -6.134  78.772  1.00                 C  
ATOM   1563  OH  TYR A 204      51.788  -3.033  78.031  1.00                 O  
ATOM   1564  CZ  TYR A 204      52.670  -4.060  78.277  1.00                 C  
ATOM   1565  CD1 TYR A 204      54.900  -4.909  78.290  1.00                 C  
ATOM   1566  CE1 TYR A 204      54.016  -3.876  78.042  1.00                 C  
ATOM   1567  CD2 TYR A 204      53.098  -6.302  79.003  1.00                 C  
ATOM   1568  CE2 TYR A 204      52.200  -5.280  78.761  1.00                 C  
ATOM   1569  N   GLN A 205      58.337  -8.202  80.635  1.00                 N  
ATOM   1570  CA  GLN A 205      59.194  -9.333  80.949  1.00                 C  
ATOM   1571  C   GLN A 205      60.561  -9.228  81.572  1.00                 C  
ATOM   1572  O   GLN A 205      60.960  -8.199  82.146  1.00                 O  
ATOM   1573  CB  GLN A 205      59.470 -10.161  79.692  1.00                 C  
ATOM   1574  CD  GLN A 205      57.483  -9.844  78.167  1.00                 C  
ATOM   1575  CG  GLN A 205      58.231 -10.794  79.081  1.00                 C  
ATOM   1576  OE1 GLN A 205      58.088  -9.139  77.359  1.00                 O  
ATOM   1577  NE2 GLN A 205      56.161  -9.823  78.291  1.00                 N  
ATOM   1578  N   ARG A 206      61.219 -10.382  81.492  1.00                 N  
ATOM   1579  CA  ARG A 206      62.488 -10.672  82.120  1.00                 C  
ATOM   1580  C   ARG A 206      63.643 -11.090  81.197  1.00                 C  
ATOM   1581  O   ARG A 206      64.443 -11.955  81.635  1.00                 O  
ATOM   1582  CB  ARG A 206      62.329 -11.781  83.162  1.00                 C  
ATOM   1583  CD  ARG A 206      61.882 -10.316  85.149  1.00                 C  
ATOM   1584  NE  ARG A 206      60.963  -9.988  86.237  1.00                 N  
ATOM   1585  CG  ARG A 206      61.357 -11.447  84.281  1.00                 C  
ATOM   1586  CZ  ARG A 206      61.197  -9.060  87.159  1.00                 C  
ATOM   1587  NH1 ARG A 206      60.303  -8.831  88.110  1.00                 N  
ATOM   1588  NH2 ARG A 206      62.325  -8.363  87.126  1.00                 N  
ATOM   1589  N   ILE A 207      63.759 -10.549  79.975  1.00                 N  
ATOM   1590  CA  ILE A 207      64.833 -10.982  79.087  1.00                 C  
ATOM   1591  C   ILE A 207      66.092 -10.235  79.331  1.00                 C  
ATOM   1592  O   ILE A 207      67.134 -10.479  78.722  1.00                 O  
ATOM   1593  CB  ILE A 207      64.434 -10.839  77.607  1.00                 C  
ATOM   1594  CD1 ILE A 207      64.061  -9.114  75.767  1.00                 C  
ATOM   1595  CG1 ILE A 207      64.232  -9.365  77.249  1.00                 C  
ATOM   1596  CG2 ILE A 207      63.196 -11.669  77.306  1.00                 C  
ATOM   1597  N   LEU A 208      65.977  -9.312  80.259  1.00                 N  
ATOM   1598  CA  LEU A 208      67.111  -8.544  80.658  1.00                 C  
ATOM   1599  C   LEU A 208      68.095  -9.458  81.339  1.00                 C  
ATOM   1600  O   LEU A 208      69.334  -9.319  81.097  1.00                 O  
ATOM   1601  CB  LEU A 208      66.685  -7.397  81.577  1.00                 C  
ATOM   1602  CG  LEU A 208      66.332  -6.075  80.893  1.00                 C  
ATOM   1603  CD1 LEU A 208      65.223  -6.278  79.871  1.00                 C  
ATOM   1604  CD2 LEU A 208      65.921  -5.031  81.919  1.00                 C  
ATOM   1605  N   ASP A 209      67.570 -10.417  82.127  1.00                 N  
ATOM   1606  CA  ASP A 209      68.408 -11.383  82.864  1.00                 C  
ATOM   1607  C   ASP A 209      69.303 -12.152  81.859  1.00                 C  
ATOM   1608  O   ASP A 209      70.442 -12.544  82.187  1.00                 O  
ATOM   1609  CB  ASP A 209      67.533 -12.345  83.671  1.00                 C  
ATOM   1610  CG  ASP A 209      66.888 -11.679  84.870  1.00                 C  
ATOM   1611  OD1 ASP A 209      67.321 -10.565  85.235  1.00                 O  
ATOM   1612  OD2 ASP A 209      65.951 -12.270  85.445  1.00                 O  
ATOM   1613  N   TYR A 210      68.795 -12.320  80.632  1.00                 N  
ATOM   1614  CA  TYR A 210      69.493 -12.974  79.536  1.00                 C  
ATOM   1615  C   TYR A 210      70.575 -12.072  78.859  1.00                 C  
ATOM   1616  O   TYR A 210      71.673 -12.540  78.649  1.00                 O  
ATOM   1617  CB  TYR A 210      68.500 -13.437  78.468  1.00                 C  
ATOM   1618  CG  TYR A 210      67.629 -14.594  78.902  1.00                 C  
ATOM   1619  OH  TYR A 210      65.222 -17.768  80.095  1.00                 O  
ATOM   1620  CZ  TYR A 210      66.020 -16.719  79.700  1.00                 C  
ATOM   1621  CD1 TYR A 210      66.262 -14.427  79.085  1.00                 C  
ATOM   1622  CE1 TYR A 210      65.459 -15.479  79.481  1.00                 C  
ATOM   1623  CD2 TYR A 210      68.177 -15.851  79.127  1.00                 C  
ATOM   1624  CE2 TYR A 210      67.389 -16.915  79.524  1.00                 C  
ATOM   1625  N   ILE A 211      70.290 -10.806  78.528  1.00                 N  
ATOM   1626  CA  ILE A 211      71.268  -9.995  77.787  1.00                 C  
ATOM   1627  C   ILE A 211      72.154  -8.921  78.440  1.00                 C  
ATOM   1628  O   ILE A 211      72.979  -8.261  77.771  1.00                 O  
ATOM   1629  CB  ILE A 211      70.602  -9.223  76.632  1.00                 C  
ATOM   1630  CD1 ILE A 211      69.077  -7.242  76.136  1.00                 C  
ATOM   1631  CG1 ILE A 211      69.601  -8.204  77.180  1.00                 C  
ATOM   1632  CG2 ILE A 211      69.951 -10.188  75.653  1.00                 C  
ATOM   1633  N   LYS A 212      71.977  -8.692  79.726  1.00                 N  
ATOM   1634  CA  LYS A 212      72.807  -7.682  80.369  1.00                 C  
ATOM   1635  C   LYS A 212      72.819  -6.297  79.702  1.00                 C  
ATOM   1636  O   LYS A 212      73.758  -5.920  79.013  1.00                 O  
ATOM   1637  CB  LYS A 212      74.258  -8.159  80.460  1.00                 C  
ATOM   1638  CD  LYS A 212      76.536  -7.895  81.479  1.00                 C  
ATOM   1639  CE  LYS A 212      77.373  -7.147  82.503  1.00                 C  
ATOM   1640  CG  LYS A 212      75.107  -7.379  81.451  1.00                 C  
ATOM   1641  NZ  LYS A 212      78.773  -7.651  82.552  1.00                 N  
ATOM   1642  N   PRO A 213      71.765  -5.517  79.896  1.00                 N  
ATOM   1643  CA  PRO A 213      71.689  -4.174  79.309  1.00                 C  
ATOM   1644  C   PRO A 213      72.807  -3.259  79.821  1.00                 C  
ATOM   1645  O   PRO A 213      73.373  -3.502  80.898  1.00                 O  
ATOM   1646  CB  PRO A 213      70.314  -3.659  79.740  1.00                 C  
ATOM   1647  CD  PRO A 213      70.511  -5.882  80.605  1.00                 C  
ATOM   1648  CG  PRO A 213      69.530  -4.893  80.040  1.00                 C  
ATOM   1649  N   ASP A 214      73.133  -2.208  79.077  1.00                 N  
ATOM   1650  CA  ASP A 214      74.154  -1.298  79.558  1.00                 C  
ATOM   1651  C   ASP A 214      73.438  -0.286  80.429  1.00                 C  
ATOM   1652  O   ASP A 214      73.974   0.198  81.427  1.00                 O  
ATOM   1653  CB  ASP A 214      74.891  -0.651  78.384  1.00                 C  
ATOM   1654  CG  ASP A 214      75.688  -1.654  77.572  1.00                 C  
ATOM   1655  OD1 ASP A 214      76.538  -2.354  78.162  1.00                 O  
ATOM   1656  OD2 ASP A 214      75.462  -1.739  76.347  1.00                 O  
ATOM   1657  N   TYR A 215      72.204   0.013  80.056  1.00                 N  
ATOM   1658  CA  TYR A 215      71.396   0.913  80.829  1.00                 C  
ATOM   1659  C   TYR A 215      70.016   0.300  80.952  1.00                 C  
ATOM   1660  O   TYR A 215      69.647  -0.578  80.160  1.00                 O  
ATOM   1661  CB  TYR A 215      71.352   2.293  80.171  1.00                 C  
ATOM   1662  CG  TYR A 215      72.707   2.948  80.029  1.00                 C  
ATOM   1663  OH  TYR A 215      76.437   4.742  79.623  1.00                 O  
ATOM   1664  CZ  TYR A 215      75.202   4.149  79.759  1.00                 C  
ATOM   1665  CD1 TYR A 215      73.475   2.754  78.887  1.00                 C  
ATOM   1666  CE1 TYR A 215      74.715   3.348  78.749  1.00                 C  
ATOM   1667  CD2 TYR A 215      73.215   3.758  81.036  1.00                 C  
ATOM   1668  CE2 TYR A 215      74.453   4.361  80.915  1.00                 C  
ATOM   1669  N   VAL A 216      69.282   0.725  81.982  1.00                 N  
ATOM   1670  CA  VAL A 216      67.920   0.264  82.253  1.00                 C  
ATOM   1671  C   VAL A 216      67.201   1.510  82.679  1.00                 C  
ATOM   1672  O   VAL A 216      67.530   2.065  83.711  1.00                 O  
ATOM   1673  CB  VAL A 216      67.903  -0.855  83.311  1.00                 C  
ATOM   1674  CG1 VAL A 216      66.477  -1.308  83.584  1.00                 C  
ATOM   1675  CG2 VAL A 216      68.761  -2.027  82.861  1.00                 C  
ATOM   1676  N   HIS A 217      66.240   1.975  81.894  1.00                 N  
ATOM   1677  CA  HIS A 217      65.519   3.183  82.260  1.00                 C  
ATOM   1678  C   HIS A 217      64.127   2.774  82.668  1.00                 C  
ATOM   1679  O   HIS A 217      63.561   1.876  82.059  1.00                 O  
ATOM   1680  CB  HIS A 217      65.507   4.174  81.094  1.00                 C  
ATOM   1681  CG  HIS A 217      66.860   4.708  80.741  1.00                 C  
ATOM   1682  ND1 HIS A 217      67.354   5.885  81.259  1.00                 N  
ATOM   1683  CE1 HIS A 217      68.585   6.101  80.760  1.00                 C  
ATOM   1684  CD2 HIS A 217      67.956   4.276  79.885  1.00                 C  
ATOM   1685  NE2 HIS A 217      68.952   5.139  79.935  1.00                 N  
ATOM   1686  N   VAL A 218      63.587   3.393  83.719  1.00                 N  
ATOM   1687  CA  VAL A 218      62.226   3.077  84.160  1.00                 C  
ATOM   1688  C   VAL A 218      61.346   4.258  83.770  1.00                 C  
ATOM   1689  O   VAL A 218      61.489   5.379  84.280  1.00                 O  
ATOM   1690  CB  VAL A 218      62.174   2.793  85.673  1.00                 C  
ATOM   1691  CG1 VAL A 218      60.751   2.483  86.108  1.00                 C  
ATOM   1692  CG2 VAL A 218      63.107   1.647  86.032  1.00                 C  
ATOM   1693  N   LEU A 219      60.451   3.993  82.832  1.00                 N  
ATOM   1694  CA  LEU A 219      59.555   5.003  82.315  1.00                 C  
ATOM   1695  C   LEU A 219      58.273   5.034  83.154  1.00                 C  
ATOM   1696  O   LEU A 219      57.648   3.994  83.412  1.00                 O  
ATOM   1697  CB  LEU A 219      59.236   4.734  80.843  1.00                 C  
ATOM   1698  CG  LEU A 219      58.470   5.832  80.103  1.00                 C  
ATOM   1699  CD1 LEU A 219      58.602   5.659  78.598  1.00                 C  
ATOM   1700  CD2 LEU A 219      57.005   5.833  80.510  1.00                 C  
ATOM   1701  N   TYR A 220      57.886   6.237  83.574  1.00                 N  
ATOM   1702  CA  TYR A 220      56.697   6.424  84.400  1.00                 C  
ATOM   1703  C   TYR A 220      55.971   7.740  84.142  1.00                 C  
ATOM   1704  O   TYR A 220      56.569   8.812  84.216  1.00                 O  
ATOM   1705  CB  TYR A 220      57.059   6.348  85.885  1.00                 C  
ATOM   1706  CG  TYR A 220      55.875   6.508  86.812  1.00                 C  
ATOM   1707  OH  TYR A 220      52.614   6.937  89.356  1.00                 O  
ATOM   1708  CZ  TYR A 220      53.694   6.797  88.515  1.00                 C  
ATOM   1709  CD1 TYR A 220      54.749   5.707  86.674  1.00                 C  
ATOM   1710  CE1 TYR A 220      53.663   5.847  87.517  1.00                 C  
ATOM   1711  CD2 TYR A 220      55.889   7.460  87.824  1.00                 C  
ATOM   1712  CE2 TYR A 220      54.812   7.614  88.676  1.00                 C  
ATOM   1713  N   GLN A 221      54.668   7.646  83.883  1.00                 N  
ATOM   1714  CA  GLN A 221      53.842   8.817  83.602  1.00                 C  
ATOM   1715  C   GLN A 221      54.350   9.542  82.366  1.00                 C  
ATOM   1716  O   GLN A 221      54.178  10.749  82.253  1.00                 O  
ATOM   1717  CB  GLN A 221      53.824   9.762  84.806  1.00                 C  
ATOM   1718  CD  GLN A 221      53.165  10.135  87.215  1.00                 C  
ATOM   1719  CG  GLN A 221      53.249   9.145  86.070  1.00                 C  
ATOM   1720  OE1 GLN A 221      53.216  11.347  87.005  1.00                 O  
ATOM   1721  NE2 GLN A 221      53.036   9.620  88.432  1.00                 N  
ATOM   1722  N   GLY A 222      54.996   8.817  81.457  1.00                 N  
ATOM   1723  CA  GLY A 222      55.500   9.435  80.245  1.00                 C  
ATOM   1724  C   GLY A 222      56.905  10.000  80.344  1.00                 C  
ATOM   1725  O   GLY A 222      57.407  10.562  79.375  1.00                 O  
ATOM   1726  N   ARG A 223      57.544   9.855  81.501  1.00                 N  
ATOM   1727  CA  ARG A 223      58.901  10.371  81.695  1.00                 C  
ATOM   1728  C   ARG A 223      59.867   9.305  82.203  1.00                 C  
ATOM   1729  O   ARG A 223      59.478   8.401  82.932  1.00                 O  
ATOM   1730  CB  ARG A 223      58.892  11.550  82.670  1.00                 C  
ATOM   1731  CD  ARG A 223      58.130  13.882  83.200  1.00                 C  
ATOM   1732  NE  ARG A 223      59.472  14.432  83.375  1.00                 N  
ATOM   1733  CG  ARG A 223      58.106  12.755  82.180  1.00                 C  
ATOM   1734  CZ  ARG A 223      59.991  15.393  82.617  1.00                 C  
ATOM   1735  NH1 ARG A 223      61.220  15.831  82.851  1.00                 N  
ATOM   1736  NH2 ARG A 223      59.279  15.913  81.627  1.00                 N  
ATOM   1737  N   ILE A 224      61.127   9.385  81.804  1.00                 N  
ATOM   1738  CA  ILE A 224      62.086   8.414  82.300  1.00                 C  
ATOM   1739  C   ILE A 224      62.421   8.823  83.730  1.00                 C  
ATOM   1740  O   ILE A 224      63.117   9.801  83.972  1.00                 O  
ATOM   1741  CB  ILE A 224      63.336   8.347  81.403  1.00                 C  
ATOM   1742  CD1 ILE A 224      64.080   8.043  78.984  1.00                 C  
ATOM   1743  CG1 ILE A 224      62.954   7.917  79.986  1.00                 C  
ATOM   1744  CG2 ILE A 224      64.380   7.424  82.013  1.00                 C  
ATOM   1745  N   VAL A 225      61.901   8.072  84.683  1.00                 N  
ATOM   1746  CA  VAL A 225      62.091   8.390  86.090  1.00                 C  
ATOM   1747  C   VAL A 225      63.449   8.021  86.676  1.00                 C  
ATOM   1748  O   VAL A 225      64.111   8.853  87.291  1.00                 O  
ATOM   1749  CB  VAL A 225      61.020   7.719  86.970  1.00                 C  
ATOM   1750  CG1 VAL A 225      61.332   7.931  88.443  1.00                 C  
ATOM   1751  CG2 VAL A 225      59.639   8.257  86.632  1.00                 C  
ATOM   1752  N   LYS A 226      63.848   6.765  86.507  1.00                 N  
ATOM   1753  CA  LYS A 226      65.124   6.311  87.016  1.00                 C  
ATOM   1754  C   LYS A 226      65.804   5.432  85.990  1.00                 C  
ATOM   1755  O   LYS A 226      65.163   4.855  85.113  1.00                 O  
ATOM   1756  CB  LYS A 226      64.938   5.559  88.335  1.00                 C  
ATOM   1757  CD  LYS A 226      64.277   5.620  90.756  1.00                 C  
ATOM   1758  CE  LYS A 226      63.703   6.469  91.879  1.00                 C  
ATOM   1759  CG  LYS A 226      64.383   6.413  89.464  1.00                 C  
ATOM   1760  NZ  LYS A 226      63.629   5.716  93.161  1.00                 N  
ATOM   1761  N   SER A 227      67.117   5.343  86.100  1.00                 N  
ATOM   1762  CA  SER A 227      67.889   4.525  85.198  1.00                 C  
ATOM   1763  C   SER A 227      69.238   4.246  85.815  1.00                 C  
ATOM   1764  O   SER A 227      69.777   5.080  86.543  1.00                 O  
ATOM   1765  CB  SER A 227      68.035   5.215  83.840  1.00                 C  
ATOM   1766  OG  SER A 227      68.798   4.425  82.946  1.00                 O  
ATOM   1767  N   GLY A 228      69.767   3.060  85.536  1.00                 N  
ATOM   1768  CA  GLY A 228      71.064   2.670  86.054  1.00                 C  
ATOM   1769  C   GLY A 228      71.638   1.648  85.103  1.00                 C  
ATOM   1770  O   GLY A 228      71.637   1.884  83.898  1.00                 O  
ATOM   1771  N   ASP A 229      72.125   0.524  85.619  1.00                 N  
ATOM   1772  CA  ASP A 229      72.665  -0.517  84.757  1.00                 C  
ATOM   1773  C   ASP A 229      71.942  -1.852  84.966  1.00                 C  
ATOM   1774  O   ASP A 229      70.855  -1.887  85.538  1.00                 O  
ATOM   1775  CB  ASP A 229      74.164  -0.694  85.005  1.00                 C  
ATOM   1776  CG  ASP A 229      74.470  -1.161  86.415  1.00                 C  
ATOM   1777  OD1 ASP A 229      73.546  -1.663  87.088  1.00                 O  
ATOM   1778  OD2 ASP A 229      75.635  -1.025  86.846  1.00                 O  
ATOM   1779  N   PHE A 230      72.518  -2.952  84.501  1.00                 N  
ATOM   1780  CA  PHE A 230      71.850  -4.238  84.648  1.00                 C  
ATOM   1781  C   PHE A 230      71.507  -4.594  86.100  1.00                 C  
ATOM   1782  O   PHE A 230      70.693  -5.489  86.335  1.00                 O  
ATOM   1783  CB  PHE A 230      72.710  -5.359  84.060  1.00                 C  
ATOM   1784  CG  PHE A 230      73.945  -5.658  84.860  1.00                 C  
ATOM   1785  CZ  PHE A 230      76.235  -6.207  86.336  1.00                 C  
ATOM   1786  CD1 PHE A 230      73.910  -6.571  85.900  1.00                 C  
ATOM   1787  CE1 PHE A 230      75.047  -6.846  86.636  1.00                 C  
ATOM   1788  CD2 PHE A 230      75.143  -5.027  84.573  1.00                 C  
ATOM   1789  CE2 PHE A 230      76.280  -5.303  85.309  1.00                 C  
ATOM   1790  N   THR A 231      72.103  -3.901  87.072  1.00                 N  
ATOM   1791  CA  THR A 231      71.810  -4.194  88.483  1.00                 C  
ATOM   1792  C   THR A 231      70.700  -3.337  89.061  1.00                 C  
ATOM   1793  O   THR A 231      70.282  -3.552  90.186  1.00                 O  
ATOM   1794  CB  THR A 231      73.058  -4.017  89.367  1.00                 C  
ATOM   1795  OG1 THR A 231      73.503  -2.657  89.305  1.00                 O  
ATOM   1796  CG2 THR A 231      74.184  -4.919  88.885  1.00                 C  
ATOM   1797  N   LEU A 232      70.245  -2.357  88.295  1.00                 N  
ATOM   1798  CA  LEU A 232      69.193  -1.442  88.729  1.00                 C  
ATOM   1799  C   LEU A 232      67.915  -2.144  89.176  1.00                 C  
ATOM   1800  O   LEU A 232      67.202  -1.644  90.030  1.00                 O  
ATOM   1801  CB  LEU A 232      68.845  -0.457  87.611  1.00                 C  
ATOM   1802  CG  LEU A 232      67.786   0.597  87.942  1.00                 C  
ATOM   1803  CD1 LEU A 232      68.237   1.466  89.106  1.00                 C  
ATOM   1804  CD2 LEU A 232      67.486   1.458  86.724  1.00                 C  
ATOM   1805  N   VAL A 233      67.636  -3.310  88.610  1.00                 N  
ATOM   1806  CA  VAL A 233      66.425  -4.061  88.936  1.00                 C  
ATOM   1807  C   VAL A 233      66.420  -4.697  90.329  1.00                 C  
ATOM   1808  O   VAL A 233      65.363  -4.846  90.941  1.00                 O  
ATOM   1809  CB  VAL A 233      66.161  -5.179  87.910  1.00                 C  
ATOM   1810  CG1 VAL A 233      65.006  -6.058  88.366  1.00                 C  
ATOM   1811  CG2 VAL A 233      65.875  -4.586  86.539  1.00                 C  
ATOM   1812  N   LYS A 234      67.587  -5.101  90.819  1.00                 N  
ATOM   1813  CA  LYS A 234      67.675  -5.687  92.151  1.00                 C  
ATOM   1814  C   LYS A 234      67.810  -4.530  93.129  1.00                 C  
ATOM   1815  O   LYS A 234      67.424  -4.643  94.286  1.00                 O  
ATOM   1816  CB  LYS A 234      68.853  -6.660  92.232  1.00                 C  
ATOM   1817  CD  LYS A 234      69.873  -8.845  91.537  1.00                 C  
ATOM   1818  CE  LYS A 234      69.690 -10.111  90.716  1.00                 C  
ATOM   1819  CG  LYS A 234      68.677  -7.918  91.397  1.00                 C  
ATOM   1820  NZ  LYS A 234      70.868 -11.015  90.818  1.00                 N  
ATOM   1821  N   GLN A 235      68.362  -3.415  92.657  1.00                 N  
ATOM   1822  CA  GLN A 235      68.516  -2.236  93.494  1.00                 C  
ATOM   1823  C   GLN A 235      67.108  -1.753  93.875  1.00                 C  
ATOM   1824  O   GLN A 235      66.859  -1.369  95.016  1.00                 O  
ATOM   1825  CB  GLN A 235      69.313  -1.157  92.758  1.00                 C  
ATOM   1826  CD  GLN A 235      71.514  -0.456  91.737  1.00                 C  
ATOM   1827  CG  GLN A 235      70.783  -1.492  92.569  1.00                 C  
ATOM   1828  OE1 GLN A 235      70.920   0.196  90.879  1.00                 O  
ATOM   1829  NE2 GLN A 235      72.809  -0.303  91.989  1.00                 N  
ATOM   1830  N   LEU A 236      66.185  -1.780  92.919  1.00                 N  
ATOM   1831  CA  LEU A 236      64.817  -1.367  93.186  1.00                 C  
ATOM   1832  C   LEU A 236      64.057  -2.478  93.890  1.00                 C  
ATOM   1833  O   LEU A 236      63.069  -2.215  94.557  1.00                 O  
ATOM   1834  CB  LEU A 236      64.112  -0.977  91.886  1.00                 C  
ATOM   1835  CG  LEU A 236      64.658   0.255  91.161  1.00                 C  
ATOM   1836  CD1 LEU A 236      63.953   0.453  89.828  1.00                 C  
ATOM   1837  CD2 LEU A 236      64.511   1.497  92.027  1.00                 C  
ATOM   1838  N   GLU A 237      64.500  -3.722  93.722  1.00                 N  
ATOM   1839  CA  GLU A 237      63.835  -4.863  94.355  1.00                 C  
ATOM   1840  C   GLU A 237      64.512  -5.199  95.678  1.00                 C  
ATOM   1841  O   GLU A 237      64.401  -6.316  96.195  1.00                 O  
ATOM   1842  CB  GLU A 237      63.847  -6.075  93.422  1.00                 C  
ATOM   1843  CD  GLU A 237      63.081  -7.104  91.246  1.00                 C  
ATOM   1844  CG  GLU A 237      63.050  -5.882  92.142  1.00                 C  
ATOM   1845  OE1 GLU A 237      63.822  -8.057  91.566  1.00                 O  
ATOM   1846  OE2 GLU A 237      62.363  -7.109  90.223  1.00                 O  
ATOM   1847  N   GLU A 238      65.231  -4.219  96.213  1.00                 N  
ATOM   1848  CA  GLU A 238      65.924  -4.367  97.484  1.00                 C  
ATOM   1849  C   GLU A 238      65.333  -3.288  98.371  1.00                 C  
ATOM   1850  O   GLU A 238      65.292  -3.419  99.596  1.00                 O  
ATOM   1851  CB  GLU A 238      67.436  -4.235  97.289  1.00                 C  
ATOM   1852  CD  GLU A 238      69.741  -4.399  98.307  1.00                 C  
ATOM   1853  CG  GLU A 238      68.247  -4.451  98.556  1.00                 C  
ATOM   1854  OE1 GLU A 238      70.146  -4.354  97.127  1.00                 O  
ATOM   1855  OE2 GLU A 238      70.508  -4.403  99.293  1.00                 O  
ATOM   1856  N   GLN A 239      64.867  -2.219  97.731  1.00                 N  
ATOM   1857  CA  GLN A 239      64.255  -1.104  98.436  1.00                 C  
ATOM   1858  C   GLN A 239      62.764  -1.034  98.112  1.00                 C  
ATOM   1859  O   GLN A 239      62.226   0.027  97.811  1.00                 O  
ATOM   1860  CB  GLN A 239      64.949   0.209  98.068  1.00                 C  
ATOM   1861  CD  GLN A 239      66.692   0.157  99.895  1.00                 C  
ATOM   1862  CG  GLN A 239      66.431   0.243  98.404  1.00                 C  
ATOM   1863  OE1 GLN A 239      66.217   0.990 100.667  1.00                 O  
ATOM   1864  NE2 GLN A 239      67.450  -0.854 100.304  1.00                 N  
ATOM   1865  N   GLY A 240      62.113  -2.191  98.160  1.00                 N  
ATOM   1866  CA  GLY A 240      60.688  -2.281  97.902  1.00                 C  
ATOM   1867  C   GLY A 240      60.083  -1.573  96.703  1.00                 C  
ATOM   1868  O   GLY A 240      58.868  -1.377  96.677  1.00                 O  
ATOM   1869  N   TYR A 241      60.884  -1.187  95.713  1.00                 N  
ATOM   1870  CA  TYR A 241      60.317  -0.526  94.540  1.00                 C  
ATOM   1871  C   TYR A 241      60.046  -1.485  93.404  1.00                 C  
ATOM   1872  O   TYR A 241      59.618  -1.067  92.330  1.00                 O  
ATOM   1873  CB  TYR A 241      61.247   0.586  94.050  1.00                 C  
ATOM   1874  CG  TYR A 241      61.419   1.719  95.035  1.00                 C  
ATOM   1875  OH  TYR A 241      61.909   4.835  97.745  1.00                 O  
ATOM   1876  CZ  TYR A 241      61.745   3.804  96.848  1.00                 C  
ATOM   1877  CD1 TYR A 241      62.677   2.060  95.515  1.00                 C  
ATOM   1878  CE1 TYR A 241      62.844   3.094  96.416  1.00                 C  
ATOM   1879  CD2 TYR A 241      60.323   2.446  95.482  1.00                 C  
ATOM   1880  CE2 TYR A 241      60.471   3.484  96.382  1.00                 C  
ATOM   1881  N   GLY A 242      60.278  -2.768  93.658  1.00                 N  
ATOM   1882  CA  GLY A 242      60.072  -3.790  92.654  1.00                 C  
ATOM   1883  C   GLY A 242      58.860  -3.554  91.785  1.00                 C  
ATOM   1884  O   GLY A 242      58.887  -3.817  90.576  1.00                 O  
ATOM   1885  N   TRP A 243      57.795  -3.034  92.379  1.00                 N  
ATOM   1886  CA  TRP A 243      56.563  -2.809  91.624  1.00                 C  
ATOM   1887  C   TRP A 243      56.701  -1.940  90.393  1.00                 C  
ATOM   1888  O   TRP A 243      55.763  -1.824  89.603  1.00                 O  
ATOM   1889  CB  TRP A 243      55.494  -2.179  92.519  1.00                 C  
ATOM   1890  CG  TRP A 243      54.964  -3.109  93.567  1.00                 C  
ATOM   1891  CD1 TRP A 243      55.233  -3.074  94.905  1.00                 C  
ATOM   1892  NE1 TRP A 243      54.566  -4.088  95.549  1.00                 N  
ATOM   1893  CD2 TRP A 243      54.074  -4.213  93.364  1.00                 C  
ATOM   1894  CE2 TRP A 243      53.847  -4.801  94.622  1.00                 C  
ATOM   1895  CH2 TRP A 243      52.420  -6.426  93.675  1.00                 C  
ATOM   1896  CZ2 TRP A 243      53.020  -5.910  94.789  1.00                 C  
ATOM   1897  CE3 TRP A 243      53.447  -4.762  92.241  1.00                 C  
ATOM   1898  CZ3 TRP A 243      52.628  -5.861  92.412  1.00                 C  
ATOM   1899  N   LEU A 244      57.862  -1.324  90.220  1.00                 N  
ATOM   1900  CA  LEU A 244      58.079  -0.490  89.055  1.00                 C  
ATOM   1901  C   LEU A 244      58.337  -1.380  87.829  1.00                 C  
ATOM   1902  O   LEU A 244      58.920  -2.483  87.999  1.00                 O  
ATOM   1903  CB  LEU A 244      59.248   0.468  89.292  1.00                 C  
ATOM   1904  CG  LEU A 244      59.107   1.432  90.472  1.00                 C  
ATOM   1905  CD1 LEU A 244      60.361   2.277  90.629  1.00                 C  
ATOM   1906  CD2 LEU A 244      57.887   2.323  90.294  1.00                 C  
TER
