# Supplementary material for: Large-scale discovery of protein interactions at residue resolution using co-evolution calculated from genomic sequences
Source: Nat Commun. 2021 Mar 2;12:1396. doi: 10.1038/s41467-021-21636-z (PMC7925567; doi:10.1038/s41467-021-21636-z)
Supplement: Supplementary file 13 — Supplementary Data 11 [file 41467_2021_21636_MOESM13_ESM.zip › supplementary_prediction/cep_exp06715_SUFC_SUFB/cep_exp06715_SUFC_ECOLI_SUFB_ECOLI_inter_ecs.csv]

X	Unnamed..0.1	A_i	A_j	cn	dist	dist_intra	dist_multimer	fn	i	j	segmentwise_precision	probability	segment_i	segment_j	precision	evcomplex_raw	X_e_i	X_e_j	intra_enrich_max	intra_enrich_min	Z_score	inter_relative_rank_longrange	asa_i	asa_j	asa_max	asa_min	conservation_i	conservation_j	conservation_max	conservation_min	f_hydrophilicity	enrichment_5	enrichment_10	evcomplex_normed	residue_prediction_strucaware	residue_prediction_strucfree	A_i_state	A_j_state
0	62	E	L	0.186247	2.39035164777067	NA	NA	0	73	449	1	4.85486015170868	A_1	B_1	0.897435897435897	4.85486015170868	0	1.09204221407972	1.09204221407972	0	20.4828026465508	0.0539007092198582	0.617412515245332	0.43003391616451	0.617412515245332	0.43003391616451	0.579	0.463	0.579	0.463	-2.9891	3.68620227748412	3.68620227748412	2.59042787070254	0.992961813969955	0.997576607601062	found	found
6	694	R	F	0.059374	3.13156334759494	NA	NA	0	50	446	0.428571428571429	1.54768917967834	A_1	B_1	0.7325	1.54768917967834	0	0	0	0	6.72224697619957	0.588652482269504	0.39849624343275	0.52584440072143	0.52584440072143	0.39849624343275	0.542	0.847	0.847	0.542	-1.1986	1.77875150949394	1.77875150949394	0.825806935924298	0.514341435747405	0.440333755993535	found	found
4	679	T	M	0.060012	3.06940841205598	NA	NA	0	101	461	0.4	1.56431978729505	A_1	B_1	0.740359897172236	1.56431978729505	0.639909443528819	0.66316555710812	0.66316555710812	0.639909443528819	6.79144400407535	0.573049645390071	0.394742006634824	0.939320388349515	0.939320388349515	0.394742006634824	0.437	0.725	0.725	0.437	2.6869	0.951218084030514	1.76366690301432	0.834680598219574	0.506768041383917	0.443369494289671	found	found
1	425	F	F	0.075827	32.6083895033165	NA	NA	0	98	127	0.5	1.97656596199463	A_1	B_1	0.782258064516129	1.97656596199463	1.29940951865527	3.10217177692441	3.10217177692441	1.29940951865527	8.50672769663882	0.363120567375887	0.192345670325546	0.107900819915045	0.192345670325546	0.107900819915045	0.915	0.738	0.915	0.738	3.8834	1.1914628488596	1.1914628488596	1.05464449978664	0.431600939742598	0.475289226508777	found	missing
16	918	H	N	0.051935	42.4442445332698	NA	NA	0	25	413	0.235294117647059	1.3537783802101	A_1	B_1	0.634545454545455	1.3537783802101	1.9767122785986	1.19909919005697	1.9767122785986	1.19909919005697	5.91541830791126	0.808510638297872	0.404473969741839	0.556849201199839	0.556849201199839	0.404473969741839	0.396	0.238	0.396	0.238	-4.7862	0.828520836763708	0.828520836763708	0.72234114624631	0.379602416072563	0.351428968254439	found	found
5	687	F	K	0.059625	34.9228784752918	NA	NA	0	98	158	0.333333333333333	1.55423194223601	A_1	B_1	0.734177215189873	1.55423194223601	1.29940951865527	0	1.29940951865527	0	6.74947025832625	0.581560283687943	0.192345670325546	0.773899706588424	0.773899706588424	0.192345670325546	0.915	0.43	0.915	0.43	-0.2937	0.945339189058092	0.945339189058092	0.829297984883725	0.374720643731377	0.365422543480477	found	found
2	514	L	F	0.069291	25.4961257841265	NA	NA	0	131	466	0.333333333333333	1.80619346766416	A_1	B_1	0.765676567656766	1.80619346766416	2.35678808199044	0	2.35678808199044	0	7.79783776843175	0.442553191489362	0.0347420632043045	0.168859649122807	0.168859649122807	0.0347420632043045	0.779	0.912	0.912	0.779	6.3124	1.09217484488092	1.09217484488092	0.96373814122563	0.369616913873277	0.431924230721312	found	found
18	946	P	L	0.0512	3.32163002154063	NA	NA	0	72	449	0.263157894736842	1.33461929463285	A_1	B_1	0.627416520210896	1.33461929463285	1.96526064400289	1.09204221407972	1.96526064400289	1.09204221407972	5.83570072877536	0.838297872340426	0.387640071878154	0.43003391616451	0.43003391616451	0.387640071878154	0.603	0.463	0.603	0.463	1.298	3.68620227748412	3.68620227748412	0.712118353476675	0.343781219508068	0.301102930506398	found	found
17	940	K	N	0.051453	71.4776122852463	NA	NA	0	132	39	0.222222222222222	1.34121419075672	A_1	B_1	0.628975265017668	1.34121419075672	2.90662010856533	2.40444421842249	2.90662010856533	2.40444421842249	5.86314092948472	0.832624113475177	0.614148075797453	0.364973262032086	0.614148075797453	0.364973262032086	0.316	0.535	0.535	0.316	-5.1187	0.821198802198572	0.821198802198572	0.715637219559284	0.309763409958518	0.277681501927445	found	found
15	895	A	Q	0.052508	4.12424829514422	NA	NA	0	48	450	0.25	1.36871464692542	A_1	B_1	0.649812734082397	1.36871464692542	1.33396186441816	0	1.33396186441816	0	5.97756548184985	0.782978723404255	0.183935044222126	0.517026516389303	0.517026516389303	0.183935044222126	0.573	0.701	0.701	0.573	-0.1687	1.77875150949394	1.77875150949394	0.730310752038149	0.304360293411985	0.324273997098705	found	found
3	559	I	K	0.066388	40.8719566084131	NA	NA	0	178	280	0.25	1.7305215963298	A_1	B_1	0.759146341463415	1.7305215963298	5.67520633805755	3.17208445990575	5.67520633805755	3.17208445990575	7.4829804456678	0.479432624113475	0.498285924601714	0.164482442528191	0.498285924601714	0.164482442528191	0.777	0.695	0.777	0.695	0.3079	1.04807553711621	1.04807553711621	0.923361586925966	0.278960200567292	0.275921227523181	found	found
7	777	F	S	0.056099	22.5328131843319	NA	NA	0	97	382	0.375	1.46232046503141	A_1	B_1	0.700440528634361	1.46232046503141	0	2.12606555132576	2.12606555132576	0	6.36704279705664	0.668085106382979	0.514868177741069	0.00689001719929555	0.514868177741069	0.00689001719929555	0.367	0.72	0.72	0.367	-2.9326	0.891775923753801	0.891775923753801	0.780256396712655	0.260045681462304	0.32709883118963	found	found
14	890	E	L	0.052753	66.7607236254971	NA	NA	0	237	298	0.2	1.37510100878451	A_1	B_1	0.652830188679245	1.37510100878451	0.585371582216719	2.30951002026206	2.30951002026206	0.585371582216719	6.00413800822848	0.777304964539007	0.543330501274427	0.132419122875057	0.543330501274427	0.132419122875057	0.865	0.747	0.865	0.747	-3.7425	0.840947028204124	0.840947028204124	0.733718349628027	0.243466112634618	0.255336517161995	found	found
12	873	F	T	0.053134	42.9075884780303	NA	NA	0	84	207	0.230769230769231	1.38503245314496	A_1	B_1	0.658959537572254	1.38503245314496	1.16601552601318	2.21162463169921	2.21162463169921	1.16601552601318	6.04546099822953	0.761702127659574	0.292288736194553	0.0418741729820763	0.292288736194553	0.0418741729820763	0.74	0.795	0.795	0.74	1.6957	0.846734777518059	0.846734777518059	0.739017511594328	0.23001574408359	0.275863671584937	found	found
10	859	L	C	0.053533	8.47616806109931	NA	NA	0	103	448	0.272727272727273	1.39543309960118	A_1	B_1	0.659491193737769	1.39543309960118	2.94225838519506	0	2.94225838519506	0	6.08873625547474	0.748936170212766	0.0363874345549738	0.153684630778872	0.153684630778872	0.0363874345549738	0.333	0.639	0.639	0.333	5.5334	0.852795963807456	0.852795963807456	0.744567027669274	0.221664372560001	0.279512732526882	found	found
9	842	I	E	0.053743	48.4069008096986	NA	NA	0	4	128	0.3	1.40090712405182	A_1	B_1	0.666666666666667	1.40090712405182	1.18720763141442	2.46858172708186	2.46858172708186	1.18720763141442	6.11151270665642	0.730496453900709	0.0114564860976344	0.436666013382983	0.436666013382983	0.0114564860976344	0.813	0.574	0.813	0.574	1.0936	0.855986061854507	0.855986061854507	0.747487825603455	0.218744800340354	0.269001791393044	found	missing
11	860	L	V	0.053412	32.1622842005974	NA	NA	0	20	494	0.25	1.39227901884628	A_1	B_1	0.658203125	1.39227901884628	2.78743096918132	0	2.78743096918132	0	6.07561268122243	0.750354609929078	0.0153577661431065	0.311111111111111	0.311111111111111	0.0153577661431065	0.616	0.742	0.742	0.616	8.0707	0.850957859694632	0.850957859694632	0.742884091716721	0.211685872679734	0.265589192827633	found	found
8	827	L	L	0.05429	25.5809279542396	NA	NA	0	157	486	0.333333333333333	1.41516565440659	A_1	B_1	0.679012345679012	1.41516565440659	3.29395738906671	0.69266474048398	3.29395738906671	0.69266474048398	6.17083993902014	0.713475177304965	0.0319371727748691	0.0102794238919893	0.0319371727748691	0.0102794238919893	0.746	0.669	0.746	0.669	7.7075	0.86429550771992	0.86429550771992	0.755095808793919	0.206113119014126	0.254397660350697	found	found
19	954	N	M	0.050877	6.59152228244735	NA	NA	0	95	461	0.25	1.3261997236921	A_1	B_1	0.623693379790941	1.3261997236921	3.47681059664368	0.66316555710812	3.47681059664368	0.66316555710812	5.80066837767211	0.845390070921986	0.0794172494172494	0.939320388349515	0.939320388349515	0.0794172494172494	0.504	0.725	0.725	0.504	2.093	0.812448818983804	1.76366690301432	0.707625888082671	0.187124800335127	0.218089730915071	found	found
13	888	M	G	0.052764	44.3335946433402	NA	NA	0	1	190	0.214285714285714	1.37538774339859	A_1	B_1	0.653409090909091	1.37538774339859	1.8486711573001	7.32953577736255	7.32953577736255	1.8486711573001	6.00533106043324	0.774468085106383	0.649738610903659	0.148914315924625	0.649738610903659	0.148914315924625	0.636	0.261	0.636	0.261	1.5319	0.841114128578018	0.841114128578018	0.733871343805532	0.134808677935033	0.133480228360808	found	found
