# Supplementary material for: Large-scale discovery of protein interactions at residue resolution using co-evolution calculated from genomic sequences
Source: Nat Commun. 2021 Mar 2;12:1396. doi: 10.1038/s41467-021-21636-z (PMC7925567; doi:10.1038/s41467-021-21636-z)
Supplement: Supplementary file 13 — Supplementary Data 11 [file 41467_2021_21636_MOESM13_ESM.zip › supplementary_prediction/cep_exp06715_SUFC_SUFB/unambig.tbl]

! 
assign (resid 73 and segid A and name CB)
(
 (resid 449 and segid B and name CB)
) 5 2 2
! 
assign (resid 50 and segid A and name CB)
(
 (resid 446 and segid B and name CB)
) 5 2 2
! 
assign (resid 101 and segid A and name CB)
(
 (resid 461 and segid B and name CB)
) 5 2 2
! 
assign (resid 25 and segid A and name CB)
(
 (resid 413 and segid B and name CB)
) 5 2 2
! 
assign (resid 98 and segid A and name CB)
(
 (resid 158 and segid B and name CB)
) 5 2 2
