# Supplementary material for: Large-scale discovery of protein interactions at residue resolution using co-evolution calculated from genomic sequences
Source: Nat Commun. 2021 Mar 2;12:1396. doi: 10.1038/s41467-021-21636-z (PMC7925567; doi:10.1038/s41467-021-21636-z)
Supplement: Supplementary file 13 — Supplementary Data 11 [file 41467_2021_21636_MOESM13_ESM.zip › supplementary_prediction/addtl_membrane013341_UUP_MURJ/haddock_rmsd.disp]

1 2 3.04411
1 3 1.24147
1 4 3.1805
1 5 3.99062
1 6 1.99108
1 7 3.41258
1 8 2.01818
1 9 7.82004
1 10 1.38154
1 11 3.80339
1 12 4.28173
1 13 18.3063
1 14 4.36062
1 15 1.9456
1 16 3.25327
1 17 17.8698
1 18 3.04129
1 19 3.80687
1 20 2.26126
1 21 0.949415
1 22 1.65327
1 23 2.49418
1 24 7.43737
1 25 2.62677
1 26 3.3765
1 27 1.83426
1 28 3.50169
1 29 3.36386
1 30 2.89875
1 31 1.49147
1 32 18.883
1 33 8.34095
1 34 4.29322
1 35 3.26665
1 36 1.51366
1 37 18.3822
1 38 17.4953
1 39 20.4951
1 40 7.26934
1 41 18.6458
1 42 18.3368
1 43 3.11183
1 44 8.47403
1 45 2.36325
1 46 2.55011
1 47 17.3584
1 48 29.4776
1 49 3.00604
1 50 18.8878
1 51 3.19092
1 52 2.00726
1 53 8.14403
1 54 4.27251
1 55 25.0326
1 56 2.46756
1 57 3.69975
1 58 1.83251
1 59 7.86443
1 60 17.7365
1 61 29.1704
1 62 7.85552
1 63 18.6802
1 64 8.50707
1 65 3.23739
1 66 20.1087
1 67 19.0219
1 68 20.2159
1 69 2.14612
1 70 16.8928
1 71 18.3866
1 72 16.7051
1 73 8.17406
1 74 4.39393
1 75 18.2981
1 76 2.81414
1 77 18.0277
1 78 7.65786
1 79 2.26325
1 80 8.57695
1 81 19.8189
1 82 18.1748
1 83 30.2939
1 84 3.2889
1 85 7.57087
1 86 24.7707
1 87 5.26601
1 88 18.2575
1 89 4.05525
1 90 4.00339
1 91 21.3897
1 92 3.38232
1 93 2.81404
1 94 20.9109
1 95 25.8898
1 96 21.7774
1 97 16.856
1 98 16.7737
1 99 19.1603
1 100 18.2332
2 3 2.65132
2 4 1.10584
2 5 2.83336
2 6 3.44677
2 7 1.43963
2 8 1.46755
2 9 9.55967
2 10 3.57158
2 11 2.74835
2 12 3.53524
2 13 18.6633
2 14 3.23218
2 15 3.10969
2 16 1.73396
2 17 18.9312
2 18 1.61827
2 19 1.31086
2 20 3.37898
2 21 3.11451
2 22 3.56284
2 23 2.77884
2 24 8.86881
2 25 3.04227
2 26 1.79775
2 27 3.09352
2 28 1.54162
2 29 1.22402
2 30 1.17235
2 31 2.68013
2 32 19.0805
2 33 9.72754
2 34 2.12282
2 35 1.59087
2 36 2.99333
2 37 19.1046
2 38 18.6669
2 39 20.6101
2 40 8.84251
2 41 19.0483
2 42 18.6474
2 43 2.04221
2 44 9.92629
2 45 3.14342
2 46 1.38903
2 47 17.853
2 48 29.0845
2 49 2.10205
2 50 19.1165
2 51 2.64519
2 52 3.13884
2 53 9.57342
2 54 3.14394
2 55 25.0505
2 56 3.55863
2 57 2.22683
2 58 1.82556
2 59 9.46089
2 60 18.076
2 61 29.4346
2 62 9.53244
2 63 18.9734
2 64 9.82058
2 65 1.84892
2 66 20.3032
2 67 19.2882
2 68 20.471
2 69 3.31834
2 70 18.0862
2 71 18.7781
2 72 17.9947
2 73 9.83555
2 74 2.41752
2 75 18.5872
2 76 2.79873
2 77 18.4035
2 78 9.10931
2 79 3.62302
2 80 10.1573
2 81 20.0674
2 82 18.4884
2 83 30.7725
2 84 1.57685
2 85 9.10681
2 86 24.8126
2 87 3.96086
2 88 18.5936
2 89 3.37614
2 90 2.16362
2 91 21.588
2 92 4.12651
2 93 3.7543
2 94 21.2017
2 95 25.9266
2 96 21.919
2 97 17.3272
2 98 17.9972
2 99 20.3486
2 100 18.718
3 4 2.84934
3 5 3.85671
3 6 1.47684
3 7 3.16842
3 8 1.96587
3 9 7.57308
3 10 1.43495
3 11 3.51648
3 12 4.38178
3 13 18.3308
3 14 4.03454
3 15 1.33872
3 16 3.22669
3 17 17.4619
3 18 2.91916
3 19 3.52178
3 20 2.04941
3 21 0.965001
3 22 1.31619
3 23 2.48768
3 24 7.10284
3 25 2.16301
3 26 3.19141
3 27 1.37243
3 28 3.2685
3 29 3.13384
3 30 2.53353
3 31 1.4366
3 32 18.8794
3 33 7.99019
3 34 3.81418
3 35 2.93422
3 36 1.4372
3 37 17.9263
3 38 17.0847
3 39 20.4029
3 40 6.95314
3 41 18.7211
3 42 18.329
3 43 2.7847
3 44 8.12863
3 45 1.66955
3 46 2.33387
3 47 17.4019
3 48 29.2758
3 49 3.16568
3 50 18.8185
3 51 3.35417
3 52 1.58633
3 53 7.77001
3 54 4.04538
3 55 24.7319
3 56 2.17885
3 57 3.30542
3 58 1.41662
3 59 7.55898
3 60 17.7525
3 61 28.8033
3 62 7.57138
3 63 18.6777
3 64 8.15102
3 65 3.14052
3 66 20.0713
3 67 19.0139
3 68 20.2504
3 69 1.52387
3 70 16.5272
3 71 18.3686
3 72 16.3224
3 73 7.86218
3 74 3.99274
3 75 18.2913
3 76 2.68028
3 77 18.0906
3 78 7.30029
3 79 1.88246
3 80 8.23859
3 81 19.7927
3 82 18.1663
3 83 29.9802
3 84 3.20687
3 85 7.25614
3 86 24.5051
3 87 5.29214
3 88 18.2879
3 89 4.00248
3 90 3.54116
3 91 21.3324
3 92 2.93036
3 93 2.2949
3 94 20.8495
3 95 25.5908
3 96 21.5399
3 97 16.8882
3 98 16.416
3 99 18.7715
3 100 18.2776
4 5 2.63621
4 6 3.56683
4 7 1.15041
4 8 1.62292
4 9 9.83725
4 10 3.76915
4 11 2.68373
4 12 3.08478
4 13 18.8171
4 14 3.27117
4 15 3.24031
4 16 1.59465
4 17 19.3028
4 18 1.61252
4 19 1.07108
4 20 3.43113
4 21 3.27599
4 22 3.71382
4 23 2.58169
4 24 9.23521
4 25 3.24328
4 26 1.96493
4 27 3.28308
4 28 1.49478
4 29 1.06117
4 30 0.84255
4 31 2.61607
4 32 19.1983
4 33 10.1074
4 34 2.3194
4 35 1.46639
4 36 3.2992
4 37 19.4394
4 38 19.0343
4 39 20.7526
4 40 9.11989
4 41 19.1608
4 42 18.8264
4 43 1.67753
4 44 10.2218
4 45 3.36342
4 46 1.31609
4 47 17.9397
4 48 29.2696
4 49 1.61761
4 50 19.2941
4 51 2.14937
4 52 3.33685
4 53 9.82
4 54 3.28037
4 55 25.2425
4 56 3.74912
4 57 2.36045
4 58 1.80536
4 59 9.73878
4 60 18.2285
4 61 29.4807
4 62 9.78514
4 63 19.1605
4 64 10.1516
4 65 1.34681
4 66 20.4685
4 67 19.4029
4 68 20.6769
4 69 3.51533
4 70 18.4509
4 71 18.9203
4 72 18.3292
4 73 10.1089
4 74 1.97983
4 75 18.7189
4 76 2.75923
4 77 18.502
4 78 9.35377
4 79 3.64933
4 80 10.4065
4 81 20.2177
4 82 18.5859
4 83 30.8518
4 84 1.20791
4 85 9.37095
4 86 25.0579
4 87 3.61162
4 88 18.6918
4 89 2.93567
4 90 2.18106
4 91 21.7429
4 92 4.35365
4 93 3.91682
4 94 21.3679
4 95 26.1462
4 96 22.1208
4 97 17.4038
4 98 18.2506
4 99 20.6549
4 100 18.8188
5 6 4.92019
5 7 2.07893
5 8 2.88864
5 9 10.4751
5 10 4.13266
5 11 1.62787
5 12 1.74728
5 13 20.678
5 14 5.43404
5 15 4.65254
5 16 1.85917
5 17 20.4635
5 18 2.02236
5 19 3.11784
5 20 5.0232
5 21 4.1106
5 22 4.77494
5 23 2.74672
5 24 9.73566
5 25 4.98021
5 26 1.69027
5 27 4.87913
5 28 1.83247
5 29 2.92573
5 30 2.4053
5 31 3.6502
5 32 21.1378
5 33 11.0339
5 34 4.20908
5 35 3.71328
5 36 4.73058
5 37 20.7472
5 38 20.0425
5 39 22.7214
5 40 9.50379
5 41 21.0273
5 42 20.6826
5 43 2.78696
5 44 11.2767
5 45 4.64594
5 46 2.65728
5 47 19.8167
5 48 31.0776
5 49 2.94521
5 50 21.2095
5 51 2.27528
5 52 4.91349
5 53 10.8771
5 54 5.04238
5 55 27.2341
5 56 5.54372
5 57 4.5393
5 58 2.85509
5 59 10.6696
5 60 20.1309
5 61 30.4724
5 62 10.5809
5 63 21.0605
5 64 11.4439
5 65 2.03877
5 66 22.3715
5 67 21.3239
5 68 22.4962
5 69 4.82021
5 70 19.4868
5 71 20.8362
5 72 19.3855
5 73 10.8001
5 74 3.2138
5 75 20.6476
5 76 4.75204
5 77 20.3782
5 78 10.3497
5 79 4.92636
5 80 11.182
5 81 22.1427
5 82 20.5377
5 83 31.7773
5 84 2.2911
5 85 10.0786
5 86 27.0482
5 87 5.65626
5 88 20.5918
5 89 1.68102
5 90 4.27249
5 91 23.6345
5 92 6.06801
5 93 5.05635
5 94 23.2683
5 95 28.0933
5 96 24.2158
5 97 19.2671
5 98 19.3526
5 99 21.7631
5 100 20.7198
6 7 4.0968
6 8 2.91066
6 9 6.97057
6 10 2.20157
6 11 4.51966
6 12 5.43151
6 13 17.6133
6 14 3.77056
6 15 0.91795
6 16 4.23821
6 17 16.4906
6 18 3.99551
6 19 4.15507
6 20 1.6132
6 21 1.80716
6 22 1.49758
6 23 3.54984
6 24 6.61836
6 25 1.68632
6 26 4.23682
6 27 1.2578
6 28 4.16138
6 29 3.87347
6 30 3.39553
6 31 2.32199
6 32 18.1682
6 33 7.27028
6 34 3.99321
6 35 3.29215
6 36 1.56498
6 37 16.9089
6 38 16.1815
6 39 19.6305
6 40 6.55239
6 41 18.0011
6 42 17.6081
6 43 3.464
6 44 7.36317
6 45 1.3738
6 46 3.09726
6 47 16.6268
6 48 28.4399
6 49 3.84679
6 50 18.0619
6 51 4.33905
6 52 1.13597
6 53 6.95919
6 54 4.00725
6 55 23.7446
6 56 1.54103
6 57 3.41051
6 58 2.39986
6 59 6.86594
6 60 17.0237
6 61 28.5663
6 62 6.93387
6 63 17.9577
6 64 7.32083
6 65 4.0906
6 66 19.3201
6 67 18.2656
6 68 19.5492
6 69 1.57531
6 70 15.5991
6 71 17.5876
6 72 15.433
6 73 7.268
6 74 4.46409
6 75 17.5466
6 76 2.73976
6 77 17.372
6 78 6.62144
6 79 1.76417
6 80 7.54844
6 81 19.0094
6 82 17.3943
6 83 29.7464
6 84 4.16786
6 85 6.69437
6 86 23.5134
6 87 5.51989
6 88 17.577
6 89 5.05351
6 90 3.64996
6 91 20.5947
6 92 2.44606
6 93 2.29565
6 94 20.0752
6 95 24.6088
6 96 20.521
6 97 16.1211
6 98 15.5099
6 99 17.8163
6 100 17.5033
7 8 1.89857
7 9 9.9728
7 10 3.86722
7 11 2.06488
7 12 2.47381
7 13 19.6071
7 14 4.04499
7 15 3.70894
7 16 1.2539
7 17 19.6759
7 18 1.36418
7 19 1.4051
7 20 3.95856
7 21 3.47583
7 22 4.05019
7 23 2.20099
7 24 9.33233
7 25 3.81916
7 26 1.52827
7 27 3.84917
7 28 1.29622
7 29 1.37786
7 30 1.06555
7 31 2.72843
7 32 19.9945
7 33 10.3508
7 34 2.87542
7 35 2.32238
7 36 3.77118
7 37 19.8693
7 38 19.355
7 39 21.5649
7 40 9.17812
7 41 19.9549
7 42 19.6317
7 43 1.89621
7 44 10.4965
7 45 3.77232
7 46 1.65853
7 47 18.7528
7 48 30.0561
7 49 1.89129
7 50 20.1027
7 51 1.85206
7 52 3.84472
7 53 10.0979
7 54 3.91148
7 55 26.0062
7 56 4.36578
7 57 3.00821
7 58 2.11755
7 59 9.9652
7 60 19.0245
7 61 29.5999
7 62 9.97203
7 63 19.9569
7 64 10.481
7 65 1.15737
7 66 21.2778
7 67 20.2139
7 68 21.463
7 69 3.83101
7 70 18.7855
7 71 19.7426
7 72 18.6523
7 73 10.2776
7 74 2.1043
7 75 19.5249
7 76 3.39206
7 77 19.3059
7 78 9.57424
7 79 4.0045
7 80 10.5973
7 81 21.0402
7 82 19.4118
7 83 31.0048
7 84 1.05735
7 85 9.49045
7 86 25.7913
7 87 4.13786
7 88 19.489
7 89 2.25195
7 90 2.83343
7 91 22.5473
7 92 4.8507
7 93 4.08548
7 94 22.1724
7 95 26.8976
7 96 22.9291
7 97 18.2314
7 98 18.5239
7 99 20.9856
7 100 19.6063
8 9 9.24128
8 10 2.6144
8 11 2.90633
8 12 3.20658
8 13 18.3498
8 14 3.61896
8 15 2.7
8 16 1.72087
8 17 18.983
8 18 1.58544
8 19 2.17406
8 20 2.92494
8 21 2.24494
8 22 2.85976
8 23 2.16251
8 24 8.71005
8 25 2.94414
8 26 2.06104
8 27 2.56823
8 28 2.01751
8 29 1.86231
8 30 1.52951
8 31 1.81802
8 32 18.8336
8 33 9.5925
8 34 3.12039
8 35 1.95246
8 36 2.30551
8 37 19.3495
8 38 18.6872
8 39 20.436
8 40 8.59442
8 41 18.7114
8 42 18.3618
8 43 2.23325
8 44 9.76305
8 45 2.99609
8 46 1.4724
8 47 17.4917
8 48 29.201
8 49 1.73015
8 50 18.9025
8 51 2.14436
8 52 2.74706
8 53 9.4063
8 54 3.52091
8 55 25.1092
8 56 3.17412
8 57 2.84308
8 58 1.37779
8 59 9.2365
8 60 17.8017
8 61 29.3623
8 62 9.26208
8 63 18.7515
8 64 9.6826
8 65 1.88574
8 66 20.117
8 67 19.0302
8 68 20.2146
8 69 2.93739
8 70 18.1038
8 71 18.5215
8 72 17.9513
8 73 9.56116
8 74 3.18981
8 75 18.3374
8 76 2.57527
8 77 18.0936
8 78 8.91797
8 79 3.17932
8 80 9.93382
8 81 19.8669
8 82 18.2003
8 83 30.5634
8 84 1.62473
8 85 8.89115
8 86 24.8766
8 87 4.03303
8 88 18.2781
8 89 3.16725
8 90 2.88387
8 91 21.3975
8 92 4.04193
8 93 3.56394
8 94 20.9933
8 95 25.9676
8 96 21.92
8 97 16.9927
8 98 17.9822
8 99 20.3607
8 100 18.3798
9 10 7.2185
9 11 9.43657
9 12 11.0227
9 13 20.9116
9 14 9.88454
9 15 6.91059
9 16 10.2555
9 17 11.1802
9 18 9.94221
9 19 10.2868
9 20 7.61924
9 21 7.44328
9 22 6.87797
9 23 8.6837
9 24 1.80089
9 25 7.66887
9 26 9.87789
9 27 7.5066
9 28 10.1276
9 29 9.99085
9 30 9.4622
9 31 8.0483
9 32 21.5517
9 33 2.22482
9 34 9.92154
9 35 9.85486
9 36 7.70249
9 37 12.7235
9 38 10.4539
9 39 22.5987
9 40 1.69639
9 41 21.303
9 42 20.8571
9 43 9.58478
9 44 2.26515
9 45 6.79551
9 46 9.39051
9 47 19.9209
9 48 30.9503
9 49 10.2678
9 50 21.1663
9 51 10.3135
9 52 7.16001
9 53 2.09503
9 54 10.0999
9 55 24.6201
9 56 7.34587
9 57 9.48965
9 58 8.63609
9 59 1.70982
9 60 20.3467
9 61 27.2592
9 62 1.20002
9 63 21.0939
9 64 3.22706
9 65 10.201
9 66 22.4447
9 67 21.5262
9 68 22.7593
9 69 6.6145
9 70 9.95624
9 71 20.6219
9 72 9.53662
9 73 1.02918
9 74 10.2797
9 75 20.8261
9 76 9.00143
9 77 20.8649
9 78 1.93881
9 79 6.97852
9 80 1.39879
9 81 22.0209
9 82 20.6542
9 83 28.5597
9 84 10.3906
9 85 1.17412
9 86 24.3475
9 87 11.8993
9 88 21.0491
9 89 10.2873
9 90 9.8055
9 91 23.5975
9 92 6.66182
9 93 6.08887
9 94 22.8759
9 95 25.4436
9 96 21.8018
9 97 19.5657
9 98 9.70651
9 99 12.1254
9 100 20.703
10 11 3.74735
10 12 4.51749
10 13 18.8772
10 14 5.14737
10 15 2.13081
10 16 3.75534
10 17 17.5325
10 18 3.4797
10 19 4.45618
10 20 2.8537
10 21 1.16569
10 22 1.61664
10 23 2.59817
10 24 6.82665
10 25 3.17506
10 26 3.66503
10 27 2.35039
10 28 3.9035
10 29 4.06671
10 30 3.39366
10 31 1.83436
10 32 19.4576
10 33 7.88039
10 34 4.92276
10 35 4.01759
10 36 2.10468
10 37 18.2349
10 38 17.0786
10 39 21.0262
10 40 6.58191
10 41 19.2278
10 42 18.8667
10 43 3.65056
10 44 8.07733
10 45 2.45042
10 46 3.22834
10 47 17.9278
10 48 29.9474
10 49 3.80261
10 50 19.4188
10 51 3.71674
10 52 2.46299
10 53 7.73103
10 54 5.03217
10 55 25.3457
10 56 3.0439
10 57 4.48947
10 58 2.30624
10 59 7.42548
10 60 18.3162
10 61 28.9162
10 62 7.34364
10 63 19.2613
10 64 8.19628
10 65 3.8133
10 66 20.6676
10 67 19.6018
10 68 20.7722
10 69 2.15359
10 70 16.5099
10 71 18.9501
10 72 16.2862
10 73 7.57403
10 74 4.93063
10 75 18.8912
10 76 3.67785
10 77 18.6388
10 78 7.20521
10 79 2.5025
10 80 8.02715
10 81 20.3746
10 82 18.748
10 83 30.0036
10 84 3.9
10 85 7.02705
10 86 25.1083
10 87 6.1874
10 88 18.8572
10 89 4.1403
10 90 4.68206
10 91 21.9347
10 92 3.65365
10 93 2.68118
10 94 21.4561
10 95 26.1792
10 96 22.1752
10 97 17.4228
10 98 16.4088
10 99 18.7839
10 100 18.8132
11 12 2.44526
11 13 20.995
11 14 5.55015
11 15 4.0836
11 16 2.1922
11 17 19.4984
11 18 2.15176
11 19 3.15917
11 20 4.85552
11 21 3.80137
11 22 4.32331
11 23 2.15584
11 24 8.69019
11 25 4.74261
11 26 1.65029
11 27 4.58944
11 28 2.15332
11 29 2.9629
11 30 2.30724
11 31 3.29041
11 32 21.4498
11 33 10.0295
11 34 4.24761
11 35 3.9251
11 36 4.50347
11 37 19.9451
11 38 19.0488
11 39 22.9595
11 40 8.42638
11 41 21.3829
11 42 20.9696
11 43 3.05648
11 44 10.2704
11 45 4.11536
11 46 2.89333
11 47 20.1697
11 48 31.2265
11 49 3.36778
11 50 21.4722
11 51 2.73229
11 52 4.53746
11 53 9.85963
11 54 5.33905
11 55 27.0576
11 56 5.22743
11 57 4.51631
11 58 2.79478
11 59 9.68515
11 60 20.4572
11 61 29.9
11 62 9.57224
11 63 21.3518
11 64 10.4417
11 65 2.50186
11 66 22.6663
11 67 21.6441
11 68 22.8319
11 69 4.1133
11 70 18.5155
11 71 21.1402
11 72 18.3608
11 73 9.75888
11 74 3.38494
11 75 20.9714
11 76 4.80141
11 77 20.7763
11 78 9.292
11 79 4.50634
11 80 10.1542
11 81 22.4404
11 82 20.8543
11 83 31.3411
11 84 2.68371
11 85 8.99883
11 86 26.8602
11 87 6.03968
11 88 20.9535
11 89 1.83642
11 90 4.34776
11 91 23.9155
11 92 5.50678
11 93 4.14766
11 94 23.5515
11 95 27.9418
11 96 24.1322
11 97 19.6553
11 98 18.328
11 99 20.7815
11 100 21.0796
12 13 20.7835
12 14 5.88469
12 15 5.17257
12 16 2.18543
12 17 21.2833
12 18 2.51666
12 19 3.49186
12 20 5.41315
12 21 4.48013
12 22 5.21339
12 23 2.65786
12 24 10.491
12 25 5.53183
12 26 2.569
12 27 5.34758
12 28 2.71791
12 29 3.38778
12 30 2.91642
12 31 3.74509
12 32 21.1983
12 33 11.7794
12 34 4.99844
12 35 4.21639
12 36 5.19579
12 37 21.627
12 38 20.8699
12 39 22.892
12 40 10.143
12 41 21.1018
12 42 20.8371
12 43 3.28831
12 44 11.9003
12 45 5.35487
12 46 3.28495
12 47 19.9275
12 48 31.4563
12 49 2.87031
12 50 21.4219
12 51 1.8945
12 52 5.42655
12 53 11.4744
12 54 5.68345
12 55 27.6413
12 56 6.0175
12 57 5.08576
12 58 3.43757
12 59 11.2674
12 60 20.2372
12 61 30.5325
12 62 11.139
12 63 21.2421
12 64 12.0548
12 65 2.24227
12 66 22.5433
12 67 21.4625
12 68 22.6383
12 69 5.30468
12 70 20.306
12 71 21.0357
12 72 20.1259
12 73 11.3878
12 74 3.74991
12 75 20.8
12 76 5.00525
12 77 20.4561
12 78 10.9061
12 79 5.34075
12 80 11.7754
12 81 22.3442
12 82 20.6671
12 83 31.8408
12 84 2.45307
12 85 10.6531
12 86 27.4701
12 87 5.39984
12 88 20.6675
12 89 1.18701
12 90 4.89352
12 91 23.8235
12 92 6.62459
12 93 5.55077
12 94 23.4958
12 95 28.516
12 96 24.5664
12 97 19.3918
12 98 19.9742
12 99 22.4999
12 100 20.8073
13 14 16.5354
13 15 18.0615
13 16 19.4858
13 17 23.3559
13 18 19.4097
13 19 18.7638
13 20 17.4439
13 21 18.4759
13 22 18.2099
13 23 20.0494
13 24 21.1342
13 25 17.3576
13 26 19.8901
13 27 17.3347
13 28 19.5352
13 29 18.7999
13 30 19.1305
13 31 18.7666
13 32 1.97363
13 33 20.1058
13 34 18.0885
13 35 17.6628
13 36 17.334
13 37 23.0643
13 38 24.0658
13 39 3.68713
13 40 21.5987
13 41 1.06347
13 42 1.40021
13 43 19.0869
13 44 20.013
13 45 18.3907
13 46 18.6592
13 47 2.56468
13 48 15.2199
13 49 18.5457
13 50 1.804
13 51 19.6488
13 52 17.6237
13 53 20.0078
13 54 17.0168
13 55 13.5587
13 56 16.8944
13 57 17.5
13 58 18.7368
13 59 20.2291
13 60 1.32633
13 61 30.2771
13 62 20.6906
13 63 1.79396
13 64 19.0991
13 65 19.44
13 66 2.74991
13 67 1.36309
13 68 2.84061
13 69 18.4554
13 70 23.5675
13 71 2.04478
13 72 23.5745
13 73 21.0157
13 74 19.4667
13 75 1.48621
13 76 17.1563
13 77 1.70732
13 78 20.2898
13 79 18.3393
13 80 20.9966
13 81 2.31114
13 82 1.31836
13 83 29.8953
13 84 19.0774
13 85 21.0213
13 86 13.2752
13 87 16.7898
13 88 1.42296
13 89 21.1031
13 90 17.7377
13 91 3.84095
13 92 17.7329
13 93 19.237
13 94 3.525
13 95 13.9505
13 96 9.57365
13 97 3.36532
13 98 24.1684
13 99 24.9753
13 100 2.82446
14 15 3.85574
14 16 4.48755
14 17 18.0482
14 18 4.52399
14 19 3.12677
14 20 3.0143
14 21 4.40137
14 22 4.58535
14 23 5.10757
14 24 9.39377
14 25 2.51172
14 26 4.81642
14 27 3.53919
14 28 4.01316
14 29 3.42257
14 30 3.66104
14 31 4.17328
14 32 17.008
14 33 9.73161
14 34 1.99724
14 35 2.05545
14 36 3.58019
14 37 17.7423
14 38 18.0119
14 39 18.4765
14 40 9.57042
14 41 16.9695
14 42 16.5424
14 43 3.39186
14 44 9.82691
14 45 3.66948
14 46 3.08707
14 47 15.5476
14 48 27.1151
14 49 3.40623
14 50 16.9654
14 51 4.7312
14 52 3.30386
14 53 9.43178
14 54 1.49464
14 55 23.0028
14 56 3.24314
14 57 1.44764
14 58 3.70685
14 59 9.48768
14 60 15.9015
14 61 29.3455
14 62 9.71788
14 63 16.8076
14 64 9.5092
14 65 4.02663
14 66 18.187
14 67 17.1099
14 68 18.397
14 69 4.37928
14 70 17.3773
14 71 16.5381
14 72 17.4208
14 73 10.1734
14 74 3.28036
14 75 16.3323
14 76 2.19509
14 77 16.2094
14 78 9.22484
14 79 4.02079
14 80 10.232
14 81 17.8948
14 82 16.2387
14 83 30.5777
14 84 3.96941
14 85 9.45062
14 86 22.7288
14 87 3.17838
14 88 16.3807
14 89 5.78837
14 90 1.49717
14 91 19.4821
14 92 3.85229
14 93 4.77665
14 94 18.9804
14 95 23.8886
14 96 19.5508
14 97 15.0328
14 98 17.2018
14 99 19.4588
14 100 16.3465
15 16 3.90645
15 17 16.5538
15 18 3.64469
15 19 3.81528
15 20 1.82743
15 21 1.69899
15 22 1.31129
15 23 3.09566
15 24 6.49534
15 25 1.83108
15 26 3.86197
15 27 1.27758
15 28 3.88764
15 29 3.48163
15 30 2.99793
15 31 2.01563
15 32 18.5808
15 33 7.2136
15 34 3.81826
15 35 3.18466
15 36 1.63769
15 37 17.0045
15 38 16.2283
15 39 20.0208
15 40 6.39671
15 41 18.4684
15 42 18.0556
15 43 3.27317
15 44 7.28794
15 45 1.19494
15 46 2.91236
15 47 17.1468
15 48 28.8385
15 49 3.70326
15 50 18.5207
15 51 4.07611
15 52 1.1285
15 53 6.89062
15 54 4.10566
15 55 24.046
15 56 1.66329
15 57 3.27354
15 58 2.15633
15 59 6.79059
15 60 17.4872
15 61 28.3643
15 62 6.84972
15 63 18.4095
15 64 7.24883
15 65 3.80454
15 66 19.7515
15 67 18.7175
15 68 20.0036
15 69 0.99142
15 70 15.6532
15 71 18.0713
15 72 15.4506
15 73 7.17642
15 74 4.21972
15 75 18.0008
15 76 2.75063
15 77 17.8572
15 78 6.46937
15 79 1.64268
15 80 7.49771
15 81 19.4653
15 82 17.8635
15 83 29.6466
15 84 3.86375
15 85 6.549
15 86 23.8181
15 87 5.44543
15 88 18.0429
15 89 4.70871
15 90 3.53602
15 91 21.0313
15 92 2.25764
15 93 1.70244
15 94 20.5347
15 95 24.9156
15 96 20.8731
15 97 16.6376
15 98 15.5147
15 99 17.873
15 100 17.9977
16 17 20.119
16 18 0.7909
16 19 1.94049
16 20 4.25506
16 21 3.4895
16 22 4.09624
16 23 2.30489
16 24 9.6294
16 25 4.20057
16 26 1.19562
16 27 3.95686
16 28 1.52117
16 29 1.59807
16 30 1.43529
16 31 2.91463
16 32 19.897
16 33 10.6841
16 34 3.46217
16 35 2.67228
16 36 3.789
16 37 20.4015
16 38 19.7766
16 39 21.5092
16 40 9.43983
16 41 19.8205
16 42 19.5096
16 43 2.34456
16 44 10.8382
16 45 4.13305
16 46 1.93178
16 47 18.7064
16 48 30.0589
16 49 1.86415
16 50 20.0455
16 51 1.59511
16 52 4.10184
16 53 10.4847
16 54 4.31798
16 55 26.1654
16 56 4.55348
16 57 3.53977
16 58 2.21917
16 59 10.3028
16 60 18.9505
16 61 29.9297
16 62 10.2867
16 63 19.8631
16 64 10.8525
16 65 1.2927
16 66 21.1757
16 67 20.133
16 68 21.3219
16 69 4.06639
16 70 19.2004
16 71 19.6718
16 72 19.0524
16 73 10.5679
16 74 2.9399
16 75 19.4565
16 76 3.70392
16 77 19.1913
16 78 9.93809
16 79 4.30737
16 80 10.9698
16 81 20.9597
16 82 19.3547
16 83 31.2885
16 84 1.00677
16 85 9.84063
16 86 25.9765
16 87 4.35024
16 88 19.4065
16 89 2.32628
16 90 3.45725
16 91 22.4499
16 92 5.27213
16 93 4.49141
16 94 22.1115
16 95 27.0532
16 96 23.1106
16 97 18.1511
16 98 19.055
16 99 21.4806
16 100 19.5877
17 18 19.7889
17 19 19.5127
17 20 16.9377
17 21 17.5431
17 22 16.8689
17 23 19.0508
17 24 11.4877
17 25 16.6845
17 26 19.6803
17 27 16.9637
17 28 19.6955
17 29 19.4023
17 30 19.1332
17 31 18.1607
17 32 24.005
17 33 9.94281
17 34 18.4152
17 35 18.8894
17 36 17.2195
17 37 4.80094
17 38 2.02981
17 39 23.9846
17 40 12.2246
17 41 23.8354
17 42 23.0976
17 43 19.1769
17 44 9.97106
17 45 16.2953
17 46 18.9293
17 47 22.5128
17 48 29.8173
17 49 19.9122
17 50 22.9604
17 51 20.4296
17 52 16.5747
17 53 10.2862
17 54 18.4121
17 55 21.9395
17 56 16.4488
17 57 18.1252
17 58 18.4643
17 59 10.7874
17 60 22.9098
17 61 28.124
17 62 11.059
17 63 23.0433
17 64 9.87997
17 65 20.0148
17 66 24.1369
17 67 23.642
17 68 24.6485
17 69 16.4686
17 70 2.03834
17 71 22.5817
17 72 3.13749
17 73 10.9372
17 74 19.3892
17 75 23.0376
17 76 18.1105
17 77 23.6184
17 78 11.1167
17 79 16.7321
17 80 10.2963
17 81 23.5256
17 82 22.9204
17 83 29.4797
17 84 20.1216
17 85 11.423
17 86 21.5984
17 87 20.6031
17 88 23.6978
17 89 20.5844
17 90 18.4034
17 91 24.9101
17 92 15.6203
17 93 16.0272
17 94 23.9509
17 95 22.6033
17 96 20.102
17 97 22.4388
17 98 4.34127
17 99 2.95193
17 100 23.0571
18 19 2.07744
18 20 4.11833
18 21 3.21918
18 22 3.76928
18 23 2.19625
18 24 9.30126
18 25 4.06541
18 26 1.10304
18 27 3.67217
18 28 1.68739
18 29 1.58616
18 30 1.29137
18 31 2.74243
18 32 19.81
18 33 10.3378
18 34 3.47623
18 35 2.62393
18 36 3.56004
18 37 20.1344
18 38 19.4392
18 39 21.3829
18 40 9.10793
18 41 19.7468
18 42 19.4293
18 43 2.37171
18 44 10.4939
18 45 3.90285
18 46 1.90874
18 47 18.6226
18 48 29.9721
18 49 2.14132
18 50 19.9128
18 51 1.84978
18 52 3.8783
18 53 10.161
18 54 4.35607
18 55 25.9999
18 56 4.29944
18 57 3.53667
18 58 1.95646
18 59 9.97083
18 60 18.8717
18 61 29.6155
18 62 9.95762
18 63 19.7993
18 64 10.5025
18 65 1.47546
18 66 21.0877
18 67 20.039
18 68 21.2575
18 69 3.7388
18 70 18.8854
18 71 19.5766
18 72 18.7057
18 73 10.2281
18 74 3.11272
18 75 19.3741
18 76 3.6379
18 77 19.1354
18 78 9.615
18 79 4.09561
18 80 10.6506
18 81 20.8892
18 82 19.2609
18 83 30.9737
18 84 1.17199
18 85 9.53165
18 86 25.8024
18 87 4.55834
18 88 19.3369
18 89 2.52189
18 90 3.4585
18 91 22.3404
18 92 5.03356
18 93 4.21819
18 94 21.9933
18 95 26.8764
18 96 22.9899
18 97 18.1018
18 98 18.7797
18 99 21.1687
18 100 19.4868
19 20 3.86716
19 21 3.92671
19 22 4.35373
19 23 3.1697
19 24 9.64675
19 25 3.58418
19 26 2.34184
19 27 3.80652
19 28 1.76833
19 29 1.09533
19 30 1.50235
19 31 3.24458
19 32 19.1204
19 33 10.4484
19 34 2.01565
19 35 1.61143
19 36 3.78481
19 37 19.5575
19 38 19.2965
19 39 20.6642
19 40 9.60335
19 41 19.1362
19 42 18.7789
19 43 2.16808
19 44 10.5789
19 45 3.85811
19 46 1.83035
19 47 17.9376
19 48 29.1452
19 49 1.90988
19 50 19.235
19 51 2.62783
19 52 3.78508
19 53 10.1887
19 54 3.13866
19 55 25.1624
19 56 4.13714
19 57 2.2267
19 58 2.58108
19 59 10.1348
19 60 18.1845
19 61 29.5547
19 62 10.2156
19 63 19.0871
19 64 10.4343
19 65 1.81565
19 66 20.4003
19 67 19.3465
19 68 20.6
19 69 4.05536
19 70 18.7037
19 71 18.8989
19 72 18.6172
19 73 10.5643
19 74 1.912
19 75 18.6523
19 76 2.98915
19 77 18.467
19 78 9.73154
19 79 4.18569
19 80 10.8273
19 81 20.174
19 82 18.543
19 83 30.9688
19 84 1.52412
19 85 9.77975
19 86 24.9459
19 87 3.26203
19 88 18.6558
19 89 3.44064
19 90 1.98659
19 91 21.6711
19 92 4.64271
19 93 4.35627
19 94 21.3096
19 95 26.0676
19 96 22.0249
19 97 17.429
19 98 18.4857
19 99 20.8904
19 100 18.7612
20 21 2.06834
20 22 2.10306
20 23 3.69085
20 24 7.32196
20 25 1.06877
20 26 4.48937
20 27 1.59037
20 28 4.07327
20 29 3.66404
20 30 3.36621
20 31 2.30131
20 32 18.0184
20 33 7.87654
20 34 3.57598
20 35 2.85473
20 36 1.75025
20 37 17.0552
20 38 16.6627
20 39 19.5326
20 40 7.29851
20 41 17.8362
20 42 17.4951
20 43 3.01061
20 44 7.91131
20 45 1.73243
20 46 2.77049
20 47 16.3711
20 48 28.6179
20 49 3.37745
20 50 17.9413
20 51 4.07936
20 52 1.05484
20 53 7.50905
20 54 3.18631
20 55 23.974
20 56 1.37982
20 57 2.75369
20 58 2.45428
20 59 7.35288
20 60 16.7867
20 61 28.7415
20 62 7.47045
20 63 17.7582
20 64 7.81767
20 65 3.80877
20 66 19.1826
20 67 18.1024
20 68 19.4054
20 69 2.2766
20 70 16.0488
20 71 17.3639
20 72 15.9278
20 73 7.93678
20 74 3.9709
20 75 17.3027
20 76 1.65356
20 77 17.0991
20 78 7.16405
20 79 1.4093
20 80 8.11052
20 81 18.8643
20 82 17.1915
20 83 29.8854
20 84 3.95661
20 85 7.2657
20 86 23.7003
20 87 4.75775
20 88 17.3307
20 89 5.05291
20 90 3.10646
20 91 20.4889
20 92 2.21502
20 93 2.71871
20 94 19.9227
20 95 24.8541
20 96 20.5353
20 97 15.8061
20 98 15.7868
20 99 18.1662
20 100 17.1838
21 22 1.16597
21 23 2.47718
21 24 7.06843
21 25 2.43189
21 26 3.55531
21 27 1.66729
21 28 3.61824
21 29 3.49896
21 30 2.91969
21 31 1.29827
21 32 19.035
21 33 7.9809
21 34 4.30994
21 35 3.36928
21 36 1.56212
21 37 18.0318
21 38 17.1285
21 39 20.6101
21 40 6.86855
21 41 18.8317
21 42 18.504
21 43 3.0301
21 44 8.08633
21 45 1.98483
21 46 2.64357
21 47 17.5133
21 48 29.6778
21 49 3.29008
21 50 19.0156
21 51 3.35951
21 52 1.75715
21 53 7.74467
21 54 4.34778
21 55 25.1016
21 56 2.30565
21 57 3.71223
21 58 1.76706
21 59 7.44382
21 60 17.8736
21 61 28.7773
21 62 7.43607
21 63 18.8413
21 64 8.14068
21 65 3.34009
21 66 20.2374
21 67 19.1779
21 68 20.4074
21 69 1.71521
21 70 16.5543
21 71 18.5015
21 72 16.324
21 73 7.76226
21 74 4.36704
21 75 18.4379
21 76 2.76325
21 77 18.1999
21 78 7.23398
21 79 1.74454
21 80 8.16103
21 81 19.9612
21 82 18.3192
21 83 29.9025
21 84 3.46758
21 85 7.15457
21 86 24.8545
21 87 5.49267
21 88 18.4193
21 89 4.09366
21 90 4.00516
21 91 21.5355
21 92 3.01447
21 93 2.38402
21 94 21.04
21 95 25.9554
21 96 21.8239
21 97 16.9657
21 98 16.3812
21 99 18.777
21 100 18.3771
22 23 3.03629
22 24 6.57129
22 25 2.46796
22 26 4.12248
22 27 1.39914
22 28 4.23997
22 29 3.8934
22 30 3.35078
22 31 1.92313
22 32 18.7532
22 33 7.34354
22 34 4.60481
22 35 3.72573
22 36 1.6864
22 37 17.4157
22 38 16.4489
22 39 20.2497
22 40 6.35284
22 41 18.5777
22 42 18.2403
22 43 3.5183
22 44 7.37226
22 45 1.85124
22 46 3.23657
22 47 17.2605
22 48 29.3713
22 49 3.94567
22 50 18.7129
22 51 4.02156
22 52 1.59905
22 53 7.04839
22 54 4.69521
22 55 24.6104
22 56 1.93059
22 57 3.96421
22 58 2.26018
22 59 6.76901
22 60 17.6154
22 61 28.2871
22 62 6.79668
22 63 18.5825
22 64 7.40709
22 65 3.97536
22 66 19.9328
22 67 18.8864
22 68 20.191
22 69 1.21985
22 70 15.8974
22 71 18.193
22 72 15.6067
22 73 7.12229
22 74 4.80325
22 75 18.1566
22 76 3.01097
22 77 17.9542
22 78 6.52939
22 79 1.51983
22 80 7.53683
22 81 19.6556
22 82 18.028
22 83 29.4245
22 84 4.06478
22 85 6.56907
22 86 24.3844
22 87 5.84681
22 88 18.1609
22 89 4.76583
22 90 4.29255
22 91 21.2147
22 92 2.60291
22 93 2.04169
22 94 20.7058
22 95 25.464
22 96 21.3773
22 97 16.7139
22 98 15.7493
22 99 18.1116
22 100 18.1229
23 24 8.25353
23 25 3.91476
23 26 2.42749
23 27 3.44511
23 28 2.76731
23 29 2.8092
23 30 2.12547
23 31 1.65003
23 32 20.5006
23 33 9.42547
23 34 4.41546
23 35 3.57391
23 36 3.37316
23 37 19.5741
23 38 18.6094
23 39 22.1043
23 40 7.89273
23 41 20.4057
23 42 20.0929
23 43 2.75271
23 44 9.4936
23 45 3.41367
23 46 2.60325
23 47 19.1747
23 48 30.9769
23 49 2.7339
23 50 20.6376
23 51 2.04275
23 52 3.461
23 53 9.07731
23 54 5.08342
23 55 26.503
23 56 4.10972
23 57 4.14905
23 58 2.06641
23 59 8.84674
23 60 19.4802
23 61 29.1668
23 62 8.7447
23 63 20.4693
23 64 9.60753
23 65 2.27902
23 66 21.8123
23 67 20.7336
23 68 21.9765
23 69 2.99177
23 70 18.0654
23 71 20.1965
23 72 17.7881
23 73 9.01429
23 74 3.66519
23 75 20.0367
23 76 3.70529
23 77 19.7928
23 78 8.45746
23 79 3.26306
23 80 9.43113
23 81 21.5817
23 82 19.9007
23 83 30.4976
23 84 2.43435
23 85 8.28078
23 86 26.3196
23 87 5.27847
23 88 19.9733
23 89 2.08973
23 90 4.23127
23 91 23.0904
23 92 4.49506
23 93 3.15772
23 94 22.7009
23 95 27.3882
23 96 23.3797
23 97 18.6409
23 98 17.6755
23 99 20.2298
23 100 20.0205
24 25 7.22702
24 26 9.12
24 27 7.15196
24 28 9.37869
24 29 9.3709
24 30 8.86514
24 31 7.70439
24 32 21.81
24 33 2.17993
24 34 9.18393
24 35 9.29437
24 36 7.29355
24 37 12.8494
24 38 10.7883
24 39 22.8011
24 40 1.391
24 41 21.577
24 42 21.0473
24 43 9.0236
24 44 2.84582
24 45 6.24338
24 46 8.78676
24 47 20.2005
24 48 30.8883
24 49 9.79275
24 50 21.3391
24 51 9.85106
24 52 6.76514
24 53 2.77452
24 54 9.48367
24 55 24.8037
24 56 7.04407
24 57 8.90996
24 58 8.10501
24 59 2.47064
24 60 20.6022
24 61 27.8094
24 62 2.23587
24 63 21.2681
24 64 3.67004
24 65 9.63384
24 66 22.6423
24 67 21.7593
24 68 22.9349
24 69 6.21659
24 70 10.275
24 71 20.8564
24 72 10.0735
24 73 2.06519
24 74 9.61531
24 75 21.042
24 76 8.66159
24 77 21.1227
24 78 2.58346
24 79 6.68888
24 80 2.34657
24 81 22.2164
24 82 20.8898
24 83 29.1842
24 84 9.81632
24 85 1.71205
24 86 24.5207
24 87 11.5706
24 88 21.2973
24 89 9.73814
24 90 9.17866
24 91 23.7918
24 92 6.26677
24 93 5.64606
24 94 23.0915
24 95 25.6415
24 96 22.0714
24 97 19.7972
24 98 10.3645
24 99 12.6383
24 100 21.0289
25 26 4.31244
25 27 1.68699
25 28 3.86988
25 29 3.48225
25 30 3.23068
25 31 2.65088
25 32 17.9224
25 33 7.75129
25 34 2.95675
25 35 2.56698
25 36 1.88622
25 37 16.7327
25 38 16.4564
25 39 19.3641
25 40 7.30789
25 41 17.791
25 42 17.3691
25 43 2.9782
25 44 7.84908
25 45 1.48688
25 46 2.64888
25 47 16.3484
25 48 28.2186
25 49 3.49787
25 50 17.8115
25 51 4.31702
25 52 1.10441
25 53 7.46108
25 54 2.79317
25 55 23.5925
25 56 1.43432
25 57 2.22329
25 58 2.50502
25 59 7.37633
25 60 16.732
25 61 28.7215
25 62 7.53431
25 63 17.6328
25 64 7.71391
25 65 3.83095
25 66 19.0356
25 67 18.0113
25 68 19.2759
25 69 2.30915
25 70 15.8525
25 71 17.3034
25 72 15.7796
25 73 7.96664
25 74 3.69006
25 75 17.2183
25 76 1.79892
25 77 17.082
25 78 7.16822
25 79 1.88597
25 80 8.12004
25 81 18.7296
25 82 17.1262
25 83 29.9365
25 84 3.92733
25 85 7.27786
25 86 23.3109
25 87 4.73001
25 88 17.2855
25 89 5.1565
25 90 2.5662
25 91 20.3559
25 92 2.07897
25 93 2.69472
25 94 19.7922
25 95 24.4748
25 96 20.2204
25 97 15.8085
25 98 15.675
25 99 18.0031
25 100 17.1998
26 27 4.04928
26 28 1.52031
26 29 2.04175
26 30 1.71585
26 31 3.13679
26 32 20.3187
26 33 10.2489
26 34 3.52375
26 35 3.03168
26 36 3.86664
26 37 20.0743
26 38 19.3221
26 39 21.8557
26 40 8.97337
26 41 20.238
26 42 19.8806
26 43 2.74068
26 44 10.5067
26 45 4.00088
26 46 2.21865
26 47 19.1175
26 48 30.1795
26 49 2.66874
26 50 20.3762
26 51 2.39502
26 52 4.17646
26 53 10.1486
26 54 4.53915
26 55 26.2003
26 56 4.70266
26 57 3.78371
26 58 2.36433
26 59 9.99244
26 60 19.355
26 61 29.8828
26 62 9.96168
26 63 20.2404
26 64 10.5312
26 65 1.94802
26 66 21.5685
26 67 20.5191
26 68 21.6947
26 69 3.97211
26 70 18.7585
26 71 20.0593
26 72 18.6405
26 73 10.1804
26 74 3.15764
26 75 19.87
26 76 4.18073
26 77 19.6607
26 78 9.61876
26 79 4.45029
26 80 10.5905
26 81 21.3328
26 82 19.7463
26 83 31.2509
26 84 1.75876
26 85 9.46996
26 86 25.9905
26 87 5.10273
26 88 19.8455
26 89 2.49884
26 90 3.63726
26 91 22.7989
26 92 5.25723
26 93 4.306
26 94 22.452
26 95 27.0747
26 96 23.2598
26 97 18.6247
26 98 18.7113
26 99 21.0861
26 100 20.0048
27 28 3.98844
27 29 3.4608
27 30 3.14116
27 31 2.10572
27 32 17.8511
27 33 7.70694
27 34 3.80562
27 35 2.9146
27 36 1.09473
27 37 17.3381
27 38 16.6634
27 39 19.3722
27 40 7.09389
27 41 17.7128
27 42 17.344
27 43 3.26647
27 44 7.75897
27 45 1.75199
27 46 2.87432
27 47 16.3987
27 48 28.4113
27 49 3.56183
27 50 17.8109
27 51 4.06836
27 52 1.0453
27 53 7.4289
27 54 3.78241
27 55 23.8175
27 56 1.1227
27 57 3.04121
27 58 2.18996
27 59 7.26413
27 60 16.7197
27 61 28.4237
27 62 7.37963
27 63 17.6653
27 64 7.61877
27 65 3.81126
27 66 19.0423
27 67 17.9923
27 68 19.2816
27 69 1.52869
27 70 16.0898
27 71 17.3272
27 72 15.8685
27 73 7.73743
27 74 4.36418
27 75 17.2657
27 76 2.18106
27 77 17.0759
27 78 7.01237
27 79 1.77006
27 80 8.06791
27 81 18.7508
27 82 17.1347
27 83 29.5675
27 84 3.77217
27 85 7.17078
27 86 23.567
27 87 4.98165
27 88 17.2739
27 89 5.02112
27 90 3.45337
27 91 20.3387
27 92 2.22559
27 93 2.44881
27 94 19.8453
27 95 24.6831
27 96 20.5132
27 97 15.8549
27 98 15.9822
27 99 18.2957
27 100 17.2756
28 29 1.84109
28 30 1.63442
28 31 3.10398
28 32 19.9864
28 33 10.4152
28 34 2.71824
28 35 2.28961
28 36 3.78041
28 37 19.8757
28 38 19.3879
28 39 21.5343
28 40 9.30391
28 41 19.894
28 42 19.528
28 43 2.05133
28 44 10.6839
28 45 3.79244
28 46 1.66518
28 47 18.6529
28 48 29.9287
28 49 2.0305
28 50 20.0252
28 51 2.25334
28 52 3.94405
28 53 10.2813
28 54 3.55524
28 55 26.0305
28 56 4.50946
28 57 3.12524
28 58 2.26089
28 59 10.1477
28 60 18.9639
28 61 30.0855
28 62 10.1598
28 63 19.8663
28 64 10.6665
28 65 1.57256
28 66 21.2179
28 67 20.1562
28 68 21.3265
28 69 4.13256
28 70 18.7904
28 71 19.6523
28 72 18.7519
28 73 10.4387
28 74 2.20824
28 75 19.4585
28 76 3.58174
28 77 19.2348
28 78 9.80722
28 79 4.21912
28 80 10.7494
28 81 20.9581
28 82 19.3381
28 83 31.3835
28 84 1.54166
28 85 9.68674
28 86 25.7996
28 87 4.43132
28 88 19.4291
28 89 2.60878
28 90 2.81042
28 91 22.4815
28 92 4.95923
28 93 4.41558
28 94 22.0876
28 95 26.8984
28 96 22.9157
28 97 18.119
28 98 18.6827
28 99 21.0646
28 100 19.5314
29 30 1.15875
29 31 2.92378
29 32 19.1682
29 33 10.2079
29 34 2.41998
29 35 1.77805
29 36 3.45675
29 37 19.5135
29 38 19.1371
29 39 20.7041
29 40 9.26728
29 41 19.1598
29 42 18.8338
29 43 2.04534
29 44 10.3013
29 45 3.66483
29 46 1.62778
29 47 18.0047
29 48 29.2992
29 49 1.85832
29 50 19.2842
29 51 2.30703
29 52 3.5289
29 53 9.9483
29 54 3.46237
29 55 25.2762
29 56 3.83989
29 57 2.40241
29 58 2.14833
29 59 9.83245
29 60 18.2256
29 61 29.4003
29 62 9.90347
29 63 19.1467
29 64 10.2122
29 65 1.56424
29 66 20.4244
29 67 19.3971
29 68 20.6695
29 69 3.66319
29 70 18.5534
29 71 18.9187
29 72 18.4168
29 73 10.2486
29 74 2.31718
29 75 18.6983
29 76 2.87403
29 77 18.497
29 78 9.44625
29 79 3.84868
29 80 10.5791
29 81 20.2158
29 82 18.6057
29 83 30.8174
29 84 1.26555
29 85 9.49149
29 86 25.0875
29 87 3.56564
29 88 18.697
29 89 3.29621
29 90 2.39354
29 91 21.7017
29 92 4.47818
29 93 4.0831
29 94 21.3387
29 95 26.1868
29 96 22.1828
29 97 17.4569
29 98 18.37
29 99 20.7748
29 100 18.8377
30 31 2.32713
30 32 19.5199
30 33 9.82249
30 34 2.7078
30 35 1.96308
30 36 3.20347
30 37 19.3183
30 38 18.8024
30 39 21.0624
30 40 8.6932
30 41 19.4976
30 42 19.1411
30 43 1.57707
30 44 9.91198
30 45 3.1601
30 46 1.28211
30 47 18.2913
30 48 29.6727
30 49 1.87104
30 50 19.6174
30 51 1.95675
30 52 3.20671
30 53 9.5317
30 54 3.70803
30 55 25.5427
30 56 3.6654
30 57 2.67235
30 58 1.44688
30 59 9.3982
30 60 18.5393
30 61 29.3188
30 62 9.41652
30 63 19.4856
30 64 9.91441
30 65 1.22708
30 66 20.7612
30 67 19.7449
30 68 21.0089
30 69 3.1799
30 70 18.2442
30 71 19.2357
30 72 18.0741
30 73 9.73449
30 74 2.25973
30 75 19.046
30 76 2.87999
30 77 18.8329
30 78 9.02347
30 79 3.36965
30 80 10.0698
30 81 20.5493
30 82 18.942
30 83 30.7033
30 84 1.28674
30 85 8.99617
30 86 25.3573
30 87 4.13866
30 88 19.0326
30 89 2.65395
30 90 2.61874
30 91 22.0521
30 92 4.25363
30 93 3.57513
30 94 21.6734
30 95 26.4392
30 96 22.4371
30 97 17.7241
30 98 18.0335
30 99 20.4531
30 100 19.1472
31 32 19.2702
31 33 8.63432
31 34 3.9803
31 35 2.95243
31 36 2.03565
31 37 18.6168
31 38 17.7819
31 39 20.8821
31 40 7.4653
31 41 19.1238
31 42 18.8079
31 43 2.55389
31 44 8.68922
31 45 2.36114
31 46 2.29304
31 47 17.8018
31 48 29.9095
31 49 2.60066
31 50 19.3363
31 51 2.63227
31 52 2.12257
31 53 8.2856
31 54 4.21132
31 55 25.3598
31 56 2.73188
31 57 3.40655
31 58 1.56487
31 59 8.05934
31 60 18.178
31 61 28.787
31 62 8.0435
31 63 19.1583
31 64 8.69975
31 65 2.6726
31 66 20.5465
31 67 19.461
31 68 20.7151
31 69 2.03469
31 70 17.2129
31 71 18.8419
31 72 16.9615
31 73 8.36658
31 74 3.72819
31 75 18.7244
31 76 2.54322
31 77 18.4795
31 78 7.74327
31 79 2.07873
31 80 8.72729
31 81 20.2743
31 82 18.5971
31 83 29.9925
31 84 2.77117
31 85 7.68508
31 86 25.1368
31 87 4.78367
31 88 18.6836
31 89 3.31552
31 90 3.61617
31 91 21.8517
31 92 3.28479
31 93 2.47275
31 94 21.4024
31 95 26.2485
31 96 22.1012
31 97 17.2673
31 98 16.8566
31 99 19.3555
31 100 18.6783
32 33 20.7422
32 34 18.5002
32 35 18.0812
32 36 17.892
32 37 23.7302
32 38 24.7283
32 39 2.6924
32 40 22.2344
32 41 1.78526
32 42 2.61678
32 43 19.5478
32 44 20.6148
32 45 18.9612
32 46 19.1348
32 47 3.91007
32 48 14.6554
32 49 18.9886
32 50 2.3692
32 51 20.0704
32 52 18.182
32 53 20.577
32 54 17.5534
32 55 13.1025
32 56 17.4279
32 57 17.9573
32 58 19.2211
32 59 20.8404
32 60 2.29714
32 61 29.5235
32 62 21.3065
32 63 2.79262
32 64 19.6664
32 65 19.87
32 66 2.30453
32 67 1.38416
32 68 3.43475
32 69 18.9539
32 70 24.2712
32 71 3.02297
32 72 24.1837
32 73 21.6228
32 74 19.8706
32 75 2.31564
32 76 17.6446
32 77 2.66586
32 78 20.8407
32 79 18.9064
32 80 21.6271
32 81 2.45792
32 82 2.13021
32 83 29.299
32 84 19.4573
32 85 21.6249
32 86 12.9008
32 87 17.0743
32 88 2.19697
32 89 21.5099
32 90 18.1661
32 91 3.38226
32 92 18.282
32 93 19.7345
32 94 3.72922
32 95 13.5317
32 96 9.41367
32 97 4.51515
32 98 24.7669
32 99 25.6138
32 100 3.93244
33 34 9.79745
33 35 9.94173
33 36 7.90645
33 37 11.3458
33 38 9.37675
33 39 21.6487
33 40 3.00501
33 41 20.5166
33 42 19.9775
33 43 9.96216
33 44 1.46738
33 45 7.01107
33 46 9.69973
33 47 19.168
33 48 29.7054
33 49 10.6669
33 50 20.2335
33 51 10.9204
33 52 7.35083
33 53 1.71408
33 54 9.94688
33 55 23.3252
33 56 7.41438
33 57 9.43476
33 58 9.04992
33 59 1.79371
33 60 19.5375
33 61 27.1365
33 62 2.09764
33 63 20.1521
33 64 1.92593
33 65 10.6633
33 66 21.5169
33 67 20.6673
33 68 21.8658
33 69 6.96927
33 70 8.80678
33 71 19.7261
33 72 8.57875
33 73 2.09625
33 74 10.5032
33 75 19.9611
33 76 9.16388
33 77 20.0998
33 78 2.05222
33 79 7.39378
33 80 1.98543
33 81 21.0484
33 82 19.8236
33 83 28.4804
33 84 10.7622
33 85 2.24498
33 86 23.0107
33 87 11.9872
33 88 20.2784
33 89 11.0648
33 90 9.76026
33 91 22.6481
33 92 6.57307
33 93 6.50836
33 94 21.9071
33 95 24.1648
33 96 20.5476
33 97 18.814
33 98 8.99481
33 99 11.1948
33 100 19.9766
34 35 1.72633
34 36 3.80254
34 37 18.205
34 38 18.2821
34 39 19.9287
34 40 9.32904
34 41 18.4943
34 42 18.0497
34 43 2.73992
34 44 10.008
34 45 3.5129
34 46 2.40088
34 47 17.1714
34 48 28.1448
34 49 3.05719
34 50 18.4326
34 51 4.09402
34 52 3.55316
34 53 9.61718
34 54 1.96456
34 55 24.1376
34 56 3.81595
34 57 1.40057
34 58 3.18396
34 59 9.64541
34 60 17.471
34 61 29.6172
34 62 9.81041
34 63 18.2975
34 64 9.8067
34 65 3.15243
34 66 19.6478
34 67 18.6173
34 68 19.8723
34 69 4.21145
34 70 17.6625
34 71 18.0795
34 72 17.7235
34 73 10.1911
34 74 2.09584
34 75 17.8844
34 76 2.90666
34 77 17.7815
34 78 9.31386
34 79 4.16424
34 80 10.3203
34 81 19.3585
34 82 17.7987
34 83 30.9936
34 84 3.10549
34 85 9.4112
34 86 23.8772
34 87 3.78185
34 88 17.9711
34 89 4.81221
34 90 0.971897
34 91 20.907
34 92 4.13049
34 93 4.45501
34 94 20.467
34 95 25.0342
34 96 20.9318
34 97 16.6589
34 98 17.5682
34 99 19.8509
34 100 18.0127
35 36 2.90611
35 37 18.8598
35 38 18.7027
35 39 19.648
35 40 9.30733
35 41 18.0148
35 42 17.6726
35 43 2.0246
35 44 10.0673
35 45 3.19045
35 46 1.54888
35 47 16.7313
35 48 28.2544
35 49 1.86906
35 50 18.1355
35 51 3.0451
35 52 2.922
35 53 9.67809
35 54 2.07755
35 55 24.2801
35 56 3.12919
35 57 1.48603
35 58 2.18064
35 59 9.62834
35 60 17.0439
35 61 29.4131
35 62 9.74993
35 63 17.9668
35 64 9.87992
35 65 2.29556
35 66 19.314
35 67 18.2536
35 68 19.5174
35 69 3.61692
35 70 18.0901
35 71 17.7211
35 72 18.0337
35 73 10.1325
35 74 2.31187
35 75 17.5288
35 76 1.90211
35 77 17.3139
35 78 9.30504
35 79 3.48281
35 80 10.3509
35 81 19.0346
35 82 17.42
35 83 30.6878
35 84 2.1429
35 85 9.4248
35 86 24.0484
35 87 2.99738
35 88 17.5172
35 89 4.14578
35 90 1.3605
35 91 20.6213
35 92 3.88577
35 93 4.12775
35 94 20.2015
35 95 25.1736
35 96 21.0152
35 97 16.1843
35 98 17.9508
35 99 20.2807
35 100 17.6092
36 37 17.6566
36 38 16.936
36 39 19.4589
36 40 7.296
36 41 17.7217
36 42 17.3234
36 43 3.35841
36 44 8.0758
36 45 1.97495
36 46 2.79752
36 47 16.4166
36 48 28.486
36 49 3.3604
36 50 17.862
36 51 3.94519
36 52 1.28659
36 53 7.75261
36 54 3.6246
36 55 23.9745
36 56 1.54718
36 57 3.13642
36 58 2.22553
36 59 7.55844
36 60 16.7409
36 61 28.7315
36 62 7.65928
36 63 17.6612
36 64 7.92279
36 65 3.76052
36 66 19.089
36 67 18.0474
36 68 19.2147
36 69 1.93731
36 70 16.3215
36 71 17.373
36 72 16.1714
36 73 7.98377
36 74 4.43958
36 75 17.3009
36 76 2.28495
36 77 17.0856
36 78 7.33979
36 79 2.15332
36 80 8.3342
36 81 18.8009
36 82 17.1912
36 83 29.8268
36 84 3.65323
36 85 7.42162
36 86 23.6974
36 87 4.90848
36 88 17.3089
36 89 4.93554
36 90 3.50308
36 91 20.3968
36 92 2.53313
36 93 2.73507
36 94 19.904
36 95 24.8353
36 96 20.633
36 97 15.9063
36 98 16.2724
36 99 18.5816
36 100 17.2828
37 38 5.49481
37 39 23.5764
37 40 13.6019
37 41 23.6349
37 42 22.8787
37 43 19.1106
37 44 11.2571
37 45 16.5734
37 46 19.005
37 47 22.107
37 48 29.3574
37 49 20.0258
37 50 22.5914
37 51 20.6653
37 52 16.8594
37 53 11.5097
37 54 18.1047
37 55 21.8107
37 56 16.6932
37 57 17.9438
37 58 18.7265
37 59 11.9707
37 60 22.5566
37 61 29.237
37 62 12.3571
37 63 22.6351
37 64 11.1684
37 65 20.131
37 66 23.6757
37 67 23.2646
37 68 24.4106
37 69 16.9993
37 70 5.32341
37 71 22.0746
37 72 6.45818
37 73 12.5128
37 74 19.17
37 75 22.5154
37 76 18.0769
37 77 23.1856
37 78 12.3428
37 79 16.9679
37 80 11.7105
37 81 23.1081
37 82 22.5079
37 83 30.8281
37 84 20.3187
37 85 12.7124
37 86 21.4142
37 87 20.4602
37 88 23.2972
37 89 20.9345
37 90 18.21
37 91 24.4808
37 92 15.8625
37 93 16.5576
37 94 23.4146
37 95 22.5531
37 96 19.616
37 97 21.9028
37 98 6.26235
37 99 5.32736
37 100 22.4878
38 39 24.7952
38 40 11.4178
38 41 24.5337
38 42 23.8516
38 43 18.8139
38 44 9.37059
38 45 15.9572
38 46 18.6318
38 47 23.2035
38 48 31.0626
38 49 19.6535
38 50 23.7434
38 51 20.0367
38 52 16.2858
38 53 9.72705
38 54 18.3297
38 55 23.2784
38 56 16.2058
38 57 17.9869
38 58 18.0919
38 59 10.1102
38 60 23.5868
38 61 27.9089
38 62 10.3117
38 63 23.8077
38 64 9.48802
38 65 19.6714
38 66 24.8985
38 67 24.3934
38 68 25.4599
38 69 16.0819
38 70 1.34473
38 71 23.2743
38 72 1.89704
38 73 10.1458
38 74 19.1254
38 75 23.7578
38 76 17.8971
38 77 24.2782
38 78 10.4885
38 79 16.3302
38 80 9.56031
38 81 24.3334
38 82 23.6508
38 83 29.2451
38 84 19.8157
38 85 10.6967
38 86 22.9482
38 87 20.5618
38 88 24.3752
38 89 20.1279
38 90 18.2725
38 91 25.7152
38 92 15.3602
38 93 15.6189
38 94 24.7641
38 95 23.9486
38 96 21.346
38 97 23.0237
38 98 3.82986
38 99 2.75874
38 100 23.7489
39 40 23.3012
39 41 3.71386
39 42 3.91107
39 43 21.0969
39 44 21.4893
39 45 20.3657
39 46 20.7024
39 47 5.58491
39 48 12.8461
39 49 20.6499
39 50 2.81752
39 51 21.7507
39 52 19.6619
39 53 21.5118
39 54 19.0746
39 55 11.3458
39 56 18.9038
39 57 19.4354
39 58 20.7725
39 59 21.8345
39 60 4.13955
39 61 29.5257
39 62 22.3161
39 63 3.67618
39 64 20.5399
39 65 21.4881
39 66 1.59193
39 67 2.63772
39 68 4.04297
39 69 20.3814
39 70 24.3756
39 71 3.82902
39 72 24.3477
39 73 22.6296
39 74 21.3646
39 75 3.57734
39 76 19.2253
39 77 4.54042
39 78 21.8344
39 79 20.3776
39 80 22.5946
39 81 2.14242
39 82 3.64142
39 83 29.3927
39 84 21.0863
39 85 22.6452
39 86 11.1927
39 87 18.8244
39 88 4.16315
39 89 23.1625
39 90 19.6314
39 91 1.86079
39 92 19.6691
39 93 21.1307
39 94 2.64723
39 95 11.7256
39 96 8.09602
39 97 6.09783
39 98 25.045
39 99 25.6216
39 100 5.37877
40 41 22.0202
40 42 21.5483
40 43 8.85956
40 44 3.2349
40 45 6.238
40 46 8.69543
40 47 20.6559
40 48 31.5976
40 49 9.6448
40 50 21.8538
40 51 9.55551
40 52 6.76448
40 53 3.06494
40 54 9.69137
40 55 25.5014
40 56 7.0694
40 57 9.02266
40 58 7.92228
40 59 2.59461
40 60 21.0452
40 61 27.6867
40 62 2.09726
40 63 21.7918
40 64 4.20233
40 65 9.42405
40 66 23.1154
40 67 22.2398
40 68 23.4586
40 69 6.05797
40 70 10.9528
40 71 21.3476
40 72 10.5739
40 73 1.93937
40 74 9.55627
40 75 21.5251
40 76 8.62599
40 77 21.5419
40 78 2.58139
40 79 6.50212
40 80 2.47593
40 81 22.7418
40 82 21.3809
40 83 29.1049
40 84 9.6447
40 85 1.59214
40 86 25.2533
40 87 11.5623
40 88 21.7474
40 89 9.36575
40 90 9.29305
40 91 24.2956
40 92 6.37809
40 93 5.47614
40 94 23.6271
40 95 26.356
40 96 22.7741
40 97 20.2306
40 98 10.8283
40 99 13.2017
40 100 21.4761
41 42 1.82492
41 43 19.4599
41 44 20.4382
41 45 18.8214
41 46 19.0461
41 47 2.94918
41 48 15.2325
41 49 18.8942
41 50 2.32852
41 51 19.9625
41 52 18.0289
41 53 20.4027
41 54 17.4346
41 55 13.7611
41 56 17.2877
41 57 17.9282
41 58 19.0943
41 59 20.6376
41 60 1.81169
41 61 30.2755
41 62 21.0798
41 63 2.28133
41 64 19.5157
41 65 19.8008
41 66 2.83216
41 67 1.52104
41 68 2.79143
41 69 18.8377
41 70 24.057
41 71 2.59582
41 72 24.0188
41 73 21.4099
41 74 19.8506
41 75 2.03811
41 76 17.5407
41 77 1.90175
41 78 20.6984
41 79 18.7464
41 80 21.4069
41 81 2.55118
41 82 1.78039
41 83 29.8606
41 84 19.403
41 85 21.447
41 86 13.4861
41 87 17.1109
41 88 1.608
41 89 21.4242
41 90 18.1289
41 91 3.80516
41 92 18.1694
41 93 19.6246
41 94 3.74419
41 95 14.1297
41 96 9.89234
41 97 3.8287
41 98 24.6186
41 99 25.4347
41 100 3.05309
42 43 19.1384
42 44 19.9575
42 45 18.3746
42 46 18.6781
42 47 2.84493
42 48 14.7592
42 49 18.6135
42 50 1.57023
42 51 19.728
42 52 17.6449
42 53 19.9549
42 54 17.0142
42 55 13.1791
42 56 16.9101
42 57 17.5165
42 58 18.7596
42 59 20.1922
42 60 1.93909
42 61 30.5954
42 62 20.6649
42 63 1.42168
42 64 19.0342
42 65 19.4959
42 66 3.10395
42 67 1.87478
42 68 2.24959
42 69 18.4611
42 70 23.3516
42 71 2.50961
42 72 23.4151
42 73 20.9428
42 74 19.5053
42 75 2.101
42 76 17.2212
42 77 2.60736
42 78 20.2506
42 79 18.4105
42 80 20.9317
42 81 2.30029
42 82 1.89046
42 83 30.1876
42 84 19.1164
42 85 20.969
42 86 12.8453
42 87 16.8806
42 88 2.22016
42 89 21.1518
42 90 17.7453
42 91 3.96488
42 92 17.7284
42 93 19.2556
42 94 3.64532
42 95 13.516
42 96 9.17977
42 97 3.83167
42 98 24.0591
42 99 24.803
42 100 3.45584
43 44 10.0349
43 45 3.11706
43 46 1.30541
43 47 18.1089
43 48 29.9119
43 49 1.8692
43 50 19.5952
43 51 2.12831
43 52 3.16202
43 53 9.62366
43 54 3.21018
43 55 25.8036
43 56 3.66192
43 57 2.52976
43 58 1.64108
43 59 9.44148
43 60 18.4487
43 61 29.6182
43 62 9.47431
43 63 19.4165
43 64 10.0737
43 65 1.5024
43 66 20.7336
43 67 19.7059
43 68 21.0117
43 69 3.54394
43 70 18.2384
43 71 19.0785
43 72 18.1148
43 73 9.86727
43 74 1.79906
43 75 18.9345
43 76 2.49503
43 77 18.6911
43 78 9.15587
43 79 3.06318
43 80 10.1084
43 81 20.5065
43 82 18.8484
43 83 30.9092
43 84 2.01285
43 85 9.10338
43 86 25.5864
43 87 4.17822
43 88 18.9189
43 89 2.96853
43 90 2.49357
43 91 22.0452
43 92 4.20128
43 93 3.84499
43 94 21.5951
43 95 26.713
43 96 22.5135
43 97 17.4529
43 98 17.9534
43 99 20.3798
43 100 18.9385
44 45 7.17575
44 46 9.84776
44 47 19.0799
44 48 29.8168
44 49 10.7626
44 50 20.1574
44 51 10.9805
44 52 7.43521
44 53 1.06576
44 54 10.1739
44 55 23.2367
44 56 7.41606
44 57 9.54189
44 58 9.16404
44 59 1.22114
44 60 19.4267
44 61 26.5702
44 62 1.66413
44 63 20.1007
44 64 1.44387
44 65 10.7482
44 66 21.402
44 67 20.5567
44 68 21.8602
44 69 7.00595
44 70 8.87891
44 71 19.6
44 72 8.39773
44 73 1.92647
44 74 10.6304
44 75 19.8353
44 76 9.16091
44 77 19.9827
44 78 1.46302
44 79 7.37524
44 80 1.78479
44 81 20.9725
44 82 19.7001
44 83 28.0041
44 84 10.884
44 85 2.10767
44 86 22.9969
44 87 11.9692
44 88 20.1634
44 89 11.189
44 90 9.90664
44 91 22.5238
44 92 6.62427
44 93 6.54697
44 94 21.7774
44 95 24.0992
44 96 20.4341
44 97 18.6894
44 98 8.72718
44 99 11.0541
44 100 19.8182
45 46 2.85497
45 47 17.4026
45 48 29.0856
45 49 3.86297
45 50 18.8222
45 51 4.31018
45 52 1.14828
45 53 6.77143
45 54 3.74271
45 55 24.3045
45 56 1.89875
45 57 3.09421
45 58 2.30639
45 59 6.64448
45 60 17.7854
45 61 28.6912
45 62 6.71862
45 63 18.6717
45 64 7.17665
45 65 3.89335
45 66 20.0535
45 67 19.0465
45 68 20.3062
45 69 1.522
45 70 15.3659
45 71 18.3295
45 72 15.2547
45 73 7.07487
45 74 3.92865
45 75 18.2841
45 76 2.76114
45 77 18.1532
45 78 6.38487
45 79 1.5387
45 80 7.30243
45 81 19.7448
45 82 18.1825
45 83 29.9608
45 84 4.06611
45 85 6.39025
45 86 24.0211
45 87 5.67711
45 88 18.3561
45 89 4.79701
45 90 3.31428
45 91 21.3533
45 92 1.95665
45 93 1.67135
45 94 20.8075
45 95 25.1687
45 96 21.052
45 97 16.8735
45 98 15.2311
45 99 17.5852
45 100 18.2773
46 47 17.7557
46 48 29.3949
46 49 1.58726
46 50 19.1849
46 51 2.18505
46 52 2.80748
46 53 9.46776
46 54 2.87111
46 55 25.3424
46 56 3.30019
46 57 2.22892
46 58 1.27228
46 59 9.3059
46 60 18.0574
46 61 29.6578
46 62 9.34904
46 63 19.0024
46 64 9.83722
46 65 1.43191
46 66 20.3493
46 67 19.3135
46 68 20.5252
46 69 3.24122
46 70 18.0373
46 71 18.7454
46 72 17.9553
46 73 9.71223
46 74 2.15903
46 75 18.5645
46 76 2.30306
46 77 18.3386
46 78 9.02585
46 79 3.05608
46 80 9.983
46 81 20.1023
46 82 18.4746
46 83 30.9104
46 84 1.64411
46 85 8.97189
46 86 25.1095
46 87 4.00238
46 88 18.5449
46 89 3.0908
46 90 2.21061
46 91 21.6663
46 92 3.97899
46 93 3.67335
46 94 21.2179
46 95 26.2197
46 96 22.0821
46 97 17.1808
46 98 17.8745
46 99 20.2545
46 100 18.6018
47 48 16.6256
47 49 17.6103
47 50 3.42059
47 51 18.7371
47 52 16.633
47 53 18.9962
47 54 15.9593
47 55 14.5495
47 56 15.9279
47 57 16.5828
47 58 17.7994
47 59 19.2405
47 60 1.95923
47 61 30.6262
47 62 19.674
47 63 3.077
47 64 18.1885
47 65 18.5514
47 66 4.62497
47 67 3.22506
47 68 4.31323
47 69 17.5544
47 70 22.6834
47 71 2.49072
47 72 22.7333
47 73 20.0522
47 74 18.4862
47 75 2.4671
47 76 16.1192
47 77 2.05416
47 78 19.3302
47 79 17.3046
47 80 19.9584
47 81 3.97488
47 82 2.09771
47 83 30.1728
47 84 18.2402
47 85 20.0521
47 86 14.1483
47 87 15.918
47 88 2.09235
47 89 20.1949
47 90 16.7795
47 91 5.79249
47 92 16.7135
47 93 18.2947
47 94 4.99635
47 95 14.9812
47 96 10.0006
47 97 1.79969
47 98 23.1454
47 99 24.0163
47 100 1.62115
48 49 29.5014
48 50 14.0325
48 51 30.685
48 52 28.6117
48 53 29.7953
48 54 27.6414
48 55 9.67776
48 56 27.9877
48 57 28.0707
48 58 29.585
48 59 30.4158
48 60 15.9096
48 61 35.9613
48 62 30.8667
48 63 14.7916
48 64 28.8812
48 65 30.2313
48 66 13.6064
48 67 14.3784
48 68 13.7586
48 69 29.2969
48 70 30.7216
48 71 15.6817
48 72 31.1597
48 73 31.0074
48 74 29.7642
48 75 15.3559
48 76 28.4235
48 77 16.282
48 78 30.3672
48 79 29.592
48 80 30.8673
48 81 13.539
48 82 15.2717
48 83 36.5909
48 84 29.7727
48 85 31.0954
48 86 9.73344
48 87 27.7531
48 88 15.8694
48 89 31.7489
48 90 28.0059
48 91 12.5914
48 92 28.7329
48 93 29.8968
48 94 13.4481
48 95 9.19804
48 96 11.851
48 97 17.6397
48 98 32.0006
48 99 31.8288
48 100 16.6623
49 50 19.14
49 51 1.61289
49 52 3.56432
49 53 10.3524
49 54 3.25158
49 55 25.6154
49 56 3.95304
49 57 2.81419
49 58 2.18856
49 59 10.2022
49 60 17.9596
49 61 29.9354
49 62 10.2274
49 63 18.9675
49 64 10.7013
49 65 1.41982
49 66 20.3041
49 67 19.2035
49 68 20.439
49 69 4.04954
49 70 19.0333
49 71 18.6992
49 72 18.9253
49 73 10.6102
49 74 2.54719
49 75 18.4808
49 76 2.57324
49 77 18.1624
49 78 9.88804
49 79 3.78421
49 80 10.8957
49 81 20.0775
49 82 18.3505
49 83 31.1738
49 84 1.40307
49 85 9.86735
49 86 25.4129
49 87 3.15354
49 88 18.3941
49 89 2.99789
49 90 2.72839
49 91 21.6108
49 92 4.75372
49 93 4.47757
49 94 21.2128
49 95 26.5023
49 96 22.3145
49 97 17.0634
49 98 18.7595
49 99 21.2034
49 100 18.4387
50 51 20.2555
50 52 18.0956
50 53 20.1489
50 54 17.4545
50 55 12.3711
50 56 17.3584
50 57 17.9358
50 58 19.2429
50 59 20.4418
50 60 2.19239
50 61 30.2128
50 62 20.9177
50 63 1.41891
50 64 19.2192
50 65 20.0037
50 66 2.0669
50 67 1.41609
50 68 2.66337
50 69 18.9018
50 70 23.2783
50 71 2.07548
50 72 23.331
50 73 21.229
50 74 19.9015
50 75 1.83348
50 76 17.6858
50 77 2.95058
50 78 20.4933
50 79 18.8442
50 80 21.1881
50 81 1.24727
50 82 1.84879
50 83 29.8984
50 84 19.6152
50 85 21.2588
50 86 12.0566
50 87 17.4065
50 88 2.52535
50 89 21.6906
50 90 18.1278
50 91 3.0195
50 92 18.1464
50 93 19.6621
50 94 2.62475
50 95 12.7353
50 96 8.42649
50 97 4.14478
50 98 23.9946
50 99 24.6371
50 100 3.6658
51 52 4.16457
51 53 10.5822
51 54 4.54379
51 55 26.7385
51 56 4.63508
51 57 3.89998
51 58 2.2888
51 59 10.342
51 60 19.0594
51 61 29.8665
51 62 10.294
51 63 20.084
51 64 11.049
51 65 1.21805
51 66 21.3892
51 67 20.3114
51 68 21.5725
51 69 4.21524
51 70 19.4607
51 71 19.7931
51 72 19.2526
51 73 10.6338
51 74 3.09738
51 75 19.5971
51 76 3.52989
51 77 19.2612
51 78 10.0131
51 79 4.02234
51 80 11.0091
51 81 21.1943
51 82 19.4815
51 83 31.1248
51 84 1.49606
51 85 9.89849
51 86 26.5543
51 87 4.29011
51 88 19.4921
51 89 1.96389
51 90 3.87014
51 91 22.6836
51 92 5.34221
51 93 4.59055
51 94 22.322
51 95 27.6293
51 96 23.5153
51 97 18.1467
51 98 19.1237
51 99 21.6296
51 100 19.5717
52 53 7.06763
52 54 3.4769
52 55 23.8755
52 56 1.05656
52 57 2.83565
52 58 2.29902
52 59 6.91881
52 60 17.0153
52 61 28.5081
52 62 7.04219
52 63 17.9292
52 64 7.32788
52 65 3.84814
52 66 19.3438
52 67 18.2826
52 68 19.5676
52 69 1.5137
52 70 15.6831
52 71 17.5815
52 72 15.538
52 73 7.44739
52 74 4.10788
52 75 17.521
52 76 2.07598
52 77 17.3556
52 78 6.68136
52 79 1.35204
52 80 7.69387
52 81 19.0243
52 82 17.4022
52 83 29.7114
52 84 3.9209
52 85 6.78848
52 86 23.6138
52 87 5.06069
52 88 17.5664
52 89 5.0205
52 90 3.20328
52 91 20.6337
52 92 1.76967
52 93 2.06629
52 94 20.089
52 95 24.7434
52 96 20.5568
52 97 16.1113
52 98 15.5131
52 99 17.8749
52 100 17.4725
53 54 9.78713
53 55 23.2912
53 56 7.10177
53 57 9.16181
53 58 8.79081
53 59 1.25959
53 60 19.3905
53 61 26.6506
53 62 1.56002
53 63 20.1202
53 64 1.69205
53 65 10.3586
53 66 21.4238
53 67 20.5266
53 68 21.8752
53 69 6.64933
53 70 9.21397
53 71 19.602
53 72 8.78453
53 73 1.87071
53 74 10.1644
53 75 19.8258
53 76 8.78544
53 77 19.941
53 78 1.14981
53 79 6.96815
53 80 1.54494
53 81 20.9805
53 82 19.6607
53 83 28.0726
53 84 10.5072
53 85 1.83499
53 86 23.0099
53 87 11.5659
53 88 20.1111
53 89 10.738
53 90 9.49249
53 91 22.5616
53 92 6.28168
53 93 6.14627
53 94 21.8285
53 95 24.1596
53 96 20.4557
53 97 18.6294
53 98 8.89035
53 99 11.3023
53 100 19.7604
54 55 23.7327
54 56 3.61281
54 57 1.84528
54 58 3.60835
54 59 9.76646
54 60 16.3799
54 61 29.858
54 62 9.96703
54 63 17.2501
54 64 9.91111
54 65 3.85489
54 66 18.6892
54 67 17.6094
54 68 18.8332
54 69 4.62737
54 70 17.6568
54 71 16.9791
54 72 17.7873
54 73 10.4156
54 74 3.08941
54 75 16.812
54 76 2.47906
54 77 16.6279
54 78 9.55332
54 79 4.11235
54 80 10.4765
54 81 18.3663
54 82 16.7418
54 83 30.9979
54 84 3.82943
54 85 9.68397
54 86 23.406
54 87 3.60498
54 88 16.8584
54 89 5.59447
54 90 1.72449
54 91 19.9957
54 92 4.06583
54 93 4.97896
54 94 19.4717
54 95 24.5987
54 96 20.252
54 97 15.4258
54 98 17.5819
54 99 19.8167
54 100 16.8021
55 56 23.2789
55 57 23.8749
55 58 25.3263
55 59 24.0027
55 60 13.8885
55 61 28.9925
55 62 24.4634
55 63 13.186
55 64 22.2664
55 65 26.2679
55 66 12.474
55 67 12.8895
55 68 13.2918
55 69 24.374
55 70 23.0572
55 71 13.5595
55 72 23.2723
55 73 24.5847
55 74 25.708
55 75 13.5252
55 76 24.081
55 77 14.7037
55 78 23.9235
55 79 24.7253
55 80 24.3303
55 81 12.1076
55 82 13.3469
55 83 30.1344
55 84 25.8901
55 85 24.7399
55 86 1.24908
55 87 24.0782
55 88 14.2831
55 89 27.6836
55 90 23.959
55 91 12.0437
55 92 23.633
55 93 24.7679
55 94 12.2559
55 95 1.54217
55 96 5.57621
55 97 15.4379
55 98 24.0238
55 99 23.748
55 100 14.6832
56 57 2.9948
56 58 2.83878
56 59 6.971
56 60 16.2683
56 61 28.2247
56 62 7.14977
56 63 17.1905
56 64 7.21781
56 65 4.31508
56 66 18.5761
56 67 17.5324
56 68 18.854
56 69 1.98612
56 70 15.6083
56 71 16.825
56 72 15.4248
56 73 7.58447
56 74 4.61032
56 75 16.7726
56 76 2.08892
56 77 16.6153
56 78 6.75027
56 79 1.85023
56 80 7.83508
56 81 18.271
56 82 16.6669
56 83 29.3978
56 84 4.31572
56 85 7.00362
56 86 23.0226
56 87 4.99267
56 88 16.8281
56 89 5.68675
56 90 3.45499
56 91 19.8799
56 92 1.80962
56 93 2.65277
56 94 19.3414
56 95 24.156
56 96 19.914
56 97 15.3856
56 98 15.4829
56 99 17.7845
56 100 16.7697
57 58 2.83728
57 59 9.14507
57 60 16.8726
57 61 29.2803
57 62 9.33215
57 63 17.7593
57 64 9.30756
57 65 3.12454
57 66 19.1354
57 67 18.0908
57 68 19.3689
57 69 3.63974
57 70 17.3758
57 71 17.5154
57 72 17.3556
57 73 9.75878
57 74 2.47136
57 75 17.3253
57 76 1.93223
57 77 17.2027
57 78 8.8414
57 79 3.44654
57 80 9.90197
57 81 18.8626
57 82 17.2456
57 83 30.5791
57 84 3.0699
57 85 8.98541
57 86 23.6163
57 87 3.35015
57 88 17.3832
57 89 4.88205
57 90 0.995594
57 91 20.4386
57 92 3.49661
57 93 3.99254
57 94 19.9532
57 95 24.7762
57 96 20.5257
57 97 16.0474
57 98 17.1813
57 99 19.5094
57 100 17.4045
58 59 8.58626
58 60 18.1318
58 61 29.2311
58 62 8.59792
58 63 19.0968
58 64 9.204
58 65 1.92447
58 66 20.4335
58 67 19.382
58 68 20.6476
58 69 2.39399
58 70 17.5234
58 71 18.7801
58 72 17.3512
58 73 8.91855
58 74 2.95672
58 75 18.6581
58 76 2.4363
58 77 18.4186
58 78 8.30029
58 79 2.38183
58 80 9.26545
58 81 20.1786
58 82 18.5467
58 83 30.4689
58 84 2.10051
58 85 8.24975
58 86 25.1018
58 87 4.63567
58 88 18.631
58 89 3.09777
58 90 2.94558
58 91 21.7242
58 92 3.57364
58 93 2.98793
58 94 21.2757
58 95 26.2006
58 96 22.1232
58 97 17.2306
58 98 17.3696
58 99 19.7521
58 100 18.6746
59 60 19.6167
59 61 26.8144
59 62 0.819734
59 63 20.3518
59 64 2.1565
59 65 10.1695
59 66 21.6802
59 67 20.8069
59 68 22.1147
59 69 6.47488
59 70 9.60651
59 71 19.8302
59 72 9.1301
59 73 1.45404
59 74 10.1225
59 75 20.0609
59 76 8.64283
59 77 20.1401
59 78 1.07552
59 79 6.71986
59 80 1.46947
59 81 21.2731
59 82 19.9267
59 83 28.1497
59 84 10.3461
59 85 1.45944
59 86 23.7354
59 87 11.56
59 88 20.3312
59 89 10.5218
59 90 9.51973
59 91 22.8523
59 92 6.1446
59 93 5.98052
59 94 22.108
59 95 24.8647
59 96 21.0621
59 97 18.8016
59 98 9.30276
59 99 11.7239
59 100 19.9778
60 61 29.835
60 62 20.0902
60 63 2.03643
60 64 18.5216
60 65 18.8581
60 66 3.26535
60 67 1.83434
60 68 3.5738
60 69 17.855
60 70 23.0941
60 71 1.70863
60 72 23.0811
60 73 20.4308
60 74 18.8252
60 75 1.20856
60 76 16.5111
60 77 1.45534
60 78 19.6844
60 79 17.7045
60 80 20.4093
60 81 2.84266
60 82 1.04039
60 83 29.4564
60 84 18.4917
60 85 20.4427
60 86 13.5644
60 87 16.147
60 88 1.08283
60 89 20.507
60 90 17.087
60 91 4.54774
60 92 17.0811
60 93 18.616
60 94 4.02386
60 95 14.3272
60 96 9.61786
60 97 2.55911
60 98 23.5845
60 99 24.4568
60 100 2.32592
61 62 26.9373
61 63 30.618
61 64 26.1663
61 65 29.8146
61 66 30.227
61 67 30.1138
61 68 31.8219
61 69 28.0905
61 70 28.1953
61 71 29.9781
61 72 26.8945
61 73 26.9521
61 74 29.9206
61 75 30.0819
61 76 28.8296
61 77 30.4582
61 78 26.5391
61 79 28.3442
61 80 27.052
61 81 30.407
61 82 30.058
61 83 8.33943
61 84 29.6787
61 85 27.0944
61 86 29.2816
61 87 29.4959
61 88 30.3413
61 89 30.1195
61 90 29.4333
61 91 30.7204
61 92 28.0177
61 93 28.0455
61 94 30.716
61 95 29.4854
61 96 28.7367
61 97 30.3502
61 98 27.0387
61 99 28.0072
61 100 30.6697
62 63 20.8434
62 64 2.71441
62 65 10.161
62 66 22.1759
62 67 21.2695
62 68 22.5853
62 69 6.52609
62 70 9.82468
62 71 20.3205
62 72 9.32376
62 73 1.03839
62 74 10.1831
62 75 20.5404
62 76 8.80058
62 77 20.5957
62 78 1.25566
62 79 6.78133
62 80 1.25475
62 81 21.7625
62 82 20.3844
62 83 28.2826
62 84 10.3654
62 85 1.09368
62 86 24.2109
62 87 11.7328
62 88 20.7838
62 89 10.386
62 90 9.6831
62 91 23.3297
62 92 6.37546
62 93 6.00071
62 94 22.5915
62 95 25.3113
62 96 21.5822
62 97 19.2616
62 98 9.4789
62 99 11.9287
62 100 20.4171
63 64 19.1817
63 65 19.8216
63 66 2.76139
63 67 1.86786
63 68 2.39057
63 69 18.767
63 70 23.323
63 71 2.02053
63 72 23.3999
63 73 21.1497
63 74 19.7464
63 75 1.68779
63 76 17.4938
63 77 2.67114
63 78 20.4423
63 79 18.6742
63 80 21.1182
63 81 1.9634
63 82 1.91364
63 83 30.2018
63 84 19.4616
63 85 21.1829
63 86 12.8101
63 87 17.1871
63 88 2.33336
63 89 21.5221
63 90 17.9844
63 91 3.63765
63 92 17.9489
63 93 19.519
63 94 2.96843
63 95 13.5254
63 96 9.00827
63 97 3.83952
63 98 24.0073
63 99 24.7052
63 100 3.28429
64 65 10.7791
64 66 20.4732
64 67 19.6281
64 68 20.9426
64 69 6.98085
64 70 8.96522
64 71 18.6966
64 72 8.50424
64 73 2.9554
64 74 10.5977
64 75 18.9292
64 76 8.9633
64 77 19.1036
64 78 2.07089
64 79 7.40265
64 80 2.79417
64 81 20.0296
64 82 18.7827
64 83 27.5515
64 84 10.8304
64 85 3.0555
64 86 21.9924
64 87 11.5994
64 88 19.2599
64 89 11.3689
64 90 9.6926
64 91 21.6152
64 92 6.38746
64 93 6.58822
64 94 20.8887
64 95 23.1343
64 96 19.4327
64 97 17.8358
64 98 8.83089
64 99 11.1022
64 100 18.9608
65 66 21.1394
65 67 20.0848
65 68 21.3386
65 69 3.98716
65 70 19.0954
65 71 19.5658
65 72 18.945
65 73 10.5064
65 74 2.23158
65 75 19.3629
65 76 3.12007
65 77 19.0905
65 78 9.83443
65 79 3.86
65 80 10.831
65 81 20.9245
65 82 19.2706
65 83 31.1228
65 84 0.985135
65 85 9.7519
65 86 26.0595
65 87 4.00971
65 88 19.3079
65 89 2.15817
65 90 3.03161
65 91 22.4434
65 92 4.94229
65 93 4.34543
65 94 22.0512
65 95 27.1702
65 96 23.0764
65 97 17.9703
65 98 18.8204
65 99 21.2789
65 100 19.4171
66 67 1.75969
66 68 3.18292
66 69 20.1281
66 70 24.4494
66 71 2.81731
66 72 24.4565
66 73 22.4779
66 74 21.0764
66 75 2.59965
66 76 18.8721
66 77 3.4394
66 78 21.7416
66 79 20.0582
66 80 22.456
66 81 1.34987
66 82 2.78708
66 83 29.9078
66 84 20.769
66 85 22.5295
66 86 12.2584
66 87 18.4997
66 88 3.13127
66 89 22.8304
66 90 19.3388
66 91 1.56225
66 92 19.3873
66 93 20.8998
66 94 1.83804
66 95 12.8151
66 96 8.93528
66 97 5.08163
66 98 25.156
66 99 25.7661
66 100 4.36892
67 68 2.75417
67 69 19.1017
67 70 23.9278
67 71 2.10136
67 72 23.9223
67 73 21.6104
67 74 20.0155
67 75 1.45336
67 76 17.7933
67 77 2.20982
67 78 20.8531
67 79 19.0065
67 80 21.5748
67 81 1.44285
67 82 1.37526
67 83 29.811
67 84 19.6996
67 85 21.6214
67 86 12.6036
67 87 17.3633
67 88 1.76818
67 89 21.754
67 90 18.2824
67 91 2.93817
67 92 18.3645
67 93 19.8567
67 94 2.83245
67 95 13.275
67 96 8.98639
67 97 3.95813
67 98 24.5138
67 99 25.2477
67 100 3.19455
68 69 20.3933
68 70 24.9655
68 71 3.77378
68 72 25.0796
68 73 22.8603
68 74 21.3328
68 75 3.40678
68 76 19.115
68 77 3.77331
68 78 22.1932
68 79 20.3586
68 80 22.8516
68 81 2.55459
68 82 3.35057
68 83 31.2462
68 84 20.935
68 85 22.9007
68 86 12.9239
68 87 18.6736
68 88 3.41869
68 89 22.9824
68 90 19.58
68 91 3.36334
68 92 19.6461
68 93 21.1814
68 94 3.31717
68 95 13.4741
68 96 9.59183
68 97 5.36906
68 98 25.7503
68 99 26.378
68 100 4.49318
69 70 15.5365
69 71 18.4283
69 72 15.255
69 73 6.84204
69 74 4.5109
69 75 18.3821
69 76 3.07893
69 77 18.2468
69 78 6.12286
69 79 1.67904
69 80 7.22919
69 81 19.8325
69 82 18.2525
69 83 29.3839
69 84 4.0288
69 85 6.19772
69 86 24.1598
69 87 5.77974
69 88 18.437
69 89 4.76284
69 90 3.9858
69 91 21.3997
69 92 2.21274
69 93 1.24778
69 94 20.898
69 95 25.2518
69 96 21.2147
69 97 17.0236
69 98 15.3343
69 99 17.7415
69 100 18.4149
70 71 22.8085
70 72 2.23939
70 73 9.68991
70 74 18.532
70 75 23.2731
70 76 17.2906
70 77 23.7592
70 78 10.0011
70 79 15.7598
70 80 9.08274
70 81 23.8794
70 82 23.1619
70 83 29.5472
70 84 19.2336
70 85 10.2233
70 86 22.7067
70 87 19.9261
70 88 23.88
70 89 19.5772
70 90 17.658
70 91 25.3013
70 92 14.7493
70 93 15.0603
70 94 24.3386
70 95 23.7598
70 96 21.0077
70 97 22.5027
70 98 3.74966
70 99 3.19212
70 100 23.249
71 72 22.8189
71 73 20.6769
71 74 19.4606
71 75 1.23736
71 76 17.129
71 77 2.07982
71 78 19.9412
71 79 18.2373
71 80 20.6061
71 81 2.38402
71 82 1.54415
71 83 29.5282
71 84 19.2394
71 85 20.7119
71 86 13.2092
71 87 17.0087
71 88 1.98614
71 89 21.2652
71 90 17.7325
71 91 4.04752
71 92 17.5882
71 93 19.1762
71 94 3.06698
71 95 13.9716
71 96 9.22952
71 97 2.70694
71 98 23.3962
71 99 24.0903
71 100 2.30811
72 73 9.15598
72 74 18.5143
72 75 23.2927
72 76 17.1462
72 77 23.7622
72 78 9.47546
72 79 15.5251
72 80 8.64305
72 81 23.934
72 82 23.1682
72 83 28.2373
72 84 19.0806
72 85 9.77968
72 86 22.9985
72 87 19.8173
72 88 23.8657
72 89 19.3784
72 90 17.6803
72 91 25.3222
72 92 14.5856
72 93 14.8075
72 94 24.3996
72 95 23.9767
72 96 21.2297
72 97 22.5209
72 98 3.39602
72 99 3.41842
72 100 23.2757
73 74 10.5741
73 75 20.9039
73 76 9.26929
73 77 20.9649
73 78 1.64961
73 79 7.23771
73 80 1.20565
73 81 22.0584
73 82 20.7419
73 83 28.2651
73 84 10.6859
73 85 1.30601
73 86 24.3415
73 87 12.174
73 88 21.143
73 89 10.6297
73 90 10.0912
73 91 23.6351
73 92 6.81586
73 93 6.33859
73 94 22.9259
73 95 25.4306
73 96 21.8081
73 97 19.6404
73 98 9.46053
73 99 11.8478
73 100 20.8361
74 75 19.2652
74 76 3.32881
74 77 19.0817
74 78 9.76203
74 79 4.20287
74 80 10.7126
74 81 20.8124
74 82 19.1724
74 83 31.3254
74 84 2.5478
74 85 9.72524
74 86 25.4772
74 87 4.06236
74 88 19.2887
74 89 3.45445
74 90 2.06992
74 91 22.3417
74 92 4.87141
74 93 4.58635
74 94 21.8955
74 95 26.6218
74 96 22.4937
74 97 17.9144
74 98 18.1917
74 99 20.6297
74 100 19.2886
75 76 16.9911
75 77 1.60525
75 78 20.1318
75 79 18.2067
75 80 20.8474
75 81 2.20741
75 82 1.07263
75 83 29.7496
75 84 19.0145
75 85 20.8843
75 86 13.1946
75 87 16.6681
75 88 1.40084
75 89 21.075
75 90 17.5495
75 91 3.88165
75 92 17.5606
75 93 19.137
75 94 3.22642
75 95 13.9646
75 96 9.28721
75 97 2.91421
75 98 23.813
75 99 24.5998
75 100 2.36512
76 77 16.7744
76 78 8.40107
76 79 2.43737
76 80 9.46367
76 81 18.6108
76 82 16.8998
76 83 29.9957
76 84 3.17891
76 85 8.58029
76 86 23.835
76 87 3.35505
76 88 16.992
76 89 4.79723
76 90 2.3549
76 91 20.2174
76 92 2.91061
76 93 3.59254
76 94 19.7122
76 95 24.9864
76 96 20.5969
76 97 15.5382
76 98 16.9768
76 99 19.3638
76 100 16.9405
77 78 20.2193
77 79 18.0356
77 80 20.9354
77 81 3.26807
77 82 1.56733
77 83 30.0288
77 84 18.74
77 85 20.9575
77 86 14.3939
77 87 16.3651
77 88 0.904918
77 89 20.7688
77 90 17.4004
77 91 4.69849
77 92 17.4757
77 93 19.0223
77 94 4.22656
77 95 15.1413
77 96 10.4893
77 97 2.36209
77 98 24.2523
77 99 25.1399
77 100 1.86051
78 79 6.49318
78 80 1.78406
78 81 21.3506
78 82 19.9799
78 83 27.9807
78 84 9.98269
78 85 1.37696
78 86 23.677
78 87 11.1919
78 88 20.3946
78 89 10.1481
78 90 9.19472
78 91 22.9059
78 92 5.89191
78 93 5.58114
78 94 22.2148
78 95 24.8041
78 96 21.0591
78 97 18.9159
78 98 9.58823
78 99 12.0723
78 100 20.0753
79 80 7.49213
79 81 19.7741
79 82 18.1007
79 83 29.5448
79 84 4.12448
79 85 6.55313
79 86 24.4829
79 87 5.53505
79 88 18.2438
79 89 4.78844
79 90 3.79061
79 91 21.3631
79 92 2.12274
79 93 1.96618
79 94 20.7907
79 95 25.6052
79 96 21.3437
79 97 16.7236
79 98 15.4255
79 99 17.8638
79 100 18.096
80 81 22.007
80 82 20.6862
80 83 28.3826
80 84 11.04
80 85 1.52332
80 86 24.0455
80 87 12.3644
80 88 21.114
80 89 11.0011
80 90 10.2056
80 91 23.6159
80 92 6.99394
80 93 6.66028
80 94 22.8453
80 95 25.1733
80 96 21.5113
80 97 19.5799
80 98 8.70325
80 99 11.1457
80 100 20.7318
81 82 2.27703
81 83 30.0574
81 84 20.5593
81 85 22.1252
81 86 11.8066
81 87 18.2955
81 88 2.87021
81 89 22.6074
81 90 19.0381
81 91 2.11124
81 92 19.054
81 93 20.578
81 94 1.77493
81 95 12.4318
81 96 8.26741
81 97 4.72633
81 98 24.6001
81 99 25.1812
81 100 3.88384
82 83 29.7524
82 84 18.9076
82 85 20.7338
82 86 13.0167
82 87 16.5608
82 88 1.22233
82 89 20.9463
82 90 17.4504
82 91 4.05306
82 92 17.4603
82 93 18.9962
82 94 3.55293
82 95 13.7879
82 96 9.10895
82 97 2.82124
82 98 23.6861
82 99 24.4835
82 100 2.22369
83 84 30.9927
83 85 28.5176
83 86 30.3039
83 87 30.7497
83 88 29.9111
83 89 31.4794
83 90 30.766
83 91 30.3183
83 92 29.2199
83 93 29.4489
83 94 30.1983
83 95 30.4322
83 96 29.3046
83 97 29.8825
83 98 28.4791
83 99 29.3013
83 100 30.1877
84 85 9.95026
84 86 25.6892
84 87 3.6472
84 88 18.9494
84 89 2.54078
84 90 2.97857
84 91 22.0457
84 92 5.03201
84 93 4.48941
84 94 21.6989
84 95 26.7825
84 96 22.7423
84 97 17.6998
84 98 19.0123
84 99 21.4479
84 100 19.0989
85 86 24.5119
85 87 11.4513
85 88 21.1372
85 89 9.87009
85 90 9.31592
85 91 23.6871
85 92 6.18044
85 93 5.57535
85 94 22.9773
85 95 25.5984
85 96 21.8907
85 97 19.6346
85 98 9.81928
85 99 12.328
85 100 20.7961
86 87 23.8434
86 88 13.972
86 89 27.4911
86 90 23.6879
86 91 11.8288
86 92 23.3597
86 93 24.526
86 94 11.9412
86 95 1.6643
86 96 4.90751
86 97 15.0775
86 98 23.681
86 99 23.3851
86 100 14.265
87 88 16.5489
87 89 5.64454
87 90 3.33644
87 91 19.8291
87 92 5.74115
87 93 6.25557
87 94 19.5082
87 95 25.0006
87 96 20.6281
87 97 15.4033
87 98 19.5258
87 99 21.9447
87 100 16.7039
88 89 20.9761
88 90 17.5921
88 91 4.36047
88 92 17.6765
88 93 19.2043
88 94 3.97419
88 95 14.703
88 96 10.0904
88 97 2.65538
88 98 24.3511
88 99 25.2221
88 100 2.15202
89 90 4.71367
89 91 24.1259
89 92 6.10179
89 93 4.86696
89 94 23.7583
89 95 28.5659
89 96 24.5925
89 97 19.6487
89 98 19.1802
89 99 21.7374
89 100 21.0785
90 91 20.6232
90 92 3.8983
90 93 4.27838
90 94 20.1651
90 95 24.8577
90 96 20.6969
90 97 16.2503
90 98 17.4814
90 99 19.7989
90 100 17.6425
91 92 20.6864
91 93 22.1594
91 94 1.83348
91 95 12.2591
91 96 8.89474
91 97 6.36747
91 98 26.0728
91 99 26.5592
91 100 5.48164
92 93 2.23734
92 94 20.0831
92 95 24.5171
92 96 20.2253
92 97 16.1814
92 98 14.5113
92 99 16.8843
92 100 17.519
93 94 21.6216
93 95 25.6518
93 96 21.6441
93 97 17.8018
93 98 14.7302
93 99 17.2297
93 100 19.1253
94 95 12.4859
94 96 8.57201
94 97 5.53456
94 98 25.1107
94 99 25.5436
94 100 4.58778
95 96 6.08922
95 97 15.9268
95 98 24.796
95 99 24.427
95 100 15.1119
96 97 10.8698
96 98 21.6803
96 99 21.7561
96 100 10.117
97 98 22.9406
97 99 23.8661
97 100 2.06309
98 99 3.26244
98 100 23.6378
99 100 24.4792
