# Supplementary material for: Large-scale discovery of protein interactions at residue resolution using co-evolution calculated from genomic sequences
Source: Nat Commun. 2021 Mar 2;12:1396. doi: 10.1038/s41467-021-21636-z (PMC7925567; doi:10.1038/s41467-021-21636-z)
Supplement: Supplementary file 13 — Supplementary Data 11 [file 41467_2021_21636_MOESM13_ESM.zip › supplementary_prediction/addtl_membrane013341_UUP_MURJ/models/rmsdclust3_top1_haddock_85w.pdb]

REMARK FILENAME="haddock_85w.pdb0"
REMARK ===============================================================
REMARK HADDOCK run for haddock
REMARK initial structure: haddock_85.pdb
REMARK final NOE weights: unambig 50 amb: 50
REMARK ===============================================================
REMARK            total,bonds,angles,improper,dihe,vdw,elec,air,cdih,coup,rdcs,vean,dani,xpcs,rg
REMARK energies: -58.2538, 0, 0, 0, 0, -78.9087, -282.614, 303.269, 0, 0, 0, 0, 0, 0, 0
REMARK ===============================================================
REMARK            bonds,angles,impropers,dihe,air,cdih,coup,rdcs,vean,dani,xpcs
REMARK rms-dev.: 0,0,0,0,16.0506,0,0, 0, 0, 0, 0
REMARK ===============================================================
REMARK               air,cdih,coup,rdcs,vean,dani,xpcs
REMARK               >0.3,>5,>1,>0,>5,>0.2,>0.2
REMARK violations.: 3, 0, 0, 0, 0, 0, 0
REMARK ===============================================================
REMARK                        CVpartition#,violations,rms
REMARK AIRs cross-validation: 2, 0, NaN
REMARK ===============================================================
REMARK NCS energy: 0
REMARK ===============================================================
REMARK Symmetry energy: 0
REMARK ===============================================================
REMARK Desolvation energy: -9.51611
REMARK Internal energy free molecules: 76038.7
REMARK Internal energy complex: -25336.8
REMARK Binding energy: -101747
REMARK ===============================================================
REMARK buried surface area: 2626.07
REMARK ===============================================================
REMARK water - chain1: 0 0 0
REMARK water - chain2: 0 0 0
REMARK water - chain3: 0 0 0
REMARK water - chain4: 0 0 0
REMARK water - chain5: 0 0 0
REMARK water - chain6: 0 0 0
REMARK ===============================================================
REMARK water - water: 0 0 0
REMARK ===============================================================
REMARK DATE:05-Aug-2020  12:54:26       created by user: he47
REMARK VERSION:1.3
ATOM      1  CB  LYS   551      10.182 -16.450 -25.425  1.00 10.00      A   
ATOM      2  CG  LYS   551      11.294 -16.791 -24.446  1.00 10.00      A   
ATOM      3  CD  LYS   551      12.639 -16.255 -24.907  1.00 10.00      A   
ATOM      4  CE  LYS   551      12.727 -14.747 -24.754  1.00 10.00      A   
ATOM      5  NZ  LYS   551      14.084 -14.242 -25.080  1.00 10.00      A   
ATOM      6  HZ1 LYS   551      14.778 -14.599 -24.389  1.00 10.00      A   
ATOM      7  HZ2 LYS   551      14.096 -13.203 -25.058  1.00 10.00      A   
ATOM      8  HZ3 LYS   551      14.366 -14.561 -26.029  1.00 10.00      A   
ATOM      9  C   LYS   551       7.753 -16.790 -26.001  1.00 10.00      A   
ATOM     10  O   LYS   551       7.495 -17.022 -27.183  1.00 10.00      A   
ATOM     11  N   LYS   551       9.308 -18.707 -25.970  1.00 10.00      A   
ATOM     12  HT1 LYS   551       8.546 -19.396 -25.771  1.00 10.00      A   
ATOM     13  HT2 LYS   551      10.204 -19.076 -25.599  1.00 10.00      A   
ATOM     14  HT3 LYS   551       9.393 -18.596 -27.000  1.00 10.00      A   
ATOM     15  CA  LYS   551       8.986 -17.404 -25.346  1.00 10.00      A   
ATOM     16  N   ALA   552       6.997 -16.027 -25.215  1.00 10.00      A   
ATOM     17  HN  ALA   552       7.282 -15.888 -24.282  1.00 10.00      A   
ATOM     18  CA  ALA   552       5.776 -15.364 -25.679  1.00 10.00      A   
ATOM     19  CB  ALA   552       6.048 -14.447 -26.868  1.00 10.00      A   
ATOM     20  C   ALA   552       4.646 -16.348 -25.982  1.00 10.00      A   
ATOM     21  O   ALA   552       3.713 -16.018 -26.714  1.00 10.00      A   
ATOM     22  N   GLU   553       4.713 -17.546 -25.403  1.00 10.00      A   
ATOM     23  HN  GLU   553       5.483 -17.764 -24.832  1.00 10.00      A   
ATOM     24  CA  GLU   553       3.679 -18.558 -25.614  1.00 10.00      A   
ATOM     25  CB  GLU   553       4.242 -19.972 -25.426  1.00 10.00      A   
ATOM     26  CG  GLU   553       5.268 -20.393 -26.465  1.00 10.00      A   
ATOM     27  CD  GLU   553       6.692 -20.293 -25.961  1.00 10.00      A   
ATOM     28  OE1 GLU   553       7.585 -20.953 -26.540  1.00 10.00      A   
ATOM     29  OE2 GLU   553       6.937 -19.546 -24.993  1.00 10.00      A   
ATOM     30  C   GLU   553       2.495 -18.342 -24.667  1.00 10.00      A   
ATOM     31  O   GLU   553       1.922 -19.298 -24.144  1.00 10.00      A   
ATOM     32  N   THR   554       2.129 -17.088 -24.453  1.00 10.00      A   
ATOM     33  HN  THR   554       2.610 -16.365 -24.907  1.00 10.00      A   
ATOM     34  CA  THR   554       1.022 -16.758 -23.572  1.00 10.00      A   
ATOM     35  CB  THR   554       1.288 -15.437 -22.829  1.00 10.00      A   
ATOM     36  OG1 THR   554       2.665 -15.064 -23.007  1.00 10.00      A   
ATOM     37  HG1 THR   554       3.218 -15.589 -22.410  1.00 10.00      A   
ATOM     38  CG2 THR   554       0.992 -15.589 -21.345  1.00 10.00      A   
ATOM     39  C   THR   554      -0.274 -16.635 -24.368  1.00 10.00      A   
ATOM     40  O   THR   554      -0.252 -16.327 -25.563  1.00 10.00      A   
ATOM     41  N   VAL   555      -1.393 -16.892 -23.707  1.00 10.00      A   
ATOM     42  HN  VAL   555      -1.340 -17.154 -22.767  1.00 10.00      A   
ATOM     43  CA  VAL   555      -2.699 -16.803 -24.344  1.00 10.00      A   
ATOM     44  CB  VAL   555      -3.803 -17.418 -23.458  1.00 10.00      A   
ATOM     45  CG1 VAL   555      -5.147 -17.390 -24.171  1.00 10.00      A   
ATOM     46  CG2 VAL   555      -3.435 -18.839 -23.057  1.00 10.00      A   
ATOM     47  C   VAL   555      -3.047 -15.349 -24.651  1.00 10.00      A   
ATOM     48  O   VAL   555      -3.310 -14.554 -23.746  1.00 10.00      A   
ATOM     49  N   LYS   556      -3.037 -15.008 -25.929  1.00 10.00      A   
ATOM     50  HN  LYS   556      -2.816 -15.688 -26.602  1.00 10.00      A   
ATOM     51  CA  LYS   556      -3.348 -13.653 -26.364  1.00 10.00      A   
ATOM     52  CB  LYS   556      -2.584 -13.304 -27.645  1.00 10.00      A   
ATOM     53  CG  LYS   556      -1.093 -13.086 -27.432  1.00 10.00      A   
ATOM     54  CD  LYS   556      -0.370 -12.794 -28.739  1.00 10.00      A   
ATOM     55  CE  LYS   556      -0.160 -14.056 -29.563  1.00 10.00      A   
ATOM     56  NZ  LYS   556       0.854 -13.852 -30.635  1.00 10.00      A   
ATOM     57  HZ1 LYS   556       1.712 -13.416 -30.243  1.00 10.00      A   
ATOM     58  HZ2 LYS   556       0.473 -13.228 -31.373  1.00 10.00      A   
ATOM     59  HZ3 LYS   556       1.111 -14.763 -31.068  1.00 10.00      A   
ATOM     60  C   LYS   556      -4.851 -13.473 -26.562  1.00 10.00      A   
ATOM     61  O   LYS   556      -5.315 -13.224 -27.674  1.00 10.00      A   
ATOM     62  N   ARG   557      -5.599 -13.618 -25.469  1.00 10.00      A   
ATOM     63  HN  ARG   557      -5.154 -13.821 -24.622  1.00 10.00      A   
ATOM     64  CA  ARG   557      -7.056 -13.480 -25.479  1.00 10.00      A   
ATOM     65  CB  ARG   557      -7.490 -12.027 -25.700  1.00 10.00      A   
ATOM     66  CG  ARG   557      -7.488 -11.182 -24.437  1.00 10.00      A   
ATOM     67  CD  ARG   557      -8.338  -9.932 -24.600  1.00 10.00      A   
ATOM     68  NE  ARG   557      -9.749 -10.252 -24.824  1.00 10.00      A   
ATOM     69  HE  ARG   557      -9.959 -11.159 -25.152  1.00 10.00      A   
ATOM     70  CZ  ARG   557     -10.756  -9.405 -24.607  1.00 10.00      A   
ATOM     71  NH1 ARG   557     -10.529  -8.182 -24.149  1.00 10.00      A   
ATOM     72 HH11 ARG   557      -9.556  -7.862 -23.955  1.00 10.00      A   
ATOM     73 HH12 ARG   557     -11.330  -7.530 -23.980  1.00 10.00      A   
ATOM     74  NH2 ARG   557     -11.999  -9.790 -24.845  1.00 10.00      A   
ATOM     75 HH21 ARG   557     -12.188 -10.758 -25.205  1.00 10.00      A   
ATOM     76 HH22 ARG   557     -12.794  -9.135 -24.679  1.00 10.00      A   
ATOM     77  C   ARG   557      -7.731 -14.414 -26.482  1.00 10.00      A   
ATOM     78  O   ARG   557      -8.728 -14.056 -27.109  1.00 10.00      A   
ATOM     79  N   SER   558      -7.185 -15.611 -26.627  1.00 10.00      A   
ATOM     80  HN  SER   558      -6.391 -15.838 -26.108  1.00 10.00      A   
ATOM     81  CA  SER   558      -7.736 -16.592 -27.547  1.00 10.00      A   
ATOM     82  CB  SER   558      -6.611 -17.412 -28.177  1.00 10.00      A   
ATOM     83  OG  SER   558      -5.545 -16.568 -28.583  1.00 10.00      A   
ATOM     84  HG  SER   558      -5.909 -15.765 -28.984  1.00 10.00      A   
ATOM     85  C   SER   558      -8.747 -17.496 -26.842  1.00 10.00      A   
ATOM     86  O   SER   558      -9.955 -17.285 -26.943  1.00 10.00      A   
ATOM     87  N   SER   559      -8.253 -18.488 -26.110  1.00 10.00      A   
ATOM     88  HN  SER   559      -7.280 -18.607 -26.054  1.00 10.00      A   
ATOM     89  CA  SER   559      -9.120 -19.416 -25.396  1.00 10.00      A   
ATOM     90  CB  SER   559      -8.520 -20.818 -25.442  1.00 10.00      A   
ATOM     91  OG  SER   559      -7.998 -21.091 -26.734  1.00 10.00      A   
ATOM     92  HG  SER   559      -8.680 -20.919 -27.394  1.00 10.00      A   
ATOM     93  C   SER   559      -9.335 -18.968 -23.952  1.00 10.00      A   
ATOM     94  O   SER   559      -9.340 -19.779 -23.023  1.00 10.00      A   
ATOM     95  N   SER   560      -9.519 -17.670 -23.773  1.00 10.00      A   
ATOM     96  HN  SER   560      -9.505 -17.072 -24.551  1.00 10.00      A   
ATOM     97  CA  SER   560      -9.733 -17.105 -22.456  1.00 10.00      A   
ATOM     98  CB  SER   560      -8.825 -15.892 -22.262  1.00 10.00      A   
ATOM     99  OG  SER   560      -8.652 -15.183 -23.482  1.00 10.00      A   
ATOM    100  HG  SER   560      -9.493 -14.743 -23.722  1.00 10.00      A   
ATOM    101  C   SER   560     -11.194 -16.718 -22.254  1.00 10.00      A   
ATOM    102  O   SER   560     -11.560 -16.156 -21.221  1.00 10.00      A   
ATOM    103  N   LYS   561     -12.025 -17.023 -23.242  1.00 10.00      A   
ATOM    104  HN  LYS   561     -11.678 -17.474 -24.040  1.00 10.00      A   
ATOM    105  CA  LYS   561     -13.440 -16.702 -23.159  1.00 10.00      A   
ATOM    106  CB  LYS   561     -14.068 -16.634 -24.554  1.00 10.00      A   
ATOM    107  CG  LYS   561     -15.396 -15.893 -24.596  1.00 10.00      A   
ATOM    108  CD  LYS   561     -16.118 -16.119 -25.912  1.00 10.00      A   
ATOM    109  CE  LYS   561     -16.849 -17.453 -25.924  1.00 10.00      A   
ATOM    110  NZ  LYS   561     -17.509 -17.705 -27.232  1.00 10.00      A   
ATOM    111  HZ1 LYS   561     -18.064 -18.584 -27.194  1.00 10.00      A   
ATOM    112  HZ2 LYS   561     -16.798 -17.791 -27.983  1.00 10.00      A   
ATOM    113  HZ3 LYS   561     -18.146 -16.919 -27.469  1.00 10.00      A   
ATOM    114  C   LYS   561     -14.166 -17.730 -22.301  1.00 10.00      A   
ATOM    115  O   LYS   561     -14.981 -17.379 -21.447  1.00 10.00      A   
ATOM    116  N   LEU   562     -13.868 -19.000 -22.530  1.00 10.00      A   
ATOM    117  HN  LEU   562     -13.205 -19.224 -23.223  1.00 10.00      A   
ATOM    118  CA  LEU   562     -14.492 -20.073 -21.774  1.00 10.00      A   
ATOM    119  CB  LEU   562     -15.848 -20.469 -22.377  1.00 10.00      A   
ATOM    120  CG  LEU   562     -15.823 -21.434 -23.567  1.00 10.00      A   
ATOM    121  CD1 LEU   562     -17.151 -22.165 -23.685  1.00 10.00      A   
ATOM    122  CD2 LEU   562     -15.507 -20.697 -24.859  1.00 10.00      A   
ATOM    123  C   LEU   562     -13.574 -21.282 -21.696  1.00 10.00      A   
ATOM    124  O   LEU   562     -12.726 -21.490 -22.565  1.00 10.00      A   
ATOM    125  N   SER   563     -13.743 -22.066 -20.650  1.00 10.00      A   
ATOM    126  HN  SER   563     -14.432 -21.842 -19.989  1.00 10.00      A   
ATOM    127  CA  SER   563     -12.943 -23.260 -20.450  1.00 10.00      A   
ATOM    128  CB  SER   563     -11.822 -22.980 -19.443  1.00 10.00      A   
ATOM    129  OG  SER   563     -12.340 -22.763 -18.140  1.00 10.00      A   
ATOM    130  HG  SER   563     -11.608 -22.609 -17.528  1.00 10.00      A   
ATOM    131  C   SER   563     -13.837 -24.382 -19.944  1.00 10.00      A   
ATOM    132  O   SER   563     -15.000 -24.145 -19.612  1.00 10.00      A   
ATOM    133  N   TYR   564     -13.302 -25.596 -19.882  1.00 10.00      A   
ATOM    134  HN  TYR   564     -12.369 -25.724 -20.160  1.00 10.00      A   
ATOM    135  CA  TYR   564     -14.065 -26.744 -19.408  1.00 10.00      A   
ATOM    136  CB  TYR   564     -13.236 -28.021 -19.561  1.00 10.00      A   
ATOM    137  CG  TYR   564     -14.039 -29.299 -19.476  1.00 10.00      A   
ATOM    138  CD1 TYR   564     -14.994 -29.604 -20.435  1.00 10.00      A   
ATOM    139  CD2 TYR   564     -13.836 -30.203 -18.441  1.00 10.00      A   
ATOM    140  CE1 TYR   564     -15.723 -30.772 -20.366  1.00 10.00      A   
ATOM    141  CE2 TYR   564     -14.563 -31.374 -18.364  1.00 10.00      A   
ATOM    142  CZ  TYR   564     -15.504 -31.654 -19.330  1.00 10.00      A   
ATOM    143  OH  TYR   564     -16.229 -32.824 -19.263  1.00 10.00      A   
ATOM    144  HH  TYR   564     -16.568 -32.939 -18.366  1.00 10.00      A   
ATOM    145  C   TYR   564     -14.461 -26.549 -17.948  1.00 10.00      A   
ATOM    146  O   TYR   564     -15.573 -26.890 -17.539  1.00 10.00      A   
ATOM    147  N   LYS   565     -13.542 -25.980 -17.178  1.00 10.00      A   
ATOM    148  HN  LYS   565     -12.681 -25.725 -17.576  1.00 10.00      A   
ATOM    149  CA  LYS   565     -13.770 -25.726 -15.762  1.00 10.00      A   
ATOM    150  CB  LYS   565     -12.451 -25.396 -15.063  1.00 10.00      A   
ATOM    151  CG  LYS   565     -11.460 -26.546 -15.032  1.00 10.00      A   
ATOM    152  CD  LYS   565     -10.063 -26.054 -14.702  1.00 10.00      A   
ATOM    153  CE  LYS   565      -9.089 -27.211 -14.562  1.00 10.00      A   
ATOM    154  NZ  LYS   565      -7.679 -26.747 -14.486  1.00 10.00      A   
ATOM    155  HZ1 LYS   565      -7.383 -26.356 -15.402  1.00 10.00      A   
ATOM    156  HZ2 LYS   565      -7.053 -27.541 -14.241  1.00 10.00      A   
ATOM    157  HZ3 LYS   565      -7.584 -26.009 -13.759  1.00 10.00      A   
ATOM    158  C   LYS   565     -14.765 -24.589 -15.562  1.00 10.00      A   
ATOM    159  O   LYS   565     -15.710 -24.716 -14.778  1.00 10.00      A   
ATOM    160  N   LEU   566     -14.556 -23.486 -16.283  1.00 10.00      A   
ATOM    161  HN  LEU   566     -13.789 -23.452 -16.899  1.00 10.00      A   
ATOM    162  CA  LEU   566     -15.435 -22.325 -16.181  1.00 10.00      A   
ATOM    163  CB  LEU   566     -14.900 -21.152 -17.009  1.00 10.00      A   
ATOM    164  CG  LEU   566     -13.651 -20.451 -16.467  1.00 10.00      A   
ATOM    165  CD1 LEU   566     -13.168 -19.384 -17.438  1.00 10.00      A   
ATOM    166  CD2 LEU   566     -13.919 -19.849 -15.096  1.00 10.00      A   
ATOM    167  C   LEU   566     -16.855 -22.663 -16.610  1.00 10.00      A   
ATOM    168  O   LEU   566     -17.817 -22.163 -16.033  1.00 10.00      A   
ATOM    169  N   GLN   567     -16.974 -23.521 -17.616  1.00 10.00      A   
ATOM    170  HN  GLN   567     -16.161 -23.882 -18.032  1.00 10.00      A   
ATOM    171  CA  GLN   567     -18.275 -23.934 -18.127  1.00 10.00      A   
ATOM    172  CB  GLN   567     -18.106 -24.917 -19.289  1.00 10.00      A   
ATOM    173  CG  GLN   567     -19.409 -25.524 -19.784  1.00 10.00      A   
ATOM    174  CD  GLN   567     -20.264 -24.540 -20.560  1.00 10.00      A   
ATOM    175  OE1 GLN   567     -19.755 -23.702 -21.301  1.00 10.00      A   
ATOM    176  NE2 GLN   567     -21.569 -24.629 -20.387  1.00 10.00      A   
ATOM    177 HE21 GLN   567     -21.912 -25.319 -19.765  1.00 10.00      A   
ATOM    178 HE22 GLN   567     -22.146 -24.016 -20.890  1.00 10.00      A   
ATOM    179  C   GLN   567     -19.120 -24.570 -17.028  1.00 10.00      A   
ATOM    180  O   GLN   567     -20.237 -24.136 -16.765  1.00 10.00      A   
ATOM    181  N   ARG   568     -18.568 -25.586 -16.375  1.00 10.00      A   
ATOM    182  HN  ARG   568     -17.656 -25.865 -16.608  1.00 10.00      A   
ATOM    183  CA  ARG   568     -19.285 -26.291 -15.316  1.00 10.00      A   
ATOM    184  CB  ARG   568     -18.501 -27.520 -14.846  1.00 10.00      A   
ATOM    185  CG  ARG   568     -18.007 -28.415 -15.974  1.00 10.00      A   
ATOM    186  CD  ARG   568     -19.127 -28.773 -16.941  1.00 10.00      A   
ATOM    187  NE  ARG   568     -19.912 -29.921 -16.491  1.00 10.00      A   
ATOM    188  HE  ARG   568     -19.544 -30.458 -15.750  1.00 10.00      A   
ATOM    189  CZ  ARG   568     -21.087 -30.270 -17.014  1.00 10.00      A   
ATOM    190  NH1 ARG   568     -21.612 -29.560 -18.005  1.00 10.00      A   
ATOM    191 HH11 ARG   568     -22.530 -29.838 -18.414  1.00 10.00      A   
ATOM    192 HH12 ARG   568     -21.119 -28.719 -18.371  1.00 10.00      A   
ATOM    193  NH2 ARG   568     -21.728 -31.335 -16.555  1.00 10.00      A   
ATOM    194 HH21 ARG   568     -22.648 -31.610 -16.968  1.00 10.00      A   
ATOM    195 HH22 ARG   568     -21.318 -31.899 -15.776  1.00 10.00      A   
ATOM    196  C   ARG   568     -19.582 -25.368 -14.143  1.00 10.00      A   
ATOM    197  O   ARG   568     -20.661 -25.425 -13.551  1.00 10.00      A   
ATOM    198  N   GLU   569     -18.627 -24.507 -13.822  1.00 10.00      A   
ATOM    199  HN  GLU   569     -17.793 -24.505 -14.337  1.00 10.00      A   
ATOM    200  CA  GLU   569     -18.785 -23.567 -12.724  1.00 10.00      A   
ATOM    201  CB  GLU   569     -17.477 -22.818 -12.474  1.00 10.00      A   
ATOM    202  CG  GLU   569     -17.153 -22.619 -11.004  1.00 10.00      A   
ATOM    203  CD  GLU   569     -15.782 -23.142 -10.642  1.00 10.00      A   
ATOM    204  OE1 GLU   569     -15.611 -24.378 -10.578  1.00 10.00      A   
ATOM    205  OE2 GLU   569     -14.861 -22.319 -10.428  1.00 10.00      A   
ATOM    206  C   GLU   569     -19.913 -22.581 -13.022  1.00 10.00      A   
ATOM    207  O   GLU   569     -20.761 -22.317 -12.172  1.00 10.00      A   
ATOM    208  N   LEU   570     -19.932 -22.068 -14.247  1.00 10.00      A   
ATOM    209  HN  LEU   570     -19.239 -22.342 -14.891  1.00 10.00      A   
ATOM    210  CA  LEU   570     -20.946 -21.108 -14.673  1.00 10.00      A   
ATOM    211  CB  LEU   570     -20.604 -20.567 -16.065  1.00 10.00      A   
ATOM    212  CG  LEU   570     -21.603 -19.582 -16.680  1.00 10.00      A   
ATOM    213  CD1 LEU   570     -21.577 -18.253 -15.943  1.00 10.00      A   
ATOM    214  CD2 LEU   570     -21.319 -19.388 -18.162  1.00 10.00      A   
ATOM    215  C   LEU   570     -22.338 -21.735 -14.684  1.00 10.00      A   
ATOM    216  O   LEU   570     -23.339 -21.050 -14.483  1.00 10.00      A   
ATOM    217  N   GLU   571     -22.394 -23.036 -14.919  1.00 10.00      A   
ATOM    218  HN  GLU   571     -21.563 -23.528 -15.088  1.00 10.00      A   
ATOM    219  CA  GLU   571     -23.663 -23.748 -14.957  1.00 10.00      A   
ATOM    220  CB  GLU   571     -23.517 -25.070 -15.711  1.00 10.00      A   
ATOM    221  CG  GLU   571     -23.332 -24.918 -17.210  1.00 10.00      A   
ATOM    222  CD  GLU   571     -23.336 -26.251 -17.927  1.00 10.00      A   
ATOM    223  OE1 GLU   571     -24.342 -26.988 -17.816  1.00 10.00      A   
ATOM    224  OE2 GLU   571     -22.344 -26.570 -18.613  1.00 10.00      A   
ATOM    225  C   GLU   571     -24.213 -24.002 -13.554  1.00 10.00      A   
ATOM    226  O   GLU   571     -25.422 -23.950 -13.332  1.00 10.00      A   
ATOM    227  N   GLN   572     -23.324 -24.268 -12.607  1.00 10.00      A   
ATOM    228  HN  GLN   572     -22.369 -24.277 -12.834  1.00 10.00      A   
ATOM    229  CA  GLN   572     -23.737 -24.552 -11.236  1.00 10.00      A   
ATOM    230  CB  GLN   572     -22.762 -25.528 -10.569  1.00 10.00      A   
ATOM    231  CG  GLN   572     -22.651 -26.879 -11.262  1.00 10.00      A   
ATOM    232  CD  GLN   572     -23.983 -27.596 -11.374  1.00 10.00      A   
ATOM    233  OE1 GLN   572     -24.394 -28.311 -10.462  1.00 10.00      A   
ATOM    234  NE2 GLN   572     -24.660 -27.424 -12.498  1.00 10.00      A   
ATOM    235 HE21 GLN   572     -24.271 -26.851 -13.192  1.00 10.00      A   
ATOM    236 HE22 GLN   572     -25.527 -27.874 -12.589  1.00 10.00      A   
ATOM    237  C   GLN   572     -23.871 -23.287 -10.391  1.00 10.00      A   
ATOM    238  O   GLN   572     -24.646 -23.256  -9.438  1.00 10.00      A   
ATOM    239  N   LEU   573     -23.121 -22.250 -10.752  1.00 10.00      A   
ATOM    240  HN  LEU   573     -22.531 -22.340 -11.535  1.00 10.00      A   
ATOM    241  CA  LEU   573     -23.126 -20.981 -10.016  1.00 10.00      A   
ATOM    242  CB  LEU   573     -22.231 -19.930 -10.683  1.00 10.00      A   
ATOM    243  CG  LEU   573     -21.499 -18.976  -9.735  1.00 10.00      A   
ATOM    244  CD1 LEU   573     -20.646 -19.752  -8.742  1.00 10.00      A   
ATOM    245  CD2 LEU   573     -20.643 -17.997 -10.519  1.00 10.00      A   
ATOM    246  C   LEU   573     -24.529 -20.427  -9.715  1.00 10.00      A   
ATOM    247  O   LEU   573     -24.833 -20.151  -8.558  1.00 10.00      A   
ATOM    248  N   PRO   574     -25.406 -20.253 -10.732  1.00 10.00      A   
ATOM    249  CA  PRO   574     -26.764 -19.730 -10.515  1.00 10.00      A   
ATOM    250  CB  PRO   574     -27.420 -19.849 -11.893  1.00 10.00      A   
ATOM    251  CG  PRO   574     -26.281 -19.816 -12.847  1.00 10.00      A   
ATOM    252  CD  PRO   574     -25.156 -20.530 -12.158  1.00 10.00      A   
ATOM    253  C   PRO   574     -27.535 -20.556  -9.489  1.00 10.00      A   
ATOM    254  O   PRO   574     -28.281 -20.013  -8.668  1.00 10.00      A   
ATOM    255  N   GLN   575     -27.331 -21.869  -9.528  1.00 10.00      A   
ATOM    256  HN  GLN   575     -26.706 -22.235 -10.186  1.00 10.00      A   
ATOM    257  CA  GLN   575     -27.995 -22.778  -8.604  1.00 10.00      A   
ATOM    258  CB  GLN   575     -27.830 -24.228  -9.063  1.00 10.00      A   
ATOM    259  CG  GLN   575     -28.222 -24.466 -10.511  1.00 10.00      A   
ATOM    260  CD  GLN   575     -28.435 -25.932 -10.824  1.00 10.00      A   
ATOM    261  OE1 GLN   575     -27.813 -26.807 -10.224  1.00 10.00      A   
ATOM    262  NE2 GLN   575     -29.324 -26.211 -11.761  1.00 10.00      A   
ATOM    263 HE21 GLN   575     -29.791 -25.463 -12.193  1.00 10.00      A   
ATOM    264 HE22 GLN   575     -29.475 -27.154 -11.990  1.00 10.00      A   
ATOM    265  C   GLN   575     -27.418 -22.607  -7.206  1.00 10.00      A   
ATOM    266  O   GLN   575     -28.154 -22.551  -6.220  1.00 10.00      A   
ATOM    267  N   LEU   576     -26.095 -22.514  -7.133  1.00 10.00      A   
ATOM    268  HN  LEU   576     -25.567 -22.579  -7.959  1.00 10.00      A   
ATOM    269  CA  LEU   576     -25.405 -22.325  -5.864  1.00 10.00      A   
ATOM    270  CB  LEU   576     -23.886 -22.312  -6.072  1.00 10.00      A   
ATOM    271  CG  LEU   576     -23.253 -23.623  -6.550  1.00 10.00      A   
ATOM    272  CD1 LEU   576     -21.773 -23.433  -6.850  1.00 10.00      A   
ATOM    273  CD2 LEU   576     -23.454 -24.725  -5.522  1.00 10.00      A   
ATOM    274  C   LEU   576     -25.860 -21.021  -5.221  1.00 10.00      A   
ATOM    275  O   LEU   576     -26.092 -20.961  -4.015  1.00 10.00      A   
ATOM    276  N   LEU   577     -25.995 -19.984  -6.044  1.00 10.00      A   
ATOM    277  HN  LEU   577     -25.774 -20.100  -6.995  1.00 10.00      A   
ATOM    278  CA  LEU   577     -26.445 -18.679  -5.574  1.00 10.00      A   
ATOM    279  CB  LEU   577     -26.405 -17.657  -6.714  1.00 10.00      A   
ATOM    280  CG  LEU   577     -25.019 -17.249  -7.215  1.00 10.00      A   
ATOM    281  CD1 LEU   577     -25.137 -16.362  -8.445  1.00 10.00      A   
ATOM    282  CD2 LEU   577     -24.248 -16.542  -6.114  1.00 10.00      A   
ATOM    283  C   LEU   577     -27.862 -18.783  -5.029  1.00 10.00      A   
ATOM    284  O   LEU   577     -28.169 -18.270  -3.952  1.00 10.00      A   
ATOM    285  N   GLU   578     -28.710 -19.479  -5.774  1.00 10.00      A   
ATOM    286  HN  GLU   578     -28.388 -19.877  -6.612  1.00 10.00      A   
ATOM    287  CA  GLU   578     -30.100 -19.674  -5.390  1.00 10.00      A   
ATOM    288  CB  GLU   578     -30.829 -20.455  -6.484  1.00 10.00      A   
ATOM    289  CG  GLU   578     -32.310 -20.147  -6.602  1.00 10.00      A   
ATOM    290  CD  GLU   578     -32.914 -20.747  -7.851  1.00 10.00      A   
ATOM    291  OE1 GLU   578     -33.261 -21.947  -7.830  1.00 10.00      A   
ATOM    292  OE2 GLU   578     -33.034 -20.028  -8.866  1.00 10.00      A   
ATOM    293  C   GLU   578     -30.185 -20.415  -4.058  1.00 10.00      A   
ATOM    294  O   GLU   578     -30.994 -20.069  -3.193  1.00 10.00      A   
ATOM    295  N   ASP   579     -29.334 -21.424  -3.897  1.00 10.00      A   
ATOM    296  HN  ASP   579     -28.718 -21.651  -4.629  1.00 10.00      A   
ATOM    297  CA  ASP   579     -29.298 -22.209  -2.669  1.00 10.00      A   
ATOM    298  CB  ASP   579     -28.440 -23.462  -2.854  1.00 10.00      A   
ATOM    299  CG  ASP   579     -28.570 -24.431  -1.696  1.00 10.00      A   
ATOM    300  OD1 ASP   579     -29.499 -25.272  -1.720  1.00 10.00      A   
ATOM    301  OD2 ASP   579     -27.742 -24.368  -0.762  1.00 10.00      A   
ATOM    302  C   ASP   579     -28.758 -21.373  -1.514  1.00 10.00      A   
ATOM    303  O   ASP   579     -29.289 -21.413  -0.405  1.00 10.00      A   
ATOM    304  N   LEU   580     -27.704 -20.607  -1.788  1.00 10.00      A   
ATOM    305  HN  LEU   580     -27.319 -20.628  -2.694  1.00 10.00      A   
ATOM    306  CA  LEU   580     -27.095 -19.748  -0.779  1.00 10.00      A   
ATOM    307  CB  LEU   580     -25.884 -19.007  -1.349  1.00 10.00      A   
ATOM    308  CG  LEU   580     -24.593 -19.815  -1.475  1.00 10.00      A   
ATOM    309  CD1 LEU   580     -23.587 -19.075  -2.343  1.00 10.00      A   
ATOM    310  CD2 LEU   580     -24.007 -20.106  -0.102  1.00 10.00      A   
ATOM    311  C   LEU   580     -28.110 -18.751  -0.245  1.00 10.00      A   
ATOM    312  O   LEU   580     -28.188 -18.519   0.962  1.00 10.00      A   
ATOM    313  N   GLU   581     -28.890 -18.167  -1.150  1.00 10.00      A   
ATOM    314  HN  GLU   581     -28.769 -18.387  -2.101  1.00 10.00      A   
ATOM    315  CA  GLU   581     -29.911 -17.205  -0.765  1.00 10.00      A   
ATOM    316  CB  GLU   581     -30.533 -16.546  -1.998  1.00 10.00      A   
ATOM    317  CG  GLU   581     -31.305 -15.276  -1.686  1.00 10.00      A   
ATOM    318  CD  GLU   581     -32.210 -14.848  -2.819  1.00 10.00      A   
ATOM    319  OE1 GLU   581     -31.692 -14.429  -3.876  1.00 10.00      A   
ATOM    320  OE2 GLU   581     -33.447 -14.915  -2.654  1.00 10.00      A   
ATOM    321  C   GLU   581     -30.991 -17.890   0.066  1.00 10.00      A   
ATOM    322  O   GLU   581     -31.460 -17.342   1.065  1.00 10.00      A   
ATOM    323  N   ALA   582     -31.369 -19.096  -0.348  1.00 10.00      A   
ATOM    324  HN  ALA   582     -30.954 -19.475  -1.151  1.00 10.00      A   
ATOM    325  CA  ALA   582     -32.382 -19.870   0.357  1.00 10.00      A   
ATOM    326  CB  ALA   582     -32.686 -21.158  -0.396  1.00 10.00      A   
ATOM    327  C   ALA   582     -31.917 -20.179   1.774  1.00 10.00      A   
ATOM    328  O   ALA   582     -32.666 -20.003   2.738  1.00 10.00      A   
ATOM    329  N   LYS   583     -30.668 -20.625   1.890  1.00 10.00      A   
ATOM    330  HN  LYS   583     -30.126 -20.747   1.075  1.00 10.00      A   
ATOM    331  CA  LYS   583     -30.080 -20.946   3.186  1.00 10.00      A   
ATOM    332  CB  LYS   583     -28.681 -21.555   3.008  1.00 10.00      A   
ATOM    333  CG  LYS   583     -27.925 -21.778   4.312  1.00 10.00      A   
ATOM    334  CD  LYS   583     -26.474 -22.173   4.070  1.00 10.00      A   
ATOM    335  CE  LYS   583     -25.664 -22.076   5.355  1.00 10.00      A   
ATOM    336  NZ  LYS   583     -24.296 -22.643   5.219  1.00 10.00      A   
ATOM    337  HZ1 LYS   583     -24.347 -23.670   5.058  1.00 10.00      A   
ATOM    338  HZ2 LYS   583     -23.748 -22.466   6.090  1.00 10.00      A   
ATOM    339  HZ3 LYS   583     -23.801 -22.201   4.419  1.00 10.00      A   
ATOM    340  C   LYS   583     -29.992 -19.688   4.044  1.00 10.00      A   
ATOM    341  O   LYS   583     -30.348 -19.698   5.222  1.00 10.00      A   
ATOM    342  N   LEU   584     -29.533 -18.602   3.429  1.00 10.00      A   
ATOM    343  HN  LEU   584     -29.277 -18.664   2.479  1.00 10.00      A   
ATOM    344  CA  LEU   584     -29.390 -17.325   4.113  1.00 10.00      A   
ATOM    345  CB  LEU   584     -28.817 -16.273   3.159  1.00 10.00      A   
ATOM    346  CG  LEU   584     -28.556 -14.888   3.752  1.00 10.00      A   
ATOM    347  CD1 LEU   584     -27.448 -14.951   4.791  1.00 10.00      A   
ATOM    348  CD2 LEU   584     -28.214 -13.892   2.656  1.00 10.00      A   
ATOM    349  C   LEU   584     -30.726 -16.850   4.674  1.00 10.00      A   
ATOM    350  O   LEU   584     -30.825 -16.521   5.854  1.00 10.00      A   
ATOM    351  N   GLU   585     -31.752 -16.842   3.830  1.00 10.00      A   
ATOM    352  HN  GLU   585     -31.610 -17.136   2.901  1.00 10.00      A   
ATOM    353  CA  GLU   585     -33.081 -16.402   4.238  1.00 10.00      A   
ATOM    354  CB  GLU   585     -34.038 -16.383   3.040  1.00 10.00      A   
ATOM    355  CG  GLU   585     -35.251 -15.486   3.230  1.00 10.00      A   
ATOM    356  CD  GLU   585     -36.152 -15.439   2.011  1.00 10.00      A   
ATOM    357  OE1 GLU   585     -35.695 -14.988   0.940  1.00 10.00      A   
ATOM    358  OE2 GLU   585     -37.333 -15.833   2.123  1.00 10.00      A   
ATOM    359  C   GLU   585     -33.639 -17.283   5.353  1.00 10.00      A   
ATOM    360  O   GLU   585     -34.318 -16.796   6.256  1.00 10.00      A   
ATOM    361  N   ALA   586     -33.333 -18.574   5.295  1.00 10.00      A   
ATOM    362  HN  ALA   586     -32.777 -18.901   4.556  1.00 10.00      A   
ATOM    363  CA  ALA   586     -33.806 -19.517   6.301  1.00 10.00      A   
ATOM    364  CB  ALA   586     -33.556 -20.950   5.855  1.00 10.00      A   
ATOM    365  C   ALA   586     -33.153 -19.253   7.655  1.00 10.00      A   
ATOM    366  O   ALA   586     -33.763 -19.459   8.700  1.00 10.00      A   
ATOM    367  N   LEU   587     -31.912 -18.787   7.628  1.00 10.00      A   
ATOM    368  HN  LEU   587     -31.470 -18.643   6.764  1.00 10.00      A   
ATOM    369  CA  LEU   587     -31.186 -18.495   8.855  1.00 10.00      A   
ATOM    370  CB  LEU   587     -29.673 -18.606   8.634  1.00 10.00      A   
ATOM    371  CG  LEU   587     -29.165 -19.946   8.088  1.00 10.00      A   
ATOM    372  CD1 LEU   587     -27.652 -19.925   7.932  1.00 10.00      A   
ATOM    373  CD2 LEU   587     -29.603 -21.104   8.975  1.00 10.00      A   
ATOM    374  C   LEU   587     -31.546 -17.110   9.384  1.00 10.00      A   
ATOM    375  O   LEU   587     -31.713 -16.917  10.590  1.00 10.00      A   
ATOM    376  N   GLN   588     -31.685 -16.151   8.471  1.00 10.00      A   
ATOM    377  HN  GLN   588     -31.545 -16.372   7.523  1.00 10.00      A   
ATOM    378  CA  GLN   588     -32.025 -14.778   8.837  1.00 10.00      A   
ATOM    379  CB  GLN   588     -32.019 -13.864   7.608  1.00 10.00      A   
ATOM    380  CG  GLN   588     -30.644 -13.636   6.997  1.00 10.00      A   
ATOM    381  CD  GLN   588     -30.679 -12.631   5.861  1.00 10.00      A   
ATOM    382  OE1 GLN   588     -31.708 -12.447   5.214  1.00 10.00      A   
ATOM    383  NE2 GLN   588     -29.556 -11.982   5.602  1.00 10.00      A   
ATOM    384 HE21 GLN   588     -28.763 -12.179   6.149  1.00 10.00      A   
ATOM    385 HE22 GLN   588     -29.553 -11.331   4.867  1.00 10.00      A   
ATOM    386  C   GLN   588     -33.378 -14.699   9.538  1.00 10.00      A   
ATOM    387  O   GLN   588     -33.567 -13.890  10.448  1.00 10.00      A   
ATOM    388  N   THR   589     -34.310 -15.550   9.124  1.00 10.00      A   
ATOM    389  HN  THR   589     -34.097 -16.188   8.408  1.00 10.00      A   
ATOM    390  CA  THR   589     -35.640 -15.565   9.713  1.00 10.00      A   
ATOM    391  CB  THR   589     -36.626 -16.394   8.867  1.00 10.00      A   
ATOM    392  OG1 THR   589     -35.931 -17.496   8.269  1.00 10.00      A   
ATOM    393  HG1 THR   589     -35.605 -17.239   7.397  1.00 10.00      A   
ATOM    394  CG2 THR   589     -37.241 -15.535   7.773  1.00 10.00      A   
ATOM    395  C   THR   589     -35.598 -16.099  11.143  1.00 10.00      A   
ATOM    396  O   THR   589     -36.452 -15.767  11.964  1.00 10.00      A   
ATOM    397  N   GLN   590     -34.597 -16.922  11.439  1.00 10.00      A   
ATOM    398  HN  GLN   590     -33.947 -17.160  10.742  1.00 10.00      A   
ATOM    399  CA  GLN   590     -34.442 -17.480  12.774  1.00 10.00      A   
ATOM    400  CB  GLN   590     -33.503 -18.685  12.754  1.00 10.00      A   
ATOM    401  CG  GLN   590     -34.015 -19.835  11.904  1.00 10.00      A   
ATOM    402  CD  GLN   590     -34.106 -21.139  12.667  1.00 10.00      A   
ATOM    403  OE1 GLN   590     -33.272 -21.438  13.523  1.00 10.00      A   
ATOM    404  NE2 GLN   590     -35.126 -21.924  12.364  1.00 10.00      A   
ATOM    405 HE21 GLN   590     -35.751 -21.623  11.673  1.00 10.00      A   
ATOM    406 HE22 GLN   590     -35.219 -22.773  12.847  1.00 10.00      A   
ATOM    407  C   GLN   590     -33.925 -16.408  13.723  1.00 10.00      A   
ATOM    408  O   GLN   590     -34.426 -16.253  14.833  1.00 10.00      A   
ATOM    409  N   VAL   591     -32.939 -15.648  13.256  1.00 10.00      A   
ATOM    410  HN  VAL   591     -32.592 -15.821  12.354  1.00 10.00      A   
ATOM    411  CA  VAL   591     -32.350 -14.572  14.049  1.00 10.00      A   
ATOM    412  CB  VAL   591     -31.070 -14.015  13.386  1.00 10.00      A   
ATOM    413  CG1 VAL   591     -30.340 -13.063  14.322  1.00 10.00      A   
ATOM    414  CG2 VAL   591     -30.153 -15.149  12.958  1.00 10.00      A   
ATOM    415  C   VAL   591     -33.355 -13.437  14.238  1.00 10.00      A   
ATOM    416  O   VAL   591     -33.249 -12.638  15.169  1.00 10.00      A   
ATOM    417  N   ALA   592     -34.339 -13.380  13.346  1.00 10.00      A   
ATOM    418  HN  ALA   592     -34.366 -14.043  12.625  1.00 10.00      A   
ATOM    419  CA  ALA   592     -35.374 -12.359  13.407  1.00 10.00      A   
ATOM    420  CB  ALA   592     -36.139 -12.304  12.095  1.00 10.00      A   
ATOM    421  C   ALA   592     -36.329 -12.637  14.561  1.00 10.00      A   
ATOM    422  O   ALA   592     -37.111 -11.771  14.960  1.00 10.00      A   
ATOM    423  N   ASP   593     -36.258 -13.849  15.096  1.00 10.00      A   
ATOM    424  HN  ASP   593     -35.602 -14.490  14.746  1.00 10.00      A   
ATOM    425  CA  ASP   593     -37.111 -14.248  16.202  1.00 10.00      A   
ATOM    426  CB  ASP   593     -37.478 -15.730  16.099  1.00 10.00      A   
ATOM    427  CG  ASP   593     -38.842 -15.956  15.486  1.00 10.00      A   
ATOM    428  OD1 ASP   593     -39.741 -15.119  15.692  1.00 10.00      A   
ATOM    429  OD2 ASP   593     -39.024 -16.986  14.800  1.00 10.00      A   
ATOM    430  C   ASP   593     -36.423 -13.991  17.529  1.00 10.00      A   
ATOM    431  O   ASP   593     -35.255 -14.330  17.711  1.00 10.00      A   
ATOM    432  N   ALA   594     -37.156 -13.400  18.462  1.00 10.00      A   
ATOM    433  HN  ALA   594     -38.085 -13.152  18.256  1.00 10.00      A   
ATOM    434  CA  ALA   594     -36.615 -13.105  19.783  1.00 10.00      A   
ATOM    435  CB  ALA   594     -37.577 -12.219  20.560  1.00 10.00      A   
ATOM    436  C   ALA   594     -36.346 -14.398  20.547  1.00 10.00      A   
ATOM    437  O   ALA   594     -35.502 -14.442  21.446  1.00 10.00      A   
ATOM    438  N   SER   595     -37.057 -15.451  20.162  1.00 10.00      A   
ATOM    439  HN  SER   595     -37.706 -15.347  19.432  1.00 10.00      A   
ATOM    440  CA  SER   595     -36.924 -16.756  20.789  1.00 10.00      A   
ATOM    441  CB  SER   595     -38.058 -17.661  20.303  1.00 10.00      A   
ATOM    442  OG  SER   595     -38.962 -16.933  19.480  1.00 10.00      A   
ATOM    443  HG  SER   595     -39.578 -17.548  19.059  1.00 10.00      A   
ATOM    444  C   SER   595     -35.572 -17.398  20.478  1.00 10.00      A   
ATOM    445  O   SER   595     -35.108 -18.274  21.208  1.00 10.00      A   
ATOM    446  N   PHE   596     -34.939 -16.948  19.401  1.00 10.00      A   
ATOM    447  HN  PHE   596     -35.350 -16.234  18.868  1.00 10.00      A   
ATOM    448  CA  PHE   596     -33.647 -17.483  18.991  1.00 10.00      A   
ATOM    449  CB  PHE   596     -33.245 -16.907  17.632  1.00 10.00      A   
ATOM    450  CG  PHE   596     -32.003 -17.515  17.042  1.00 10.00      A   
ATOM    451  CD1 PHE   596     -31.998 -18.832  16.609  1.00 10.00      A   
ATOM    452  CD2 PHE   596     -30.844 -16.768  16.915  1.00 10.00      A   
ATOM    453  CE1 PHE   596     -30.857 -19.391  16.061  1.00 10.00      A   
ATOM    454  CE2 PHE   596     -29.699 -17.320  16.369  1.00 10.00      A   
ATOM    455  CZ  PHE   596     -29.706 -18.634  15.941  1.00 10.00      A   
ATOM    456  C   PHE   596     -32.572 -17.178  20.028  1.00 10.00      A   
ATOM    457  O   PHE   596     -31.786 -18.049  20.392  1.00 10.00      A   
ATOM    458  N   PHE   597     -32.571 -15.949  20.526  1.00 10.00      A   
ATOM    459  HN  PHE   597     -33.259 -15.315  20.228  1.00 10.00      A   
ATOM    460  CA  PHE   597     -31.580 -15.511  21.508  1.00 10.00      A   
ATOM    461  CB  PHE   597     -31.639 -13.992  21.686  1.00 10.00      A   
ATOM    462  CG  PHE   597     -31.674 -13.227  20.393  1.00 10.00      A   
ATOM    463  CD1 PHE   597     -32.816 -12.544  20.009  1.00 10.00      A   
ATOM    464  CD2 PHE   597     -30.565 -13.190  19.562  1.00 10.00      A   
ATOM    465  CE1 PHE   597     -32.855 -11.838  18.824  1.00 10.00      A   
ATOM    466  CE2 PHE   597     -30.597 -12.485  18.374  1.00 10.00      A   
ATOM    467  CZ  PHE   597     -31.744 -11.808  18.004  1.00 10.00      A   
ATOM    468  C   PHE   597     -31.761 -16.202  22.858  1.00 10.00      A   
ATOM    469  O   PHE   597     -30.879 -16.140  23.715  1.00 10.00      A   
ATOM    470  N   SER   598     -32.895 -16.865  23.040  1.00 10.00      A   
ATOM    471  HN  SER   598     -33.556 -16.891  22.315  1.00 10.00      A   
ATOM    472  CA  SER   598     -33.188 -17.556  24.288  1.00 10.00      A   
ATOM    473  CB  SER   598     -34.702 -17.655  24.482  1.00 10.00      A   
ATOM    474  OG  SER   598     -35.343 -16.449  24.092  1.00 10.00      A   
ATOM    475  HG  SER   598     -34.921 -15.703  24.538  1.00 10.00      A   
ATOM    476  C   SER   598     -32.557 -18.949  24.327  1.00 10.00      A   
ATOM    477  O   SER   598     -32.657 -19.659  25.330  1.00 10.00      A   
ATOM    478  N   GLN   599     -31.909 -19.333  23.237  1.00 10.00      A   
ATOM    479  HN  GLN   599     -31.856 -18.720  22.473  1.00 10.00      A   
ATOM    480  CA  GLN   599     -31.266 -20.637  23.140  1.00 10.00      A   
ATOM    481  CB  GLN   599     -31.331 -21.143  21.696  1.00 10.00      A   
ATOM    482  CG  GLN   599     -32.665 -21.759  21.306  1.00 10.00      A   
ATOM    483  CD  GLN   599     -32.633 -22.349  19.912  1.00 10.00      A   
ATOM    484  OE1 GLN   599     -32.287 -23.517  19.724  1.00 10.00      A   
ATOM    485  NE2 GLN   599     -32.985 -21.547  18.923  1.00 10.00      A   
ATOM    486 HE21 GLN   599     -33.247 -20.628  19.142  1.00 10.00      A   
ATOM    487 HE22 GLN   599     -32.971 -21.903  18.010  1.00 10.00      A   
ATOM    488  C   GLN   599     -29.810 -20.570  23.607  1.00 10.00      A   
ATOM    489  O   GLN   599     -29.254 -19.479  23.765  1.00 10.00      A   
ATOM    490  N   PRO   600     -29.182 -21.738  23.864  1.00 10.00      A   
ATOM    491  CA  PRO   600     -27.781 -21.813  24.296  1.00 10.00      A   
ATOM    492  CB  PRO   600     -27.487 -23.317  24.306  1.00 10.00      A   
ATOM    493  CG  PRO   600     -28.815 -23.958  24.494  1.00 10.00      A   
ATOM    494  CD  PRO   600     -29.801 -23.076  23.783  1.00 10.00      A   
ATOM    495  C   PRO   600     -26.851 -21.106  23.313  1.00 10.00      A   
ATOM    496  O   PRO   600     -26.952 -21.302  22.096  1.00 10.00      A   
ATOM    497  N   HIS   601     -25.937 -20.306  23.854  1.00 10.00      A   
ATOM    498  HN  HIS   601     -25.903 -20.225  24.830  1.00 10.00      A   
ATOM    499  CA  HIS   601     -24.989 -19.540  23.047  1.00 10.00      A   
ATOM    500  CB  HIS   601     -24.118 -18.609  23.912  1.00 10.00      A   
ATOM    501  CG  HIS   601     -23.144 -19.296  24.829  1.00 10.00      A   
ATOM    502  ND1 HIS   601     -23.385 -19.500  26.172  1.00 10.00      A   
ATOM    503  HD1 HIS   601     -24.201 -19.238  26.659  1.00 10.00      A   
ATOM    504  CD2 HIS   601     -21.909 -19.801  24.593  1.00 10.00      A   
ATOM    505  CE1 HIS   601     -22.344 -20.097  26.720  1.00 10.00      A   
ATOM    506  NE2 HIS   601     -21.435 -20.290  25.783  1.00 10.00      A   
ATOM    507  HE2 HIS   601     -20.551 -20.697  25.921  1.00 10.00      A   
ATOM    508  C   HIS   601     -24.141 -20.412  22.118  1.00 10.00      A   
ATOM    509  O   HIS   601     -23.718 -19.966  21.052  1.00 10.00      A   
ATOM    510  N   GLU   602     -23.913 -21.659  22.513  1.00 10.00      A   
ATOM    511  HN  GLU   602     -24.285 -21.964  23.370  1.00 10.00      A   
ATOM    512  CA  GLU   602     -23.120 -22.585  21.712  1.00 10.00      A   
ATOM    513  CB  GLU   602     -22.803 -23.847  22.508  1.00 10.00      A   
ATOM    514  CG  GLU   602     -21.822 -23.633  23.644  1.00 10.00      A   
ATOM    515  CD  GLU   602     -21.624 -24.884  24.466  1.00 10.00      A   
ATOM    516  OE1 GLU   602     -22.391 -25.091  25.429  1.00 10.00      A   
ATOM    517  OE2 GLU   602     -20.703 -25.667  24.147  1.00 10.00      A   
ATOM    518  C   GLU   602     -23.838 -22.962  20.421  1.00 10.00      A   
ATOM    519  O   GLU   602     -23.214 -23.429  19.468  1.00 10.00      A   
ATOM    520  N   GLN   603     -25.149 -22.761  20.396  1.00 10.00      A   
ATOM    521  HN  GLN   603     -25.590 -22.371  21.184  1.00 10.00      A   
ATOM    522  CA  GLN   603     -25.948 -23.086  19.226  1.00 10.00      A   
ATOM    523  CB  GLN   603     -27.231 -23.811  19.637  1.00 10.00      A   
ATOM    524  CG  GLN   603     -26.990 -25.108  20.392  1.00 10.00      A   
ATOM    525  CD  GLN   603     -28.271 -25.758  20.868  1.00 10.00      A   
ATOM    526  OE1 GLN   603     -29.320 -25.634  20.237  1.00 10.00      A   
ATOM    527  NE2 GLN   603     -28.198 -26.454  21.988  1.00 10.00      A   
ATOM    528 HE21 GLN   603     -27.330 -26.511  22.443  1.00 10.00      A   
ATOM    529 HE22 GLN   603     -29.013 -26.888  22.320  1.00 10.00      A   
ATOM    530  C   GLN   603     -26.277 -21.833  18.423  1.00 10.00      A   
ATOM    531  O   GLN   603     -26.190 -21.832  17.195  1.00 10.00      A   
ATOM    532  N   THR   604     -26.631 -20.762  19.124  1.00 10.00      A   
ATOM    533  HN  THR   604     -26.660 -20.816  20.103  1.00 10.00      A   
ATOM    534  CA  THR   604     -26.977 -19.503  18.481  1.00 10.00      A   
ATOM    535  CB  THR   604     -27.456 -18.478  19.522  1.00 10.00      A   
ATOM    536  OG1 THR   604     -26.602 -18.543  20.669  1.00 10.00      A   
ATOM    537  HG1 THR   604     -26.000 -17.788  20.668  1.00 10.00      A   
ATOM    538  CG2 THR   604     -28.878 -18.793  19.948  1.00 10.00      A   
ATOM    539  C   THR   604     -25.785 -18.928  17.724  1.00 10.00      A   
ATOM    540  O   THR   604     -25.884 -18.597  16.540  1.00 10.00      A   
ATOM    541  N   GLN   605     -24.653 -18.837  18.410  1.00 10.00      A   
ATOM    542  HN  GLN   605     -24.636 -19.144  19.346  1.00 10.00      A   
ATOM    543  CA  GLN   605     -23.433 -18.300  17.818  1.00 10.00      A   
ATOM    544  CB  GLN   605     -22.323 -18.220  18.868  1.00 10.00      A   
ATOM    545  CG  GLN   605     -22.305 -16.939  19.693  1.00 10.00      A   
ATOM    546  CD  GLN   605     -23.687 -16.435  20.076  1.00 10.00      A   
ATOM    547  OE1 GLN   605     -24.312 -16.929  21.016  1.00 10.00      A   
ATOM    548  NE2 GLN   605     -24.159 -15.423  19.372  1.00 10.00      A   
ATOM    549 HE21 GLN   605     -23.596 -15.052  18.645  1.00 10.00      A   
ATOM    550 HE22 GLN   605     -25.040 -15.067  19.602  1.00 10.00      A   
ATOM    551  C   GLN   605     -22.979 -19.158  16.642  1.00 10.00      A   
ATOM    552  O   GLN   605     -22.370 -18.665  15.695  1.00 10.00      A   
ATOM    553  N   LYS   606     -23.288 -20.445  16.717  1.00 10.00      A   
ATOM    554  HN  LYS   606     -23.783 -20.767  17.497  1.00 10.00      A   
ATOM    555  CA  LYS   606     -22.929 -21.390  15.672  1.00 10.00      A   
ATOM    556  CB  LYS   606     -23.276 -22.811  16.133  1.00 10.00      A   
ATOM    557  CG  LYS   606     -23.260 -23.869  15.042  1.00 10.00      A   
ATOM    558  CD  LYS   606     -23.954 -25.136  15.517  1.00 10.00      A   
ATOM    559  CE  LYS   606     -23.978 -26.207  14.441  1.00 10.00      A   
ATOM    560  NZ  LYS   606     -24.820 -27.364  14.840  1.00 10.00      A   
ATOM    561  HZ1 LYS   606     -24.600 -27.650  15.814  1.00 10.00      A   
ATOM    562  HZ2 LYS   606     -24.643 -28.170  14.208  1.00 10.00      A   
ATOM    563  HZ3 LYS   606     -25.829 -27.109  14.784  1.00 10.00      A   
ATOM    564  C   LYS   606     -23.662 -21.052  14.376  1.00 10.00      A   
ATOM    565  O   LYS   606     -23.042 -20.885  13.326  1.00 10.00      A   
ATOM    566  N   VAL   607     -24.983 -20.923  14.470  1.00 10.00      A   
ATOM    567  HN  VAL   607     -25.415 -21.048  15.345  1.00 10.00      A   
ATOM    568  CA  VAL   607     -25.812 -20.606  13.312  1.00 10.00      A   
ATOM    569  CB  VAL   607     -27.315 -20.754  13.631  1.00 10.00      A   
ATOM    570  CG1 VAL   607     -28.153 -20.624  12.369  1.00 10.00      A   
ATOM    571  CG2 VAL   607     -27.586 -22.085  14.314  1.00 10.00      A   
ATOM    572  C   VAL   607     -25.529 -19.190  12.812  1.00 10.00      A   
ATOM    573  O   VAL   607     -25.529 -18.932  11.607  1.00 10.00      A   
ATOM    574  N   LEU   608     -25.272 -18.280  13.742  1.00 10.00      A   
ATOM    575  HN  LEU   608     -25.291 -18.546  14.688  1.00 10.00      A   
ATOM    576  CA  LEU   608     -24.981 -16.892  13.398  1.00 10.00      A   
ATOM    577  CB  LEU   608     -24.878 -16.031  14.657  1.00 10.00      A   
ATOM    578  CG  LEU   608     -26.204 -15.506  15.211  1.00 10.00      A   
ATOM    579  CD1 LEU   608     -26.049 -15.057  16.655  1.00 10.00      A   
ATOM    580  CD2 LEU   608     -26.726 -14.363  14.354  1.00 10.00      A   
ATOM    581  C   LEU   608     -23.715 -16.774  12.554  1.00 10.00      A   
ATOM    582  O   LEU   608     -23.688 -16.047  11.559  1.00 10.00      A   
ATOM    583  N   ALA   609     -22.674 -17.504  12.944  1.00 10.00      A   
ATOM    584  HN  ALA   609     -22.756 -18.068  13.745  1.00 10.00      A   
ATOM    585  CA  ALA   609     -21.410 -17.482  12.212  1.00 10.00      A   
ATOM    586  CB  ALA   609     -20.316 -18.198  12.985  1.00 10.00      A   
ATOM    587  C   ALA   609     -21.583 -18.091  10.826  1.00 10.00      A   
ATOM    588  O   ALA   609     -20.983 -17.630   9.853  1.00 10.00      A   
ATOM    589  N   ASP   610     -22.423 -19.120  10.742  1.00 10.00      A   
ATOM    590  HN  ASP   610     -22.866 -19.440  11.558  1.00 10.00      A   
ATOM    591  CA  ASP   610     -22.701 -19.789   9.475  1.00 10.00      A   
ATOM    592  CB  ASP   610     -23.488 -21.080   9.717  1.00 10.00      A   
ATOM    593  CG  ASP   610     -23.798 -21.849   8.445  1.00 10.00      A   
ATOM    594  OD1 ASP   610     -22.950 -21.878   7.524  1.00 10.00      A   
ATOM    595  OD2 ASP   610     -24.887 -22.453   8.370  1.00 10.00      A   
ATOM    596  C   ASP   610     -23.472 -18.851   8.552  1.00 10.00      A   
ATOM    597  O   ASP   610     -23.221 -18.797   7.347  1.00 10.00      A   
ATOM    598  N   MET   611     -24.395 -18.095   9.137  1.00 10.00      A   
ATOM    599  HN  MET   611     -24.551 -18.194  10.102  1.00 10.00      A   
ATOM    600  CA  MET   611     -25.195 -17.136   8.386  1.00 10.00      A   
ATOM    601  CB  MET   611     -26.277 -16.530   9.281  1.00 10.00      A   
ATOM    602  CG  MET   611     -27.250 -15.611   8.559  1.00 10.00      A   
ATOM    603  SD  MET   611     -28.398 -14.805   9.692  1.00 10.00      A   
ATOM    604  CE  MET   611     -27.313 -13.630  10.499  1.00 10.00      A   
ATOM    605  C   MET   611     -24.307 -16.033   7.829  1.00 10.00      A   
ATOM    606  O   MET   611     -24.462 -15.622   6.681  1.00 10.00      A   
ATOM    607  N   ALA   612     -23.369 -15.565   8.650  1.00 10.00      A   
ATOM    608  HN  ALA   612     -23.299 -15.935   9.558  1.00 10.00      A   
ATOM    609  CA  ALA   612     -22.447 -14.514   8.238  1.00 10.00      A   
ATOM    610  CB  ALA   612     -21.562 -14.092   9.400  1.00 10.00      A   
ATOM    611  C   ALA   612     -21.599 -14.981   7.062  1.00 10.00      A   
ATOM    612  O   ALA   612     -21.247 -14.192   6.185  1.00 10.00      A   
ATOM    613  N   ALA   613     -21.281 -16.270   7.053  1.00 10.00      A   
ATOM    614  HN  ALA   613     -21.582 -16.842   7.790  1.00 10.00      A   
ATOM    615  CA  ALA   613     -20.493 -16.856   5.982  1.00 10.00      A   
ATOM    616  CB  ALA   613     -19.958 -18.218   6.399  1.00 10.00      A   
ATOM    617  C   ALA   613     -21.335 -16.978   4.720  1.00 10.00      A   
ATOM    618  O   ALA   613     -20.915 -16.557   3.646  1.00 10.00      A   
ATOM    619  N   ALA   614     -22.539 -17.531   4.867  1.00 10.00      A   
ATOM    620  HN  ALA   614     -22.817 -17.833   5.759  1.00 10.00      A   
ATOM    621  CA  ALA   614     -23.453 -17.714   3.742  1.00 10.00      A   
ATOM    622  CB  ALA   614     -24.748 -18.360   4.211  1.00 10.00      A   
ATOM    623  C   ALA   614     -23.741 -16.392   3.039  1.00 10.00      A   
ATOM    624  O   ALA   614     -23.866 -16.346   1.814  1.00 10.00      A   
ATOM    625  N   GLU   615     -23.846 -15.324   3.825  1.00 10.00      A   
ATOM    626  HN  GLU   615     -23.753 -15.438   4.795  1.00 10.00      A   
ATOM    627  CA  GLU   615     -24.105 -13.990   3.295  1.00 10.00      A   
ATOM    628  CB  GLU   615     -24.151 -12.975   4.445  1.00 10.00      A   
ATOM    629  CG  GLU   615     -24.520 -11.559   4.028  1.00 10.00      A   
ATOM    630  CD  GLU   615     -26.012 -11.303   4.047  1.00 10.00      A   
ATOM    631  OE1 GLU   615     -26.663 -11.610   5.069  1.00 10.00      A   
ATOM    632  OE2 GLU   615     -26.541 -10.767   3.047  1.00 10.00      A   
ATOM    633  C   GLU   615     -23.020 -13.595   2.293  1.00 10.00      A   
ATOM    634  O   GLU   615     -23.295 -13.369   1.112  1.00 10.00      A   
ATOM    635  N   GLN   616     -21.779 -13.558   2.765  1.00 10.00      A   
ATOM    636  HN  GLN   616     -21.622 -13.783   3.705  1.00 10.00      A   
ATOM    637  CA  GLN   616     -20.647 -13.190   1.921  1.00 10.00      A   
ATOM    638  CB  GLN   616     -19.369 -13.001   2.741  1.00 10.00      A   
ATOM    639  CG  GLN   616     -19.116 -14.089   3.766  1.00 10.00      A   
ATOM    640  CD  GLN   616     -17.789 -13.933   4.469  1.00 10.00      A   
ATOM    641  OE1 GLN   616     -17.688 -13.262   5.498  1.00 10.00      A   
ATOM    642  NE2 GLN   616     -16.762 -14.557   3.925  1.00 10.00      A   
ATOM    643 HE21 GLN   616     -16.914 -15.077   3.108  1.00 10.00      A   
ATOM    644 HE22 GLN   616     -15.884 -14.472   4.363  1.00 10.00      A   
ATOM    645  C   GLN   616     -20.427 -14.188   0.789  1.00 10.00      A   
ATOM    646  O   GLN   616     -20.064 -13.798  -0.317  1.00 10.00      A   
ATOM    647  N   GLU   617     -20.658 -15.470   1.064  1.00 10.00      A   
ATOM    648  HN  GLU   617     -20.952 -15.723   1.969  1.00 10.00      A   
ATOM    649  CA  GLU   617     -20.489 -16.509   0.053  1.00 10.00      A   
ATOM    650  CB  GLU   617     -20.804 -17.891   0.629  1.00 10.00      A   
ATOM    651  CG  GLU   617     -19.724 -18.449   1.542  1.00 10.00      A   
ATOM    652  CD  GLU   617     -20.067 -19.826   2.075  1.00 10.00      A   
ATOM    653  OE1 GLU   617     -20.641 -19.921   3.183  1.00 10.00      A   
ATOM    654  OE2 GLU   617     -19.764 -20.823   1.387  1.00 10.00      A   
ATOM    655  C   GLU   617     -21.380 -16.225  -1.151  1.00 10.00      A   
ATOM    656  O   GLU   617     -20.965 -16.387  -2.301  1.00 10.00      A   
ATOM    657  N   LEU   618     -22.599 -15.785  -0.871  1.00 10.00      A   
ATOM    658  HN  LEU   618     -22.866 -15.684   0.073  1.00 10.00      A   
ATOM    659  CA  LEU   618     -23.557 -15.454  -1.914  1.00 10.00      A   
ATOM    660  CB  LEU   618     -24.937 -15.207  -1.292  1.00 10.00      A   
ATOM    661  CG  LEU   618     -25.993 -14.564  -2.196  1.00 10.00      A   
ATOM    662  CD1 LEU   618     -26.485 -15.552  -3.242  1.00 10.00      A   
ATOM    663  CD2 LEU   618     -27.153 -14.029  -1.369  1.00 10.00      A   
ATOM    664  C   LEU   618     -23.103 -14.217  -2.683  1.00 10.00      A   
ATOM    665  O   LEU   618     -23.078 -14.212  -3.912  1.00 10.00      A   
ATOM    666  N   GLU   619     -22.721 -13.183  -1.946  1.00 10.00      A   
ATOM    667  HN  GLU   619     -22.743 -13.262  -0.966  1.00 10.00      A   
ATOM    668  CA  GLU   619     -22.282 -11.931  -2.545  1.00 10.00      A   
ATOM    669  CB  GLU   619     -22.135 -10.847  -1.475  1.00 10.00      A   
ATOM    670  CG  GLU   619     -23.388 -10.664  -0.628  1.00 10.00      A   
ATOM    671  CD  GLU   619     -23.695  -9.213  -0.324  1.00 10.00      A   
ATOM    672  OE1 GLU   619     -23.217  -8.704   0.708  1.00 10.00      A   
ATOM    673  OE2 GLU   619     -24.417  -8.574  -1.121  1.00 10.00      A   
ATOM    674  C   GLU   619     -20.998 -12.092  -3.369  1.00 10.00      A   
ATOM    675  O   GLU   619     -20.879 -11.524  -4.458  1.00 10.00      A   
ATOM    676  N   GLN   620     -20.049 -12.876  -2.859  1.00 10.00      A   
ATOM    677  HN  GLN   620     -20.200 -13.308  -1.986  1.00 10.00      A   
ATOM    678  CA  GLN   620     -18.787 -13.107  -3.560  1.00 10.00      A   
ATOM    679  CB  GLN   620     -17.811 -13.928  -2.706  1.00 10.00      A   
ATOM    680  CG  GLN   620     -17.221 -13.184  -1.520  1.00 10.00      A   
ATOM    681  CD  GLN   620     -16.280 -14.047  -0.702  1.00 10.00      A   
ATOM    682  OE1 GLN   620     -16.695 -14.722   0.239  1.00 10.00      A   
ATOM    683  NE2 GLN   620     -15.005 -14.040  -1.060  1.00 10.00      A   
ATOM    684 HE21 GLN   620     -14.740 -13.485  -1.826  1.00 10.00      A   
ATOM    685 HE22 GLN   620     -14.379 -14.589  -0.547  1.00 10.00      A   
ATOM    686  C   GLN   620     -19.028 -13.821  -4.883  1.00 10.00      A   
ATOM    687  O   GLN   620     -18.528 -13.399  -5.930  1.00 10.00      A   
ATOM    688  N   ALA   621     -19.808 -14.896  -4.829  1.00 10.00      A   
ATOM    689  HN  ALA   621     -20.188 -15.166  -3.966  1.00 10.00      A   
ATOM    690  CA  ALA   621     -20.115 -15.683  -6.015  1.00 10.00      A   
ATOM    691  CB  ALA   621     -20.782 -16.994  -5.631  1.00 10.00      A   
ATOM    692  C   ALA   621     -20.980 -14.905  -6.999  1.00 10.00      A   
ATOM    693  O   ALA   621     -20.840 -15.063  -8.210  1.00 10.00      A   
ATOM    694  N   PHE   622     -21.874 -14.068  -6.482  1.00 10.00      A   
ATOM    695  HN  PHE   622     -21.960 -13.995  -5.505  1.00 10.00      A   
ATOM    696  CA  PHE   622     -22.749 -13.274  -7.339  1.00 10.00      A   
ATOM    697  CB  PHE   622     -23.744 -12.459  -6.512  1.00 10.00      A   
ATOM    698  CG  PHE   622     -24.871 -11.878  -7.322  1.00 10.00      A   
ATOM    699  CD1 PHE   622     -26.015 -12.617  -7.573  1.00 10.00      A   
ATOM    700  CD2 PHE   622     -24.784 -10.593  -7.835  1.00 10.00      A   
ATOM    701  CE1 PHE   622     -27.051 -12.089  -8.318  1.00 10.00      A   
ATOM    702  CE2 PHE   622     -25.817 -10.058  -8.582  1.00 10.00      A   
ATOM    703  CZ  PHE   622     -26.953 -10.807  -8.824  1.00 10.00      A   
ATOM    704  C   PHE   622     -21.929 -12.354  -8.232  1.00 10.00      A   
ATOM    705  O   PHE   622     -22.155 -12.282  -9.439  1.00 10.00      A   
ATOM    706  N   GLU   623     -20.968 -11.661  -7.631  1.00 10.00      A   
ATOM    707  HN  GLU   623     -20.846 -11.754  -6.662  1.00 10.00      A   
ATOM    708  CA  GLU   623     -20.103 -10.758  -8.375  1.00 10.00      A   
ATOM    709  CB  GLU   623     -19.205  -9.972  -7.421  1.00 10.00      A   
ATOM    710  CG  GLU   623     -19.301  -8.466  -7.579  1.00 10.00      A   
ATOM    711  CD  GLU   623     -19.476  -7.761  -6.254  1.00 10.00      A   
ATOM    712  OE1 GLU   623     -20.526  -7.112  -6.060  1.00 10.00      A   
ATOM    713  OE2 GLU   623     -18.572  -7.873  -5.397  1.00 10.00      A   
ATOM    714  C   GLU   623     -19.260 -11.549  -9.370  1.00 10.00      A   
ATOM    715  O   GLU   623     -18.938 -11.064 -10.458  1.00 10.00      A   
ATOM    716  N   ARG   624     -18.913 -12.775  -8.991  1.00 10.00      A   
ATOM    717  HN  ARG   624     -19.194 -13.099  -8.108  1.00 10.00      A   
ATOM    718  CA  ARG   624     -18.131 -13.648  -9.851  1.00 10.00      A   
ATOM    719  CB  ARG   624     -17.732 -14.917  -9.090  1.00 10.00      A   
ATOM    720  CG  ARG   624     -16.363 -15.462  -9.459  1.00 10.00      A   
ATOM    721  CD  ARG   624     -15.275 -14.863  -8.581  1.00 10.00      A   
ATOM    722  NE  ARG   624     -15.353 -15.344  -7.200  1.00 10.00      A   
ATOM    723  HE  ARG   624     -15.926 -16.129  -7.029  1.00 10.00      A   
ATOM    724  CZ  ARG   624     -14.713 -14.785  -6.175  1.00 10.00      A   
ATOM    725  NH1 ARG   624     -13.943 -13.722  -6.371  1.00 10.00      A   
ATOM    726 HH11 ARG   624     -13.440 -13.285  -5.571  1.00 10.00      A   
ATOM    727 HH12 ARG   624     -13.842 -13.316  -7.327  1.00 10.00      A   
ATOM    728  NH2 ARG   624     -14.829 -15.300  -4.956  1.00 10.00      A   
ATOM    729 HH21 ARG   624     -14.325 -14.866  -4.153  1.00 10.00      A   
ATOM    730 HH22 ARG   624     -15.427 -16.142  -4.796  1.00 10.00      A   
ATOM    731  C   ARG   624     -18.965 -14.017 -11.074  1.00 10.00      A   
ATOM    732  O   ARG   624     -18.462 -14.068 -12.196  1.00 10.00      A   
ATOM    733  N   TRP   625     -20.253 -14.251 -10.840  1.00 10.00      A   
ATOM    734  HN  TRP   625     -20.586 -14.196  -9.916  1.00 10.00      A   
ATOM    735  CA  TRP   625     -21.187 -14.601 -11.904  1.00 10.00      A   
ATOM    736  CB  TRP   625     -22.534 -15.029 -11.308  1.00 10.00      A   
ATOM    737  CG  TRP   625     -23.542 -15.478 -12.324  1.00 10.00      A   
ATOM    738  CD1 TRP   625     -23.459 -16.570 -13.138  1.00 10.00      A   
ATOM    739  CD2 TRP   625     -24.790 -14.846 -12.627  1.00 10.00      A   
ATOM    740  NE1 TRP   625     -24.575 -16.649 -13.937  1.00 10.00      A   
ATOM    741  HE1 TRP   625     -24.749 -17.345 -14.607  1.00 10.00      A   
ATOM    742  CE2 TRP   625     -25.409 -15.605 -13.639  1.00 10.00      A   
ATOM    743  CE3 TRP   625     -25.442 -13.710 -12.141  1.00 10.00      A   
ATOM    744  CZ2 TRP   625     -26.649 -15.266 -14.173  1.00 10.00      A   
ATOM    745  CZ3 TRP   625     -26.672 -13.375 -12.671  1.00 10.00      A   
ATOM    746  CH2 TRP   625     -27.263 -14.149 -13.677  1.00 10.00      A   
ATOM    747  C   TRP   625     -21.372 -13.422 -12.852  1.00 10.00      A   
ATOM    748  O   TRP   625     -21.417 -13.599 -14.071  1.00 10.00      A   
ATOM    749  N   GLU   626     -21.464 -12.221 -12.278  1.00 10.00      A   
ATOM    750  HN  GLU   626     -21.441 -12.159 -11.298  1.00 10.00      A   
ATOM    751  CA  GLU   626     -21.623 -10.997 -13.057  1.00 10.00      A   
ATOM    752  CB  GLU   626     -21.681  -9.779 -12.128  1.00 10.00      A   
ATOM    753  CG  GLU   626     -22.994  -9.622 -11.377  1.00 10.00      A   
ATOM    754  CD  GLU   626     -24.069  -8.956 -12.214  1.00 10.00      A   
ATOM    755  OE1 GLU   626     -24.276  -7.733 -12.062  1.00 10.00      A   
ATOM    756  OE2 GLU   626     -24.706  -9.650 -13.034  1.00 10.00      A   
ATOM    757  C   GLU   626     -20.475 -10.842 -14.049  1.00 10.00      A   
ATOM    758  O   GLU   626     -20.653 -10.332 -15.157  1.00 10.00      A   
ATOM    759  N   TYR   627     -19.294 -11.293 -13.645  1.00 10.00      A   
ATOM    760  HN  TYR   627     -19.211 -11.684 -12.748  1.00 10.00      A   
ATOM    761  CA  TYR   627     -18.120 -11.214 -14.499  1.00 10.00      A   
ATOM    762  CB  TYR   627     -16.846 -11.148 -13.657  1.00 10.00      A   
ATOM    763  CG  TYR   627     -15.599 -10.860 -14.462  1.00 10.00      A   
ATOM    764  CD1 TYR   627     -15.384  -9.607 -15.017  1.00 10.00      A   
ATOM    765  CD2 TYR   627     -14.638 -11.842 -14.666  1.00 10.00      A   
ATOM    766  CE1 TYR   627     -14.249  -9.340 -15.753  1.00 10.00      A   
ATOM    767  CE2 TYR   627     -13.499 -11.584 -15.400  1.00 10.00      A   
ATOM    768  CZ  TYR   627     -13.310 -10.332 -15.941  1.00 10.00      A   
ATOM    769  OH  TYR   627     -12.178 -10.068 -16.677  1.00 10.00      A   
ATOM    770  HH  TYR   627     -11.912 -10.862 -17.159  1.00 10.00      A   
ATOM    771  C   TYR   627     -18.066 -12.406 -15.451  1.00 10.00      A   
ATOM    772  O   TYR   627     -17.683 -12.268 -16.612  1.00 10.00      A   
ATOM    773  N   LEU   628     -18.468 -13.574 -14.952  1.00 10.00      A   
ATOM    774  HN  LEU   628     -18.766 -13.613 -14.017  1.00 10.00      A   
ATOM    775  CA  LEU   628     -18.471 -14.799 -15.747  1.00 10.00      A   
ATOM    776  CB  LEU   628     -18.902 -16.003 -14.901  1.00 10.00      A   
ATOM    777  CG  LEU   628     -17.780 -16.929 -14.420  1.00 10.00      A   
ATOM    778  CD1 LEU   628     -18.301 -17.907 -13.379  1.00 10.00      A   
ATOM    779  CD2 LEU   628     -17.162 -17.676 -15.591  1.00 10.00      A   
ATOM    780  C   LEU   628     -19.355 -14.667 -16.985  1.00 10.00      A   
ATOM    781  O   LEU   628     -18.985 -15.118 -18.069  1.00 10.00      A   
ATOM    782  N   GLU   629     -20.520 -14.049 -16.822  1.00 10.00      A   
ATOM    783  HN  GLU   629     -20.774 -13.721 -15.930  1.00 10.00      A   
ATOM    784  CA  GLU   629     -21.433 -13.855 -17.941  1.00 10.00      A   
ATOM    785  CB  GLU   629     -22.834 -13.464 -17.460  1.00 10.00      A   
ATOM    786  CG  GLU   629     -23.864 -13.385 -18.578  1.00 10.00      A   
ATOM    787  CD  GLU   629     -25.292 -13.368 -18.076  1.00 10.00      A   
ATOM    788  OE1 GLU   629     -25.839 -14.459 -17.805  1.00 10.00      A   
ATOM    789  OE2 GLU   629     -25.881 -12.268 -17.975  1.00 10.00      A   
ATOM    790  C   GLU   629     -20.873 -12.806 -18.895  1.00 10.00      A   
ATOM    791  O   GLU   629     -20.993 -12.933 -20.112  1.00 10.00      A   
ATOM    792  N   ALA   630     -20.233 -11.786 -18.332  1.00 10.00      A   
ATOM    793  HN  ALA   630     -20.160 -11.748 -17.354  1.00 10.00      A   
ATOM    794  CA  ALA   630     -19.641 -10.719 -19.131  1.00 10.00      A   
ATOM    795  CB  ALA   630     -19.133  -9.601 -18.233  1.00 10.00      A   
ATOM    796  C   ALA   630     -18.512 -11.267 -20.000  1.00 10.00      A   
ATOM    797  O   ALA   630     -18.316 -10.826 -21.135  1.00 10.00      A   
ATOM    798  N   LEU   631     -17.783 -12.242 -19.462  1.00 10.00      A   
ATOM    799  HN  LEU   631     -17.989 -12.540 -18.547  1.00 10.00      A   
ATOM    800  CA  LEU   631     -16.674 -12.871 -20.176  1.00 10.00      A   
ATOM    801  CB  LEU   631     -15.873 -13.772 -19.228  1.00 10.00      A   
ATOM    802  CG  LEU   631     -14.512 -14.254 -19.735  1.00 10.00      A   
ATOM    803  CD1 LEU   631     -13.559 -13.081 -19.905  1.00 10.00      A   
ATOM    804  CD2 LEU   631     -13.924 -15.297 -18.793  1.00 10.00      A   
ATOM    805  C   LEU   631     -17.188 -13.680 -21.363  1.00 10.00      A   
ATOM    806  O   LEU   631     -16.504 -13.822 -22.377  1.00 10.00      A   
ATOM    807  N   LYS   632     -18.407 -14.191 -21.235  1.00 10.00      A   
ATOM    808  HN  LYS   632     -18.903 -14.033 -20.404  1.00 10.00      A   
ATOM    809  CA  LYS   632     -19.030 -14.976 -22.294  1.00 10.00      A   
ATOM    810  CB  LYS   632     -20.321 -15.619 -21.775  1.00 10.00      A   
ATOM    811  CG  LYS   632     -20.792 -16.831 -22.564  1.00 10.00      A   
ATOM    812  CD  LYS   632     -22.083 -17.389 -21.985  1.00 10.00      A   
ATOM    813  CE  LYS   632     -22.376 -18.790 -22.499  1.00 10.00      A   
ATOM    814  NZ  LYS   632     -23.677 -19.300 -21.991  1.00 10.00      A   
ATOM    815  HZ1 LYS   632     -23.770 -20.316 -22.189  1.00 10.00      A   
ATOM    816  HZ2 LYS   632     -24.462 -18.797 -22.450  1.00 10.00      A   
ATOM    817  HZ3 LYS   632     -23.744 -19.153 -20.962  1.00 10.00      A   
ATOM    818  C   LYS   632     -19.337 -14.078 -23.488  1.00 10.00      A   
ATOM    819  O   LYS   632     -19.446 -14.541 -24.625  1.00 10.00      A   
ATOM    820  N   ASN   633     -19.455 -12.787 -23.218  1.00 10.00      A   
ATOM    821  HN  ASN   633     -19.339 -12.481 -22.293  1.00 10.00      A   
ATOM    822  CA  ASN   633     -19.749 -11.807 -24.251  1.00 10.00      A   
ATOM    823  CB  ASN   633     -20.776 -10.789 -23.740  1.00 10.00      A   
ATOM    824  CG  ASN   633     -22.180 -11.360 -23.634  1.00 10.00      A   
ATOM    825  OD1 ASN   633     -22.617 -12.136 -24.486  1.00 10.00      A   
ATOM    826  ND2 ASN   633     -22.896 -10.985 -22.585  1.00 10.00      A   
ATOM    827 HD21 ASN   633     -22.489 -10.364 -21.940  1.00 10.00      A   
ATOM    828 HD22 ASN   633     -23.802 -11.345 -22.490  1.00 10.00      A   
ATOM    829  C   ASN   633     -18.476 -11.095 -24.704  1.00 10.00      A   
ATOM    830  O   ASN   633     -18.533 -10.091 -25.419  1.00 10.00      A   
ATOM    831  N   GLY   634     -17.325 -11.615 -24.285  1.00 10.00      A   
ATOM    832  HN  GLY   634     -17.334 -12.410 -23.705  1.00 10.00      A   
ATOM    833  CA  GLY   634     -16.060 -11.015 -24.665  1.00 10.00      A   
ATOM    834  C   GLY   634     -14.907 -11.485 -23.797  1.00 10.00      A   
ATOM    835  O   GLY   634     -14.743 -11.018 -22.669  1.00 10.00      A   
ATOM    836  N   GLY   635     -14.107 -12.402 -24.328  1.00 10.00      A   
ATOM    837  HN  GLY   635     -14.284 -12.723 -25.239  1.00 10.00      A   
ATOM    838  CA  GLY   635     -12.971 -12.925 -23.588  1.00 10.00      A   
ATOM    839  C   GLY   635     -11.758 -13.101 -24.478  1.00 10.00      A   
ATOM    840  O   GLY   635     -11.677 -12.393 -25.512  1.00 10.00      A   
ATOM    841  OXT GLY   635     -10.886 -13.933 -24.156  1.00 10.00      A   
ATOM    842  CB  ASP    24      23.906 -11.658  -5.337  1.00 10.00      B   
ATOM    843  CG  ASP    24      23.208 -11.513  -6.673  1.00 10.00      B   
ATOM    844  OD1 ASP    24      21.961 -11.599  -6.712  1.00 10.00      B   
ATOM    845  OD2 ASP    24      23.903 -11.307  -7.690  1.00 10.00      B   
ATOM    846  C   ASP    24      25.458 -10.514  -3.740  1.00 10.00      B   
ATOM    847  O   ASP    24      26.091 -11.359  -3.106  1.00 10.00      B   
ATOM    848  N   ASP    24      26.280 -11.281  -5.944  1.00 10.00      B   
ATOM    849  HT1 ASP    24      26.602 -12.164  -5.502  1.00 10.00      B   
ATOM    850  HT2 ASP    24      27.063 -10.600  -5.934  1.00 10.00      B   
ATOM    851  HT3 ASP    24      26.018 -11.478  -6.931  1.00 10.00      B   
ATOM    852  CA  ASP    24      25.119 -10.734  -5.207  1.00 10.00      B   
ATOM    853  N   LEU    25      25.020  -9.381  -3.203  1.00 10.00      B   
ATOM    854  HN  LEU    25      24.495  -8.764  -3.759  1.00 10.00      B   
ATOM    855  CA  LEU    25      25.276  -9.035  -1.810  1.00 10.00      B   
ATOM    856  CB  LEU    25      24.788  -7.614  -1.508  1.00 10.00      B   
ATOM    857  CG  LEU    25      25.091  -7.077  -0.106  1.00 10.00      B   
ATOM    858  CD1 LEU    25      26.591  -6.956   0.105  1.00 10.00      B   
ATOM    859  CD2 LEU    25      24.409  -5.736   0.117  1.00 10.00      B   
ATOM    860  C   LEU    25      24.596 -10.028  -0.876  1.00 10.00      B   
ATOM    861  O   LEU    25      25.193 -10.484   0.098  1.00 10.00      B   
ATOM    862  N   GLU    26      23.354 -10.375  -1.195  1.00 10.00      B   
ATOM    863  HN  GLU    26      22.939  -9.981  -1.995  1.00 10.00      B   
ATOM    864  CA  GLU    26      22.590 -11.317  -0.382  1.00 10.00      B   
ATOM    865  CB  GLU    26      21.169 -11.485  -0.924  1.00 10.00      B   
ATOM    866  CG  GLU    26      20.512 -10.202  -1.413  1.00 10.00      B   
ATOM    867  CD  GLU    26      20.373  -9.143  -0.337  1.00 10.00      B   
ATOM    868  OE1 GLU    26      20.252  -9.507   0.852  1.00 10.00      B   
ATOM    869  OE2 GLU    26      20.371  -7.939  -0.684  1.00 10.00      B   
ATOM    870  C   GLU    26      23.284 -12.675  -0.336  1.00 10.00      B   
ATOM    871  O   GLU    26      23.391 -13.294   0.721  1.00 10.00      B   
ATOM    872  N   ASP    27      23.759 -13.128  -1.493  1.00 10.00      B   
ATOM    873  HN  ASP    27      23.632 -12.590  -2.301  1.00 10.00      B   
ATOM    874  CA  ASP    27      24.453 -14.411  -1.594  1.00 10.00      B   
ATOM    875  CB  ASP    27      24.787 -14.724  -3.058  1.00 10.00      B   
ATOM    876  CG  ASP    27      25.562 -16.019  -3.231  1.00 10.00      B   
ATOM    877  OD1 ASP    27      24.934 -17.101  -3.214  1.00 10.00      B   
ATOM    878  OD2 ASP    27      26.803 -15.958  -3.400  1.00 10.00      B   
ATOM    879  C   ASP    27      25.729 -14.401  -0.759  1.00 10.00      B   
ATOM    880  O   ASP    27      26.018 -15.351  -0.025  1.00 10.00      B   
ATOM    881  N   ASN    28      26.487 -13.316  -0.873  1.00 10.00      B   
ATOM    882  HN  ASN    28      26.207 -12.600  -1.483  1.00 10.00      B   
ATOM    883  CA  ASN    28      27.727 -13.168  -0.121  1.00 10.00      B   
ATOM    884  CB  ASN    28      28.472 -11.895  -0.538  1.00 10.00      B   
ATOM    885  CG  ASN    28      29.159 -12.023  -1.884  1.00 10.00      B   
ATOM    886  OD1 ASN    28      29.549 -13.116  -2.296  1.00 10.00      B   
ATOM    887  ND2 ASN    28      29.319 -10.907  -2.576  1.00 10.00      B   
ATOM    888 HD21 ASN    28      28.995 -10.069  -2.188  1.00 10.00      B   
ATOM    889 HD22 ASN    28      29.756 -10.965  -3.456  1.00 10.00      B   
ATOM    890  C   ASN    28      27.438 -13.127   1.372  1.00 10.00      B   
ATOM    891  O   ASN    28      28.117 -13.779   2.163  1.00 10.00      B   
ATOM    892  N   TRP    29      26.411 -12.371   1.740  1.00 10.00      B   
ATOM    893  HN  TRP    29      25.907 -11.884   1.049  1.00 10.00      B   
ATOM    894  CA  TRP    29      26.006 -12.228   3.132  1.00 10.00      B   
ATOM    895  CB  TRP    29      24.805 -11.281   3.239  1.00 10.00      B   
ATOM    896  CG  TRP    29      24.241 -11.162   4.621  1.00 10.00      B   
ATOM    897  CD1 TRP    29      24.813 -10.535   5.690  1.00 10.00      B   
ATOM    898  CD2 TRP    29      22.991 -11.687   5.086  1.00 10.00      B   
ATOM    899  NE1 TRP    29      23.998 -10.635   6.790  1.00 10.00      B   
ATOM    900  HE1 TRP    29      24.191 -10.263   7.680  1.00 10.00      B   
ATOM    901  CE2 TRP    29      22.874 -11.338   6.446  1.00 10.00      B   
ATOM    902  CE3 TRP    29      21.958 -12.415   4.485  1.00 10.00      B   
ATOM    903  CZ2 TRP    29      21.770 -11.696   7.214  1.00 10.00      B   
ATOM    904  CZ3 TRP    29      20.862 -12.770   5.251  1.00 10.00      B   
ATOM    905  CH2 TRP    29      20.775 -12.408   6.600  1.00 10.00      B   
ATOM    906  C   TRP    29      25.684 -13.581   3.762  1.00 10.00      B   
ATOM    907  O   TRP    29      26.200 -13.910   4.831  1.00 10.00      B   
ATOM    908  N   GLU    30      24.845 -14.365   3.092  1.00 10.00      B   
ATOM    909  HN  GLU    30      24.467 -14.047   2.241  1.00 10.00      B   
ATOM    910  CA  GLU    30      24.465 -15.680   3.597  1.00 10.00      B   
ATOM    911  CB  GLU    30      23.408 -16.332   2.705  1.00 10.00      B   
ATOM    912  CG  GLU    30      22.065 -15.618   2.722  1.00 10.00      B   
ATOM    913  CD  GLU    30      20.916 -16.515   2.310  1.00 10.00      B   
ATOM    914  OE1 GLU    30      20.969 -17.093   1.202  1.00 10.00      B   
ATOM    915  OE2 GLU    30      19.954 -16.653   3.093  1.00 10.00      B   
ATOM    916  C   GLU    30      25.678 -16.591   3.746  1.00 10.00      B   
ATOM    917  O   GLU    30      25.845 -17.253   4.771  1.00 10.00      B   
ATOM    918  N   THR    31      26.537 -16.598   2.733  1.00 10.00      B   
ATOM    919  HN  THR    31      26.356 -16.036   1.950  1.00 10.00      B   
ATOM    920  CA  THR    31      27.737 -17.425   2.756  1.00 10.00      B   
ATOM    921  CB  THR    31      28.472 -17.384   1.401  1.00 10.00      B   
ATOM    922  OG1 THR    31      27.525 -17.598   0.342  1.00 10.00      B   
ATOM    923  HG1 THR    31      26.964 -16.815   0.246  1.00 10.00      B   
ATOM    924  CG2 THR    31      29.539 -18.468   1.336  1.00 10.00      B   
ATOM    925  C   THR    31      28.682 -16.999   3.886  1.00 10.00      B   
ATOM    926  O   THR    31      29.248 -17.839   4.587  1.00 10.00      B   
ATOM    927  N   LEU    32      28.825 -15.691   4.075  1.00 10.00      B   
ATOM    928  HN  LEU    32      28.340 -15.065   3.488  1.00 10.00      B   
ATOM    929  CA  LEU    32      29.690 -15.157   5.122  1.00 10.00      B   
ATOM    930  CB  LEU    32      29.827 -13.641   4.979  1.00 10.00      B   
ATOM    931  CG  LEU    32      30.813 -13.149   3.921  1.00 10.00      B   
ATOM    932  CD1 LEU    32      30.701 -11.642   3.749  1.00 10.00      B   
ATOM    933  CD2 LEU    32      32.232 -13.539   4.298  1.00 10.00      B   
ATOM    934  C   LEU    32      29.145 -15.492   6.504  1.00 10.00      B   
ATOM    935  O   LEU    32      29.894 -15.862   7.411  1.00 10.00      B   
ATOM    936  N   ASN    33      27.835 -15.356   6.653  1.00 10.00      B   
ATOM    937  HN  ASN    33      27.296 -15.048   5.887  1.00 10.00      B   
ATOM    938  CA  ASN    33      27.167 -15.639   7.919  1.00 10.00      B   
ATOM    939  CB  ASN    33      25.695 -15.226   7.841  1.00 10.00      B   
ATOM    940  CG  ASN    33      25.314 -14.182   8.874  1.00 10.00      B   
ATOM    941  OD1 ASN    33      26.154 -13.405   9.337  1.00 10.00      B   
ATOM    942  ND2 ASN    33      24.039 -14.150   9.235  1.00 10.00      B   
ATOM    943 HD21 ASN    33      23.421 -14.794   8.818  1.00 10.00      B   
ATOM    944 HD22 ASN    33      23.756 -13.477   9.892  1.00 10.00      B   
ATOM    945  C   ASN    33      27.275 -17.115   8.275  1.00 10.00      B   
ATOM    946  O   ASN    33      27.482 -17.472   9.438  1.00 10.00      B   
ATOM    947  N   ASP    34      27.142 -17.965   7.267  1.00 10.00      B   
ATOM    948  HN  ASP    34      26.982 -17.613   6.362  1.00 10.00      B   
ATOM    949  CA  ASP    34      27.217 -19.408   7.458  1.00 10.00      B   
ATOM    950  CB  ASP    34      26.661 -20.131   6.233  1.00 10.00      B   
ATOM    951  CG  ASP    34      26.859 -21.630   6.299  1.00 10.00      B   
ATOM    952  OD1 ASP    34      26.238 -22.276   7.172  1.00 10.00      B   
ATOM    953  OD2 ASP    34      27.620 -22.166   5.465  1.00 10.00      B   
ATOM    954  C   ASP    34      28.645 -19.867   7.736  1.00 10.00      B   
ATOM    955  O   ASP    34      28.878 -20.679   8.634  1.00 10.00      B   
ATOM    956  N   ASN    35      29.599 -19.327   6.976  1.00 10.00      B   
ATOM    957  HN  ASN    35      29.346 -18.673   6.285  1.00 10.00      B   
ATOM    958  CA  ASN    35      31.010 -19.686   7.130  1.00 10.00      B   
ATOM    959  CB  ASN    35      31.886 -18.910   6.143  1.00 10.00      B   
ATOM    960  CG  ASN    35      32.524 -19.808   5.100  1.00 10.00      B   
ATOM    961  OD1 ASN    35      32.794 -20.982   5.353  1.00 10.00      B   
ATOM    962  ND2 ASN    35      32.769 -19.267   3.915  1.00 10.00      B   
ATOM    963 HD21 ASN    35      32.527 -18.323   3.772  1.00 10.00      B   
ATOM    964 HD22 ASN    35      33.179 -19.829   3.226  1.00 10.00      B   
ATOM    965  C   ASN    35      31.493 -19.457   8.555  1.00 10.00      B   
ATOM    966  O   ASN    35      32.317 -20.211   9.074  1.00 10.00      B   
ATOM    967  N   LEU    36      30.957 -18.420   9.186  1.00 10.00      B   
ATOM    968  HN  LEU    36      30.303 -17.863   8.713  1.00 10.00      B   
ATOM    969  CA  LEU    36      31.315 -18.078  10.555  1.00 10.00      B   
ATOM    970  CB  LEU    36      30.609 -16.784  10.970  1.00 10.00      B   
ATOM    971  CG  LEU    36      30.954 -16.230  12.353  1.00 10.00      B   
ATOM    972  CD1 LEU    36      32.415 -15.817  12.414  1.00 10.00      B   
ATOM    973  CD2 LEU    36      30.053 -15.056  12.697  1.00 10.00      B   
ATOM    974  C   LEU    36      30.949 -19.209  11.516  1.00 10.00      B   
ATOM    975  O   LEU    36      31.696 -19.512  12.447  1.00 10.00      B   
ATOM    976  N   LYS    37      29.812 -19.849  11.263  1.00 10.00      B   
ATOM    977  HN  LYS    37      29.283 -19.589  10.480  1.00 10.00      B   
ATOM    978  CA  LYS    37      29.335 -20.941  12.106  1.00 10.00      B   
ATOM    979  CB  LYS    37      27.909 -21.334  11.720  1.00 10.00      B   
ATOM    980  CG  LYS    37      26.895 -20.213  11.867  1.00 10.00      B   
ATOM    981  CD  LYS    37      25.494 -20.701  11.559  1.00 10.00      B   
ATOM    982  CE  LYS    37      24.488 -19.567  11.639  1.00 10.00      B   
ATOM    983  NZ  LYS    37      23.113 -20.017  11.296  1.00 10.00      B   
ATOM    984  HZ1 LYS    37      22.768 -20.694  12.008  1.00 10.00      B   
ATOM    985  HZ2 LYS    37      23.112 -20.479  10.365  1.00 10.00      B   
ATOM    986  HZ3 LYS    37      22.468 -19.203  11.266  1.00 10.00      B   
ATOM    987  C   LYS    37      30.253 -22.153  12.007  1.00 10.00      B   
ATOM    988  O   LYS    37      30.404 -22.917  12.963  1.00 10.00      B   
ATOM    989  N   VAL    38      30.864 -22.325  10.842  1.00 10.00      B   
ATOM    990  HN  VAL    38      30.688 -21.690  10.114  1.00 10.00      B   
ATOM    991  CA  VAL    38      31.779 -23.437  10.614  1.00 10.00      B   
ATOM    992  CB  VAL    38      32.146 -23.583   9.120  1.00 10.00      B   
ATOM    993  CG1 VAL    38      32.887 -24.889   8.875  1.00 10.00      B   
ATOM    994  CG2 VAL    38      30.900 -23.509   8.249  1.00 10.00      B   
ATOM    995  C   VAL    38      33.050 -23.250  11.442  1.00 10.00      B   
ATOM    996  O   VAL    38      33.648 -24.222  11.913  1.00 10.00      B   
ATOM    997  N   ILE    39      33.444 -21.993  11.625  1.00 10.00      B   
ATOM    998  HN  ILE    39      32.923 -21.266  11.219  1.00 10.00      B   
ATOM    999  CA  ILE    39      34.629 -21.662  12.406  1.00 10.00      B   
ATOM   1000  CB  ILE    39      35.102 -20.217  12.135  1.00 10.00      B   
ATOM   1001  CG1 ILE    39      35.354 -20.015  10.639  1.00 10.00      B   
ATOM   1002  CG2 ILE    39      36.356 -19.897  12.938  1.00 10.00      B   
ATOM   1003  CD1 ILE    39      35.792 -18.615  10.269  1.00 10.00      B   
ATOM   1004  C   ILE    39      34.349 -21.831  13.896  1.00 10.00      B   
ATOM   1005  O   ILE    39      35.212 -22.282  14.648  1.00 10.00      B   
ATOM   1006  N   GLU    40      33.126 -21.494  14.307  1.00 10.00      B   
ATOM   1007  HN  GLU    40      32.481 -21.150  13.650  1.00 10.00      B   
ATOM   1008  CA  GLU    40      32.720 -21.606  15.710  1.00 10.00      B   
ATOM   1009  CB  GLU    40      31.227 -21.322  15.859  1.00 10.00      B   
ATOM   1010  CG  GLU    40      30.828 -19.868  15.709  1.00 10.00      B   
ATOM   1011  CD  GLU    40      29.339 -19.674  15.910  1.00 10.00      B   
ATOM   1012  OE1 GLU    40      28.564 -19.978  14.981  1.00 10.00      B   
ATOM   1013  OE2 GLU    40      28.931 -19.231  17.004  1.00 10.00      B   
ATOM   1014  C   GLU    40      33.003 -22.996  16.267  1.00 10.00      B   
ATOM   1015  O   GLU    40      33.460 -23.143  17.402  1.00 10.00      B   
ATOM   1016  N   LYS    41      32.737 -24.013  15.459  1.00 10.00      B   
ATOM   1017  HN  LYS    41      32.391 -23.832  14.558  1.00 10.00      B   
ATOM   1018  CA  LYS    41      32.939 -25.391  15.879  1.00 10.00      B   
ATOM   1019  CB  LYS    41      31.657 -26.196  15.653  1.00 10.00      B   
ATOM   1020  CG  LYS    41      30.438 -25.607  16.343  1.00 10.00      B   
ATOM   1021  CD  LYS    41      29.166 -26.333  15.948  1.00 10.00      B   
ATOM   1022  CE  LYS    41      27.945 -25.660  16.552  1.00 10.00      B   
ATOM   1023  NZ  LYS    41      26.687 -26.352  16.175  1.00 10.00      B   
ATOM   1024  HZ1 LYS    41      26.558 -26.329  15.144  1.00 10.00      B   
ATOM   1025  HZ2 LYS    41      25.874 -25.885  16.621  1.00 10.00      B   
ATOM   1026  HZ3 LYS    41      26.715 -27.341  16.487  1.00 10.00      B   
ATOM   1027  C   LYS    41      34.115 -26.043  15.159  1.00 10.00      B   
ATOM   1028  O   LYS    41      34.203 -27.270  15.089  1.00 10.00      B   
ATOM   1029  N   ALA    42      35.017 -25.220  14.631  1.00 10.00      B   
ATOM   1030  HN  ALA    42      34.894 -24.249  14.726  1.00 10.00      B   
ATOM   1031  CA  ALA    42      36.192 -25.724  13.924  1.00 10.00      B   
ATOM   1032  CB  ALA    42      36.948 -24.586  13.259  1.00 10.00      B   
ATOM   1033  C   ALA    42      37.102 -26.480  14.884  1.00 10.00      B   
ATOM   1034  O   ALA    42      37.204 -26.130  16.062  1.00 10.00      B   
ATOM   1035  N   ASP    43      37.763 -27.512  14.387  1.00 10.00      B   
ATOM   1036  HN  ASP    43      37.661 -27.738  13.435  1.00 10.00      B   
ATOM   1037  CA  ASP    43      38.641 -28.318  15.224  1.00 10.00      B   
ATOM   1038  CB  ASP    43      38.183 -29.772  15.237  1.00 10.00      B   
ATOM   1039  CG  ASP    43      37.543 -30.155  16.550  1.00 10.00      B   
ATOM   1040  OD1 ASP    43      38.272 -30.280  17.557  1.00 10.00      B   
ATOM   1041  OD2 ASP    43      36.307 -30.330  16.584  1.00 10.00      B   
ATOM   1042  C   ASP    43      40.093 -28.236  14.788  1.00 10.00      B   
ATOM   1043  O   ASP    43      40.995 -28.134  15.622  1.00 10.00      B   
ATOM   1044  N   ASN    44      40.320 -28.270  13.487  1.00 10.00      B   
ATOM   1045  HN  ASN    44      39.561 -28.319  12.863  1.00 10.00      B   
ATOM   1046  CA  ASN    44      41.676 -28.218  12.961  1.00 10.00      B   
ATOM   1047  CB  ASN    44      41.878 -29.255  11.849  1.00 10.00      B   
ATOM   1048  CG  ASN    44      41.638 -30.674  12.330  1.00 10.00      B   
ATOM   1049  OD1 ASN    44      42.514 -31.301  12.928  1.00 10.00      B   
ATOM   1050  ND2 ASN    44      40.448 -31.190  12.070  1.00 10.00      B   
ATOM   1051 HD21 ASN    44      39.800 -30.639  11.585  1.00 10.00      B   
ATOM   1052 HD22 ASN    44      40.257 -32.101  12.379  1.00 10.00      B   
ATOM   1053  C   ASN    44      42.029 -26.822  12.470  1.00 10.00      B   
ATOM   1054  O   ASN    44      41.167 -26.088  11.979  1.00 10.00      B   
ATOM   1055  N   ALA    45      43.301 -26.465  12.609  1.00 10.00      B   
ATOM   1056  HN  ALA    45      43.929 -27.102  13.017  1.00 10.00      B   
ATOM   1057  CA  ALA    45      43.801 -25.162  12.187  1.00 10.00      B   
ATOM   1058  CB  ALA    45      45.287 -25.049  12.496  1.00 10.00      B   
ATOM   1059  C   ALA    45      43.548 -24.929  10.702  1.00 10.00      B   
ATOM   1060  O   ALA    45      43.216 -23.817  10.283  1.00 10.00      B   
ATOM   1061  N   ALA    46      43.689 -25.989   9.917  1.00 10.00      B   
ATOM   1062  HN  ALA    46      43.953 -26.847  10.319  1.00 10.00      B   
ATOM   1063  CA  ALA    46      43.478 -25.913   8.479  1.00 10.00      B   
ATOM   1064  CB  ALA    46      43.829 -27.232   7.813  1.00 10.00      B   
ATOM   1065  C   ALA    46      42.046 -25.521   8.152  1.00 10.00      B   
ATOM   1066  O   ALA    46      41.805 -24.802   7.186  1.00 10.00      B   
ATOM   1067  N   GLN    47      41.104 -25.975   8.976  1.00 10.00      B   
ATOM   1068  HN  GLN    47      41.369 -26.522   9.745  1.00 10.00      B   
ATOM   1069  CA  GLN    47      39.691 -25.673   8.771  1.00 10.00      B   
ATOM   1070  CB  GLN    47      38.825 -26.496   9.726  1.00 10.00      B   
ATOM   1071  CG  GLN    47      38.827 -27.989   9.441  1.00 10.00      B   
ATOM   1072  CD  GLN    47      38.132 -28.789  10.524  1.00 10.00      B   
ATOM   1073  OE1 GLN    47      38.162 -28.424  11.701  1.00 10.00      B   
ATOM   1074  NE2 GLN    47      37.508 -29.886  10.140  1.00 10.00      B   
ATOM   1075 HE21 GLN    47      37.531 -30.125   9.187  1.00 10.00      B   
ATOM   1076 HE22 GLN    47      37.037 -30.415  10.820  1.00 10.00      B   
ATOM   1077  C   GLN    47      39.423 -24.187   8.973  1.00 10.00      B   
ATOM   1078  O   GLN    47      38.626 -23.583   8.251  1.00 10.00      B   
ATOM   1079  N   VAL    48      40.101 -23.602   9.955  1.00 10.00      B   
ATOM   1080  HN  VAL    48      40.721 -24.140  10.494  1.00 10.00      B   
ATOM   1081  CA  VAL    48      39.947 -22.185  10.252  1.00 10.00      B   
ATOM   1082  CB  VAL    48      40.628 -21.807  11.584  1.00 10.00      B   
ATOM   1083  CG1 VAL    48      40.245 -20.393  11.998  1.00 10.00      B   
ATOM   1084  CG2 VAL    48      40.268 -22.801  12.677  1.00 10.00      B   
ATOM   1085  C   VAL    48      40.546 -21.351   9.125  1.00 10.00      B   
ATOM   1086  O   VAL    48      39.910 -20.433   8.610  1.00 10.00      B   
ATOM   1087  N   LYS    49      41.764 -21.704   8.731  1.00 10.00      B   
ATOM   1088  HN  LYS    49      42.206 -22.459   9.179  1.00 10.00      B   
ATOM   1089  CA  LYS    49      42.467 -21.008   7.658  1.00 10.00      B   
ATOM   1090  CB  LYS    49      43.875 -21.596   7.501  1.00 10.00      B   
ATOM   1091  CG  LYS    49      44.738 -20.904   6.460  1.00 10.00      B   
ATOM   1092  CD  LYS    49      46.138 -21.494   6.426  1.00 10.00      B   
ATOM   1093  CE  LYS    49      47.000 -20.820   5.372  1.00 10.00      B   
ATOM   1094  NZ  LYS    49      47.289 -19.402   5.704  1.00 10.00      B   
ATOM   1095  HZ1 LYS    49      46.426 -18.830   5.613  1.00 10.00      B   
ATOM   1096  HZ2 LYS    49      48.012 -19.025   5.059  1.00 10.00      B   
ATOM   1097  HZ3 LYS    49      47.642 -19.327   6.680  1.00 10.00      B   
ATOM   1098  C   LYS    49      41.697 -21.132   6.346  1.00 10.00      B   
ATOM   1099  O   LYS    49      41.631 -20.189   5.552  1.00 10.00      B   
ATOM   1100  N   ASP    50      41.097 -22.298   6.142  1.00 10.00      B   
ATOM   1101  HN  ASP    50      41.175 -22.999   6.826  1.00 10.00      B   
ATOM   1102  CA  ASP    50      40.329 -22.577   4.936  1.00 10.00      B   
ATOM   1103  CB  ASP    50      39.889 -24.043   4.924  1.00 10.00      B   
ATOM   1104  CG  ASP    50      39.644 -24.576   3.529  1.00 10.00      B   
ATOM   1105  OD1 ASP    50      40.596 -24.587   2.719  1.00 10.00      B   
ATOM   1106  OD2 ASP    50      38.507 -25.001   3.242  1.00 10.00      B   
ATOM   1107  C   ASP    50      39.110 -21.667   4.848  1.00 10.00      B   
ATOM   1108  O   ASP    50      38.821 -21.099   3.793  1.00 10.00      B   
ATOM   1109  N   ALA    51      38.414 -21.519   5.969  1.00 10.00      B   
ATOM   1110  HN  ALA    51      38.705 -21.996   6.776  1.00 10.00      B   
ATOM   1111  CA  ALA    51      37.222 -20.679   6.031  1.00 10.00      B   
ATOM   1112  CB  ALA    51      36.419 -20.987   7.285  1.00 10.00      B   
ATOM   1113  C   ALA    51      37.577 -19.195   5.975  1.00 10.00      B   
ATOM   1114  O   ALA    51      36.928 -18.421   5.271  1.00 10.00      B   
ATOM   1115  N   LEU    52      38.615 -18.806   6.714  1.00 10.00      B   
ATOM   1116  HN  LEU    52      39.092 -19.477   7.256  1.00 10.00      B   
ATOM   1117  CA  LEU    52      39.063 -17.414   6.755  1.00 10.00      B   
ATOM   1118  CB  LEU    52      40.308 -17.280   7.633  1.00 10.00      B   
ATOM   1119  CG  LEU    52      40.058 -17.031   9.119  1.00 10.00      B   
ATOM   1120  CD1 LEU    52      41.311 -17.321   9.927  1.00 10.00      B   
ATOM   1121  CD2 LEU    52      39.602 -15.599   9.345  1.00 10.00      B   
ATOM   1122  C   LEU    52      39.353 -16.871   5.360  1.00 10.00      B   
ATOM   1123  O   LEU    52      38.940 -15.762   5.019  1.00 10.00      B   
ATOM   1124  N   THR    53      40.055 -17.662   4.558  1.00 10.00      B   
ATOM   1125  HN  THR    53      40.357 -18.536   4.891  1.00 10.00      B   
ATOM   1126  CA  THR    53      40.395 -17.266   3.201  1.00 10.00      B   
ATOM   1127  CB  THR    53      41.258 -18.343   2.512  1.00 10.00      B   
ATOM   1128  OG1 THR    53      42.341 -18.704   3.387  1.00 10.00      B   
ATOM   1129  HG1 THR    53      42.067 -19.443   3.950  1.00 10.00      B   
ATOM   1130  CG2 THR    53      41.827 -17.819   1.201  1.00 10.00      B   
ATOM   1131  C   THR    53      39.134 -16.987   2.376  1.00 10.00      B   
ATOM   1132  O   THR    53      39.067 -16.003   1.636  1.00 10.00      B   
ATOM   1133  N   LYS    54      38.127 -17.838   2.542  1.00 10.00      B   
ATOM   1134  HN  LYS    54      38.232 -18.585   3.169  1.00 10.00      B   
ATOM   1135  CA  LYS    54      36.868 -17.685   1.823  1.00 10.00      B   
ATOM   1136  CB  LYS    54      35.984 -18.918   2.024  1.00 10.00      B   
ATOM   1137  CG  LYS    54      36.046 -19.936   0.896  1.00 10.00      B   
ATOM   1138  CD  LYS    54      34.951 -20.976   1.056  1.00 10.00      B   
ATOM   1139  CE  LYS    54      34.918 -21.959  -0.102  1.00 10.00      B   
ATOM   1140  NZ  LYS    54      33.792 -22.918   0.042  1.00 10.00      B   
ATOM   1141  HZ1 LYS    54      33.901 -23.472   0.916  1.00 10.00      B   
ATOM   1142  HZ2 LYS    54      33.767 -23.572  -0.767  1.00 10.00      B   
ATOM   1143  HZ3 LYS    54      32.888 -22.403   0.081  1.00 10.00      B   
ATOM   1144  C   LYS    54      36.121 -16.438   2.291  1.00 10.00      B   
ATOM   1145  O   LYS    54      35.525 -15.717   1.488  1.00 10.00      B   
ATOM   1146  N   MET    55      36.163 -16.191   3.595  1.00 10.00      B   
ATOM   1147  HN  MET    55      36.662 -16.805   4.181  1.00 10.00      B   
ATOM   1148  CA  MET    55      35.491 -15.038   4.181  1.00 10.00      B   
ATOM   1149  CB  MET    55      35.498 -15.115   5.712  1.00 10.00      B   
ATOM   1150  CG  MET    55      34.706 -16.282   6.279  1.00 10.00      B   
ATOM   1151  SD  MET    55      34.483 -16.175   8.064  1.00 10.00      B   
ATOM   1152  CE  MET    55      33.240 -14.891   8.173  1.00 10.00      B   
ATOM   1153  C   MET    55      36.119 -13.734   3.707  1.00 10.00      B   
ATOM   1154  O   MET    55      35.414 -12.782   3.371  1.00 10.00      B   
ATOM   1155  N   ARG    56      37.448 -13.701   3.667  1.00 10.00      B   
ATOM   1156  HN  ARG    56      37.956 -14.496   3.953  1.00 10.00      B   
ATOM   1157  CA  ARG    56      38.173 -12.513   3.223  1.00 10.00      B   
ATOM   1158  CB  ARG    56      39.683 -12.707   3.394  1.00 10.00      B   
ATOM   1159  CG  ARG    56      40.511 -11.477   3.055  1.00 10.00      B   
ATOM   1160  CD  ARG    56      41.981 -11.690   3.378  1.00 10.00      B   
ATOM   1161  NE  ARG    56      42.546 -12.822   2.645  1.00 10.00      B   
ATOM   1162  HE  ARG    56      42.288 -13.726   2.941  1.00 10.00      B   
ATOM   1163  CZ  ARG    56      43.391 -12.702   1.618  1.00 10.00      B   
ATOM   1164  NH1 ARG    56      43.775 -11.504   1.202  1.00 10.00      B   
ATOM   1165 HH11 ARG    56      43.422 -10.644   1.675  1.00 10.00      B   
ATOM   1166 HH12 ARG    56      44.435 -11.414   0.395  1.00 10.00      B   
ATOM   1167  NH2 ARG    56      43.854 -13.787   1.014  1.00 10.00      B   
ATOM   1168 HH21 ARG    56      44.516 -13.700   0.208  1.00 10.00      B   
ATOM   1169 HH22 ARG    56      43.564 -14.732   1.339  1.00 10.00      B   
ATOM   1170  C   ARG    56      37.844 -12.193   1.768  1.00 10.00      B   
ATOM   1171  O   ARG    56      37.714 -11.028   1.388  1.00 10.00      B   
ATOM   1172  N   ALA    57      37.705 -13.236   0.963  1.00 10.00      B   
ATOM   1173  HN  ALA    57      37.828 -14.140   1.329  1.00 10.00      B   
ATOM   1174  CA  ALA    57      37.387 -13.079  -0.450  1.00 10.00      B   
ATOM   1175  CB  ALA    57      37.570 -14.403  -1.177  1.00 10.00      B   
ATOM   1176  C   ALA    57      35.964 -12.566  -0.638  1.00 10.00      B   
ATOM   1177  O   ALA    57      35.724 -11.627  -1.401  1.00 10.00      B   
ATOM   1178  N   ALA    58      35.026 -13.183   0.066  1.00 10.00      B   
ATOM   1179  HN  ALA    58      35.284 -13.922   0.660  1.00 10.00      B   
ATOM   1180  CA  ALA    58      33.624 -12.801  -0.026  1.00 10.00      B   
ATOM   1181  CB  ALA    58      32.744 -13.782   0.729  1.00 10.00      B   
ATOM   1182  C   ALA    58      33.392 -11.375   0.463  1.00 10.00      B   
ATOM   1183  O   ALA    58      32.648 -10.618  -0.156  1.00 10.00      B   
ATOM   1184  N   ALA    59      34.044 -11.012   1.563  1.00 10.00      B   
ATOM   1185  HN  ALA    59      34.631 -11.663   2.009  1.00 10.00      B   
ATOM   1186  CA  ALA    59      33.909  -9.675   2.131  1.00 10.00      B   
ATOM   1187  CB  ALA    59      34.677  -9.579   3.441  1.00 10.00      B   
ATOM   1188  C   ALA    59      34.392  -8.615   1.144  1.00 10.00      B   
ATOM   1189  O   ALA    59      33.785  -7.552   1.010  1.00 10.00      B   
ATOM   1190  N   LEU    60      35.474  -8.924   0.441  1.00 10.00      B   
ATOM   1191  HN  LEU    60      35.907  -9.793   0.584  1.00 10.00      B   
ATOM   1192  CA  LEU    60      36.039  -8.005  -0.535  1.00 10.00      B   
ATOM   1193  CB  LEU    60      37.423  -8.484  -0.975  1.00 10.00      B   
ATOM   1194  CG  LEU    60      38.114  -7.641  -2.046  1.00 10.00      B   
ATOM   1195  CD1 LEU    60      38.726  -6.388  -1.440  1.00 10.00      B   
ATOM   1196  CD2 LEU    60      39.160  -8.462  -2.782  1.00 10.00      B   
ATOM   1197  C   LEU    60      35.124  -7.865  -1.749  1.00 10.00      B   
ATOM   1198  O   LEU    60      34.941  -6.767  -2.278  1.00 10.00      B   
ATOM   1199  N   ASP    61      34.546  -8.978  -2.184  1.00 10.00      B   
ATOM   1200  HN  ASP    61      34.721  -9.826  -1.718  1.00 10.00      B   
ATOM   1201  CA  ASP    61      33.657  -8.968  -3.342  1.00 10.00      B   
ATOM   1202  CB  ASP    61      33.432 -10.379  -3.885  1.00 10.00      B   
ATOM   1203  CG  ASP    61      34.029 -10.562  -5.266  1.00 10.00      B   
ATOM   1204  OD1 ASP    61      35.040  -9.891  -5.579  1.00 10.00      B   
ATOM   1205  OD2 ASP    61      33.498 -11.376  -6.051  1.00 10.00      B   
ATOM   1206  C   ASP    61      32.332  -8.296  -3.016  1.00 10.00      B   
ATOM   1207  O   ASP    61      31.746  -7.617  -3.858  1.00 10.00      B   
ATOM   1208  N   ALA    62      31.868  -8.479  -1.786  1.00 10.00      B   
ATOM   1209  HN  ALA    62      32.372  -9.049  -1.163  1.00 10.00      B   
ATOM   1210  CA  ALA    62      30.617  -7.875  -1.344  1.00 10.00      B   
ATOM   1211  CB  ALA    62      30.169  -8.480  -0.024  1.00 10.00      B   
ATOM   1212  C   ALA    62      30.763  -6.360  -1.219  1.00 10.00      B   
ATOM   1213  O   ALA    62      29.780  -5.623  -1.277  1.00 10.00      B   
ATOM   1214  N   GLN    63      32.002  -5.909  -1.054  1.00 10.00      B   
ATOM   1215  HN  GLN    63      32.736  -6.556  -1.002  1.00 10.00      B   
ATOM   1216  CA  GLN    63      32.308  -4.487  -0.930  1.00 10.00      B   
ATOM   1217  CB  GLN    63      33.768  -4.316  -0.490  1.00 10.00      B   
ATOM   1218  CG  GLN    63      34.144  -2.921  -0.016  1.00 10.00      B   
ATOM   1219  CD  GLN    63      35.638  -2.771   0.211  1.00 10.00      B   
ATOM   1220  OE1 GLN    63      36.450  -3.411  -0.463  1.00 10.00      B   
ATOM   1221  NE2 GLN    63      36.013  -1.929   1.162  1.00 10.00      B   
ATOM   1222 HE21 GLN    63      35.314  -1.453   1.663  1.00 10.00      B   
ATOM   1223 HE22 GLN    63      36.978  -1.814   1.333  1.00 10.00      B   
ATOM   1224  C   GLN    63      32.069  -3.765  -2.260  1.00 10.00      B   
ATOM   1225  O   GLN    63      32.016  -2.537  -2.314  1.00 10.00      B   
ATOM   1226  N   LYS    64      31.918  -4.542  -3.330  1.00 10.00      B   
ATOM   1227  HN  LYS    64      31.968  -5.517  -3.221  1.00 10.00      B   
ATOM   1228  CA  LYS    64      31.686  -3.994  -4.662  1.00 10.00      B   
ATOM   1229  CB  LYS    64      32.418  -4.835  -5.711  1.00 10.00      B   
ATOM   1230  CG  LYS    64      33.893  -5.055  -5.423  1.00 10.00      B   
ATOM   1231  CD  LYS    64      34.445  -6.206  -6.248  1.00 10.00      B   
ATOM   1232  CE  LYS    64      35.876  -6.535  -5.859  1.00 10.00      B   
ATOM   1233  NZ  LYS    64      36.358  -7.769  -6.532  1.00 10.00      B   
ATOM   1234  HZ1 LYS    64      36.209  -7.698  -7.558  1.00 10.00      B   
ATOM   1235  HZ2 LYS    64      35.837  -8.602  -6.173  1.00 10.00      B   
ATOM   1236  HZ3 LYS    64      37.371  -7.904  -6.349  1.00 10.00      B   
ATOM   1237  C   LYS    64      30.196  -3.965  -4.992  1.00 10.00      B   
ATOM   1238  O   LYS    64      29.806  -3.664  -6.122  1.00 10.00      B   
ATOM   1239  N   ALA    65      29.364  -4.281  -4.009  1.00 10.00      B   
ATOM   1240  HN  ALA    65      29.726  -4.503  -3.124  1.00 10.00      B   
ATOM   1241  CA  ALA    65      27.921  -4.295  -4.212  1.00 10.00      B   
ATOM   1242  CB  ALA    65      27.280  -5.418  -3.412  1.00 10.00      B   
ATOM   1243  C   ALA    65      27.299  -2.948  -3.856  1.00 10.00      B   
ATOM   1244  O   ALA    65      28.004  -1.995  -3.518  1.00 10.00      B   
ATOM   1245  N   THR    66      25.980  -2.871  -3.955  1.00 10.00      B   
ATOM   1246  HN  THR    66      25.477  -3.663  -4.238  1.00 10.00      B   
ATOM   1247  CA  THR    66      25.251  -1.651  -3.640  1.00 10.00      B   
ATOM   1248  CB  THR    66      24.627  -1.033  -4.908  1.00 10.00      B   
ATOM   1249  OG1 THR    66      25.555  -1.149  -5.996  1.00 10.00      B   
ATOM   1250  HG1 THR    66      26.309  -1.674  -5.712  1.00 10.00      B   
ATOM   1251  CG2 THR    66      24.301   0.436  -4.682  1.00 10.00      B   
ATOM   1252  C   THR    66      24.147  -1.954  -2.632  1.00 10.00      B   
ATOM   1253  O   THR    66      23.203  -2.682  -2.938  1.00 10.00      B   
ATOM   1254  N   PRO    67      24.267  -1.419  -1.411  1.00 10.00      B   
ATOM   1255  CA  PRO    67      23.276  -1.634  -0.352  1.00 10.00      B   
ATOM   1256  CB  PRO    67      23.849  -0.868   0.844  1.00 10.00      B   
ATOM   1257  CG  PRO    67      24.820   0.099   0.258  1.00 10.00      B   
ATOM   1258  CD  PRO    67      25.376  -0.563  -0.966  1.00 10.00      B   
ATOM   1259  C   PRO    67      21.893  -1.099  -0.744  1.00 10.00      B   
ATOM   1260  O   PRO    67      21.783  -0.048  -1.375  1.00 10.00      B   
ATOM   1261  N   PRO    68      20.826  -1.820  -0.354  1.00 10.00      B   
ATOM   1262  CA  PRO    68      19.433  -1.465  -0.681  1.00 10.00      B   
ATOM   1263  CB  PRO    68      18.592  -2.449   0.145  1.00 10.00      B   
ATOM   1264  CG  PRO    68      19.543  -3.079   1.107  1.00 10.00      B   
ATOM   1265  CD  PRO    68      20.888  -3.049   0.445  1.00 10.00      B   
ATOM   1266  C   PRO    68      19.052  -0.023  -0.342  1.00 10.00      B   
ATOM   1267  O   PRO    68      18.361   0.640  -1.115  1.00 10.00      B   
ATOM   1268  N   LYS    69      19.514   0.467   0.800  1.00 10.00      B   
ATOM   1269  HN  LYS    69      20.076  -0.098   1.371  1.00 10.00      B   
ATOM   1270  CA  LYS    69      19.199   1.826   1.231  1.00 10.00      B   
ATOM   1271  CB  LYS    69      19.496   1.990   2.729  1.00 10.00      B   
ATOM   1272  CG  LYS    69      18.849   3.200   3.383  1.00 10.00      B   
ATOM   1273  CD  LYS    69      19.211   3.294   4.860  1.00 10.00      B   
ATOM   1274  CE  LYS    69      20.646   3.762   5.055  1.00 10.00      B   
ATOM   1275  NZ  LYS    69      21.034   3.813   6.492  1.00 10.00      B   
ATOM   1276  HZ1 LYS    69      20.319   4.330   7.043  1.00 10.00      B   
ATOM   1277  HZ2 LYS    69      21.946   4.298   6.600  1.00 10.00      B   
ATOM   1278  HZ3 LYS    69      21.121   2.848   6.877  1.00 10.00      B   
ATOM   1279  C   LYS    69      19.953   2.875   0.406  1.00 10.00      B   
ATOM   1280  O   LYS    69      19.683   4.072   0.513  1.00 10.00      B   
ATOM   1281  N   LEU    70      20.882   2.429  -0.430  1.00 10.00      B   
ATOM   1282  HN  LEU    70      21.042   1.462  -0.504  1.00 10.00      B   
ATOM   1283  CA  LEU    70      21.665   3.340  -1.255  1.00 10.00      B   
ATOM   1284  CB  LEU    70      23.134   3.327  -0.822  1.00 10.00      B   
ATOM   1285  CG  LEU    70      23.428   3.767   0.614  1.00 10.00      B   
ATOM   1286  CD1 LEU    70      24.922   3.727   0.884  1.00 10.00      B   
ATOM   1287  CD2 LEU    70      22.872   5.158   0.877  1.00 10.00      B   
ATOM   1288  C   LEU    70      21.558   2.987  -2.734  1.00 10.00      B   
ATOM   1289  O   LEU    70      22.409   3.370  -3.534  1.00 10.00      B   
ATOM   1290  N   GLU    71      20.495   2.277  -3.094  1.00 10.00      B   
ATOM   1291  HN  GLU    71      19.843   2.018  -2.409  1.00 10.00      B   
ATOM   1292  CA  GLU    71      20.275   1.861  -4.479  1.00 10.00      B   
ATOM   1293  CB  GLU    71      19.099   0.890  -4.560  1.00 10.00      B   
ATOM   1294  CG  GLU    71      19.422  -0.507  -4.063  1.00 10.00      B   
ATOM   1295  CD  GLU    71      19.837  -1.441  -5.179  1.00 10.00      B   
ATOM   1296  OE1 GLU    71      20.708  -1.060  -5.993  1.00 10.00      B   
ATOM   1297  OE2 GLU    71      19.287  -2.562  -5.251  1.00 10.00      B   
ATOM   1298  C   GLU    71      20.037   3.049  -5.409  1.00 10.00      B   
ATOM   1299  O   GLU    71      20.304   2.972  -6.609  1.00 10.00      B   
ATOM   1300  N   ASP    72      19.544   4.143  -4.849  1.00 10.00      B   
ATOM   1301  HN  ASP    72      19.373   4.147  -3.882  1.00 10.00      B   
ATOM   1302  CA  ASP    72      19.261   5.346  -5.629  1.00 10.00      B   
ATOM   1303  CB  ASP    72      18.075   6.112  -5.027  1.00 10.00      B   
ATOM   1304  CG  ASP    72      17.428   7.074  -6.007  1.00 10.00      B   
ATOM   1305  OD1 ASP    72      16.682   6.609  -6.895  1.00 10.00      B   
ATOM   1306  OD2 ASP    72      17.654   8.298  -5.892  1.00 10.00      B   
ATOM   1307  C   ASP    72      20.488   6.247  -5.694  1.00 10.00      B   
ATOM   1308  O   ASP    72      20.552   7.176  -6.500  1.00 10.00      B   
ATOM   1309  N   LYS    73      21.474   5.947  -4.861  1.00 10.00      B   
ATOM   1310  HN  LYS    73      21.381   5.164  -4.278  1.00 10.00      B   
ATOM   1311  CA  LYS    73      22.700   6.729  -4.800  1.00 10.00      B   
ATOM   1312  CB  LYS    73      23.319   6.618  -3.404  1.00 10.00      B   
ATOM   1313  CG  LYS    73      22.436   7.153  -2.290  1.00 10.00      B   
ATOM   1314  CD  LYS    73      22.513   8.666  -2.206  1.00 10.00      B   
ATOM   1315  CE  LYS    73      21.532   9.216  -1.184  1.00 10.00      B   
ATOM   1316  NZ  LYS    73      21.832  10.629  -0.828  1.00 10.00      B   
ATOM   1317  HZ1 LYS    73      22.702  10.674  -0.249  1.00 10.00      B   
ATOM   1318  HZ2 LYS    73      21.045  11.032  -0.280  1.00 10.00      B   
ATOM   1319  HZ3 LYS    73      21.970  11.196  -1.689  1.00 10.00      B   
ATOM   1320  C   LYS    73      23.706   6.268  -5.848  1.00 10.00      B   
ATOM   1321  O   LYS    73      23.420   5.379  -6.653  1.00 10.00      B   
ATOM   1322  N   SER    74      24.875   6.888  -5.844  1.00 10.00      B   
ATOM   1323  HN  SER    74      25.036   7.601  -5.191  1.00 10.00      B   
ATOM   1324  CA  SER    74      25.933   6.542  -6.777  1.00 10.00      B   
ATOM   1325  CB  SER    74      26.303   7.762  -7.623  1.00 10.00      B   
ATOM   1326  OG  SER    74      26.388   8.932  -6.825  1.00 10.00      B   
ATOM   1327  HG  SER    74      27.291   9.289  -6.876  1.00 10.00      B   
ATOM   1328  C   SER    74      27.151   6.033  -6.011  1.00 10.00      B   
ATOM   1329  O   SER    74      27.356   6.406  -4.859  1.00 10.00      B   
ATOM   1330  N   PRO    75      27.984   5.186  -6.637  1.00 10.00      B   
ATOM   1331  CA  PRO    75      29.180   4.627  -5.988  1.00 10.00      B   
ATOM   1332  CB  PRO    75      29.681   3.584  -6.991  1.00 10.00      B   
ATOM   1333  CG  PRO    75      29.139   4.026  -8.306  1.00 10.00      B   
ATOM   1334  CD  PRO    75      27.822   4.690  -8.017  1.00 10.00      B   
ATOM   1335  C   PRO    75      30.268   5.671  -5.701  1.00 10.00      B   
ATOM   1336  O   PRO    75      31.398   5.321  -5.360  1.00 10.00      B   
ATOM   1337  N   ASP    76      29.927   6.947  -5.835  1.00 10.00      B   
ATOM   1338  HN  ASP    76      29.015   7.170  -6.116  1.00 10.00      B   
ATOM   1339  CA  ASP    76      30.872   8.023  -5.581  1.00 10.00      B   
ATOM   1340  CB  ASP    76      31.209   8.778  -6.875  1.00 10.00      B   
ATOM   1341  CG  ASP    76      30.234   9.892  -7.217  1.00 10.00      B   
ATOM   1342  OD1 ASP    76      29.006   9.631  -7.273  1.00 10.00      B   
ATOM   1343  OD2 ASP    76      30.696  11.031  -7.457  1.00 10.00      B   
ATOM   1344  C   ASP    76      30.341   8.977  -4.514  1.00 10.00      B   
ATOM   1345  O   ASP    76      30.980   9.976  -4.186  1.00 10.00      B   
ATOM   1346  N   SER    77      29.179   8.652  -3.960  1.00 10.00      B   
ATOM   1347  HN  SER    77      28.724   7.828  -4.240  1.00 10.00      B   
ATOM   1348  CA  SER    77      28.566   9.483  -2.934  1.00 10.00      B   
ATOM   1349  CB  SER    77      27.043   9.292  -2.935  1.00 10.00      B   
ATOM   1350  OG  SER    77      26.664   8.085  -2.295  1.00 10.00      B   
ATOM   1351  HG  SER    77      26.169   8.301  -1.487  1.00 10.00      B   
ATOM   1352  C   SER    77      29.166   9.180  -1.555  1.00 10.00      B   
ATOM   1353  O   SER    77      29.726   8.099  -1.341  1.00 10.00      B   
ATOM   1354  N   PRO    78      29.070  10.136  -0.608  1.00 10.00      B   
ATOM   1355  CA  PRO    78      29.605   9.979   0.753  1.00 10.00      B   
ATOM   1356  CB  PRO    78      29.124  11.237   1.492  1.00 10.00      B   
ATOM   1357  CG  PRO    78      28.078  11.838   0.614  1.00 10.00      B   
ATOM   1358  CD  PRO    78      28.446  11.457  -0.789  1.00 10.00      B   
ATOM   1359  C   PRO    78      29.092   8.722   1.456  1.00 10.00      B   
ATOM   1360  O   PRO    78      29.842   8.052   2.168  1.00 10.00      B   
ATOM   1361  N   GLU    79      27.824   8.396   1.238  1.00 10.00      B   
ATOM   1362  HN  GLU    79      27.280   8.957   0.639  1.00 10.00      B   
ATOM   1363  CA  GLU    79      27.219   7.226   1.861  1.00 10.00      B   
ATOM   1364  CB  GLU    79      25.709   7.184   1.604  1.00 10.00      B   
ATOM   1365  CG  GLU    79      24.967   8.456   1.987  1.00 10.00      B   
ATOM   1366  CD  GLU    79      24.792   9.406   0.820  1.00 10.00      B   
ATOM   1367  OE1 GLU    79      25.565   9.304  -0.156  1.00 10.00      B   
ATOM   1368  OE2 GLU    79      23.879  10.258   0.870  1.00 10.00      B   
ATOM   1369  C   GLU    79      27.878   5.939   1.374  1.00 10.00      B   
ATOM   1370  O   GLU    79      28.112   5.016   2.155  1.00 10.00      B   
ATOM   1371  N   MET    80      28.191   5.887   0.084  1.00 10.00      B   
ATOM   1372  HN  MET    80      27.994   6.657  -0.491  1.00 10.00      B   
ATOM   1373  CA  MET    80      28.825   4.709  -0.493  1.00 10.00      B   
ATOM   1374  CB  MET    80      28.779   4.745  -2.021  1.00 10.00      B   
ATOM   1375  CG  MET    80      27.522   4.126  -2.613  1.00 10.00      B   
ATOM   1376  SD  MET    80      27.310   2.392  -2.156  1.00 10.00      B   
ATOM   1377  CE  MET    80      28.797   1.668  -2.845  1.00 10.00      B   
ATOM   1378  C   MET    80      30.256   4.568  -0.001  1.00 10.00      B   
ATOM   1379  O   MET    80      30.751   3.456   0.193  1.00 10.00      B   
ATOM   1380  N   LYS    81      30.919   5.702   0.207  1.00 10.00      B   
ATOM   1381  HN  LYS    81      30.474   6.559   0.022  1.00 10.00      B   
ATOM   1382  CA  LYS    81      32.290   5.699   0.701  1.00 10.00      B   
ATOM   1383  CB  LYS    81      32.844   7.126   0.770  1.00 10.00      B   
ATOM   1384  CG  LYS    81      32.850   7.868  -0.554  1.00 10.00      B   
ATOM   1385  CD  LYS    81      33.410   9.271  -0.390  1.00 10.00      B   
ATOM   1386  CE  LYS    81      33.236  10.092  -1.657  1.00 10.00      B   
ATOM   1387  NZ  LYS    81      33.908  11.415  -1.552  1.00 10.00      B   
ATOM   1388  HZ1 LYS    81      33.554  11.933  -0.721  1.00 10.00      B   
ATOM   1389  HZ2 LYS    81      33.717  11.983  -2.401  1.00 10.00      B   
ATOM   1390  HZ3 LYS    81      34.935  11.291  -1.457  1.00 10.00      B   
ATOM   1391  C   LYS    81      32.317   5.080   2.091  1.00 10.00      B   
ATOM   1392  O   LYS    81      33.205   4.289   2.420  1.00 10.00      B   
ATOM   1393  N   ASP    82      31.318   5.444   2.891  1.00 10.00      B   
ATOM   1394  HN  ASP    82      30.653   6.084   2.555  1.00 10.00      B   
ATOM   1395  CA  ASP    82      31.181   4.938   4.252  1.00 10.00      B   
ATOM   1396  CB  ASP    82      30.015   5.639   4.951  1.00 10.00      B   
ATOM   1397  CG  ASP    82      29.902   5.279   6.419  1.00 10.00      B   
ATOM   1398  OD1 ASP    82      30.590   5.918   7.240  1.00 10.00      B   
ATOM   1399  OD2 ASP    82      29.110   4.376   6.759  1.00 10.00      B   
ATOM   1400  C   ASP    82      30.944   3.432   4.240  1.00 10.00      B   
ATOM   1401  O   ASP    82      31.569   2.687   4.999  1.00 10.00      B   
ATOM   1402  N   PHE    83      30.042   2.993   3.362  1.00 10.00      B   
ATOM   1403  HN  PHE    83      29.570   3.648   2.800  1.00 10.00      B   
ATOM   1404  CA  PHE    83      29.719   1.576   3.221  1.00 10.00      B   
ATOM   1405  CB  PHE    83      28.692   1.387   2.094  1.00 10.00      B   
ATOM   1406  CG  PHE    83      28.481  -0.039   1.666  1.00 10.00      B   
ATOM   1407  CD1 PHE    83      27.730  -0.907   2.440  1.00 10.00      B   
ATOM   1408  CD2 PHE    83      29.026  -0.506   0.480  1.00 10.00      B   
ATOM   1409  CE1 PHE    83      27.527  -2.215   2.042  1.00 10.00      B   
ATOM   1410  CE2 PHE    83      28.830  -1.813   0.076  1.00 10.00      B   
ATOM   1411  CZ  PHE    83      28.079  -2.669   0.858  1.00 10.00      B   
ATOM   1412  C   PHE    83      30.984   0.774   2.926  1.00 10.00      B   
ATOM   1413  O   PHE    83      31.229  -0.278   3.527  1.00 10.00      B   
ATOM   1414  N   ARG    84      31.794   1.294   2.010  1.00 10.00      B   
ATOM   1415  HN  ARG    84      31.543   2.139   1.575  1.00 10.00      B   
ATOM   1416  CA  ARG    84      33.039   0.646   1.635  1.00 10.00      B   
ATOM   1417  CB  ARG    84      33.690   1.363   0.450  1.00 10.00      B   
ATOM   1418  CG  ARG    84      32.968   1.148  -0.868  1.00 10.00      B   
ATOM   1419  CD  ARG    84      33.537   2.029  -1.966  1.00 10.00      B   
ATOM   1420  NE  ARG    84      32.969   1.692  -3.268  1.00 10.00      B   
ATOM   1421  HE  ARG    84      32.427   0.873  -3.317  1.00 10.00      B   
ATOM   1422  CZ  ARG    84      33.134   2.416  -4.371  1.00 10.00      B   
ATOM   1423  NH1 ARG    84      33.852   3.531  -4.341  1.00 10.00      B   
ATOM   1424 HH11 ARG    84      33.979   4.096  -5.208  1.00 10.00      B   
ATOM   1425 HH12 ARG    84      34.292   3.850  -3.448  1.00 10.00      B   
ATOM   1426  NH2 ARG    84      32.582   2.016  -5.511  1.00 10.00      B   
ATOM   1427 HH21 ARG    84      32.709   2.578  -6.380  1.00 10.00      B   
ATOM   1428 HH22 ARG    84      32.020   1.136  -5.541  1.00 10.00      B   
ATOM   1429  C   ARG    84      33.996   0.595   2.819  1.00 10.00      B   
ATOM   1430  O   ARG    84      34.648  -0.420   3.054  1.00 10.00      B   
ATOM   1431  N   HIS    85      34.059   1.689   3.570  1.00 10.00      B   
ATOM   1432  HN  HIS    85      33.503   2.465   3.331  1.00 10.00      B   
ATOM   1433  CA  HIS    85      34.930   1.772   4.739  1.00 10.00      B   
ATOM   1434  CB  HIS    85      34.914   3.188   5.329  1.00 10.00      B   
ATOM   1435  CG  HIS    85      35.776   3.362   6.545  1.00 10.00      B   
ATOM   1436  ND1 HIS    85      37.152   3.295   6.509  1.00 10.00      B   
ATOM   1437  HD1 HIS    85      37.700   3.134   5.706  1.00 10.00      B   
ATOM   1438  CD2 HIS    85      35.447   3.606   7.838  1.00 10.00      B   
ATOM   1439  CE1 HIS    85      37.633   3.490   7.723  1.00 10.00      B   
ATOM   1440  NE2 HIS    85      36.620   3.681   8.546  1.00 10.00      B   
ATOM   1441  HE2 HIS    85      36.697   3.850   9.515  1.00 10.00      B   
ATOM   1442  C   HIS    85      34.518   0.747   5.794  1.00 10.00      B   
ATOM   1443  O   HIS    85      35.363   0.061   6.368  1.00 10.00      B   
ATOM   1444  N   GLY    86      33.213   0.644   6.028  1.00 10.00      B   
ATOM   1445  HN  GLY    86      32.590   1.222   5.531  1.00 10.00      B   
ATOM   1446  CA  GLY    86      32.695  -0.298   7.005  1.00 10.00      B   
ATOM   1447  C   GLY    86      33.022  -1.736   6.651  1.00 10.00      B   
ATOM   1448  O   GLY    86      33.253  -2.564   7.533  1.00 10.00      B   
ATOM   1449  N   PHE    87      33.041  -2.028   5.359  1.00 10.00      B   
ATOM   1450  HN  PHE    87      32.834  -1.324   4.708  1.00 10.00      B   
ATOM   1451  CA  PHE    87      33.350  -3.368   4.882  1.00 10.00      B   
ATOM   1452  CB  PHE    87      32.818  -3.572   3.462  1.00 10.00      B   
ATOM   1453  CG  PHE    87      31.815  -4.682   3.345  1.00 10.00      B   
ATOM   1454  CD1 PHE    87      30.564  -4.446   2.799  1.00 10.00      B   
ATOM   1455  CD2 PHE    87      32.120  -5.961   3.784  1.00 10.00      B   
ATOM   1456  CE1 PHE    87      29.636  -5.462   2.692  1.00 10.00      B   
ATOM   1457  CE2 PHE    87      31.196  -6.982   3.680  1.00 10.00      B   
ATOM   1458  CZ  PHE    87      29.952  -6.732   3.133  1.00 10.00      B   
ATOM   1459  C   PHE    87      34.853  -3.626   4.920  1.00 10.00      B   
ATOM   1460  O   PHE    87      35.293  -4.735   5.223  1.00 10.00      B   
ATOM   1461  N   ASP    88      35.636  -2.594   4.622  1.00 10.00      B   
ATOM   1462  HN  ASP    88      35.224  -1.734   4.388  1.00 10.00      B   
ATOM   1463  CA  ASP    88      37.094  -2.709   4.619  1.00 10.00      B   
ATOM   1464  CB  ASP    88      37.752  -1.422   4.125  1.00 10.00      B   
ATOM   1465  CG  ASP    88      38.875  -1.695   3.145  1.00 10.00      B   
ATOM   1466  OD1 ASP    88      39.940  -2.200   3.565  1.00 10.00      B   
ATOM   1467  OD2 ASP    88      38.696  -1.405   1.942  1.00 10.00      B   
ATOM   1468  C   ASP    88      37.617  -3.069   6.002  1.00 10.00      B   
ATOM   1469  O   ASP    88      38.597  -3.805   6.135  1.00 10.00      B   
ATOM   1470  N   ILE    89      36.957  -2.547   7.030  1.00 10.00      B   
ATOM   1471  HN  ILE    89      36.191  -1.959   6.856  1.00 10.00      B   
ATOM   1472  CA  ILE    89      37.345  -2.832   8.407  1.00 10.00      B   
ATOM   1473  CB  ILE    89      36.479  -2.055   9.425  1.00 10.00      B   
ATOM   1474  CG1 ILE    89      36.580  -0.549   9.176  1.00 10.00      B   
ATOM   1475  CG2 ILE    89      36.897  -2.383  10.852  1.00 10.00      B   
ATOM   1476  CD1 ILE    89      35.560   0.265   9.941  1.00 10.00      B   
ATOM   1477  C   ILE    89      37.215  -4.328   8.667  1.00 10.00      B   
ATOM   1478  O   ILE    89      38.089  -4.943   9.276  1.00 10.00      B   
ATOM   1479  N   LEU    90      36.129  -4.906   8.164  1.00 10.00      B   
ATOM   1480  HN  LEU    90      35.486  -4.358   7.670  1.00 10.00      B   
ATOM   1481  CA  LEU    90      35.869  -6.328   8.319  1.00 10.00      B   
ATOM   1482  CB  LEU    90      34.497  -6.678   7.739  1.00 10.00      B   
ATOM   1483  CG  LEU    90      34.043  -8.131   7.888  1.00 10.00      B   
ATOM   1484  CD1 LEU    90      33.834  -8.482   9.352  1.00 10.00      B   
ATOM   1485  CD2 LEU    90      32.776  -8.379   7.085  1.00 10.00      B   
ATOM   1486  C   LEU    90      36.961  -7.140   7.631  1.00 10.00      B   
ATOM   1487  O   LEU    90      37.447  -8.130   8.176  1.00 10.00      B   
ATOM   1488  N   VAL    91      37.357  -6.703   6.438  1.00 10.00      B   
ATOM   1489  HN  VAL    91      36.931  -5.906   6.056  1.00 10.00      B   
ATOM   1490  CA  VAL    91      38.409  -7.381   5.687  1.00 10.00      B   
ATOM   1491  CB  VAL    91      38.631  -6.733   4.301  1.00 10.00      B   
ATOM   1492  CG1 VAL    91      39.699  -7.482   3.513  1.00 10.00      B   
ATOM   1493  CG2 VAL    91      37.327  -6.679   3.519  1.00 10.00      B   
ATOM   1494  C   VAL    91      39.716  -7.348   6.481  1.00 10.00      B   
ATOM   1495  O   VAL    91      40.419  -8.355   6.586  1.00 10.00      B   
ATOM   1496  N   GLY    92      40.017  -6.187   7.054  1.00 10.00      B   
ATOM   1497  HN  GLY    92      39.412  -5.420   6.933  1.00 10.00      B   
ATOM   1498  CA  GLY    92      41.221  -6.035   7.847  1.00 10.00      B   
ATOM   1499  C   GLY    92      41.186  -6.906   9.086  1.00 10.00      B   
ATOM   1500  O   GLY    92      42.206  -7.469   9.492  1.00 10.00      B   
ATOM   1501  N   GLN    93      40.006  -7.014   9.684  1.00 10.00      B   
ATOM   1502  HN  GLN    93      39.239  -6.516   9.322  1.00 10.00      B   
ATOM   1503  CA  GLN    93      39.816  -7.836  10.869  1.00 10.00      B   
ATOM   1504  CB  GLN    93      38.416  -7.625  11.441  1.00 10.00      B   
ATOM   1505  CG  GLN    93      38.221  -6.296  12.151  1.00 10.00      B   
ATOM   1506  CD  GLN    93      36.762  -6.007  12.446  1.00 10.00      B   
ATOM   1507  OE1 GLN    93      35.872  -6.407  11.696  1.00 10.00      B   
ATOM   1508  NE2 GLN    93      36.503  -5.320  13.548  1.00 10.00      B   
ATOM   1509 HE21 GLN    93      37.256  -5.037  14.109  1.00 10.00      B   
ATOM   1510 HE22 GLN    93      35.560  -5.119  13.756  1.00 10.00      B   
ATOM   1511  C   GLN    93      40.031  -9.307  10.531  1.00 10.00      B   
ATOM   1512  O   GLN    93      40.714 -10.028  11.260  1.00 10.00      B   
ATOM   1513  N   ILE    94      39.454  -9.743   9.414  1.00 10.00      B   
ATOM   1514  HN  ILE    94      38.910  -9.119   8.880  1.00 10.00      B   
ATOM   1515  CA  ILE    94      39.601 -11.124   8.964  1.00 10.00      B   
ATOM   1516  CB  ILE    94      38.749 -11.403   7.700  1.00 10.00      B   
ATOM   1517  CG1 ILE    94      37.257 -11.259   8.021  1.00 10.00      B   
ATOM   1518  CG2 ILE    94      39.040 -12.789   7.137  1.00 10.00      B   
ATOM   1519  CD1 ILE    94      36.354 -11.294   6.804  1.00 10.00      B   
ATOM   1520  C   ILE    94      41.070 -11.409   8.663  1.00 10.00      B   
ATOM   1521  O   ILE    94      41.598 -12.469   9.002  1.00 10.00      B   
ATOM   1522  N   ASP    95      41.725 -10.436   8.043  1.00 10.00      B   
ATOM   1523  HN  ASP    95      41.240  -9.614   7.804  1.00 10.00      B   
ATOM   1524  CA  ASP    95      43.137 -10.543   7.699  1.00 10.00      B   
ATOM   1525  CB  ASP    95      43.565  -9.323   6.874  1.00 10.00      B   
ATOM   1526  CG  ASP    95      45.065  -9.114   6.823  1.00 10.00      B   
ATOM   1527  OD1 ASP    95      45.780 -10.000   6.309  1.00 10.00      B   
ATOM   1528  OD2 ASP    95      45.529  -8.045   7.275  1.00 10.00      B   
ATOM   1529  C   ASP    95      43.984 -10.668   8.964  1.00 10.00      B   
ATOM   1530  O   ASP    95      44.957 -11.421   9.004  1.00 10.00      B   
ATOM   1531  N   ASP    96      43.591  -9.947  10.006  1.00 10.00      B   
ATOM   1532  HN  ASP    96      42.800  -9.371   9.918  1.00 10.00      B   
ATOM   1533  CA  ASP    96      44.306  -9.986  11.277  1.00 10.00      B   
ATOM   1534  CB  ASP    96      43.853  -8.853  12.196  1.00 10.00      B   
ATOM   1535  CG  ASP    96      44.885  -8.520  13.254  1.00 10.00      B   
ATOM   1536  OD1 ASP    96      46.013  -8.118  12.885  1.00 10.00      B   
ATOM   1537  OD2 ASP    96      44.572  -8.638  14.458  1.00 10.00      B   
ATOM   1538  C   ASP    96      44.104 -11.335  11.957  1.00 10.00      B   
ATOM   1539  O   ASP    96      45.037 -11.906  12.520  1.00 10.00      B   
ATOM   1540  N   ALA    97      42.881 -11.848  11.883  1.00 10.00      B   
ATOM   1541  HN  ALA    97      42.176 -11.336  11.431  1.00 10.00      B   
ATOM   1542  CA  ALA    97      42.553 -13.141  12.470  1.00 10.00      B   
ATOM   1543  CB  ALA    97      41.053 -13.386  12.405  1.00 10.00      B   
ATOM   1544  C   ALA    97      43.304 -14.256  11.744  1.00 10.00      B   
ATOM   1545  O   ALA    97      43.634 -15.288  12.332  1.00 10.00      B   
ATOM   1546  N   LEU    98      43.562 -14.031  10.458  1.00 10.00      B   
ATOM   1547  HN  LEU    98      43.240 -13.196  10.051  1.00 10.00      B   
ATOM   1548  CA  LEU    98      44.286 -14.986   9.628  1.00 10.00      B   
ATOM   1549  CB  LEU    98      44.336 -14.492   8.178  1.00 10.00      B   
ATOM   1550  CG  LEU    98      44.844 -15.490   7.133  1.00 10.00      B   
ATOM   1551  CD1 LEU    98      43.771 -16.512   6.796  1.00 10.00      B   
ATOM   1552  CD2 LEU    98      45.313 -14.768   5.880  1.00 10.00      B   
ATOM   1553  C   LEU    98      45.702 -15.179  10.161  1.00 10.00      B   
ATOM   1554  O   LEU    98      46.267 -16.270  10.077  1.00 10.00      B   
ATOM   1555  N   LYS    99      46.261 -14.113  10.727  1.00 10.00      B   
ATOM   1556  HN  LYS    99      45.749 -13.278  10.775  1.00 10.00      B   
ATOM   1557  CA  LYS    99      47.607 -14.153  11.288  1.00 10.00      B   
ATOM   1558  CB  LYS    99      48.057 -12.750  11.703  1.00 10.00      B   
ATOM   1559  CG  LYS    99      47.973 -11.713  10.598  1.00 10.00      B   
ATOM   1560  CD  LYS    99      48.127 -10.310  11.157  1.00 10.00      B   
ATOM   1561  CE  LYS    99      47.770  -9.254  10.124  1.00 10.00      B   
ATOM   1562  NZ  LYS    99      47.665  -7.901  10.734  1.00 10.00      B   
ATOM   1563  HZ1 LYS    99      48.598  -7.577  11.058  1.00 10.00      B   
ATOM   1564  HZ2 LYS    99      47.016  -7.928  11.553  1.00 10.00      B   
ATOM   1565  HZ3 LYS    99      47.295  -7.222  10.037  1.00 10.00      B   
ATOM   1566  C   LYS    99      47.638 -15.080  12.496  1.00 10.00      B   
ATOM   1567  O   LYS    99      48.570 -15.868  12.667  1.00 10.00      B   
ATOM   1568  N   LEU   100      46.606 -14.982  13.329  1.00 10.00      B   
ATOM   1569  HN  LEU   100      45.904 -14.324  13.139  1.00 10.00      B   
ATOM   1570  CA  LEU   100      46.491 -15.816  14.517  1.00 10.00      B   
ATOM   1571  CB  LEU   100      45.283 -15.384  15.354  1.00 10.00      B   
ATOM   1572  CG  LEU   100      45.236 -13.913  15.782  1.00 10.00      B   
ATOM   1573  CD1 LEU   100      43.917 -13.600  16.475  1.00 10.00      B   
ATOM   1574  CD2 LEU   100      46.411 -13.572  16.685  1.00 10.00      B   
ATOM   1575  C   LEU   100      46.342 -17.277  14.110  1.00 10.00      B   
ATOM   1576  O   LEU   100      46.950 -18.169  14.704  1.00 10.00      B   
ATOM   1577  N   ALA   101      45.545 -17.507  13.073  1.00 10.00      B   
ATOM   1578  HN  ALA   101      45.089 -16.747  12.646  1.00 10.00      B   
ATOM   1579  CA  ALA   101      45.308 -18.850  12.558  1.00 10.00      B   
ATOM   1580  CB  ALA   101      44.234 -18.822  11.483  1.00 10.00      B   
ATOM   1581  C   ALA   101      46.598 -19.461  12.014  1.00 10.00      B   
ATOM   1582  O   ALA   101      46.782 -20.677  12.050  1.00 10.00      B   
ATOM   1583  N   ASN   102      47.492 -18.603  11.526  1.00 10.00      B   
ATOM   1584  HN  ASN   102      47.283 -17.644  11.535  1.00 10.00      B   
ATOM   1585  CA  ASN   102      48.774 -19.047  10.981  1.00 10.00      B   
ATOM   1586  CB  ASN   102      49.425 -17.952  10.128  1.00 10.00      B   
ATOM   1587  CG  ASN   102      48.905 -17.903   8.704  1.00 10.00      B   
ATOM   1588  OD1 ASN   102      48.381 -18.891   8.191  1.00 10.00      B   
ATOM   1589  ND2 ASN   102      49.061 -16.758   8.051  1.00 10.00      B   
ATOM   1590 HD21 ASN   102      49.505 -16.014   8.517  1.00 10.00      B   
ATOM   1591 HD22 ASN   102      48.726 -16.698   7.130  1.00 10.00      B   
ATOM   1592  C   ASN   102      49.724 -19.448  12.100  1.00 10.00      B   
ATOM   1593  O   ASN   102      50.743 -20.095  11.864  1.00 10.00      B   
ATOM   1594  N   GLU   103      49.388 -19.050  13.321  1.00 10.00      B   
ATOM   1595  HN  GLU   103      48.568 -18.523  13.446  1.00 10.00      B   
ATOM   1596  CA  GLU   103      50.207 -19.369  14.481  1.00 10.00      B   
ATOM   1597  CB  GLU   103      50.312 -18.159  15.407  1.00 10.00      B   
ATOM   1598  CG  GLU   103      51.153 -17.031  14.846  1.00 10.00      B   
ATOM   1599  CD  GLU   103      52.515 -17.511  14.403  1.00 10.00      B   
ATOM   1600  OE1 GLU   103      53.264 -18.037  15.248  1.00 10.00      B   
ATOM   1601  OE2 GLU   103      52.843 -17.369  13.204  1.00 10.00      B   
ATOM   1602  C   GLU   103      49.629 -20.551  15.245  1.00 10.00      B   
ATOM   1603  O   GLU   103      50.078 -20.867  16.349  1.00 10.00      B   
ATOM   1604  N   GLY   104      48.626 -21.190  14.657  1.00 10.00      B   
ATOM   1605  HN  GLY   104      48.311 -20.889  13.778  1.00 10.00      B   
ATOM   1606  CA  GLY   104      47.997 -22.327  15.295  1.00 10.00      B   
ATOM   1607  C   GLY   104      47.031 -21.907  16.385  1.00 10.00      B   
ATOM   1608  O   GLY   104      46.562 -22.737  17.162  1.00 10.00      B   
ATOM   1609  N   LYS   105      46.727 -20.617  16.437  1.00 10.00      B   
ATOM   1610  HN  LYS   105      47.118 -20.005  15.775  1.00 10.00      B   
ATOM   1611  CA  LYS   105      45.814 -20.088  17.438  1.00 10.00      B   
ATOM   1612  CB  LYS   105      46.074 -18.598  17.662  1.00 10.00      B   
ATOM   1613  CG  LYS   105      47.388 -18.277  18.351  1.00 10.00      B   
ATOM   1614  CD  LYS   105      47.545 -16.778  18.537  1.00 10.00      B   
ATOM   1615  CE  LYS   105      48.726 -16.445  19.431  1.00 10.00      B   
ATOM   1616  NZ  LYS   105      48.826 -14.986  19.682  1.00 10.00      B   
ATOM   1617  HZ1 LYS   105      47.927 -14.622  20.059  1.00 10.00      B   
ATOM   1618  HZ2 LYS   105      49.047 -14.485  18.800  1.00 10.00      B   
ATOM   1619  HZ3 LYS   105      49.579 -14.788  20.370  1.00 10.00      B   
ATOM   1620  C   LYS   105      44.369 -20.298  17.002  1.00 10.00      B   
ATOM   1621  O   LYS   105      43.694 -19.357  16.589  1.00 10.00      B   
ATOM   1622  N   VAL   106      43.903 -21.535  17.095  1.00 10.00      B   
ATOM   1623  HN  VAL   106      44.492 -22.241  17.445  1.00 10.00      B   
ATOM   1624  CA  VAL   106      42.539 -21.876  16.696  1.00 10.00      B   
ATOM   1625  CB  VAL   106      42.292 -23.398  16.769  1.00 10.00      B   
ATOM   1626  CG1 VAL   106      40.927 -23.755  16.198  1.00 10.00      B   
ATOM   1627  CG2 VAL   106      43.396 -24.153  16.042  1.00 10.00      B   
ATOM   1628  C   VAL   106      41.506 -21.154  17.559  1.00 10.00      B   
ATOM   1629  O   VAL   106      40.651 -20.430  17.044  1.00 10.00      B   
ATOM   1630  N   LYS   107      41.606 -21.335  18.873  1.00 10.00      B   
ATOM   1631  HN  LYS   107      42.328 -21.903  19.223  1.00 10.00      B   
ATOM   1632  CA  LYS   107      40.674 -20.712  19.811  1.00 10.00      B   
ATOM   1633  CB  LYS   107      40.924 -21.204  21.239  1.00 10.00      B   
ATOM   1634  CG  LYS   107      40.646 -22.685  21.443  1.00 10.00      B   
ATOM   1635  CD  LYS   107      40.723 -23.067  22.913  1.00 10.00      B   
ATOM   1636  CE  LYS   107      40.400 -24.539  23.115  1.00 10.00      B   
ATOM   1637  NZ  LYS   107      40.319 -24.908  24.552  1.00 10.00      B   
ATOM   1638  HZ1 LYS   107      41.191 -24.632  25.046  1.00 10.00      B   
ATOM   1639  HZ2 LYS   107      40.193 -25.938  24.650  1.00 10.00      B   
ATOM   1640  HZ3 LYS   107      39.510 -24.428  25.000  1.00 10.00      B   
ATOM   1641  C   LYS   107      40.759 -19.192  19.749  1.00 10.00      B   
ATOM   1642  O   LYS   107      39.756 -18.495  19.918  1.00 10.00      B   
ATOM   1643  N   GLU   108      41.957 -18.684  19.491  1.00 10.00      B   
ATOM   1644  HN  GLU   108      42.713 -19.293  19.360  1.00 10.00      B   
ATOM   1645  CA  GLU   108      42.173 -17.247  19.399  1.00 10.00      B   
ATOM   1646  CB  GLU   108      43.665 -16.923  19.424  1.00 10.00      B   
ATOM   1647  CG  GLU   108      44.411 -17.508  20.614  1.00 10.00      B   
ATOM   1648  CD  GLU   108      43.981 -16.903  21.934  1.00 10.00      B   
ATOM   1649  OE1 GLU   108      44.013 -15.662  22.061  1.00 10.00      B   
ATOM   1650  OE2 GLU   108      43.625 -17.666  22.855  1.00 10.00      B   
ATOM   1651  C   GLU   108      41.527 -16.689  18.136  1.00 10.00      B   
ATOM   1652  O   GLU   108      40.923 -15.615  18.154  1.00 10.00      B   
ATOM   1653  N   ALA   109      41.650 -17.433  17.039  1.00 10.00      B   
ATOM   1654  HN  ALA   109      42.150 -18.279  17.086  1.00 10.00      B   
ATOM   1655  CA  ALA   109      41.061 -17.026  15.769  1.00 10.00      B   
ATOM   1656  CB  ALA   109      41.518 -17.944  14.644  1.00 10.00      B   
ATOM   1657  C   ALA   109      39.542 -17.031  15.883  1.00 10.00      B   
ATOM   1658  O   ALA   109      38.859 -16.174  15.317  1.00 10.00      B   
ATOM   1659  N   GLN   110      39.022 -18.001  16.630  1.00 10.00      B   
ATOM   1660  HN  GLN   110      39.626 -18.664  17.036  1.00 10.00      B   
ATOM   1661  CA  GLN   110      37.585 -18.119  16.851  1.00 10.00      B   
ATOM   1662  CB  GLN   110      37.264 -19.423  17.584  1.00 10.00      B   
ATOM   1663  CG  GLN   110      37.378 -20.666  16.721  1.00 10.00      B   
ATOM   1664  CD  GLN   110      37.304 -21.947  17.527  1.00 10.00      B   
ATOM   1665  OE1 GLN   110      37.758 -22.008  18.671  1.00 10.00      B   
ATOM   1666  NE2 GLN   110      36.721 -22.977  16.938  1.00 10.00      B   
ATOM   1667 HE21 GLN   110      36.375 -22.851  16.025  1.00 10.00      B   
ATOM   1668 HE22 GLN   110      36.656 -23.818  17.432  1.00 10.00      B   
ATOM   1669  C   GLN   110      37.081 -16.931  17.662  1.00 10.00      B   
ATOM   1670  O   GLN   110      35.986 -16.421  17.428  1.00 10.00      B   
ATOM   1671  N   ALA   111      37.900 -16.492  18.613  1.00 10.00      B   
ATOM   1672  HN  ALA   111      38.760 -16.946  18.750  1.00 10.00      B   
ATOM   1673  CA  ALA   111      37.556 -15.356  19.458  1.00 10.00      B   
ATOM   1674  CB  ALA   111      38.629 -15.136  20.514  1.00 10.00      B   
ATOM   1675  C   ALA   111      37.385 -14.109  18.606  1.00 10.00      B   
ATOM   1676  O   ALA   111      36.417 -13.363  18.758  1.00 10.00      B   
ATOM   1677  N   ALA   112      38.327 -13.905  17.694  1.00 10.00      B   
ATOM   1678  HN  ALA   112      39.070 -14.543  17.623  1.00 10.00      B   
ATOM   1679  CA  ALA   112      38.291 -12.759  16.802  1.00 10.00      B   
ATOM   1680  CB  ALA   112      39.582 -12.669  16.001  1.00 10.00      B   
ATOM   1681  C   ALA   112      37.085 -12.842  15.870  1.00 10.00      B   
ATOM   1682  O   ALA   112      36.381 -11.857  15.672  1.00 10.00      B   
ATOM   1683  N   ALA   113      36.841 -14.032  15.329  1.00 10.00      B   
ATOM   1684  HN  ALA   113      37.431 -14.785  15.554  1.00 10.00      B   
ATOM   1685  CA  ALA   113      35.727 -14.260  14.410  1.00 10.00      B   
ATOM   1686  CB  ALA   113      35.673 -15.727  14.008  1.00 10.00      B   
ATOM   1687  C   ALA   113      34.390 -13.829  15.009  1.00 10.00      B   
ATOM   1688  O   ALA   113      33.599 -13.132  14.362  1.00 10.00      B   
ATOM   1689  N   GLU   114      34.147 -14.239  16.245  1.00 10.00      B   
ATOM   1690  HN  GLU   114      34.820 -14.787  16.706  1.00 10.00      B   
ATOM   1691  CA  GLU   114      32.908 -13.905  16.933  1.00 10.00      B   
ATOM   1692  CB  GLU   114      32.793 -14.677  18.252  1.00 10.00      B   
ATOM   1693  CG  GLU   114      32.783 -16.189  18.096  1.00 10.00      B   
ATOM   1694  CD  GLU   114      32.491 -16.912  19.397  1.00 10.00      B   
ATOM   1695  OE1 GLU   114      33.000 -16.480  20.454  1.00 10.00      B   
ATOM   1696  OE2 GLU   114      31.756 -17.923  19.371  1.00 10.00      B   
ATOM   1697  C   GLU   114      32.806 -12.406  17.201  1.00 10.00      B   
ATOM   1698  O   GLU   114      31.741 -11.812  17.047  1.00 10.00      B   
ATOM   1699  N   GLN   115      33.924 -11.800  17.579  1.00 10.00      B   
ATOM   1700  HN  GLN   115      34.749 -12.330  17.657  1.00 10.00      B   
ATOM   1701  CA  GLN   115      33.968 -10.373  17.888  1.00 10.00      B   
ATOM   1702  CB  GLN   115      35.310  -9.995  18.517  1.00 10.00      B   
ATOM   1703  CG  GLN   115      35.480 -10.493  19.941  1.00 10.00      B   
ATOM   1704  CD  GLN   115      34.461  -9.893  20.889  1.00 10.00      B   
ATOM   1705  OE1 GLN   115      34.083  -8.729  20.761  1.00 10.00      B   
ATOM   1706  NE2 GLN   115      33.995 -10.689  21.835  1.00 10.00      B   
ATOM   1707 HE21 GLN   115      34.328 -11.613  21.871  1.00 10.00      B   
ATOM   1708 HE22 GLN   115      33.336 -10.325  22.460  1.00 10.00      B   
ATOM   1709  C   GLN   115      33.686  -9.492  16.673  1.00 10.00      B   
ATOM   1710  O   GLN   115      33.270  -8.341  16.820  1.00 10.00      B   
ATOM   1711  N   LEU   116      33.887 -10.036  15.478  1.00 10.00      B   
ATOM   1712  HN  LEU   116      34.203 -10.966  15.421  1.00 10.00      B   
ATOM   1713  CA  LEU   116      33.667  -9.279  14.248  1.00 10.00      B   
ATOM   1714  CB  LEU   116      34.223 -10.021  13.028  1.00 10.00      B   
ATOM   1715  CG  LEU   116      35.703 -10.415  13.084  1.00 10.00      B   
ATOM   1716  CD1 LEU   116      36.227 -10.748  11.697  1.00 10.00      B   
ATOM   1717  CD2 LEU   116      36.538  -9.321  13.731  1.00 10.00      B   
ATOM   1718  C   LEU   116      32.197  -8.912  14.038  1.00 10.00      B   
ATOM   1719  O   LEU   116      31.877  -8.048  13.221  1.00 10.00      B   
ATOM   1720  N   LYS   117      31.300  -9.555  14.782  1.00 10.00      B   
ATOM   1721  HN  LYS   117      31.606 -10.224  15.433  1.00 10.00      B   
ATOM   1722  CA  LYS   117      29.872  -9.272  14.660  1.00 10.00      B   
ATOM   1723  CB  LYS   117      29.036 -10.290  15.436  1.00 10.00      B   
ATOM   1724  CG  LYS   117      29.176 -10.203  16.946  1.00 10.00      B   
ATOM   1725  CD  LYS   117      28.261 -11.193  17.643  1.00 10.00      B   
ATOM   1726  CE  LYS   117      28.667 -11.396  19.092  1.00 10.00      B   
ATOM   1727  NZ  LYS   117      27.713 -12.275  19.815  1.00 10.00      B   
ATOM   1728  HZ1 LYS   117      27.542 -13.146  19.273  1.00 10.00      B   
ATOM   1729  HZ2 LYS   117      26.810 -11.781  19.956  1.00 10.00      B   
ATOM   1730  HZ3 LYS   117      28.101 -12.529  20.744  1.00 10.00      B   
ATOM   1731  C   LYS   117      29.559  -7.857  15.134  1.00 10.00      B   
ATOM   1732  O   LYS   117      28.598  -7.234  14.677  1.00 10.00      B   
ATOM   1733  N   THR   118      30.391  -7.353  16.039  1.00 10.00      B   
ATOM   1734  HN  THR   118      31.142  -7.901  16.351  1.00 10.00      B   
ATOM   1735  CA  THR   118      30.226  -6.019  16.589  1.00 10.00      B   
ATOM   1736  CB  THR   118      31.299  -5.739  17.658  1.00 10.00      B   
ATOM   1737  OG1 THR   118      31.543  -6.940  18.409  1.00 10.00      B   
ATOM   1738  HG1 THR   118      32.378  -7.334  18.122  1.00 10.00      B   
ATOM   1739  CG2 THR   118      30.836  -4.643  18.606  1.00 10.00      B   
ATOM   1740  C   THR   118      30.323  -4.968  15.488  1.00 10.00      B   
ATOM   1741  O   THR   118      29.558  -4.005  15.468  1.00 10.00      B   
ATOM   1742  N   THR   119      31.256  -5.169  14.567  1.00 10.00      B   
ATOM   1743  HN  THR   119      31.837  -5.958  14.636  1.00 10.00      B   
ATOM   1744  CA  THR   119      31.453  -4.245  13.462  1.00 10.00      B   
ATOM   1745  CB  THR   119      32.846  -4.444  12.842  1.00 10.00      B   
ATOM   1746  OG1 THR   119      33.784  -4.699  13.897  1.00 10.00      B   
ATOM   1747  HG1 THR   119      33.587  -4.121  14.644  1.00 10.00      B   
ATOM   1748  CG2 THR   119      33.278  -3.201  12.075  1.00 10.00      B   
ATOM   1749  C   THR   119      30.378  -4.443  12.393  1.00 10.00      B   
ATOM   1750  O   THR   119      29.963  -3.493  11.722  1.00 10.00      B   
ATOM   1751  N   ARG   120      29.918  -5.679  12.254  1.00 10.00      B   
ATOM   1752  HN  ARG   120      30.281  -6.387  12.827  1.00 10.00      B   
ATOM   1753  CA  ARG   120      28.888  -6.015  11.276  1.00 10.00      B   
ATOM   1754  CB  ARG   120      28.687  -7.531  11.217  1.00 10.00      B   
ATOM   1755  CG  ARG   120      29.853  -8.307  10.629  1.00 10.00      B   
ATOM   1756  CD  ARG   120      29.683  -9.798  10.870  1.00 10.00      B   
ATOM   1757  NE  ARG   120      30.730 -10.587  10.220  1.00 10.00      B   
ATOM   1758  HE  ARG   120      30.859 -10.448   9.253  1.00 10.00      B   
ATOM   1759  CZ  ARG   120      31.508 -11.468  10.853  1.00 10.00      B   
ATOM   1760  NH1 ARG   120      31.360 -11.687  12.158  1.00 10.00      B   
ATOM   1761 HH11 ARG   120      30.638 -11.166  12.697  1.00 10.00      B   
ATOM   1762 HH12 ARG   120      31.974 -12.379  12.649  1.00 10.00      B   
ATOM   1763  NH2 ARG   120      32.423 -12.144  10.175  1.00 10.00      B   
ATOM   1764 HH21 ARG   120      32.542 -11.983   9.151  1.00 10.00      B   
ATOM   1765 HH22 ARG   120      33.032 -12.837  10.659  1.00 10.00      B   
ATOM   1766  C   ARG   120      27.564  -5.346  11.627  1.00 10.00      B   
ATOM   1767  O   ARG   120      26.964  -4.657  10.804  1.00 10.00      B   
ATOM   1768  N   ASN   121      27.138  -5.523  12.871  1.00 10.00      B   
ATOM   1769  HN  ASN   121      27.692  -6.043  13.495  1.00 10.00      B   
ATOM   1770  CA  ASN   121      25.871  -4.965  13.344  1.00 10.00      B   
ATOM   1771  CB  ASN   121      25.387  -5.696  14.602  1.00 10.00      B   
ATOM   1772  CG  ASN   121      24.252  -6.665  14.325  1.00 10.00      B   
ATOM   1773  OD1 ASN   121      23.085  -6.279  14.278  1.00 10.00      B   
ATOM   1774  ND2 ASN   121      24.585  -7.936  14.158  1.00 10.00      B   
ATOM   1775 HD21 ASN   121      25.529  -8.179  14.223  1.00 10.00      B   
ATOM   1776 HD22 ASN   121      23.869  -8.582  13.971  1.00 10.00      B   
ATOM   1777  C   ASN   121      25.946  -3.465  13.612  1.00 10.00      B   
ATOM   1778  O   ASN   121      24.960  -2.857  14.029  1.00 10.00      B   
ATOM   1779  N   ALA   122      27.099  -2.861  13.364  1.00 10.00      B   
ATOM   1780  HN  ALA   122      27.851  -3.384  13.015  1.00 10.00      B   
ATOM   1781  CA  ALA   122      27.262  -1.433  13.603  1.00 10.00      B   
ATOM   1782  CB  ALA   122      28.526  -1.165  14.406  1.00 10.00      B   
ATOM   1783  C   ALA   122      27.268  -0.621  12.311  1.00 10.00      B   
ATOM   1784  O   ALA   122      26.596   0.406  12.209  1.00 10.00      B   
ATOM   1785  N   TYR   123      28.014  -1.087  11.320  1.00 10.00      B   
ATOM   1786  HN  TYR   123      28.500  -1.932  11.441  1.00 10.00      B   
ATOM   1787  CA  TYR   123      28.126  -0.370  10.056  1.00 10.00      B   
ATOM   1788  CB  TYR   123      29.559  -0.435   9.517  1.00 10.00      B   
ATOM   1789  CG  TYR   123      30.556   0.401  10.288  1.00 10.00      B   
ATOM   1790  CD1 TYR   123      31.022  -0.002  11.532  1.00 10.00      B   
ATOM   1791  CD2 TYR   123      31.040   1.593   9.764  1.00 10.00      B   
ATOM   1792  CE1 TYR   123      31.939   0.758  12.232  1.00 10.00      B   
ATOM   1793  CE2 TYR   123      31.955   2.358  10.456  1.00 10.00      B   
ATOM   1794  CZ  TYR   123      32.401   1.937  11.689  1.00 10.00      B   
ATOM   1795  OH  TYR   123      33.317   2.695  12.380  1.00 10.00      B   
ATOM   1796  HH  TYR   123      33.965   2.114  12.797  1.00 10.00      B   
ATOM   1797  C   TYR   123      27.136  -0.847   8.995  1.00 10.00      B   
ATOM   1798  O   TYR   123      26.055  -0.271   8.841  1.00 10.00      B   
ATOM   1799  N   ILE   124      27.506  -1.911   8.289  1.00 10.00      B   
ATOM   1800  HN  ILE   124      28.359  -2.347   8.503  1.00 10.00      B   
ATOM   1801  CA  ILE   124      26.693  -2.460   7.200  1.00 10.00      B   
ATOM   1802  CB  ILE   124      27.384  -3.651   6.506  1.00 10.00      B   
ATOM   1803  CG1 ILE   124      27.721  -4.747   7.523  1.00 10.00      B   
ATOM   1804  CG2 ILE   124      28.636  -3.184   5.777  1.00 10.00      B   
ATOM   1805  CD1 ILE   124      28.228  -6.030   6.903  1.00 10.00      B   
ATOM   1806  C   ILE   124      25.271  -2.851   7.606  1.00 10.00      B   
ATOM   1807  O   ILE   124      24.374  -2.877   6.763  1.00 10.00      B   
ATOM   1808  N   GLN   125      25.058  -3.144   8.883  1.00 10.00      B   
ATOM   1809  HN  GLN   125      25.809  -3.109   9.515  1.00 10.00      B   
ATOM   1810  CA  GLN   125      23.735  -3.535   9.366  1.00 10.00      B   
ATOM   1811  CB  GLN   125      23.785  -3.866  10.856  1.00 10.00      B   
ATOM   1812  CG  GLN   125      22.646  -4.750  11.332  1.00 10.00      B   
ATOM   1813  CD  GLN   125      22.735  -6.163  10.789  1.00 10.00      B   
ATOM   1814  OE1 GLN   125      23.822  -6.686  10.545  1.00 10.00      B   
ATOM   1815  NE2 GLN   125      21.590  -6.789  10.586  1.00 10.00      B   
ATOM   1816 HE21 GLN   125      20.758  -6.309  10.788  1.00 10.00      B   
ATOM   1817 HE22 GLN   125      21.618  -7.709  10.255  1.00 10.00      B   
ATOM   1818  C   GLN   125      22.701  -2.438   9.118  1.00 10.00      B   
ATOM   1819  O   GLN   125      21.532  -2.717   8.855  1.00 10.00      B   
ATOM   1820  N   LYS   126      23.141  -1.188   9.179  1.00 10.00      B   
ATOM   1821  HN  LYS   126      24.095  -1.020   9.344  1.00 10.00      B   
ATOM   1822  CA  LYS   126      22.242  -0.060   8.979  1.00 10.00      B   
ATOM   1823  CB  LYS   126      22.737   1.170   9.741  1.00 10.00      B   
ATOM   1824  CG  LYS   126      22.892   0.960  11.238  1.00 10.00      B   
ATOM   1825  CD  LYS   126      23.330   2.243  11.920  1.00 10.00      B   
ATOM   1826  CE  LYS   126      23.712   2.011  13.371  1.00 10.00      B   
ATOM   1827  NZ  LYS   126      24.235   3.254  13.999  1.00 10.00      B   
ATOM   1828  HZ1 LYS   126      23.476   3.960  14.082  1.00 10.00      B   
ATOM   1829  HZ2 LYS   126      24.999   3.651  13.419  1.00 10.00      B   
ATOM   1830  HZ3 LYS   126      24.610   3.050  14.947  1.00 10.00      B   
ATOM   1831  C   LYS   126      22.085   0.263   7.497  1.00 10.00      B   
ATOM   1832  O   LYS   126      21.295   1.128   7.116  1.00 10.00      B   
ATOM   1833  N   TYR   127      22.833  -0.439   6.660  1.00 10.00      B   
ATOM   1834  HN  TYR   127      23.442  -1.123   7.015  1.00 10.00      B   
ATOM   1835  CA  TYR   127      22.767  -0.222   5.223  1.00 10.00      B   
ATOM   1836  CB  TYR   127      24.173  -0.081   4.626  1.00 10.00      B   
ATOM   1837  CG  TYR   127      24.854   1.228   4.954  1.00 10.00      B   
ATOM   1838  CD1 TYR   127      25.877   1.285   5.888  1.00 10.00      B   
ATOM   1839  CD2 TYR   127      24.470   2.406   4.330  1.00 10.00      B   
ATOM   1840  CE1 TYR   127      26.498   2.480   6.193  1.00 10.00      B   
ATOM   1841  CE2 TYR   127      25.085   3.606   4.626  1.00 10.00      B   
ATOM   1842  CZ  TYR   127      26.098   3.639   5.558  1.00 10.00      B   
ATOM   1843  OH  TYR   127      26.711   4.836   5.861  1.00 10.00      B   
ATOM   1844  HH  TYR   127      27.631   4.661   6.139  1.00 10.00      B   
ATOM   1845  C   TYR   127      22.005  -1.352   4.539  1.00 10.00      B   
ATOM   1846  O   TYR   127      21.690  -1.273   3.350  1.00 10.00      B   
ATOM   1847  N   LEU   128      21.685  -2.386   5.312  1.00 10.00      B   
ATOM   1848  HN  LEU   128      21.938  -2.369   6.260  1.00 10.00      B   
ATOM   1849  CA  LEU   128      20.966  -3.546   4.799  1.00 10.00      B   
ATOM   1850  CB  LEU   128      21.389  -4.808   5.556  1.00 10.00      B   
ATOM   1851  CG  LEU   128      22.753  -5.394   5.188  1.00 10.00      B   
ATOM   1852  CD1 LEU   128      23.162  -6.468   6.184  1.00 10.00      B   
ATOM   1853  CD2 LEU   128      22.729  -5.954   3.774  1.00 10.00      B   
ATOM   1854  C   LEU   128      19.457  -3.355   4.910  1.00 10.00      B   
ATOM   1855  O   LEU   128      18.690  -4.315   4.814  1.00 10.00      B   
ATOM   1856  N   LYS   129      19.036  -2.114   5.115  1.00 10.00      B   
ATOM   1857  HN  LYS   129      19.691  -1.390   5.173  1.00 10.00      B   
ATOM   1858  CA  LYS   129      17.621  -1.803   5.236  1.00 10.00      B   
ATOM   1859  CB  LYS   129      17.404  -0.632   6.198  1.00 10.00      B   
ATOM   1860  CG  LYS   129      17.525  -1.000   7.668  1.00 10.00      B   
ATOM   1861  CD  LYS   129      16.482  -2.033   8.066  1.00 10.00      B   
ATOM   1862  CE  LYS   129      16.336  -2.110   9.576  1.00 10.00      B   
ATOM   1863  NZ  LYS   129      15.465  -3.241   9.998  1.00 10.00      B   
ATOM   1864  HZ1 LYS   129      14.544  -3.186   9.520  1.00 10.00      B   
ATOM   1865  HZ2 LYS   129      15.308  -3.205  11.026  1.00 10.00      B   
ATOM   1866  HZ3 LYS   129      15.915  -4.149   9.761  1.00 10.00      B   
ATOM   1867  C   LYS   129      17.022  -1.480   3.875  1.00 10.00      B   
ATOM   1868  O   LYS   129      17.642  -0.791   3.066  1.00 10.00      B   
ATOM   1869  N   SER   130      15.824  -1.990   3.628  1.00 10.00      B   
ATOM   1870  HN  SER   130      15.392  -2.548   4.308  1.00 10.00      B   
ATOM   1871  CA  SER   130      15.128  -1.754   2.374  1.00 10.00      B   
ATOM   1872  CB  SER   130      13.830  -2.563   2.364  1.00 10.00      B   
ATOM   1873  OG  SER   130      13.915  -3.664   3.260  1.00 10.00      B   
ATOM   1874  HG  SER   130      13.455  -4.426   2.878  1.00 10.00      B   
ATOM   1875  C   SER   130      14.835  -0.260   2.209  1.00 10.00      B   
ATOM   1876  O   SER   130      14.348   0.388   3.136  1.00 10.00      B   
ATOM   1877  N   LEU   131      15.123   0.277   1.027  1.00 10.00      B   
ATOM   1878  HN  LEU   131      15.480  -0.300   0.314  1.00 10.00      B   
ATOM   1879  CA  LEU   131      14.923   1.697   0.750  1.00 10.00      B   
ATOM   1880  CB  LEU   131      15.365   2.043  -0.673  1.00 10.00      B   
ATOM   1881  CG  LEU   131      15.333   3.525  -1.057  1.00 10.00      B   
ATOM   1882  CD1 LEU   131      16.219   4.343  -0.128  1.00 10.00      B   
ATOM   1883  CD2 LEU   131      15.764   3.706  -2.504  1.00 10.00      B   
ATOM   1884  C   LEU   131      13.485   2.155   0.990  1.00 10.00      B   
ATOM   1885  O   LEU   131      13.245   3.051   1.798  1.00 10.00      B   
ATOM   1886  N   ALA   132      12.535   1.534   0.306  1.00 10.00      B   
ATOM   1887  HN  ALA   132      12.781   0.809  -0.311  1.00 10.00      B   
ATOM   1888  CA  ALA   132      11.130   1.910   0.443  1.00 10.00      B   
ATOM   1889  CB  ALA   132      10.270   1.171  -0.571  1.00 10.00      B   
ATOM   1890  C   ALA   132      10.606   1.694   1.864  1.00 10.00      B   
ATOM   1891  O   ALA   132       9.728   2.420   2.327  1.00 10.00      B   
ATOM   1892  N   ALA   133      11.171   0.719   2.564  1.00 10.00      B   
ATOM   1893  HN  ALA   133      11.901   0.205   2.164  1.00 10.00      B   
ATOM   1894  CA  ALA   133      10.738   0.408   3.923  1.00 10.00      B   
ATOM   1895  CB  ALA   133      11.085  -1.030   4.273  1.00 10.00      B   
ATOM   1896  C   ALA   133      11.336   1.367   4.950  1.00 10.00      B   
ATOM   1897  O   ALA   133      10.769   1.575   6.023  1.00 10.00      B   
ATOM   1898  N   VAL   134      12.477   1.954   4.618  1.00 10.00      B   
ATOM   1899  HN  VAL   134      12.884   1.754   3.747  1.00 10.00      B   
ATOM   1900  CA  VAL   134      13.148   2.879   5.520  1.00 10.00      B   
ATOM   1901  CB  VAL   134      14.689   2.743   5.428  1.00 10.00      B   
ATOM   1902  CG1 VAL   134      15.259   3.507   4.240  1.00 10.00      B   
ATOM   1903  CG2 VAL   134      15.361   3.155   6.728  1.00 10.00      B   
ATOM   1904  C   VAL   134      12.717   4.324   5.266  1.00 10.00      B   
ATOM   1905  O   VAL   134      13.143   5.245   5.968  1.00 10.00      B   
ATOM   1906  N   SER   135      11.865   4.520   4.267  1.00 10.00      B   
ATOM   1907  HN  SER   135      11.550   3.753   3.743  1.00 10.00      B   
ATOM   1908  CA  SER   135      11.391   5.855   3.937  1.00 10.00      B   
ATOM   1909  CB  SER   135      11.496   6.130   2.433  1.00 10.00      B   
ATOM   1910  OG  SER   135      11.387   4.937   1.675  1.00 10.00      B   
ATOM   1911  HG  SER   135      12.174   4.392   1.817  1.00 10.00      B   
ATOM   1912  C   SER   135       9.974   6.109   4.442  1.00 10.00      B   
ATOM   1913  O   SER   135       9.654   7.215   4.878  1.00 10.00      B   
ATOM   1914  N   SER   136       9.123   5.092   4.380  1.00 10.00      B   
ATOM   1915  HN  SER   136       9.424   4.231   4.019  1.00 10.00      B   
ATOM   1916  CA  SER   136       7.744   5.226   4.833  1.00 10.00      B   
ATOM   1917  CB  SER   136       6.885   5.877   3.742  1.00 10.00      B   
ATOM   1918  OG  SER   136       7.298   7.212   3.489  1.00 10.00      B   
ATOM   1919  HG  SER   136       8.141   7.377   3.941  1.00 10.00      B   
ATOM   1920  C   SER   136       7.151   3.875   5.230  1.00 10.00      B   
ATOM   1921  O   SER   136       7.800   2.835   5.088  1.00 10.00      B   
ATOM   1922  N   MET   137       5.916   3.913   5.727  1.00 10.00      B   
ATOM   1923  HN  MET   137       5.471   4.786   5.815  1.00 10.00      B   
ATOM   1924  CA  MET   137       5.186   2.719   6.149  1.00 10.00      B   
ATOM   1925  CB  MET   137       4.882   1.786   4.971  1.00 10.00      B   
ATOM   1926  CG  MET   137       4.207   2.473   3.794  1.00 10.00      B   
ATOM   1927  SD  MET   137       2.731   3.393   4.273  1.00 10.00      B   
ATOM   1928  CE  MET   137       2.513   4.439   2.833  1.00 10.00      B   
ATOM   1929  C   MET   137       5.884   1.973   7.283  1.00 10.00      B   
ATOM   1930  O   MET   137       6.523   0.939   7.071  1.00 10.00      B   
ATOM   1931  N   THR   138       5.761   2.505   8.487  1.00 10.00      B   
ATOM   1932  HN  THR   138       5.244   3.333   8.594  1.00 10.00      B   
ATOM   1933  CA  THR   138       6.363   1.890   9.660  1.00 10.00      B   
ATOM   1934  CB  THR   138       6.927   2.955  10.618  1.00 10.00      B   
ATOM   1935  OG1 THR   138       6.635   4.264  10.103  1.00 10.00      B   
ATOM   1936  HG1 THR   138       7.133   4.408   9.292  1.00 10.00      B   
ATOM   1937  CG2 THR   138       8.432   2.800  10.769  1.00 10.00      B   
ATOM   1938  C   THR   138       5.330   1.035  10.392  1.00 10.00      B   
ATOM   1939  O   THR   138       4.131   1.315  10.328  1.00 10.00      B   
ATOM   1940  N   MET   139       5.797  -0.004  11.077  1.00 10.00      B   
ATOM   1941  HN  MET   139       6.765  -0.171  11.086  1.00 10.00      B   
ATOM   1942  CA  MET   139       4.917  -0.913  11.812  1.00 10.00      B   
ATOM   1943  CB  MET   139       5.732  -1.999  12.519  1.00 10.00      B   
ATOM   1944  CG  MET   139       5.831  -3.309  11.753  1.00 10.00      B   
ATOM   1945  SD  MET   139       4.288  -4.248  11.760  1.00 10.00      B   
ATOM   1946  CE  MET   139       4.134  -4.653  13.502  1.00 10.00      B   
ATOM   1947  C   MET   139       4.041  -0.180  12.828  1.00 10.00      B   
ATOM   1948  O   MET   139       2.815  -0.275  12.781  1.00 10.00      B   
ATOM   1949  N   PHE   140       4.675   0.558  13.732  1.00 10.00      B   
ATOM   1950  HN  PHE   140       5.656   0.610  13.701  1.00 10.00      B   
ATOM   1951  CA  PHE   140       3.958   1.297  14.772  1.00 10.00      B   
ATOM   1952  CB  PHE   140       4.954   2.004  15.698  1.00 10.00      B   
ATOM   1953  CG  PHE   140       4.317   2.767  16.826  1.00 10.00      B   
ATOM   1954  CD1 PHE   140       3.702   2.100  17.874  1.00 10.00      B   
ATOM   1955  CD2 PHE   140       4.338   4.151  16.841  1.00 10.00      B   
ATOM   1956  CE1 PHE   140       3.121   2.800  18.914  1.00 10.00      B   
ATOM   1957  CE2 PHE   140       3.759   4.857  17.876  1.00 10.00      B   
ATOM   1958  CZ  PHE   140       3.149   4.181  18.914  1.00 10.00      B   
ATOM   1959  C   PHE   140       2.976   2.307  14.175  1.00 10.00      B   
ATOM   1960  O   PHE   140       1.829   2.417  14.618  1.00 10.00      B   
ATOM   1961  N   SER   141       3.430   3.031  13.161  1.00 10.00      B   
ATOM   1962  HN  SER   141       4.349   2.894  12.850  1.00 10.00      B   
ATOM   1963  CA  SER   141       2.606   4.032  12.498  1.00 10.00      B   
ATOM   1964  CB  SER   141       3.451   4.779  11.471  1.00 10.00      B   
ATOM   1965  OG  SER   141       4.788   4.909  11.926  1.00 10.00      B   
ATOM   1966  HG  SER   141       5.395   4.805  11.173  1.00 10.00      B   
ATOM   1967  C   SER   141       1.393   3.396  11.822  1.00 10.00      B   
ATOM   1968  O   SER   141       0.311   3.987  11.776  1.00 10.00      B   
ATOM   1969  N   ARG   142       1.577   2.186  11.311  1.00 10.00      B   
ATOM   1970  HN  ARG   142       2.462   1.764  11.384  1.00 10.00      B   
ATOM   1971  CA  ARG   142       0.505   1.466  10.641  1.00 10.00      B   
ATOM   1972  CB  ARG   142       1.068   0.265   9.879  1.00 10.00      B   
ATOM   1973  CG  ARG   142       0.072  -0.427   8.963  1.00 10.00      B   
ATOM   1974  CD  ARG   142       0.786  -1.275   7.920  1.00 10.00      B   
ATOM   1975  NE  ARG   142       1.737  -2.208   8.526  1.00 10.00      B   
ATOM   1976  HE  ARG   142       1.428  -2.720   9.311  1.00 10.00      B   
ATOM   1977  CZ  ARG   142       2.979  -2.403   8.081  1.00 10.00      B   
ATOM   1978  NH1 ARG   142       3.426  -1.733   7.022  1.00 10.00      B   
ATOM   1979 HH11 ARG   142       2.806  -1.056   6.535  1.00 10.00      B   
ATOM   1980 HH12 ARG   142       4.403  -1.883   6.674  1.00 10.00      B   
ATOM   1981  NH2 ARG   142       3.773  -3.266   8.700  1.00 10.00      B   
ATOM   1982 HH21 ARG   142       4.748  -3.423   8.359  1.00 10.00      B   
ATOM   1983 HH22 ARG   142       3.428  -3.792   9.532  1.00 10.00      B   
ATOM   1984  C   ARG   142      -0.550   1.021  11.648  1.00 10.00      B   
ATOM   1985  O   ARG   142      -1.749   1.077  11.371  1.00 10.00      B   
ATOM   1986  N   VAL   143      -0.095   0.591  12.822  1.00 10.00      B   
ATOM   1987  HN  VAL   143       0.874   0.566  12.980  1.00 10.00      B   
ATOM   1988  CA  VAL   143      -0.996   0.145  13.879  1.00 10.00      B   
ATOM   1989  CB  VAL   143      -0.222  -0.505  15.050  1.00 10.00      B   
ATOM   1990  CG1 VAL   143      -1.168  -0.910  16.172  1.00 10.00      B   
ATOM   1991  CG2 VAL   143       0.565  -1.714  14.565  1.00 10.00      B   
ATOM   1992  C   VAL   143      -1.830   1.317  14.394  1.00 10.00      B   
ATOM   1993  O   VAL   143      -3.041   1.191  14.593  1.00 10.00      B   
ATOM   1994  N   LEU   144      -1.179   2.463  14.590  1.00 10.00      B   
ATOM   1995  HN  LEU   144      -0.213   2.503  14.415  1.00 10.00      B   
ATOM   1996  CA  LEU   144      -1.866   3.657  15.071  1.00 10.00      B   
ATOM   1997  CB  LEU   144      -0.879   4.789  15.372  1.00 10.00      B   
ATOM   1998  CG  LEU   144      -0.156   4.722  16.721  1.00 10.00      B   
ATOM   1999  CD1 LEU   144       0.534   6.042  17.020  1.00 10.00      B   
ATOM   2000  CD2 LEU   144      -1.120   4.353  17.841  1.00 10.00      B   
ATOM   2001  C   LEU   144      -2.917   4.125  14.072  1.00 10.00      B   
ATOM   2002  O   LEU   144      -3.935   4.699  14.456  1.00 10.00      B   
ATOM   2003  N   GLY   145      -2.662   3.873  12.791  1.00 10.00      B   
ATOM   2004  HN  GLY   145      -1.829   3.418  12.547  1.00 10.00      B   
ATOM   2005  CA  GLY   145      -3.597   4.265  11.758  1.00 10.00      B   
ATOM   2006  C   GLY   145      -4.921   3.549  11.905  1.00 10.00      B   
ATOM   2007  O   GLY   145      -5.984   4.173  11.844  1.00 10.00      B   
ATOM   2008  N   PHE   146      -4.854   2.238  12.118  1.00 10.00      B   
ATOM   2009  HN  PHE   146      -3.975   1.805  12.163  1.00 10.00      B   
ATOM   2010  CA  PHE   146      -6.053   1.433  12.288  1.00 10.00      B   
ATOM   2011  CB  PHE   146      -5.704  -0.055  12.356  1.00 10.00      B   
ATOM   2012  CG  PHE   146      -5.618  -0.711  11.011  1.00 10.00      B   
ATOM   2013  CD1 PHE   146      -4.389  -0.985  10.437  1.00 10.00      B   
ATOM   2014  CD2 PHE   146      -6.768  -1.054  10.318  1.00 10.00      B   
ATOM   2015  CE1 PHE   146      -4.307  -1.588   9.197  1.00 10.00      B   
ATOM   2016  CE2 PHE   146      -6.695  -1.657   9.078  1.00 10.00      B   
ATOM   2017  CZ  PHE   146      -5.462  -1.924   8.517  1.00 10.00      B   
ATOM   2018  C   PHE   146      -6.802   1.852  13.542  1.00 10.00      B   
ATOM   2019  O   PHE   146      -8.031   1.863  13.568  1.00 10.00      B   
ATOM   2020  N   ALA   147      -6.047   2.202  14.576  1.00 10.00      B   
ATOM   2021  HN  ALA   147      -5.070   2.169  14.486  1.00 10.00      B   
ATOM   2022  CA  ALA   147      -6.629   2.631  15.839  1.00 10.00      B   
ATOM   2023  CB  ALA   147      -5.561   2.702  16.919  1.00 10.00      B   
ATOM   2024  C   ALA   147      -7.327   3.978  15.683  1.00 10.00      B   
ATOM   2025  O   ALA   147      -8.383   4.205  16.268  1.00 10.00      B   
ATOM   2026  N   ARG   148      -6.741   4.852  14.871  1.00 10.00      B   
ATOM   2027  HN  ARG   148      -5.906   4.596  14.421  1.00 10.00      B   
ATOM   2028  CA  ARG   148      -7.293   6.182  14.628  1.00 10.00      B   
ATOM   2029  CB  ARG   148      -6.406   6.955  13.641  1.00 10.00      B   
ATOM   2030  CG  ARG   148      -7.010   8.256  13.133  1.00 10.00      B   
ATOM   2031  CD  ARG   148      -7.478   8.132  11.688  1.00 10.00      B   
ATOM   2032  NE  ARG   148      -6.400   8.390  10.731  1.00 10.00      B   
ATOM   2033  HE  ARG   148      -5.502   8.564  11.103  1.00 10.00      B   
ATOM   2034  CZ  ARG   148      -6.560   8.387   9.403  1.00 10.00      B   
ATOM   2035  NH1 ARG   148      -7.748   8.119   8.873  1.00 10.00      B   
ATOM   2036 HH11 ARG   148      -8.568   7.903   9.493  1.00 10.00      B   
ATOM   2037 HH12 ARG   148      -7.875   8.115   7.838  1.00 10.00      B   
ATOM   2038  NH2 ARG   148      -5.528   8.651   8.605  1.00 10.00      B   
ATOM   2039 HH21 ARG   148      -4.590   8.863   9.015  1.00 10.00      B   
ATOM   2040 HH22 ARG   148      -5.651   8.652   7.567  1.00 10.00      B   
ATOM   2041  C   ARG   148      -8.726   6.105  14.112  1.00 10.00      B   
ATOM   2042  O   ARG   148      -9.636   6.710  14.679  1.00 10.00      B   
ATOM   2043  N   ASP   149      -8.924   5.345  13.047  1.00 10.00      B   
ATOM   2044  HN  ASP   149      -8.162   4.870  12.647  1.00 10.00      B   
ATOM   2045  CA  ASP   149     -10.246   5.203  12.454  1.00 10.00      B   
ATOM   2046  CB  ASP   149     -10.159   4.609  11.046  1.00 10.00      B   
ATOM   2047  CG  ASP   149      -9.426   5.508  10.070  1.00 10.00      B   
ATOM   2048  OD1 ASP   149      -9.856   6.667   9.879  1.00 10.00      B   
ATOM   2049  OD2 ASP   149      -8.415   5.063   9.489  1.00 10.00      B   
ATOM   2050  C   ASP   149     -11.167   4.373  13.342  1.00 10.00      B   
ATOM   2051  O   ASP   149     -12.386   4.566  13.342  1.00 10.00      B   
ATOM   2052  N   ALA   150     -10.578   3.460  14.110  1.00 10.00      B   
ATOM   2053  HN  ALA   150      -9.604   3.350  14.060  1.00 10.00      B   
ATOM   2054  CA  ALA   150     -11.342   2.607  15.012  1.00 10.00      B   
ATOM   2055  CB  ALA   150     -10.471   1.487  15.564  1.00 10.00      B   
ATOM   2056  C   ALA   150     -11.954   3.424  16.146  1.00 10.00      B   
ATOM   2057  O   ALA   150     -13.109   3.220  16.507  1.00 10.00      B   
ATOM   2058  N   ILE   151     -11.176   4.356  16.694  1.00 10.00      B   
ATOM   2059  HN  ILE   151     -10.256   4.469  16.360  1.00 10.00      B   
ATOM   2060  CA  ILE   151     -11.650   5.209  17.783  1.00 10.00      B   
ATOM   2061  CB  ILE   151     -10.561   6.202  18.261  1.00 10.00      B   
ATOM   2062  CG1 ILE   151      -9.385   5.455  18.904  1.00 10.00      B   
ATOM   2063  CG2 ILE   151     -11.133   7.233  19.225  1.00 10.00      B   
ATOM   2064  CD1 ILE   151      -9.772   4.574  20.075  1.00 10.00      B   
ATOM   2065  C   ILE   151     -12.900   5.974  17.355  1.00 10.00      B   
ATOM   2066  O   ILE   151     -13.891   6.027  18.086  1.00 10.00      B   
ATOM   2067  N   VAL   152     -12.855   6.533  16.151  1.00 10.00      B   
ATOM   2068  HN  VAL   152     -12.043   6.441  15.612  1.00 10.00      B   
ATOM   2069  CA  VAL   152     -13.983   7.283  15.616  1.00 10.00      B   
ATOM   2070  CB  VAL   152     -13.655   7.902  14.238  1.00 10.00      B   
ATOM   2071  CG1 VAL   152     -14.798   8.785  13.757  1.00 10.00      B   
ATOM   2072  CG2 VAL   152     -12.357   8.694  14.300  1.00 10.00      B   
ATOM   2073  C   VAL   152     -15.204   6.375  15.481  1.00 10.00      B   
ATOM   2074  O   VAL   152     -16.317   6.751  15.851  1.00 10.00      B   
ATOM   2075  N   ALA   153     -14.973   5.168  14.981  1.00 10.00      B   
ATOM   2076  HN  ALA   153     -14.053   4.928  14.728  1.00 10.00      B   
ATOM   2077  CA  ALA   153     -16.040   4.188  14.788  1.00 10.00      B   
ATOM   2078  CB  ALA   153     -15.508   2.980  14.034  1.00 10.00      B   
ATOM   2079  C   ALA   153     -16.654   3.753  16.115  1.00 10.00      B   
ATOM   2080  O   ALA   153     -17.856   3.490  16.197  1.00 10.00      B   
ATOM   2081  N   ARG   154     -15.826   3.681  17.149  1.00 10.00      B   
ATOM   2082  HN  ARG   154     -14.876   3.897  17.017  1.00 10.00      B   
ATOM   2083  CA  ARG   154     -16.285   3.274  18.472  1.00 10.00      B   
ATOM   2084  CB  ARG   154     -15.100   2.920  19.379  1.00 10.00      B   
ATOM   2085  CG  ARG   154     -14.360   1.651  18.981  1.00 10.00      B   
ATOM   2086  CD  ARG   154     -14.456   0.582  20.061  1.00 10.00      B   
ATOM   2087  NE  ARG   154     -13.472   0.779  21.128  1.00 10.00      B   
ATOM   2088  HE  ARG   154     -12.682   1.324  20.912  1.00 10.00      B   
ATOM   2089  CZ  ARG   154     -13.582   0.265  22.357  1.00 10.00      B   
ATOM   2090  NH1 ARG   154     -14.631  -0.486  22.676  1.00 10.00      B   
ATOM   2091 HH11 ARG   154     -15.376  -0.676  21.975  1.00 10.00      B   
ATOM   2092 HH12 ARG   154     -14.715  -0.889  23.640  1.00 10.00      B   
ATOM   2093  NH2 ARG   154     -12.638   0.492  23.262  1.00 10.00      B   
ATOM   2094 HH21 ARG   154     -11.808   1.075  23.021  1.00 10.00      B   
ATOM   2095 HH22 ARG   154     -12.722   0.089  24.224  1.00 10.00      B   
ATOM   2096  C   ARG   154     -17.147   4.351  19.126  1.00 10.00      B   
ATOM   2097  O   ARG   154     -17.919   4.067  20.042  1.00 10.00      B   
ATOM   2098  N   ILE   155     -17.027   5.583  18.649  1.00 10.00      B   
ATOM   2099  HN  ILE   155     -16.412   5.753  17.902  1.00 10.00      B   
ATOM   2100  CA  ILE   155     -17.792   6.689  19.209  1.00 10.00      B   
ATOM   2101  CB  ILE   155     -16.903   7.918  19.498  1.00 10.00      B   
ATOM   2102  CG1 ILE   155     -15.726   7.508  20.390  1.00 10.00      B   
ATOM   2103  CG2 ILE   155     -17.718   9.018  20.169  1.00 10.00      B   
ATOM   2104  CD1 ILE   155     -14.680   8.585  20.564  1.00 10.00      B   
ATOM   2105  C   ILE   155     -18.972   7.083  18.319  1.00 10.00      B   
ATOM   2106  O   ILE   155     -20.130   6.845  18.672  1.00 10.00      B   
ATOM   2107  N   PHE   156     -18.685   7.658  17.159  1.00 10.00      B   
ATOM   2108  HN  PHE   156     -17.745   7.778  16.901  1.00 10.00      B   
ATOM   2109  CA  PHE   156     -19.736   8.091  16.246  1.00 10.00      B   
ATOM   2110  CB  PHE   156     -20.049   9.579  16.435  1.00 10.00      B   
ATOM   2111  CG  PHE   156     -21.153   9.852  17.415  1.00 10.00      B   
ATOM   2112  CD1 PHE   156     -20.887  10.450  18.635  1.00 10.00      B   
ATOM   2113  CD2 PHE   156     -22.460   9.501  17.116  1.00 10.00      B   
ATOM   2114  CE1 PHE   156     -21.902  10.696  19.540  1.00 10.00      B   
ATOM   2115  CE2 PHE   156     -23.480   9.744  18.014  1.00 10.00      B   
ATOM   2116  CZ  PHE   156     -23.201  10.342  19.228  1.00 10.00      B   
ATOM   2117  C   PHE   156     -19.378   7.809  14.793  1.00 10.00      B   
ATOM   2118  O   PHE   156     -19.200   8.732  13.999  1.00 10.00      B   
ATOM   2119  N   GLY   157     -19.277   6.533  14.453  1.00 10.00      B   
ATOM   2120  HN  GLY   157     -19.428   5.841  15.130  1.00 10.00      B   
ATOM   2121  CA  GLY   157     -18.956   6.151  13.093  1.00 10.00      B   
ATOM   2122  C   GLY   157     -20.194   5.737  12.325  1.00 10.00      B   
ATOM   2123  O   GLY   157     -21.235   5.470  12.929  1.00 10.00      B   
ATOM   2124  N   ALA   158     -20.081   5.702  10.997  1.00 10.00      B   
ATOM   2125  HN  ALA   158     -19.221   5.945  10.593  1.00 10.00      B   
ATOM   2126  CA  ALA   158     -21.189   5.313  10.118  1.00 10.00      B   
ATOM   2127  CB  ALA   158     -21.497   3.829  10.256  1.00 10.00      B   
ATOM   2128  C   ALA   158     -22.444   6.156  10.350  1.00 10.00      B   
ATOM   2129  O   ALA   158     -23.556   5.628  10.437  1.00 10.00      B   
ATOM   2130  N   GLY   159     -22.264   7.465  10.443  1.00 10.00      B   
ATOM   2131  HN  GLY   159     -21.357   7.836  10.356  1.00 10.00      B   
ATOM   2132  CA  GLY   159     -23.385   8.354  10.659  1.00 10.00      B   
ATOM   2133  C   GLY   159     -23.351   9.530   9.708  1.00 10.00      B   
ATOM   2134  O   GLY   159     -22.435   9.645   8.898  1.00 10.00      B   
ATOM   2135  N   MET   160     -24.345  10.405   9.808  1.00 10.00      B   
ATOM   2136  HN  MET   160     -25.050  10.248  10.477  1.00 10.00      B   
ATOM   2137  CA  MET   160     -24.427  11.586   8.953  1.00 10.00      B   
ATOM   2138  CB  MET   160     -25.729  12.355   9.201  1.00 10.00      B   
ATOM   2139  CG  MET   160     -26.973  11.675   8.650  1.00 10.00      B   
ATOM   2140  SD  MET   160     -28.461  12.681   8.837  1.00 10.00      B   
ATOM   2141  CE  MET   160     -28.665  12.652  10.618  1.00 10.00      B   
ATOM   2142  C   MET   160     -23.230  12.500   9.180  1.00 10.00      B   
ATOM   2143  O   MET   160     -22.799  13.217   8.274  1.00 10.00      B   
ATOM   2144  N   ALA   161     -22.701  12.467  10.394  1.00 10.00      B   
ATOM   2145  HN  ALA   161     -23.104  11.884  11.072  1.00 10.00      B   
ATOM   2146  CA  ALA   161     -21.549  13.275  10.747  1.00 10.00      B   
ATOM   2147  CB  ALA   161     -21.272  13.182  12.238  1.00 10.00      B   
ATOM   2148  C   ALA   161     -20.334  12.831   9.944  1.00 10.00      B   
ATOM   2149  O   ALA   161     -19.682  13.646   9.292  1.00 10.00      B   
ATOM   2150  N   THR   162     -20.054  11.532   9.966  1.00 10.00      B   
ATOM   2151  HN  THR   162     -20.624  10.925  10.485  1.00 10.00      B   
ATOM   2152  CA  THR   162     -18.925  10.985   9.232  1.00 10.00      B   
ATOM   2153  CB  THR   162     -18.627   9.532   9.653  1.00 10.00      B   
ATOM   2154  OG1 THR   162     -19.852   8.786   9.729  1.00 10.00      B   
ATOM   2155  HG1 THR   162     -20.114   8.507   8.839  1.00 10.00      B   
ATOM   2156  CG2 THR   162     -17.933   9.503  11.007  1.00 10.00      B   
ATOM   2157  C   THR   162     -19.196  11.043   7.734  1.00 10.00      B   
ATOM   2158  O   THR   162     -18.286  11.258   6.937  1.00 10.00      B   
ATOM   2159  N   ASP   163     -20.465  10.870   7.372  1.00 10.00      B   
ATOM   2160  HN  ASP   163     -21.139  10.705   8.072  1.00 10.00      B   
ATOM   2161  CA  ASP   163     -20.896  10.903   5.975  1.00 10.00      B   
ATOM   2162  CB  ASP   163     -22.416  10.723   5.893  1.00 10.00      B   
ATOM   2163  CG  ASP   163     -22.908  10.417   4.495  1.00 10.00      B   
ATOM   2164  OD1 ASP   163     -22.626   9.307   3.991  1.00 10.00      B   
ATOM   2165  OD2 ASP   163     -23.602  11.271   3.904  1.00 10.00      B   
ATOM   2166  C   ASP   163     -20.490  12.217   5.317  1.00 10.00      B   
ATOM   2167  O   ASP   163     -20.060  12.243   4.166  1.00 10.00      B   
ATOM   2168  N   ALA   164     -20.611  13.302   6.070  1.00 10.00      B   
ATOM   2169  HN  ALA   164     -20.958  13.212   6.984  1.00 10.00      B   
ATOM   2170  CA  ALA   164     -20.251  14.620   5.574  1.00 10.00      B   
ATOM   2171  CB  ALA   164     -21.099  15.686   6.254  1.00 10.00      B   
ATOM   2172  C   ALA   164     -18.768  14.904   5.794  1.00 10.00      B   
ATOM   2173  O   ALA   164     -18.106  15.501   4.944  1.00 10.00      B   
ATOM   2174  N   PHE   165     -18.245  14.465   6.934  1.00 10.00      B   
ATOM   2175  HN  PHE   165     -18.818  13.976   7.566  1.00 10.00      B   
ATOM   2176  CA  PHE   165     -16.843  14.690   7.275  1.00 10.00      B   
ATOM   2177  CB  PHE   165     -16.543  14.226   8.704  1.00 10.00      B   
ATOM   2178  CG  PHE   165     -15.110  14.420   9.118  1.00 10.00      B   
ATOM   2179  CD1 PHE   165     -14.589  15.695   9.278  1.00 10.00      B   
ATOM   2180  CD2 PHE   165     -14.282  13.332   9.336  1.00 10.00      B   
ATOM   2181  CE1 PHE   165     -13.269  15.879   9.647  1.00 10.00      B   
ATOM   2182  CE2 PHE   165     -12.962  13.509   9.708  1.00 10.00      B   
ATOM   2183  CZ  PHE   165     -12.454  14.785   9.863  1.00 10.00      B   
ATOM   2184  C   PHE   165     -15.884  14.025   6.288  1.00 10.00      B   
ATOM   2185  O   PHE   165     -14.896  14.629   5.876  1.00 10.00      B   
ATOM   2186  N   PHE   166     -16.187  12.793   5.895  1.00 10.00      B   
ATOM   2187  HN  PHE   166     -17.008  12.370   6.231  1.00 10.00      B   
ATOM   2188  CA  PHE   166     -15.328  12.054   4.974  1.00 10.00      B   
ATOM   2189  CB  PHE   166     -15.822  10.620   4.784  1.00 10.00      B   
ATOM   2190  CG  PHE   166     -15.735   9.789   6.034  1.00 10.00      B   
ATOM   2191  CD1 PHE   166     -14.814  10.096   7.025  1.00 10.00      B   
ATOM   2192  CD2 PHE   166     -16.572   8.704   6.221  1.00 10.00      B   
ATOM   2193  CE1 PHE   166     -14.729   9.339   8.176  1.00 10.00      B   
ATOM   2194  CE2 PHE   166     -16.493   7.942   7.370  1.00 10.00      B   
ATOM   2195  CZ  PHE   166     -15.570   8.260   8.349  1.00 10.00      B   
ATOM   2196  C   PHE   166     -15.178  12.769   3.638  1.00 10.00      B   
ATOM   2197  O   PHE   166     -14.119  12.711   3.009  1.00 10.00      B   
ATOM   2198  N   VAL   167     -16.232  13.453   3.215  1.00 10.00      B   
ATOM   2199  HN  VAL   167     -17.050  13.457   3.754  1.00 10.00      B   
ATOM   2200  CA  VAL   167     -16.199  14.196   1.964  1.00 10.00      B   
ATOM   2201  CB  VAL   167     -17.597  14.724   1.573  1.00 10.00      B   
ATOM   2202  CG1 VAL   167     -17.543  15.452   0.237  1.00 10.00      B   
ATOM   2203  CG2 VAL   167     -18.599  13.580   1.515  1.00 10.00      B   
ATOM   2204  C   VAL   167     -15.224  15.363   2.093  1.00 10.00      B   
ATOM   2205  O   VAL   167     -14.452  15.653   1.178  1.00 10.00      B   
ATOM   2206  N   ALA   168     -15.240  16.000   3.261  1.00 10.00      B   
ATOM   2207  HN  ALA   168     -15.861  15.698   3.958  1.00 10.00      B   
ATOM   2208  CA  ALA   168     -14.359  17.128   3.539  1.00 10.00      B   
ATOM   2209  CB  ALA   168     -14.920  17.976   4.671  1.00 10.00      B   
ATOM   2210  C   ALA   168     -12.955  16.644   3.890  1.00 10.00      B   
ATOM   2211  O   ALA   168     -12.056  17.440   4.151  1.00 10.00      B   
ATOM   2212  N   PHE   169     -12.775  15.332   3.909  1.00 10.00      B   
ATOM   2213  HN  PHE   169     -13.535  14.744   3.720  1.00 10.00      B   
ATOM   2214  CA  PHE   169     -11.482  14.747   4.217  1.00 10.00      B   
ATOM   2215  CB  PHE   169     -11.648  13.482   5.064  1.00 10.00      B   
ATOM   2216  CG  PHE   169     -10.379  13.015   5.720  1.00 10.00      B   
ATOM   2217  CD1 PHE   169      -9.975  13.548   6.933  1.00 10.00      B   
ATOM   2218  CD2 PHE   169      -9.593  12.040   5.128  1.00 10.00      B   
ATOM   2219  CE1 PHE   169      -8.812  13.118   7.543  1.00 10.00      B   
ATOM   2220  CE2 PHE   169      -8.429  11.606   5.731  1.00 10.00      B   
ATOM   2221  CZ  PHE   169      -8.038  12.146   6.941  1.00 10.00      B   
ATOM   2222  C   PHE   169     -10.724  14.437   2.932  1.00 10.00      B   
ATOM   2223  O   PHE   169      -9.518  14.666   2.834  1.00 10.00      B   
ATOM   2224  N   LYS   170     -11.442  13.931   1.937  1.00 10.00      B   
ATOM   2225  HN  LYS   170     -12.404  13.782   2.064  1.00 10.00      B   
ATOM   2226  CA  LYS   170     -10.826  13.590   0.664  1.00 10.00      B   
ATOM   2227  CB  LYS   170     -11.468  12.358   0.028  1.00 10.00      B   
ATOM   2228  CG  LYS   170     -10.846  11.046   0.476  1.00 10.00      B   
ATOM   2229  CD  LYS   170     -11.303   9.893  -0.400  1.00 10.00      B   
ATOM   2230  CE  LYS   170     -10.621   8.593  -0.007  1.00 10.00      B   
ATOM   2231  NZ  LYS   170     -11.148   7.439  -0.781  1.00 10.00      B   
ATOM   2232  HZ1 LYS   170     -12.174   7.348  -0.636  1.00 10.00      B   
ATOM   2233  HZ2 LYS   170     -10.684   6.556  -0.470  1.00 10.00      B   
ATOM   2234  HZ3 LYS   170     -10.963   7.573  -1.796  1.00 10.00      B   
ATOM   2235  C   LYS   170     -10.803  14.764  -0.307  1.00 10.00      B   
ATOM   2236  O   LYS   170      -9.933  14.827  -1.171  1.00 10.00      B   
ATOM   2237  N   LEU   171     -11.749  15.692  -0.164  1.00 10.00      B   
ATOM   2238  HN  LEU   171     -12.428  15.584   0.538  1.00 10.00      B   
ATOM   2239  CA  LEU   171     -11.806  16.863  -1.043  1.00 10.00      B   
ATOM   2240  CB  LEU   171     -12.997  17.777  -0.718  1.00 10.00      B   
ATOM   2241  CG  LEU   171     -13.188  18.995  -1.630  1.00 10.00      B   
ATOM   2242  CD1 LEU   171     -13.291  18.568  -3.087  1.00 10.00      B   
ATOM   2243  CD2 LEU   171     -14.419  19.787  -1.219  1.00 10.00      B   
ATOM   2244  C   LEU   171     -10.480  17.642  -1.058  1.00 10.00      B   
ATOM   2245  O   LEU   171      -9.903  17.848  -2.127  1.00 10.00      B   
ATOM   2246  N   PRO   172      -9.965  18.086   0.109  1.00 10.00      B   
ATOM   2247  CA  PRO   172      -8.694  18.811   0.165  1.00 10.00      B   
ATOM   2248  CB  PRO   172      -8.586  19.247   1.630  1.00 10.00      B   
ATOM   2249  CG  PRO   172      -9.440  18.286   2.374  1.00 10.00      B   
ATOM   2250  CD  PRO   172     -10.570  17.947   1.449  1.00 10.00      B   
ATOM   2251  C   PRO   172      -7.530  17.896  -0.206  1.00 10.00      B   
ATOM   2252  O   PRO   172      -6.520  18.343  -0.748  1.00 10.00      B   
ATOM   2253  N   ASN   173      -7.698  16.602   0.064  1.00 10.00      B   
ATOM   2254  HN  ASN   173      -8.542  16.311   0.473  1.00 10.00      B   
ATOM   2255  CA  ASN   173      -6.673  15.605  -0.236  1.00 10.00      B   
ATOM   2256  CB  ASN   173      -7.115  14.222   0.261  1.00 10.00      B   
ATOM   2257  CG  ASN   173      -5.959  13.271   0.517  1.00 10.00      B   
ATOM   2258  OD1 ASN   173      -4.917  13.344  -0.132  1.00 10.00      B   
ATOM   2259  ND2 ASN   173      -6.141  12.367   1.470  1.00 10.00      B   
ATOM   2260 HD21 ASN   173      -6.997  12.363   1.947  1.00 10.00      B   
ATOM   2261 HD22 ASN   173      -5.413  11.737   1.660  1.00 10.00      B   
ATOM   2262  C   ASN   173      -6.395  15.570  -1.736  1.00 10.00      B   
ATOM   2263  O   ASN   173      -5.277  15.289  -2.171  1.00 10.00      B   
ATOM   2264  N   LEU   174      -7.418  15.880  -2.524  1.00 10.00      B   
ATOM   2265  HN  LEU   174      -8.289  16.093  -2.119  1.00 10.00      B   
ATOM   2266  CA  LEU   174      -7.284  15.904  -3.972  1.00 10.00      B   
ATOM   2267  CB  LEU   174      -8.645  16.117  -4.642  1.00 10.00      B   
ATOM   2268  CG  LEU   174      -9.785  15.198  -4.197  1.00 10.00      B   
ATOM   2269  CD1 LEU   174     -11.055  15.495  -4.980  1.00 10.00      B   
ATOM   2270  CD2 LEU   174      -9.394  13.736  -4.334  1.00 10.00      B   
ATOM   2271  C   LEU   174      -6.328  17.016  -4.392  1.00 10.00      B   
ATOM   2272  O   LEU   174      -5.596  16.884  -5.372  1.00 10.00      B   
ATOM   2273  N   LEU   175      -6.324  18.099  -3.622  1.00 10.00      B   
ATOM   2274  HN  LEU   175      -6.909  18.125  -2.834  1.00 10.00      B   
ATOM   2275  CA  LEU   175      -5.473  19.246  -3.903  1.00 10.00      B   
ATOM   2276  CB  LEU   175      -5.967  20.480  -3.144  1.00 10.00      B   
ATOM   2277  CG  LEU   175      -7.410  20.907  -3.421  1.00 10.00      B   
ATOM   2278  CD1 LEU   175      -7.824  22.032  -2.487  1.00 10.00      B   
ATOM   2279  CD2 LEU   175      -7.578  21.323  -4.874  1.00 10.00      B   
ATOM   2280  C   LEU   175      -4.017  18.967  -3.551  1.00 10.00      B   
ATOM   2281  O   LEU   175      -3.115  19.364  -4.285  1.00 10.00      B   
ATOM   2282  N   ARG   176      -3.790  18.261  -2.441  1.00 10.00      B   
ATOM   2283  HN  ARG   176      -4.554  17.946  -1.909  1.00 10.00      B   
ATOM   2284  CA  ARG   176      -2.427  17.950  -2.000  1.00 10.00      B   
ATOM   2285  CB  ARG   176      -2.408  17.238  -0.638  1.00 10.00      B   
ATOM   2286  CG  ARG   176      -2.627  15.734  -0.702  1.00 10.00      B   
ATOM   2287  CD  ARG   176      -1.699  14.991   0.245  1.00 10.00      B   
ATOM   2288  NE  ARG   176      -2.428  14.359   1.343  1.00 10.00      B   
ATOM   2289  HE  ARG   176      -3.077  14.915   1.831  1.00 10.00      B   
ATOM   2290  CZ  ARG   176      -2.277  13.085   1.705  1.00 10.00      B   
ATOM   2291  NH1 ARG   176      -1.427  12.298   1.057  1.00 10.00      B   
ATOM   2292 HH11 ARG   176      -1.312  11.303   1.344  1.00 10.00      B   
ATOM   2293 HH12 ARG   176      -0.867  12.671   0.249  1.00 10.00      B   
ATOM   2294  NH2 ARG   176      -2.986  12.597   2.715  1.00 10.00      B   
ATOM   2295 HH21 ARG   176      -2.876  11.599   3.005  1.00 10.00      B   
ATOM   2296 HH22 ARG   176      -3.663  13.207   3.224  1.00 10.00      B   
ATOM   2297  C   ARG   176      -1.667  17.140  -3.050  1.00 10.00      B   
ATOM   2298  O   ARG   176      -0.443  17.243  -3.168  1.00 10.00      B   
ATOM   2299  N   ARG   177      -2.396  16.343  -3.818  1.00 10.00      B   
ATOM   2300  HN  ARG   177      -3.367  16.293  -3.676  1.00 10.00      B   
ATOM   2301  CA  ARG   177      -1.783  15.528  -4.856  1.00 10.00      B   
ATOM   2302  CB  ARG   177      -2.726  14.404  -5.306  1.00 10.00      B   
ATOM   2303  CG  ARG   177      -2.187  13.560  -6.456  1.00 10.00      B   
ATOM   2304  CD  ARG   177      -3.181  12.494  -6.892  1.00 10.00      B   
ATOM   2305  NE  ARG   177      -2.940  11.206  -6.240  1.00 10.00      B   
ATOM   2306  HE  ARG   177      -2.543  11.224  -5.339  1.00 10.00      B   
ATOM   2307  CZ  ARG   177      -3.204  10.022  -6.798  1.00 10.00      B   
ATOM   2308  NH1 ARG   177      -3.724   9.959  -8.018  1.00 10.00      B   
ATOM   2309 HH11 ARG   177      -3.933   9.032  -8.453  1.00 10.00      B   
ATOM   2310 HH12 ARG   177      -3.916  10.834  -8.551  1.00 10.00      B   
ATOM   2311  NH2 ARG   177      -2.946   8.903  -6.134  1.00 10.00      B   
ATOM   2312 HH21 ARG   177      -2.531   8.942  -5.178  1.00 10.00      B   
ATOM   2313 HH22 ARG   177      -3.151   7.973  -6.570  1.00 10.00      B   
ATOM   2314  C   ARG   177      -1.365  16.385  -6.046  1.00 10.00      B   
ATOM   2315  O   ARG   177      -0.391  16.082  -6.724  1.00 10.00      B   
ATOM   2316  N   ILE   178      -2.087  17.470  -6.279  1.00 10.00      B   
ATOM   2317  HN  ILE   178      -2.834  17.686  -5.683  1.00 10.00      B   
ATOM   2318  CA  ILE   178      -1.792  18.351  -7.399  1.00 10.00      B   
ATOM   2319  CB  ILE   178      -3.071  19.053  -7.911  1.00 10.00      B   
ATOM   2320  CG1 ILE   178      -4.187  18.033  -8.149  1.00 10.00      B   
ATOM   2321  CG2 ILE   178      -2.784  19.829  -9.188  1.00 10.00      B   
ATOM   2322  CD1 ILE   178      -5.520  18.659  -8.503  1.00 10.00      B   
ATOM   2323  C   ILE   178      -0.755  19.415  -7.036  1.00 10.00      B   
ATOM   2324  O   ILE   178       0.090  19.774  -7.856  1.00 10.00      B   
ATOM   2325  N   PHE   179      -0.809  19.905  -5.804  1.00 10.00      B   
ATOM   2326  HN  PHE   179      -1.482  19.558  -5.176  1.00 10.00      B   
ATOM   2327  CA  PHE   179       0.102  20.957  -5.365  1.00 10.00      B   
ATOM   2328  CB  PHE   179      -0.583  21.881  -4.354  1.00 10.00      B   
ATOM   2329  CG  PHE   179      -1.577  22.824  -4.967  1.00 10.00      B   
ATOM   2330  CD1 PHE   179      -2.937  22.586  -4.864  1.00 10.00      B   
ATOM   2331  CD2 PHE   179      -1.149  23.951  -5.648  1.00 10.00      B   
ATOM   2332  CE1 PHE   179      -3.853  23.453  -5.428  1.00 10.00      B   
ATOM   2333  CE2 PHE   179      -2.058  24.823  -6.215  1.00 10.00      B   
ATOM   2334  CZ  PHE   179      -3.412  24.574  -6.105  1.00 10.00      B   
ATOM   2335  C   PHE   179       1.424  20.450  -4.795  1.00 10.00      B   
ATOM   2336  O   PHE   179       2.421  21.168  -4.829  1.00 10.00      B   
ATOM   2337  N   ALA   180       1.450  19.231  -4.272  1.00 10.00      B   
ATOM   2338  HN  ALA   180       0.642  18.676  -4.281  1.00 10.00      B   
ATOM   2339  CA  ALA   180       2.678  18.714  -3.680  1.00 10.00      B   
ATOM   2340  CB  ALA   180       2.514  18.547  -2.177  1.00 10.00      B   
ATOM   2341  C   ALA   180       3.171  17.418  -4.317  1.00 10.00      B   
ATOM   2342  O   ALA   180       4.157  17.421  -5.056  1.00 10.00      B   
ATOM   2343  N   GLU   181       2.472  16.323  -4.028  1.00 10.00      B   
ATOM   2344  HN  GLU   181       1.676  16.409  -3.463  1.00 10.00      B   
ATOM   2345  CA  GLU   181       2.844  14.995  -4.514  1.00 10.00      B   
ATOM   2346  CB  GLU   181       1.814  13.950  -4.081  1.00 10.00      B   
ATOM   2347  CG  GLU   181       1.636  13.871  -2.570  1.00 10.00      B   
ATOM   2348  CD  GLU   181       0.955  12.597  -2.108  1.00 10.00      B   
ATOM   2349  OE1 GLU   181       1.165  11.538  -2.740  1.00 10.00      B   
ATOM   2350  OE2 GLU   181       0.220  12.646  -1.096  1.00 10.00      B   
ATOM   2351  C   GLU   181       3.113  14.935  -6.019  1.00 10.00      B   
ATOM   2352  O   GLU   181       4.254  14.752  -6.442  1.00 10.00      B   
ATOM   2353  N   GLY   182       2.081  15.115  -6.826  1.00 10.00      B   
ATOM   2354  HN  GLY   182       1.193  15.297  -6.446  1.00 10.00      B   
ATOM   2355  CA  GLY   182       2.252  15.056  -8.266  1.00 10.00      B   
ATOM   2356  C   GLY   182       2.748  16.362  -8.852  1.00 10.00      B   
ATOM   2357  O   GLY   182       2.273  16.801  -9.899  1.00 10.00      B   
ATOM   2358  N   ALA   183       3.704  16.983  -8.175  1.00 10.00      B   
ATOM   2359  HN  ALA   183       4.039  16.577  -7.345  1.00 10.00      B   
ATOM   2360  CA  ALA   183       4.270  18.245  -8.627  1.00 10.00      B   
ATOM   2361  CB  ALA   183       3.460  19.414  -8.088  1.00 10.00      B   
ATOM   2362  C   ALA   183       5.732  18.378  -8.208  1.00 10.00      B   
ATOM   2363  O   ALA   183       6.639  18.289  -9.040  1.00 10.00      B   
ATOM   2364  N   PHE   184       5.960  18.547  -6.911  1.00 10.00      B   
ATOM   2365  HN  PHE   184       5.201  18.544  -6.285  1.00 10.00      B   
ATOM   2366  CA  PHE   184       7.309  18.720  -6.385  1.00 10.00      B   
ATOM   2367  CB  PHE   184       7.275  19.285  -4.965  1.00 10.00      B   
ATOM   2368  CG  PHE   184       6.988  20.760  -4.934  1.00 10.00      B   
ATOM   2369  CD1 PHE   184       5.694  21.235  -5.072  1.00 10.00      B   
ATOM   2370  CD2 PHE   184       8.017  21.674  -4.782  1.00 10.00      B   
ATOM   2371  CE1 PHE   184       5.434  22.593  -5.059  1.00 10.00      B   
ATOM   2372  CE2 PHE   184       7.765  23.032  -4.765  1.00 10.00      B   
ATOM   2373  CZ  PHE   184       6.471  23.493  -4.904  1.00 10.00      B   
ATOM   2374  C   PHE   184       8.128  17.440  -6.461  1.00 10.00      B   
ATOM   2375  O   PHE   184       9.335  17.479  -6.703  1.00 10.00      B   
ATOM   2376  N   SER   185       7.466  16.305  -6.285  1.00 10.00      B   
ATOM   2377  HN  SER   185       6.504  16.331  -6.091  1.00 10.00      B   
ATOM   2378  CA  SER   185       8.142  15.018  -6.350  1.00 10.00      B   
ATOM   2379  CB  SER   185       7.263  13.921  -5.753  1.00 10.00      B   
ATOM   2380  OG  SER   185       6.653  14.359  -4.550  1.00 10.00      B   
ATOM   2381  HG  SER   185       7.270  14.247  -3.818  1.00 10.00      B   
ATOM   2382  C   SER   185       8.526  14.668  -7.787  1.00 10.00      B   
ATOM   2383  O   SER   185       9.256  13.706  -8.026  1.00 10.00      B   
ATOM   2384  N   GLN   186       8.041  15.459  -8.740  1.00 10.00      B   
ATOM   2385  HN  GLN   186       7.473  16.218  -8.489  1.00 10.00      B   
ATOM   2386  CA  GLN   186       8.333  15.222 -10.144  1.00 10.00      B   
ATOM   2387  CB  GLN   186       7.053  15.323 -10.981  1.00 10.00      B   
ATOM   2388  CG  GLN   186       7.281  15.221 -12.483  1.00 10.00      B   
ATOM   2389  CD  GLN   186       7.479  13.794 -12.955  1.00 10.00      B   
ATOM   2390  OE1 GLN   186       6.845  12.866 -12.456  1.00 10.00      B   
ATOM   2391  NE2 GLN   186       8.367  13.608 -13.918  1.00 10.00      B   
ATOM   2392 HE21 GLN   186       8.843  14.394 -14.269  1.00 10.00      B   
ATOM   2393 HE22 GLN   186       8.518  12.694 -14.239  1.00 10.00      B   
ATOM   2394  C   GLN   186       9.385  16.191 -10.683  1.00 10.00      B   
ATOM   2395  O   GLN   186      10.311  15.780 -11.379  1.00 10.00      B   
ATOM   2396  N   ALA   187       9.249  17.472 -10.356  1.00 10.00      B   
ATOM   2397  HN  ALA   187       8.507  17.747  -9.775  1.00 10.00      B   
ATOM   2398  CA  ALA   187      10.179  18.483 -10.855  1.00 10.00      B   
ATOM   2399  CB  ALA   187       9.417  19.688 -11.389  1.00 10.00      B   
ATOM   2400  C   ALA   187      11.219  18.922  -9.826  1.00 10.00      B   
ATOM   2401  O   ALA   187      12.422  18.845 -10.084  1.00 10.00      B   
ATOM   2402  N   PHE   188      10.756  19.381  -8.670  1.00 10.00      B   
ATOM   2403  HN  PHE   188       9.786  19.406  -8.520  1.00 10.00      B   
ATOM   2404  CA  PHE   188      11.646  19.868  -7.615  1.00 10.00      B   
ATOM   2405  CB  PHE   188      10.853  20.365  -6.402  1.00 10.00      B   
ATOM   2406  CG  PHE   188      11.706  20.992  -5.331  1.00 10.00      B   
ATOM   2407  CD1 PHE   188      12.204  22.277  -5.487  1.00 10.00      B   
ATOM   2408  CD2 PHE   188      12.008  20.297  -4.169  1.00 10.00      B   
ATOM   2409  CE1 PHE   188      12.987  22.856  -4.506  1.00 10.00      B   
ATOM   2410  CE2 PHE   188      12.791  20.870  -3.184  1.00 10.00      B   
ATOM   2411  CZ  PHE   188      13.280  22.151  -3.353  1.00 10.00      B   
ATOM   2412  C   PHE   188      12.707  18.852  -7.187  1.00 10.00      B   
ATOM   2413  O   PHE   188      13.880  19.203  -7.062  1.00 10.00      B   
ATOM   2414  N   VAL   189      12.297  17.603  -6.968  1.00 10.00      B   
ATOM   2415  HN  VAL   189      11.349  17.382  -7.101  1.00 10.00      B   
ATOM   2416  CA  VAL   189      13.222  16.550  -6.528  1.00 10.00      B   
ATOM   2417  CB  VAL   189      12.545  15.172  -6.360  1.00 10.00      B   
ATOM   2418  CG1 VAL   189      13.571  14.111  -5.984  1.00 10.00      B   
ATOM   2419  CG2 VAL   189      11.459  15.250  -5.299  1.00 10.00      B   
ATOM   2420  C   VAL   189      14.503  16.449  -7.379  1.00 10.00      B   
ATOM   2421  O   VAL   189      15.602  16.646  -6.852  1.00 10.00      B   
ATOM   2422  N   PRO   190      14.405  16.140  -8.691  1.00 10.00      B   
ATOM   2423  CA  PRO   190      15.589  16.034  -9.552  1.00 10.00      B   
ATOM   2424  CB  PRO   190      15.029  15.650 -10.926  1.00 10.00      B   
ATOM   2425  CG  PRO   190      13.581  15.993 -10.869  1.00 10.00      B   
ATOM   2426  CD  PRO   190      13.165  15.848  -9.432  1.00 10.00      B   
ATOM   2427  C   PRO   190      16.362  17.350  -9.639  1.00 10.00      B   
ATOM   2428  O   PRO   190      17.593  17.351  -9.711  1.00 10.00      B   
ATOM   2429  N   ILE   191      15.639  18.467  -9.621  1.00 10.00      B   
ATOM   2430  HN  ILE   191      14.660  18.402  -9.553  1.00 10.00      B   
ATOM   2431  CA  ILE   191      16.261  19.787  -9.696  1.00 10.00      B   
ATOM   2432  CB  ILE   191      15.199  20.902  -9.860  1.00 10.00      B   
ATOM   2433  CG1 ILE   191      14.572  20.822 -11.255  1.00 10.00      B   
ATOM   2434  CG2 ILE   191      15.797  22.282  -9.621  1.00 10.00      B   
ATOM   2435  CD1 ILE   191      13.400  21.757 -11.463  1.00 10.00      B   
ATOM   2436  C   ILE   191      17.120  20.046  -8.459  1.00 10.00      B   
ATOM   2437  O   ILE   191      18.229  20.579  -8.556  1.00 10.00      B   
ATOM   2438  N   LEU   192      16.607  19.644  -7.302  1.00 10.00      B   
ATOM   2439  HN  LEU   192      15.714  19.225  -7.294  1.00 10.00      B   
ATOM   2440  CA  LEU   192      17.319  19.814  -6.040  1.00 10.00      B   
ATOM   2441  CB  LEU   192      16.449  19.326  -4.877  1.00 10.00      B   
ATOM   2442  CG  LEU   192      16.981  19.578  -3.464  1.00 10.00      B   
ATOM   2443  CD1 LEU   192      16.929  21.059  -3.122  1.00 10.00      B   
ATOM   2444  CD2 LEU   192      16.196  18.764  -2.447  1.00 10.00      B   
ATOM   2445  C   LEU   192      18.638  19.044  -6.067  1.00 10.00      B   
ATOM   2446  O   LEU   192      19.653  19.513  -5.555  1.00 10.00      B   
ATOM   2447  N   ALA   193      18.615  17.874  -6.699  1.00 10.00      B   
ATOM   2448  HN  ALA   193      17.776  17.574  -7.107  1.00 10.00      B   
ATOM   2449  CA  ALA   193      19.796  17.022  -6.805  1.00 10.00      B   
ATOM   2450  CB  ALA   193      19.435  15.701  -7.473  1.00 10.00      B   
ATOM   2451  C   ALA   193      20.906  17.713  -7.589  1.00 10.00      B   
ATOM   2452  O   ALA   193      22.082  17.633  -7.228  1.00 10.00      B   
ATOM   2453  N   GLU   194      20.517  18.398  -8.656  1.00 10.00      B   
ATOM   2454  HN  GLU   194      19.561  18.432  -8.873  1.00 10.00      B   
ATOM   2455  CA  GLU   194      21.465  19.104  -9.510  1.00 10.00      B   
ATOM   2456  CB  GLU   194      20.797  19.484 -10.836  1.00 10.00      B   
ATOM   2457  CG  GLU   194      21.758  19.989 -11.900  1.00 10.00      B   
ATOM   2458  CD  GLU   194      21.045  20.639 -13.069  1.00 10.00      B   
ATOM   2459  OE1 GLU   194      20.072  20.045 -13.585  1.00 10.00      B   
ATOM   2460  OE2 GLU   194      21.454  21.744 -13.481  1.00 10.00      B   
ATOM   2461  C   GLU   194      21.993  20.357  -8.820  1.00 10.00      B   
ATOM   2462  O   GLU   194      23.181  20.679  -8.902  1.00 10.00      B   
ATOM   2463  N   TYR   195      21.106  21.053  -8.127  1.00 10.00      B   
ATOM   2464  HN  TYR   195      20.175  20.738  -8.086  1.00 10.00      B   
ATOM   2465  CA  TYR   195      21.470  22.280  -7.434  1.00 10.00      B   
ATOM   2466  CB  TYR   195      20.219  23.062  -7.014  1.00 10.00      B   
ATOM   2467  CG  TYR   195      19.501  23.743  -8.165  1.00 10.00      B   
ATOM   2468  CD1 TYR   195      18.448  24.620  -7.933  1.00 10.00      B   
ATOM   2469  CD2 TYR   195      19.879  23.513  -9.482  1.00 10.00      B   
ATOM   2470  CE1 TYR   195      17.796  25.245  -8.982  1.00 10.00      B   
ATOM   2471  CE2 TYR   195      19.235  24.131 -10.533  1.00 10.00      B   
ATOM   2472  CZ  TYR   195      18.195  24.994 -10.279  1.00 10.00      B   
ATOM   2473  OH  TYR   195      17.552  25.611 -11.328  1.00 10.00      B   
ATOM   2474  HH  TYR   195      17.435  24.977 -12.048  1.00 10.00      B   
ATOM   2475  C   TYR   195      22.391  22.021  -6.243  1.00 10.00      B   
ATOM   2476  O   TYR   195      23.169  22.888  -5.851  1.00 10.00      B   
ATOM   2477  N   LYS   196      22.312  20.827  -5.679  1.00 10.00      B   
ATOM   2478  HN  LYS   196      21.661  20.174  -6.022  1.00 10.00      B   
ATOM   2479  CA  LYS   196      23.148  20.471  -4.537  1.00 10.00      B   
ATOM   2480  CB  LYS   196      22.426  19.450  -3.650  1.00 10.00      B   
ATOM   2481  CG  LYS   196      23.050  19.258  -2.276  1.00 10.00      B   
ATOM   2482  CD  LYS   196      22.484  18.035  -1.572  1.00 10.00      B   
ATOM   2483  CE  LYS   196      23.245  17.745  -0.287  1.00 10.00      B   
ATOM   2484  NZ  LYS   196      22.800  16.482   0.361  1.00 10.00      B   
ATOM   2485  HZ1 LYS   196      21.802  16.557   0.646  1.00 10.00      B   
ATOM   2486  HZ2 LYS   196      23.376  16.289   1.205  1.00 10.00      B   
ATOM   2487  HZ3 LYS   196      22.900  15.685  -0.299  1.00 10.00      B   
ATOM   2488  C   LYS   196      24.505  19.918  -4.978  1.00 10.00      B   
ATOM   2489  O   LYS   196      25.411  19.747  -4.160  1.00 10.00      B   
ATOM   2490  N   SER   197      24.660  19.660  -6.270  1.00 10.00      B   
ATOM   2491  HN  SER   197      23.927  19.846  -6.895  1.00 10.00      B   
ATOM   2492  CA  SER   197      25.906  19.102  -6.777  1.00 10.00      B   
ATOM   2493  CB  SER   197      25.632  17.778  -7.494  1.00 10.00      B   
ATOM   2494  OG  SER   197      24.521  17.902  -8.370  1.00 10.00      B   
ATOM   2495  HG  SER   197      23.714  17.634  -7.908  1.00 10.00      B   
ATOM   2496  C   SER   197      26.661  20.061  -7.697  1.00 10.00      B   
ATOM   2497  O   SER   197      27.772  20.494  -7.381  1.00 10.00      B   
ATOM   2498  N   LYS   198      26.052  20.389  -8.831  1.00 10.00      B   
ATOM   2499  HN  LYS   198      25.153  20.031  -9.009  1.00 10.00      B   
ATOM   2500  CA  LYS   198      26.677  21.261  -9.819  1.00 10.00      B   
ATOM   2501  CB  LYS   198      26.020  21.077 -11.187  1.00 10.00      B   
ATOM   2502  CG  LYS   198      26.166  19.682 -11.767  1.00 10.00      B   
ATOM   2503  CD  LYS   198      25.473  19.575 -13.116  1.00 10.00      B   
ATOM   2504  CE  LYS   198      25.836  18.282 -13.826  1.00 10.00      B   
ATOM   2505  NZ  LYS   198      25.261  18.217 -15.196  1.00 10.00      B   
ATOM   2506  HZ1 LYS   198      24.223  18.204 -15.149  1.00 10.00      B   
ATOM   2507  HZ2 LYS   198      25.580  17.354 -15.678  1.00 10.00      B   
ATOM   2508  HZ3 LYS   198      25.560  19.044 -15.753  1.00 10.00      B   
ATOM   2509  C   LYS   198      26.641  22.733  -9.419  1.00 10.00      B   
ATOM   2510  O   LYS   198      27.572  23.486  -9.712  1.00 10.00      B   
ATOM   2511  N   GLN   199      25.566  23.146  -8.764  1.00 10.00      B   
ATOM   2512  HN  GLN   199      24.854  22.504  -8.554  1.00 10.00      B   
ATOM   2513  CA  GLN   199      25.424  24.536  -8.348  1.00 10.00      B   
ATOM   2514  CB  GLN   199      23.947  24.905  -8.183  1.00 10.00      B   
ATOM   2515  CG  GLN   199      23.117  24.675  -9.440  1.00 10.00      B   
ATOM   2516  CD  GLN   199      23.397  25.694 -10.525  1.00 10.00      B   
ATOM   2517  OE1 GLN   199      23.623  26.871 -10.246  1.00 10.00      B   
ATOM   2518  NE2 GLN   199      23.406  25.250 -11.769  1.00 10.00      B   
ATOM   2519 HE21 GLN   199      23.241  24.292 -11.925  1.00 10.00      B   
ATOM   2520 HE22 GLN   199      23.571  25.893 -12.490  1.00 10.00      B   
ATOM   2521  C   GLN   199      26.209  24.812  -7.071  1.00 10.00      B   
ATOM   2522  O   GLN   199      27.183  25.564  -7.080  1.00 10.00      B   
ATOM   2523  N   GLY   200      25.794  24.193  -5.983  1.00 10.00      B   
ATOM   2524  HN  GLY   200      25.005  23.608  -6.027  1.00 10.00      B   
ATOM   2525  CA  GLY   200      26.474  24.386  -4.722  1.00 10.00      B   
ATOM   2526  C   GLY   200      25.507  24.357  -3.566  1.00 10.00      B   
ATOM   2527  O   GLY   200      24.361  24.781  -3.709  1.00 10.00      B   
ATOM   2528  N   GLU   201      25.968  23.863  -2.425  1.00 10.00      B   
ATOM   2529  HN  GLU   201      26.903  23.562  -2.383  1.00 10.00      B   
ATOM   2530  CA  GLU   201      25.136  23.757  -1.227  1.00 10.00      B   
ATOM   2531  CB  GLU   201      25.879  23.023  -0.105  1.00 10.00      B   
ATOM   2532  CG  GLU   201      27.322  23.466   0.081  1.00 10.00      B   
ATOM   2533  CD  GLU   201      28.030  22.719   1.192  1.00 10.00      B   
ATOM   2534  OE1 GLU   201      28.161  23.281   2.301  1.00 10.00      B   
ATOM   2535  OE2 GLU   201      28.458  21.566   0.965  1.00 10.00      B   
ATOM   2536  C   GLU   201      24.632  25.119  -0.750  1.00 10.00      B   
ATOM   2537  O   GLU   201      23.520  25.232  -0.230  1.00 10.00      B   
ATOM   2538  N   ASP   202      25.444  26.151  -0.934  1.00 10.00      B   
ATOM   2539  HN  ASP   202      26.324  26.004  -1.349  1.00 10.00      B   
ATOM   2540  CA  ASP   202      25.061  27.496  -0.521  1.00 10.00      B   
ATOM   2541  CB  ASP   202      26.281  28.417  -0.468  1.00 10.00      B   
ATOM   2542  CG  ASP   202      25.922  29.844  -0.093  1.00 10.00      B   
ATOM   2543  OD1 ASP   202      25.768  30.125   1.116  1.00 10.00      B   
ATOM   2544  OD2 ASP   202      25.797  30.695  -1.002  1.00 10.00      B   
ATOM   2545  C   ASP   202      24.007  28.071  -1.464  1.00 10.00      B   
ATOM   2546  O   ASP   202      23.105  28.796  -1.042  1.00 10.00      B   
ATOM   2547  N   ALA   203      24.110  27.709  -2.737  1.00 10.00      B   
ATOM   2548  HN  ALA   203      24.824  27.091  -2.999  1.00 10.00      B   
ATOM   2549  CA  ALA   203      23.183  28.192  -3.751  1.00 10.00      B   
ATOM   2550  CB  ALA   203      23.739  27.945  -5.146  1.00 10.00      B   
ATOM   2551  C   ALA   203      21.801  27.563  -3.598  1.00 10.00      B   
ATOM   2552  O   ALA   203      20.786  28.203  -3.882  1.00 10.00      B   
ATOM   2553  N   THR   204      21.764  26.316  -3.132  1.00 10.00      B   
ATOM   2554  HN  THR   204      22.605  25.864  -2.900  1.00 10.00      B   
ATOM   2555  CA  THR   204      20.505  25.604  -2.950  1.00 10.00      B   
ATOM   2556  CB  THR   204      20.737  24.172  -2.436  1.00 10.00      B   
ATOM   2557  OG1 THR   204      22.122  23.827  -2.569  1.00 10.00      B   
ATOM   2558  HG1 THR   204      22.382  23.874  -3.497  1.00 10.00      B   
ATOM   2559  CG2 THR   204      19.892  23.184  -3.221  1.00 10.00      B   
ATOM   2560  C   THR   204      19.589  26.342  -1.977  1.00 10.00      B   
ATOM   2561  O   THR   204      18.384  26.447  -2.204  1.00 10.00      B   
ATOM   2562  N   ARG   205      20.178  26.869  -0.907  1.00 10.00      B   
ATOM   2563  HN  ARG   205      21.146  26.763  -0.799  1.00 10.00      B   
ATOM   2564  CA  ARG   205      19.426  27.599   0.110  1.00 10.00      B   
ATOM   2565  CB  ARG   205      20.364  28.069   1.225  1.00 10.00      B   
ATOM   2566  CG  ARG   205      19.689  28.909   2.302  1.00 10.00      B   
ATOM   2567  CD  ARG   205      20.681  29.845   2.971  1.00 10.00      B   
ATOM   2568  NE  ARG   205      21.264  30.795   2.021  1.00 10.00      B   
ATOM   2569  HE  ARG   205      20.655  31.459   1.617  1.00 10.00      B   
ATOM   2570  CZ  ARG   205      22.553  30.806   1.676  1.00 10.00      B   
ATOM   2571  NH1 ARG   205      23.393  29.928   2.205  1.00 10.00      B   
ATOM   2572 HH11 ARG   205      23.051  29.219   2.890  1.00 10.00      B   
ATOM   2573 HH12 ARG   205      24.410  29.940   1.929  1.00 10.00      B   
ATOM   2574  NH2 ARG   205      23.008  31.702   0.808  1.00 10.00      B   
ATOM   2575 HH21 ARG   205      22.362  32.405   0.386  1.00 10.00      B   
ATOM   2576 HH22 ARG   205      24.018  31.703   0.538  1.00 10.00      B   
ATOM   2577  C   ARG   205      18.701  28.798  -0.495  1.00 10.00      B   
ATOM   2578  O   ARG   205      17.549  29.077  -0.159  1.00 10.00      B   
ATOM   2579  N   VAL   206      19.378  29.491  -1.398  1.00 10.00      B   
ATOM   2580  HN  VAL   206      20.283  29.200  -1.641  1.00 10.00      B   
ATOM   2581  CA  VAL   206      18.812  30.665  -2.048  1.00 10.00      B   
ATOM   2582  CB  VAL   206      19.872  31.382  -2.913  1.00 10.00      B   
ATOM   2583  CG1 VAL   206      19.316  32.663  -3.515  1.00 10.00      B   
ATOM   2584  CG2 VAL   206      21.125  31.666  -2.100  1.00 10.00      B   
ATOM   2585  C   VAL   206      17.620  30.285  -2.923  1.00 10.00      B   
ATOM   2586  O   VAL   206      16.534  30.850  -2.789  1.00 10.00      B   
ATOM   2587  N   PHE   207      17.828  29.307  -3.796  1.00 10.00      B   
ATOM   2588  HN  PHE   207      18.710  28.874  -3.823  1.00 10.00      B   
ATOM   2589  CA  PHE   207      16.790  28.857  -4.716  1.00 10.00      B   
ATOM   2590  CB  PHE   207      17.337  27.816  -5.695  1.00 10.00      B   
ATOM   2591  CG  PHE   207      18.422  28.337  -6.595  1.00 10.00      B   
ATOM   2592  CD1 PHE   207      19.620  27.657  -6.720  1.00 10.00      B   
ATOM   2593  CD2 PHE   207      18.246  29.508  -7.315  1.00 10.00      B   
ATOM   2594  CE1 PHE   207      20.624  28.131  -7.544  1.00 10.00      B   
ATOM   2595  CE2 PHE   207      19.245  29.989  -8.142  1.00 10.00      B   
ATOM   2596  CZ  PHE   207      20.437  29.300  -8.256  1.00 10.00      B   
ATOM   2597  C   PHE   207      15.559  28.316  -3.997  1.00 10.00      B   
ATOM   2598  O   PHE   207      14.435  28.726  -4.297  1.00 10.00      B   
ATOM   2599  N   VAL   208      15.774  27.416  -3.041  1.00 10.00      B   
ATOM   2600  HN  VAL   208      16.699  27.153  -2.832  1.00 10.00      B   
ATOM   2601  CA  VAL   208      14.677  26.800  -2.294  1.00 10.00      B   
ATOM   2602  CB  VAL   208      15.183  25.711  -1.321  1.00 10.00      B   
ATOM   2603  CG1 VAL   208      14.036  25.130  -0.509  1.00 10.00      B   
ATOM   2604  CG2 VAL   208      15.896  24.606  -2.085  1.00 10.00      B   
ATOM   2605  C   VAL   208      13.836  27.831  -1.538  1.00 10.00      B   
ATOM   2606  O   VAL   208      12.610  27.714  -1.474  1.00 10.00      B   
ATOM   2607  N   SER   209      14.489  28.848  -0.991  1.00 10.00      B   
ATOM   2608  HN  SER   209      15.462  28.903  -1.093  1.00 10.00      B   
ATOM   2609  CA  SER   209      13.794  29.886  -0.241  1.00 10.00      B   
ATOM   2610  CB  SER   209      14.798  30.843   0.408  1.00 10.00      B   
ATOM   2611  OG  SER   209      15.593  30.160   1.366  1.00 10.00      B   
ATOM   2612  HG  SER   209      16.375  29.794   0.928  1.00 10.00      B   
ATOM   2613  C   SER   209      12.780  30.641  -1.106  1.00 10.00      B   
ATOM   2614  O   SER   209      11.712  31.039  -0.628  1.00 10.00      B   
ATOM   2615  N   TYR   210      13.100  30.816  -2.383  1.00 10.00      B   
ATOM   2616  HN  TYR   210      13.952  30.462  -2.719  1.00 10.00      B   
ATOM   2617  CA  TYR   210      12.206  31.519  -3.295  1.00 10.00      B   
ATOM   2618  CB  TYR   210      12.967  32.092  -4.492  1.00 10.00      B   
ATOM   2619  CG  TYR   210      13.934  33.192  -4.127  1.00 10.00      B   
ATOM   2620  CD1 TYR   210      15.263  33.133  -4.520  1.00 10.00      B   
ATOM   2621  CD2 TYR   210      13.520  34.290  -3.382  1.00 10.00      B   
ATOM   2622  CE1 TYR   210      16.152  34.134  -4.182  1.00 10.00      B   
ATOM   2623  CE2 TYR   210      14.402  35.296  -3.040  1.00 10.00      B   
ATOM   2624  CZ  TYR   210      15.717  35.213  -3.443  1.00 10.00      B   
ATOM   2625  OH  TYR   210      16.602  36.210  -3.107  1.00 10.00      B   
ATOM   2626  HH  TYR   210      16.407  36.530  -2.221  1.00 10.00      B   
ATOM   2627  C   TYR   210      11.072  30.614  -3.762  1.00 10.00      B   
ATOM   2628  O   TYR   210       9.911  31.024  -3.785  1.00 10.00      B   
ATOM   2629  N   VAL   211      11.411  29.376  -4.110  1.00 10.00      B   
ATOM   2630  HN  VAL   211      12.352  29.102  -4.050  1.00 10.00      B   
ATOM   2631  CA  VAL   211      10.418  28.411  -4.577  1.00 10.00      B   
ATOM   2632  CB  VAL   211      11.066  27.076  -5.009  1.00 10.00      B   
ATOM   2633  CG1 VAL   211      10.012  26.097  -5.511  1.00 10.00      B   
ATOM   2634  CG2 VAL   211      12.119  27.314  -6.080  1.00 10.00      B   
ATOM   2635  C   VAL   211       9.373  28.146  -3.495  1.00 10.00      B   
ATOM   2636  O   VAL   211       8.169  28.154  -3.761  1.00 10.00      B   
ATOM   2637  N   SER   212       9.842  27.932  -2.272  1.00 10.00      B   
ATOM   2638  HN  SER   212      10.813  27.937  -2.124  1.00 10.00      B   
ATOM   2639  CA  SER   212       8.955  27.675  -1.146  1.00 10.00      B   
ATOM   2640  CB  SER   212       9.767  27.327   0.097  1.00 10.00      B   
ATOM   2641  OG  SER   212      10.716  26.313  -0.196  1.00 10.00      B   
ATOM   2642  HG  SER   212      11.527  26.723  -0.534  1.00 10.00      B   
ATOM   2643  C   SER   212       8.060  28.880  -0.877  1.00 10.00      B   
ATOM   2644  O   SER   212       6.882  28.729  -0.543  1.00 10.00      B   
ATOM   2645  N   GLY   213       8.624  30.073  -1.037  1.00 10.00      B   
ATOM   2646  HN  GLY   213       9.566  30.127  -1.306  1.00 10.00      B   
ATOM   2647  CA  GLY   213       7.866  31.288  -0.825  1.00 10.00      B   
ATOM   2648  C   GLY   213       6.709  31.390  -1.794  1.00 10.00      B   
ATOM   2649  O   GLY   213       5.583  31.695  -1.398  1.00 10.00      B   
ATOM   2650  N   LEU   214       6.986  31.113  -3.063  1.00 10.00      B   
ATOM   2651  HN  LEU   214       7.912  30.877  -3.310  1.00 10.00      B   
ATOM   2652  CA  LEU   214       5.966  31.159  -4.102  1.00 10.00      B   
ATOM   2653  CB  LEU   214       6.597  30.933  -5.476  1.00 10.00      B   
ATOM   2654  CG  LEU   214       7.560  32.018  -5.954  1.00 10.00      B   
ATOM   2655  CD1 LEU   214       8.272  31.575  -7.222  1.00 10.00      B   
ATOM   2656  CD2 LEU   214       6.814  33.325  -6.180  1.00 10.00      B   
ATOM   2657  C   LEU   214       4.882  30.116  -3.842  1.00 10.00      B   
ATOM   2658  O   LEU   214       3.697  30.367  -4.071  1.00 10.00      B   
ATOM   2659  N   LEU   215       5.297  28.948  -3.361  1.00 10.00      B   
ATOM   2660  HN  LEU   215       6.261  28.804  -3.219  1.00 10.00      B   
ATOM   2661  CA  LEU   215       4.362  27.869  -3.052  1.00 10.00      B   
ATOM   2662  CB  LEU   215       5.113  26.585  -2.686  1.00 10.00      B   
ATOM   2663  CG  LEU   215       4.252  25.422  -2.178  1.00 10.00      B   
ATOM   2664  CD1 LEU   215       3.333  24.906  -3.274  1.00 10.00      B   
ATOM   2665  CD2 LEU   215       5.116  24.301  -1.621  1.00 10.00      B   
ATOM   2666  C   LEU   215       3.443  28.277  -1.904  1.00 10.00      B   
ATOM   2667  O   LEU   215       2.225  28.115  -1.984  1.00 10.00      B   
ATOM   2668  N   THR   216       4.038  28.833  -0.854  1.00 10.00      B   
ATOM   2669  HN  THR   216       5.011  28.951  -0.868  1.00 10.00      B   
ATOM   2670  CA  THR   216       3.289  29.275   0.318  1.00 10.00      B   
ATOM   2671  CB  THR   216       4.234  29.812   1.418  1.00 10.00      B   
ATOM   2672  OG1 THR   216       5.319  28.889   1.604  1.00 10.00      B   
ATOM   2673  HG1 THR   216       5.873  28.880   0.813  1.00 10.00      B   
ATOM   2674  CG2 THR   216       3.494  29.975   2.739  1.00 10.00      B   
ATOM   2675  C   THR   216       2.268  30.352  -0.066  1.00 10.00      B   
ATOM   2676  O   THR   216       1.210  30.472   0.554  1.00 10.00      B   
ATOM   2677  N   LEU   217       2.589  31.121  -1.102  1.00 10.00      B   
ATOM   2678  HN  LEU   217       3.449  30.979  -1.554  1.00 10.00      B   
ATOM   2679  CA  LEU   217       1.699  32.171  -1.581  1.00 10.00      B   
ATOM   2680  CB  LEU   217       2.471  33.174  -2.446  1.00 10.00      B   
ATOM   2681  CG  LEU   217       1.657  34.323  -3.051  1.00 10.00      B   
ATOM   2682  CD1 LEU   217       1.153  35.260  -1.965  1.00 10.00      B   
ATOM   2683  CD2 LEU   217       2.477  35.082  -4.082  1.00 10.00      B   
ATOM   2684  C   LEU   217       0.542  31.569  -2.376  1.00 10.00      B   
ATOM   2685  O   LEU   217      -0.619  31.917  -2.161  1.00 10.00      B   
ATOM   2686  N   ALA   218       0.870  30.650  -3.279  1.00 10.00      B   
ATOM   2687  HN  ALA   218       1.814  30.412  -3.390  1.00 10.00      B   
ATOM   2688  CA  ALA   218      -0.131  29.989  -4.113  1.00 10.00      B   
ATOM   2689  CB  ALA   218       0.538  29.025  -5.079  1.00 10.00      B   
ATOM   2690  C   ALA   218      -1.160  29.254  -3.264  1.00 10.00      B   
ATOM   2691  O   ALA   218      -2.366  29.375  -3.488  1.00 10.00      B   
ATOM   2692  N   LEU   219      -0.674  28.507  -2.280  1.00 10.00      B   
ATOM   2693  HN  LEU   219       0.299  28.461  -2.151  1.00 10.00      B   
ATOM   2694  CA  LEU   219      -1.542  27.751  -1.387  1.00 10.00      B   
ATOM   2695  CB  LEU   219      -0.706  26.928  -0.404  1.00 10.00      B   
ATOM   2696  CG  LEU   219       0.215  25.869  -1.011  1.00 10.00      B   
ATOM   2697  CD1 LEU   219       1.180  25.346   0.039  1.00 10.00      B   
ATOM   2698  CD2 LEU   219      -0.596  24.732  -1.610  1.00 10.00      B   
ATOM   2699  C   LEU   219      -2.464  28.686  -0.617  1.00 10.00      B   
ATOM   2700  O   LEU   219      -3.628  28.370  -0.376  1.00 10.00      B   
ATOM   2701  N   ALA   220      -1.935  29.847  -0.242  1.00 10.00      B   
ATOM   2702  HN  ALA   220      -1.002  30.043  -0.475  1.00 10.00      B   
ATOM   2703  CA  ALA   220      -2.703  30.836   0.503  1.00 10.00      B   
ATOM   2704  CB  ALA   220      -1.817  32.006   0.901  1.00 10.00      B   
ATOM   2705  C   ALA   220      -3.897  31.323  -0.312  1.00 10.00      B   
ATOM   2706  O   ALA   220      -5.017  31.405   0.197  1.00 10.00      B   
ATOM   2707  N   VAL   221      -3.653  31.621  -1.582  1.00 10.00      B   
ATOM   2708  HN  VAL   221      -2.739  31.515  -1.928  1.00 10.00      B   
ATOM   2709  CA  VAL   221      -4.701  32.099  -2.478  1.00 10.00      B   
ATOM   2710  CB  VAL   221      -4.137  32.473  -3.869  1.00 10.00      B   
ATOM   2711  CG1 VAL   221      -5.237  33.008  -4.777  1.00 10.00      B   
ATOM   2712  CG2 VAL   221      -3.014  33.492  -3.736  1.00 10.00      B   
ATOM   2713  C   VAL   221      -5.798  31.050  -2.639  1.00 10.00      B   
ATOM   2714  O   VAL   221      -6.988  31.361  -2.549  1.00 10.00      B   
ATOM   2715  N   VAL   222      -5.390  29.804  -2.862  1.00 10.00      B   
ATOM   2716  HN  VAL   222      -4.427  29.618  -2.921  1.00 10.00      B   
ATOM   2717  CA  VAL   222      -6.335  28.707  -3.035  1.00 10.00      B   
ATOM   2718  CB  VAL   222      -5.633  27.410  -3.488  1.00 10.00      B   
ATOM   2719  CG1 VAL   222      -6.645  26.293  -3.691  1.00 10.00      B   
ATOM   2720  CG2 VAL   222      -4.849  27.650  -4.769  1.00 10.00      B   
ATOM   2721  C   VAL   222      -7.123  28.447  -1.752  1.00 10.00      B   
ATOM   2722  O   VAL   222      -8.341  28.263  -1.790  1.00 10.00      B   
ATOM   2723  N   THR   223      -6.426  28.448  -0.621  1.00 10.00      B   
ATOM   2724  HN  THR   223      -5.458  28.606  -0.657  1.00 10.00      B   
ATOM   2725  CA  THR   223      -7.056  28.213   0.672  1.00 10.00      B   
ATOM   2726  CB  THR   223      -6.017  28.213   1.812  1.00 10.00      B   
ATOM   2727  OG1 THR   223      -5.041  27.190   1.565  1.00 10.00      B   
ATOM   2728  HG1 THR   223      -4.439  27.483   0.864  1.00 10.00      B   
ATOM   2729  CG2 THR   223      -6.682  27.954   3.156  1.00 10.00      B   
ATOM   2730  C   THR   223      -8.150  29.245   0.961  1.00 10.00      B   
ATOM   2731  O   THR   223      -9.278  28.882   1.300  1.00 10.00      B   
ATOM   2732  N   VAL   224      -7.818  30.527   0.808  1.00 10.00      B   
ATOM   2733  HN  VAL   224      -6.907  30.756   0.520  1.00 10.00      B   
ATOM   2734  CA  VAL   224      -8.781  31.600   1.052  1.00 10.00      B   
ATOM   2735  CB  VAL   224      -8.148  32.999   0.876  1.00 10.00      B   
ATOM   2736  CG1 VAL   224      -9.199  34.092   1.019  1.00 10.00      B   
ATOM   2737  CG2 VAL   224      -7.034  33.206   1.889  1.00 10.00      B   
ATOM   2738  C   VAL   224      -9.987  31.462   0.127  1.00 10.00      B   
ATOM   2739  O   VAL   224     -11.133  31.584   0.562  1.00 10.00      B   
ATOM   2740  N   ALA   225      -9.718  31.188  -1.144  1.00 10.00      B   
ATOM   2741  HN  ALA   225      -8.783  31.097  -1.424  1.00 10.00      B   
ATOM   2742  CA  ALA   225     -10.774  31.023  -2.133  1.00 10.00      B   
ATOM   2743  CB  ALA   225     -10.176  30.824  -3.515  1.00 10.00      B   
ATOM   2744  C   ALA   225     -11.681  29.851  -1.769  1.00 10.00      B   
ATOM   2745  O   ALA   225     -12.907  29.964  -1.810  1.00 10.00      B   
ATOM   2746  N   GLY   226     -11.068  28.735  -1.393  1.00 10.00      B   
ATOM   2747  HN  GLY   226     -10.085  28.710  -1.372  1.00 10.00      B   
ATOM   2748  CA  GLY   226     -11.824  27.553  -1.023  1.00 10.00      B   
ATOM   2749  C   GLY   226     -12.638  27.757   0.240  1.00 10.00      B   
ATOM   2750  O   GLY   226     -13.738  27.228   0.366  1.00 10.00      B   
ATOM   2751  N   MET   227     -12.095  28.529   1.173  1.00 10.00      B   
ATOM   2752  HN  MET   227     -11.203  28.915   1.015  1.00 10.00      B   
ATOM   2753  CA  MET   227     -12.777  28.809   2.433  1.00 10.00      B   
ATOM   2754  CB  MET   227     -11.788  29.341   3.472  1.00 10.00      B   
ATOM   2755  CG  MET   227     -11.014  28.262   4.208  1.00 10.00      B   
ATOM   2756  SD  MET   227      -9.877  28.935   5.435  1.00 10.00      B   
ATOM   2757  CE  MET   227     -10.990  29.944   6.409  1.00 10.00      B   
ATOM   2758  C   MET   227     -13.908  29.814   2.238  1.00 10.00      B   
ATOM   2759  O   MET   227     -14.800  29.933   3.081  1.00 10.00      B   
ATOM   2760  N   LEU   228     -13.860  30.541   1.131  1.00 10.00      B   
ATOM   2761  HN  LEU   228     -13.117  30.404   0.502  1.00 10.00      B   
ATOM   2762  CA  LEU   228     -14.875  31.536   0.826  1.00 10.00      B   
ATOM   2763  CB  LEU   228     -14.242  32.750   0.140  1.00 10.00      B   
ATOM   2764  CG  LEU   228     -15.132  33.984  -0.012  1.00 10.00      B   
ATOM   2765  CD1 LEU   228     -15.470  34.574   1.347  1.00 10.00      B   
ATOM   2766  CD2 LEU   228     -14.463  35.020  -0.900  1.00 10.00      B   
ATOM   2767  C   LEU   228     -15.971  30.946  -0.056  1.00 10.00      B   
ATOM   2768  O   LEU   228     -17.158  31.083   0.236  1.00 10.00      B   
ATOM   2769  N   ALA   229     -15.564  30.268  -1.120  1.00 10.00      B   
ATOM   2770  HN  ALA   229     -14.598  30.169  -1.284  1.00 10.00      B   
ATOM   2771  CA  ALA   229     -16.505  29.663  -2.056  1.00 10.00      B   
ATOM   2772  CB  ALA   229     -15.983  29.787  -3.479  1.00 10.00      B   
ATOM   2773  C   ALA   229     -16.771  28.203  -1.706  1.00 10.00      B   
ATOM   2774  O   ALA   229     -17.079  27.390  -2.578  1.00 10.00      B   
ATOM   2775  N   ALA   230     -16.658  27.886  -0.422  1.00 10.00      B   
ATOM   2776  HN  ALA   230     -16.409  28.588   0.214  1.00 10.00      B   
ATOM   2777  CA  ALA   230     -16.881  26.526   0.071  1.00 10.00      B   
ATOM   2778  CB  ALA   230     -16.708  26.445   1.582  1.00 10.00      B   
ATOM   2779  C   ALA   230     -18.227  25.934  -0.379  1.00 10.00      B   
ATOM   2780  O   ALA   230     -18.256  24.826  -0.919  1.00 10.00      B   
ATOM   2781  N   PRO   231     -19.363  26.646  -0.173  1.00 10.00      B   
ATOM   2782  CA  PRO   231     -20.687  26.148  -0.582  1.00 10.00      B   
ATOM   2783  CB  PRO   231     -21.623  27.323  -0.281  1.00 10.00      B   
ATOM   2784  CG  PRO   231     -20.928  28.085   0.790  1.00 10.00      B   
ATOM   2785  CD  PRO   231     -19.463  27.963   0.490  1.00 10.00      B   
ATOM   2786  C   PRO   231     -20.738  25.805  -2.068  1.00 10.00      B   
ATOM   2787  O   PRO   231     -21.344  24.811  -2.469  1.00 10.00      B   
ATOM   2788  N   TRP   232     -20.093  26.631  -2.874  1.00 10.00      B   
ATOM   2789  HN  TRP   232     -19.630  27.407  -2.490  1.00 10.00      B   
ATOM   2790  CA  TRP   232     -20.053  26.422  -4.312  1.00 10.00      B   
ATOM   2791  CB  TRP   232     -19.459  27.651  -5.008  1.00 10.00      B   
ATOM   2792  CG  TRP   232     -19.425  27.552  -6.504  1.00 10.00      B   
ATOM   2793  CD1 TRP   232     -20.438  27.849  -7.370  1.00 10.00      B   
ATOM   2794  CD2 TRP   232     -18.320  27.126  -7.312  1.00 10.00      B   
ATOM   2795  NE1 TRP   232     -20.032  27.640  -8.663  1.00 10.00      B   
ATOM   2796  HE1 TRP   232     -20.581  27.786  -9.464  1.00 10.00      B   
ATOM   2797  CE2 TRP   232     -18.735  27.195  -8.655  1.00 10.00      B   
ATOM   2798  CE3 TRP   232     -17.020  26.696  -7.030  1.00 10.00      B   
ATOM   2799  CZ2 TRP   232     -17.899  26.848  -9.713  1.00 10.00      B   
ATOM   2800  CZ3 TRP   232     -16.193  26.352  -8.082  1.00 10.00      B   
ATOM   2801  CH2 TRP   232     -16.635  26.431  -9.406  1.00 10.00      B   
ATOM   2802  C   TRP   232     -19.238  25.178  -4.651  1.00 10.00      B   
ATOM   2803  O   TRP   232     -19.676  24.332  -5.431  1.00 10.00      B   
ATOM   2804  N   VAL   233     -18.062  25.066  -4.041  1.00 10.00      B   
ATOM   2805  HN  VAL   233     -17.785  25.768  -3.408  1.00 10.00      B   
ATOM   2806  CA  VAL   233     -17.169  23.934  -4.279  1.00 10.00      B   
ATOM   2807  CB  VAL   233     -15.842  24.078  -3.496  1.00 10.00      B   
ATOM   2808  CG1 VAL   233     -14.969  22.842  -3.661  1.00 10.00      B   
ATOM   2809  CG2 VAL   233     -15.088  25.320  -3.943  1.00 10.00      B   
ATOM   2810  C   VAL   233     -17.830  22.603  -3.921  1.00 10.00      B   
ATOM   2811  O   VAL   233     -17.871  21.683  -4.741  1.00 10.00      B   
ATOM   2812  N   ILE   234     -18.364  22.514  -2.708  1.00 10.00      B   
ATOM   2813  HN  ILE   234     -18.326  23.296  -2.110  1.00 10.00      B   
ATOM   2814  CA  ILE   234     -19.004  21.285  -2.241  1.00 10.00      B   
ATOM   2815  CB  ILE   234     -19.340  21.327  -0.730  1.00 10.00      B   
ATOM   2816  CG1 ILE   234     -19.731  19.939  -0.217  1.00 10.00      B   
ATOM   2817  CG2 ILE   234     -20.429  22.343  -0.423  1.00 10.00      B   
ATOM   2818  CD1 ILE   234     -18.623  18.912  -0.326  1.00 10.00      B   
ATOM   2819  C   ILE   234     -20.237  20.916  -3.069  1.00 10.00      B   
ATOM   2820  O   ILE   234     -20.537  19.737  -3.250  1.00 10.00      B   
ATOM   2821  N   MET   235     -20.930  21.922  -3.594  1.00 10.00      B   
ATOM   2822  HN  MET   235     -20.639  22.845  -3.428  1.00 10.00      B   
ATOM   2823  CA  MET   235     -22.119  21.686  -4.403  1.00 10.00      B   
ATOM   2824  CB  MET   235     -22.834  23.006  -4.704  1.00 10.00      B   
ATOM   2825  CG  MET   235     -24.199  22.845  -5.359  1.00 10.00      B   
ATOM   2826  SD  MET   235     -25.012  24.425  -5.672  1.00 10.00      B   
ATOM   2827  CE  MET   235     -23.873  25.162  -6.843  1.00 10.00      B   
ATOM   2828  C   MET   235     -21.753  20.974  -5.704  1.00 10.00      B   
ATOM   2829  O   MET   235     -22.566  20.251  -6.280  1.00 10.00      B   
ATOM   2830  N   VAL   236     -20.525  21.184  -6.157  1.00 10.00      B   
ATOM   2831  HN  VAL   236     -19.926  21.778  -5.656  1.00 10.00      B   
ATOM   2832  CA  VAL   236     -20.043  20.564  -7.384  1.00 10.00      B   
ATOM   2833  CB  VAL   236     -18.937  21.420  -8.043  1.00 10.00      B   
ATOM   2834  CG1 VAL   236     -18.426  20.768  -9.320  1.00 10.00      B   
ATOM   2835  CG2 VAL   236     -19.450  22.823  -8.333  1.00 10.00      B   
ATOM   2836  C   VAL   236     -19.502  19.163  -7.098  1.00 10.00      B   
ATOM   2837  O   VAL   236     -19.698  18.235  -7.881  1.00 10.00      B   
ATOM   2838  N   THR   237     -18.836  19.019  -5.959  1.00 10.00      B   
ATOM   2839  HN  THR   237     -18.725  19.797  -5.369  1.00 10.00      B   
ATOM   2840  CA  THR   237     -18.256  17.742  -5.563  1.00 10.00      B   
ATOM   2841  CB  THR   237     -17.221  17.931  -4.439  1.00 10.00      B   
ATOM   2842  OG1 THR   237     -16.407  19.068  -4.749  1.00 10.00      B   
ATOM   2843  HG1 THR   237     -16.468  19.252  -5.692  1.00 10.00      B   
ATOM   2844  CG2 THR   237     -16.331  16.702  -4.313  1.00 10.00      B   
ATOM   2845  C   THR   237     -19.317  16.737  -5.117  1.00 10.00      B   
ATOM   2846  O   THR   237     -19.223  15.547  -5.423  1.00 10.00      B   
ATOM   2847  N   ALA   238     -20.324  17.214  -4.398  1.00 10.00      B   
ATOM   2848  HN  ALA   238     -20.358  18.175  -4.191  1.00 10.00      B   
ATOM   2849  CA  ALA   238     -21.386  16.346  -3.914  1.00 10.00      B   
ATOM   2850  CB  ALA   238     -20.989  15.715  -2.587  1.00 10.00      B   
ATOM   2851  C   ALA   238     -22.704  17.105  -3.774  1.00 10.00      B   
ATOM   2852  O   ALA   238     -22.990  17.692  -2.731  1.00 10.00      B   
ATOM   2853  N   PRO   239     -23.532  17.093  -4.827  1.00 10.00      B   
ATOM   2854  CA  PRO   239     -24.824  17.778  -4.829  1.00 10.00      B   
ATOM   2855  CB  PRO   239     -25.093  17.969  -6.323  1.00 10.00      B   
ATOM   2856  CG  PRO   239     -24.445  16.794  -6.972  1.00 10.00      B   
ATOM   2857  CD  PRO   239     -23.267  16.415  -6.109  1.00 10.00      B   
ATOM   2858  C   PRO   239     -25.926  16.929  -4.194  1.00 10.00      B   
ATOM   2859  O   PRO   239     -27.104  17.060  -4.531  1.00 10.00      B   
ATOM   2860  N   GLY   240     -25.536  16.055  -3.276  1.00 10.00      B   
ATOM   2861  HN  GLY   240     -24.584  15.991  -3.053  1.00 10.00      B   
ATOM   2862  CA  GLY   240     -26.495  15.199  -2.610  1.00 10.00      B   
ATOM   2863  C   GLY   240     -26.674  15.555  -1.150  1.00 10.00      B   
ATOM   2864  O   GLY   240     -27.391  14.872  -0.422  1.00 10.00      B   
ATOM   2865  N   PHE   241     -26.034  16.634  -0.720  1.00 10.00      B   
ATOM   2866  HN  PHE   241     -25.490  17.155  -1.353  1.00 10.00      B   
ATOM   2867  CA  PHE   241     -26.131  17.073   0.667  1.00 10.00      B   
ATOM   2868  CB  PHE   241     -24.963  17.987   1.035  1.00 10.00      B   
ATOM   2869  CG  PHE   241     -23.708  17.244   1.382  1.00 10.00      B   
ATOM   2870  CD1 PHE   241     -22.641  17.208   0.502  1.00 10.00      B   
ATOM   2871  CD2 PHE   241     -23.598  16.580   2.591  1.00 10.00      B   
ATOM   2872  CE1 PHE   241     -21.485  16.521   0.822  1.00 10.00      B   
ATOM   2873  CE2 PHE   241     -22.448  15.893   2.918  1.00 10.00      B   
ATOM   2874  CZ  PHE   241     -21.389  15.863   2.034  1.00 10.00      B   
ATOM   2875  C   PHE   241     -27.457  17.774   0.923  1.00 10.00      B   
ATOM   2876  O   PHE   241     -27.930  17.837   2.057  1.00 10.00      B   
ATOM   2877  N   ALA   242     -28.056  18.287  -0.141  1.00 10.00      B   
ATOM   2878  HN  ALA   242     -27.624  18.207  -1.019  1.00 10.00      B   
ATOM   2879  CA  ALA   242     -29.332  18.980  -0.038  1.00 10.00      B   
ATOM   2880  CB  ALA   242     -29.562  19.850  -1.262  1.00 10.00      B   
ATOM   2881  C   ALA   242     -30.480  17.991   0.140  1.00 10.00      B   
ATOM   2882  O   ALA   242     -31.589  18.376   0.509  1.00 10.00      B   
ATOM   2883  N   ASP   243     -30.206  16.714  -0.116  1.00 10.00      B   
ATOM   2884  HN  ASP   243     -29.299  16.467  -0.398  1.00 10.00      B   
ATOM   2885  CA  ASP   243     -31.217  15.667   0.018  1.00 10.00      B   
ATOM   2886  CB  ASP   243     -30.809  14.426  -0.786  1.00 10.00      B   
ATOM   2887  CG  ASP   243     -31.966  13.482  -1.060  1.00 10.00      B   
ATOM   2888  OD1 ASP   243     -32.874  13.852  -1.838  1.00 10.00      B   
ATOM   2889  OD2 ASP   243     -31.964  12.355  -0.515  1.00 10.00      B   
ATOM   2890  C   ASP   243     -31.421  15.310   1.490  1.00 10.00      B   
ATOM   2891  O   ASP   243     -32.384  14.635   1.859  1.00 10.00      B   
ATOM   2892  N   THR   244     -30.501  15.774   2.328  1.00 10.00      B   
ATOM   2893  HN  THR   244     -29.759  16.308   1.974  1.00 10.00      B   
ATOM   2894  CA  THR   244     -30.567  15.523   3.758  1.00 10.00      B   
ATOM   2895  CB  THR   244     -29.273  14.860   4.261  1.00 10.00      B   
ATOM   2896  OG1 THR   244     -28.731  14.027   3.225  1.00 10.00      B   
ATOM   2897  HG1 THR   244     -29.359  13.324   3.016  1.00 10.00      B   
ATOM   2898  CG2 THR   244     -29.552  14.006   5.488  1.00 10.00      B   
ATOM   2899  C   THR   244     -30.802  16.832   4.515  1.00 10.00      B   
ATOM   2900  O   THR   244     -30.287  17.885   4.128  1.00 10.00      B   
ATOM   2901  N   ALA   245     -31.571  16.758   5.596  1.00 10.00      B   
ATOM   2902  HN  ALA   245     -31.928  15.884   5.871  1.00 10.00      B   
ATOM   2903  CA  ALA   245     -31.896  17.932   6.394  1.00 10.00      B   
ATOM   2904  CB  ALA   245     -33.003  17.618   7.389  1.00 10.00      B   
ATOM   2905  C   ALA   245     -30.681  18.518   7.110  1.00 10.00      B   
ATOM   2906  O   ALA   245     -30.105  17.887   7.999  1.00 10.00      B   
ATOM   2907  N   ASP   246     -30.289  19.716   6.680  1.00 10.00      B   
ATOM   2908  HN  ASP   246     -30.767  20.118   5.923  1.00 10.00      B   
ATOM   2909  CA  ASP   246     -29.175  20.461   7.275  1.00 10.00      B   
ATOM   2910  CB  ASP   246     -29.505  20.860   8.718  1.00 10.00      B   
ATOM   2911  CG  ASP   246     -28.777  22.111   9.171  1.00 10.00      B   
ATOM   2912  OD1 ASP   246     -28.726  23.092   8.397  1.00 10.00      B   
ATOM   2913  OD2 ASP   246     -28.277  22.128  10.318  1.00 10.00      B   
ATOM   2914  C   ASP   246     -27.829  19.735   7.205  1.00 10.00      B   
ATOM   2915  O   ASP   246     -26.933  19.996   8.010  1.00 10.00      B   
ATOM   2916  N   LYS   247     -27.670  18.840   6.236  1.00 10.00      B   
ATOM   2917  HN  LYS   247     -28.408  18.666   5.613  1.00 10.00      B   
ATOM   2918  CA  LYS   247     -26.412  18.112   6.092  1.00 10.00      B   
ATOM   2919  CB  LYS   247     -26.613  16.730   5.458  1.00 10.00      B   
ATOM   2920  CG  LYS   247     -25.462  15.766   5.726  1.00 10.00      B   
ATOM   2921  CD  LYS   247     -25.799  14.334   5.332  1.00 10.00      B   
ATOM   2922  CE  LYS   247     -25.680  14.120   3.831  1.00 10.00      B   
ATOM   2923  NZ  LYS   247     -25.786  12.684   3.457  1.00 10.00      B   
ATOM   2924  HZ1 LYS   247     -25.943  12.592   2.434  1.00 10.00      B   
ATOM   2925  HZ2 LYS   247     -26.578  12.233   3.962  1.00 10.00      B   
ATOM   2926  HZ3 LYS   247     -24.904  12.181   3.705  1.00 10.00      B   
ATOM   2927  C   LYS   247     -25.397  18.942   5.305  1.00 10.00      B   
ATOM   2928  O   LYS   247     -24.188  18.767   5.446  1.00 10.00      B   
ATOM   2929  N   PHE   248     -25.908  19.863   4.493  1.00 10.00      B   
ATOM   2930  HN  PHE   248     -26.885  19.957   4.437  1.00 10.00      B   
ATOM   2931  CA  PHE   248     -25.066  20.736   3.681  1.00 10.00      B   
ATOM   2932  CB  PHE   248     -25.937  21.505   2.680  1.00 10.00      B   
ATOM   2933  CG  PHE   248     -25.176  22.302   1.654  1.00 10.00      B   
ATOM   2934  CD1 PHE   248     -24.705  21.699   0.500  1.00 10.00      B   
ATOM   2935  CD2 PHE   248     -24.943  23.656   1.837  1.00 10.00      B   
ATOM   2936  CE1 PHE   248     -24.016  22.428  -0.450  1.00 10.00      B   
ATOM   2937  CE2 PHE   248     -24.253  24.391   0.892  1.00 10.00      B   
ATOM   2938  CZ  PHE   248     -23.789  23.776  -0.254  1.00 10.00      B   
ATOM   2939  C   PHE   248     -24.302  21.712   4.572  1.00 10.00      B   
ATOM   2940  O   PHE   248     -23.165  22.090   4.275  1.00 10.00      B   
ATOM   2941  N   ALA   249     -24.934  22.111   5.671  1.00 10.00      B   
ATOM   2942  HN  ALA   249     -25.833  21.769   5.851  1.00 10.00      B   
ATOM   2943  CA  ALA   249     -24.328  23.039   6.615  1.00 10.00      B   
ATOM   2944  CB  ALA   249     -25.358  23.494   7.636  1.00 10.00      B   
ATOM   2945  C   ALA   249     -23.139  22.398   7.320  1.00 10.00      B   
ATOM   2946  O   ALA   249     -22.134  23.061   7.588  1.00 10.00      B   
ATOM   2947  N   LEU   250     -23.257  21.105   7.607  1.00 10.00      B   
ATOM   2948  HN  LEU   250     -24.078  20.635   7.353  1.00 10.00      B   
ATOM   2949  CA  LEU   250     -22.196  20.367   8.285  1.00 10.00      B   
ATOM   2950  CB  LEU   250     -22.611  18.911   8.512  1.00 10.00      B   
ATOM   2951  CG  LEU   250     -23.889  18.687   9.329  1.00 10.00      B   
ATOM   2952  CD1 LEU   250     -24.244  17.210   9.373  1.00 10.00      B   
ATOM   2953  CD2 LEU   250     -23.740  19.245  10.737  1.00 10.00      B   
ATOM   2954  C   LEU   250     -20.899  20.428   7.488  1.00 10.00      B   
ATOM   2955  O   LEU   250     -19.841  20.756   8.028  1.00 10.00      B   
ATOM   2956  N   THR   251     -20.998  20.138   6.197  1.00 10.00      B   
ATOM   2957  HN  THR   251     -21.875  19.900   5.824  1.00 10.00      B   
ATOM   2958  CA  THR   251     -19.843  20.157   5.313  1.00 10.00      B   
ATOM   2959  CB  THR   251     -20.242  19.674   3.906  1.00 10.00      B   
ATOM   2960  OG1 THR   251     -21.574  19.143   3.953  1.00 10.00      B   
ATOM   2961  HG1 THR   251     -21.539  18.183   3.916  1.00 10.00      B   
ATOM   2962  CG2 THR   251     -19.287  18.600   3.411  1.00 10.00      B   
ATOM   2963  C   THR   251     -19.273  21.565   5.204  1.00 10.00      B   
ATOM   2964  O   THR   251     -18.060  21.760   5.233  1.00 10.00      B   
ATOM   2965  N   SER   252     -20.167  22.542   5.112  1.00 10.00      B   
ATOM   2966  HN  SER   252     -21.121  22.313   5.138  1.00 10.00      B   
ATOM   2967  CA  SER   252     -19.779  23.942   4.980  1.00 10.00      B   
ATOM   2968  CB  SER   252     -21.024  24.825   4.865  1.00 10.00      B   
ATOM   2969  OG  SER   252     -21.843  24.415   3.778  1.00 10.00      B   
ATOM   2970  HG  SER   252     -22.286  23.581   4.004  1.00 10.00      B   
ATOM   2971  C   SER   252     -18.898  24.422   6.132  1.00 10.00      B   
ATOM   2972  O   SER   252     -17.897  25.107   5.918  1.00 10.00      B   
ATOM   2973  N   GLN   253     -19.266  24.059   7.353  1.00 10.00      B   
ATOM   2974  HN  GLN   253     -20.065  23.497   7.469  1.00 10.00      B   
ATOM   2975  CA  GLN   253     -18.509  24.475   8.526  1.00 10.00      B   
ATOM   2976  CB  GLN   253     -19.354  24.352   9.795  1.00 10.00      B   
ATOM   2977  CG  GLN   253     -20.505  25.345   9.870  1.00 10.00      B   
ATOM   2978  CD  GLN   253     -21.347  25.176  11.119  1.00 10.00      B   
ATOM   2979  OE1 GLN   253     -21.477  24.073  11.651  1.00 10.00      B   
ATOM   2980  NE2 GLN   253     -21.915  26.269  11.604  1.00 10.00      B   
ATOM   2981 HE21 GLN   253     -21.759  27.120  11.137  1.00 10.00      B   
ATOM   2982 HE22 GLN   253     -22.478  26.185  12.404  1.00 10.00      B   
ATOM   2983  C   GLN   253     -17.200  23.705   8.676  1.00 10.00      B   
ATOM   2984  O   GLN   253     -16.208  24.248   9.162  1.00 10.00      B   
ATOM   2985  N   LEU   254     -17.194  22.448   8.251  1.00 10.00      B   
ATOM   2986  HN  LEU   254     -18.009  22.071   7.853  1.00 10.00      B   
ATOM   2987  CA  LEU   254     -16.002  21.614   8.362  1.00 10.00      B   
ATOM   2988  CB  LEU   254     -16.361  20.126   8.352  1.00 10.00      B   
ATOM   2989  CG  LEU   254     -17.229  19.638   9.515  1.00 10.00      B   
ATOM   2990  CD1 LEU   254     -17.506  18.147   9.392  1.00 10.00      B   
ATOM   2991  CD2 LEU   254     -16.573  19.957  10.848  1.00 10.00      B   
ATOM   2992  C   LEU   254     -14.971  21.930   7.277  1.00 10.00      B   
ATOM   2993  O   LEU   254     -13.764  21.870   7.521  1.00 10.00      B   
ATOM   2994  N   LEU   255     -15.448  22.268   6.083  1.00 10.00      B   
ATOM   2995  HN  LEU   255     -16.422  22.287   5.945  1.00 10.00      B   
ATOM   2996  CA  LEU   255     -14.566  22.592   4.961  1.00 10.00      B   
ATOM   2997  CB  LEU   255     -15.379  22.877   3.695  1.00 10.00      B   
ATOM   2998  CG  LEU   255     -15.884  21.656   2.921  1.00 10.00      B   
ATOM   2999  CD1 LEU   255     -16.820  22.085   1.804  1.00 10.00      B   
ATOM   3000  CD2 LEU   255     -14.717  20.855   2.365  1.00 10.00      B   
ATOM   3001  C   LEU   255     -13.656  23.776   5.277  1.00 10.00      B   
ATOM   3002  O   LEU   255     -12.467  23.763   4.956  1.00 10.00      B   
ATOM   3003  N   LYS   256     -14.218  24.780   5.938  1.00 10.00      B   
ATOM   3004  HN  LYS   256     -15.161  24.709   6.190  1.00 10.00      B   
ATOM   3005  CA  LYS   256     -13.479  25.985   6.300  1.00 10.00      B   
ATOM   3006  CB  LYS   256     -14.438  27.049   6.841  1.00 10.00      B   
ATOM   3007  CG  LYS   256     -15.508  27.479   5.848  1.00 10.00      B   
ATOM   3008  CD  LYS   256     -16.545  28.388   6.494  1.00 10.00      B   
ATOM   3009  CE  LYS   256     -17.706  28.662   5.546  1.00 10.00      B   
ATOM   3010  NZ  LYS   256     -18.745  29.528   6.167  1.00 10.00      B   
ATOM   3011  HZ1 LYS   256     -19.057  29.123   7.073  1.00 10.00      B   
ATOM   3012  HZ2 LYS   256     -19.569  29.607   5.539  1.00 10.00      B   
ATOM   3013  HZ3 LYS   256     -18.366  30.480   6.338  1.00 10.00      B   
ATOM   3014  C   LYS   256     -12.366  25.694   7.308  1.00 10.00      B   
ATOM   3015  O   LYS   256     -11.470  26.512   7.516  1.00 10.00      B   
ATOM   3016  N   ILE   257     -12.421  24.523   7.926  1.00 10.00      B   
ATOM   3017  HN  ILE   257     -13.157  23.906   7.720  1.00 10.00      B   
ATOM   3018  CA  ILE   257     -11.412  24.133   8.904  1.00 10.00      B   
ATOM   3019  CB  ILE   257     -12.056  23.497  10.160  1.00 10.00      B   
ATOM   3020  CG1 ILE   257     -13.253  24.332  10.622  1.00 10.00      B   
ATOM   3021  CG2 ILE   257     -11.036  23.375  11.285  1.00 10.00      B   
ATOM   3022  CD1 ILE   257     -14.044  23.703  11.748  1.00 10.00      B   
ATOM   3023  C   ILE   257     -10.417  23.145   8.292  1.00 10.00      B   
ATOM   3024  O   ILE   257      -9.264  23.062   8.717  1.00 10.00      B   
ATOM   3025  N   THR   258     -10.858  22.412   7.278  1.00 10.00      B   
ATOM   3026  HN  THR   258     -11.780  22.531   6.962  1.00 10.00      B   
ATOM   3027  CA  THR   258     -10.009  21.422   6.630  1.00 10.00      B   
ATOM   3028  CB  THR   258     -10.844  20.262   6.069  1.00 10.00      B   
ATOM   3029  OG1 THR   258     -12.098  20.773   5.601  1.00 10.00      B   
ATOM   3030  HG1 THR   258     -12.715  20.830   6.340  1.00 10.00      B   
ATOM   3031  CG2 THR   258     -11.098  19.221   7.150  1.00 10.00      B   
ATOM   3032  C   THR   258      -9.132  22.018   5.524  1.00 10.00      B   
ATOM   3033  O   THR   258      -8.018  21.541   5.291  1.00 10.00      B   
ATOM   3034  N   PHE   259      -9.628  23.055   4.852  1.00 10.00      B   
ATOM   3035  HN  PHE   259     -10.525  23.389   5.080  1.00 10.00      B   
ATOM   3036  CA  PHE   259      -8.882  23.700   3.767  1.00 10.00      B   
ATOM   3037  CB  PHE   259      -9.678  24.832   3.110  1.00 10.00      B   
ATOM   3038  CG  PHE   259     -10.544  24.377   1.967  1.00 10.00      B   
ATOM   3039  CD1 PHE   259     -11.920  24.516   2.027  1.00 10.00      B   
ATOM   3040  CD2 PHE   259      -9.980  23.809   0.835  1.00 10.00      B   
ATOM   3041  CE1 PHE   259     -12.720  24.099   0.980  1.00 10.00      B   
ATOM   3042  CE2 PHE   259     -10.774  23.389  -0.217  1.00 10.00      B   
ATOM   3043  CZ  PHE   259     -12.147  23.534  -0.143  1.00 10.00      B   
ATOM   3044  C   PHE   259      -7.463  24.158   4.156  1.00 10.00      B   
ATOM   3045  O   PHE   259      -6.506  23.844   3.444  1.00 10.00      B   
ATOM   3046  N   PRO   260      -7.291  24.902   5.278  1.00 10.00      B   
ATOM   3047  CA  PRO   260      -5.966  25.384   5.720  1.00 10.00      B   
ATOM   3048  CB  PRO   260      -6.254  26.051   7.068  1.00 10.00      B   
ATOM   3049  CG  PRO   260      -7.686  26.440   6.993  1.00 10.00      B   
ATOM   3050  CD  PRO   260      -8.360  25.372   6.182  1.00 10.00      B   
ATOM   3051  C   PRO   260      -4.934  24.267   5.906  1.00 10.00      B   
ATOM   3052  O   PRO   260      -3.730  24.522   5.917  1.00 10.00      B   
ATOM   3053  N   TYR   261      -5.406  23.033   6.045  1.00 10.00      B   
ATOM   3054  HN  TYR   261      -6.378  22.887   6.015  1.00 10.00      B   
ATOM   3055  CA  TYR   261      -4.518  21.888   6.232  1.00 10.00      B   
ATOM   3056  CB  TYR   261      -5.331  20.627   6.548  1.00 10.00      B   
ATOM   3057  CG  TYR   261      -4.516  19.358   6.691  1.00 10.00      B   
ATOM   3058  CD1 TYR   261      -3.835  19.075   7.866  1.00 10.00      B   
ATOM   3059  CD2 TYR   261      -4.435  18.436   5.652  1.00 10.00      B   
ATOM   3060  CE1 TYR   261      -3.100  17.914   8.006  1.00 10.00      B   
ATOM   3061  CE2 TYR   261      -3.699  17.273   5.783  1.00 10.00      B   
ATOM   3062  CZ  TYR   261      -3.033  17.016   6.963  1.00 10.00      B   
ATOM   3063  OH  TYR   261      -2.304  15.854   7.105  1.00 10.00      B   
ATOM   3064  HH  TYR   261      -2.703  15.310   7.796  1.00 10.00      B   
ATOM   3065  C   TYR   261      -3.628  21.663   5.009  1.00 10.00      B   
ATOM   3066  O   TYR   261      -2.500  21.193   5.134  1.00 10.00      B   
ATOM   3067  N   ILE   262      -4.133  22.022   3.832  1.00 10.00      B   
ATOM   3068  HN  ILE   262      -5.031  22.418   3.795  1.00 10.00      B   
ATOM   3069  CA  ILE   262      -3.380  21.847   2.594  1.00 10.00      B   
ATOM   3070  CB  ILE   262      -4.252  22.089   1.342  1.00 10.00      B   
ATOM   3071  CG1 ILE   262      -5.418  21.098   1.327  1.00 10.00      B   
ATOM   3072  CG2 ILE   262      -3.431  21.962   0.065  1.00 10.00      B   
ATOM   3073  CD1 ILE   262      -5.005  19.666   1.604  1.00 10.00      B   
ATOM   3074  C   ILE   262      -2.142  22.734   2.573  1.00 10.00      B   
ATOM   3075  O   ILE   262      -1.078  22.321   2.106  1.00 10.00      B   
ATOM   3076  N   LEU   263      -2.275  23.937   3.111  1.00 10.00      B   
ATOM   3077  HN  LEU   263      -3.144  24.203   3.478  1.00 10.00      B   
ATOM   3078  CA  LEU   263      -1.163  24.871   3.175  1.00 10.00      B   
ATOM   3079  CB  LEU   263      -1.633  26.198   3.785  1.00 10.00      B   
ATOM   3080  CG  LEU   263      -0.545  27.198   4.185  1.00 10.00      B   
ATOM   3081  CD1 LEU   263       0.024  27.902   2.964  1.00 10.00      B   
ATOM   3082  CD2 LEU   263      -1.084  28.206   5.188  1.00 10.00      B   
ATOM   3083  C   LEU   263      -0.038  24.277   4.021  1.00 10.00      B   
ATOM   3084  O   LEU   263       1.142  24.424   3.708  1.00 10.00      B   
ATOM   3085  N   LEU   264      -0.428  23.569   5.072  1.00 10.00      B   
ATOM   3086  HN  LEU   264      -1.388  23.461   5.238  1.00 10.00      B   
ATOM   3087  CA  LEU   264       0.519  22.949   5.985  1.00 10.00      B   
ATOM   3088  CB  LEU   264      -0.163  22.667   7.328  1.00 10.00      B   
ATOM   3089  CG  LEU   264      -0.964  23.820   7.940  1.00 10.00      B   
ATOM   3090  CD1 LEU   264      -1.900  23.308   9.023  1.00 10.00      B   
ATOM   3091  CD2 LEU   264      -0.032  24.888   8.494  1.00 10.00      B   
ATOM   3092  C   LEU   264       1.094  21.651   5.420  1.00 10.00      B   
ATOM   3093  O   LEU   264       2.303  21.423   5.481  1.00 10.00      B   
ATOM   3094  N   ILE   265       0.230  20.808   4.862  1.00 10.00      B   
ATOM   3095  HN  ILE   265      -0.721  21.055   4.816  1.00 10.00      B   
ATOM   3096  CA  ILE   265       0.659  19.519   4.320  1.00 10.00      B   
ATOM   3097  CB  ILE   265      -0.521  18.559   4.023  1.00 10.00      B   
ATOM   3098  CG1 ILE   265      -0.022  17.122   3.846  1.00 10.00      B   
ATOM   3099  CG2 ILE   265      -1.317  19.004   2.806  1.00 10.00      B   
ATOM   3100  CD1 ILE   265       0.657  16.553   5.073  1.00 10.00      B   
ATOM   3101  C   ILE   265       1.589  19.653   3.111  1.00 10.00      B   
ATOM   3102  O   ILE   265       2.559  18.906   2.989  1.00 10.00      B   
ATOM   3103  N   SER   266       1.310  20.611   2.232  1.00 10.00      B   
ATOM   3104  HN  SER   266       0.532  21.191   2.380  1.00 10.00      B   
ATOM   3105  CA  SER   266       2.134  20.814   1.047  1.00 10.00      B   
ATOM   3106  CB  SER   266       1.483  21.826   0.102  1.00 10.00      B   
ATOM   3107  OG  SER   266       0.124  21.494  -0.134  1.00 10.00      B   
ATOM   3108  HG  SER   266      -0.435  21.959   0.503  1.00 10.00      B   
ATOM   3109  C   SER   266       3.544  21.250   1.435  1.00 10.00      B   
ATOM   3110  O   SER   266       4.525  20.861   0.796  1.00 10.00      B   
ATOM   3111  N   LEU   267       3.642  22.043   2.499  1.00 10.00      B   
ATOM   3112  HN  LEU   267       2.826  22.318   2.972  1.00 10.00      B   
ATOM   3113  CA  LEU   267       4.933  22.511   2.979  1.00 10.00      B   
ATOM   3114  CB  LEU   267       4.769  23.712   3.914  1.00 10.00      B   
ATOM   3115  CG  LEU   267       4.240  24.999   3.276  1.00 10.00      B   
ATOM   3116  CD1 LEU   267       4.099  26.090   4.324  1.00 10.00      B   
ATOM   3117  CD2 LEU   267       5.154  25.457   2.151  1.00 10.00      B   
ATOM   3118  C   LEU   267       5.674  21.384   3.685  1.00 10.00      B   
ATOM   3119  O   LEU   267       6.892  21.268   3.572  1.00 10.00      B   
ATOM   3120  N   ALA   268       4.925  20.543   4.394  1.00 10.00      B   
ATOM   3121  HN  ALA   268       3.953  20.687   4.432  1.00 10.00      B   
ATOM   3122  CA  ALA   268       5.504  19.416   5.116  1.00 10.00      B   
ATOM   3123  CB  ALA   268       4.444  18.717   5.950  1.00 10.00      B   
ATOM   3124  C   ALA   268       6.162  18.430   4.154  1.00 10.00      B   
ATOM   3125  O   ALA   268       7.268  17.944   4.411  1.00 10.00      B   
ATOM   3126  N   SER   269       5.481  18.144   3.045  1.00 10.00      B   
ATOM   3127  HN  SER   269       4.598  18.552   2.906  1.00 10.00      B   
ATOM   3128  CA  SER   269       6.002  17.228   2.040  1.00 10.00      B   
ATOM   3129  CB  SER   269       4.936  16.956   0.975  1.00 10.00      B   
ATOM   3130  OG  SER   269       3.679  16.678   1.571  1.00 10.00      B   
ATOM   3131  HG  SER   269       3.809  16.451   2.503  1.00 10.00      B   
ATOM   3132  C   SER   269       7.258  17.810   1.393  1.00 10.00      B   
ATOM   3133  O   SER   269       8.165  17.081   0.991  1.00 10.00      B   
ATOM   3134  N   LEU   270       7.304  19.134   1.300  1.00 10.00      B   
ATOM   3135  HN  LEU   270       6.548  19.664   1.633  1.00 10.00      B   
ATOM   3136  CA  LEU   270       8.447  19.817   0.716  1.00 10.00      B   
ATOM   3137  CB  LEU   270       8.111  21.288   0.474  1.00 10.00      B   
ATOM   3138  CG  LEU   270       9.204  22.139  -0.175  1.00 10.00      B   
ATOM   3139  CD1 LEU   270       9.578  21.587  -1.540  1.00 10.00      B   
ATOM   3140  CD2 LEU   270       8.751  23.585  -0.287  1.00 10.00      B   
ATOM   3141  C   LEU   270       9.650  19.697   1.642  1.00 10.00      B   
ATOM   3142  O   LEU   270      10.740  19.319   1.216  1.00 10.00      B   
ATOM   3143  N   VAL   271       9.427  20.000   2.916  1.00 10.00      B   
ATOM   3144  HN  VAL   271       8.527  20.287   3.185  1.00 10.00      B   
ATOM   3145  CA  VAL   271      10.473  19.927   3.928  1.00 10.00      B   
ATOM   3146  CB  VAL   271       9.934  20.349   5.315  1.00 10.00      B   
ATOM   3147  CG1 VAL   271      10.959  20.086   6.406  1.00 10.00      B   
ATOM   3148  CG2 VAL   271       9.537  21.816   5.304  1.00 10.00      B   
ATOM   3149  C   VAL   271      11.052  18.516   4.005  1.00 10.00      B   
ATOM   3150  O   VAL   271      12.271  18.334   4.002  1.00 10.00      B   
ATOM   3151  N   GLY   272      10.168  17.524   4.049  1.00 10.00      B   
ATOM   3152  HN  GLY   272       9.209  17.736   4.042  1.00 10.00      B   
ATOM   3153  CA  GLY   272      10.596  16.140   4.122  1.00 10.00      B   
ATOM   3154  C   GLY   272      11.482  15.741   2.958  1.00 10.00      B   
ATOM   3155  O   GLY   272      12.511  15.093   3.150  1.00 10.00      B   
ATOM   3156  N   ALA   273      11.095  16.150   1.754  1.00 10.00      B   
ATOM   3157  HN  ALA   273      10.273  16.677   1.671  1.00 10.00      B   
ATOM   3158  CA  ALA   273      11.859  15.834   0.552  1.00 10.00      B   
ATOM   3159  CB  ALA   273      11.155  16.371  -0.685  1.00 10.00      B   
ATOM   3160  C   ALA   273      13.282  16.383   0.644  1.00 10.00      B   
ATOM   3161  O   ALA   273      14.247  15.702   0.290  1.00 10.00      B   
ATOM   3162  N   ILE   274      13.406  17.610   1.135  1.00 10.00      B   
ATOM   3163  HN  ILE   274      12.598  18.102   1.407  1.00 10.00      B   
ATOM   3164  CA  ILE   274      14.710  18.246   1.279  1.00 10.00      B   
ATOM   3165  CB  ILE   274      14.578  19.745   1.626  1.00 10.00      B   
ATOM   3166  CG1 ILE   274      13.651  20.443   0.629  1.00 10.00      B   
ATOM   3167  CG2 ILE   274      15.945  20.414   1.634  1.00 10.00      B   
ATOM   3168  CD1 ILE   274      13.199  21.817   1.074  1.00 10.00      B   
ATOM   3169  C   ILE   274      15.531  17.548   2.361  1.00 10.00      B   
ATOM   3170  O   ILE   274      16.710  17.255   2.168  1.00 10.00      B   
ATOM   3171  N   LEU   275      14.889  17.270   3.489  1.00 10.00      B   
ATOM   3172  HN  LEU   275      13.940  17.522   3.571  1.00 10.00      B   
ATOM   3173  CA  LEU   275      15.545  16.607   4.612  1.00 10.00      B   
ATOM   3174  CB  LEU   275      14.582  16.482   5.797  1.00 10.00      B   
ATOM   3175  CG  LEU   275      14.267  17.764   6.572  1.00 10.00      B   
ATOM   3176  CD1 LEU   275      13.187  17.499   7.608  1.00 10.00      B   
ATOM   3177  CD2 LEU   275      15.520  18.311   7.238  1.00 10.00      B   
ATOM   3178  C   LEU   275      16.065  15.225   4.224  1.00 10.00      B   
ATOM   3179  O   LEU   275      17.174  14.840   4.602  1.00 10.00      B   
ATOM   3180  N   ASN   276      15.269  14.492   3.452  1.00 10.00      B   
ATOM   3181  HN  ASN   276      14.397  14.860   3.181  1.00 10.00      B   
ATOM   3182  CA  ASN   276      15.636  13.147   3.008  1.00 10.00      B   
ATOM   3183  CB  ASN   276      14.464  12.476   2.284  1.00 10.00      B   
ATOM   3184  CG  ASN   276      13.353  12.064   3.229  1.00 10.00      B   
ATOM   3185  OD1 ASN   276      13.548  11.996   4.440  1.00 10.00      B   
ATOM   3186  ND2 ASN   276      12.185  11.771   2.681  1.00 10.00      B   
ATOM   3187 HD21 ASN   276      12.100  11.839   1.706  1.00 10.00      B   
ATOM   3188 HD22 ASN   276      11.451  11.499   3.272  1.00 10.00      B   
ATOM   3189  C   ASN   276      16.863  13.161   2.105  1.00 10.00      B   
ATOM   3190  O   ASN   276      17.548  12.152   1.950  1.00 10.00      B   
ATOM   3191  N   THR   277      17.145  14.314   1.523  1.00 10.00      B   
ATOM   3192  HN  THR   277      16.574  15.090   1.700  1.00 10.00      B   
ATOM   3193  CA  THR   277      18.288  14.462   0.638  1.00 10.00      B   
ATOM   3194  CB  THR   277      18.035  15.598  -0.383  1.00 10.00      B   
ATOM   3195  OG1 THR   277      16.748  15.400  -0.999  1.00 10.00      B   
ATOM   3196  HG1 THR   277      16.051  15.690  -0.394  1.00 10.00      B   
ATOM   3197  CG2 THR   277      19.098  15.609  -1.472  1.00 10.00      B   
ATOM   3198  C   THR   277      19.567  14.723   1.449  1.00 10.00      B   
ATOM   3199  O   THR   277      20.667  14.809   0.903  1.00 10.00      B   
ATOM   3200  N   TRP   278      19.419  14.812   2.765  1.00 10.00      B   
ATOM   3201  HN  TRP   278      18.523  14.702   3.157  1.00 10.00      B   
ATOM   3202  CA  TRP   278      20.555  15.065   3.635  1.00 10.00      B   
ATOM   3203  CB  TRP   278      20.407  16.425   4.325  1.00 10.00      B   
ATOM   3204  CG  TRP   278      21.607  16.837   5.129  1.00 10.00      B   
ATOM   3205  CD1 TRP   278      21.868  16.521   6.431  1.00 10.00      B   
ATOM   3206  CD2 TRP   278      22.708  17.643   4.686  1.00 10.00      B   
ATOM   3207  NE1 TRP   278      23.054  17.083   6.828  1.00 10.00      B   
ATOM   3208  HE1 TRP   278      23.453  16.999   7.722  1.00 10.00      B   
ATOM   3209  CE2 TRP   278      23.592  17.776   5.777  1.00 10.00      B   
ATOM   3210  CE3 TRP   278      23.033  18.268   3.479  1.00 10.00      B   
ATOM   3211  CZ2 TRP   278      24.776  18.504   5.694  1.00 10.00      B   
ATOM   3212  CZ3 TRP   278      24.208  18.990   3.398  1.00 10.00      B   
ATOM   3213  CH2 TRP   278      25.065  19.102   4.499  1.00 10.00      B   
ATOM   3214  C   TRP   278      20.733  13.960   4.672  1.00 10.00      B   
ATOM   3215  O   TRP   278      21.848  13.478   4.888  1.00 10.00      B   
ATOM   3216  N   ASN   279      19.642  13.550   5.305  1.00 10.00      B   
ATOM   3217  HN  ASN   279      18.770  13.939   5.065  1.00 10.00      B   
ATOM   3218  CA  ASN   279      19.710  12.522   6.339  1.00 10.00      B   
ATOM   3219  CB  ASN   279      19.538  13.139   7.735  1.00 10.00      B   
ATOM   3220  CG  ASN   279      18.195  13.815   7.932  1.00 10.00      B   
ATOM   3221  OD1 ASN   279      17.255  13.214   8.439  1.00 10.00      B   
ATOM   3222  ND2 ASN   279      18.098  15.075   7.540  1.00 10.00      B   
ATOM   3223 HD21 ASN   279      18.888  15.497   7.146  1.00 10.00      B   
ATOM   3224 HD22 ASN   279      17.237  15.530   7.653  1.00 10.00      B   
ATOM   3225  C   ASN   279      18.723  11.375   6.105  1.00 10.00      B   
ATOM   3226  O   ASN   279      18.280  11.149   4.982  1.00 10.00      B   
ATOM   3227  N   ARG   280      18.409  10.648   7.179  1.00 10.00      B   
ATOM   3228  HN  ARG   280      18.805  10.893   8.040  1.00 10.00      B   
ATOM   3229  CA  ARG   280      17.498   9.502   7.125  1.00 10.00      B   
ATOM   3230  CB  ARG   280      17.395   8.820   8.492  1.00 10.00      B   
ATOM   3231  CG  ARG   280      18.293   7.605   8.650  1.00 10.00      B   
ATOM   3232  CD  ARG   280      17.686   6.597   9.613  1.00 10.00      B   
ATOM   3233  NE  ARG   280      17.622   7.105  10.985  1.00 10.00      B   
ATOM   3234  HE  ARG   280      18.362   7.684  11.285  1.00 10.00      B   
ATOM   3235  CZ  ARG   280      16.637   6.823  11.842  1.00 10.00      B   
ATOM   3236  NH1 ARG   280      15.631   6.036  11.476  1.00 10.00      B   
ATOM   3237 HH11 ARG   280      14.864   5.814  12.152  1.00 10.00      B   
ATOM   3238 HH12 ARG   280      15.600   5.638  10.514  1.00 10.00      B   
ATOM   3239  NH2 ARG   280      16.656   7.334  13.065  1.00 10.00      B   
ATOM   3240 HH21 ARG   280      15.890   7.116  13.738  1.00 10.00      B   
ATOM   3241 HH22 ARG   280      17.438   7.960  13.361  1.00 10.00      B   
ATOM   3242  C   ARG   280      16.103   9.862   6.627  1.00 10.00      B   
ATOM   3243  O   ARG   280      15.551  10.905   6.970  1.00 10.00      B   
ATOM   3244  N   PHE   281      15.528   8.950   5.853  1.00 10.00      B   
ATOM   3245  HN  PHE   281      16.023   8.129   5.650  1.00 10.00      B   
ATOM   3246  CA  PHE   281      14.198   9.124   5.279  1.00 10.00      B   
ATOM   3247  CB  PHE   281      14.046   8.228   4.042  1.00 10.00      B   
ATOM   3248  CG  PHE   281      14.817   8.656   2.823  1.00 10.00      B   
ATOM   3249  CD1 PHE   281      16.198   8.742   2.846  1.00 10.00      B   
ATOM   3250  CD2 PHE   281      14.155   8.956   1.646  1.00 10.00      B   
ATOM   3251  CE1 PHE   281      16.901   9.122   1.720  1.00 10.00      B   
ATOM   3252  CE2 PHE   281      14.852   9.338   0.516  1.00 10.00      B   
ATOM   3253  CZ  PHE   281      16.228   9.421   0.553  1.00 10.00      B   
ATOM   3254  C   PHE   281      13.109   8.735   6.279  1.00 10.00      B   
ATOM   3255  O   PHE   281      11.941   9.077   6.105  1.00 10.00      B   
ATOM   3256  N   SER   282      13.500   8.019   7.324  1.00 10.00      B   
ATOM   3257  HN  SER   282      14.448   7.793   7.416  1.00 10.00      B   
ATOM   3258  CA  SER   282      12.562   7.543   8.335  1.00 10.00      B   
ATOM   3259  CB  SER   282      13.244   6.475   9.186  1.00 10.00      B   
ATOM   3260  OG  SER   282      14.324   5.892   8.472  1.00 10.00      B   
ATOM   3261  HG  SER   282      14.007   5.604   7.603  1.00 10.00      B   
ATOM   3262  C   SER   282      12.019   8.658   9.229  1.00 10.00      B   
ATOM   3263  O   SER   282      10.985   8.493   9.870  1.00 10.00      B   
ATOM   3264  N   ILE   283      12.706   9.791   9.259  1.00 10.00      B   
ATOM   3265  HN  ILE   283      13.501   9.885   8.694  1.00 10.00      B   
ATOM   3266  CA  ILE   283      12.290  10.912  10.101  1.00 10.00      B   
ATOM   3267  CB  ILE   283      13.404  11.961  10.293  1.00 10.00      B   
ATOM   3268  CG1 ILE   283      14.623  11.294  10.941  1.00 10.00      B   
ATOM   3269  CG2 ILE   283      12.907  13.116  11.154  1.00 10.00      B   
ATOM   3270  CD1 ILE   283      15.829  12.196  11.088  1.00 10.00      B   
ATOM   3271  C   ILE   283      10.965  11.556   9.653  1.00 10.00      B   
ATOM   3272  O   ILE   283      10.013  11.608  10.434  1.00 10.00      B   
ATOM   3273  N   PRO   284      10.864  12.050   8.400  1.00 10.00      B   
ATOM   3274  CA  PRO   284       9.625  12.670   7.897  1.00 10.00      B   
ATOM   3275  CB  PRO   284       9.980  13.067   6.461  1.00 10.00      B   
ATOM   3276  CG  PRO   284      11.463  13.168   6.464  1.00 10.00      B   
ATOM   3277  CD  PRO   284      11.931  12.081   7.385  1.00 10.00      B   
ATOM   3278  C   PRO   284       8.451  11.691   7.893  1.00 10.00      B   
ATOM   3279  O   PRO   284       7.290  12.095   7.831  1.00 10.00      B   
ATOM   3280  N   ALA   285       8.765  10.400   7.976  1.00 10.00      B   
ATOM   3281  HN  ALA   285       9.710  10.146   8.032  1.00 10.00      B   
ATOM   3282  CA  ALA   285       7.748   9.357   7.986  1.00 10.00      B   
ATOM   3283  CB  ALA   285       8.379   7.990   7.766  1.00 10.00      B   
ATOM   3284  C   ALA   285       6.945   9.376   9.284  1.00 10.00      B   
ATOM   3285  O   ALA   285       5.874   8.773   9.370  1.00 10.00      B   
ATOM   3286  N   PHE   286       7.463  10.076  10.288  1.00 10.00      B   
ATOM   3287  HN  PHE   286       8.327  10.528  10.162  1.00 10.00      B   
ATOM   3288  CA  PHE   286       6.791  10.178  11.577  1.00 10.00      B   
ATOM   3289  CB  PHE   286       7.797  10.466  12.697  1.00 10.00      B   
ATOM   3290  CG  PHE   286       8.868   9.420  12.848  1.00 10.00      B   
ATOM   3291  CD1 PHE   286      10.182   9.790  13.081  1.00 10.00      B   
ATOM   3292  CD2 PHE   286       8.564   8.070  12.757  1.00 10.00      B   
ATOM   3293  CE1 PHE   286      11.173   8.837  13.220  1.00 10.00      B   
ATOM   3294  CE2 PHE   286       9.550   7.111  12.895  1.00 10.00      B   
ATOM   3295  CZ  PHE   286      10.857   7.496  13.126  1.00 10.00      B   
ATOM   3296  C   PHE   286       5.710  11.258  11.549  1.00 10.00      B   
ATOM   3297  O   PHE   286       4.893  11.354  12.464  1.00 10.00      B   
ATOM   3298  N   ALA   287       5.701  12.056  10.483  1.00 10.00      B   
ATOM   3299  HN  ALA   287       6.369  11.915   9.777  1.00 10.00      B   
ATOM   3300  CA  ALA   287       4.722  13.131  10.330  1.00 10.00      B   
ATOM   3301  CB  ALA   287       5.040  14.018   9.133  1.00 10.00      B   
ATOM   3302  C   ALA   287       3.278  12.612  10.290  1.00 10.00      B   
ATOM   3303  O   ALA   287       2.449  13.056  11.084  1.00 10.00      B   
ATOM   3304  N   PRO   288       2.942  11.657   9.391  1.00 10.00      B   
ATOM   3305  CA  PRO   288       1.578  11.114   9.306  1.00 10.00      B   
ATOM   3306  CB  PRO   288       1.668  10.060   8.202  1.00 10.00      B   
ATOM   3307  CG  PRO   288       2.858  10.455   7.402  1.00 10.00      B   
ATOM   3308  CD  PRO   288       3.829  11.042   8.382  1.00 10.00      B   
ATOM   3309  C   PRO   288       1.133  10.470  10.616  1.00 10.00      B   
ATOM   3310  O   PRO   288      -0.063  10.380  10.900  1.00 10.00      B   
ATOM   3311  N   THR   289       2.102  10.025  11.410  1.00 10.00      B   
ATOM   3312  HN  THR   289       3.034  10.115  11.123  1.00 10.00      B   
ATOM   3313  CA  THR   289       1.815   9.407  12.695  1.00 10.00      B   
ATOM   3314  CB  THR   289       3.082   8.758  13.290  1.00 10.00      B   
ATOM   3315  OG1 THR   289       3.827   8.111  12.246  1.00 10.00      B   
ATOM   3316  HG1 THR   289       4.608   7.688  12.628  1.00 10.00      B   
ATOM   3317  CG2 THR   289       2.712   7.731  14.351  1.00 10.00      B   
ATOM   3318  C   THR   289       1.275  10.455  13.666  1.00 10.00      B   
ATOM   3319  O   THR   289       0.364  10.181  14.450  1.00 10.00      B   
ATOM   3320  N   LEU   290       1.826  11.665  13.586  1.00 10.00      B   
ATOM   3321  HN  LEU   290       2.541  11.821  12.929  1.00 10.00      B   
ATOM   3322  CA  LEU   290       1.400  12.766  14.445  1.00 10.00      B   
ATOM   3323  CB  LEU   290       2.290  13.995  14.230  1.00 10.00      B   
ATOM   3324  CG  LEU   290       3.759  13.847  14.629  1.00 10.00      B   
ATOM   3325  CD1 LEU   290       4.580  14.997  14.069  1.00 10.00      B   
ATOM   3326  CD2 LEU   290       3.897  13.774  16.142  1.00 10.00      B   
ATOM   3327  C   LEU   290      -0.054  13.119  14.167  1.00 10.00      B   
ATOM   3328  O   LEU   290      -0.792  13.517  15.070  1.00 10.00      B   
ATOM   3329  N   LEU   291      -0.460  12.956  12.910  1.00 10.00      B   
ATOM   3330  HN  LEU   291       0.181  12.636  12.239  1.00 10.00      B   
ATOM   3331  CA  LEU   291      -1.828  13.237  12.504  1.00 10.00      B   
ATOM   3332  CB  LEU   291      -1.973  13.109  10.984  1.00 10.00      B   
ATOM   3333  CG  LEU   291      -3.341  13.472  10.397  1.00 10.00      B   
ATOM   3334  CD1 LEU   291      -3.632  14.955  10.582  1.00 10.00      B   
ATOM   3335  CD2 LEU   291      -3.410  13.087   8.928  1.00 10.00      B   
ATOM   3336  C   LEU   291      -2.780  12.279  13.210  1.00 10.00      B   
ATOM   3337  O   LEU   291      -3.861  12.669  13.646  1.00 10.00      B   
ATOM   3338  N   ASN   292      -2.354  11.026  13.336  1.00 10.00      B   
ATOM   3339  HN  ASN   292      -1.476  10.783  12.973  1.00 10.00      B   
ATOM   3340  CA  ASN   292      -3.158  10.006  14.001  1.00 10.00      B   
ATOM   3341  CB  ASN   292      -2.581   8.606  13.766  1.00 10.00      B   
ATOM   3342  CG  ASN   292      -2.840   8.098  12.362  1.00 10.00      B   
ATOM   3343  OD1 ASN   292      -3.865   8.408  11.757  1.00 10.00      B   
ATOM   3344  ND2 ASN   292      -1.906   7.321  11.833  1.00 10.00      B   
ATOM   3345 HD21 ASN   292      -1.112   7.121  12.370  1.00 10.00      B   
ATOM   3346 HD22 ASN   292      -2.049   6.977  10.924  1.00 10.00      B   
ATOM   3347  C   ASN   292      -3.246  10.291  15.491  1.00 10.00      B   
ATOM   3348  O   ASN   292      -4.309  10.163  16.093  1.00 10.00      B   
ATOM   3349  N   ILE   293      -2.121  10.693  16.077  1.00 10.00      B   
ATOM   3350  HN  ILE   293      -1.306  10.773  15.539  1.00 10.00      B   
ATOM   3351  CA  ILE   293      -2.065  11.013  17.500  1.00 10.00      B   
ATOM   3352  CB  ILE   293      -0.629  11.374  17.950  1.00 10.00      B   
ATOM   3353  CG1 ILE   293       0.327  10.209  17.676  1.00 10.00      B   
ATOM   3354  CG2 ILE   293      -0.601  11.747  19.425  1.00 10.00      B   
ATOM   3355  CD1 ILE   293       1.789  10.549  17.881  1.00 10.00      B   
ATOM   3356  C   ILE   293      -3.007  12.173  17.815  1.00 10.00      B   
ATOM   3357  O   ILE   293      -3.766  12.128  18.786  1.00 10.00      B   
ATOM   3358  N   SER   294      -2.955  13.206  16.981  1.00 10.00      B   
ATOM   3359  HN  SER   294      -2.317  13.185  16.233  1.00 10.00      B   
ATOM   3360  CA  SER   294      -3.807  14.374  17.147  1.00 10.00      B   
ATOM   3361  CB  SER   294      -3.436  15.441  16.107  1.00 10.00      B   
ATOM   3362  OG  SER   294      -4.212  16.617  16.258  1.00 10.00      B   
ATOM   3363  HG  SER   294      -4.732  16.763  15.458  1.00 10.00      B   
ATOM   3364  C   SER   294      -5.273  13.977  16.993  1.00 10.00      B   
ATOM   3365  O   SER   294      -6.126  14.378  17.786  1.00 10.00      B   
ATOM   3366  N   MET   295      -5.547  13.158  15.982  1.00 10.00      B   
ATOM   3367  HN  MET   295      -4.814  12.856  15.402  1.00 10.00      B   
ATOM   3368  CA  MET   295      -6.900  12.698  15.704  1.00 10.00      B   
ATOM   3369  CB  MET   295      -6.915  11.829  14.444  1.00 10.00      B   
ATOM   3370  CG  MET   295      -8.070  12.115  13.496  1.00 10.00      B   
ATOM   3371  SD  MET   295      -9.638  11.443  14.073  1.00 10.00      B   
ATOM   3372  CE  MET   295     -10.713  11.908  12.717  1.00 10.00      B   
ATOM   3373  C   MET   295      -7.478  11.926  16.886  1.00 10.00      B   
ATOM   3374  O   MET   295      -8.533  12.282  17.401  1.00 10.00      B   
ATOM   3375  N   ILE   296      -6.760  10.895  17.329  1.00 10.00      B   
ATOM   3376  HN  ILE   296      -5.904  10.688  16.891  1.00 10.00      B   
ATOM   3377  CA  ILE   296      -7.204  10.060  18.446  1.00 10.00      B   
ATOM   3378  CB  ILE   296      -6.203   8.914  18.734  1.00 10.00      B   
ATOM   3379  CG1 ILE   296      -6.059   8.006  17.508  1.00 10.00      B   
ATOM   3380  CG2 ILE   296      -6.643   8.100  19.943  1.00 10.00      B   
ATOM   3381  CD1 ILE   296      -4.920   7.013  17.611  1.00 10.00      B   
ATOM   3382  C   ILE   296      -7.424  10.883  19.717  1.00 10.00      B   
ATOM   3383  O   ILE   296      -8.432  10.719  20.410  1.00 10.00      B   
ATOM   3384  N   GLY   297      -6.486  11.776  20.009  1.00 10.00      B   
ATOM   3385  HN  GLY   297      -5.713  11.874  19.410  1.00 10.00      B   
ATOM   3386  CA  GLY   297      -6.591  12.603  21.196  1.00 10.00      B   
ATOM   3387  C   GLY   297      -7.810  13.508  21.179  1.00 10.00      B   
ATOM   3388  O   GLY   297      -8.582  13.545  22.141  1.00 10.00      B   
ATOM   3389  N   PHE   298      -8.000  14.220  20.076  1.00 10.00      B   
ATOM   3390  HN  PHE   298      -7.366  14.125  19.327  1.00 10.00      B   
ATOM   3391  CA  PHE   298      -9.125  15.138  19.942  1.00 10.00      B   
ATOM   3392  CB  PHE   298      -8.899  16.113  18.784  1.00 10.00      B   
ATOM   3393  CG  PHE   298      -7.986  17.264  19.110  1.00 10.00      B   
ATOM   3394  CD1 PHE   298      -6.633  17.056  19.326  1.00 10.00      B   
ATOM   3395  CD2 PHE   298      -8.482  18.554  19.200  1.00 10.00      B   
ATOM   3396  CE1 PHE   298      -5.792  18.111  19.624  1.00 10.00      B   
ATOM   3397  CE2 PHE   298      -7.647  19.613  19.497  1.00 10.00      B   
ATOM   3398  CZ  PHE   298      -6.300  19.392  19.711  1.00 10.00      B   
ATOM   3399  C   PHE   298     -10.454  14.405  19.765  1.00 10.00      B   
ATOM   3400  O   PHE   298     -11.511  14.938  20.097  1.00 10.00      B   
ATOM   3401  N   ALA   299     -10.405  13.187  19.246  1.00 10.00      B   
ATOM   3402  HN  ALA   299      -9.533  12.804  18.994  1.00 10.00      B   
ATOM   3403  CA  ALA   299     -11.618  12.406  19.024  1.00 10.00      B   
ATOM   3404  CB  ALA   299     -11.367  11.273  18.041  1.00 10.00      B   
ATOM   3405  C   ALA   299     -12.194  11.863  20.324  1.00 10.00      B   
ATOM   3406  O   ALA   299     -13.390  11.593  20.414  1.00 10.00      B   
ATOM   3407  N   LEU   300     -11.344  11.712  21.328  1.00 10.00      B   
ATOM   3408  HN  LEU   300     -10.401  11.951  21.197  1.00 10.00      B   
ATOM   3409  CA  LEU   300     -11.777  11.182  22.610  1.00 10.00      B   
ATOM   3410  CB  LEU   300     -10.772  10.144  23.118  1.00 10.00      B   
ATOM   3411  CG  LEU   300     -11.109   9.469  24.449  1.00 10.00      B   
ATOM   3412  CD1 LEU   300     -12.279   8.512  24.287  1.00 10.00      B   
ATOM   3413  CD2 LEU   300      -9.893   8.748  25.007  1.00 10.00      B   
ATOM   3414  C   LEU   300     -11.975  12.272  23.661  1.00 10.00      B   
ATOM   3415  O   LEU   300     -13.012  12.330  24.322  1.00 10.00      B   
ATOM   3416  N   PHE   301     -10.989  13.142  23.811  1.00 10.00      B   
ATOM   3417  HN  PHE   301     -10.192  13.076  23.238  1.00 10.00      B   
ATOM   3418  CA  PHE   301     -11.060  14.193  24.818  1.00 10.00      B   
ATOM   3419  CB  PHE   301      -9.663  14.581  25.296  1.00 10.00      B   
ATOM   3420  CG  PHE   301      -8.964  13.469  26.026  1.00 10.00      B   
ATOM   3421  CD1 PHE   301      -8.048  12.660  25.374  1.00 10.00      B   
ATOM   3422  CD2 PHE   301      -9.236  13.225  27.362  1.00 10.00      B   
ATOM   3423  CE1 PHE   301      -7.414  11.630  26.041  1.00 10.00      B   
ATOM   3424  CE2 PHE   301      -8.604  12.198  28.036  1.00 10.00      B   
ATOM   3425  CZ  PHE   301      -7.692  11.399  27.373  1.00 10.00      B   
ATOM   3426  C   PHE   301     -11.861  15.415  24.380  1.00 10.00      B   
ATOM   3427  O   PHE   301     -12.592  16.001  25.179  1.00 10.00      B   
ATOM   3428  N   ALA   302     -11.749  15.792  23.115  1.00 10.00      B   
ATOM   3429  HN  ALA   302     -11.180  15.277  22.507  1.00 10.00      B   
ATOM   3430  CA  ALA   302     -12.466  16.959  22.614  1.00 10.00      B   
ATOM   3431  CB  ALA   302     -11.636  17.703  21.579  1.00 10.00      B   
ATOM   3432  C   ALA   302     -13.835  16.586  22.053  1.00 10.00      B   
ATOM   3433  O   ALA   302     -14.521  17.421  21.465  1.00 10.00      B   
ATOM   3434  N   ALA   303     -14.235  15.336  22.258  1.00 10.00      B   
ATOM   3435  HN  ALA   303     -13.651  14.726  22.753  1.00 10.00      B   
ATOM   3436  CA  ALA   303     -15.520  14.846  21.763  1.00 10.00      B   
ATOM   3437  CB  ALA   303     -15.662  13.345  21.970  1.00 10.00      B   
ATOM   3438  C   ALA   303     -16.725  15.609  22.334  1.00 10.00      B   
ATOM   3439  O   ALA   303     -17.547  16.113  21.572  1.00 10.00      B   
ATOM   3440  N   PRO   304     -16.860  15.723  23.673  1.00 10.00      B   
ATOM   3441  CA  PRO   304     -17.994  16.426  24.277  1.00 10.00      B   
ATOM   3442  CB  PRO   304     -18.037  15.840  25.688  1.00 10.00      B   
ATOM   3443  CG  PRO   304     -16.611  15.546  26.006  1.00 10.00      B   
ATOM   3444  CD  PRO   304     -15.952  15.171  24.704  1.00 10.00      B   
ATOM   3445  C   PRO   304     -17.800  17.942  24.340  1.00 10.00      B   
ATOM   3446  O   PRO   304     -18.612  18.657  24.933  1.00 10.00      B   
ATOM   3447  N   TYR   305     -16.731  18.436  23.726  1.00 10.00      B   
ATOM   3448  HN  TYR   305     -16.128  17.827  23.252  1.00 10.00      B   
ATOM   3449  CA  TYR   305     -16.445  19.867  23.733  1.00 10.00      B   
ATOM   3450  CB  TYR   305     -14.946  20.133  23.577  1.00 10.00      B   
ATOM   3451  CG  TYR   305     -14.168  20.051  24.875  1.00 10.00      B   
ATOM   3452  CD1 TYR   305     -12.894  19.495  24.913  1.00 10.00      B   
ATOM   3453  CD2 TYR   305     -14.706  20.533  26.062  1.00 10.00      B   
ATOM   3454  CE1 TYR   305     -12.181  19.421  26.096  1.00 10.00      B   
ATOM   3455  CE2 TYR   305     -14.000  20.465  27.248  1.00 10.00      B   
ATOM   3456  CZ  TYR   305     -12.738  19.908  27.261  1.00 10.00      B   
ATOM   3457  OH  TYR   305     -12.030  19.841  28.442  1.00 10.00      B   
ATOM   3458  HH  TYR   305     -11.099  20.040  28.269  1.00 10.00      B   
ATOM   3459  C   TYR   305     -17.236  20.609  22.660  1.00 10.00      B   
ATOM   3460  O   TYR   305     -17.887  21.618  22.944  1.00 10.00      B   
ATOM   3461  N   PHE   306     -17.187  20.105  21.437  1.00 10.00      B   
ATOM   3462  HN  PHE   306     -16.669  19.288  21.273  1.00 10.00      B   
ATOM   3463  CA  PHE   306     -17.894  20.727  20.329  1.00 10.00      B   
ATOM   3464  CB  PHE   306     -17.019  20.749  19.067  1.00 10.00      B   
ATOM   3465  CG  PHE   306     -15.718  21.495  19.213  1.00 10.00      B   
ATOM   3466  CD1 PHE   306     -14.622  20.899  19.815  1.00 10.00      B   
ATOM   3467  CD2 PHE   306     -15.591  22.791  18.743  1.00 10.00      B   
ATOM   3468  CE1 PHE   306     -13.426  21.579  19.948  1.00 10.00      B   
ATOM   3469  CE2 PHE   306     -14.399  23.479  18.873  1.00 10.00      B   
ATOM   3470  CZ  PHE   306     -13.314  22.872  19.477  1.00 10.00      B   
ATOM   3471  C   PHE   306     -19.200  19.993  20.044  1.00 10.00      B   
ATOM   3472  O   PHE   306     -19.322  18.794  20.305  1.00 10.00      B   
ATOM   3473  N   ASN   307     -20.178  20.717  19.530  1.00 10.00      B   
ATOM   3474  HN  ASN   307     -20.033  21.675  19.373  1.00 10.00      B   
ATOM   3475  CA  ASN   307     -21.469  20.138  19.195  1.00 10.00      B   
ATOM   3476  CB  ASN   307     -22.499  20.438  20.290  1.00 10.00      B   
ATOM   3477  CG  ASN   307     -23.870  19.874  19.969  1.00 10.00      B   
ATOM   3478  OD1 ASN   307     -24.676  20.517  19.302  1.00 10.00      B   
ATOM   3479  ND2 ASN   307     -24.146  18.670  20.443  1.00 10.00      B   
ATOM   3480 HD21 ASN   307     -23.458  18.209  20.973  1.00 10.00      B   
ATOM   3481 HD22 ASN   307     -25.026  18.284  20.242  1.00 10.00      B   
ATOM   3482  C   ASN   307     -21.944  20.694  17.859  1.00 10.00      B   
ATOM   3483  O   ASN   307     -22.133  21.904  17.724  1.00 10.00      B   
ATOM   3484  N   PRO   308     -22.129  19.835  16.841  1.00 10.00      B   
ATOM   3485  CA  PRO   308     -21.904  18.383  16.940  1.00 10.00      B   
ATOM   3486  CB  PRO   308     -22.403  17.845  15.587  1.00 10.00      B   
ATOM   3487  CG  PRO   308     -23.195  18.957  14.986  1.00 10.00      B   
ATOM   3488  CD  PRO   308     -22.577  20.221  15.499  1.00 10.00      B   
ATOM   3489  C   PRO   308     -20.423  18.035  17.130  1.00 10.00      B   
ATOM   3490  O   PRO   308     -19.541  18.802  16.737  1.00 10.00      B   
ATOM   3491  N   PRO   309     -20.139  16.861  17.727  1.00 10.00      B   
ATOM   3492  CA  PRO   309     -18.765  16.397  17.992  1.00 10.00      B   
ATOM   3493  CB  PRO   309     -18.958  15.023  18.650  1.00 10.00      B   
ATOM   3494  CG  PRO   309     -20.352  14.620  18.311  1.00 10.00      B   
ATOM   3495  CD  PRO   309     -21.139  15.893  18.205  1.00 10.00      B   
ATOM   3496  C   PRO   309     -17.913  16.270  16.730  1.00 10.00      B   
ATOM   3497  O   PRO   309     -16.688  16.158  16.805  1.00 10.00      B   
ATOM   3498  N   VAL   310     -18.565  16.298  15.577  1.00 10.00      B   
ATOM   3499  HN  VAL   310     -19.539  16.384  15.588  1.00 10.00      B   
ATOM   3500  CA  VAL   310     -17.875  16.189  14.298  1.00 10.00      B   
ATOM   3501  CB  VAL   310     -18.869  16.042  13.123  1.00 10.00      B   
ATOM   3502  CG1 VAL   310     -19.632  17.334  12.864  1.00 10.00      B   
ATOM   3503  CG2 VAL   310     -18.165  15.552  11.867  1.00 10.00      B   
ATOM   3504  C   VAL   310     -16.939  17.380  14.069  1.00 10.00      B   
ATOM   3505  O   VAL   310     -15.966  17.285  13.319  1.00 10.00      B   
ATOM   3506  N   LEU   311     -17.225  18.492  14.742  1.00 10.00      B   
ATOM   3507  HN  LEU   311     -18.006  18.503  15.340  1.00 10.00      B   
ATOM   3508  CA  LEU   311     -16.411  19.692  14.613  1.00 10.00      B   
ATOM   3509  CB  LEU   311     -17.043  20.862  15.371  1.00 10.00      B   
ATOM   3510  CG  LEU   311     -18.352  21.410  14.803  1.00 10.00      B   
ATOM   3511  CD1 LEU   311     -19.012  22.347  15.804  1.00 10.00      B   
ATOM   3512  CD2 LEU   311     -18.107  22.125  13.483  1.00 10.00      B   
ATOM   3513  C   LEU   311     -14.995  19.443  15.117  1.00 10.00      B   
ATOM   3514  O   LEU   311     -14.023  19.856  14.488  1.00 10.00      B   
ATOM   3515  N   ALA   312     -14.886  18.730  16.233  1.00 10.00      B   
ATOM   3516  HN  ALA   312     -15.700  18.391  16.668  1.00 10.00      B   
ATOM   3517  CA  ALA   312     -13.587  18.427  16.819  1.00 10.00      B   
ATOM   3518  CB  ALA   312     -13.743  17.815  18.198  1.00 10.00      B   
ATOM   3519  C   ALA   312     -12.770  17.515  15.912  1.00 10.00      B   
ATOM   3520  O   ALA   312     -11.540  17.530  15.951  1.00 10.00      B   
ATOM   3521  N   LEU   313     -13.459  16.726  15.094  1.00 10.00      B   
ATOM   3522  HN  LEU   313     -14.438  16.752  15.116  1.00 10.00      B   
ATOM   3523  CA  LEU   313     -12.793  15.822  14.166  1.00 10.00      B   
ATOM   3524  CB  LEU   313     -13.804  14.914  13.462  1.00 10.00      B   
ATOM   3525  CG  LEU   313     -14.558  13.914  14.344  1.00 10.00      B   
ATOM   3526  CD1 LEU   313     -15.633  13.198  13.540  1.00 10.00      B   
ATOM   3527  CD2 LEU   313     -13.598  12.911  14.964  1.00 10.00      B   
ATOM   3528  C   LEU   313     -12.003  16.624  13.137  1.00 10.00      B   
ATOM   3529  O   LEU   313     -10.893  16.251  12.760  1.00 10.00      B   
ATOM   3530  N   ALA   314     -12.578  17.742  12.710  1.00 10.00      B   
ATOM   3531  HN  ALA   314     -13.457  17.989  13.065  1.00 10.00      B   
ATOM   3532  CA  ALA   314     -11.933  18.613  11.739  1.00 10.00      B   
ATOM   3533  CB  ALA   314     -12.935  19.594  11.152  1.00 10.00      B   
ATOM   3534  C   ALA   314     -10.775  19.356  12.390  1.00 10.00      B   
ATOM   3535  O   ALA   314      -9.713  19.517  11.790  1.00 10.00      B   
ATOM   3536  N   TRP   315     -10.987  19.787  13.630  1.00 10.00      B   
ATOM   3537  HN  TRP   315     -11.861  19.623  14.046  1.00 10.00      B   
ATOM   3538  CA  TRP   315      -9.966  20.504  14.384  1.00 10.00      B   
ATOM   3539  CB  TRP   315     -10.501  20.917  15.757  1.00 10.00      B   
ATOM   3540  CG  TRP   315     -11.303  22.184  15.749  1.00 10.00      B   
ATOM   3541  CD1 TRP   315     -12.478  22.406  15.094  1.00 10.00      B   
ATOM   3542  CD2 TRP   315     -10.991  23.403  16.438  1.00 10.00      B   
ATOM   3543  NE1 TRP   315     -12.919  23.684  15.329  1.00 10.00      B   
ATOM   3544  HE1 TRP   315     -13.745  24.080  14.967  1.00 10.00      B   
ATOM   3545  CE2 TRP   315     -12.023  24.319  16.151  1.00 10.00      B   
ATOM   3546  CE3 TRP   315      -9.941  23.810  17.268  1.00 10.00      B   
ATOM   3547  CZ2 TRP   315     -12.036  25.615  16.665  1.00 10.00      B   
ATOM   3548  CZ3 TRP   315      -9.956  25.095  17.776  1.00 10.00      B   
ATOM   3549  CH2 TRP   315     -10.995  25.983  17.473  1.00 10.00      B   
ATOM   3550  C   TRP   315      -8.720  19.642  14.555  1.00 10.00      B   
ATOM   3551  O   TRP   315      -7.596  20.132  14.459  1.00 10.00      B   
ATOM   3552  N   ALA   316      -8.935  18.352  14.799  1.00 10.00      B   
ATOM   3553  HN  ALA   316      -9.861  18.030  14.866  1.00 10.00      B   
ATOM   3554  CA  ALA   316      -7.842  17.404  14.983  1.00 10.00      B   
ATOM   3555  CB  ALA   316      -8.400  16.024  15.287  1.00 10.00      B   
ATOM   3556  C   ALA   316      -6.953  17.344  13.746  1.00 10.00      B   
ATOM   3557  O   ALA   316      -5.732  17.192  13.848  1.00 10.00      B   
ATOM   3558  N   VAL   317      -7.577  17.468  12.581  1.00 10.00      B   
ATOM   3559  HN  VAL   317      -8.550  17.591  12.573  1.00 10.00      B   
ATOM   3560  CA  VAL   317      -6.858  17.431  11.318  1.00 10.00      B   
ATOM   3561  CB  VAL   317      -7.818  17.322  10.111  1.00 10.00      B   
ATOM   3562  CG1 VAL   317      -7.038  17.234   8.809  1.00 10.00      B   
ATOM   3563  CG2 VAL   317      -8.738  16.119  10.264  1.00 10.00      B   
ATOM   3564  C   VAL   317      -5.977  18.669  11.165  1.00 10.00      B   
ATOM   3565  O   VAL   317      -4.786  18.557  10.874  1.00 10.00      B   
ATOM   3566  N   THR   318      -6.567  19.843  11.381  1.00 10.00      B   
ATOM   3567  HN  THR   318      -7.521  19.864  11.621  1.00 10.00      B   
ATOM   3568  CA  THR   318      -5.842  21.104  11.269  1.00 10.00      B   
ATOM   3569  CB  THR   318      -6.782  22.299  11.509  1.00 10.00      B   
ATOM   3570  OG1 THR   318      -8.092  21.956  11.032  1.00 10.00      B   
ATOM   3571  HG1 THR   318      -8.291  22.465  10.233  1.00 10.00      B   
ATOM   3572  CG2 THR   318      -6.286  23.529  10.760  1.00 10.00      B   
ATOM   3573  C   THR   318      -4.662  21.155  12.244  1.00 10.00      B   
ATOM   3574  O   THR   318      -3.548  21.514  11.858  1.00 10.00      B   
ATOM   3575  N   VAL   319      -4.903  20.767  13.497  1.00 10.00      B   
ATOM   3576  HN  VAL   319      -5.811  20.478  13.745  1.00 10.00      B   
ATOM   3577  CA  VAL   319      -3.848  20.762  14.512  1.00 10.00      B   
ATOM   3578  CB  VAL   319      -4.396  20.403  15.916  1.00 10.00      B   
ATOM   3579  CG1 VAL   319      -3.269  20.291  16.936  1.00 10.00      B   
ATOM   3580  CG2 VAL   319      -5.416  21.441  16.370  1.00 10.00      B   
ATOM   3581  C   VAL   319      -2.741  19.784  14.118  1.00 10.00      B   
ATOM   3582  O   VAL   319      -1.551  20.077  14.267  1.00 10.00      B   
ATOM   3583  N   GLY   320      -3.146  18.636  13.580  1.00 10.00      B   
ATOM   3584  HN  GLY   320      -4.107  18.472  13.471  1.00 10.00      B   
ATOM   3585  CA  GLY   320      -2.192  17.628  13.156  1.00 10.00      B   
ATOM   3586  C   GLY   320      -1.283  18.137  12.057  1.00 10.00      B   
ATOM   3587  O   GLY   320      -0.110  17.767  11.989  1.00 10.00      B   
ATOM   3588  N   GLY   321      -1.827  18.998  11.205  1.00 10.00      B   
ATOM   3589  HN  GLY   321      -2.769  19.256  11.319  1.00 10.00      B   
ATOM   3590  CA  GLY   321      -1.054  19.563  10.117  1.00 10.00      B   
ATOM   3591  C   GLY   321       0.073  20.438  10.620  1.00 10.00      B   
ATOM   3592  O   GLY   321       1.167  20.445  10.055  1.00 10.00      B   
ATOM   3593  N   VAL   322      -0.194  21.169  11.694  1.00 10.00      B   
ATOM   3594  HN  VAL   322      -1.088  21.115  12.099  1.00 10.00      B   
ATOM   3595  CA  VAL   322       0.803  22.046  12.289  1.00 10.00      B   
ATOM   3596  CB  VAL   322       0.180  22.954  13.372  1.00 10.00      B   
ATOM   3597  CG1 VAL   322       1.204  23.951  13.898  1.00 10.00      B   
ATOM   3598  CG2 VAL   322      -1.046  23.676  12.832  1.00 10.00      B   
ATOM   3599  C   VAL   322       1.918  21.215  12.915  1.00 10.00      B   
ATOM   3600  O   VAL   322       3.099  21.521  12.757  1.00 10.00      B   
ATOM   3601  N   LEU   323       1.525  20.143  13.600  1.00 10.00      B   
ATOM   3602  HN  LEU   323       0.565  19.945  13.660  1.00 10.00      B   
ATOM   3603  CA  LEU   323       2.472  19.252  14.265  1.00 10.00      B   
ATOM   3604  CB  LEU   323       1.730  18.153  15.030  1.00 10.00      B   
ATOM   3605  CG  LEU   323       0.824  18.616  16.176  1.00 10.00      B   
ATOM   3606  CD1 LEU   323       0.130  17.425  16.820  1.00 10.00      B   
ATOM   3607  CD2 LEU   323       1.621  19.399  17.211  1.00 10.00      B   
ATOM   3608  C   LEU   323       3.453  18.632  13.277  1.00 10.00      B   
ATOM   3609  O   LEU   323       4.655  18.579  13.537  1.00 10.00      B   
ATOM   3610  N   GLN   324       2.934  18.177  12.140  1.00 10.00      B   
ATOM   3611  HN  GLN   324       1.965  18.257  11.994  1.00 10.00      B   
ATOM   3612  CA  GLN   324       3.760  17.554  11.110  1.00 10.00      B   
ATOM   3613  CB  GLN   324       2.895  17.097   9.934  1.00 10.00      B   
ATOM   3614  CG  GLN   324       1.871  16.032  10.283  1.00 10.00      B   
ATOM   3615  CD  GLN   324       0.992  15.665   9.105  1.00 10.00      B   
ATOM   3616  OE1 GLN   324       1.308  14.757   8.332  1.00 10.00      B   
ATOM   3617  NE2 GLN   324      -0.119  16.367   8.960  1.00 10.00      B   
ATOM   3618 HE21 GLN   324      -0.306  17.074   9.614  1.00 10.00      B   
ATOM   3619 HE22 GLN   324      -0.706  16.158   8.202  1.00 10.00      B   
ATOM   3620  C   GLN   324       4.839  18.505  10.607  1.00 10.00      B   
ATOM   3621  O   GLN   324       5.957  18.088  10.304  1.00 10.00      B   
ATOM   3622  N   LEU   325       4.504  19.784  10.534  1.00 10.00      B   
ATOM   3623  HN  LEU   325       3.606  20.061  10.817  1.00 10.00      B   
ATOM   3624  CA  LEU   325       5.438  20.789  10.054  1.00 10.00      B   
ATOM   3625  CB  LEU   325       4.682  22.016   9.541  1.00 10.00      B   
ATOM   3626  CG  LEU   325       5.522  23.095   8.856  1.00 10.00      B   
ATOM   3627  CD1 LEU   325       6.093  22.581   7.542  1.00 10.00      B   
ATOM   3628  CD2 LEU   325       4.694  24.349   8.630  1.00 10.00      B   
ATOM   3629  C   LEU   325       6.443  21.191  11.131  1.00 10.00      B   
ATOM   3630  O   LEU   325       7.654  21.160  10.899  1.00 10.00      B   
ATOM   3631  N   VAL   326       5.944  21.534  12.317  1.00 10.00      B   
ATOM   3632  HN  VAL   326       4.970  21.490  12.461  1.00 10.00      B   
ATOM   3633  CA  VAL   326       6.806  21.972  13.417  1.00 10.00      B   
ATOM   3634  CB  VAL   326       6.014  22.525  14.622  1.00 10.00      B   
ATOM   3635  CG1 VAL   326       5.198  23.742  14.214  1.00 10.00      B   
ATOM   3636  CG2 VAL   326       5.128  21.455  15.241  1.00 10.00      B   
ATOM   3637  C   VAL   326       7.791  20.902  13.886  1.00 10.00      B   
ATOM   3638  O   VAL   326       8.804  21.222  14.504  1.00 10.00      B   
ATOM   3639  N   TYR   327       7.496  19.641  13.601  1.00 10.00      B   
ATOM   3640  HN  TYR   327       6.658  19.438  13.130  1.00 10.00      B   
ATOM   3641  CA  TYR   327       8.377  18.547  14.001  1.00 10.00      B   
ATOM   3642  CB  TYR   327       7.624  17.210  13.980  1.00 10.00      B   
ATOM   3643  CG  TYR   327       8.487  16.008  14.303  1.00 10.00      B   
ATOM   3644  CD1 TYR   327       8.897  15.748  15.605  1.00 10.00      B   
ATOM   3645  CD2 TYR   327       8.899  15.136  13.301  1.00 10.00      B   
ATOM   3646  CE1 TYR   327       9.694  14.656  15.895  1.00 10.00      B   
ATOM   3647  CE2 TYR   327       9.693  14.043  13.583  1.00 10.00      B   
ATOM   3648  CZ  TYR   327      10.089  13.806  14.882  1.00 10.00      B   
ATOM   3649  OH  TYR   327      10.887  12.722  15.171  1.00 10.00      B   
ATOM   3650  HH  TYR   327      10.475  12.198  15.870  1.00 10.00      B   
ATOM   3651  C   TYR   327       9.613  18.473  13.106  1.00 10.00      B   
ATOM   3652  O   TYR   327      10.705  18.128  13.564  1.00 10.00      B   
ATOM   3653  N   GLN   328       9.443  18.820  11.837  1.00 10.00      B   
ATOM   3654  HN  GLN   328       8.559  19.123  11.538  1.00 10.00      B   
ATOM   3655  CA  GLN   328      10.540  18.765  10.877  1.00 10.00      B   
ATOM   3656  CB  GLN   328      10.007  18.400   9.489  1.00 10.00      B   
ATOM   3657  CG  GLN   328       9.309  17.049   9.428  1.00 10.00      B   
ATOM   3658  CD  GLN   328       8.612  16.811   8.103  1.00 10.00      B   
ATOM   3659  OE1 GLN   328       9.196  16.272   7.166  1.00 10.00      B   
ATOM   3660  NE2 GLN   328       7.351  17.201   8.020  1.00 10.00      B   
ATOM   3661 HE21 GLN   328       6.938  17.611   8.815  1.00 10.00      B   
ATOM   3662 HE22 GLN   328       6.884  17.073   7.170  1.00 10.00      B   
ATOM   3663  C   GLN   328      11.326  20.076  10.820  1.00 10.00      B   
ATOM   3664  O   GLN   328      12.494  20.089  10.429  1.00 10.00      B   
ATOM   3665  N   LEU   329      10.683  21.165  11.234  1.00 10.00      B   
ATOM   3666  HN  LEU   329       9.761  21.074  11.554  1.00 10.00      B   
ATOM   3667  CA  LEU   329      11.296  22.498  11.221  1.00 10.00      B   
ATOM   3668  CB  LEU   329      10.333  23.566  11.754  1.00 10.00      B   
ATOM   3669  CG  LEU   329       9.153  23.914  10.845  1.00 10.00      B   
ATOM   3670  CD1 LEU   329       8.177  24.838  11.555  1.00 10.00      B   
ATOM   3671  CD2 LEU   329       9.640  24.538   9.547  1.00 10.00      B   
ATOM   3672  C   LEU   329      12.673  22.591  11.906  1.00 10.00      B   
ATOM   3673  O   LEU   329      13.616  23.111  11.307  1.00 10.00      B   
ATOM   3674  N   PRO   330      12.826  22.105  13.160  1.00 10.00      B   
ATOM   3675  CA  PRO   330      14.110  22.171  13.882  1.00 10.00      B   
ATOM   3676  CB  PRO   330      13.821  21.460  15.208  1.00 10.00      B   
ATOM   3677  CG  PRO   330      12.347  21.558  15.370  1.00 10.00      B   
ATOM   3678  CD  PRO   330      11.779  21.480  13.984  1.00 10.00      B   
ATOM   3679  C   PRO   330      15.254  21.472  13.148  1.00 10.00      B   
ATOM   3680  O   PRO   330      16.422  21.824  13.322  1.00 10.00      B   
ATOM   3681  N   HIS   331      14.919  20.502  12.306  1.00 10.00      B   
ATOM   3682  HN  HIS   331      13.971  20.295  12.165  1.00 10.00      B   
ATOM   3683  CA  HIS   331      15.932  19.760  11.566  1.00 10.00      B   
ATOM   3684  CB  HIS   331      15.374  18.441  11.027  1.00 10.00      B   
ATOM   3685  CG  HIS   331      15.362  17.340  12.041  1.00 10.00      B   
ATOM   3686  ND1 HIS   331      15.247  16.009  11.707  1.00 10.00      B   
ATOM   3687  HD1 HIS   331      15.160  15.649  10.793  1.00 10.00      B   
ATOM   3688  CD2 HIS   331      15.453  17.380  13.394  1.00 10.00      B   
ATOM   3689  CE1 HIS   331      15.266  15.280  12.809  1.00 10.00      B   
ATOM   3690  NE2 HIS   331      15.392  16.087  13.842  1.00 10.00      B   
ATOM   3691  HE2 HIS   331      15.436  15.805  14.783  1.00 10.00      B   
ATOM   3692  C   HIS   331      16.547  20.599  10.451  1.00 10.00      B   
ATOM   3693  O   HIS   331      17.634  20.294   9.960  1.00 10.00      B   
ATOM   3694  N   LEU   332      15.860  21.670  10.070  1.00 10.00      B   
ATOM   3695  HN  LEU   332      15.001  21.870  10.506  1.00 10.00      B   
ATOM   3696  CA  LEU   332      16.349  22.557   9.023  1.00 10.00      B   
ATOM   3697  CB  LEU   332      15.284  23.591   8.642  1.00 10.00      B   
ATOM   3698  CG  LEU   332      14.348  23.216   7.489  1.00 10.00      B   
ATOM   3699  CD1 LEU   332      13.564  21.956   7.811  1.00 10.00      B   
ATOM   3700  CD2 LEU   332      13.411  24.366   7.159  1.00 10.00      B   
ATOM   3701  C   LEU   332      17.618  23.265   9.479  1.00 10.00      B   
ATOM   3702  O   LEU   332      18.546  23.473   8.700  1.00 10.00      B   
ATOM   3703  N   LYS   333      17.662  23.605  10.758  1.00 10.00      B   
ATOM   3704  HN  LYS   333      16.902  23.384  11.336  1.00 10.00      B   
ATOM   3705  CA  LYS   333      18.812  24.289  11.329  1.00 10.00      B   
ATOM   3706  CB  LYS   333      18.427  24.964  12.648  1.00 10.00      B   
ATOM   3707  CG  LYS   333      17.259  25.929  12.531  1.00 10.00      B   
ATOM   3708  CD  LYS   333      16.894  26.519  13.883  1.00 10.00      B   
ATOM   3709  CE  LYS   333      15.717  27.475  13.768  1.00 10.00      B   
ATOM   3710  NZ  LYS   333      15.376  28.101  15.070  1.00 10.00      B   
ATOM   3711  HZ1 LYS   333      16.193  28.628  15.438  1.00 10.00      B   
ATOM   3712  HZ2 LYS   333      15.106  27.373  15.761  1.00 10.00      B   
ATOM   3713  HZ3 LYS   333      14.578  28.758  14.953  1.00 10.00      B   
ATOM   3714  C   LYS   333      19.954  23.307  11.562  1.00 10.00      B   
ATOM   3715  O   LYS   333      21.125  23.685  11.556  1.00 10.00      B   
ATOM   3716  N   LYS   334      19.602  22.037  11.739  1.00 10.00      B   
ATOM   3717  HN  LYS   334      18.651  21.799  11.713  1.00 10.00      B   
ATOM   3718  CA  LYS   334      20.587  20.991  11.980  1.00 10.00      B   
ATOM   3719  CB  LYS   334      19.938  19.797  12.680  1.00 10.00      B   
ATOM   3720  CG  LYS   334      20.731  19.278  13.867  1.00 10.00      B   
ATOM   3721  CD  LYS   334      19.877  18.385  14.748  1.00 10.00      B   
ATOM   3722  CE  LYS   334      20.604  18.007  16.027  1.00 10.00      B   
ATOM   3723  NZ  LYS   334      19.714  17.276  16.961  1.00 10.00      B   
ATOM   3724  HZ1 LYS   334      19.366  16.402  16.515  1.00 10.00      B   
ATOM   3725  HZ2 LYS   334      18.898  17.868  17.214  1.00 10.00      B   
ATOM   3726  HZ3 LYS   334      20.225  17.029  17.829  1.00 10.00      B   
ATOM   3727  C   LYS   334      21.271  20.552  10.689  1.00 10.00      B   
ATOM   3728  O   LYS   334      22.348  19.951  10.717  1.00 10.00      B   
ATOM   3729  N   ILE   335      20.641  20.843   9.560  1.00 10.00      B   
ATOM   3730  HN  ILE   335      19.772  21.296   9.596  1.00 10.00      B   
ATOM   3731  CA  ILE   335      21.209  20.491   8.266  1.00 10.00      B   
ATOM   3732  CB  ILE   335      20.204  19.744   7.359  1.00 10.00      B   
ATOM   3733  CG1 ILE   335      19.079  20.676   6.901  1.00 10.00      B   
ATOM   3734  CG2 ILE   335      19.634  18.527   8.079  1.00 10.00      B   
ATOM   3735  CD1 ILE   335      18.256  20.122   5.758  1.00 10.00      B   
ATOM   3736  C   ILE   335      21.730  21.741   7.559  1.00 10.00      B   
ATOM   3737  O   ILE   335      22.347  21.660   6.495  1.00 10.00      B   
ATOM   3738  N   GLY   336      21.481  22.897   8.171  1.00 10.00      B   
ATOM   3739  HN  GLY   336      20.994  22.893   9.020  1.00 10.00      B   
ATOM   3740  CA  GLY   336      21.922  24.156   7.605  1.00 10.00      B   
ATOM   3741  C   GLY   336      21.124  24.552   6.380  1.00 10.00      B   
ATOM   3742  O   GLY   336      21.680  25.038   5.395  1.00 10.00      B   
ATOM   3743  N   MET   337      19.818  24.341   6.440  1.00 10.00      B   
ATOM   3744  HN  MET   337      19.428  23.958   7.260  1.00 10.00      B   
ATOM   3745  CA  MET   337      18.942  24.672   5.329  1.00 10.00      B   
ATOM   3746  CB  MET   337      18.637  23.433   4.487  1.00 10.00      B   
ATOM   3747  CG  MET   337      19.352  23.402   3.149  1.00 10.00      B   
ATOM   3748  SD  MET   337      18.840  24.737   2.049  1.00 10.00      B   
ATOM   3749  CE  MET   337      17.148  24.259   1.709  1.00 10.00      B   
ATOM   3750  C   MET   337      17.651  25.301   5.822  1.00 10.00      B   
ATOM   3751  O   MET   337      16.565  24.746   5.641  1.00 10.00      B   
ATOM   3752  N   LEU   338      17.776  26.448   6.473  1.00 10.00      B   
ATOM   3753  HN  LEU   338      18.671  26.828   6.609  1.00 10.00      B   
ATOM   3754  CA  LEU   338      16.619  27.163   6.980  1.00 10.00      B   
ATOM   3755  CB  LEU   338      17.026  28.136   8.091  1.00 10.00      B   
ATOM   3756  CG  LEU   338      15.878  28.806   8.852  1.00 10.00      B   
ATOM   3757  CD1 LEU   338      15.024  27.767   9.565  1.00 10.00      B   
ATOM   3758  CD2 LEU   338      16.412  29.833   9.838  1.00 10.00      B   
ATOM   3759  C   LEU   338      15.942  27.903   5.833  1.00 10.00      B   
ATOM   3760  O   LEU   338      16.387  28.973   5.418  1.00 10.00      B   
ATOM   3761  N   VAL   339      14.881  27.307   5.310  1.00 10.00      B   
ATOM   3762  HN  VAL   339      14.585  26.453   5.685  1.00 10.00      B   
ATOM   3763  CA  VAL   339      14.143  27.888   4.198  1.00 10.00      B   
ATOM   3764  CB  VAL   339      13.136  26.886   3.600  1.00 10.00      B   
ATOM   3765  CG1 VAL   339      12.464  27.475   2.371  1.00 10.00      B   
ATOM   3766  CG2 VAL   339      13.825  25.575   3.257  1.00 10.00      B   
ATOM   3767  C   VAL   339      13.399  29.148   4.619  1.00 10.00      B   
ATOM   3768  O   VAL   339      12.570  29.117   5.530  1.00 10.00      B   
ATOM   3769  N   LEU   340      13.709  30.251   3.957  1.00 10.00      B   
ATOM   3770  HN  LEU   340      14.395  30.210   3.254  1.00 10.00      B   
ATOM   3771  CA  LEU   340      13.061  31.520   4.237  1.00 10.00      B   
ATOM   3772  CB  LEU   340      14.102  32.627   4.423  1.00 10.00      B   
ATOM   3773  CG  LEU   340      15.117  32.421   5.552  1.00 10.00      B   
ATOM   3774  CD1 LEU   340      16.107  33.574   5.595  1.00 10.00      B   
ATOM   3775  CD2 LEU   340      14.414  32.267   6.893  1.00 10.00      B   
ATOM   3776  C   LEU   340      12.118  31.869   3.092  1.00 10.00      B   
ATOM   3777  O   LEU   340      12.565  32.278   2.022  1.00 10.00      B   
ATOM   3778  N   PRO   341      10.803  31.697   3.300  1.00 10.00      B   
ATOM   3779  CA  PRO   341       9.790  31.976   2.276  1.00 10.00      B   
ATOM   3780  CB  PRO   341       8.462  31.647   2.969  1.00 10.00      B   
ATOM   3781  CG  PRO   341       8.832  30.780   4.123  1.00 10.00      B   
ATOM   3782  CD  PRO   341      10.195  31.227   4.557  1.00 10.00      B   
ATOM   3783  C   PRO   341       9.804  33.432   1.820  1.00 10.00      B   
ATOM   3784  O   PRO   341       9.229  34.307   2.472  1.00 10.00      B   
ATOM   3785  N   ARG   342      10.476  33.684   0.706  1.00 10.00      B   
ATOM   3786  HN  ARG   342      10.930  32.942   0.245  1.00 10.00      B   
ATOM   3787  CA  ARG   342      10.570  35.026   0.150  1.00 10.00      B   
ATOM   3788  CB  ARG   342      12.028  35.487   0.090  1.00 10.00      B   
ATOM   3789  CG  ARG   342      12.645  35.789   1.445  1.00 10.00      B   
ATOM   3790  CD  ARG   342      14.087  36.243   1.301  1.00 10.00      B   
ATOM   3791  NE  ARG   342      14.213  37.409   0.424  1.00 10.00      B   
ATOM   3792  HE  ARG   342      13.379  37.798   0.067  1.00 10.00      B   
ATOM   3793  CZ  ARG   342      15.377  37.968   0.094  1.00 10.00      B   
ATOM   3794  NH1 ARG   342      16.512  37.474   0.573  1.00 10.00      B   
ATOM   3795 HH11 ARG   342      16.495  36.646   1.210  1.00 10.00      B   
ATOM   3796 HH12 ARG   342      17.428  37.908   0.317  1.00 10.00      B   
ATOM   3797  NH2 ARG   342      15.399  39.022  -0.712  1.00 10.00      B   
ATOM   3798 HH21 ARG   342      16.306  39.468  -0.971  1.00 10.00      B   
ATOM   3799 HH22 ARG   342      14.508  39.412  -1.089  1.00 10.00      B   
ATOM   3800  C   ARG   342       9.951  35.072  -1.239  1.00 10.00      B   
ATOM   3801  O   ARG   342      10.405  34.385  -2.154  1.00 10.00      B   
ATOM   3802  N   ILE   343       8.923  35.888  -1.397  1.00 10.00      B   
ATOM   3803  HN  ILE   343       8.614  36.422  -0.635  1.00 10.00      B   
ATOM   3804  CA  ILE   343       8.235  36.014  -2.678  1.00 10.00      B   
ATOM   3805  CB  ILE   343       6.721  36.245  -2.497  1.00 10.00      B   
ATOM   3806  CG1 ILE   343       6.457  37.271  -1.388  1.00 10.00      B   
ATOM   3807  CG2 ILE   343       6.017  34.931  -2.199  1.00 10.00      B   
ATOM   3808  CD1 ILE   343       5.003  37.674  -1.263  1.00 10.00      B   
ATOM   3809  C   ILE   343       8.824  37.138  -3.522  1.00 10.00      B   
ATOM   3810  O   ILE   343       8.094  37.930  -4.116  1.00 10.00      B   
ATOM   3811  N   ASN   344      10.146  37.192  -3.580  1.00 10.00      B   
ATOM   3812  HN  ASN   344      10.670  36.515  -3.101  1.00 10.00      B   
ATOM   3813  CA  ASN   344      10.836  38.223  -4.348  1.00 10.00      B   
ATOM   3814  CB  ASN   344      12.266  38.430  -3.838  1.00 10.00      B   
ATOM   3815  CG  ASN   344      12.315  39.159  -2.513  1.00 10.00      B   
ATOM   3816  OD1 ASN   344      12.285  38.538  -1.450  1.00 10.00      B   
ATOM   3817  ND2 ASN   344      12.403  40.478  -2.565  1.00 10.00      B   
ATOM   3818 HD21 ASN   344      12.435  40.908  -3.453  1.00 10.00      B   
ATOM   3819 HD22 ASN   344      12.415  40.978  -1.721  1.00 10.00      B   
ATOM   3820  C   ASN   344      10.851  37.880  -5.829  1.00 10.00      B   
ATOM   3821  O   ASN   344      10.406  38.664  -6.661  1.00 10.00      B   
ATOM   3822  N   PHE   345      11.359  36.700  -6.149  1.00 10.00      B   
ATOM   3823  HN  PHE   345      11.690  36.112  -5.440  1.00 10.00      B   
ATOM   3824  CA  PHE   345      11.426  36.254  -7.532  1.00 10.00      B   
ATOM   3825  CB  PHE   345      12.614  35.312  -7.742  1.00 10.00      B   
ATOM   3826  CG  PHE   345      13.936  36.016  -7.873  1.00 10.00      B   
ATOM   3827  CD1 PHE   345      14.662  36.381  -6.750  1.00 10.00      B   
ATOM   3828  CD2 PHE   345      14.454  36.310  -9.123  1.00 10.00      B   
ATOM   3829  CE1 PHE   345      15.878  37.026  -6.872  1.00 10.00      B   
ATOM   3830  CE2 PHE   345      15.670  36.956  -9.253  1.00 10.00      B   
ATOM   3831  CZ  PHE   345      16.383  37.315  -8.125  1.00 10.00      B   
ATOM   3832  C   PHE   345      10.128  35.565  -7.933  1.00 10.00      B   
ATOM   3833  O   PHE   345       9.674  34.642  -7.262  1.00 10.00      B   
ATOM   3834  N   HIS   346       9.532  36.025  -9.023  1.00 10.00      B   
ATOM   3835  HN  HIS   346       9.950  36.760  -9.521  1.00 10.00      B   
ATOM   3836  CA  HIS   346       8.284  35.452  -9.508  1.00 10.00      B   
ATOM   3837  CB  HIS   346       7.172  36.509  -9.551  1.00 10.00      B   
ATOM   3838  CG  HIS   346       6.618  36.874  -8.206  1.00 10.00      B   
ATOM   3839  ND1 HIS   346       5.408  36.407  -7.734  1.00 10.00      B   
ATOM   3840  HD1 HIS   346       4.806  35.789  -8.208  1.00 10.00      B   
ATOM   3841  CD2 HIS   346       7.114  37.675  -7.231  1.00 10.00      B   
ATOM   3842  CE1 HIS   346       5.183  36.905  -6.532  1.00 10.00      B   
ATOM   3843  NE2 HIS   346       6.203  37.676  -6.204  1.00 10.00      B   
ATOM   3844  HE2 HIS   346       6.297  38.165  -5.355  1.00 10.00      B   
ATOM   3845  C   HIS   346       8.470  34.821 -10.882  1.00 10.00      B   
ATOM   3846  O   HIS   346       8.152  33.652 -11.083  1.00 10.00      B   
ATOM   3847  N   ASP   347       9.011  35.592 -11.818  1.00 10.00      B   
ATOM   3848  HN  ASP   347       9.281  36.507 -11.589  1.00 10.00      B   
ATOM   3849  CA  ASP   347       9.225  35.104 -13.175  1.00 10.00      B   
ATOM   3850  CB  ASP   347       9.583  36.251 -14.123  1.00 10.00      B   
ATOM   3851  CG  ASP   347       8.370  37.006 -14.622  1.00 10.00      B   
ATOM   3852  OD1 ASP   347       8.175  38.166 -14.201  1.00 10.00      B   
ATOM   3853  OD2 ASP   347       7.609  36.449 -15.443  1.00 10.00      B   
ATOM   3854  C   ASP   347      10.318  34.051 -13.213  1.00 10.00      B   
ATOM   3855  O   ASP   347      10.046  32.862 -13.372  1.00 10.00      B   
ATOM   3856  N   ALA   348      11.553  34.499 -13.041  1.00 10.00      B   
ATOM   3857  HN  ALA   348      11.695  35.461 -12.902  1.00 10.00      B   
ATOM   3858  CA  ALA   348      12.707  33.610 -13.066  1.00 10.00      B   
ATOM   3859  CB  ALA   348      13.993  34.409 -12.932  1.00 10.00      B   
ATOM   3860  C   ALA   348      12.626  32.539 -11.982  1.00 10.00      B   
ATOM   3861  O   ALA   348      13.052  31.404 -12.192  1.00 10.00      B   
ATOM   3862  N   GLY   349      12.061  32.904 -10.839  1.00 10.00      B   
ATOM   3863  HN  GLY   349      11.720  33.817 -10.747  1.00 10.00      B   
ATOM   3864  CA  GLY   349      11.944  31.975  -9.730  1.00 10.00      B   
ATOM   3865  C   GLY   349      11.013  30.806 -10.005  1.00 10.00      B   
ATOM   3866  O   GLY   349      11.381  29.651  -9.789  1.00 10.00      B   
ATOM   3867  N   ALA   350       9.814  31.098 -10.497  1.00 10.00      B   
ATOM   3868  HN  ALA   350       9.583  32.036 -10.680  1.00 10.00      B   
ATOM   3869  CA  ALA   350       8.830  30.056 -10.768  1.00 10.00      B   
ATOM   3870  CB  ALA   350       7.427  30.638 -10.821  1.00 10.00      B   
ATOM   3871  C   ALA   350       9.137  29.270 -12.036  1.00 10.00      B   
ATOM   3872  O   ALA   350       8.982  28.049 -12.061  1.00 10.00      B   
ATOM   3873  N   MET   351       9.590  29.967 -13.074  1.00 10.00      B   
ATOM   3874  HN  MET   351       9.715  30.938 -12.976  1.00 10.00      B   
ATOM   3875  CA  MET   351       9.900  29.336 -14.363  1.00 10.00      B   
ATOM   3876  CB  MET   351      10.440  30.359 -15.366  1.00 10.00      B   
ATOM   3877  CG  MET   351       9.370  31.025 -16.217  1.00 10.00      B   
ATOM   3878  SD  MET   351      10.062  32.045 -17.537  1.00 10.00      B   
ATOM   3879  CE  MET   351      10.910  30.805 -18.518  1.00 10.00      B   
ATOM   3880  C   MET   351      10.869  28.161 -14.246  1.00 10.00      B   
ATOM   3881  O   MET   351      10.822  27.235 -15.051  1.00 10.00      B   
ATOM   3882  N   ARG   352      11.734  28.193 -13.240  1.00 10.00      B   
ATOM   3883  HN  ARG   352      11.708  28.946 -12.611  1.00 10.00      B   
ATOM   3884  CA  ARG   352      12.720  27.134 -13.046  1.00 10.00      B   
ATOM   3885  CB  ARG   352      13.773  27.551 -12.013  1.00 10.00      B   
ATOM   3886  CG  ARG   352      14.614  28.745 -12.439  1.00 10.00      B   
ATOM   3887  CD  ARG   352      15.660  29.102 -11.395  1.00 10.00      B   
ATOM   3888  NE  ARG   352      16.886  28.325 -11.563  1.00 10.00      B   
ATOM   3889  HE  ARG   352      16.793  27.342 -11.606  1.00 10.00      B   
ATOM   3890  CZ  ARG   352      18.105  28.859 -11.655  1.00 10.00      B   
ATOM   3891  NH1 ARG   352      18.273  30.176 -11.589  1.00 10.00      B   
ATOM   3892 HH11 ARG   352      19.227  30.588 -11.665  1.00 10.00      B   
ATOM   3893 HH12 ARG   352      17.450  30.805 -11.463  1.00 10.00      B   
ATOM   3894  NH2 ARG   352      19.157  28.070 -11.821  1.00 10.00      B   
ATOM   3895 HH21 ARG   352      20.114  28.476 -11.893  1.00 10.00      B   
ATOM   3896 HH22 ARG   352      19.029  27.035 -11.886  1.00 10.00      B   
ATOM   3897  C   ARG   352      12.081  25.802 -12.652  1.00 10.00      B   
ATOM   3898  O   ARG   352      12.621  24.738 -12.955  1.00 10.00      B   
ATOM   3899  N   VAL   353      10.923  25.857 -12.006  1.00 10.00      B   
ATOM   3900  HN  VAL   353      10.509  26.730 -11.833  1.00 10.00      B   
ATOM   3901  CA  VAL   353      10.245  24.639 -11.560  1.00 10.00      B   
ATOM   3902  CB  VAL   353      10.039  24.605 -10.027  1.00 10.00      B   
ATOM   3903  CG1 VAL   353      11.340  24.263  -9.317  1.00 10.00      B   
ATOM   3904  CG2 VAL   353       9.481  25.928  -9.513  1.00 10.00      B   
ATOM   3905  C   VAL   353       8.913  24.394 -12.274  1.00 10.00      B   
ATOM   3906  O   VAL   353       8.600  23.260 -12.646  1.00 10.00      B   
ATOM   3907  N   VAL   354       8.145  25.458 -12.488  1.00 10.00      B   
ATOM   3908  HN  VAL   354       8.465  26.343 -12.200  1.00 10.00      B   
ATOM   3909  CA  VAL   354       6.837  25.353 -13.140  1.00 10.00      B   
ATOM   3910  CB  VAL   354       6.054  26.688 -13.071  1.00 10.00      B   
ATOM   3911  CG1 VAL   354       4.662  26.544 -13.670  1.00 10.00      B   
ATOM   3912  CG2 VAL   354       5.956  27.169 -11.631  1.00 10.00      B   
ATOM   3913  C   VAL   354       6.968  24.879 -14.592  1.00 10.00      B   
ATOM   3914  O   VAL   354       6.020  24.346 -15.175  1.00 10.00      B   
ATOM   3915  N   LYS   355       8.157  25.050 -15.157  1.00 10.00      B   
ATOM   3916  HN  LYS   355       8.872  25.475 -14.638  1.00 10.00      B   
ATOM   3917  CA  LYS   355       8.432  24.643 -16.530  1.00 10.00      B   
ATOM   3918  CB  LYS   355       9.888  24.946 -16.876  1.00 10.00      B   
ATOM   3919  CG  LYS   355      10.162  25.115 -18.359  1.00 10.00      B   
ATOM   3920  CD  LYS   355      11.630  25.407 -18.599  1.00 10.00      B   
ATOM   3921  CE  LYS   355      11.879  25.879 -20.018  1.00 10.00      B   
ATOM   3922  NZ  LYS   355      13.308  26.209 -20.238  1.00 10.00      B   
ATOM   3923  HZ1 LYS   355      13.879  25.340 -20.235  1.00 10.00      B   
ATOM   3924  HZ2 LYS   355      13.650  26.837 -19.484  1.00 10.00      B   
ATOM   3925  HZ3 LYS   355      13.429  26.690 -21.153  1.00 10.00      B   
ATOM   3926  C   LYS   355       8.152  23.153 -16.731  1.00 10.00      B   
ATOM   3927  O   LYS   355       7.619  22.746 -17.764  1.00 10.00      B   
ATOM   3928  N   GLN   356       8.500  22.346 -15.736  1.00 10.00      B   
ATOM   3929  HN  GLN   356       8.905  22.728 -14.928  1.00 10.00      B   
ATOM   3930  CA  GLN   356       8.285  20.905 -15.812  1.00 10.00      B   
ATOM   3931  CB  GLN   356       9.416  20.142 -15.116  1.00 10.00      B   
ATOM   3932  CG  GLN   356      10.705  20.080 -15.922  1.00 10.00      B   
ATOM   3933  CD  GLN   356      11.671  19.040 -15.392  1.00 10.00      B   
ATOM   3934  OE1 GLN   356      11.604  17.868 -15.765  1.00 10.00      B   
ATOM   3935  NE2 GLN   356      12.580  19.461 -14.528  1.00 10.00      B   
ATOM   3936 HE21 GLN   356      12.576  20.408 -14.274  1.00 10.00      B   
ATOM   3937 HE22 GLN   356      13.226  18.810 -14.183  1.00 10.00      B   
ATOM   3938  C   GLN   356       6.932  20.514 -15.226  1.00 10.00      B   
ATOM   3939  O   GLN   356       6.423  19.426 -15.488  1.00 10.00      B   
ATOM   3940  N   MET   357       6.350  21.412 -14.442  1.00 10.00      B   
ATOM   3941  HN  MET   357       6.800  22.266 -14.280  1.00 10.00      B   
ATOM   3942  CA  MET   357       5.054  21.158 -13.818  1.00 10.00      B   
ATOM   3943  CB  MET   357       4.822  22.099 -12.637  1.00 10.00      B   
ATOM   3944  CG  MET   357       5.171  21.495 -11.288  1.00 10.00      B   
ATOM   3945  SD  MET   357       4.719  22.564  -9.908  1.00 10.00      B   
ATOM   3946  CE  MET   357       2.936  22.625 -10.094  1.00 10.00      B   
ATOM   3947  C   MET   357       3.916  21.293 -14.825  1.00 10.00      B   
ATOM   3948  O   MET   357       2.880  20.650 -14.685  1.00 10.00      B   
ATOM   3949  N   GLY   358       4.126  22.131 -15.837  1.00 10.00      B   
ATOM   3950  HN  GLY   358       4.979  22.613 -15.884  1.00 10.00      B   
ATOM   3951  CA  GLY   358       3.117  22.354 -16.866  1.00 10.00      B   
ATOM   3952  C   GLY   358       2.579  21.070 -17.485  1.00 10.00      B   
ATOM   3953  O   GLY   358       1.392  20.773 -17.362  1.00 10.00      B   
ATOM   3954  N   PRO   359       3.423  20.282 -18.168  1.00 10.00      B   
ATOM   3955  CA  PRO   359       2.992  19.027 -18.797  1.00 10.00      B   
ATOM   3956  CB  PRO   359       4.211  18.592 -19.624  1.00 10.00      B   
ATOM   3957  CG  PRO   359       5.096  19.791 -19.688  1.00 10.00      B   
ATOM   3958  CD  PRO   359       4.847  20.553 -18.421  1.00 10.00      B   
ATOM   3959  C   PRO   359       2.640  17.943 -17.775  1.00 10.00      B   
ATOM   3960  O   PRO   359       1.900  17.007 -18.082  1.00 10.00      B   
ATOM   3961  N   ALA   360       3.150  18.084 -16.557  1.00 10.00      B   
ATOM   3962  HN  ALA   360       3.698  18.873 -16.356  1.00 10.00      B   
ATOM   3963  CA  ALA   360       2.911  17.099 -15.507  1.00 10.00      B   
ATOM   3964  CB  ALA   360       4.041  17.117 -14.489  1.00 10.00      B   
ATOM   3965  C   ALA   360       1.558  17.282 -14.819  1.00 10.00      B   
ATOM   3966  O   ALA   360       0.848  16.306 -14.567  1.00 10.00      B   
ATOM   3967  N   ILE   361       1.201  18.529 -14.530  1.00 10.00      B   
ATOM   3968  HN  ILE   361       1.810  19.266 -14.766  1.00 10.00      B   
ATOM   3969  CA  ILE   361      -0.059  18.844 -13.856  1.00 10.00      B   
ATOM   3970  CB  ILE   361      -0.189  20.357 -13.550  1.00 10.00      B   
ATOM   3971  CG1 ILE   361      -1.325  20.614 -12.557  1.00 10.00      B   
ATOM   3972  CG2 ILE   361      -0.399  21.165 -14.824  1.00 10.00      B   
ATOM   3973  CD1 ILE   361      -1.401  22.045 -12.074  1.00 10.00      B   
ATOM   3974  C   ILE   361      -1.272  18.356 -14.653  1.00 10.00      B   
ATOM   3975  O   ILE   361      -2.326  18.062 -14.083  1.00 10.00      B   
ATOM   3976  N   LEU   362      -1.106  18.248 -15.966  1.00 10.00      B   
ATOM   3977  HN  LEU   362      -0.237  18.484 -16.353  1.00 10.00      B   
ATOM   3978  CA  LEU   362      -2.174  17.799 -16.847  1.00 10.00      B   
ATOM   3979  CB  LEU   362      -1.719  17.858 -18.309  1.00 10.00      B   
ATOM   3980  CG  LEU   362      -2.771  17.505 -19.363  1.00 10.00      B   
ATOM   3981  CD1 LEU   362      -3.859  18.567 -19.416  1.00 10.00      B   
ATOM   3982  CD2 LEU   362      -2.125  17.328 -20.729  1.00 10.00      B   
ATOM   3983  C   LEU   362      -2.631  16.385 -16.496  1.00 10.00      B   
ATOM   3984  O   LEU   362      -3.826  16.108 -16.449  1.00 10.00      B   
ATOM   3985  N   GLY   363      -1.674  15.506 -16.219  1.00 10.00      B   
ATOM   3986  HN  GLY   363      -0.736  15.794 -16.233  1.00 10.00      B   
ATOM   3987  CA  GLY   363      -2.003  14.130 -15.891  1.00 10.00      B   
ATOM   3988  C   GLY   363      -2.606  13.973 -14.508  1.00 10.00      B   
ATOM   3989  O   GLY   363      -3.430  13.088 -14.279  1.00 10.00      B   
ATOM   3990  N   VAL   364      -2.209  14.844 -13.591  1.00 10.00      B   
ATOM   3991  HN  VAL   364      -1.577  15.548 -13.845  1.00 10.00      B   
ATOM   3992  CA  VAL   364      -2.694  14.788 -12.218  1.00 10.00      B   
ATOM   3993  CB  VAL   364      -1.766  15.570 -11.262  1.00 10.00      B   
ATOM   3994  CG1 VAL   364      -2.166  15.342  -9.812  1.00 10.00      B   
ATOM   3995  CG2 VAL   364      -0.313  15.176 -11.482  1.00 10.00      B   
ATOM   3996  C   VAL   364      -4.115  15.339 -12.101  1.00 10.00      B   
ATOM   3997  O   VAL   364      -4.955  14.765 -11.407  1.00 10.00      B   
ATOM   3998  N   SER   365      -4.385  16.444 -12.790  1.00 10.00      B   
ATOM   3999  HN  SER   365      -3.683  16.849 -13.345  1.00 10.00      B   
ATOM   4000  CA  SER   365      -5.702  17.070 -12.735  1.00 10.00      B   
ATOM   4001  CB  SER   365      -5.702  18.420 -13.451  1.00 10.00      B   
ATOM   4002  OG  SER   365      -4.941  18.360 -14.645  1.00 10.00      B   
ATOM   4003  HG  SER   365      -4.008  18.496 -14.436  1.00 10.00      B   
ATOM   4004  C   SER   365      -6.807  16.160 -13.267  1.00 10.00      B   
ATOM   4005  O   SER   365      -7.910  16.135 -12.720  1.00 10.00      B   
ATOM   4006  N   VAL   366      -6.505  15.405 -14.321  1.00 10.00      B   
ATOM   4007  HN  VAL   366      -5.610  15.475 -14.715  1.00 10.00      B   
ATOM   4008  CA  VAL   366      -7.477  14.489 -14.916  1.00 10.00      B   
ATOM   4009  CB  VAL   366      -6.910  13.781 -16.169  1.00 10.00      B   
ATOM   4010  CG1 VAL   366      -7.915  12.790 -16.737  1.00 10.00      B   
ATOM   4011  CG2 VAL   366      -6.532  14.802 -17.229  1.00 10.00      B   
ATOM   4012  C   VAL   366      -7.949  13.455 -13.894  1.00 10.00      B   
ATOM   4013  O   VAL   366      -9.147  13.196 -13.768  1.00 10.00      B   
ATOM   4014  N   SER   367      -7.004  12.891 -13.148  1.00 10.00      B   
ATOM   4015  HN  SER   367      -6.067  13.146 -13.286  1.00 10.00      B   
ATOM   4016  CA  SER   367      -7.323  11.898 -12.131  1.00 10.00      B   
ATOM   4017  CB  SER   367      -6.038  11.303 -11.551  1.00 10.00      B   
ATOM   4018  OG  SER   367      -5.243  10.723 -12.571  1.00 10.00      B   
ATOM   4019  HG  SER   367      -5.734  10.000 -12.982  1.00 10.00      B   
ATOM   4020  C   SER   367      -8.166  12.515 -11.017  1.00 10.00      B   
ATOM   4021  O   SER   367      -9.018  11.851 -10.425  1.00 10.00      B   
ATOM   4022  N   GLN   368      -7.933  13.793 -10.753  1.00 10.00      B   
ATOM   4023  HN  GLN   368      -7.251  14.271 -11.275  1.00 10.00      B   
ATOM   4024  CA  GLN   368      -8.661  14.509  -9.717  1.00 10.00      B   
ATOM   4025  CB  GLN   368      -8.022  15.880  -9.479  1.00 10.00      B   
ATOM   4026  CG  GLN   368      -8.534  16.615  -8.251  1.00 10.00      B   
ATOM   4027  CD  GLN   368      -9.494  17.739  -8.595  1.00 10.00      B   
ATOM   4028  OE1 GLN   368      -9.441  18.306  -9.685  1.00 10.00      B   
ATOM   4029  NE2 GLN   368     -10.367  18.079  -7.660  1.00 10.00      B   
ATOM   4030 HE21 GLN   368     -10.345  17.596  -6.810  1.00 10.00      B   
ATOM   4031 HE22 GLN   368     -11.004  18.800  -7.859  1.00 10.00      B   
ATOM   4032  C   GLN   368     -10.131  14.658 -10.094  1.00 10.00      B   
ATOM   4033  O   GLN   368     -11.014  14.476  -9.258  1.00 10.00      B   
ATOM   4034  N   ILE   369     -10.382  14.960 -11.365  1.00 10.00      B   
ATOM   4035  HN  ILE   369      -9.627  15.073 -11.985  1.00 10.00      B   
ATOM   4036  CA  ILE   369     -11.744  15.134 -11.865  1.00 10.00      B   
ATOM   4037  CB  ILE   369     -11.759  15.498 -13.366  1.00 10.00      B   
ATOM   4038  CG1 ILE   369     -10.862  16.708 -13.637  1.00 10.00      B   
ATOM   4039  CG2 ILE   369     -13.182  15.769 -13.838  1.00 10.00      B   
ATOM   4040  CD1 ILE   369     -10.650  16.996 -15.108  1.00 10.00      B   
ATOM   4041  C   ILE   369     -12.568  13.865 -11.648  1.00 10.00      B   
ATOM   4042  O   ILE   369     -13.722  13.925 -11.218  1.00 10.00      B   
ATOM   4043  N   SER   370     -11.959  12.719 -11.930  1.00 10.00      B   
ATOM   4044  HN  SER   370     -11.033  12.738 -12.259  1.00 10.00      B   
ATOM   4045  CA  SER   370     -12.629  11.435 -11.768  1.00 10.00      B   
ATOM   4046  CB  SER   370     -11.729  10.309 -12.273  1.00 10.00      B   
ATOM   4047  OG  SER   370     -11.238  10.608 -13.567  1.00 10.00      B   
ATOM   4048  HG  SER   370     -11.686  11.392 -13.910  1.00 10.00      B   
ATOM   4049  C   SER   370     -13.015  11.195 -10.311  1.00 10.00      B   
ATOM   4050  O   SER   370     -14.099  10.684 -10.020  1.00 10.00      B   
ATOM   4051  N   LEU   371     -12.127  11.586  -9.401  1.00 10.00      B   
ATOM   4052  HN  LEU   371     -11.286  11.995  -9.700  1.00 10.00      B   
ATOM   4053  CA  LEU   371     -12.366  11.418  -7.975  1.00 10.00      B   
ATOM   4054  CB  LEU   371     -11.099  11.729  -7.173  1.00 10.00      B   
ATOM   4055  CG  LEU   371      -9.927  10.766  -7.390  1.00 10.00      B   
ATOM   4056  CD1 LEU   371      -8.652  11.307  -6.760  1.00 10.00      B   
ATOM   4057  CD2 LEU   371     -10.257   9.391  -6.831  1.00 10.00      B   
ATOM   4058  C   LEU   371     -13.543  12.271  -7.511  1.00 10.00      B   
ATOM   4059  O   LEU   371     -14.224  11.934  -6.543  1.00 10.00      B   
ATOM   4060  N   ILE   372     -13.784  13.371  -8.215  1.00 10.00      B   
ATOM   4061  HN  ILE   372     -13.199  13.588  -8.976  1.00 10.00      B   
ATOM   4062  CA  ILE   372     -14.895  14.258  -7.889  1.00 10.00      B   
ATOM   4063  CB  ILE   372     -14.801  15.595  -8.655  1.00 10.00      B   
ATOM   4064  CG1 ILE   372     -13.469  16.293  -8.379  1.00 10.00      B   
ATOM   4065  CG2 ILE   372     -15.966  16.509  -8.299  1.00 10.00      B   
ATOM   4066  CD1 ILE   372     -13.207  17.482  -9.280  1.00 10.00      B   
ATOM   4067  C   ILE   372     -16.212  13.584  -8.257  1.00 10.00      B   
ATOM   4068  O   ILE   372     -17.155  13.561  -7.466  1.00 10.00      B   
ATOM   4069  N   ILE   373     -16.249  13.009  -9.457  1.00 10.00      B   
ATOM   4070  HN  ILE   373     -15.447  13.042 -10.023  1.00 10.00      B   
ATOM   4071  CA  ILE   373     -17.442  12.333  -9.962  1.00 10.00      B   
ATOM   4072  CB  ILE   373     -17.217  11.781 -11.387  1.00 10.00      B   
ATOM   4073  CG1 ILE   373     -16.640  12.874 -12.292  1.00 10.00      B   
ATOM   4074  CG2 ILE   373     -18.516  11.243 -11.970  1.00 10.00      B   
ATOM   4075  CD1 ILE   373     -16.253  12.387 -13.674  1.00 10.00      B   
ATOM   4076  C   ILE   373     -17.875  11.200  -9.033  1.00 10.00      B   
ATOM   4077  O   ILE   373     -19.070  10.966  -8.840  1.00 10.00      B   
ATOM   4078  N   ASN   374     -16.895  10.514  -8.451  1.00 10.00      B   
ATOM   4079  HN  ASN   374     -15.963  10.747  -8.658  1.00 10.00      B   
ATOM   4080  CA  ASN   374     -17.166   9.413  -7.529  1.00 10.00      B   
ATOM   4081  CB  ASN   374     -15.860   8.800  -7.011  1.00 10.00      B   
ATOM   4082  CG  ASN   374     -15.134   7.970  -8.051  1.00 10.00      B   
ATOM   4083  OD1 ASN   374     -15.749   7.398  -8.949  1.00 10.00      B   
ATOM   4084  ND2 ASN   374     -13.818   7.885  -7.926  1.00 10.00      B   
ATOM   4085 HD21 ASN   374     -13.393   8.355  -7.177  1.00 10.00      B   
ATOM   4086 HD22 ASN   374     -13.322   7.357  -8.591  1.00 10.00      B   
ATOM   4087  C   ASN   374     -18.008   9.890  -6.349  1.00 10.00      B   
ATOM   4088  O   ASN   374     -18.897   9.181  -5.875  1.00 10.00      B   
ATOM   4089  N   THR   375     -17.730  11.104  -5.893  1.00 10.00      B   
ATOM   4090  HN  THR   375     -17.017  11.622  -6.322  1.00 10.00      B   
ATOM   4091  CA  THR   375     -18.449  11.692  -4.773  1.00 10.00      B   
ATOM   4092  CB  THR   375     -17.692  12.915  -4.228  1.00 10.00      B   
ATOM   4093  OG1 THR   375     -16.284  12.729  -4.446  1.00 10.00      B   
ATOM   4094  HG1 THR   375     -16.011  13.237  -5.219  1.00 10.00      B   
ATOM   4095  CG2 THR   375     -17.954  13.077  -2.738  1.00 10.00      B   
ATOM   4096  C   THR   375     -19.860  12.110  -5.187  1.00 10.00      B   
ATOM   4097  O   THR   375     -20.801  12.042  -4.391  1.00 10.00      B   
ATOM   4098  N   ILE   376     -20.002  12.521  -6.442  1.00 10.00      B   
ATOM   4099  HN  ILE   376     -19.215  12.543  -7.028  1.00 10.00      B   
ATOM   4100  CA  ILE   376     -21.290  12.948  -6.974  1.00 10.00      B   
ATOM   4101  CB  ILE   376     -21.153  13.503  -8.410  1.00 10.00      B   
ATOM   4102  CG1 ILE   376     -20.180  14.685  -8.433  1.00 10.00      B   
ATOM   4103  CG2 ILE   376     -22.512  13.920  -8.957  1.00 10.00      B   
ATOM   4104  CD1 ILE   376     -19.857  15.193  -9.821  1.00 10.00      B   
ATOM   4105  C   ILE   376     -22.289  11.795  -6.965  1.00 10.00      B   
ATOM   4106  O   ILE   376     -23.430  11.954  -6.534  1.00 10.00      B   
ATOM   4107  N   PHE   377     -21.844  10.631  -7.419  1.00 10.00      B   
ATOM   4108  HN  PHE   377     -20.915  10.563  -7.735  1.00 10.00      B   
ATOM   4109  CA  PHE   377     -22.704   9.453  -7.467  1.00 10.00      B   
ATOM   4110  CB  PHE   377     -22.075   8.346  -8.321  1.00 10.00      B   
ATOM   4111  CG  PHE   377     -21.993   8.665  -9.787  1.00 10.00      B   
ATOM   4112  CD1 PHE   377     -20.905   8.251 -10.537  1.00 10.00      B   
ATOM   4113  CD2 PHE   377     -23.000   9.377 -10.416  1.00 10.00      B   
ATOM   4114  CE1 PHE   377     -20.824   8.542 -11.885  1.00 10.00      B   
ATOM   4115  CE2 PHE   377     -22.926   9.673 -11.764  1.00 10.00      B   
ATOM   4116  CZ  PHE   377     -21.835   9.254 -12.499  1.00 10.00      B   
ATOM   4117  C   PHE   377     -23.004   8.922  -6.069  1.00 10.00      B   
ATOM   4118  O   PHE   377     -24.098   8.417  -5.810  1.00 10.00      B   
ATOM   4119  N   ALA   378     -22.037   9.054  -5.169  1.00 10.00      B   
ATOM   4120  HN  ALA   378     -21.197   9.484  -5.435  1.00 10.00      B   
ATOM   4121  CA  ALA   378     -22.181   8.562  -3.801  1.00 10.00      B   
ATOM   4122  CB  ALA   378     -20.815   8.395  -3.150  1.00 10.00      B   
ATOM   4123  C   ALA   378     -23.081   9.444  -2.939  1.00 10.00      B   
ATOM   4124  O   ALA   378     -23.746   8.953  -2.027  1.00 10.00      B   
ATOM   4125  N   SER   379     -23.112  10.738  -3.222  1.00 10.00      B   
ATOM   4126  HN  SER   379     -22.582  11.084  -3.969  1.00 10.00      B   
ATOM   4127  CA  SER   379     -23.927  11.657  -2.437  1.00 10.00      B   
ATOM   4128  CB  SER   379     -23.455  13.100  -2.601  1.00 10.00      B   
ATOM   4129  OG  SER   379     -23.114  13.385  -3.945  1.00 10.00      B   
ATOM   4130  HG  SER   379     -22.227  13.051  -4.128  1.00 10.00      B   
ATOM   4131  C   SER   379     -25.416  11.519  -2.751  1.00 10.00      B   
ATOM   4132  O   SER   379     -26.264  12.027  -2.014  1.00 10.00      B   
ATOM   4133  N   PHE   380     -25.731  10.826  -3.840  1.00 10.00      B   
ATOM   4134  HN  PHE   380     -25.013  10.450  -4.392  1.00 10.00      B   
ATOM   4135  CA  PHE   380     -27.118  10.611  -4.236  1.00 10.00      B   
ATOM   4136  CB  PHE   380     -27.250  10.520  -5.757  1.00 10.00      B   
ATOM   4137  CG  PHE   380     -27.448  11.849  -6.429  1.00 10.00      B   
ATOM   4138  CD1 PHE   380     -26.361  12.626  -6.789  1.00 10.00      B   
ATOM   4139  CD2 PHE   380     -28.721  12.320  -6.703  1.00 10.00      B   
ATOM   4140  CE1 PHE   380     -26.537  13.847  -7.408  1.00 10.00      B   
ATOM   4141  CE2 PHE   380     -28.905  13.541  -7.322  1.00 10.00      B   
ATOM   4142  CZ  PHE   380     -27.811  14.307  -7.675  1.00 10.00      B   
ATOM   4143  C   PHE   380     -27.691   9.361  -3.572  1.00 10.00      B   
ATOM   4144  O   PHE   380     -28.788   8.908  -3.907  1.00 10.00      B   
ATOM   4145  N   LEU   381     -26.941   8.809  -2.633  1.00 10.00      B   
ATOM   4146  HN  LEU   381     -26.080   9.220  -2.410  1.00 10.00      B   
ATOM   4147  CA  LEU   381     -27.364   7.623  -1.910  1.00 10.00      B   
ATOM   4148  CB  LEU   381     -26.245   6.576  -1.904  1.00 10.00      B   
ATOM   4149  CG  LEU   381     -25.765   6.091  -3.276  1.00 10.00      B   
ATOM   4150  CD1 LEU   381     -24.550   5.187  -3.133  1.00 10.00      B   
ATOM   4151  CD2 LEU   381     -26.883   5.371  -4.014  1.00 10.00      B   
ATOM   4152  C   LEU   381     -27.751   8.000  -0.483  1.00 10.00      B   
ATOM   4153  O   LEU   381     -27.667   9.171  -0.101  1.00 10.00      B   
ATOM   4154  N   ALA   382     -28.179   7.014   0.295  1.00 10.00      B   
ATOM   4155  HN  ALA   382     -28.228   6.103  -0.071  1.00 10.00      B   
ATOM   4156  CA  ALA   382     -28.576   7.245   1.677  1.00 10.00      B   
ATOM   4157  CB  ALA   382     -29.303   6.027   2.227  1.00 10.00      B   
ATOM   4158  C   ALA   382     -27.362   7.569   2.539  1.00 10.00      B   
ATOM   4159  O   ALA   382     -26.278   7.023   2.326  1.00 10.00      B   
ATOM   4160  N   SER   383     -27.549   8.463   3.504  1.00 10.00      B   
ATOM   4161  HN  SER   383     -28.433   8.871   3.609  1.00 10.00      B   
ATOM   4162  CA  SER   383     -26.473   8.860   4.405  1.00 10.00      B   
ATOM   4163  CB  SER   383     -26.991   9.852   5.448  1.00 10.00      B   
ATOM   4164  OG  SER   383     -27.491  11.028   4.829  1.00 10.00      B   
ATOM   4165  HG  SER   383     -28.424  10.905   4.611  1.00 10.00      B   
ATOM   4166  C   SER   383     -25.848   7.642   5.086  1.00 10.00      B   
ATOM   4167  O   SER   383     -26.538   6.850   5.736  1.00 10.00      B   
ATOM   4168  N   GLY   384     -24.541   7.498   4.929  1.00 10.00      B   
ATOM   4169  HN  GLY   384     -24.040   8.168   4.405  1.00 10.00      B   
ATOM   4170  CA  GLY   384     -23.838   6.381   5.515  1.00 10.00      B   
ATOM   4171  C   GLY   384     -23.062   5.616   4.467  1.00 10.00      B   
ATOM   4172  O   GLY   384     -22.062   4.967   4.776  1.00 10.00      B   
ATOM   4173  N   SER   385     -23.512   5.715   3.220  1.00 10.00      B   
ATOM   4174  HN  SER   385     -24.303   6.270   3.039  1.00 10.00      B   
ATOM   4175  CA  SER   385     -22.865   5.030   2.109  1.00 10.00      B   
ATOM   4176  CB  SER   385     -23.655   5.258   0.821  1.00 10.00      B   
ATOM   4177  OG  SER   385     -25.035   5.000   1.030  1.00 10.00      B   
ATOM   4178  HG  SER   385     -25.464   5.799   1.366  1.00 10.00      B   
ATOM   4179  C   SER   385     -21.424   5.502   1.950  1.00 10.00      B   
ATOM   4180  O   SER   385     -20.518   4.703   1.690  1.00 10.00      B   
ATOM   4181  N   VAL   386     -21.215   6.804   2.124  1.00 10.00      B   
ATOM   4182  HN  VAL   386     -21.981   7.390   2.318  1.00 10.00      B   
ATOM   4183  CA  VAL   386     -19.883   7.385   2.023  1.00 10.00      B   
ATOM   4184  CB  VAL   386     -19.927   8.932   2.040  1.00 10.00      B   
ATOM   4185  CG1 VAL   386     -18.523   9.518   1.976  1.00 10.00      B   
ATOM   4186  CG2 VAL   386     -20.772   9.455   0.887  1.00 10.00      B   
ATOM   4187  C   VAL   386     -19.013   6.881   3.170  1.00 10.00      B   
ATOM   4188  O   VAL   386     -17.821   6.624   2.995  1.00 10.00      B   
ATOM   4189  N   SER   387     -19.629   6.706   4.336  1.00 10.00      B   
ATOM   4190  HN  SER   387     -20.589   6.896   4.401  1.00 10.00      B   
ATOM   4191  CA  SER   387     -18.917   6.224   5.511  1.00 10.00      B   
ATOM   4192  CB  SER   387     -19.810   6.301   6.751  1.00 10.00      B   
ATOM   4193  OG  SER   387     -20.284   7.626   6.951  1.00 10.00      B   
ATOM   4194  HG  SER   387     -20.309   8.090   6.109  1.00 10.00      B   
ATOM   4195  C   SER   387     -18.396   4.805   5.297  1.00 10.00      B   
ATOM   4196  O   SER   387     -17.226   4.522   5.559  1.00 10.00      B   
ATOM   4197  N   TRP   388     -19.260   3.926   4.795  1.00 10.00      B   
ATOM   4198  HN  TRP   388     -20.178   4.213   4.598  1.00 10.00      B   
ATOM   4199  CA  TRP   388     -18.880   2.543   4.536  1.00 10.00      B   
ATOM   4200  CB  TRP   388     -20.098   1.716   4.111  1.00 10.00      B   
ATOM   4201  CG  TRP   388     -21.223   1.707   5.105  1.00 10.00      B   
ATOM   4202  CD1 TRP   388     -21.120   1.656   6.466  1.00 10.00      B   
ATOM   4203  CD2 TRP   388     -22.624   1.744   4.811  1.00 10.00      B   
ATOM   4204  NE1 TRP   388     -22.371   1.660   7.037  1.00 10.00      B   
ATOM   4205  HE1 TRP   388     -22.562   1.629   8.000  1.00 10.00      B   
ATOM   4206  CE2 TRP   388     -23.310   1.713   6.042  1.00 10.00      B   
ATOM   4207  CE3 TRP   388     -23.366   1.799   3.627  1.00 10.00      B   
ATOM   4208  CZ2 TRP   388     -24.701   1.739   6.120  1.00 10.00      B   
ATOM   4209  CZ3 TRP   388     -24.746   1.824   3.707  1.00 10.00      B   
ATOM   4210  CH2 TRP   388     -25.399   1.794   4.944  1.00 10.00      B   
ATOM   4211  C   TRP   388     -17.817   2.485   3.447  1.00 10.00      B   
ATOM   4212  O   TRP   388     -16.852   1.725   3.540  1.00 10.00      B   
ATOM   4213  N   MET   389     -17.998   3.308   2.421  1.00 10.00      B   
ATOM   4214  HN  MET   389     -18.793   3.885   2.409  1.00 10.00      B   
ATOM   4215  CA  MET   389     -17.061   3.372   1.304  1.00 10.00      B   
ATOM   4216  CB  MET   389     -17.576   4.348   0.247  1.00 10.00      B   
ATOM   4217  CG  MET   389     -16.709   4.456  -0.996  1.00 10.00      B   
ATOM   4218  SD  MET   389     -17.422   5.582  -2.213  1.00 10.00      B   
ATOM   4219  CE  MET   389     -16.302   5.366  -3.593  1.00 10.00      B   
ATOM   4220  C   MET   389     -15.674   3.798   1.774  1.00 10.00      B   
ATOM   4221  O   MET   389     -14.665   3.198   1.398  1.00 10.00      B   
ATOM   4222  N   TYR   390     -15.636   4.829   2.607  1.00 10.00      B   
ATOM   4223  HN  TYR   390     -16.478   5.259   2.878  1.00 10.00      B   
ATOM   4224  CA  TYR   390     -14.384   5.344   3.133  1.00 10.00      B   
ATOM   4225  CB  TYR   390     -14.623   6.657   3.886  1.00 10.00      B   
ATOM   4226  CG  TYR   390     -13.401   7.220   4.583  1.00 10.00      B   
ATOM   4227  CD1 TYR   390     -12.470   7.986   3.891  1.00 10.00      B   
ATOM   4228  CD2 TYR   390     -13.182   6.991   5.936  1.00 10.00      B   
ATOM   4229  CE1 TYR   390     -11.358   8.503   4.528  1.00 10.00      B   
ATOM   4230  CE2 TYR   390     -12.075   7.504   6.580  1.00 10.00      B   
ATOM   4231  CZ  TYR   390     -11.166   8.259   5.874  1.00 10.00      B   
ATOM   4232  OH  TYR   390     -10.059   8.770   6.515  1.00 10.00      B   
ATOM   4233  HH  TYR   390      -9.966   9.706   6.304  1.00 10.00      B   
ATOM   4234  C   TYR   390     -13.714   4.319   4.040  1.00 10.00      B   
ATOM   4235  O   TYR   390     -12.517   4.062   3.914  1.00 10.00      B   
ATOM   4236  N   TYR   391     -14.489   3.718   4.938  1.00 10.00      B   
ATOM   4237  HN  TYR   391     -15.445   3.952   4.987  1.00 10.00      B   
ATOM   4238  CA  TYR   391     -13.948   2.729   5.864  1.00 10.00      B   
ATOM   4239  CB  TYR   391     -14.955   2.358   6.950  1.00 10.00      B   
ATOM   4240  CG  TYR   391     -14.800   3.186   8.206  1.00 10.00      B   
ATOM   4241  CD1 TYR   391     -14.961   2.617   9.461  1.00 10.00      B   
ATOM   4242  CD2 TYR   391     -14.478   4.534   8.136  1.00 10.00      B   
ATOM   4243  CE1 TYR   391     -14.807   3.368  10.612  1.00 10.00      B   
ATOM   4244  CE2 TYR   391     -14.324   5.292   9.280  1.00 10.00      B   
ATOM   4245  CZ  TYR   391     -14.489   4.706  10.515  1.00 10.00      B   
ATOM   4246  OH  TYR   391     -14.333   5.461  11.655  1.00 10.00      B   
ATOM   4247  HH  TYR   391     -13.732   5.006  12.262  1.00 10.00      B   
ATOM   4248  C   TYR   391     -13.397   1.499   5.149  1.00 10.00      B   
ATOM   4249  O   TYR   391     -12.391   0.925   5.577  1.00 10.00      B   
ATOM   4250  N   ALA   392     -14.047   1.106   4.057  1.00 10.00      B   
ATOM   4251  HN  ALA   392     -14.854   1.593   3.776  1.00 10.00      B   
ATOM   4252  CA  ALA   392     -13.597  -0.038   3.276  1.00 10.00      B   
ATOM   4253  CB  ALA   392     -14.629  -0.404   2.219  1.00 10.00      B   
ATOM   4254  C   ALA   392     -12.258   0.291   2.624  1.00 10.00      B   
ATOM   4255  O   ALA   392     -11.348  -0.540   2.577  1.00 10.00      B   
ATOM   4256  N   ASP   393     -12.148   1.527   2.150  1.00 10.00      B   
ATOM   4257  HN  ASP   393     -12.919   2.134   2.229  1.00 10.00      B   
ATOM   4258  CA  ASP   393     -10.930   2.015   1.507  1.00 10.00      B   
ATOM   4259  CB  ASP   393     -11.182   3.402   0.906  1.00 10.00      B   
ATOM   4260  CG  ASP   393     -10.140   3.832  -0.111  1.00 10.00      B   
ATOM   4261  OD1 ASP   393      -9.458   2.959  -0.693  1.00 10.00      B   
ATOM   4262  OD2 ASP   393     -10.018   5.052  -0.358  1.00 10.00      B   
ATOM   4263  C   ASP   393      -9.794   2.080   2.526  1.00 10.00      B   
ATOM   4264  O   ASP   393      -8.623   1.915   2.189  1.00 10.00      B   
ATOM   4265  N   ARG   394     -10.162   2.309   3.782  1.00 10.00      B   
ATOM   4266  HN  ARG   394     -11.113   2.441   3.980  1.00 10.00      B   
ATOM   4267  CA  ARG   394      -9.195   2.383   4.871  1.00 10.00      B   
ATOM   4268  CB  ARG   394      -9.847   2.963   6.129  1.00 10.00      B   
ATOM   4269  CG  ARG   394     -10.278   4.414   5.997  1.00 10.00      B   
ATOM   4270  CD  ARG   394      -9.187   5.371   6.447  1.00 10.00      B   
ATOM   4271  NE  ARG   394      -7.950   5.215   5.684  1.00 10.00      B   
ATOM   4272  HE  ARG   394      -8.028   5.114   4.707  1.00 10.00      B   
ATOM   4273  CZ  ARG   394      -6.740   5.214   6.238  1.00 10.00      B   
ATOM   4274  NH1 ARG   394      -6.609   5.347   7.552  1.00 10.00      B   
ATOM   4275 HH11 ARG   394      -5.665   5.342   7.987  1.00 10.00      B   
ATOM   4276 HH12 ARG   394      -7.461   5.455   8.166  1.00 10.00      B   
ATOM   4277  NH2 ARG   394      -5.663   5.062   5.479  1.00 10.00      B   
ATOM   4278 HH21 ARG   394      -5.760   4.954   4.442  1.00 10.00      B   
ATOM   4279 HH22 ARG   394      -4.716   5.054   5.909  1.00 10.00      B   
ATOM   4280  C   ARG   394      -8.622   1.004   5.170  1.00 10.00      B   
ATOM   4281  O   ARG   394      -7.420   0.849   5.376  1.00 10.00      B   
ATOM   4282  N   LEU   395      -9.488  -0.002   5.167  1.00 10.00      B   
ATOM   4283  HN  LEU   395     -10.435   0.182   4.982  1.00 10.00      B   
ATOM   4284  CA  LEU   395      -9.068  -1.373   5.432  1.00 10.00      B   
ATOM   4285  CB  LEU   395     -10.288  -2.274   5.626  1.00 10.00      B   
ATOM   4286  CG  LEU   395     -11.205  -1.936   6.805  1.00 10.00      B   
ATOM   4287  CD1 LEU   395     -12.465  -2.783   6.757  1.00 10.00      B   
ATOM   4288  CD2 LEU   395     -10.476  -2.122   8.131  1.00 10.00      B   
ATOM   4289  C   LEU   395      -8.210  -1.896   4.282  1.00 10.00      B   
ATOM   4290  O   LEU   395      -7.399  -2.806   4.456  1.00 10.00      B   
ATOM   4291  N   MET   396      -8.394  -1.298   3.109  1.00 10.00      B   
ATOM   4292  HN  MET   396      -9.060  -0.579   3.044  1.00 10.00      B   
ATOM   4293  CA  MET   396      -7.651  -1.682   1.914  1.00 10.00      B   
ATOM   4294  CB  MET   396      -8.423  -1.270   0.653  1.00 10.00      B   
ATOM   4295  CG  MET   396      -7.892  -1.875  -0.640  1.00 10.00      B   
ATOM   4296  SD  MET   396      -7.889  -3.678  -0.616  1.00 10.00      B   
ATOM   4297  CE  MET   396      -9.622  -4.009  -0.307  1.00 10.00      B   
ATOM   4298  C   MET   396      -6.259  -1.052   1.908  1.00 10.00      B   
ATOM   4299  O   MET   396      -5.404  -1.417   1.101  1.00 10.00      B   
ATOM   4300  N   GLU   397      -6.032  -0.114   2.822  1.00 10.00      B   
ATOM   4301  HN  GLU   397      -6.748   0.127   3.451  1.00 10.00      B   
ATOM   4302  CA  GLU   397      -4.745   0.567   2.914  1.00 10.00      B   
ATOM   4303  CB  GLU   397      -4.833   1.743   3.889  1.00 10.00      B   
ATOM   4304  CG  GLU   397      -3.693   2.742   3.772  1.00 10.00      B   
ATOM   4305  CD  GLU   397      -3.862   3.685   2.601  1.00 10.00      B   
ATOM   4306  OE1 GLU   397      -4.607   4.679   2.739  1.00 10.00      B   
ATOM   4307  OE2 GLU   397      -3.251   3.442   1.537  1.00 10.00      B   
ATOM   4308  C   GLU   397      -3.647  -0.398   3.358  1.00 10.00      B   
ATOM   4309  O   GLU   397      -2.498  -0.287   2.929  1.00 10.00      B   
ATOM   4310  N   PHE   398      -4.015  -1.354   4.203  1.00 10.00      B   
ATOM   4311  HN  PHE   398      -4.952  -1.401   4.488  1.00 10.00      B   
ATOM   4312  CA  PHE   398      -3.067  -2.339   4.719  1.00 10.00      B   
ATOM   4313  CB  PHE   398      -3.696  -3.193   5.829  1.00 10.00      B   
ATOM   4314  CG  PHE   398      -2.739  -4.137   6.501  1.00 10.00      B   
ATOM   4315  CD1 PHE   398      -1.861  -3.679   7.470  1.00 10.00      B   
ATOM   4316  CD2 PHE   398      -2.718  -5.481   6.166  1.00 10.00      B   
ATOM   4317  CE1 PHE   398      -0.979  -4.543   8.091  1.00 10.00      B   
ATOM   4318  CE2 PHE   398      -1.839  -6.351   6.782  1.00 10.00      B   
ATOM   4319  CZ  PHE   398      -0.969  -5.881   7.746  1.00 10.00      B   
ATOM   4320  C   PHE   398      -2.457  -3.213   3.611  1.00 10.00      B   
ATOM   4321  O   PHE   398      -1.237  -3.202   3.428  1.00 10.00      B   
ATOM   4322  N   PRO   399      -3.281  -3.963   2.841  1.00 10.00      B   
ATOM   4323  CA  PRO   399      -2.777  -4.832   1.767  1.00 10.00      B   
ATOM   4324  CB  PRO   399      -4.048  -5.402   1.128  1.00 10.00      B   
ATOM   4325  CG  PRO   399      -5.103  -5.258   2.164  1.00 10.00      B   
ATOM   4326  CD  PRO   399      -4.752  -4.031   2.948  1.00 10.00      B   
ATOM   4327  C   PRO   399      -1.987  -4.049   0.725  1.00 10.00      B   
ATOM   4328  O   PRO   399      -0.895  -4.455   0.320  1.00 10.00      B   
ATOM   4329  N   SER   400      -2.542  -2.918   0.307  1.00 10.00      B   
ATOM   4330  HN  SER   400      -3.406  -2.646   0.680  1.00 10.00      B   
ATOM   4331  CA  SER   400      -1.906  -2.072  -0.693  1.00 10.00      B   
ATOM   4332  CB  SER   400      -2.817  -0.895  -1.039  1.00 10.00      B   
ATOM   4333  OG  SER   400      -4.146  -1.339  -1.243  1.00 10.00      B   
ATOM   4334  HG  SER   400      -4.631  -1.292  -0.410  1.00 10.00      B   
ATOM   4335  C   SER   400      -0.544  -1.571  -0.223  1.00 10.00      B   
ATOM   4336  O   SER   400       0.409  -1.520  -1.003  1.00 10.00      B   
ATOM   4337  N   GLY   401      -0.452  -1.220   1.055  1.00 10.00      B   
ATOM   4338  HN  GLY   401      -1.242  -1.302   1.636  1.00 10.00      B   
ATOM   4339  CA  GLY   401       0.797  -0.726   1.600  1.00 10.00      B   
ATOM   4340  C   GLY   401       1.848  -1.811   1.706  1.00 10.00      B   
ATOM   4341  O   GLY   401       2.962  -1.646   1.213  1.00 10.00      B   
ATOM   4342  N   VAL   402       1.484  -2.931   2.322  1.00 10.00      B   
ATOM   4343  HN  VAL   402       0.564  -3.010   2.667  1.00 10.00      B   
ATOM   4344  CA  VAL   402       2.411  -4.049   2.503  1.00 10.00      B   
ATOM   4345  CB  VAL   402       1.768  -5.206   3.300  1.00 10.00      B   
ATOM   4346  CG1 VAL   402       2.726  -6.383   3.416  1.00 10.00      B   
ATOM   4347  CG2 VAL   402       1.341  -4.730   4.681  1.00 10.00      B   
ATOM   4348  C   VAL   402       2.941  -4.573   1.168  1.00 10.00      B   
ATOM   4349  O   VAL   402       4.155  -4.639   0.957  1.00 10.00      B   
ATOM   4350  N   LEU   403       2.029  -4.917   0.260  1.00 10.00      B   
ATOM   4351  HN  LEU   403       1.074  -4.818   0.476  1.00 10.00      B   
ATOM   4352  CA  LEU   403       2.412  -5.441  -1.048  1.00 10.00      B   
ATOM   4353  CB  LEU   403       1.182  -5.920  -1.823  1.00 10.00      B   
ATOM   4354  CG  LEU   403       0.432  -7.113  -1.223  1.00 10.00      B   
ATOM   4355  CD1 LEU   403      -0.832  -7.406  -2.015  1.00 10.00      B   
ATOM   4356  CD2 LEU   403       1.328  -8.340  -1.166  1.00 10.00      B   
ATOM   4357  C   LEU   403       3.193  -4.416  -1.863  1.00 10.00      B   
ATOM   4358  O   LEU   403       4.156  -4.761  -2.548  1.00 10.00      B   
ATOM   4359  N   GLY   404       2.785  -3.154  -1.767  1.00 10.00      B   
ATOM   4360  HN  GLY   404       2.022  -2.940  -1.186  1.00 10.00      B   
ATOM   4361  CA  GLY   404       3.449  -2.094  -2.504  1.00 10.00      B   
ATOM   4362  C   GLY   404       4.899  -1.905  -2.093  1.00 10.00      B   
ATOM   4363  O   GLY   404       5.765  -1.666  -2.937  1.00 10.00      B   
ATOM   4364  N   VAL   405       5.166  -2.013  -0.799  1.00 10.00      B   
ATOM   4365  HN  VAL   405       4.433  -2.200  -0.173  1.00 10.00      B   
ATOM   4366  CA  VAL   405       6.519  -1.856  -0.284  1.00 10.00      B   
ATOM   4367  CB  VAL   405       6.526  -1.547   1.233  1.00 10.00      B   
ATOM   4368  CG1 VAL   405       7.948  -1.460   1.765  1.00 10.00      B   
ATOM   4369  CG2 VAL   405       5.782  -0.250   1.515  1.00 10.00      B   
ATOM   4370  C   VAL   405       7.351  -3.104  -0.564  1.00 10.00      B   
ATOM   4371  O   VAL   405       8.505  -3.008  -0.982  1.00 10.00      B   
ATOM   4372  N   ALA   406       6.748  -4.273  -0.361  1.00 10.00      B   
ATOM   4373  HN  ALA   406       5.814  -4.280  -0.051  1.00 10.00      B   
ATOM   4374  CA  ALA   406       7.433  -5.545  -0.580  1.00 10.00      B   
ATOM   4375  CB  ALA   406       6.528  -6.711  -0.211  1.00 10.00      B   
ATOM   4376  C   ALA   406       7.929  -5.680  -2.020  1.00 10.00      B   
ATOM   4377  O   ALA   406       9.117  -5.908  -2.262  1.00 10.00      B   
ATOM   4378  N   LEU   407       7.024  -5.517  -2.976  1.00 10.00      B   
ATOM   4379  HN  LEU   407       6.094  -5.315  -2.730  1.00 10.00      B   
ATOM   4380  CA  LEU   407       7.379  -5.626  -4.385  1.00 10.00      B   
ATOM   4381  CB  LEU   407       6.122  -5.616  -5.261  1.00 10.00      B   
ATOM   4382  CG  LEU   407       5.129  -6.761  -5.035  1.00 10.00      B   
ATOM   4383  CD1 LEU   407       3.889  -6.574  -5.897  1.00 10.00      B   
ATOM   4384  CD2 LEU   407       5.782  -8.107  -5.319  1.00 10.00      B   
ATOM   4385  C   LEU   407       8.319  -4.496  -4.793  1.00 10.00      B   
ATOM   4386  O   LEU   407       9.209  -4.680  -5.627  1.00 10.00      B   
ATOM   4387  N   GLY   408       8.141  -3.341  -4.161  1.00 10.00      B   
ATOM   4388  HN  GLY   408       7.441  -3.273  -3.477  1.00 10.00      B   
ATOM   4389  CA  GLY   408       8.959  -2.181  -4.466  1.00 10.00      B   
ATOM   4390  C   GLY   408      10.365  -2.250  -3.890  1.00 10.00      B   
ATOM   4391  O   GLY   408      11.176  -1.354  -4.122  1.00 10.00      B   
ATOM   4392  N   THR   409      10.664  -3.300  -3.136  1.00 10.00      B   
ATOM   4393  HN  THR   409       9.983  -3.981  -2.965  1.00 10.00      B   
ATOM   4394  CA  THR   409      11.990  -3.448  -2.550  1.00 10.00      B   
ATOM   4395  CB  THR   409      11.943  -3.501  -1.009  1.00 10.00      B   
ATOM   4396  OG1 THR   409      10.815  -4.273  -0.579  1.00 10.00      B   
ATOM   4397  HG1 THR   409      10.001  -3.814  -0.825  1.00 10.00      B   
ATOM   4398  CG2 THR   409      11.839  -2.099  -0.433  1.00 10.00      B   
ATOM   4399  C   THR   409      12.733  -4.667  -3.097  1.00 10.00      B   
ATOM   4400  O   THR   409      13.959  -4.669  -3.187  1.00 10.00      B   
ATOM   4401  N   ILE   410      11.989  -5.696  -3.478  1.00 10.00      B   
ATOM   4402  HN  ILE   410      11.016  -5.645  -3.387  1.00 10.00      B   
ATOM   4403  CA  ILE   410      12.598  -6.914  -3.998  1.00 10.00      B   
ATOM   4404  CB  ILE   410      11.835  -8.175  -3.531  1.00 10.00      B   
ATOM   4405  CG1 ILE   410      11.663  -8.160  -2.009  1.00 10.00      B   
ATOM   4406  CG2 ILE   410      12.556  -9.444  -3.973  1.00 10.00      B   
ATOM   4407  CD1 ILE   410      10.787  -9.273  -1.478  1.00 10.00      B   
ATOM   4408  C   ILE   410      12.699  -6.915  -5.525  1.00 10.00      B   
ATOM   4409  O   ILE   410      13.681  -7.405  -6.084  1.00 10.00      B   
ATOM   4410  N   LEU   411      11.700  -6.357  -6.199  1.00 10.00      B   
ATOM   4411  HN  LEU   411      10.957  -5.942  -5.710  1.00 10.00      B   
ATOM   4412  CA  LEU   411      11.692  -6.351  -7.661  1.00 10.00      B   
ATOM   4413  CB  LEU   411      10.329  -6.809  -8.191  1.00 10.00      B   
ATOM   4414  CG  LEU   411       9.863  -8.203  -7.754  1.00 10.00      B   
ATOM   4415  CD1 LEU   411       8.441  -8.464  -8.227  1.00 10.00      B   
ATOM   4416  CD2 LEU   411      10.807  -9.280  -8.271  1.00 10.00      B   
ATOM   4417  C   LEU   411      12.058  -4.994  -8.259  1.00 10.00      B   
ATOM   4418  O   LEU   411      12.929  -4.910  -9.126  1.00 10.00      B   
ATOM   4419  N   LEU   412      11.389  -3.943  -7.789  1.00 10.00      B   
ATOM   4420  HN  LEU   412      10.720  -4.085  -7.084  1.00 10.00      B   
ATOM   4421  CA  LEU   412      11.606  -2.579  -8.293  1.00 10.00      B   
ATOM   4422  CB  LEU   412      10.852  -1.542  -7.453  1.00 10.00      B   
ATOM   4423  CG  LEU   412      10.961  -0.087  -7.915  1.00 10.00      B   
ATOM   4424  CD1 LEU   412      10.237   0.113  -9.236  1.00 10.00      B   
ATOM   4425  CD2 LEU   412      10.422   0.860  -6.853  1.00 10.00      B   
ATOM   4426  C   LEU   412      13.083  -2.182  -8.485  1.00 10.00      B   
ATOM   4427  O   LEU   412      13.478  -1.820  -9.594  1.00 10.00      B   
ATOM   4428  N   PRO   413      13.925  -2.248  -7.429  1.00 10.00      B   
ATOM   4429  CA  PRO   413      15.344  -1.866  -7.530  1.00 10.00      B   
ATOM   4430  CB  PRO   413      15.902  -2.167  -6.138  1.00 10.00      B   
ATOM   4431  CG  PRO   413      14.715  -2.146  -5.243  1.00 10.00      B   
ATOM   4432  CD  PRO   413      13.580  -2.682  -6.064  1.00 10.00      B   
ATOM   4433  C   PRO   413      16.106  -2.665  -8.588  1.00 10.00      B   
ATOM   4434  O   PRO   413      17.048  -2.161  -9.200  1.00 10.00      B   
ATOM   4435  N   SER   414      15.700  -3.906  -8.801  1.00 10.00      B   
ATOM   4436  HN  SER   414      14.943  -4.259  -8.291  1.00 10.00      B   
ATOM   4437  CA  SER   414      16.351  -4.758  -9.780  1.00 10.00      B   
ATOM   4438  CB  SER   414      16.104  -6.231  -9.449  1.00 10.00      B   
ATOM   4439  OG  SER   414      16.645  -6.557  -8.178  1.00 10.00      B   
ATOM   4440  HG  SER   414      17.608  -6.590  -8.246  1.00 10.00      B   
ATOM   4441  C   SER   414      15.878  -4.432 -11.195  1.00 10.00      B   
ATOM   4442  O   SER   414      16.659  -4.486 -12.147  1.00 10.00      B   
ATOM   4443  N   LEU   415      14.604  -4.077 -11.325  1.00 10.00      B   
ATOM   4444  HN  LEU   415      14.032  -4.047 -10.525  1.00 10.00      B   
ATOM   4445  CA  LEU   415      14.025  -3.740 -12.622  1.00 10.00      B   
ATOM   4446  CB  LEU   415      12.511  -3.552 -12.507  1.00 10.00      B   
ATOM   4447  CG  LEU   415      11.692  -4.828 -12.310  1.00 10.00      B   
ATOM   4448  CD1 LEU   415      10.244  -4.492 -11.993  1.00 10.00      B   
ATOM   4449  CD2 LEU   415      11.781  -5.718 -13.541  1.00 10.00      B   
ATOM   4450  C   LEU   415      14.671  -2.492 -13.212  1.00 10.00      B   
ATOM   4451  O   LEU   415      15.157  -2.511 -14.345  1.00 10.00      B   
ATOM   4452  N   SER   416      14.693  -1.418 -12.431  1.00 10.00      B   
ATOM   4453  HN  SER   416      14.299  -1.470 -11.531  1.00 10.00      B   
ATOM   4454  CA  SER   416      15.277  -0.159 -12.874  1.00 10.00      B   
ATOM   4455  CB  SER   416      15.107   0.900 -11.786  1.00 10.00      B   
ATOM   4456  OG  SER   416      13.827   0.791 -11.181  1.00 10.00      B   
ATOM   4457  HG  SER   416      13.145   0.920 -11.855  1.00 10.00      B   
ATOM   4458  C   SER   416      16.754  -0.330 -13.232  1.00 10.00      B   
ATOM   4459  O   SER   416      17.240   0.243 -14.209  1.00 10.00      B   
ATOM   4460  N   LYS   417      17.457  -1.145 -12.451  1.00 10.00      B   
ATOM   4461  HN  LYS   417      17.013  -1.581 -11.691  1.00 10.00      B   
ATOM   4462  CA  LYS   417      18.874  -1.399 -12.685  1.00 10.00      B   
ATOM   4463  CB  LYS   417      19.473  -2.196 -11.527  1.00 10.00      B   
ATOM   4464  CG  LYS   417      20.978  -2.387 -11.617  1.00 10.00      B   
ATOM   4465  CD  LYS   417      21.497  -3.227 -10.465  1.00 10.00      B   
ATOM   4466  CE  LYS   417      22.996  -3.438 -10.568  1.00 10.00      B   
ATOM   4467  NZ  LYS   417      23.519  -4.227  -9.425  1.00 10.00      B   
ATOM   4468  HZ1 LYS   417      23.109  -5.183  -9.434  1.00 10.00      B   
ATOM   4469  HZ2 LYS   417      23.271  -3.767  -8.526  1.00 10.00      B   
ATOM   4470  HZ3 LYS   417      24.550  -4.304  -9.487  1.00 10.00      B   
ATOM   4471  C   LYS   417      19.091  -2.140 -14.001  1.00 10.00      B   
ATOM   4472  O   LYS   417      20.057  -1.879 -14.721  1.00 10.00      B   
ATOM   4473  N   SER   418      18.181  -3.054 -14.315  1.00 10.00      B   
ATOM   4474  HN  SER   418      17.428  -3.210 -13.704  1.00 10.00      B   
ATOM   4475  CA  SER   418      18.274  -3.835 -15.542  1.00 10.00      B   
ATOM   4476  CB  SER   418      17.364  -5.059 -15.463  1.00 10.00      B   
ATOM   4477  OG  SER   418      17.597  -5.779 -14.263  1.00 10.00      B   
ATOM   4478  HG  SER   418      17.100  -5.369 -13.543  1.00 10.00      B   
ATOM   4479  C   SER   418      17.947  -2.988 -16.772  1.00 10.00      B   
ATOM   4480  O   SER   418      18.350  -3.314 -17.886  1.00 10.00      B   
ATOM   4481  N   PHE   419      17.214  -1.901 -16.567  1.00 10.00      B   
ATOM   4482  HN  PHE   419      16.900  -1.697 -15.661  1.00 10.00      B   
ATOM   4483  CA  PHE   419      16.861  -1.009 -17.663  1.00 10.00      B   
ATOM   4484  CB  PHE   419      15.580  -0.235 -17.341  1.00 10.00      B   
ATOM   4485  CG  PHE   419      15.005   0.508 -18.517  1.00 10.00      B   
ATOM   4486  CD1 PHE   419      14.120  -0.116 -19.382  1.00 10.00      B   
ATOM   4487  CD2 PHE   419      15.352   1.829 -18.761  1.00 10.00      B   
ATOM   4488  CE1 PHE   419      13.592   0.560 -20.465  1.00 10.00      B   
ATOM   4489  CE2 PHE   419      14.828   2.512 -19.843  1.00 10.00      B   
ATOM   4490  CZ  PHE   419      13.946   1.876 -20.697  1.00 10.00      B   
ATOM   4491  C   PHE   419      18.007  -0.041 -17.926  1.00 10.00      B   
ATOM   4492  O   PHE   419      18.300   0.302 -19.071  1.00 10.00      B   
ATOM   4493  N   ALA   420      18.659   0.387 -16.851  1.00 10.00      B   
ATOM   4494  HN  ALA   420      18.379   0.066 -15.968  1.00 10.00      B   
ATOM   4495  CA  ALA   420      19.771   1.321 -16.946  1.00 10.00      B   
ATOM   4496  CB  ALA   420      20.106   1.881 -15.574  1.00 10.00      B   
ATOM   4497  C   ALA   420      21.003   0.673 -17.570  1.00 10.00      B   
ATOM   4498  O   ALA   420      21.498   1.128 -18.603  1.00 10.00      B   
ATOM   4499  N   SER   421      21.490  -0.392 -16.951  1.00 10.00      B   
ATOM   4500  HN  SER   421      21.040  -0.730 -16.145  1.00 10.00      B   
ATOM   4501  CA  SER   421      22.670  -1.082 -17.448  1.00 10.00      B   
ATOM   4502  CB  SER   421      23.747  -1.127 -16.360  1.00 10.00      B   
ATOM   4503  OG  SER   421      23.893   0.142 -15.741  1.00 10.00      B   
ATOM   4504  HG  SER   421      24.045   0.019 -14.800  1.00 10.00      B   
ATOM   4505  C   SER   421      22.326  -2.493 -17.910  1.00 10.00      B   
ATOM   4506  O   SER   421      22.908  -3.469 -17.439  1.00 10.00      B   
ATOM   4507  N   GLY   422      21.388  -2.599 -18.837  1.00 10.00      B   
ATOM   4508  HN  GLY   422      20.962  -1.789 -19.198  1.00 10.00      B   
ATOM   4509  CA  GLY   422      20.997  -3.899 -19.329  1.00 10.00      B   
ATOM   4510  C   GLY   422      20.306  -3.826 -20.670  1.00 10.00      B   
ATOM   4511  O   GLY   422      20.267  -2.769 -21.305  1.00 10.00      B   
ATOM   4512  N   ASN   423      19.755  -4.950 -21.098  1.00 10.00      B   
ATOM   4513  HN  ASN   423      19.808  -5.752 -20.531  1.00 10.00      B   
ATOM   4514  CA  ASN   423      19.063  -5.033 -22.375  1.00 10.00      B   
ATOM   4515  CB  ASN   423      19.817  -5.970 -23.331  1.00 10.00      B   
ATOM   4516  CG  ASN   423      20.047  -7.362 -22.761  1.00 10.00      B   
ATOM   4517  OD1 ASN   423      19.223  -7.896 -22.017  1.00 10.00      B   
ATOM   4518  ND2 ASN   423      21.178  -7.958 -23.103  1.00 10.00      B   
ATOM   4519 HD21 ASN   423      21.796  -7.477 -23.693  1.00 10.00      B   
ATOM   4520 HD22 ASN   423      21.351  -8.858 -22.753  1.00 10.00      B   
ATOM   4521  C   ASN   423      17.619  -5.494 -22.187  1.00 10.00      B   
ATOM   4522  O   ASN   423      17.103  -5.513 -21.066  1.00 10.00      B   
ATOM   4523  N   HIS   424      16.973  -5.873 -23.282  1.00 10.00      B   
ATOM   4524  HN  HIS   424      17.437  -5.847 -24.147  1.00 10.00      B   
ATOM   4525  CA  HIS   424      15.592  -6.331 -23.233  1.00 10.00      B   
ATOM   4526  CB  HIS   424      14.961  -6.296 -24.625  1.00 10.00      B   
ATOM   4527  CG  HIS   424      14.312  -4.995 -24.974  1.00 10.00      B   
ATOM   4528  ND1 HIS   424      13.064  -4.916 -25.551  1.00 10.00      B   
ATOM   4529  HD1 HIS   424      12.491  -5.682 -25.786  1.00 10.00      B   
ATOM   4530  CD2 HIS   424      14.740  -3.717 -24.832  1.00 10.00      B   
ATOM   4531  CE1 HIS   424      12.751  -3.650 -25.750  1.00 10.00      B   
ATOM   4532  NE2 HIS   424      13.749  -2.904 -25.321  1.00 10.00      B   
ATOM   4533  HE2 HIS   424      13.773  -1.921 -25.338  1.00 10.00      B   
ATOM   4534  C   HIS   424      15.496  -7.738 -22.660  1.00 10.00      B   
ATOM   4535  O   HIS   424      14.572  -8.043 -21.915  1.00 10.00      B   
ATOM   4536  N   ASP   425      16.464  -8.582 -23.004  1.00 10.00      B   
ATOM   4537  HN  ASP   425      17.185  -8.264 -23.589  1.00 10.00      B   
ATOM   4538  CA  ASP   425      16.489  -9.969 -22.534  1.00 10.00      B   
ATOM   4539  CB  ASP   425      17.713 -10.716 -23.075  1.00 10.00      B   
ATOM   4540  CG  ASP   425      17.529 -11.220 -24.492  1.00 10.00      B   
ATOM   4541  OD1 ASP   425      16.841 -12.245 -24.685  1.00 10.00      B   
ATOM   4542  OD2 ASP   425      18.084 -10.598 -25.425  1.00 10.00      B   
ATOM   4543  C   ASP   425      16.475 -10.048 -21.015  1.00 10.00      B   
ATOM   4544  O   ASP   425      15.669 -10.771 -20.429  1.00 10.00      B   
ATOM   4545  N   GLU   426      17.368  -9.295 -20.386  1.00 10.00      B   
ATOM   4546  HN  GLU   426      17.984  -8.742 -20.918  1.00 10.00      B   
ATOM   4547  CA  GLU   426      17.469  -9.275 -18.933  1.00 10.00      B   
ATOM   4548  CB  GLU   426      18.643  -8.401 -18.491  1.00 10.00      B   
ATOM   4549  CG  GLU   426      19.079  -8.637 -17.056  1.00 10.00      B   
ATOM   4550  CD  GLU   426      19.907  -9.896 -16.892  1.00 10.00      B   
ATOM   4551  OE1 GLU   426      21.146  -9.815 -17.034  1.00 10.00      B   
ATOM   4552  OE2 GLU   426      19.329 -10.973 -16.619  1.00 10.00      B   
ATOM   4553  C   GLU   426      16.175  -8.766 -18.308  1.00 10.00      B   
ATOM   4554  O   GLU   426      15.658  -9.353 -17.356  1.00 10.00      B   
ATOM   4555  N   TYR   427      15.648  -7.681 -18.863  1.00 10.00      B   
ATOM   4556  HN  TYR   427      16.103  -7.269 -19.628  1.00 10.00      B   
ATOM   4557  CA  TYR   427      14.413  -7.092 -18.364  1.00 10.00      B   
ATOM   4558  CB  TYR   427      14.094  -5.785 -19.099  1.00 10.00      B   
ATOM   4559  CG  TYR   427      13.320  -4.789 -18.261  1.00 10.00      B   
ATOM   4560  CD1 TYR   427      13.958  -3.702 -17.675  1.00 10.00      B   
ATOM   4561  CD2 TYR   427      11.954  -4.934 -18.052  1.00 10.00      B   
ATOM   4562  CE1 TYR   427      13.260  -2.791 -16.910  1.00 10.00      B   
ATOM   4563  CE2 TYR   427      11.247  -4.024 -17.286  1.00 10.00      B   
ATOM   4564  CZ  TYR   427      11.905  -2.955 -16.718  1.00 10.00      B   
ATOM   4565  OH  TYR   427      11.208  -2.044 -15.956  1.00 10.00      B   
ATOM   4566  HH  TYR   427      10.682  -2.509 -15.302  1.00 10.00      B   
ATOM   4567  C   TYR   427      13.261  -8.082 -18.503  1.00 10.00      B   
ATOM   4568  O   TYR   427      12.493  -8.286 -17.565  1.00 10.00      B   
ATOM   4569  N   ASN   428      13.165  -8.710 -19.671  1.00 10.00      B   
ATOM   4570  HN  ASN   428      13.817  -8.503 -20.378  1.00 10.00      B   
ATOM   4571  CA  ASN   428      12.116  -9.692 -19.937  1.00 10.00      B   
ATOM   4572  CB  ASN   428      12.212 -10.219 -21.375  1.00 10.00      B   
ATOM   4573  CG  ASN   428      11.744  -9.212 -22.407  1.00 10.00      B   
ATOM   4574  OD1 ASN   428      10.908  -8.360 -22.119  1.00 10.00      B   
ATOM   4575  ND2 ASN   428      12.265  -9.315 -23.621  1.00 10.00      B   
ATOM   4576 HD21 ASN   428      12.915 -10.030 -23.788  1.00 10.00      B   
ATOM   4577 HD22 ASN   428      11.985  -8.668 -24.304  1.00 10.00      B   
ATOM   4578  C   ASN   428      12.215 -10.853 -18.958  1.00 10.00      B   
ATOM   4579  O   ASN   428      11.215 -11.285 -18.389  1.00 10.00      B   
ATOM   4580  N   ARG   429      13.439 -11.333 -18.758  1.00 10.00      B   
ATOM   4581  HN  ARG   429      14.192 -10.926 -19.244  1.00 10.00      B   
ATOM   4582  CA  ARG   429      13.711 -12.443 -17.851  1.00 10.00      B   
ATOM   4583  CB  ARG   429      15.218 -12.734 -17.841  1.00 10.00      B   
ATOM   4584  CG  ARG   429      15.712 -13.569 -16.670  1.00 10.00      B   
ATOM   4585  CD  ARG   429      17.233 -13.641 -16.648  1.00 10.00      B   
ATOM   4586  NE  ARG   429      17.757 -14.465 -17.737  1.00 10.00      B   
ATOM   4587  HE  ARG   429      17.395 -15.377 -17.822  1.00 10.00      B   
ATOM   4588  CZ  ARG   429      18.692 -14.063 -18.601  1.00 10.00      B   
ATOM   4589  NH1 ARG   429      19.221 -12.846 -18.508  1.00 10.00      B   
ATOM   4590 HH11 ARG   429      18.912 -12.188 -17.747  1.00 10.00      B   
ATOM   4591 HH12 ARG   429      19.949 -12.536 -19.190  1.00 10.00      B   
ATOM   4592  NH2 ARG   429      19.101 -14.884 -19.560  1.00 10.00      B   
ATOM   4593 HH21 ARG   429      19.830 -14.575 -20.239  1.00 10.00      B   
ATOM   4594 HH22 ARG   429      18.694 -15.840 -19.638  1.00 10.00      B   
ATOM   4595  C   ARG   429      13.215 -12.142 -16.434  1.00 10.00      B   
ATOM   4596  O   ARG   429      12.482 -12.936 -15.837  1.00 10.00      B   
ATOM   4597  N   LEU   430      13.594 -10.982 -15.915  1.00 10.00      B   
ATOM   4598  HN  LEU   430      14.146 -10.373 -16.456  1.00 10.00      B   
ATOM   4599  CA  LEU   430      13.211 -10.587 -14.563  1.00 10.00      B   
ATOM   4600  CB  LEU   430      14.096  -9.448 -14.053  1.00 10.00      B   
ATOM   4601  CG  LEU   430      15.569  -9.792 -13.825  1.00 10.00      B   
ATOM   4602  CD1 LEU   430      16.323  -8.588 -13.290  1.00 10.00      B   
ATOM   4603  CD2 LEU   430      15.710 -10.975 -12.879  1.00 10.00      B   
ATOM   4604  C   LEU   430      11.732 -10.222 -14.444  1.00 10.00      B   
ATOM   4605  O   LEU   430      11.080 -10.565 -13.456  1.00 10.00      B   
ATOM   4606  N   MET   431      11.201  -9.535 -15.445  1.00 10.00      B   
ATOM   4607  HN  MET   431      11.764  -9.293 -16.216  1.00 10.00      B   
ATOM   4608  CA  MET   431       9.801  -9.122 -15.426  1.00 10.00      B   
ATOM   4609  CB  MET   431       9.517  -8.094 -16.519  1.00 10.00      B   
ATOM   4610  CG  MET   431       8.347  -7.177 -16.209  1.00 10.00      B   
ATOM   4611  SD  MET   431       8.165  -5.850 -17.414  1.00 10.00      B   
ATOM   4612  CE  MET   431       7.123  -4.717 -16.500  1.00 10.00      B   
ATOM   4613  C   MET   431       8.861 -10.318 -15.543  1.00 10.00      B   
ATOM   4614  O   MET   431       7.822 -10.367 -14.883  1.00 10.00      B   
ATOM   4615  N   ASP   432       9.237 -11.279 -16.381  1.00 10.00      B   
ATOM   4616  HN  ASP   432      10.070 -11.166 -16.895  1.00 10.00      B   
ATOM   4617  CA  ASP   432       8.443 -12.489 -16.575  1.00 10.00      B   
ATOM   4618  CB  ASP   432       9.096 -13.375 -17.643  1.00 10.00      B   
ATOM   4619  CG  ASP   432       8.608 -14.808 -17.617  1.00 10.00      B   
ATOM   4620  OD1 ASP   432       7.482 -15.071 -18.098  1.00 10.00      B   
ATOM   4621  OD2 ASP   432       9.354 -15.683 -17.123  1.00 10.00      B   
ATOM   4622  C   ASP   432       8.311 -13.245 -15.256  1.00 10.00      B   
ATOM   4623  O   ASP   432       7.223 -13.693 -14.886  1.00 10.00      B   
ATOM   4624  N   TRP   433       9.424 -13.349 -14.542  1.00 10.00      B   
ATOM   4625  HN  TRP   433      10.250 -12.957 -14.895  1.00 10.00      B   
ATOM   4626  CA  TRP   433       9.463 -14.028 -13.255  1.00 10.00      B   
ATOM   4627  CB  TRP   433      10.924 -14.201 -12.818  1.00 10.00      B   
ATOM   4628  CG  TRP   433      11.108 -14.846 -11.475  1.00 10.00      B   
ATOM   4629  CD1 TRP   433      11.588 -14.255 -10.341  1.00 10.00      B   
ATOM   4630  CD2 TRP   433      10.829 -16.209 -11.128  1.00 10.00      B   
ATOM   4631  NE1 TRP   433      11.619 -15.163  -9.309  1.00 10.00      B   
ATOM   4632  HE1 TRP   433      11.924 -14.977  -8.392  1.00 10.00      B   
ATOM   4633  CE2 TRP   433      11.156 -16.369  -9.767  1.00 10.00      B   
ATOM   4634  CE3 TRP   433      10.327 -17.306 -11.834  1.00 10.00      B   
ATOM   4635  CZ2 TRP   433      11.005 -17.583  -9.103  1.00 10.00      B   
ATOM   4636  CZ3 TRP   433      10.178 -18.509 -11.172  1.00 10.00      B   
ATOM   4637  CH2 TRP   433      10.512 -18.638  -9.820  1.00 10.00      B   
ATOM   4638  C   TRP   433       8.683 -13.232 -12.207  1.00 10.00      B   
ATOM   4639  O   TRP   433       7.892 -13.791 -11.443  1.00 10.00      B   
ATOM   4640  N   GLY   434       8.897 -11.919 -12.197  1.00 10.00      B   
ATOM   4641  HN  GLY   434       9.527 -11.533 -12.844  1.00 10.00      B   
ATOM   4642  CA  GLY   434       8.225 -11.051 -11.249  1.00 10.00      B   
ATOM   4643  C   GLY   434       6.715 -11.058 -11.401  1.00 10.00      B   
ATOM   4644  O   GLY   434       5.990 -11.009 -10.405  1.00 10.00      B   
ATOM   4645  N   LEU   435       6.244 -11.115 -12.645  1.00 10.00      B   
ATOM   4646  HN  LEU   435       6.881 -11.138 -13.394  1.00 10.00      B   
ATOM   4647  CA  LEU   435       4.812 -11.133 -12.932  1.00 10.00      B   
ATOM   4648  CB  LEU   435       4.565 -11.254 -14.438  1.00 10.00      B   
ATOM   4649  CG  LEU   435       4.470  -9.942 -15.216  1.00 10.00      B   
ATOM   4650  CD1 LEU   435       4.455 -10.215 -16.711  1.00 10.00      B   
ATOM   4651  CD2 LEU   435       3.226  -9.168 -14.809  1.00 10.00      B   
ATOM   4652  C   LEU   435       4.115 -12.274 -12.204  1.00 10.00      B   
ATOM   4653  O   LEU   435       3.106 -12.068 -11.529  1.00 10.00      B   
ATOM   4654  N   ARG   436       4.676 -13.470 -12.322  1.00 10.00      B   
ATOM   4655  HN  ARG   436       5.502 -13.563 -12.845  1.00 10.00      B   
ATOM   4656  CA  ARG   436       4.101 -14.644 -11.682  1.00 10.00      B   
ATOM   4657  CB  ARG   436       4.813 -15.916 -12.137  1.00 10.00      B   
ATOM   4658  CG  ARG   436       4.448 -16.344 -13.547  1.00 10.00      B   
ATOM   4659  CD  ARG   436       5.024 -17.706 -13.896  1.00 10.00      B   
ATOM   4660  NE  ARG   436       6.480 -17.676 -14.023  1.00 10.00      B   
ATOM   4661  HE  ARG   436       7.002 -18.062 -13.282  1.00 10.00      B   
ATOM   4662  CZ  ARG   436       7.131 -17.157 -15.071  1.00 10.00      B   
ATOM   4663  NH1 ARG   436       6.460 -16.620 -16.083  1.00 10.00      B   
ATOM   4664 HH11 ARG   436       6.980 -16.212 -16.904  1.00 10.00      B   
ATOM   4665 HH12 ARG   436       5.422 -16.599 -16.072  1.00 10.00      B   
ATOM   4666  NH2 ARG   436       8.452 -17.196 -15.122  1.00 10.00      B   
ATOM   4667 HH21 ARG   436       8.996 -17.638 -14.350  1.00 10.00      B   
ATOM   4668 HH22 ARG   436       8.958 -16.780 -15.948  1.00 10.00      B   
ATOM   4669  C   ARG   436       4.127 -14.521 -10.165  1.00 10.00      B   
ATOM   4670  O   ARG   436       3.176 -14.912  -9.487  1.00 10.00      B   
ATOM   4671  N   LEU   437       5.213 -13.964  -9.641  1.00 10.00      B   
ATOM   4672  HN  LEU   437       5.935 -13.672 -10.238  1.00 10.00      B   
ATOM   4673  CA  LEU   437       5.360 -13.782  -8.202  1.00 10.00      B   
ATOM   4674  CB  LEU   437       6.745 -13.227  -7.858  1.00 10.00      B   
ATOM   4675  CG  LEU   437       7.938 -14.152  -8.105  1.00 10.00      B   
ATOM   4676  CD1 LEU   437       9.220 -13.501  -7.613  1.00 10.00      B   
ATOM   4677  CD2 LEU   437       7.730 -15.503  -7.434  1.00 10.00      B   
ATOM   4678  C   LEU   437       4.281 -12.853  -7.656  1.00 10.00      B   
ATOM   4679  O   LEU   437       3.724 -13.099  -6.587  1.00 10.00      B   
ATOM   4680  N   CYS   438       3.985 -11.794  -8.404  1.00 10.00      B   
ATOM   4681  HN  CYS   438       4.460 -11.660  -9.251  1.00 10.00      B   
ATOM   4682  CA  CYS   438       2.973 -10.829  -7.998  1.00 10.00      B   
ATOM   4683  CB  CYS   438       2.878  -9.683  -9.010  1.00 10.00      B   
ATOM   4684  SG  CYS   438       4.424  -8.780  -9.274  1.00 10.00      B   
ATOM   4685  HG  CYS   438       5.352  -9.665  -9.628  1.00 10.00      B   
ATOM   4686  C   CYS   438       1.614 -11.503  -7.826  1.00 10.00      B   
ATOM   4687  O   CYS   438       0.956 -11.338  -6.800  1.00 10.00      B   
ATOM   4688  N   PHE   439       1.214 -12.289  -8.822  1.00 10.00      B   
ATOM   4689  HN  PHE   439       1.792 -12.398  -9.609  1.00 10.00      B   
ATOM   4690  CA  PHE   439      -0.065 -12.992  -8.773  1.00 10.00      B   
ATOM   4691  CB  PHE   439      -0.386 -13.629 -10.125  1.00 10.00      B   
ATOM   4692  CG  PHE   439      -0.802 -12.649 -11.184  1.00 10.00      B   
ATOM   4693  CD1 PHE   439       0.045 -12.342 -12.235  1.00 10.00      B   
ATOM   4694  CD2 PHE   439      -2.043 -12.039 -11.130  1.00 10.00      B   
ATOM   4695  CE1 PHE   439      -0.337 -11.444 -13.213  1.00 10.00      B   
ATOM   4696  CE2 PHE   439      -2.433 -11.140 -12.102  1.00 10.00      B   
ATOM   4697  CZ  PHE   439      -1.579 -10.842 -13.147  1.00 10.00      B   
ATOM   4698  C   PHE   439      -0.072 -14.050  -7.671  1.00 10.00      B   
ATOM   4699  O   PHE   439      -1.091 -14.268  -7.010  1.00 10.00      B   
ATOM   4700  N   LEU   440       1.079 -14.685  -7.469  1.00 10.00      B   
ATOM   4701  HN  LEU   440       1.853 -14.451  -8.028  1.00 10.00      B   
ATOM   4702  CA  LEU   440       1.237 -15.721  -6.453  1.00 10.00      B   
ATOM   4703  CB  LEU   440       2.648 -16.318  -6.533  1.00 10.00      B   
ATOM   4704  CG  LEU   440       2.996 -17.410  -5.517  1.00 10.00      B   
ATOM   4705  CD1 LEU   440       2.280 -18.708  -5.852  1.00 10.00      B   
ATOM   4706  CD2 LEU   440       4.501 -17.627  -5.457  1.00 10.00      B   
ATOM   4707  C   LEU   440       0.981 -15.170  -5.052  1.00 10.00      B   
ATOM   4708  O   LEU   440       0.576 -15.900  -4.150  1.00 10.00      B   
ATOM   4709  N   LEU   441       1.214 -13.877  -4.878  1.00 10.00      B   
ATOM   4710  HN  LEU   441       1.541 -13.345  -5.638  1.00 10.00      B   
ATOM   4711  CA  LEU   441       1.012 -13.231  -3.586  1.00 10.00      B   
ATOM   4712  CB  LEU   441       2.229 -12.370  -3.231  1.00 10.00      B   
ATOM   4713  CG  LEU   441       3.596 -13.059  -3.297  1.00 10.00      B   
ATOM   4714  CD1 LEU   441       4.711 -12.051  -3.069  1.00 10.00      B   
ATOM   4715  CD2 LEU   441       3.680 -14.191  -2.284  1.00 10.00      B   
ATOM   4716  C   LEU   441      -0.250 -12.369  -3.589  1.00 10.00      B   
ATOM   4717  O   LEU   441      -0.569 -11.710  -2.596  1.00 10.00      B   
ATOM   4718  N   ALA   442      -0.972 -12.382  -4.700  1.00 10.00      B   
ATOM   4719  HN  ALA   442      -0.683 -12.941  -5.453  1.00 10.00      B   
ATOM   4720  CA  ALA   442      -2.187 -11.585  -4.824  1.00 10.00      B   
ATOM   4721  CB  ALA   442      -2.196 -10.813  -6.131  1.00 10.00      B   
ATOM   4722  C   ALA   442      -3.443 -12.434  -4.721  1.00 10.00      B   
ATOM   4723  O   ALA   442      -4.315 -12.153  -3.903  1.00 10.00      B   
ATOM   4724  N   LEU   443      -3.523 -13.477  -5.545  1.00 10.00      B   
ATOM   4725  HN  LEU   443      -2.767 -13.670  -6.142  1.00 10.00      B   
ATOM   4726  CA  LEU   443      -4.694 -14.357  -5.576  1.00 10.00      B   
ATOM   4727  CB  LEU   443      -4.533 -15.495  -6.592  1.00 10.00      B   
ATOM   4728  CG  LEU   443      -5.802 -16.284  -6.924  1.00 10.00      B   
ATOM   4729  CD1 LEU   443      -6.856 -15.376  -7.538  1.00 10.00      B   
ATOM   4730  CD2 LEU   443      -5.487 -17.444  -7.853  1.00 10.00      B   
ATOM   4731  C   LEU   443      -5.102 -14.885  -4.193  1.00 10.00      B   
ATOM   4732  O   LEU   443      -6.250 -14.700  -3.783  1.00 10.00      B   
ATOM   4733  N   PRO   444      -4.184 -15.540  -3.447  1.00 10.00      B   
ATOM   4734  CA  PRO   444      -4.498 -16.073  -2.116  1.00 10.00      B   
ATOM   4735  CB  PRO   444      -3.181 -16.702  -1.648  1.00 10.00      B   
ATOM   4736  CG  PRO   444      -2.135 -16.070  -2.495  1.00 10.00      B   
ATOM   4737  CD  PRO   444      -2.786 -15.823  -3.823  1.00 10.00      B   
ATOM   4738  C   PRO   444      -4.925 -14.973  -1.149  1.00 10.00      B   
ATOM   4739  O   PRO   444      -5.899 -15.125  -0.414  1.00 10.00      B   
ATOM   4740  N   SER   445      -4.204 -13.864  -1.168  1.00 10.00      B   
ATOM   4741  HN  SER   445      -3.449 -13.796  -1.787  1.00 10.00      B   
ATOM   4742  CA  SER   445      -4.498 -12.744  -0.291  1.00 10.00      B   
ATOM   4743  CB  SER   445      -3.397 -11.690  -0.416  1.00 10.00      B   
ATOM   4744  OG  SER   445      -2.122 -12.311  -0.485  1.00 10.00      B   
ATOM   4745  HG  SER   445      -1.597 -11.897  -1.190  1.00 10.00      B   
ATOM   4746  C   SER   445      -5.866 -12.136  -0.604  1.00 10.00      B   
ATOM   4747  O   SER   445      -6.669 -11.905   0.297  1.00 10.00      B   
ATOM   4748  N   ALA   446      -6.134 -11.913  -1.886  1.00 10.00      B   
ATOM   4749  HN  ALA   446      -5.459 -12.152  -2.565  1.00 10.00      B   
ATOM   4750  CA  ALA   446      -7.397 -11.322  -2.322  1.00 10.00      B   
ATOM   4751  CB  ALA   446      -7.402 -11.117  -3.828  1.00 10.00      B   
ATOM   4752  C   ALA   446      -8.603 -12.149  -1.886  1.00 10.00      B   
ATOM   4753  O   ALA   446      -9.634 -11.600  -1.494  1.00 10.00      B   
ATOM   4754  N   VAL   447      -8.480 -13.467  -1.953  1.00 10.00      B   
ATOM   4755  HN  VAL   447      -7.640 -13.860  -2.273  1.00 10.00      B   
ATOM   4756  CA  VAL   447      -9.578 -14.337  -1.562  1.00 10.00      B   
ATOM   4757  CB  VAL   447      -9.536 -15.713  -2.270  1.00 10.00      B   
ATOM   4758  CG1 VAL   447      -8.393 -16.576  -1.765  1.00 10.00      B   
ATOM   4759  CG2 VAL   447     -10.866 -16.437  -2.138  1.00 10.00      B   
ATOM   4760  C   VAL   447      -9.657 -14.489  -0.041  1.00 10.00      B   
ATOM   4761  O   VAL   447     -10.748 -14.507   0.531  1.00 10.00      B   
ATOM   4762  N   ALA   448      -8.499 -14.559   0.613  1.00 10.00      B   
ATOM   4763  HN  ALA   448      -7.657 -14.524   0.102  1.00 10.00      B   
ATOM   4764  CA  ALA   448      -8.444 -14.701   2.067  1.00 10.00      B   
ATOM   4765  CB  ALA   448      -7.016 -14.941   2.531  1.00 10.00      B   
ATOM   4766  C   ALA   448      -9.028 -13.476   2.760  1.00 10.00      B   
ATOM   4767  O   ALA   448      -9.760 -13.594   3.742  1.00 10.00      B   
ATOM   4768  N   LEU   449      -8.707 -12.301   2.235  1.00 10.00      B   
ATOM   4769  HN  LEU   449      -8.112 -12.272   1.455  1.00 10.00      B   
ATOM   4770  CA  LEU   449      -9.202 -11.051   2.793  1.00 10.00      B   
ATOM   4771  CB  LEU   449      -8.472  -9.858   2.174  1.00 10.00      B   
ATOM   4772  CG  LEU   449      -6.962  -9.787   2.425  1.00 10.00      B   
ATOM   4773  CD1 LEU   449      -6.334  -8.666   1.611  1.00 10.00      B   
ATOM   4774  CD2 LEU   449      -6.665  -9.610   3.907  1.00 10.00      B   
ATOM   4775  C   LEU   449     -10.706 -10.929   2.584  1.00 10.00      B   
ATOM   4776  O   LEU   449     -11.411 -10.356   3.413  1.00 10.00      B   
ATOM   4777  N   GLY   450     -11.187 -11.484   1.477  1.00 10.00      B   
ATOM   4778  HN  GLY   450     -10.569 -11.919   0.853  1.00 10.00      B   
ATOM   4779  CA  GLY   450     -12.605 -11.449   1.180  1.00 10.00      B   
ATOM   4780  C   GLY   450     -13.386 -12.385   2.080  1.00 10.00      B   
ATOM   4781  O   GLY   450     -14.430 -12.019   2.619  1.00 10.00      B   
ATOM   4782  N   ILE   451     -12.874 -13.597   2.252  1.00 10.00      B   
ATOM   4783  HN  ILE   451     -12.036 -13.834   1.792  1.00 10.00      B   
ATOM   4784  CA  ILE   451     -13.525 -14.586   3.100  1.00 10.00      B   
ATOM   4785  CB  ILE   451     -12.891 -15.985   2.935  1.00 10.00      B   
ATOM   4786  CG1 ILE   451     -13.049 -16.468   1.487  1.00 10.00      B   
ATOM   4787  CG2 ILE   451     -13.527 -16.982   3.893  1.00 10.00      B   
ATOM   4788  CD1 ILE   451     -12.352 -17.781   1.192  1.00 10.00      B   
ATOM   4789  C   ILE   451     -13.474 -14.154   4.565  1.00 10.00      B   
ATOM   4790  O   ILE   451     -14.421 -14.369   5.324  1.00 10.00      B   
ATOM   4791  N   LEU   452     -12.380 -13.520   4.953  1.00 10.00      B   
ATOM   4792  HN  LEU   452     -11.660 -13.362   4.303  1.00 10.00      B   
ATOM   4793  CA  LEU   452     -12.214 -13.064   6.323  1.00 10.00      B   
ATOM   4794  CB  LEU   452     -10.765 -13.237   6.785  1.00 10.00      B   
ATOM   4795  CG  LEU   452     -10.356 -14.653   7.196  1.00 10.00      B   
ATOM   4796  CD1 LEU   452      -8.850 -14.743   7.369  1.00 10.00      B   
ATOM   4797  CD2 LEU   452     -11.062 -15.060   8.481  1.00 10.00      B   
ATOM   4798  C   LEU   452     -12.674 -11.620   6.510  1.00 10.00      B   
ATOM   4799  O   LEU   452     -12.284 -10.966   7.475  1.00 10.00      B   
ATOM   4800  N   SER   453     -13.498 -11.122   5.590  1.00 10.00      B   
ATOM   4801  HN  SER   453     -13.765 -11.681   4.829  1.00 10.00      B   
ATOM   4802  CA  SER   453     -14.008  -9.759   5.690  1.00 10.00      B   
ATOM   4803  CB  SER   453     -14.726  -9.350   4.401  1.00 10.00      B   
ATOM   4804  OG  SER   453     -13.809  -9.176   3.337  1.00 10.00      B   
ATOM   4805  HG  SER   453     -12.996  -9.666   3.526  1.00 10.00      B   
ATOM   4806  C   SER   453     -14.949  -9.625   6.884  1.00 10.00      B   
ATOM   4807  O   SER   453     -14.744  -8.781   7.756  1.00 10.00      B   
ATOM   4808  N   GLY   454     -15.967 -10.482   6.920  1.00 10.00      B   
ATOM   4809  HN  GLY   454     -16.061 -11.139   6.200  1.00 10.00      B   
ATOM   4810  CA  GLY   454     -16.937 -10.463   8.007  1.00 10.00      B   
ATOM   4811  C   GLY   454     -16.300 -10.628   9.380  1.00 10.00      B   
ATOM   4812  O   GLY   454     -16.502  -9.786  10.259  1.00 10.00      B   
ATOM   4813  N   PRO   455     -15.521 -11.710   9.600  1.00 10.00      B   
ATOM   4814  CA  PRO   455     -14.844 -11.968  10.885  1.00 10.00      B   
ATOM   4815  CB  PRO   455     -14.070 -13.266  10.635  1.00 10.00      B   
ATOM   4816  CG  PRO   455     -14.777 -13.915   9.499  1.00 10.00      B   
ATOM   4817  CD  PRO   455     -15.274 -12.797   8.635  1.00 10.00      B   
ATOM   4818  C   PRO   455     -13.874 -10.855  11.302  1.00 10.00      B   
ATOM   4819  O   PRO   455     -13.301 -10.904  12.387  1.00 10.00      B   
ATOM   4820  N   LEU   456     -13.692  -9.860  10.443  1.00 10.00      B   
ATOM   4821  HN  LEU   456     -14.180  -9.871   9.592  1.00 10.00      B   
ATOM   4822  CA  LEU   456     -12.796  -8.748  10.735  1.00 10.00      B   
ATOM   4823  CB  LEU   456     -11.875  -8.475   9.540  1.00 10.00      B   
ATOM   4824  CG  LEU   456     -10.859  -7.341   9.709  1.00 10.00      B   
ATOM   4825  CD1 LEU   456      -9.731  -7.761  10.641  1.00 10.00      B   
ATOM   4826  CD2 LEU   456     -10.309  -6.902   8.360  1.00 10.00      B   
ATOM   4827  C   LEU   456     -13.582  -7.486  11.085  1.00 10.00      B   
ATOM   4828  O   LEU   456     -13.328  -6.845  12.106  1.00 10.00      B   
ATOM   4829  N   THR   457     -14.549  -7.145  10.243  1.00 10.00      B   
ATOM   4830  HN  THR   457     -14.728  -7.712   9.461  1.00 10.00      B   
ATOM   4831  CA  THR   457     -15.358  -5.949  10.443  1.00 10.00      B   
ATOM   4832  CB  THR   457     -16.200  -5.640   9.192  1.00 10.00      B   
ATOM   4833  OG1 THR   457     -16.632  -6.870   8.591  1.00 10.00      B   
ATOM   4834  HG1 THR   457     -16.307  -6.917   7.682  1.00 10.00      B   
ATOM   4835  CG2 THR   457     -15.384  -4.848   8.182  1.00 10.00      B   
ATOM   4836  C   THR   457     -16.278  -6.063  11.657  1.00 10.00      B   
ATOM   4837  O   THR   457     -16.340  -5.155  12.492  1.00 10.00      B   
ATOM   4838  N   VAL   458     -16.969  -7.191  11.768  1.00 10.00      B   
ATOM   4839  HN  VAL   458     -16.853  -7.891  11.087  1.00 10.00      B   
ATOM   4840  CA  VAL   458     -17.901  -7.419  12.870  1.00 10.00      B   
ATOM   4841  CB  VAL   458     -18.858  -8.597  12.570  1.00 10.00      B   
ATOM   4842  CG1 VAL   458     -20.076  -8.561  13.480  1.00 10.00      B   
ATOM   4843  CG2 VAL   458     -19.294  -8.581  11.111  1.00 10.00      B   
ATOM   4844  C   VAL   458     -17.167  -7.646  14.201  1.00 10.00      B   
ATOM   4845  O   VAL   458     -17.784  -7.709  15.264  1.00 10.00      B   
ATOM   4846  N   SER   459     -15.846  -7.737  14.142  1.00 10.00      B   
ATOM   4847  HN  SER   459     -15.399  -7.671  13.274  1.00 10.00      B   
ATOM   4848  CA  SER   459     -15.047  -7.945  15.339  1.00 10.00      B   
ATOM   4849  CB  SER   459     -14.044  -9.075  15.111  1.00 10.00      B   
ATOM   4850  OG  SER   459     -14.679 -10.201  14.531  1.00 10.00      B   
ATOM   4851  HG  SER   459     -14.055 -10.644  13.936  1.00 10.00      B   
ATOM   4852  C   SER   459     -14.320  -6.666  15.744  1.00 10.00      B   
ATOM   4853  O   SER   459     -13.458  -6.683  16.624  1.00 10.00      B   
ATOM   4854  N   LEU   460     -14.679  -5.557  15.107  1.00 10.00      B   
ATOM   4855  HN  LEU   460     -15.380  -5.601  14.425  1.00 10.00      B   
ATOM   4856  CA  LEU   460     -14.047  -4.279  15.404  1.00 10.00      B   
ATOM   4857  CB  LEU   460     -12.915  -4.000  14.409  1.00 10.00      B   
ATOM   4858  CG  LEU   460     -12.073  -2.748  14.677  1.00 10.00      B   
ATOM   4859  CD1 LEU   460     -11.089  -2.994  15.808  1.00 10.00      B   
ATOM   4860  CD2 LEU   460     -11.352  -2.297  13.419  1.00 10.00      B   
ATOM   4861  C   LEU   460     -15.049  -3.128  15.386  1.00 10.00      B   
ATOM   4862  O   LEU   460     -15.115  -2.339  16.329  1.00 10.00      B   
ATOM   4863  N   PHE   461     -15.832  -3.039  14.319  1.00 10.00      B   
ATOM   4864  HN  PHE   461     -15.754  -3.711  13.607  1.00 10.00      B   
ATOM   4865  CA  PHE   461     -16.805  -1.961  14.175  1.00 10.00      B   
ATOM   4866  CB  PHE   461     -17.137  -1.723  12.700  1.00 10.00      B   
ATOM   4867  CG  PHE   461     -15.940  -1.426  11.845  1.00 10.00      B   
ATOM   4868  CD1 PHE   461     -15.791  -2.031  10.608  1.00 10.00      B   
ATOM   4869  CD2 PHE   461     -14.965  -0.546  12.277  1.00 10.00      B   
ATOM   4870  CE1 PHE   461     -14.692  -1.764   9.817  1.00 10.00      B   
ATOM   4871  CE2 PHE   461     -13.862  -0.275  11.492  1.00 10.00      B   
ATOM   4872  CZ  PHE   461     -13.725  -0.885  10.260  1.00 10.00      B   
ATOM   4873  C   PHE   461     -18.086  -2.218  14.962  1.00 10.00      B   
ATOM   4874  O   PHE   461     -18.672  -1.288  15.517  1.00 10.00      B   
ATOM   4875  N   GLN   462     -18.520  -3.471  15.007  1.00 10.00      B   
ATOM   4876  HN  GLN   462     -18.002  -4.174  14.565  1.00 10.00      B   
ATOM   4877  CA  GLN   462     -19.745  -3.825  15.713  1.00 10.00      B   
ATOM   4878  CB  GLN   462     -20.187  -5.247  15.366  1.00 10.00      B   
ATOM   4879  CG  GLN   462     -21.614  -5.572  15.783  1.00 10.00      B   
ATOM   4880  CD  GLN   462     -21.798  -7.031  16.145  1.00 10.00      B   
ATOM   4881  OE1 GLN   462     -20.881  -7.676  16.651  1.00 10.00      B   
ATOM   4882  NE2 GLN   462     -22.980  -7.562  15.886  1.00 10.00      B   
ATOM   4883 HE21 GLN   462     -23.668  -6.992  15.483  1.00 10.00      B   
ATOM   4884 HE22 GLN   462     -23.122  -8.509  16.102  1.00 10.00      B   
ATOM   4885  C   GLN   462     -19.593  -3.671  17.224  1.00 10.00      B   
ATOM   4886  O   GLN   462     -18.931  -4.479  17.878  1.00 10.00      B   
ATOM   4887  N   TYR   463     -20.194  -2.616  17.759  1.00 10.00      B   
ATOM   4888  HN  TYR   463     -20.674  -1.995  17.173  1.00 10.00      B   
ATOM   4889  CA  TYR   463     -20.156  -2.345  19.189  1.00 10.00      B   
ATOM   4890  CB  TYR   463     -18.799  -1.756  19.596  1.00 10.00      B   
ATOM   4891  CG  TYR   463     -18.688  -1.422  21.069  1.00 10.00      B   
ATOM   4892  CD1 TYR   463     -18.748  -2.420  22.034  1.00 10.00      B   
ATOM   4893  CD2 TYR   463     -18.523  -0.110  21.493  1.00 10.00      B   
ATOM   4894  CE1 TYR   463     -18.649  -2.120  23.377  1.00 10.00      B   
ATOM   4895  CE2 TYR   463     -18.423   0.199  22.834  1.00 10.00      B   
ATOM   4896  CZ  TYR   463     -18.487  -0.810  23.772  1.00 10.00      B   
ATOM   4897  OH  TYR   463     -18.389  -0.507  25.110  1.00 10.00      B   
ATOM   4898  HH  TYR   463     -19.041   0.171  25.335  1.00 10.00      B   
ATOM   4899  C   TYR   463     -21.282  -1.390  19.557  1.00 10.00      B   
ATOM   4900  O   TYR   463     -22.272  -1.783  20.178  1.00 10.00      B   
ATOM   4901  N   GLY   464     -21.131  -0.140  19.148  1.00 10.00      B   
ATOM   4902  HN  GLY   464     -20.322   0.108  18.647  1.00 10.00      B   
ATOM   4903  CA  GLY   464     -22.134   0.865  19.427  1.00 10.00      B   
ATOM   4904  C   GLY   464     -22.569   1.570  18.163  1.00 10.00      B   
ATOM   4905  O   GLY   464     -21.726   1.928  17.338  1.00 10.00      B   
ATOM   4906  N   LYS   465     -23.881   1.749  18.003  1.00 10.00      B   
ATOM   4907  HN  LYS   465     -24.485   1.418  18.700  1.00 10.00      B   
ATOM   4908  CA  LYS   465     -24.463   2.407  16.825  1.00 10.00      B   
ATOM   4909  CB  LYS   465     -23.835   3.784  16.558  1.00 10.00      B   
ATOM   4910  CG  LYS   465     -24.149   4.829  17.617  1.00 10.00      B   
ATOM   4911  CD  LYS   465     -25.642   5.087  17.705  1.00 10.00      B   
ATOM   4912  CE  LYS   465     -25.981   6.029  18.847  1.00 10.00      B   
ATOM   4913  NZ  LYS   465     -27.429   6.363  18.874  1.00 10.00      B   
ATOM   4914  HZ1 LYS   465     -27.674   6.948  18.049  1.00 10.00      B   
ATOM   4915  HZ2 LYS   465     -27.660   6.891  19.739  1.00 10.00      B   
ATOM   4916  HZ3 LYS   465     -27.999   5.492  18.848  1.00 10.00      B   
ATOM   4917  C   LYS   465     -24.378   1.513  15.588  1.00 10.00      B   
ATOM   4918  O   LYS   465     -25.383   1.265  14.920  1.00 10.00      B   
ATOM   4919  N   PHE   466     -23.176   1.030  15.301  1.00 10.00      B   
ATOM   4920  HN  PHE   466     -22.419   1.277  15.878  1.00 10.00      B   
ATOM   4921  CA  PHE   466     -22.934   0.156  14.169  1.00 10.00      B   
ATOM   4922  CB  PHE   466     -21.430  -0.073  14.026  1.00 10.00      B   
ATOM   4923  CG  PHE   466     -20.972  -0.411  12.640  1.00 10.00      B   
ATOM   4924  CD1 PHE   466     -20.857   0.572  11.676  1.00 10.00      B   
ATOM   4925  CD2 PHE   466     -20.635  -1.709  12.308  1.00 10.00      B   
ATOM   4926  CE1 PHE   466     -20.415   0.269  10.404  1.00 10.00      B   
ATOM   4927  CE2 PHE   466     -20.196  -2.020  11.037  1.00 10.00      B   
ATOM   4928  CZ  PHE   466     -20.085  -1.030  10.085  1.00 10.00      B   
ATOM   4929  C   PHE   466     -23.641  -1.175  14.392  1.00 10.00      B   
ATOM   4930  O   PHE   466     -23.204  -2.000  15.204  1.00 10.00      B   
ATOM   4931  N   THR   467     -24.735  -1.376  13.681  1.00 10.00      B   
ATOM   4932  HN  THR   467     -25.023  -0.684  13.038  1.00 10.00      B   
ATOM   4933  CA  THR   467     -25.517  -2.591  13.808  1.00 10.00      B   
ATOM   4934  CB  THR   467     -26.971  -2.358  13.353  1.00 10.00      B   
ATOM   4935  OG1 THR   467     -26.981  -1.873  11.999  1.00 10.00      B   
ATOM   4936  HG1 THR   467     -26.494  -1.029  11.952  1.00 10.00      B   
ATOM   4937  CG2 THR   467     -27.659  -1.347  14.256  1.00 10.00      B   
ATOM   4938  C   THR   467     -24.916  -3.714  12.977  1.00 10.00      B   
ATOM   4939  O   THR   467     -23.950  -3.510  12.235  1.00 10.00      B   
ATOM   4940  N   ALA   468     -25.498  -4.903  13.101  1.00 10.00      B   
ATOM   4941  HN  ALA   468     -26.256  -5.002  13.714  1.00 10.00      B   
ATOM   4942  CA  ALA   468     -25.039  -6.058  12.349  1.00 10.00      B   
ATOM   4943  CB  ALA   468     -25.757  -7.308  12.825  1.00 10.00      B   
ATOM   4944  C   ALA   468     -25.294  -5.834  10.865  1.00 10.00      B   
ATOM   4945  O   ALA   468     -24.553  -6.321  10.012  1.00 10.00      B   
ATOM   4946  N   PHE   469     -26.343  -5.072  10.573  1.00 10.00      B   
ATOM   4947  HN  PHE   469     -26.888  -4.713  11.303  1.00 10.00      B   
ATOM   4948  CA  PHE   469     -26.702  -4.756   9.201  1.00 10.00      B   
ATOM   4949  CB  PHE   469     -28.085  -4.106   9.139  1.00 10.00      B   
ATOM   4950  CG  PHE   469     -28.612  -3.933   7.741  1.00 10.00      B   
ATOM   4951  CD1 PHE   469     -29.069  -5.023   7.020  1.00 10.00      B   
ATOM   4952  CD2 PHE   469     -28.654  -2.682   7.151  1.00 10.00      B   
ATOM   4953  CE1 PHE   469     -29.558  -4.869   5.736  1.00 10.00      B   
ATOM   4954  CE2 PHE   469     -29.140  -2.519   5.868  1.00 10.00      B   
ATOM   4955  CZ  PHE   469     -29.593  -3.615   5.160  1.00 10.00      B   
ATOM   4956  C   PHE   469     -25.657  -3.833   8.587  1.00 10.00      B   
ATOM   4957  O   PHE   469     -25.271  -4.003   7.431  1.00 10.00      B   
ATOM   4958  N   ASP   470     -25.195  -2.862   9.370  1.00 10.00      B   
ATOM   4959  HN  ASP   470     -25.547  -2.769  10.280  1.00 10.00      B   
ATOM   4960  CA  ASP   470     -24.180  -1.924   8.899  1.00 10.00      B   
ATOM   4961  CB  ASP   470     -23.894  -0.836   9.939  1.00 10.00      B   
ATOM   4962  CG  ASP   470     -25.101   0.016  10.268  1.00 10.00      B   
ATOM   4963  OD1 ASP   470     -25.733   0.559   9.337  1.00 10.00      B   
ATOM   4964  OD2 ASP   470     -25.427   0.144  11.469  1.00 10.00      B   
ATOM   4965  C   ASP   470     -22.897  -2.676   8.580  1.00 10.00      B   
ATOM   4966  O   ASP   470     -22.196  -2.360   7.617  1.00 10.00      B   
ATOM   4967  N   ALA   471     -22.604  -3.682   9.401  1.00 10.00      B   
ATOM   4968  HN  ALA   471     -23.202  -3.866  10.155  1.00 10.00      B   
ATOM   4969  CA  ALA   471     -21.419  -4.510   9.216  1.00 10.00      B   
ATOM   4970  CB  ALA   471     -21.260  -5.479  10.378  1.00 10.00      B   
ATOM   4971  C   ALA   471     -21.515  -5.266   7.900  1.00 10.00      B   
ATOM   4972  O   ALA   471     -20.555  -5.325   7.133  1.00 10.00      B   
ATOM   4973  N   LEU   472     -22.692  -5.821   7.639  1.00 10.00      B   
ATOM   4974  HN  LEU   472     -23.416  -5.735   8.297  1.00 10.00      B   
ATOM   4975  CA  LEU   472     -22.936  -6.562   6.409  1.00 10.00      B   
ATOM   4976  CB  LEU   472     -24.316  -7.224   6.444  1.00 10.00      B   
ATOM   4977  CG  LEU   472     -24.535  -8.284   7.530  1.00 10.00      B   
ATOM   4978  CD1 LEU   472     -25.982  -8.752   7.539  1.00 10.00      B   
ATOM   4979  CD2 LEU   472     -23.592  -9.464   7.332  1.00 10.00      B   
ATOM   4980  C   LEU   472     -22.829  -5.636   5.203  1.00 10.00      B   
ATOM   4981  O   LEU   472     -22.436  -6.055   4.118  1.00 10.00      B   
ATOM   4982  N   MET   473     -23.160  -4.365   5.408  1.00 10.00      B   
ATOM   4983  HN  MET   473     -23.460  -4.090   6.301  1.00 10.00      B   
ATOM   4984  CA  MET   473     -23.097  -3.371   4.341  1.00 10.00      B   
ATOM   4985  CB  MET   473     -23.779  -2.066   4.760  1.00 10.00      B   
ATOM   4986  CG  MET   473     -25.295  -2.150   4.875  1.00 10.00      B   
ATOM   4987  SD  MET   473     -26.103  -2.584   3.321  1.00 10.00      B   
ATOM   4988  CE  MET   473     -26.227  -4.367   3.473  1.00 10.00      B   
ATOM   4989  C   MET   473     -21.654  -3.104   3.931  1.00 10.00      B   
ATOM   4990  O   MET   473     -21.377  -2.787   2.773  1.00 10.00      B   
ATOM   4991  N   THR   474     -20.737  -3.249   4.882  1.00 10.00      B   
ATOM   4992  HN  THR   474     -21.020  -3.521   5.785  1.00 10.00      B   
ATOM   4993  CA  THR   474     -19.321  -3.030   4.617  1.00 10.00      B   
ATOM   4994  CB  THR   474     -18.620  -2.367   5.823  1.00 10.00      B   
ATOM   4995  OG1 THR   474     -19.517  -1.443   6.456  1.00 10.00      B   
ATOM   4996  HG1 THR   474     -20.427  -1.688   6.253  1.00 10.00      B   
ATOM   4997  CG2 THR   474     -17.379  -1.611   5.369  1.00 10.00      B   
ATOM   4998  C   THR   474     -18.631  -4.357   4.282  1.00 10.00      B   
ATOM   4999  O   THR   474     -17.416  -4.413   4.074  1.00 10.00      B   
ATOM   5000  N   GLN   475     -19.420  -5.425   4.218  1.00 10.00      B   
ATOM   5001  HN  GLN   475     -20.383  -5.319   4.382  1.00 10.00      B   
ATOM   5002  CA  GLN   475     -18.894  -6.749   3.915  1.00 10.00      B   
ATOM   5003  CB  GLN   475     -19.904  -7.835   4.289  1.00 10.00      B   
ATOM   5004  CG  GLN   475     -19.311  -9.230   4.422  1.00 10.00      B   
ATOM   5005  CD  GLN   475     -20.328 -10.248   4.901  1.00 10.00      B   
ATOM   5006  OE1 GLN   475     -21.519 -10.113   4.652  1.00 10.00      B   
ATOM   5007  NE2 GLN   475     -19.864 -11.279   5.591  1.00 10.00      B   
ATOM   5008 HE21 GLN   475     -18.901 -11.331   5.757  1.00 10.00      B   
ATOM   5009 HE22 GLN   475     -20.507 -11.954   5.901  1.00 10.00      B   
ATOM   5010  C   GLN   475     -18.497  -6.855   2.446  1.00 10.00      B   
ATOM   5011  O   GLN   475     -17.311  -6.914   2.124  1.00 10.00      B   
ATOM   5012  N   ARG   476     -19.486  -6.845   1.553  1.00 10.00      B   
ATOM   5013  HN  ARG   476     -20.417  -6.776   1.861  1.00 10.00      B   
ATOM   5014  CA  ARG   476     -19.215  -6.944   0.122  1.00 10.00      B   
ATOM   5015  CB  ARG   476     -20.497  -7.144  -0.687  1.00 10.00      B   
ATOM   5016  CG  ARG   476     -20.251  -7.740  -2.063  1.00 10.00      B   
ATOM   5017  CD  ARG   476     -21.158  -7.126  -3.113  1.00 10.00      B   
ATOM   5018  NE  ARG   476     -22.551  -7.538  -2.963  1.00 10.00      B   
ATOM   5019  HE  ARG   476     -22.872  -7.734  -2.050  1.00 10.00      B   
ATOM   5020  CZ  ARG   476     -23.403  -7.671  -3.975  1.00 10.00      B   
ATOM   5021  NH1 ARG   476     -23.014  -7.431  -5.222  1.00 10.00      B   
ATOM   5022 HH11 ARG   476     -23.684  -7.534  -6.009  1.00 10.00      B   
ATOM   5023 HH12 ARG   476     -22.015  -7.141  -5.425  1.00 10.00      B   
ATOM   5024  NH2 ARG   476     -24.645  -8.063  -3.733  1.00 10.00      B   
ATOM   5025 HH21 ARG   476     -25.328  -8.171  -4.514  1.00 10.00      B   
ATOM   5026 HH22 ARG   476     -24.941  -8.270  -2.746  1.00 10.00      B   
ATOM   5027  C   ARG   476     -18.462  -5.719  -0.380  1.00 10.00      B   
ATOM   5028  O   ARG   476     -17.750  -5.786  -1.380  1.00 10.00      B   
ATOM   5029  N   ALA   477     -18.621  -4.602   0.325  1.00 10.00      B   
ATOM   5030  HN  ALA   477     -19.213  -4.614   1.106  1.00 10.00      B   
ATOM   5031  CA  ALA   477     -17.946  -3.358  -0.039  1.00 10.00      B   
ATOM   5032  CB  ALA   477     -18.332  -2.245   0.924  1.00 10.00      B   
ATOM   5033  C   ALA   477     -16.433  -3.556  -0.044  1.00 10.00      B   
ATOM   5034  O   ALA   477     -15.719  -2.978  -0.866  1.00 10.00      B   
ATOM   5035  N   LEU   478     -15.955  -4.389   0.875  1.00 10.00      B   
ATOM   5036  HN  LEU   478     -16.579  -4.819   1.497  1.00 10.00      B   
ATOM   5037  CA  LEU   478     -14.534  -4.684   0.979  1.00 10.00      B   
ATOM   5038  CB  LEU   478     -14.192  -5.145   2.401  1.00 10.00      B   
ATOM   5039  CG  LEU   478     -12.705  -5.318   2.724  1.00 10.00      B   
ATOM   5040  CD1 LEU   478     -11.975  -3.985   2.640  1.00 10.00      B   
ATOM   5041  CD2 LEU   478     -12.521  -5.945   4.099  1.00 10.00      B   
ATOM   5042  C   LEU   478     -14.153  -5.760  -0.031  1.00 10.00      B   
ATOM   5043  O   LEU   478     -13.071  -5.722  -0.618  1.00 10.00      B   
ATOM   5044  N   ILE   479     -15.063  -6.707  -0.241  1.00 10.00      B   
ATOM   5045  HN  ILE   479     -15.911  -6.666   0.251  1.00 10.00      B   
ATOM   5046  CA  ILE   479     -14.842  -7.805  -1.179  1.00 10.00      B   
ATOM   5047  CB  ILE   479     -15.987  -8.840  -1.119  1.00 10.00      B   
ATOM   5048  CG1 ILE   479     -16.155  -9.362   0.312  1.00 10.00      B   
ATOM   5049  CG2 ILE   479     -15.713  -9.995  -2.073  1.00 10.00      B   
ATOM   5050  CD1 ILE   479     -17.428 -10.151   0.537  1.00 10.00      B   
ATOM   5051  C   ILE   479     -14.687  -7.284  -2.611  1.00 10.00      B   
ATOM   5052  O   ILE   479     -13.784  -7.703  -3.338  1.00 10.00      B   
ATOM   5053  N   ALA   480     -15.563  -6.365  -3.007  1.00 10.00      B   
ATOM   5054  HN  ALA   480     -16.277  -6.082  -2.391  1.00 10.00      B   
ATOM   5055  CA  ALA   480     -15.507  -5.783  -4.344  1.00 10.00      B   
ATOM   5056  CB  ALA   480     -16.705  -4.873  -4.582  1.00 10.00      B   
ATOM   5057  C   ALA   480     -14.202  -5.014  -4.531  1.00 10.00      B   
ATOM   5058  O   ALA   480     -13.602  -5.031  -5.606  1.00 10.00      B   
ATOM   5059  N   TYR   481     -13.758  -4.359  -3.462  1.00 10.00      B   
ATOM   5060  HN  TYR   481     -14.282  -4.388  -2.634  1.00 10.00      B   
ATOM   5061  CA  TYR   481     -12.520  -3.592  -3.485  1.00 10.00      B   
ATOM   5062  CB  TYR   481     -12.430  -2.701  -2.244  1.00 10.00      B   
ATOM   5063  CG  TYR   481     -12.859  -1.264  -2.459  1.00 10.00      B   
ATOM   5064  CD1 TYR   481     -12.874  -0.364  -1.401  1.00 10.00      B   
ATOM   5065  CD2 TYR   481     -13.244  -0.804  -3.714  1.00 10.00      B   
ATOM   5066  CE1 TYR   481     -13.259   0.950  -1.584  1.00 10.00      B   
ATOM   5067  CE2 TYR   481     -13.631   0.511  -3.906  1.00 10.00      B   
ATOM   5068  CZ  TYR   481     -13.636   1.382  -2.837  1.00 10.00      B   
ATOM   5069  OH  TYR   481     -14.018   2.691  -3.022  1.00 10.00      B   
ATOM   5070  HH  TYR   481     -13.246   3.260  -2.933  1.00 10.00      B   
ATOM   5071  C   TYR   481     -11.306  -4.519  -3.538  1.00 10.00      B   
ATOM   5072  O   TYR   481     -10.247  -4.144  -4.042  1.00 10.00      B   
ATOM   5073  N   SER   482     -11.473  -5.738  -3.031  1.00 10.00      B   
ATOM   5074  HN  SER   482     -12.350  -5.985  -2.663  1.00 10.00      B   
ATOM   5075  CA  SER   482     -10.392  -6.722  -3.006  1.00 10.00      B   
ATOM   5076  CB  SER   482     -10.814  -7.962  -2.214  1.00 10.00      B   
ATOM   5077  OG  SER   482     -11.190  -7.617  -0.890  1.00 10.00      B   
ATOM   5078  HG  SER   482     -11.827  -6.893  -0.914  1.00 10.00      B   
ATOM   5079  C   SER   482      -9.951  -7.109  -4.417  1.00 10.00      B   
ATOM   5080  O   SER   482      -8.795  -7.471  -4.636  1.00 10.00      B   
ATOM   5081  N   VAL   483     -10.873  -7.011  -5.368  1.00 10.00      B   
ATOM   5082  HN  VAL   483     -11.773  -6.704  -5.129  1.00 10.00      B   
ATOM   5083  CA  VAL   483     -10.584  -7.344  -6.757  1.00 10.00      B   
ATOM   5084  CB  VAL   483     -11.870  -7.318  -7.616  1.00 10.00      B   
ATOM   5085  CG1 VAL   483     -11.589  -7.760  -9.044  1.00 10.00      B   
ATOM   5086  CG2 VAL   483     -12.951  -8.188  -6.992  1.00 10.00      B   
ATOM   5087  C   VAL   483      -9.568  -6.360  -7.337  1.00 10.00      B   
ATOM   5088  O   VAL   483      -8.706  -6.730  -8.137  1.00 10.00      B   
ATOM   5089  N   GLY   484      -9.654  -5.112  -6.890  1.00 10.00      B   
ATOM   5090  HN  GLY   484     -10.329  -4.890  -6.212  1.00 10.00      B   
ATOM   5091  CA  GLY   484      -8.759  -4.082  -7.375  1.00 10.00      B   
ATOM   5092  C   GLY   484      -7.333  -4.251  -6.896  1.00 10.00      B   
ATOM   5093  O   GLY   484      -6.402  -3.770  -7.538  1.00 10.00      B   
ATOM   5094  N   LEU   485      -7.159  -4.944  -5.776  1.00 10.00      B   
ATOM   5095  HN  LEU   485      -7.942  -5.322  -5.322  1.00 10.00      B   
ATOM   5096  CA  LEU   485      -5.833  -5.164  -5.210  1.00 10.00      B   
ATOM   5097  CB  LEU   485      -5.937  -5.932  -3.890  1.00 10.00      B   
ATOM   5098  CG  LEU   485      -4.618  -6.211  -3.165  1.00 10.00      B   
ATOM   5099  CD1 LEU   485      -4.034  -4.930  -2.590  1.00 10.00      B   
ATOM   5100  CD2 LEU   485      -4.811  -7.258  -2.078  1.00 10.00      B   
ATOM   5101  C   LEU   485      -4.931  -5.917  -6.183  1.00 10.00      B   
ATOM   5102  O   LEU   485      -3.746  -5.608  -6.311  1.00 10.00      B   
ATOM   5103  N   ILE   486      -5.505  -6.889  -6.879  1.00 10.00      B   
ATOM   5104  HN  ILE   486      -6.459  -7.068  -6.750  1.00 10.00      B   
ATOM   5105  CA  ILE   486      -4.756  -7.692  -7.837  1.00 10.00      B   
ATOM   5106  CB  ILE   486      -5.613  -8.838  -8.414  1.00 10.00      B   
ATOM   5107  CG1 ILE   486      -6.264  -9.637  -7.281  1.00 10.00      B   
ATOM   5108  CG2 ILE   486      -4.768  -9.747  -9.297  1.00 10.00      B   
ATOM   5109  CD1 ILE   486      -7.281 -10.655  -7.752  1.00 10.00      B   
ATOM   5110  C   ILE   486      -4.233  -6.829  -8.982  1.00 10.00      B   
ATOM   5111  O   ILE   486      -3.064  -6.914  -9.352  1.00 10.00      B   
ATOM   5112  N   GLY   487      -5.099  -5.989  -9.531  1.00 10.00      B   
ATOM   5113  HN  GLY   487      -6.018  -5.957  -9.196  1.00 10.00      B   
ATOM   5114  CA  GLY   487      -4.698  -5.128 -10.626  1.00 10.00      B   
ATOM   5115  C   GLY   487      -3.791  -3.997 -10.180  1.00 10.00      B   
ATOM   5116  O   GLY   487      -2.858  -3.627 -10.892  1.00 10.00      B   
ATOM   5117  N   LEU   488      -4.055  -3.466  -8.991  1.00 10.00      B   
ATOM   5118  HN  LEU   488      -4.802  -3.828  -8.463  1.00 10.00      B   
ATOM   5119  CA  LEU   488      -3.279  -2.358  -8.441  1.00 10.00      B   
ATOM   5120  CB  LEU   488      -3.827  -1.940  -7.073  1.00 10.00      B   
ATOM   5121  CG  LEU   488      -3.299  -0.618  -6.507  1.00 10.00      B   
ATOM   5122  CD1 LEU   488      -3.772   0.558  -7.353  1.00 10.00      B   
ATOM   5123  CD2 LEU   488      -3.725  -0.447  -5.056  1.00 10.00      B   
ATOM   5124  C   LEU   488      -1.791  -2.686  -8.335  1.00 10.00      B   
ATOM   5125  O   LEU   488      -0.942  -1.882  -8.731  1.00 10.00      B   
ATOM   5126  N   ILE   489      -1.471  -3.863  -7.808  1.00 10.00      B   
ATOM   5127  HN  ILE   489      -2.184  -4.473  -7.511  1.00 10.00      B   
ATOM   5128  CA  ILE   489      -0.074  -4.260  -7.652  1.00 10.00      B   
ATOM   5129  CB  ILE   489       0.118  -5.512  -6.772  1.00 10.00      B   
ATOM   5130  CG1 ILE   489      -0.597  -6.727  -7.367  1.00 10.00      B   
ATOM   5131  CG2 ILE   489      -0.360  -5.245  -5.351  1.00 10.00      B   
ATOM   5132  CD1 ILE   489      -0.170  -8.044  -6.759  1.00 10.00      B   
ATOM   5133  C   ILE   489       0.635  -4.432  -8.995  1.00 10.00      B   
ATOM   5134  O   ILE   489       1.825  -4.145  -9.109  1.00 10.00      B   
ATOM   5135  N   VAL   490      -0.099  -4.887 -10.009  1.00 10.00      B   
ATOM   5136  HN  VAL   490      -1.046  -5.102  -9.860  1.00 10.00      B   
ATOM   5137  CA  VAL   490       0.478  -5.073 -11.338  1.00 10.00      B   
ATOM   5138  CB  VAL   490      -0.464  -5.859 -12.282  1.00 10.00      B   
ATOM   5139  CG1 VAL   490       0.206  -6.117 -13.623  1.00 10.00      B   
ATOM   5140  CG2 VAL   490      -0.879  -7.176 -11.643  1.00 10.00      B   
ATOM   5141  C   VAL   490       0.820  -3.714 -11.946  1.00 10.00      B   
ATOM   5142  O   VAL   490       1.858  -3.547 -12.591  1.00 10.00      B   
ATOM   5143  N   VAL   491      -0.048  -2.736 -11.705  1.00 10.00      B   
ATOM   5144  HN  VAL   491      -0.850  -2.933 -11.173  1.00 10.00      B   
ATOM   5145  CA  VAL   491       0.159  -1.381 -12.207  1.00 10.00      B   
ATOM   5146  CB  VAL   491      -1.043  -0.461 -11.881  1.00 10.00      B   
ATOM   5147  CG1 VAL   491      -0.768   0.974 -12.312  1.00 10.00      B   
ATOM   5148  CG2 VAL   491      -2.309  -0.976 -12.548  1.00 10.00      B   
ATOM   5149  C   VAL   491       1.431  -0.793 -11.599  1.00 10.00      B   
ATOM   5150  O   VAL   491       2.195  -0.103 -12.273  1.00 10.00      B   
ATOM   5151  N   LYS   492       1.669  -1.117 -10.331  1.00 10.00      B   
ATOM   5152  HN  LYS   492       1.036  -1.705  -9.864  1.00 10.00      B   
ATOM   5153  CA  LYS   492       2.841  -0.625  -9.611  1.00 10.00      B   
ATOM   5154  CB  LYS   492       2.736  -0.958  -8.120  1.00 10.00      B   
ATOM   5155  CG  LYS   492       1.603  -0.243  -7.401  1.00 10.00      B   
ATOM   5156  CD  LYS   492       1.465  -0.724  -5.966  1.00 10.00      B   
ATOM   5157  CE  LYS   492       0.394   0.056  -5.220  1.00 10.00      B   
ATOM   5158  NZ  LYS   492       0.776   1.479  -5.025  1.00 10.00      B   
ATOM   5159  HZ1 LYS   492       0.878   1.955  -5.944  1.00 10.00      B   
ATOM   5160  HZ2 LYS   492       1.680   1.540  -4.518  1.00 10.00      B   
ATOM   5161  HZ3 LYS   492       0.046   1.974  -4.471  1.00 10.00      B   
ATOM   5162  C   LYS   492       4.140  -1.180 -10.191  1.00 10.00      B   
ATOM   5163  O   LYS   492       5.226  -0.682  -9.895  1.00 10.00      B   
ATOM   5164  N   VAL   493       4.032  -2.217 -11.008  1.00 10.00      B   
ATOM   5165  HN  VAL   493       3.144  -2.590 -11.194  1.00 10.00      B   
ATOM   5166  CA  VAL   493       5.201  -2.817 -11.631  1.00 10.00      B   
ATOM   5167  CB  VAL   493       5.132  -4.362 -11.591  1.00 10.00      B
[truncated: 98,950 more chars]
