# Supplementary material for: Large-scale discovery of protein interactions at residue resolution using co-evolution calculated from genomic sequences
Source: Nat Commun. 2021 Mar 2;12:1396. doi: 10.1038/s41467-021-21636-z (PMC7925567; doi:10.1038/s41467-021-21636-z)
Supplement: Supplementary file 13 — Supplementary Data 11 [file 41467_2021_21636_MOESM13_ESM.zip › supplementary_prediction/addtl_membrane013341_UUP_MURJ/models/haddock_top_7_haddock_24w.pdb]

REMARK FILENAME="haddock_24w.pdb0"
REMARK ===============================================================
REMARK HADDOCK run for haddock
REMARK initial structure: haddock_24.pdb
REMARK final NOE weights: unambig 50 amb: 50
REMARK ===============================================================
REMARK            total,bonds,angles,improper,dihe,vdw,elec,air,cdih,coup,rdcs,vean,dani,xpcs,rg
REMARK energies: 107.623, 0, 0, 0, 0, -82.8695, -112.853, 303.345, 0, 0, 0, 0, 0, 0, 0
REMARK ===============================================================
REMARK            bonds,angles,impropers,dihe,air,cdih,coup,rdcs,vean,dani,xpcs
REMARK rms-dev.: 0,0,0,0,16.2968,0,0, 0, 0, 0, 0
REMARK ===============================================================
REMARK               air,cdih,coup,rdcs,vean,dani,xpcs
REMARK               >0.3,>5,>1,>0,>5,>0.2,>0.2
REMARK violations.: 3, 0, 0, 0, 0, 0, 0
REMARK ===============================================================
REMARK                        CVpartition#,violations,rms
REMARK AIRs cross-validation: 2, 0, NaN
REMARK ===============================================================
REMARK NCS energy: 0
REMARK ===============================================================
REMARK Symmetry energy: 0
REMARK ===============================================================
REMARK Desolvation energy: -43.1689
REMARK Internal energy free molecules: 75274.6
REMARK Internal energy complex: -25399
REMARK Binding energy: -100912
REMARK ===============================================================
REMARK buried surface area: 3033.95
REMARK ===============================================================
REMARK water - chain1: 0 0 0
REMARK water - chain2: 0 0 0
REMARK water - chain3: 0 0 0
REMARK water - chain4: 0 0 0
REMARK water - chain5: 0 0 0
REMARK water - chain6: 0 0 0
REMARK ===============================================================
REMARK water - water: 0 0 0
REMARK ===============================================================
REMARK DATE:05-Aug-2020  12:08:01       created by user: he47
REMARK VERSION:1.3
ATOM      1  CB  LYS   551      23.354  21.004  18.687  1.00 10.00      A   
ATOM      2  CG  LYS   551      24.043  20.284  17.544  1.00 10.00      A   
ATOM      3  CD  LYS   551      25.040  19.257  18.053  1.00 10.00      A   
ATOM      4  CE  LYS   551      25.541  18.381  16.917  1.00 10.00      A   
ATOM      5  NZ  LYS   551      26.628  17.469  17.350  1.00 10.00      A   
ATOM      6  HZ1 LYS   551      26.921  16.863  16.555  1.00 10.00      A   
ATOM      7  HZ2 LYS   551      26.300  16.868  18.129  1.00 10.00      A   
ATOM      8  HZ3 LYS   551      27.450  18.018  17.675  1.00 10.00      A   
ATOM      9  C   LYS   551      21.333  22.301  19.389  1.00 10.00      A   
ATOM     10  O   LYS   551      21.526  23.291  20.095  1.00 10.00      A   
ATOM     11  N   LYS   551      22.868  23.221  17.688  1.00 10.00      A   
ATOM     12  HT1 LYS   551      22.118  23.827  17.280  1.00 10.00      A   
ATOM     13  HT2 LYS   551      23.557  22.995  16.945  1.00 10.00      A   
ATOM     14  HT3 LYS   551      23.349  23.749  18.444  1.00 10.00      A   
ATOM     15  CA  LYS   551      22.269  21.982  18.235  1.00 10.00      A   
ATOM     16  N   ALA   552      20.315  21.461  19.558  1.00 10.00      A   
ATOM     17  HN  ALA   552      20.231  20.697  18.945  1.00 10.00      A   
ATOM     18  CA  ALA   552      19.325  21.619  20.621  1.00 10.00      A   
ATOM     19  CB  ALA   552      19.950  21.361  21.983  1.00 10.00      A   
ATOM     20  C   ALA   552      18.631  22.983  20.579  1.00 10.00      A   
ATOM     21  O   ALA   552      18.417  23.614  21.614  1.00 10.00      A   
ATOM     22  N   GLU   553      18.283  23.427  19.379  1.00 10.00      A   
ATOM     23  HN  GLU   553      18.485  22.880  18.591  1.00 10.00      A   
ATOM     24  CA  GLU   553      17.612  24.706  19.196  1.00 10.00      A   
ATOM     25  CB  GLU   553      18.351  25.541  18.152  1.00 10.00      A   
ATOM     26  CG  GLU   553      19.767  25.911  18.553  1.00 10.00      A   
ATOM     27  CD  GLU   553      20.773  25.630  17.459  1.00 10.00      A   
ATOM     28  OE1 GLU   553      20.713  24.540  16.851  1.00 10.00      A   
ATOM     29  OE2 GLU   553      21.646  26.487  17.216  1.00 10.00      A   
ATOM     30  C   GLU   553      16.177  24.485  18.742  1.00 10.00      A   
ATOM     31  O   GLU   553      15.468  25.429  18.382  1.00 10.00      A   
ATOM     32  N   THR   554      15.766  23.229  18.749  1.00 10.00      A   
ATOM     33  HN  THR   554      16.383  22.527  19.043  1.00 10.00      A   
ATOM     34  CA  THR   554      14.426  22.849  18.337  1.00 10.00      A   
ATOM     35  CB  THR   554      14.401  21.364  17.925  1.00 10.00      A   
ATOM     36  OG1 THR   554      15.551  20.705  18.482  1.00 10.00      A   
ATOM     37  HG1 THR   554      15.271  20.104  19.183  1.00 10.00      A   
ATOM     38  CG2 THR   554      14.446  21.234  16.411  1.00 10.00      A   
ATOM     39  C   THR   554      13.416  23.084  19.459  1.00 10.00      A   
ATOM     40  O   THR   554      13.694  22.796  20.624  1.00 10.00      A   
ATOM     41  N   VAL   555      12.256  23.626  19.099  1.00 10.00      A   
ATOM     42  HN  VAL   555      12.110  23.853  18.159  1.00 10.00      A   
ATOM     43  CA  VAL   555      11.193  23.897  20.061  1.00 10.00      A   
ATOM     44  CB  VAL   555      10.046  24.698  19.406  1.00 10.00      A   
ATOM     45  CG1 VAL   555       8.873  24.863  20.364  1.00 10.00      A   
ATOM     46  CG2 VAL   555      10.547  26.054  18.926  1.00 10.00      A   
ATOM     47  C   VAL   555      10.644  22.586  20.617  1.00 10.00      A   
ATOM     48  O   VAL   555       9.920  21.860  19.929  1.00 10.00      A   
ATOM     49  N   LYS   556      10.992  22.283  21.860  1.00 10.00      A   
ATOM     50  HN  LYS   556      11.562  22.903  22.364  1.00 10.00      A   
ATOM     51  CA  LYS   556      10.550  21.052  22.495  1.00 10.00      A   
ATOM     52  CB  LYS   556      11.636  20.486  23.414  1.00 10.00      A   
ATOM     53  CG  LYS   556      12.891  20.052  22.674  1.00 10.00      A   
ATOM     54  CD  LYS   556      13.931  19.474  23.620  1.00 10.00      A   
ATOM     55  CE  LYS   556      15.187  19.064  22.865  1.00 10.00      A   
ATOM     56  NZ  LYS   556      16.233  18.516  23.768  1.00 10.00      A   
ATOM     57  HZ1 LYS   556      15.847  17.728  24.326  1.00 10.00      A   
ATOM     58  HZ2 LYS   556      16.570  19.254  24.420  1.00 10.00      A   
ATOM     59  HZ3 LYS   556      17.040  18.168  23.212  1.00 10.00      A   
ATOM     60  C   LYS   556       9.233  21.230  23.244  1.00 10.00      A   
ATOM     61  O   LYS   556       9.195  21.168  24.469  1.00 10.00      A   
ATOM     62  N   ARG   557       8.163  21.468  22.486  1.00 10.00      A   
ATOM     63  HN  ARG   557       8.283  21.537  21.515  1.00 10.00      A   
ATOM     64  CA  ARG   557       6.816  21.635  23.041  1.00 10.00      A   
ATOM     65  CB  ARG   557       6.330  20.348  23.709  1.00 10.00      A   
ATOM     66  CG  ARG   557       6.011  19.219  22.744  1.00 10.00      A   
ATOM     67  CD  ARG   557       5.360  18.056  23.472  1.00 10.00      A   
ATOM     68  NE  ARG   557       4.200  18.495  24.246  1.00 10.00      A   
ATOM     69  HE  ARG   557       3.864  19.411  24.074  1.00 10.00      A   
ATOM     70  CZ  ARG   557       3.562  17.741  25.137  1.00 10.00      A   
ATOM     71  NH1 ARG   557       3.959  16.496  25.366  1.00 10.00      A   
ATOM     72 HH11 ARG   557       4.775  16.101  24.847  1.00 10.00      A   
ATOM     73 HH12 ARG   557       3.457  15.907  26.062  1.00 10.00      A   
ATOM     74  NH2 ARG   557       2.538  18.248  25.816  1.00 10.00      A   
ATOM     75 HH21 ARG   557       2.240  19.243  25.647  1.00 10.00      A   
ATOM     76 HH22 ARG   557       2.027  17.670  26.521  1.00 10.00      A   
ATOM     77  C   ARG   557       6.704  22.813  24.008  1.00 10.00      A   
ATOM     78  O   ARG   557       5.837  22.822  24.884  1.00 10.00      A   
ATOM     79  N   SER   558       7.565  23.802  23.843  1.00 10.00      A   
ATOM     80  HN  SER   558       8.240  23.739  23.135  1.00 10.00      A   
ATOM     81  CA  SER   558       7.554  24.972  24.704  1.00 10.00      A   
ATOM     82  CB  SER   558       8.916  25.658  24.644  1.00 10.00      A   
ATOM     83  OG  SER   558       9.722  25.060  23.640  1.00 10.00      A   
ATOM     84  HG  SER   558      10.336  25.721  23.292  1.00 10.00      A   
ATOM     85  C   SER   558       6.435  25.941  24.320  1.00 10.00      A   
ATOM     86  O   SER   558       5.382  25.971  24.959  1.00 10.00      A   
ATOM     87  N   SER   559       6.652  26.716  23.266  1.00 10.00      A   
ATOM     88  HN  SER   559       7.505  26.646  22.784  1.00 10.00      A   
ATOM     89  CA  SER   559       5.658  27.680  22.813  1.00 10.00      A   
ATOM     90  CB  SER   559       6.340  28.972  22.356  1.00 10.00      A   
ATOM     91  OG  SER   559       7.261  29.429  23.332  1.00 10.00      A   
ATOM     92  HG  SER   559       7.068  29.004  24.177  1.00 10.00      A   
ATOM     93  C   SER   559       4.791  27.115  21.692  1.00 10.00      A   
ATOM     94  O   SER   559       3.938  27.812  21.143  1.00 10.00      A   
ATOM     95  N   SER   560       4.995  25.846  21.366  1.00 10.00      A   
ATOM     96  HN  SER   560       5.677  25.331  21.843  1.00 10.00      A   
ATOM     97  CA  SER   560       4.228  25.200  20.310  1.00 10.00      A   
ATOM     98  CB  SER   560       5.002  24.016  19.735  1.00 10.00      A   
ATOM     99  OG  SER   560       5.557  23.217  20.765  1.00 10.00      A   
ATOM    100  HG  SER   560       5.017  22.423  20.872  1.00 10.00      A   
ATOM    101  C   SER   560       2.849  24.762  20.798  1.00 10.00      A   
ATOM    102  O   SER   560       2.442  23.617  20.610  1.00 10.00      A   
ATOM    103  N   LYS   561       2.138  25.686  21.426  1.00 10.00      A   
ATOM    104  HN  LYS   561       2.521  26.582  21.541  1.00 10.00      A   
ATOM    105  CA  LYS   561       0.805  25.413  21.934  1.00 10.00      A   
ATOM    106  CB  LYS   561       0.729  25.722  23.432  1.00 10.00      A   
ATOM    107  CG  LYS   561      -0.600  25.364  24.076  1.00 10.00      A   
ATOM    108  CD  LYS   561      -0.501  25.365  25.593  1.00 10.00      A   
ATOM    109  CE  LYS   561      -0.209  26.755  26.133  1.00 10.00      A   
ATOM    110  NZ  LYS   561      -0.184  26.777  27.616  1.00 10.00      A   
ATOM    111  HZ1 LYS   561      -0.050  27.749  27.957  1.00 10.00      A   
ATOM    112  HZ2 LYS   561       0.596  26.187  27.970  1.00 10.00      A   
ATOM    113  HZ3 LYS   561      -1.080  26.409  27.994  1.00 10.00      A   
ATOM    114  C   LYS   561      -0.221  26.233  21.164  1.00 10.00      A   
ATOM    115  O   LYS   561      -1.268  25.729  20.763  1.00 10.00      A   
ATOM    116  N   LEU   562       0.095  27.500  20.952  1.00 10.00      A   
ATOM    117  HN  LEU   562       0.948  27.844  21.290  1.00 10.00      A   
ATOM    118  CA  LEU   562      -0.784  28.398  20.223  1.00 10.00      A   
ATOM    119  CB  LEU   562      -1.838  29.016  21.150  1.00 10.00      A   
ATOM    120  CG  LEU   562      -1.334  29.649  22.449  1.00 10.00      A   
ATOM    121  CD1 LEU   562      -1.278  31.164  22.326  1.00 10.00      A   
ATOM    122  CD2 LEU   562      -2.217  29.237  23.614  1.00 10.00      A   
ATOM    123  C   LEU   562       0.027  29.479  19.526  1.00 10.00      A   
ATOM    124  O   LEU   562       1.072  29.897  20.025  1.00 10.00      A   
ATOM    125  N   SER   563      -0.447  29.917  18.369  1.00 10.00      A   
ATOM    126  HN  SER   563      -1.292  29.551  18.027  1.00 10.00      A   
ATOM    127  CA  SER   563       0.237  30.948  17.604  1.00 10.00      A   
ATOM    128  CB  SER   563       0.981  30.333  16.415  1.00 10.00      A   
ATOM    129  OG  SER   563       1.911  29.349  16.833  1.00 10.00      A   
ATOM    130  HG  SER   563       2.495  29.134  16.093  1.00 10.00      A   
ATOM    131  C   SER   563      -0.767  31.981  17.109  1.00 10.00      A   
ATOM    132  O   SER   563      -1.977  31.741  17.133  1.00 10.00      A   
ATOM    133  N   TYR   564      -0.266  33.126  16.665  1.00 10.00      A   
ATOM    134  HN  TYR   564       0.707  33.260  16.682  1.00 10.00      A   
ATOM    135  CA  TYR   564      -1.123  34.192  16.162  1.00 10.00      A   
ATOM    136  CB  TYR   564      -0.298  35.448  15.865  1.00 10.00      A   
ATOM    137  CG  TYR   564      -1.090  36.597  15.273  1.00 10.00      A   
ATOM    138  CD1 TYR   564      -2.016  37.297  16.035  1.00 10.00      A   
ATOM    139  CD2 TYR   564      -0.909  36.981  13.949  1.00 10.00      A   
ATOM    140  CE1 TYR   564      -2.739  38.343  15.497  1.00 10.00      A   
ATOM    141  CE2 TYR   564      -1.627  38.027  13.403  1.00 10.00      A   
ATOM    142  CZ  TYR   564      -2.542  38.704  14.181  1.00 10.00      A   
ATOM    143  OH  TYR   564      -3.264  39.746  13.642  1.00 10.00      A   
ATOM    144  HH  TYR   564      -3.552  39.508  12.752  1.00 10.00      A   
ATOM    145  C   TYR   564      -1.879  33.739  14.914  1.00 10.00      A   
ATOM    146  O   TYR   564      -3.107  33.823  14.852  1.00 10.00      A   
ATOM    147  N   LYS   565      -1.143  33.233  13.934  1.00 10.00      A   
ATOM    148  HN  LYS   565      -0.169  33.173  14.046  1.00 10.00      A   
ATOM    149  CA  LYS   565      -1.747  32.772  12.692  1.00 10.00      A   
ATOM    150  CB  LYS   565      -0.686  32.582  11.606  1.00 10.00      A   
ATOM    151  CG  LYS   565       0.034  33.874  11.246  1.00 10.00      A   
ATOM    152  CD  LYS   565       0.899  33.724  10.006  1.00 10.00      A   
ATOM    153  CE  LYS   565       1.505  35.062   9.609  1.00 10.00      A   
ATOM    154  NZ  LYS   565       2.230  34.994   8.313  1.00 10.00      A   
ATOM    155  HZ1 LYS   565       2.539  35.944   8.027  1.00 10.00      A   
ATOM    156  HZ2 LYS   565       1.609  34.610   7.572  1.00 10.00      A   
ATOM    157  HZ3 LYS   565       3.067  34.384   8.401  1.00 10.00      A   
ATOM    158  C   LYS   565      -2.562  31.500  12.903  1.00 10.00      A   
ATOM    159  O   LYS   565      -3.566  31.278  12.227  1.00 10.00      A   
ATOM    160  N   LEU   566      -2.137  30.676  13.855  1.00 10.00      A   
ATOM    161  HN  LEU   566      -1.331  30.903  14.363  1.00 10.00      A   
ATOM    162  CA  LEU   566      -2.846  29.438  14.157  1.00 10.00      A   
ATOM    163  CB  LEU   566      -2.039  28.553  15.107  1.00 10.00      A   
ATOM    164  CG  LEU   566      -0.854  27.799  14.501  1.00 10.00      A   
ATOM    165  CD1 LEU   566      -0.234  26.865  15.531  1.00 10.00      A   
ATOM    166  CD2 LEU   566      -1.287  27.025  13.266  1.00 10.00      A   
ATOM    167  C   LEU   566      -4.208  29.742  14.763  1.00 10.00      A   
ATOM    168  O   LEU   566      -5.204  29.102  14.431  1.00 10.00      A   
ATOM    169  N   GLN   567      -4.243  30.731  15.647  1.00 10.00      A   
ATOM    170  HN  GLN   567      -3.411  31.196  15.877  1.00 10.00      A   
ATOM    171  CA  GLN   567      -5.482  31.132  16.296  1.00 10.00      A   
ATOM    172  CB  GLN   567      -5.211  32.197  17.359  1.00 10.00      A   
ATOM    173  CG  GLN   567      -6.115  32.104  18.578  1.00 10.00      A   
ATOM    174  CD  GLN   567      -5.873  30.841  19.380  1.00 10.00      A   
ATOM    175  OE1 GLN   567      -5.007  30.807  20.255  1.00 10.00      A   
ATOM    176  NE2 GLN   567      -6.649  29.804  19.104  1.00 10.00      A   
ATOM    177 HE21 GLN   567      -7.334  29.909  18.406  1.00 10.00      A   
ATOM    178 HE22 GLN   567      -6.505  28.970  19.601  1.00 10.00      A   
ATOM    179  C   GLN   567      -6.466  31.667  15.264  1.00 10.00      A   
ATOM    180  O   GLN   567      -7.649  31.337  15.297  1.00 10.00      A   
ATOM    181  N   ARG   568      -5.956  32.478  14.338  1.00 10.00      A   
ATOM    182  HN  ARG   568      -5.002  32.696  14.373  1.00 10.00      A   
ATOM    183  CA  ARG   568      -6.774  33.059  13.279  1.00 10.00      A   
ATOM    184  CB  ARG   568      -5.922  33.931  12.357  1.00 10.00      A   
ATOM    185  CG  ARG   568      -5.548  35.282  12.941  1.00 10.00      A   
ATOM    186  CD  ARG   568      -6.612  36.329  12.646  1.00 10.00      A   
ATOM    187  NE  ARG   568      -7.601  36.451  13.718  1.00 10.00      A   
ATOM    188  HE  ARG   568      -7.707  35.677  14.334  1.00 10.00      A   
ATOM    189  CZ  ARG   568      -8.356  37.534  13.913  1.00 10.00      A   
ATOM    190  NH1 ARG   568      -8.232  38.588  13.118  1.00 10.00      A   
ATOM    191 HH11 ARG   568      -8.822  39.434  13.274  1.00 10.00      A   
ATOM    192 HH12 ARG   568      -7.548  38.576  12.330  1.00 10.00      A   
ATOM    193  NH2 ARG   568      -9.253  37.558  14.891  1.00 10.00      A   
ATOM    194 HH21 ARG   568      -9.841  38.409  15.043  1.00 10.00      A   
ATOM    195 HH22 ARG   568      -9.379  36.719  15.517  1.00 10.00      A   
ATOM    196  C   ARG   568      -7.466  31.968  12.473  1.00 10.00      A   
ATOM    197  O   ARG   568      -8.645  32.086  12.136  1.00 10.00      A   
ATOM    198  N   GLU   569      -6.730  30.899  12.181  1.00 10.00      A   
ATOM    199  HN  GLU   569      -5.795  30.865  12.477  1.00 10.00      A   
ATOM    200  CA  GLU   569      -7.279  29.778  11.431  1.00 10.00      A   
ATOM    201  CB  GLU   569      -6.185  28.767  11.079  1.00 10.00      A   
ATOM    202  CG  GLU   569      -5.188  29.264  10.047  1.00 10.00      A   
ATOM    203  CD  GLU   569      -5.858  29.746   8.777  1.00 10.00      A   
ATOM    204  OE1 GLU   569      -5.757  30.954   8.470  1.00 10.00      A   
ATOM    205  OE2 GLU   569      -6.483  28.921   8.077  1.00 10.00      A   
ATOM    206  C   GLU   569      -8.381  29.096  12.230  1.00 10.00      A   
ATOM    207  O   GLU   569      -9.434  28.769  11.693  1.00 10.00      A   
ATOM    208  N   LEU   570      -8.135  28.910  13.523  1.00 10.00      A   
ATOM    209  HN  LEU   570      -7.274  29.205  13.895  1.00 10.00      A   
ATOM    210  CA  LEU   570      -9.105  28.272  14.406  1.00 10.00      A   
ATOM    211  CB  LEU   570      -8.466  27.945  15.758  1.00 10.00      A   
ATOM    212  CG  LEU   570      -9.314  27.120  16.729  1.00 10.00      A   
ATOM    213  CD1 LEU   570      -9.711  25.791  16.106  1.00 10.00      A   
ATOM    214  CD2 LEU   570      -8.563  26.896  18.030  1.00 10.00      A   
ATOM    215  C   LEU   570     -10.342  29.151  14.590  1.00 10.00      A   
ATOM    216  O   LEU   570     -11.411  28.666  14.949  1.00 10.00      A   
ATOM    217  N   GLU   571     -10.187  30.445  14.346  1.00 10.00      A   
ATOM    218  HN  GLU   571      -9.300  30.778  14.093  1.00 10.00      A   
ATOM    219  CA  GLU   571     -11.295  31.384  14.465  1.00 10.00      A   
ATOM    220  CB  GLU   571     -10.776  32.816  14.593  1.00 10.00      A   
ATOM    221  CG  GLU   571     -10.063  33.108  15.900  1.00 10.00      A   
ATOM    222  CD  GLU   571      -9.443  34.488  15.920  1.00 10.00      A   
ATOM    223  OE1 GLU   571     -10.150  35.457  16.267  1.00 10.00      A   
ATOM    224  OE2 GLU   571      -8.248  34.620  15.586  1.00 10.00      A   
ATOM    225  C   GLU   571     -12.212  31.286  13.252  1.00 10.00      A   
ATOM    226  O   GLU   571     -13.437  31.281  13.382  1.00 10.00      A   
ATOM    227  N   GLN   572     -11.609  31.186  12.076  1.00 10.00      A   
ATOM    228  HN  GLN   572     -10.628  31.164  12.043  1.00 10.00      A   
ATOM    229  CA  GLN   572     -12.362  31.102  10.836  1.00 10.00      A   
ATOM    230  CB  GLN   572     -11.528  31.629   9.667  1.00 10.00      A   
ATOM    231  CG  GLN   572     -11.216  33.115   9.761  1.00 10.00      A   
ATOM    232  CD  GLN   572     -12.417  33.975   9.434  1.00 10.00      A   
ATOM    233  OE1 GLN   572     -13.213  33.638   8.556  1.00 10.00      A   
ATOM    234  NE2 GLN   572     -12.569  35.084  10.144  1.00 10.00      A   
ATOM    235 HE21 GLN   572     -11.905  35.286  10.838  1.00 10.00      A   
ATOM    236 HE22 GLN   572     -13.336  35.660   9.944  1.00 10.00      A   
ATOM    237  C   GLN   572     -12.850  29.684  10.560  1.00 10.00      A   
ATOM    238  O   GLN   572     -13.801  29.490   9.800  1.00 10.00      A   
ATOM    239  N   LEU   573     -12.205  28.697  11.185  1.00 10.00      A   
ATOM    240  HN  LEU   573     -11.444  28.917  11.770  1.00 10.00      A   
ATOM    241  CA  LEU   573     -12.580  27.292  11.008  1.00 10.00      A   
ATOM    242  CB  LEU   573     -11.713  26.351  11.851  1.00 10.00      A   
ATOM    243  CG  LEU   573     -10.441  25.827  11.182  1.00 10.00      A   
ATOM    244  CD1 LEU   573      -9.650  24.951  12.142  1.00 10.00      A   
ATOM    245  CD2 LEU   573     -10.776  25.064   9.909  1.00 10.00      A   
ATOM    246  C   LEU   573     -14.077  27.029  11.236  1.00 10.00      A   
ATOM    247  O   LEU   573     -14.733  26.471  10.360  1.00 10.00      A   
ATOM    248  N   PRO   574     -14.648  27.422  12.402  1.00 10.00      A   
ATOM    249  CA  PRO   574     -16.075  27.209  12.690  1.00 10.00      A   
ATOM    250  CB  PRO   574     -16.293  27.959  14.008  1.00 10.00      A   
ATOM    251  CG  PRO   574     -14.954  27.949  14.655  1.00 10.00      A   
ATOM    252  CD  PRO   574     -13.965  28.075  13.534  1.00 10.00      A   
ATOM    253  C   PRO   574     -16.977  27.781  11.598  1.00 10.00      A   
ATOM    254  O   PRO   574     -17.992  27.178  11.240  1.00 10.00      A   
ATOM    255  N   GLN   575     -16.590  28.930  11.054  1.00 10.00      A   
ATOM    256  HN  GLN   575     -15.758  29.349  11.362  1.00 10.00      A   
ATOM    257  CA  GLN   575     -17.362  29.572  10.001  1.00 10.00      A   
ATOM    258  CB  GLN   575     -16.881  31.004   9.764  1.00 10.00      A   
ATOM    259  CG  GLN   575     -16.706  31.827  11.032  1.00 10.00      A   
ATOM    260  CD  GLN   575     -16.800  33.319  10.771  1.00 10.00      A   
ATOM    261  OE1 GLN   575     -16.526  33.785   9.663  1.00 10.00      A   
ATOM    262  NE2 GLN   575     -17.184  34.077  11.788  1.00 10.00      A   
ATOM    263 HE21 GLN   575     -17.386  33.640  12.647  1.00 10.00      A   
ATOM    264 HE22 GLN   575     -17.252  35.044  11.644  1.00 10.00      A   
ATOM    265  C   GLN   575     -17.262  28.763   8.713  1.00 10.00      A   
ATOM    266  O   GLN   575     -18.265  28.533   8.032  1.00 10.00      A   
ATOM    267  N   LEU   576     -16.049  28.321   8.391  1.00 10.00      A   
ATOM    268  HN  LEU   576     -15.285  28.543   8.974  1.00 10.00      A   
ATOM    269  CA  LEU   576     -15.819  27.524   7.191  1.00 10.00      A   
ATOM    270  CB  LEU   576     -14.322  27.301   6.962  1.00 10.00      A   
ATOM    271  CG  LEU   576     -13.476  28.561   6.768  1.00 10.00      A   
ATOM    272  CD1 LEU   576     -12.002  28.205   6.649  1.00 10.00      A   
ATOM    273  CD2 LEU   576     -13.943  29.350   5.554  1.00 10.00      A   
ATOM    274  C   LEU   576     -16.544  26.186   7.288  1.00 10.00      A   
ATOM    275  O   LEU   576     -17.113  25.708   6.308  1.00 10.00      A   
ATOM    276  N   LEU   577     -16.533  25.599   8.481  1.00 10.00      A   
ATOM    277  HN  LEU   577     -16.057  26.036   9.224  1.00 10.00      A   
ATOM    278  CA  LEU   577     -17.195  24.322   8.717  1.00 10.00      A   
ATOM    279  CB  LEU   577     -17.007  23.879  10.170  1.00 10.00      A   
ATOM    280  CG  LEU   577     -15.614  23.371  10.550  1.00 10.00      A   
ATOM    281  CD1 LEU   577     -15.502  23.204  12.057  1.00 10.00      A   
ATOM    282  CD2 LEU   577     -15.312  22.060   9.844  1.00 10.00      A   
ATOM    283  C   LEU   577     -18.681  24.415   8.387  1.00 10.00      A   
ATOM    284  O   LEU   577     -19.237  23.538   7.728  1.00 10.00      A   
ATOM    285  N   GLU   578     -19.315  25.491   8.840  1.00 10.00      A   
ATOM    286  HN  GLU   578     -18.817  26.154   9.362  1.00 10.00      A   
ATOM    287  CA  GLU   578     -20.734  25.707   8.585  1.00 10.00      A   
ATOM    288  CB  GLU   578     -21.266  26.855   9.439  1.00 10.00      A   
ATOM    289  CG  GLU   578     -21.089  26.642  10.929  1.00 10.00      A   
ATOM    290  CD  GLU   578     -21.751  27.722  11.751  1.00 10.00      A   
ATOM    291  OE1 GLU   578     -21.548  28.919  11.452  1.00 10.00      A   
ATOM    292  OE2 GLU   578     -22.473  27.381  12.709  1.00 10.00      A   
ATOM    293  C   GLU   578     -20.967  26.006   7.111  1.00 10.00      A   
ATOM    294  O   GLU   578     -22.001  25.647   6.549  1.00 10.00      A   
ATOM    295  N   ASP   579     -20.000  26.670   6.490  1.00 10.00      A   
ATOM    296  HN  ASP   579     -19.201  26.934   6.994  1.00 10.00      A   
ATOM    297  CA  ASP   579     -20.093  27.012   5.078  1.00 10.00      A   
ATOM    298  CB  ASP   579     -18.951  27.948   4.676  1.00 10.00      A   
ATOM    299  CG  ASP   579     -19.026  28.372   3.223  1.00 10.00      A   
ATOM    300  OD1 ASP   579     -19.899  29.201   2.885  1.00 10.00      A   
ATOM    301  OD2 ASP   579     -18.206  27.890   2.415  1.00 10.00      A   
ATOM    302  C   ASP   579     -20.058  25.744   4.237  1.00 10.00      A   
ATOM    303  O   ASP   579     -20.906  25.539   3.368  1.00 10.00      A   
ATOM    304  N   LEU   580     -19.091  24.882   4.528  1.00 10.00      A   
ATOM    305  HN  LEU   580     -18.451  25.105   5.244  1.00 10.00      A   
ATOM    306  CA  LEU   580     -18.943  23.624   3.814  1.00 10.00      A   
ATOM    307  CB  LEU   580     -17.668  22.906   4.260  1.00 10.00      A   
ATOM    308  CG  LEU   580     -16.353  23.592   3.889  1.00 10.00      A   
ATOM    309  CD1 LEU   580     -15.212  23.057   4.737  1.00 10.00      A   
ATOM    310  CD2 LEU   580     -16.055  23.406   2.409  1.00 10.00      A   
ATOM    311  C   LEU   580     -20.156  22.732   4.042  1.00 10.00      A   
ATOM    312  O   LEU   580     -20.659  22.105   3.112  1.00 10.00      A   
ATOM    313  N   GLU   581     -20.630  22.703   5.283  1.00 10.00      A   
ATOM    314  HN  GLU   581     -20.184  23.237   5.975  1.00 10.00      A   
ATOM    315  CA  GLU   581     -21.788  21.902   5.651  1.00 10.00      A   
ATOM    316  CB  GLU   581     -22.038  22.011   7.158  1.00 10.00      A   
ATOM    317  CG  GLU   581     -23.103  21.071   7.699  1.00 10.00      A   
ATOM    318  CD  GLU   581     -23.131  21.053   9.214  1.00 10.00      A   
ATOM    319  OE1 GLU   581     -24.006  21.717   9.809  1.00 10.00      A   
ATOM    320  OE2 GLU   581     -22.268  20.379   9.818  1.00 10.00      A   
ATOM    321  C   GLU   581     -23.018  22.356   4.872  1.00 10.00      A   
ATOM    322  O   GLU   581     -23.711  21.543   4.258  1.00 10.00      A   
ATOM    323  N   ALA   582     -23.271  23.661   4.880  1.00 10.00      A   
ATOM    324  HN  ALA   582     -22.675  24.263   5.381  1.00 10.00      A   
ATOM    325  CA  ALA   582     -24.413  24.221   4.172  1.00 10.00      A   
ATOM    326  CB  ALA   582     -24.574  25.698   4.495  1.00 10.00      A   
ATOM    327  C   ALA   582     -24.283  24.013   2.667  1.00 10.00      A   
ATOM    328  O   ALA   582     -25.268  23.711   1.989  1.00 10.00      A   
ATOM    329  N   LYS   583     -23.063  24.164   2.152  1.00 10.00      A   
ATOM    330  HN  LYS   583     -22.318  24.402   2.749  1.00 10.00      A   
ATOM    331  CA  LYS   583     -22.805  23.989   0.726  1.00 10.00      A   
ATOM    332  CB  LYS   583     -21.364  24.375   0.372  1.00 10.00      A   
ATOM    333  CG  LYS   583     -20.991  24.075  -1.072  1.00 10.00      A   
ATOM    334  CD  LYS   583     -19.524  24.348  -1.349  1.00 10.00      A   
ATOM    335  CE  LYS   583     -19.104  23.736  -2.673  1.00 10.00      A   
ATOM    336  NZ  LYS   583     -17.824  24.295  -3.180  1.00 10.00      A   
ATOM    337  HZ1 LYS   583     -17.882  25.331  -3.224  1.00 10.00      A   
ATOM    338  HZ2 LYS   583     -17.626  23.926  -4.139  1.00 10.00      A   
ATOM    339  HZ3 LYS   583     -17.041  24.028  -2.549  1.00 10.00      A   
ATOM    340  C   LYS   583     -23.069  22.551   0.315  1.00 10.00      A   
ATOM    341  O   LYS   583     -23.742  22.294  -0.683  1.00 10.00      A   
ATOM    342  N   LEU   584     -22.534  21.616   1.097  1.00 10.00      A   
ATOM    343  HN  LEU   584     -21.998  21.891   1.876  1.00 10.00      A   
ATOM    344  CA  LEU   584     -22.717  20.200   0.829  1.00 10.00      A   
ATOM    345  CB  LEU   584     -22.020  19.350   1.897  1.00 10.00      A   
ATOM    346  CG  LEU   584     -22.099  17.832   1.707  1.00 10.00      A   
ATOM    347  CD1 LEU   584     -21.339  17.404   0.462  1.00 10.00      A   
ATOM    348  CD2 LEU   584     -21.578  17.103   2.936  1.00 10.00      A   
ATOM    349  C   LEU   584     -24.201  19.869   0.781  1.00 10.00      A   
ATOM    350  O   LEU   584     -24.671  19.225  -0.153  1.00 10.00      A   
ATOM    351  N   GLU   585     -24.936  20.348   1.777  1.00 10.00      A   
ATOM    352  HN  GLU   585     -24.500  20.875   2.484  1.00 10.00      A   
ATOM    353  CA  GLU   585     -26.371  20.111   1.854  1.00 10.00      A   
ATOM    354  CB  GLU   585     -26.939  20.719   3.135  1.00 10.00      A   
ATOM    355  CG  GLU   585     -28.426  20.487   3.330  1.00 10.00      A   
ATOM    356  CD  GLU   585     -29.039  21.505   4.261  1.00 10.00      A   
ATOM    357  OE1 GLU   585     -29.042  21.269   5.488  1.00 10.00      A   
ATOM    358  OE2 GLU   585     -29.508  22.553   3.765  1.00 10.00      A   
ATOM    359  C   GLU   585     -27.087  20.692   0.638  1.00 10.00      A   
ATOM    360  O   GLU   585     -27.967  20.051   0.065  1.00 10.00      A   
ATOM    361  N   ALA   586     -26.694  21.900   0.245  1.00 10.00      A   
ATOM    362  HN  ALA   586     -25.979  22.354   0.745  1.00 10.00      A   
ATOM    363  CA  ALA   586     -27.292  22.573  -0.907  1.00 10.00      A   
ATOM    364  CB  ALA   586     -26.706  23.968  -1.072  1.00 10.00      A   
ATOM    365  C   ALA   586     -27.099  21.757  -2.182  1.00 10.00      A   
ATOM    366  O   ALA   586     -28.013  21.636  -3.002  1.00 10.00      A   
ATOM    367  N   LEU   587     -25.911  21.193  -2.340  1.00 10.00      A   
ATOM    368  HN  LEU   587     -25.217  21.337  -1.658  1.00 10.00      A   
ATOM    369  CA  LEU   587     -25.604  20.380  -3.509  1.00 10.00      A   
ATOM    370  CB  LEU   587     -24.094  20.166  -3.638  1.00 10.00      A   
ATOM    371  CG  LEU   587     -23.236  21.432  -3.715  1.00 10.00      A   
ATOM    372  CD1 LEU   587     -21.761  21.078  -3.802  1.00 10.00      A   
ATOM    373  CD2 LEU   587     -23.652  22.300  -4.894  1.00 10.00      A   
ATOM    374  C   LEU   587     -26.334  19.039  -3.443  1.00 10.00      A   
ATOM    375  O   LEU   587     -26.825  18.538  -4.457  1.00 10.00      A   
ATOM    376  N   GLN   588     -26.417  18.475  -2.240  1.00 10.00      A   
ATOM    377  HN  GLN   588     -26.004  18.931  -1.473  1.00 10.00      A   
ATOM    378  CA  GLN   588     -27.090  17.195  -2.024  1.00 10.00      A   
ATOM    379  CB  GLN   588     -27.042  16.794  -0.549  1.00 10.00      A   
ATOM    380  CG  GLN   588     -25.687  16.305  -0.070  1.00 10.00      A   
ATOM    381  CD  GLN   588     -25.696  15.947   1.404  1.00 10.00      A   
ATOM    382  OE1 GLN   588     -26.506  16.462   2.177  1.00 10.00      A   
ATOM    383  NE2 GLN   588     -24.790  15.071   1.806  1.00 10.00      A   
ATOM    384 HE21 GLN   588     -24.169  14.705   1.136  1.00 10.00      A   
ATOM    385 HE22 GLN   588     -24.768  14.828   2.758  1.00 10.00      A   
ATOM    386  C   GLN   588     -28.541  17.243  -2.487  1.00 10.00      A   
ATOM    387  O   GLN   588     -29.047  16.280  -3.061  1.00 10.00      A   
ATOM    388  N   THR   589     -29.211  18.360  -2.226  1.00 10.00      A   
ATOM    389  HN  THR   589     -28.764  19.091  -1.743  1.00 10.00      A   
ATOM    390  CA  THR   589     -30.602  18.518  -2.622  1.00 10.00      A   
ATOM    391  CB  THR   589     -31.217  19.800  -2.031  1.00 10.00      A   
ATOM    392  OG1 THR   589     -30.170  20.714  -1.670  1.00 10.00      A   
ATOM    393  HG1 THR   589     -29.708  21.011  -2.469  1.00 10.00      A   
ATOM    394  CG2 THR   589     -32.037  19.466  -0.795  1.00 10.00      A   
ATOM    395  C   THR   589     -30.758  18.515  -4.141  1.00 10.00      A   
ATOM    396  O   THR   589     -31.759  18.032  -4.671  1.00 10.00      A   
ATOM    397  N   GLN   590     -29.755  19.032  -4.838  1.00 10.00      A   
ATOM    398  HN  GLN   590     -28.969  19.378  -4.365  1.00 10.00      A   
ATOM    399  CA  GLN   590     -29.789  19.084  -6.290  1.00 10.00      A   
ATOM    400  CB  GLN   590     -28.753  20.077  -6.819  1.00 10.00      A   
ATOM    401  CG  GLN   590     -28.991  21.516  -6.380  1.00 10.00      A   
ATOM    402  CD  GLN   590     -28.092  22.505  -7.101  1.00 10.00      A   
ATOM    403  OE1 GLN   590     -26.973  22.175  -7.493  1.00 10.00      A   
ATOM    404  NE2 GLN   590     -28.575  23.724  -7.289  1.00 10.00      A   
ATOM    405 HE21 GLN   590     -29.476  23.925  -6.958  1.00 10.00      A   
ATOM    406 HE22 GLN   590     -28.011  24.377  -7.757  1.00 10.00      A   
ATOM    407  C   GLN   590     -29.554  17.696  -6.879  1.00 10.00      A   
ATOM    408  O   GLN   590     -30.292  17.250  -7.754  1.00 10.00      A   
ATOM    409  N   VAL   591     -28.541  17.004  -6.362  1.00 10.00      A   
ATOM    410  HN  VAL   591     -28.003  17.411  -5.645  1.00 10.00      A   
ATOM    411  CA  VAL   591     -28.199  15.659  -6.833  1.00 10.00      A   
ATOM    412  CB  VAL   591     -26.820  15.199  -6.299  1.00 10.00      A   
ATOM    413  CG1 VAL   591     -26.349  13.938  -7.011  1.00 10.00      A   
ATOM    414  CG2 VAL   591     -25.786  16.306  -6.450  1.00 10.00      A   
ATOM    415  C   VAL   591     -29.277  14.643  -6.436  1.00 10.00      A   
ATOM    416  O   VAL   591     -29.328  13.528  -6.959  1.00 10.00      A   
ATOM    417  N   ALA   592     -30.144  15.038  -5.514  1.00 10.00      A   
ATOM    418  HN  ALA   592     -30.059  15.938  -5.135  1.00 10.00      A   
ATOM    419  CA  ALA   592     -31.218  14.171  -5.053  1.00 10.00      A   
ATOM    420  CB  ALA   592     -31.673  14.573  -3.659  1.00 10.00      A   
ATOM    421  C   ALA   592     -32.395  14.195  -6.023  1.00 10.00      A   
ATOM    422  O   ALA   592     -33.344  13.422  -5.883  1.00 10.00      A   
ATOM    423  N   ASP   593     -32.333  15.085  -7.004  1.00 10.00      A   
ATOM    424  HN  ASP   593     -31.548  15.673  -7.073  1.00 10.00      A   
ATOM    425  CA  ASP   593     -33.394  15.199  -7.992  1.00 10.00      A   
ATOM    426  CB  ASP   593     -33.798  16.664  -8.187  1.00 10.00      A   
ATOM    427  CG  ASP   593     -35.151  16.816  -8.856  1.00 10.00      A   
ATOM    428  OD1 ASP   593     -35.305  16.377 -10.015  1.00 10.00      A   
ATOM    429  OD2 ASP   593     -36.074  17.371  -8.225  1.00 10.00      A   
ATOM    430  C   ASP   593     -32.944  14.592  -9.315  1.00 10.00      A   
ATOM    431  O   ASP   593     -31.818  14.811  -9.757  1.00 10.00      A   
ATOM    432  N   ALA   594     -33.826  13.829  -9.945  1.00 10.00      A   
ATOM    433  HN  ALA   594     -34.712  13.696  -9.544  1.00 10.00      A   
ATOM    434  CA  ALA   594     -33.517  13.180 -11.214  1.00 10.00      A   
ATOM    435  CB  ALA   594     -34.623  12.214 -11.604  1.00 10.00      A   
ATOM    436  C   ALA   594     -33.276  14.195 -12.330  1.00 10.00      A   
ATOM    437  O   ALA   594     -32.585  13.902 -13.307  1.00 10.00      A   
ATOM    438  N   SER   595     -33.829  15.395 -12.173  1.00 10.00      A   
ATOM    439  HN  SER   595     -34.354  15.582 -11.360  1.00 10.00      A   
ATOM    440  CA  SER   595     -33.675  16.447 -13.172  1.00 10.00      A   
ATOM    441  CB  SER   595     -34.667  17.580 -12.902  1.00 10.00      A   
ATOM    442  OG  SER   595     -35.913  17.057 -12.459  1.00 10.00      A   
ATOM    443  HG  SER   595     -35.862  16.886 -11.500  1.00 10.00      A   
ATOM    444  C   SER   595     -32.241  16.978 -13.197  1.00 10.00      A   
ATOM    445  O   SER   595     -31.835  17.674 -14.129  1.00 10.00      A   
ATOM    446  N   PHE   596     -31.474  16.642 -12.166  1.00 10.00      A   
ATOM    447  HN  PHE   596     -31.857  16.097 -11.444  1.00 10.00      A   
ATOM    448  CA  PHE   596     -30.084  17.063 -12.074  1.00 10.00      A   
ATOM    449  CB  PHE   596     -29.520  16.702 -10.695  1.00 10.00      A   
ATOM    450  CG  PHE   596     -28.032  16.860 -10.562  1.00 10.00      A   
ATOM    451  CD1 PHE   596     -27.477  18.099 -10.291  1.00 10.00      A   
ATOM    452  CD2 PHE   596     -27.190  15.768 -10.705  1.00 10.00      A   
ATOM    453  CE1 PHE   596     -26.109  18.246 -10.167  1.00 10.00      A   
ATOM    454  CE2 PHE   596     -25.824  15.908 -10.583  1.00 10.00      A   
ATOM    455  CZ  PHE   596     -25.281  17.149 -10.313  1.00 10.00      A   
ATOM    456  C   PHE   596     -29.265  16.382 -13.163  1.00 10.00      A   
ATOM    457  O   PHE   596     -28.345  16.972 -13.731  1.00 10.00      A   
ATOM    458  N   PHE   597     -29.631  15.141 -13.464  1.00 10.00      A   
ATOM    459  HN  PHE   597     -30.395  14.742 -12.992  1.00 10.00      A   
ATOM    460  CA  PHE   597     -28.936  14.352 -14.473  1.00 10.00      A   
ATOM    461  CB  PHE   597     -29.186  12.858 -14.250  1.00 10.00      A   
ATOM    462  CG  PHE   597     -28.902  12.401 -12.846  1.00 10.00      A   
ATOM    463  CD1 PHE   597     -29.939  12.176 -11.954  1.00 10.00      A   
ATOM    464  CD2 PHE   597     -27.600  12.203 -12.415  1.00 10.00      A   
ATOM    465  CE1 PHE   597     -29.684  11.761 -10.660  1.00 10.00      A   
ATOM    466  CE2 PHE   597     -27.337  11.788 -11.123  1.00 10.00      A   
ATOM    467  CZ  PHE   597     -28.381  11.567 -10.244  1.00 10.00      A   
ATOM    468  C   PHE   597     -29.352  14.754 -15.885  1.00 10.00      A   
ATOM    469  O   PHE   597     -28.799  14.261 -16.868  1.00 10.00      A   
ATOM    470  N   SER   598     -30.313  15.663 -15.980  1.00 10.00      A   
ATOM    471  HN  SER   598     -30.710  16.031 -15.160  1.00 10.00      A   
ATOM    472  CA  SER   598     -30.800  16.129 -17.268  1.00 10.00      A   
ATOM    473  CB  SER   598     -32.273  16.522 -17.149  1.00 10.00      A   
ATOM    474  OG  SER   598     -32.981  15.568 -16.371  1.00 10.00      A   
ATOM    475  HG  SER   598     -32.597  14.697 -16.507  1.00 10.00      A   
ATOM    476  C   SER   598     -29.967  17.304 -17.779  1.00 10.00      A   
ATOM    477  O   SER   598     -30.266  17.890 -18.820  1.00 10.00      A   
ATOM    478  N   GLN   599     -28.909  17.631 -17.052  1.00 10.00      A   
ATOM    479  HN  GLN   599     -28.707  17.111 -16.247  1.00 10.00      A   
ATOM    480  CA  GLN   599     -28.034  18.734 -17.423  1.00 10.00      A   
ATOM    481  CB  GLN   599     -27.604  19.507 -16.175  1.00 10.00      A   
ATOM    482  CG  GLN   599     -28.757  20.002 -15.319  1.00 10.00      A   
ATOM    483  CD  GLN   599     -28.284  20.691 -14.057  1.00 10.00      A   
ATOM    484  OE1 GLN   599     -28.125  21.911 -14.020  1.00 10.00      A   
ATOM    485  NE2 GLN   599     -28.042  19.912 -13.017  1.00 10.00      A   
ATOM    486 HE21 GLN   599     -28.182  18.946 -13.122  1.00 10.00      A   
ATOM    487 HE22 GLN   599     -27.737  20.331 -12.183  1.00 10.00      A   
ATOM    488  C   GLN   599     -26.802  18.218 -18.161  1.00 10.00      A   
ATOM    489  O   GLN   599     -26.399  17.068 -17.973  1.00 10.00      A   
ATOM    490  N   PRO   600     -26.200  19.057 -19.021  1.00 10.00      A   
ATOM    491  CA  PRO   600     -24.994  18.695 -19.784  1.00 10.00      A   
ATOM    492  CB  PRO   600     -24.655  19.983 -20.543  1.00 10.00      A   
ATOM    493  CG  PRO   600     -25.941  20.726 -20.617  1.00 10.00      A   
ATOM    494  CD  PRO   600     -26.663  20.419 -19.339  1.00 10.00      A   
ATOM    495  C   PRO   600     -23.835  18.312 -18.862  1.00 10.00      A   
ATOM    496  O   PRO   600     -23.856  18.623 -17.665  1.00 10.00      A   
ATOM    497  N   HIS   601     -22.821  17.653 -19.419  1.00 10.00      A   
ATOM    498  HN  HIS   601     -22.853  17.449 -20.381  1.00 10.00      A   
ATOM    499  CA  HIS   601     -21.665  17.213 -18.634  1.00 10.00      A   
ATOM    500  CB  HIS   601     -20.674  16.381 -19.469  1.00 10.00      A   
ATOM    501  CG  HIS   601     -19.794  17.162 -20.405  1.00 10.00      A   
ATOM    502  ND1 HIS   601     -20.140  17.437 -21.709  1.00 10.00      A   
ATOM    503  HD1 HIS   601     -20.982  17.175 -22.148  1.00 10.00      A   
ATOM    504  CD2 HIS   601     -18.572  17.719 -20.218  1.00 10.00      A   
ATOM    505  CE1 HIS   601     -19.172  18.127 -22.283  1.00 10.00      A   
ATOM    506  NE2 HIS   601     -18.212  18.313 -21.400  1.00 10.00      A   
ATOM    507  HE2 HIS   601     -17.383  18.818 -21.560  1.00 10.00      A   
ATOM    508  C   HIS   601     -20.963  18.364 -17.913  1.00 10.00      A   
ATOM    509  O   HIS   601     -20.464  18.193 -16.803  1.00 10.00      A   
ATOM    510  N   GLU   602     -20.952  19.535 -18.534  1.00 10.00      A   
ATOM    511  HN  GLU   602     -21.386  19.614 -19.418  1.00 10.00      A   
ATOM    512  CA  GLU   602     -20.307  20.711 -17.959  1.00 10.00      A   
ATOM    513  CB  GLU   602     -20.257  21.853 -18.980  1.00 10.00      A   
ATOM    514  CG  GLU   602     -19.666  21.476 -20.328  1.00 10.00      A   
ATOM    515  CD  GLU   602     -20.728  21.076 -21.329  1.00 10.00      A   
ATOM    516  OE1 GLU   602     -20.805  21.702 -22.407  1.00 10.00      A   
ATOM    517  OE2 GLU   602     -21.497  20.137 -21.038  1.00 10.00      A   
ATOM    518  C   GLU   602     -21.020  21.191 -16.697  1.00 10.00      A   
ATOM    519  O   GLU   602     -20.456  21.948 -15.907  1.00 10.00      A   
ATOM    520  N   GLN   603     -22.261  20.759 -16.516  1.00 10.00      A   
ATOM    521  HN  GLN   603     -22.661  20.158 -17.181  1.00 10.00      A   
ATOM    522  CA  GLN   603     -23.042  21.157 -15.352  1.00 10.00      A   
ATOM    523  CB  GLN   603     -24.425  21.644 -15.779  1.00 10.00      A   
ATOM    524  CG  GLN   603     -24.394  22.885 -16.654  1.00 10.00      A   
ATOM    525  CD  GLN   603     -25.728  23.167 -17.313  1.00 10.00      A   
ATOM    526  OE1 GLN   603     -26.786  22.848 -16.773  1.00 10.00      A   
ATOM    527  NE2 GLN   603     -25.689  23.762 -18.492  1.00 10.00      A   
ATOM    528 HE21 GLN   603     -24.810  23.984 -18.871  1.00 10.00      A   
ATOM    529 HE22 GLN   603     -26.539  23.965 -18.938  1.00 10.00      A   
ATOM    530  C   GLN   603     -23.163  20.023 -14.340  1.00 10.00      A   
ATOM    531  O   GLN   603     -23.086  20.251 -13.132  1.00 10.00      A   
ATOM    532  N   THR   604     -23.334  18.804 -14.836  1.00 10.00      A   
ATOM    533  HN  THR   604     -23.367  18.682 -15.809  1.00 10.00      A   
ATOM    534  CA  THR   604     -23.470  17.640 -13.968  1.00 10.00      A   
ATOM    535  CB  THR   604     -23.915  16.393 -14.756  1.00 10.00      A   
ATOM    536  OG1 THR   604     -23.380  16.445 -16.087  1.00 10.00      A   
ATOM    537  HG1 THR   604     -23.973  16.957 -16.651  1.00 10.00      A   
ATOM    538  CG2 THR   604     -25.431  16.312 -14.819  1.00 10.00      A   
ATOM    539  C   THR   604     -22.161  17.343 -13.243  1.00 10.00      A   
ATOM    540  O   THR   604     -22.118  17.276 -12.012  1.00 10.00      A   
ATOM    541  N   GLN   605     -21.092  17.198 -14.016  1.00 10.00      A   
ATOM    542  HN  GLN   605     -21.192  17.285 -14.991  1.00 10.00      A   
ATOM    543  CA  GLN   605     -19.772  16.908 -13.464  1.00 10.00      A   
ATOM    544  CB  GLN   605     -18.775  16.618 -14.587  1.00 10.00      A   
ATOM    545  CG  GLN   605     -19.233  15.546 -15.567  1.00 10.00      A   
ATOM    546  CD  GLN   605     -18.296  15.390 -16.749  1.00 10.00      A   
ATOM    547  OE1 GLN   605     -17.605  16.334 -17.140  1.00 10.00      A   
ATOM    548  NE2 GLN   605     -18.274  14.196 -17.334  1.00 10.00      A   
ATOM    549 HE21 GLN   605     -18.858  13.489 -16.973  1.00 10.00      A   
ATOM    550 HE22 GLN   605     -17.682  14.067 -18.103  1.00 10.00      A   
ATOM    551  C   GLN   605     -19.277  18.067 -12.605  1.00 10.00      A   
ATOM    552  O   GLN   605     -18.459  17.881 -11.703  1.00 10.00      A   
ATOM    553  N   LYS   606     -19.782  19.260 -12.894  1.00 10.00      A   
ATOM    554  HN  LYS   606     -20.422  19.337 -13.632  1.00 10.00      A   
ATOM    555  CA  LYS   606     -19.411  20.457 -12.154  1.00 10.00      A   
ATOM    556  CB  LYS   606     -20.065  21.688 -12.785  1.00 10.00      A   
ATOM    557  CG  LYS   606     -19.802  22.992 -12.048  1.00 10.00      A   
ATOM    558  CD  LYS   606     -20.708  24.101 -12.556  1.00 10.00      A   
ATOM    559  CE  LYS   606     -20.484  25.393 -11.788  1.00 10.00      A   
ATOM    560  NZ  LYS   606     -21.427  26.462 -12.213  1.00 10.00      A   
ATOM    561  HZ1 LYS   606     -21.123  27.379 -11.826  1.00 10.00      A   
ATOM    562  HZ2 LYS   606     -22.387  26.255 -11.870  1.00 10.00      A   
ATOM    563  HZ3 LYS   606     -21.447  26.527 -13.248  1.00 10.00      A   
ATOM    564  C   LYS   606     -19.837  20.337 -10.696  1.00 10.00      A   
ATOM    565  O   LYS   606     -19.006  20.406  -9.790  1.00 10.00      A   
ATOM    566  N   VAL   607     -21.129  20.133 -10.482  1.00 10.00      A   
ATOM    567  HN  VAL   607     -21.735  20.060 -11.251  1.00 10.00      A   
ATOM    568  CA  VAL   607     -21.674  20.010  -9.136  1.00 10.00      A   
ATOM    569  CB  VAL   607     -23.218  20.005  -9.152  1.00 10.00      A   
ATOM    570  CG1 VAL   607     -23.783  19.922  -7.741  1.00 10.00      A   
ATOM    571  CG2 VAL   607     -23.748  21.239  -9.865  1.00 10.00      A   
ATOM    572  C   VAL   607     -21.161  18.745  -8.454  1.00 10.00      A   
ATOM    573  O   VAL   607     -20.810  18.765  -7.275  1.00 10.00      A   
ATOM    574  N   LEU   608     -21.098  17.654  -9.210  1.00 10.00      A   
ATOM    575  HN  LEU   608     -21.379  17.707 -10.150  1.00 10.00      A   
ATOM    576  CA  LEU   608     -20.635  16.377  -8.680  1.00 10.00      A   
ATOM    577  CB  LEU   608     -20.728  15.281  -9.743  1.00 10.00      A   
ATOM    578  CG  LEU   608     -22.136  14.774 -10.055  1.00 10.00      A   
ATOM    579  CD1 LEU   608     -22.127  13.907 -11.304  1.00 10.00      A   
ATOM    580  CD2 LEU   608     -22.703  14.003  -8.873  1.00 10.00      A   
ATOM    581  C   LEU   608     -19.221  16.461  -8.110  1.00 10.00      A   
ATOM    582  O   LEU   608     -18.964  15.984  -7.005  1.00 10.00      A   
ATOM    583  N   ALA   609     -18.309  17.072  -8.859  1.00 10.00      A   
ATOM    584  HN  ALA   609     -18.569  17.444  -9.730  1.00 10.00      A   
ATOM    585  CA  ALA   609     -16.926  17.203  -8.411  1.00 10.00      A   
ATOM    586  CB  ALA   609     -16.002  17.537  -9.574  1.00 10.00      A   
ATOM    587  C   ALA   609     -16.806  18.242  -7.301  1.00 10.00      A   
ATOM    588  O   ALA   609     -15.989  18.103  -6.393  1.00 10.00      A   
ATOM    589  N   ASP   610     -17.634  19.278  -7.373  1.00 10.00      A   
ATOM    590  HN  ASP   610     -18.265  19.335  -8.122  1.00 10.00      A   
ATOM    591  CA  ASP   610     -17.630  20.338  -6.366  1.00 10.00      A   
ATOM    592  CB  ASP   610     -18.506  21.504  -6.823  1.00 10.00      A   
ATOM    593  CG  ASP   610     -18.347  22.749  -5.971  1.00 10.00      A   
ATOM    594  OD1 ASP   610     -19.369  23.398  -5.672  1.00 10.00      A   
ATOM    595  OD2 ASP   610     -17.200  23.104  -5.618  1.00 10.00      A   
ATOM    596  C   ASP   610     -18.131  19.792  -5.035  1.00 10.00      A   
ATOM    597  O   ASP   610     -17.671  20.196  -3.965  1.00 10.00      A   
ATOM    598  N   MET   611     -19.080  18.865  -5.118  1.00 10.00      A   
ATOM    599  HN  MET   611     -19.425  18.617  -6.004  1.00 10.00      A   
ATOM    600  CA  MET   611     -19.642  18.221  -3.939  1.00 10.00      A   
ATOM    601  CB  MET   611     -20.795  17.295  -4.342  1.00 10.00      A   
ATOM    602  CG  MET   611     -21.349  16.447  -3.208  1.00 10.00      A   
ATOM    603  SD  MET   611     -22.480  15.167  -3.786  1.00 10.00      A   
ATOM    604  CE  MET   611     -21.427  14.281  -4.934  1.00 10.00      A   
ATOM    605  C   MET   611     -18.557  17.424  -3.226  1.00 10.00      A   
ATOM    606  O   MET   611     -18.499  17.397  -1.997  1.00 10.00      A   
ATOM    607  N   ALA   612     -17.695  16.788  -4.017  1.00 10.00      A   
ATOM    608  HN  ALA   612     -17.808  16.850  -4.988  1.00 10.00      A   
ATOM    609  CA  ALA   612     -16.592  16.000  -3.484  1.00 10.00      A   
ATOM    610  CB  ALA   612     -15.817  15.348  -4.618  1.00 10.00      A   
ATOM    611  C   ALA   612     -15.667  16.884  -2.660  1.00 10.00      A   
ATOM    612  O   ALA   612     -15.269  16.524  -1.553  1.00 10.00      A   
ATOM    613  N   ALA   613     -15.348  18.051  -3.208  1.00 10.00      A   
ATOM    614  HN  ALA   613     -15.702  18.273  -4.095  1.00 10.00      A   
ATOM    615  CA  ALA   613     -14.480  19.004  -2.534  1.00 10.00      A   
ATOM    616  CB  ALA   613     -14.181  20.189  -3.441  1.00 10.00      A   
ATOM    617  C   ALA   613     -15.108  19.472  -1.226  1.00 10.00      A   
ATOM    618  O   ALA   613     -14.467  19.442  -0.178  1.00 10.00      A   
ATOM    619  N   ALA   614     -16.374  19.875  -1.290  1.00 10.00      A   
ATOM    620  HN  ALA   614     -16.837  19.856  -2.157  1.00 10.00      A   
ATOM    621  CA  ALA   614     -17.093  20.347  -0.111  1.00 10.00      A   
ATOM    622  CB  ALA   614     -18.496  20.792  -0.492  1.00 10.00      A   
ATOM    623  C   ALA   614     -17.157  19.272   0.970  1.00 10.00      A   
ATOM    624  O   ALA   614     -17.034  19.567   2.157  1.00 10.00      A   
ATOM    625  N   GLU   615     -17.347  18.029   0.548  1.00 10.00      A   
ATOM    626  HN  GLU   615     -17.436  17.860  -0.417  1.00 10.00      A   
ATOM    627  CA  GLU   615     -17.434  16.909   1.471  1.00 10.00      A   
ATOM    628  CB  GLU   615     -17.966  15.678   0.743  1.00 10.00      A   
ATOM    629  CG  GLU   615     -18.566  14.622   1.649  1.00 10.00      A   
ATOM    630  CD  GLU   615     -19.140  13.465   0.864  1.00 10.00      A   
ATOM    631  OE1 GLU   615     -18.394  12.504   0.585  1.00 10.00      A   
ATOM    632  OE2 GLU   615     -20.338  13.518   0.505  1.00 10.00      A   
ATOM    633  C   GLU   615     -16.079  16.602   2.106  1.00 10.00      A   
ATOM    634  O   GLU   615     -15.952  16.572   3.329  1.00 10.00      A   
ATOM    635  N   GLN   616     -15.068  16.394   1.268  1.00 10.00      A   
ATOM    636  HN  GLN   616     -15.228  16.452   0.299  1.00 10.00      A   
ATOM    637  CA  GLN   616     -13.726  16.076   1.745  1.00 10.00      A   
ATOM    638  CB  GLN   616     -12.779  15.774   0.580  1.00 10.00      A   
ATOM    639  CG  GLN   616     -12.661  14.295   0.238  1.00 10.00      A   
ATOM    640  CD  GLN   616     -11.706  14.031  -0.914  1.00 10.00      A   
ATOM    641  OE1 GLN   616     -10.762  14.789  -1.148  1.00 10.00      A   
ATOM    642  NE2 GLN   616     -11.939  12.950  -1.640  1.00 10.00      A   
ATOM    643 HE21 GLN   616     -12.706  12.384  -1.396  1.00 10.00      A   
ATOM    644 HE22 GLN   616     -11.336  12.757  -2.389  1.00 10.00      A   
ATOM    645  C   GLN   616     -13.149  17.172   2.638  1.00 10.00      A   
ATOM    646  O   GLN   616     -12.663  16.887   3.735  1.00 10.00      A   
ATOM    647  N   GLU   617     -13.222  18.420   2.183  1.00 10.00      A   
ATOM    648  HN  GLU   617     -13.650  18.595   1.312  1.00 10.00      A   
ATOM    649  CA  GLU   617     -12.689  19.541   2.949  1.00 10.00      A   
ATOM    650  CB  GLU   617     -12.786  20.849   2.162  1.00 10.00      A   
ATOM    651  CG  GLU   617     -11.899  20.890   0.928  1.00 10.00      A   
ATOM    652  CD  GLU   617     -10.827  21.954   1.014  1.00 10.00      A   
ATOM    653  OE1 GLU   617     -10.917  22.960   0.271  1.00 10.00      A   
ATOM    654  OE2 GLU   617      -9.887  21.786   1.824  1.00 10.00      A   
ATOM    655  C   GLU   617     -13.375  19.670   4.303  1.00 10.00      A   
ATOM    656  O   GLU   617     -12.731  19.994   5.295  1.00 10.00      A   
ATOM    657  N   LEU   618     -14.678  19.398   4.342  1.00 10.00      A   
ATOM    658  HN  LEU   618     -15.138  19.140   3.512  1.00 10.00      A   
ATOM    659  CA  LEU   618     -15.442  19.482   5.585  1.00 10.00      A   
ATOM    660  CB  LEU   618     -16.924  19.197   5.323  1.00 10.00      A   
ATOM    661  CG  LEU   618     -17.854  19.195   6.540  1.00 10.00      A   
ATOM    662  CD1 LEU   618     -17.857  20.555   7.223  1.00 10.00      A   
ATOM    663  CD2 LEU   618     -19.263  18.796   6.131  1.00 10.00      A   
ATOM    664  C   LEU   618     -14.890  18.517   6.632  1.00 10.00      A   
ATOM    665  O   LEU   618     -14.616  18.906   7.770  1.00 10.00      A   
ATOM    666  N   GLU   619     -14.708  17.265   6.233  1.00 10.00      A   
ATOM    667  HN  GLU   619     -14.937  17.019   5.310  1.00 10.00      A   
ATOM    668  CA  GLU   619     -14.188  16.241   7.132  1.00 10.00      A   
ATOM    669  CB  GLU   619     -14.260  14.871   6.461  1.00 10.00      A   
ATOM    670  CG  GLU   619     -15.625  14.553   5.870  1.00 10.00      A   
ATOM    671  CD  GLU   619     -16.642  14.132   6.913  1.00 10.00      A   
ATOM    672  OE1 GLU   619     -17.257  13.060   6.740  1.00 10.00      A   
ATOM    673  OE2 GLU   619     -16.834  14.865   7.908  1.00 10.00      A   
ATOM    674  C   GLU   619     -12.752  16.555   7.541  1.00 10.00      A   
ATOM    675  O   GLU   619     -12.397  16.465   8.717  1.00 10.00      A   
ATOM    676  N   GLN   620     -11.939  16.949   6.563  1.00 10.00      A   
ATOM    677  HN  GLN   620     -12.292  17.022   5.648  1.00 10.00      A   
ATOM    678  CA  GLN   620     -10.540  17.281   6.813  1.00 10.00      A   
ATOM    679  CB  GLN   620      -9.799  17.540   5.499  1.00 10.00      A   
ATOM    680  CG  GLN   620      -9.622  16.300   4.636  1.00 10.00      A   
ATOM    681  CD  GLN   620      -9.214  16.626   3.210  1.00 10.00      A   
ATOM    682  OE1 GLN   620      -9.575  17.670   2.665  1.00 10.00      A   
ATOM    683  NE2 GLN   620      -8.456  15.735   2.596  1.00 10.00      A   
ATOM    684 HE21 GLN   620      -8.201  14.929   3.087  1.00 10.00      A   
ATOM    685 HE22 GLN   620      -8.185  15.918   1.669  1.00 10.00      A   
ATOM    686  C   GLN   620     -10.420  18.485   7.747  1.00 10.00      A   
ATOM    687  O   GLN   620      -9.548  18.522   8.618  1.00 10.00      A   
ATOM    688  N   ALA   621     -11.306  19.460   7.571  1.00 10.00      A   
ATOM    689  HN  ALA   621     -11.977  19.377   6.853  1.00 10.00      A   
ATOM    690  CA  ALA   621     -11.304  20.655   8.405  1.00 10.00      A   
ATOM    691  CB  ALA   621     -12.213  21.726   7.827  1.00 10.00      A   
ATOM    692  C   ALA   621     -11.716  20.316   9.831  1.00 10.00      A   
ATOM    693  O   ALA   621     -11.190  20.888  10.786  1.00 10.00      A   
ATOM    694  N   PHE   622     -12.654  19.379   9.969  1.00 10.00      A   
ATOM    695  HN  PHE   622     -13.048  18.969   9.166  1.00 10.00      A   
ATOM    696  CA  PHE   622     -13.124  18.956  11.283  1.00 10.00      A   
ATOM    697  CB  PHE   622     -14.274  17.948  11.158  1.00 10.00      A   
ATOM    698  CG  PHE   622     -15.210  17.947  12.335  1.00 10.00      A   
ATOM    699  CD1 PHE   622     -16.240  18.872  12.420  1.00 10.00      A   
ATOM    700  CD2 PHE   622     -15.060  17.026  13.358  1.00 10.00      A   
ATOM    701  CE1 PHE   622     -17.101  18.877  13.501  1.00 10.00      A   
ATOM    702  CE2 PHE   622     -15.918  17.024  14.442  1.00 10.00      A   
ATOM    703  CZ  PHE   622     -16.940  17.952  14.514  1.00 10.00      A   
ATOM    704  C   PHE   622     -11.969  18.359  12.082  1.00 10.00      A   
ATOM    705  O   PHE   622     -11.857  18.571  13.292  1.00 10.00      A   
ATOM    706  N   GLU   623     -11.103  17.621  11.391  1.00 10.00      A   
ATOM    707  HN  GLU   623     -11.254  17.480  10.430  1.00 10.00      A   
ATOM    708  CA  GLU   623      -9.942  17.010  12.027  1.00 10.00      A   
ATOM    709  CB  GLU   623      -9.194  16.110  11.044  1.00 10.00      A   
ATOM    710  CG  GLU   623     -10.056  15.058  10.371  1.00 10.00      A   
ATOM    711  CD  GLU   623      -9.253  14.171   9.447  1.00 10.00      A   
ATOM    712  OE1 GLU   623      -8.556  14.707   8.557  1.00 10.00      A   
ATOM    713  OE2 GLU   623      -9.299  12.937   9.610  1.00 10.00      A   
ATOM    714  C   GLU   623      -9.002  18.096  12.527  1.00 10.00      A   
ATOM    715  O   GLU   623      -8.491  18.024  13.643  1.00 10.00      A   
ATOM    716  N   ARG   624      -8.795  19.113  11.691  1.00 10.00      A   
ATOM    717  HN  ARG   624      -9.239  19.107  10.816  1.00 10.00      A   
ATOM    718  CA  ARG   624      -7.928  20.231  12.040  1.00 10.00      A   
ATOM    719  CB  ARG   624      -7.800  21.211  10.868  1.00 10.00      A   
ATOM    720  CG  ARG   624      -6.414  21.267  10.246  1.00 10.00      A   
ATOM    721  CD  ARG   624      -6.344  20.439   8.974  1.00 10.00      A   
ATOM    722  NE  ARG   624      -7.109  21.045   7.886  1.00 10.00      A   
ATOM    723  HE  ARG   624      -7.502  21.933   8.052  1.00 10.00      A   
ATOM    724  CZ  ARG   624      -7.288  20.480   6.692  1.00 10.00      A   
ATOM    725  NH1 ARG   624      -6.758  19.293   6.420  1.00 10.00      A   
ATOM    726 HH11 ARG   624      -6.899  18.858   5.483  1.00 10.00      A   
ATOM    727 HH12 ARG   624      -6.197  18.788   7.143  1.00 10.00      A   
ATOM    728  NH2 ARG   624      -8.009  21.100   5.773  1.00 10.00      A   
ATOM    729 HH21 ARG   624      -8.154  20.669   4.835  1.00 10.00      A   
ATOM    730 HH22 ARG   624      -8.440  22.027   5.980  1.00 10.00      A   
ATOM    731  C   ARG   624      -8.471  20.959  13.262  1.00 10.00      A   
ATOM    732  O   ARG   624      -7.719  21.309  14.173  1.00 10.00      A   
ATOM    733  N   TRP   625      -9.784  21.163  13.274  1.00 10.00      A   
ATOM    734  HN  TRP   625     -10.320  20.851  12.511  1.00 10.00      A   
ATOM    735  CA  TRP   625     -10.457  21.844  14.373  1.00 10.00      A   
ATOM    736  CB  TRP   625     -11.953  21.984  14.065  1.00 10.00      A   
ATOM    737  CG  TRP   625     -12.755  22.583  15.180  1.00 10.00      A   
ATOM    738  CD1 TRP   625     -12.733  23.879  15.604  1.00 10.00      A   
ATOM    739  CD2 TRP   625     -13.704  21.905  16.012  1.00 10.00      A   
ATOM    740  NE1 TRP   625     -13.600  24.050  16.654  1.00 10.00      A   
ATOM    741  HE1 TRP   625     -13.757  24.893  17.134  1.00 10.00      A   
ATOM    742  CE2 TRP   625     -14.211  22.851  16.923  1.00 10.00      A   
ATOM    743  CE3 TRP   625     -14.171  20.588  16.076  1.00 10.00      A   
ATOM    744  CZ2 TRP   625     -15.161  22.523  17.885  1.00 10.00      A   
ATOM    745  CZ3 TRP   625     -15.114  20.265  17.031  1.00 10.00      A   
ATOM    746  CH2 TRP   625     -15.599  21.228  17.924  1.00 10.00      A   
ATOM    747  C   TRP   625     -10.247  21.107  15.696  1.00 10.00      A   
ATOM    748  O   TRP   625      -9.783  21.697  16.678  1.00 10.00      A   
ATOM    749  N   GLU   626     -10.571  19.815  15.710  1.00 10.00      A   
ATOM    750  HN  GLU   626     -10.927  19.403  14.893  1.00 10.00      A   
ATOM    751  CA  GLU   626     -10.419  18.996  16.910  1.00 10.00      A   
ATOM    752  CB  GLU   626     -10.910  17.564  16.665  1.00 10.00      A   
ATOM    753  CG  GLU   626     -12.422  17.402  16.701  1.00 10.00      A   
ATOM    754  CD  GLU   626     -12.853  16.047  17.227  1.00 10.00      A   
ATOM    755  OE1 GLU   626     -12.744  15.050  16.479  1.00 10.00      A   
ATOM    756  OE2 GLU   626     -13.291  15.969  18.394  1.00 10.00      A   
ATOM    757  C   GLU   626      -8.969  18.968  17.379  1.00 10.00      A   
ATOM    758  O   GLU   626      -8.690  18.983  18.581  1.00 10.00      A   
ATOM    759  N   TYR   627      -8.050  18.934  16.425  1.00 10.00      A   
ATOM    760  HN  TYR   627      -8.336  18.936  15.485  1.00 10.00      A   
ATOM    761  CA  TYR   627      -6.633  18.897  16.735  1.00 10.00      A   
ATOM    762  CB  TYR   627      -5.811  18.560  15.491  1.00 10.00      A   
ATOM    763  CG  TYR   627      -4.360  18.278  15.796  1.00 10.00      A   
ATOM    764  CD1 TYR   627      -3.947  17.010  16.186  1.00 10.00      A   
ATOM    765  CD2 TYR   627      -3.404  19.279  15.701  1.00 10.00      A   
ATOM    766  CE1 TYR   627      -2.623  16.751  16.473  1.00 10.00      A   
ATOM    767  CE2 TYR   627      -2.077  19.026  15.984  1.00 10.00      A   
ATOM    768  CZ  TYR   627      -1.693  17.762  16.369  1.00 10.00      A   
ATOM    769  OH  TYR   627      -0.374  17.506  16.655  1.00 10.00      A   
ATOM    770  HH  TYR   627      -0.052  16.810  16.065  1.00 10.00      A   
ATOM    771  C   TYR   627      -6.159  20.213  17.349  1.00 10.00      A   
ATOM    772  O   TYR   627      -5.469  20.215  18.368  1.00 10.00      A   
ATOM    773  N   LEU   628      -6.547  21.330  16.738  1.00 10.00      A   
ATOM    774  HN  LEU   628      -7.118  21.265  15.940  1.00 10.00      A   
ATOM    775  CA  LEU   628      -6.149  22.650  17.226  1.00 10.00      A   
ATOM    776  CB  LEU   628      -6.609  23.755  16.274  1.00 10.00      A   
ATOM    777  CG  LEU   628      -5.771  23.947  15.007  1.00 10.00      A   
ATOM    778  CD1 LEU   628      -6.384  25.016  14.116  1.00 10.00      A   
ATOM    779  CD2 LEU   628      -4.336  24.306  15.365  1.00 10.00      A   
ATOM    780  C   LEU   628      -6.662  22.909  18.637  1.00 10.00      A   
ATOM    781  O   LEU   628      -5.955  23.480  19.472  1.00 10.00      A   
ATOM    782  N   GLU   629      -7.887  22.478  18.906  1.00 10.00      A   
ATOM    783  HN  GLU   629      -8.407  22.030  18.202  1.00 10.00      A   
ATOM    784  CA  GLU   629      -8.478  22.659  20.220  1.00 10.00      A   
ATOM    785  CB  GLU   629      -9.957  22.277  20.207  1.00 10.00      A   
ATOM    786  CG  GLU   629     -10.664  22.494  21.534  1.00 10.00      A   
ATOM    787  CD  GLU   629     -12.125  22.842  21.359  1.00 10.00      A   
ATOM    788  OE1 GLU   629     -12.985  21.972  21.605  1.00 10.00      A   
ATOM    789  OE2 GLU   629     -12.423  23.996  20.992  1.00 10.00      A   
ATOM    790  C   GLU   629      -7.717  21.844  21.261  1.00 10.00      A   
ATOM    791  O   GLU   629      -7.395  22.343  22.341  1.00 10.00      A   
ATOM    792  N   ALA   630      -7.406  20.597  20.921  1.00 10.00      A   
ATOM    793  HN  ALA   630      -7.683  20.257  20.042  1.00 10.00      A   
ATOM    794  CA  ALA   630      -6.674  19.720  21.828  1.00 10.00      A   
ATOM    795  CB  ALA   630      -6.629  18.300  21.282  1.00 10.00      A   
ATOM    796  C   ALA   630      -5.263  20.244  22.075  1.00 10.00      A   
ATOM    797  O   ALA   630      -4.726  20.118  23.179  1.00 10.00      A   
ATOM    798  N   LEU   631      -4.679  20.850  21.048  1.00 10.00      A   
ATOM    799  HN  LEU   631      -5.172  20.929  20.200  1.00 10.00      A   
ATOM    800  CA  LEU   631      -3.329  21.397  21.141  1.00 10.00      A   
ATOM    801  CB  LEU   631      -2.813  21.805  19.758  1.00 10.00      A   
ATOM    802  CG  LEU   631      -1.340  22.217  19.681  1.00 10.00      A   
ATOM    803  CD1 LEU   631      -0.436  21.020  19.936  1.00 10.00      A   
ATOM    804  CD2 LEU   631      -1.029  22.845  18.332  1.00 10.00      A   
ATOM    805  C   LEU   631      -3.286  22.588  22.091  1.00 10.00      A   
ATOM    806  O   LEU   631      -2.312  22.780  22.817  1.00 10.00      A   
ATOM    807  N   LYS   632      -4.350  23.383  22.091  1.00 10.00      A   
ATOM    808  HN  LYS   632      -5.100  23.185  21.486  1.00 10.00      A   
ATOM    809  CA  LYS   632      -4.424  24.551  22.960  1.00 10.00      A   
ATOM    810  CB  LYS   632      -5.620  25.430  22.587  1.00 10.00      A   
ATOM    811  CG  LYS   632      -5.633  26.781  23.286  1.00 10.00      A   
ATOM    812  CD  LYS   632      -6.936  27.522  23.046  1.00 10.00      A   
ATOM    813  CE  LYS   632      -6.994  28.802  23.864  1.00 10.00      A   
ATOM    814  NZ  LYS   632      -8.345  29.420  23.843  1.00 10.00      A   
ATOM    815  HZ1 LYS   632      -8.521  29.871  22.924  1.00 10.00      A   
ATOM    816  HZ2 LYS   632      -8.424  30.138  24.590  1.00 10.00      A   
ATOM    817  HZ3 LYS   632      -9.074  28.695  24.003  1.00 10.00      A   
ATOM    818  C   LYS   632      -4.519  24.129  24.426  1.00 10.00      A   
ATOM    819  O   LYS   632      -4.063  24.841  25.324  1.00 10.00      A   
ATOM    820  N   ASN   633      -5.106  22.962  24.659  1.00 10.00      A   
ATOM    821  HN  ASN   633      -5.447  22.440  23.901  1.00 10.00      A   
ATOM    822  CA  ASN   633      -5.264  22.440  26.014  1.00 10.00      A   
ATOM    823  CB  ASN   633      -6.446  21.470  26.093  1.00 10.00      A   
ATOM    824  CG  ASN   633      -7.790  22.164  25.992  1.00 10.00      A   
ATOM    825  OD1 ASN   633      -7.932  23.331  26.352  1.00 10.00      A   
ATOM    826  ND2 ASN   633      -8.793  21.442  25.515  1.00 10.00      A   
ATOM    827 HD21 ASN   633      -8.614  20.511  25.259  1.00 10.00      A   
ATOM    828 HD22 ASN   633      -9.673  21.867  25.434  1.00 10.00      A   
ATOM    829  C   ASN   633      -3.993  21.748  26.494  1.00 10.00      A   
ATOM    830  O   ASN   633      -3.688  21.744  27.692  1.00 10.00      A   
ATOM    831  N   GLY   634      -3.260  21.162  25.555  1.00 10.00      A   
ATOM    832  HN  GLY   634      -3.557  21.203  24.621  1.00 10.00      A   
ATOM    833  CA  GLY   634      -2.030  20.469  25.885  1.00 10.00      A   
ATOM    834  C   GLY   634      -1.039  20.487  24.736  1.00 10.00      A   
ATOM    835  O   GLY   634      -0.989  19.555  23.929  1.00 10.00      A   
ATOM    836  N   GLY   635      -0.254  21.551  24.660  1.00 10.00      A   
ATOM    837  HN  GLY   635      -0.338  22.255  25.334  1.00 10.00      A   
ATOM    838  CA  GLY   635       0.727  21.678  23.605  1.00 10.00      A   
ATOM    839  C   GLY   635       2.007  20.950  23.943  1.00 10.00      A   
ATOM    840  O   GLY   635       2.383  20.921  25.137  1.00 10.00      A   
ATOM    841  OXT GLY   635       2.637  20.388  23.026  1.00 10.00      A   
ATOM    842  CB  ASP    24      24.802   8.845   3.303  1.00 10.00      B   
ATOM    843  CG  ASP    24      24.190   9.467   4.544  1.00 10.00      B   
ATOM    844  OD1 ASP    24      24.205  10.711   4.669  1.00 10.00      B   
ATOM    845  OD2 ASP    24      23.705   8.716   5.413  1.00 10.00      B   
ATOM    846  C   ASP    24      25.854   6.787   2.318  1.00 10.00      B   
ATOM    847  O   ASP    24      26.870   7.013   1.659  1.00 10.00      B   
ATOM    848  N   ASP    24      26.842   7.844   4.324  1.00 10.00      B   
ATOM    849  HT1 ASP    24      26.655   8.428   5.163  1.00 10.00      B   
ATOM    850  HT2 ASP    24      27.499   8.348   3.699  1.00 10.00      B   
ATOM    851  HT3 ASP    24      27.287   6.955   4.629  1.00 10.00      B   
ATOM    852  CA  ASP    24      25.575   7.553   3.605  1.00 10.00      B   
ATOM    853  N   LEU    25      24.954   5.885   1.961  1.00 10.00      B   
ATOM    854  HN  LEU    25      24.155   5.755   2.522  1.00 10.00      B   
ATOM    855  CA  LEU    25      25.110   5.083   0.756  1.00 10.00      B   
ATOM    856  CB  LEU    25      24.174   3.872   0.793  1.00 10.00      B   
ATOM    857  CG  LEU    25      24.313   2.871  -0.356  1.00 10.00      B   
ATOM    858  CD1 LEU    25      25.603   2.070  -0.231  1.00 10.00      B   
ATOM    859  CD2 LEU    25      23.105   1.950  -0.408  1.00 10.00      B   
ATOM    860  C   LEU    25      24.849   5.916  -0.496  1.00 10.00      B   
ATOM    861  O   LEU    25      25.618   5.867  -1.458  1.00 10.00      B   
ATOM    862  N   GLU    26      23.775   6.695  -0.461  1.00 10.00      B   
ATOM    863  HN  GLU    26      23.216   6.697   0.347  1.00 10.00      B   
ATOM    864  CA  GLU    26      23.390   7.540  -1.588  1.00 10.00      B   
ATOM    865  CB  GLU    26      22.054   8.228  -1.298  1.00 10.00      B   
ATOM    866  CG  GLU    26      20.935   7.274  -0.909  1.00 10.00      B   
ATOM    867  CD  GLU    26      20.588   6.296  -2.011  1.00 10.00      B   
ATOM    868  OE1 GLU    26      20.005   6.724  -3.025  1.00 10.00      B   
ATOM    869  OE2 GLU    26      20.885   5.092  -1.860  1.00 10.00      B   
ATOM    870  C   GLU    26      24.459   8.582  -1.900  1.00 10.00      B   
ATOM    871  O   GLU    26      24.801   8.803  -3.062  1.00 10.00      B   
ATOM    872  N   ASP    27      24.991   9.203  -0.852  1.00 10.00      B   
ATOM    873  HN  ASP    27      24.679   8.965   0.045  1.00 10.00      B   
ATOM    874  CA  ASP    27      26.019  10.234  -0.992  1.00 10.00      B   
ATOM    875  CB  ASP    27      26.494  10.699   0.384  1.00 10.00      B   
ATOM    876  CG  ASP    27      25.948  12.060   0.762  1.00 10.00      B   
ATOM    877  OD1 ASP    27      24.781  12.134   1.209  1.00 10.00      B   
ATOM    878  OD2 ASP    27      26.685  13.062   0.626  1.00 10.00      B   
ATOM    879  C   ASP    27      27.212   9.741  -1.801  1.00 10.00      B   
ATOM    880  O   ASP    27      27.654  10.398  -2.748  1.00 10.00      B   
ATOM    881  N   ASN    28      27.724   8.575  -1.429  1.00 10.00      B   
ATOM    882  HN  ASN    28      27.318   8.097  -0.676  1.00 10.00      B   
ATOM    883  CA  ASN    28      28.874   7.987  -2.107  1.00 10.00      B   
ATOM    884  CB  ASN    28      29.379   6.756  -1.349  1.00 10.00      B   
ATOM    885  CG  ASN    28      30.224   7.110  -0.139  1.00 10.00      B   
ATOM    886  OD1 ASN    28      30.988   8.076  -0.158  1.00 10.00      B   
ATOM    887  ND2 ASN    28      30.088   6.337   0.927  1.00 10.00      B   
ATOM    888 HD21 ASN    28      29.460   5.589   0.881  1.00 10.00      B   
ATOM    889 HD22 ASN    28      30.619   6.548   1.726  1.00 10.00      B   
ATOM    890  C   ASN    28      28.544   7.616  -3.549  1.00 10.00      B   
ATOM    891  O   ASN    28      29.352   7.832  -4.453  1.00 10.00      B   
ATOM    892  N   TRP    29      27.346   7.076  -3.756  1.00 10.00      B   
ATOM    893  HN  TRP    29      26.741   6.956  -2.993  1.00 10.00      B   
ATOM    894  CA  TRP    29      26.899   6.666  -5.084  1.00 10.00      B   
ATOM    895  CB  TRP    29      25.501   6.042  -5.010  1.00 10.00      B   
ATOM    896  CG  TRP    29      24.980   5.564  -6.332  1.00 10.00      B   
ATOM    897  CD1 TRP    29      25.298   4.398  -6.964  1.00 10.00      B   
ATOM    898  CD2 TRP    29      24.048   6.241  -7.185  1.00 10.00      B   
ATOM    899  NE1 TRP    29      24.633   4.313  -8.161  1.00 10.00      B   
ATOM    900  HE1 TRP    29      24.697   3.568  -8.798  1.00 10.00      B   
ATOM    901  CE2 TRP    29      23.854   5.429  -8.318  1.00 10.00      B   
ATOM    902  CE3 TRP    29      23.361   7.454  -7.101  1.00 10.00      B   
ATOM    903  CZ2 TRP    29      23.003   5.791  -9.359  1.00 10.00      B   
ATOM    904  CZ3 TRP    29      22.516   7.812  -8.133  1.00 10.00      B   
ATOM    905  CH2 TRP    29      22.343   6.983  -9.248  1.00 10.00      B   
ATOM    906  C   TRP    29      26.899   7.840  -6.060  1.00 10.00      B   
ATOM    907  O   TRP    29      27.478   7.755  -7.148  1.00 10.00      B   
ATOM    908  N   GLU    30      26.255   8.934  -5.667  1.00 10.00      B   
ATOM    909  HN  GLU    30      25.812   8.944  -4.787  1.00 10.00      B   
ATOM    910  CA  GLU    30      26.182  10.115  -6.516  1.00 10.00      B   
ATOM    911  CB  GLU    30      25.247  11.170  -5.924  1.00 10.00      B   
ATOM    912  CG  GLU    30      23.834  10.670  -5.672  1.00 10.00      B   
ATOM    913  CD  GLU    30      22.791  11.761  -5.792  1.00 10.00      B   
ATOM    914  OE1 GLU    30      22.629  12.548  -4.837  1.00 10.00      B   
ATOM    915  OE2 GLU    30      22.121  11.837  -6.848  1.00 10.00      B   
ATOM    916  C   GLU    30      27.569  10.699  -6.765  1.00 10.00      B   
ATOM    917  O   GLU    30      27.904  11.056  -7.892  1.00 10.00      B   
ATOM    918  N   THR    31      28.377  10.767  -5.712  1.00 10.00      B   
ATOM    919  HN  THR    31      28.049  10.457  -4.840  1.00 10.00      B   
ATOM    920  CA  THR    31      29.730  11.301  -5.813  1.00 10.00      B   
ATOM    921  CB  THR    31      30.420  11.328  -4.434  1.00 10.00      B   
ATOM    922  OG1 THR    31      29.622  12.095  -3.523  1.00 10.00      B   
ATOM    923  HG1 THR    31      28.893  11.548  -3.196  1.00 10.00      B   
ATOM    924  CG2 THR    31      31.805  11.953  -4.530  1.00 10.00      B   
ATOM    925  C   THR    31      30.577  10.500  -6.808  1.00 10.00      B   
ATOM    926  O   THR    31      31.271  11.074  -7.649  1.00 10.00      B   
ATOM    927  N   LEU    32      30.500   9.176  -6.725  1.00 10.00      B   
ATOM    928  HN  LEU    32      29.919   8.772  -6.044  1.00 10.00      B   
ATOM    929  CA  LEU    32      31.259   8.306  -7.617  1.00 10.00      B   
ATOM    930  CB  LEU    32      31.053   6.837  -7.236  1.00 10.00      B   
ATOM    931  CG  LEU    32      31.772   6.355  -5.973  1.00 10.00      B   
ATOM    932  CD1 LEU    32      31.251   4.989  -5.552  1.00 10.00      B   
ATOM    933  CD2 LEU    32      33.272   6.306  -6.204  1.00 10.00      B   
ATOM    934  C   LEU    32      30.863   8.525  -9.073  1.00 10.00      B   
ATOM    935  O   LEU    32      31.717   8.637  -9.953  1.00 10.00      B   
ATOM    936  N   ASN    33      29.561   8.602  -9.310  1.00 10.00      B   
ATOM    937  HN  ASN    33      28.938   8.531  -8.557  1.00 10.00      B   
ATOM    938  CA  ASN    33      29.028   8.797 -10.654  1.00 10.00      B   
ATOM    939  CB  ASN    33      27.508   8.602 -10.656  1.00 10.00      B   
ATOM    940  CG  ASN    33      27.091   7.149 -10.776  1.00 10.00      B   
ATOM    941  OD1 ASN    33      26.915   6.633 -11.879  1.00 10.00      B   
ATOM    942  ND2 ASN    33      26.925   6.484  -9.644  1.00 10.00      B   
ATOM    943 HD21 ASN    33      27.078   6.961  -8.796  1.00 10.00      B   
ATOM    944 HD22 ASN    33      26.654   5.544  -9.693  1.00 10.00      B   
ATOM    945  C   ASN    33      29.370  10.183 -11.193  1.00 10.00      B   
ATOM    946  O   ASN    33      29.741  10.337 -12.357  1.00 10.00      B   
ATOM    947  N   ASP    34      29.251  11.185 -10.332  1.00 10.00      B   
ATOM    948  HN  ASP    34      28.961  10.988  -9.411  1.00 10.00      B   
ATOM    949  CA  ASP    34      29.525  12.572 -10.707  1.00 10.00      B   
ATOM    950  CB  ASP    34      29.041  13.525  -9.608  1.00 10.00      B   
ATOM    951  CG  ASP    34      29.268  14.987  -9.938  1.00 10.00      B   
ATOM    952  OD1 ASP    34      28.573  15.516 -10.833  1.00 10.00      B   
ATOM    953  OD2 ASP    34      30.130  15.621  -9.291  1.00 10.00      B   
ATOM    954  C   ASP    34      31.006  12.813 -10.995  1.00 10.00      B   
ATOM    955  O   ASP    34      31.358  13.452 -11.991  1.00 10.00      B   
ATOM    956  N   ASN    35      31.870  12.297 -10.126  1.00 10.00      B   
ATOM    957  HN  ASN    35      31.531  11.786  -9.358  1.00 10.00      B   
ATOM    958  CA  ASN    35      33.312  12.473 -10.280  1.00 10.00      B   
ATOM    959  CB  ASN    35      34.064  12.009  -9.029  1.00 10.00      B   
ATOM    960  CG  ASN    35      35.459  12.602  -8.937  1.00 10.00      B   
ATOM    961  OD1 ASN    35      36.423  12.048  -9.464  1.00 10.00      B   
ATOM    962  ND2 ASN    35      35.575  13.744  -8.274  1.00 10.00      B   
ATOM    963 HD21 ASN    35      34.766  14.136  -7.883  1.00 10.00      B   
ATOM    964 HD22 ASN    35      36.464  14.155  -8.206  1.00 10.00      B   
ATOM    965  C   ASN    35      33.835  11.752 -11.518  1.00 10.00      B   
ATOM    966  O   ASN    35      34.750  12.237 -12.188  1.00 10.00      B   
ATOM    967  N   LEU    36      33.237  10.605 -11.824  1.00 10.00      B   
ATOM    968  HN  LEU    36      32.513  10.278 -11.249  1.00 10.00      B   
ATOM    969  CA  LEU    36      33.636   9.810 -12.982  1.00 10.00      B   
ATOM    970  CB  LEU    36      32.823   8.514 -13.052  1.00 10.00      B   
ATOM    971  CG  LEU    36      33.243   7.505 -14.124  1.00 10.00      B   
ATOM    972  CD1 LEU    36      34.679   7.048 -13.908  1.00 10.00      B   
ATOM    973  CD2 LEU    36      32.297   6.315 -14.136  1.00 10.00      B   
ATOM    974  C   LEU    36      33.479  10.605 -14.274  1.00 10.00      B   
ATOM    975  O   LEU    36      34.287  10.478 -15.196  1.00 10.00      B   
ATOM    976  N   LYS    37      32.448  11.440 -14.322  1.00 10.00      B   
ATOM    977  HN  LYS    37      31.848  11.498 -13.551  1.00 10.00      B   
ATOM    978  CA  LYS    37      32.184  12.272 -15.491  1.00 10.00      B   
ATOM    979  CB  LYS    37      30.854  13.014 -15.335  1.00 10.00      B   
ATOM    980  CG  LYS    37      29.623  12.123 -15.371  1.00 10.00      B   
ATOM    981  CD  LYS    37      28.350  12.946 -15.247  1.00 10.00      B   
ATOM    982  CE  LYS    37      27.115  12.080 -15.426  1.00 10.00      B   
ATOM    983  NZ  LYS    37      25.867  12.887 -15.464  1.00 10.00      B   
ATOM    984  HZ1 LYS    37      25.669  13.283 -14.523  1.00 10.00      B   
ATOM    985  HZ2 LYS    37      25.063  12.291 -15.755  1.00 10.00      B   
ATOM    986  HZ3 LYS    37      25.967  13.670 -16.143  1.00 10.00      B   
ATOM    987  C   LYS    37      33.308  13.281 -15.695  1.00 10.00      B   
ATOM    988  O   LYS    37      33.623  13.661 -16.822  1.00 10.00      B   
ATOM    989  N   VAL    38      33.917  13.705 -14.592  1.00 10.00      B   
ATOM    990  HN  VAL    38      33.630  13.353 -13.724  1.00 10.00      B   
ATOM    991  CA  VAL    38      35.008  14.671 -14.640  1.00 10.00      B   
ATOM    992  CB  VAL    38      35.301  15.269 -13.245  1.00 10.00      B   
ATOM    993  CG1 VAL    38      36.303  16.411 -13.341  1.00 10.00      B   
ATOM    994  CG2 VAL    38      34.014  15.739 -12.580  1.00 10.00      B   
ATOM    995  C   VAL    38      36.270  14.020 -15.199  1.00 10.00      B   
ATOM    996  O   VAL    38      37.067  14.667 -15.874  1.00 10.00      B   
ATOM    997  N   ILE    39      36.430  12.727 -14.939  1.00 10.00      B   
ATOM    998  HN  ILE    39      35.749  12.257 -14.409  1.00 10.00      B   
ATOM    999  CA  ILE    39      37.589  11.988 -15.425  1.00 10.00      B   
ATOM   1000  CB  ILE    39      37.661  10.578 -14.801  1.00 10.00      B   
ATOM   1001  CG1 ILE    39      37.632  10.678 -13.273  1.00 10.00      B   
ATOM   1002  CG2 ILE    39      38.906   9.834 -15.274  1.00 10.00      B   
ATOM   1003  CD1 ILE    39      37.635   9.343 -12.565  1.00 10.00      B   
ATOM   1004  C   ILE    39      37.532  11.866 -16.943  1.00 10.00      B   
ATOM   1005  O   ILE    39      38.551  11.976 -17.628  1.00 10.00      B   
ATOM   1006  N   GLU    40      36.327  11.667 -17.463  1.00 10.00      B   
ATOM   1007  HN  GLU    40      35.551  11.604 -16.861  1.00 10.00      B   
ATOM   1008  CA  GLU    40      36.122  11.532 -18.900  1.00 10.00      B   
ATOM   1009  CB  GLU    40      34.700  11.047 -19.192  1.00 10.00      B   
ATOM   1010  CG  GLU    40      34.295   9.790 -18.440  1.00 10.00      B   
ATOM   1011  CD  GLU    40      32.842   9.426 -18.660  1.00 10.00      B   
ATOM   1012  OE1 GLU    40      31.958  10.220 -18.274  1.00 10.00      B   
ATOM   1013  OE2 GLU    40      32.576   8.335 -19.205  1.00 10.00      B   
ATOM   1014  C   GLU    40      36.364  12.862 -19.612  1.00 10.00      B   
ATOM   1015  O   GLU    40      36.611  12.901 -20.818  1.00 10.00      B   
ATOM   1016  N   LYS    41      36.306  13.948 -18.855  1.00 10.00      B   
ATOM   1017  HN  LYS    41      36.132  13.853 -17.894  1.00 10.00      B   
ATOM   1018  CA  LYS    41      36.504  15.278 -19.410  1.00 10.00      B   
ATOM   1019  CB  LYS    41      35.234  16.111 -19.228  1.00 10.00      B   
ATOM   1020  CG  LYS    41      34.013  15.537 -19.924  1.00 10.00      B   
ATOM   1021  CD  LYS    41      32.775  16.352 -19.603  1.00 10.00      B   
ATOM   1022  CE  LYS    41      31.552  15.805 -20.316  1.00 10.00      B   
ATOM   1023  NZ  LYS    41      30.375  16.686 -20.132  1.00 10.00      B   
ATOM   1024  HZ1 LYS    41      30.055  16.659 -19.144  1.00 10.00      B   
ATOM   1025  HZ2 LYS    41      29.595  16.379 -20.745  1.00 10.00      B   
ATOM   1026  HZ3 LYS    41      30.621  17.665 -20.378  1.00 10.00      B   
ATOM   1027  C   LYS    41      37.687  15.974 -18.751  1.00 10.00      B   
ATOM   1028  O   LYS    41      37.722  17.202 -18.640  1.00 10.00      B   
ATOM   1029  N   ALA    42      38.657  15.183 -18.312  1.00 10.00      B   
ATOM   1030  HN  ALA    42      38.571  14.214 -18.425  1.00 10.00      B   
ATOM   1031  CA  ALA    42      39.844  15.724 -17.662  1.00 10.00      B   
ATOM   1032  CB  ALA    42      40.509  14.669 -16.794  1.00 10.00      B   
ATOM   1033  C   ALA    42      40.823  16.275 -18.694  1.00 10.00      B   
ATOM   1034  O   ALA    42      40.752  15.931 -19.875  1.00 10.00      B   
ATOM   1035  N   ASP    43      41.733  17.128 -18.247  1.00 10.00      B   
ATOM   1036  HN  ASP    43      41.752  17.354 -17.291  1.00 10.00      B   
ATOM   1037  CA  ASP    43      42.718  17.731 -19.136  1.00 10.00      B   
ATOM   1038  CB  ASP    43      42.652  19.263 -19.067  1.00 10.00      B   
ATOM   1039  CG  ASP    43      41.387  19.839 -19.673  1.00 10.00      B   
ATOM   1040  OD1 ASP    43      41.369  20.098 -20.895  1.00 10.00      B   
ATOM   1041  OD2 ASP    43      40.406  20.050 -18.928  1.00 10.00      B   
ATOM   1042  C   ASP    43      44.123  17.256 -18.791  1.00 10.00      B   
ATOM   1043  O   ASP    43      44.819  16.675 -19.625  1.00 10.00      B   
ATOM   1044  N   ASN    44      44.523  17.480 -17.549  1.00 10.00      B   
ATOM   1045  HN  ASN    44      43.902  17.900 -16.916  1.00 10.00      B   
ATOM   1046  CA  ASN    44      45.848  17.088 -17.090  1.00 10.00      B   
ATOM   1047  CB  ASN    44      46.477  18.196 -16.241  1.00 10.00      B   
ATOM   1048  CG  ASN    44      46.829  19.433 -17.046  1.00 10.00      B   
ATOM   1049  OD1 ASN    44      47.185  19.349 -18.222  1.00 10.00      B   
ATOM   1050  ND2 ASN    44      46.739  20.592 -16.413  1.00 10.00      B   
ATOM   1051 HD21 ASN    44      46.458  20.587 -15.470  1.00 10.00      B   
ATOM   1052 HD22 ASN    44      46.948  21.409 -16.912  1.00 10.00      B   
ATOM   1053  C   ASN    44      45.778  15.802 -16.284  1.00 10.00      B   
ATOM   1054  O   ASN    44      44.760  15.512 -15.655  1.00 10.00      B   
ATOM   1055  N   ALA    45      46.873  15.047 -16.285  1.00 10.00      B   
ATOM   1056  HN  ALA    45      47.659  15.349 -16.788  1.00 10.00      B   
ATOM   1057  CA  ALA    45      46.944  13.779 -15.562  1.00 10.00      B   
ATOM   1058  CB  ALA    45      48.265  13.076 -15.840  1.00 10.00      B   
ATOM   1059  C   ALA    45      46.735  13.959 -14.060  1.00 10.00      B   
ATOM   1060  O   ALA    45      46.177  13.083 -13.397  1.00 10.00      B   
ATOM   1061  N   ALA    46      47.174  15.097 -13.531  1.00 10.00      B   
ATOM   1062  HN  ALA    46      47.617  15.752 -14.111  1.00 10.00      B   
ATOM   1063  CA  ALA    46      47.031  15.389 -12.107  1.00 10.00      B   
ATOM   1064  CB  ALA    46      47.682  16.721 -11.771  1.00 10.00      B   
ATOM   1065  C   ALA    46      45.564  15.393 -11.698  1.00 10.00      B   
ATOM   1066  O   ALA    46      45.205  14.904 -10.627  1.00 10.00      B   
ATOM   1067  N   GLN    47      44.718  15.928 -12.569  1.00 10.00      B   
ATOM   1068  HN  GLN    47      45.065  16.291 -13.411  1.00 10.00      B   
ATOM   1069  CA  GLN    47      43.289  15.988 -12.307  1.00 10.00      B   
ATOM   1070  CB  GLN    47      42.589  16.839 -13.370  1.00 10.00      B   
ATOM   1071  CG  GLN    47      43.145  18.253 -13.500  1.00 10.00      B   
ATOM   1072  CD  GLN    47      42.735  18.933 -14.794  1.00 10.00      B   
ATOM   1073  OE1 GLN    47      42.480  18.272 -15.800  1.00 10.00      B   
ATOM   1074  NE2 GLN    47      42.689  20.259 -14.785  1.00 10.00      B   
ATOM   1075 HE21 GLN    47      42.920  20.727 -13.952  1.00 10.00      B   
ATOM   1076 HE22 GLN    47      42.429  20.720 -15.611  1.00 10.00      B   
ATOM   1077  C   GLN    47      42.706  14.577 -12.274  1.00 10.00      B   
ATOM   1078  O   GLN    47      41.803  14.284 -11.488  1.00 10.00      B   
ATOM   1079  N   VAL    48      43.248  13.704 -13.121  1.00 10.00      B   
ATOM   1080  HN  VAL    48      43.969  14.004 -13.714  1.00 10.00      B   
ATOM   1081  CA  VAL    48      42.803  12.316 -13.190  1.00 10.00      B   
ATOM   1082  CB  VAL    48      43.342  11.603 -14.451  1.00 10.00      B   
ATOM   1083  CG1 VAL    48      42.694  10.235 -14.614  1.00 10.00      B   
ATOM   1084  CG2 VAL    48      43.118  12.452 -15.691  1.00 10.00      B   
ATOM   1085  C   VAL    48      43.273  11.550 -11.955  1.00 10.00      B   
ATOM   1086  O   VAL    48      42.498  10.831 -11.325  1.00 10.00      B   
ATOM   1087  N   LYS    49      44.546  11.724 -11.613  1.00 10.00      B   
ATOM   1088  HN  LYS    49      45.110  12.315 -12.163  1.00 10.00      B   
ATOM   1089  CA  LYS    49      45.134  11.064 -10.452  1.00 10.00      B   
ATOM   1090  CB  LYS    49      46.615  11.443 -10.323  1.00 10.00      B   
ATOM   1091  CG  LYS    49      47.325  10.872  -9.104  1.00 10.00      B   
ATOM   1092  CD  LYS    49      48.789  11.282  -9.088  1.00 10.00      B   
ATOM   1093  CE  LYS    49      49.432  11.041  -7.729  1.00 10.00      B   
ATOM   1094  NZ  LYS    49      49.608   9.593  -7.430  1.00 10.00      B   
ATOM   1095  HZ1 LYS    49      48.785   9.225  -6.912  1.00 10.00      B   
ATOM   1096  HZ2 LYS    49      50.458   9.451  -6.845  1.00 10.00      B   
ATOM   1097  HZ3 LYS    49      49.719   9.053  -8.315  1.00 10.00      B   
ATOM   1098  C   LYS    49      44.377  11.445  -9.183  1.00 10.00      B   
ATOM   1099  O   LYS    49      44.071  10.591  -8.346  1.00 10.00      B   
ATOM   1100  N   ASP    50      44.064  12.730  -9.057  1.00 10.00      B   
ATOM   1101  HN  ASP    50      44.339  13.362  -9.761  1.00 10.00      B   
ATOM   1102  CA  ASP    50      43.336  13.231  -7.898  1.00 10.00      B   
ATOM   1103  CB  ASP    50      43.287  14.758  -7.922  1.00 10.00      B   
ATOM   1104  CG  ASP    50      43.101  15.352  -6.544  1.00 10.00      B   
ATOM   1105  OD1 ASP    50      43.998  15.168  -5.689  1.00 10.00      B   
ATOM   1106  OD2 ASP    50      42.067  16.014  -6.306  1.00 10.00      B   
ATOM   1107  C   ASP    50      41.923  12.660  -7.867  1.00 10.00      B   
ATOM   1108  O   ASP    50      41.409  12.293  -6.808  1.00 10.00      B   
ATOM   1109  N   ALA    51      41.310  12.573  -9.043  1.00 10.00      B   
ATOM   1110  HN  ALA    51      41.777  12.888  -9.847  1.00 10.00      B   
ATOM   1111  CA  ALA    51      39.962  12.035  -9.177  1.00 10.00      B   
ATOM   1112  CB  ALA    51      39.495  12.166 -10.614  1.00 10.00      B   
ATOM   1113  C   ALA    51      39.929  10.574  -8.755  1.00 10.00      B   
ATOM   1114  O   ALA    51      39.066  10.156  -7.981  1.00 10.00      B   
ATOM   1115  N   LEU    52      40.887   9.806  -9.261  1.00 10.00      B   
ATOM   1116  HN  LEU    52      41.545  10.208  -9.876  1.00 10.00      B   
ATOM   1117  CA  LEU    52      40.990   8.389  -8.941  1.00 10.00      B   
ATOM   1118  CB  LEU    52      42.132   7.741  -9.728  1.00 10.00      B   
ATOM   1119  CG  LEU    52      41.933   7.660 -11.242  1.00 10.00      B   
ATOM   1120  CD1 LEU    52      43.213   7.224 -11.934  1.00 10.00      B   
ATOM   1121  CD2 LEU    52      40.793   6.717 -11.580  1.00 10.00      B   
ATOM   1122  C   LEU    52      41.190   8.193  -7.445  1.00 10.00      B   
ATOM   1123  O   LEU    52      40.670   7.245  -6.859  1.00 10.00      B   
ATOM   1124  N   THR    53      41.929   9.108  -6.832  1.00 10.00      B   
ATOM   1125  HN  THR    53      42.306   9.847  -7.357  1.00 10.00      B   
ATOM   1126  CA  THR    53      42.185   9.048  -5.403  1.00 10.00      B   
ATOM   1127  CB  THR    53      43.199  10.131  -4.973  1.00 10.00      B   
ATOM   1128  OG1 THR    53      44.421   9.966  -5.710  1.00 10.00      B   
ATOM   1129  HG1 THR    53      44.247  10.084  -6.656  1.00 10.00      B   
ATOM   1130  CG2 THR    53      43.498  10.032  -3.484  1.00 10.00      B   
ATOM   1131  C   THR    53      40.874   9.220  -4.630  1.00 10.00      B   
ATOM   1132  O   THR    53      40.593   8.483  -3.680  1.00 10.00      B   
ATOM   1133  N   LYS    54      40.061  10.178  -5.067  1.00 10.00      B   
ATOM   1134  HN  LYS    54      40.334  10.720  -5.839  1.00 10.00      B   
ATOM   1135  CA  LYS    54      38.778  10.444  -4.429  1.00 10.00      B   
ATOM   1136  CB  LYS    54      38.157  11.732  -4.976  1.00 10.00      B   
ATOM   1137  CG  LYS    54      38.788  13.012  -4.452  1.00 10.00      B   
ATOM   1138  CD  LYS    54      38.014  14.237  -4.919  1.00 10.00      B   
ATOM   1139  CE  LYS    54      38.567  15.515  -4.305  1.00 10.00      B   
ATOM   1140  NZ  LYS    54      37.826  16.726  -4.758  1.00 10.00      B   
ATOM   1141  HZ1 LYS    54      37.840  16.786  -5.796  1.00 10.00      B   
ATOM   1142  HZ2 LYS    54      38.273  17.583  -4.370  1.00 10.00      B   
ATOM   1143  HZ3 LYS    54      36.838  16.689  -4.433  1.00 10.00      B   
ATOM   1144  C   LYS    54      37.818   9.277  -4.636  1.00 10.00      B   
ATOM   1145  O   LYS    54      37.157   8.831  -3.699  1.00 10.00      B   
ATOM   1146  N   MET    55      37.752   8.781  -5.868  1.00 10.00      B   
ATOM   1147  HN  MET    55      38.308   9.182  -6.577  1.00 10.00      B   
ATOM   1148  CA  MET    55      36.871   7.667  -6.197  1.00 10.00      B   
ATOM   1149  CB  MET    55      36.849   7.401  -7.702  1.00 10.00      B   
ATOM   1150  CG  MET    55      36.067   8.430  -8.500  1.00 10.00      B   
ATOM   1151  SD  MET    55      35.678   7.863 -10.166  1.00 10.00      B   
ATOM   1152  CE  MET    55      34.516   6.545  -9.815  1.00 10.00      B   
ATOM   1153  C   MET    55      37.262   6.404  -5.438  1.00 10.00      B   
ATOM   1154  O   MET    55      36.400   5.645  -4.991  1.00 10.00      B   
ATOM   1155  N   ARG    56      38.561   6.189  -5.284  1.00 10.00      B   
ATOM   1156  HN  ARG    56      39.203   6.827  -5.669  1.00 10.00      B   
ATOM   1157  CA  ARG    56      39.060   5.021  -4.571  1.00 10.00      B   
ATOM   1158  CB  ARG    56      40.587   4.947  -4.657  1.00 10.00      B   
ATOM   1159  CG  ARG    56      41.157   3.569  -4.363  1.00 10.00      B   
ATOM   1160  CD  ARG    56      42.671   3.609  -4.234  1.00 10.00      B   
ATOM   1161  NE  ARG    56      43.101   4.513  -3.170  1.00 10.00      B   
ATOM   1162  HE  ARG    56      43.231   5.460  -3.411  1.00 10.00      B   
ATOM   1163  CZ  ARG    56      43.336   4.131  -1.914  1.00 10.00      B   
ATOM   1164  NH1 ARG    56      43.190   2.858  -1.559  1.00 10.00      B   
ATOM   1165 HH11 ARG    56      42.895   2.145  -2.263  1.00 10.00      B   
ATOM   1166 HH12 ARG    56      43.368   2.564  -0.572  1.00 10.00      B   
ATOM   1167  NH2 ARG    56      43.727   5.025  -1.014  1.00 10.00      B   
ATOM   1168 HH21 ARG    56      43.911   4.726  -0.031  1.00 10.00      B   
ATOM   1169 HH22 ARG    56      43.854   6.025  -1.282  1.00 10.00      B   
ATOM   1170  C   ARG    56      38.610   5.048  -3.112  1.00 10.00      B   
ATOM   1171  O   ARG    56      38.129   4.045  -2.580  1.00 10.00      B   
ATOM   1172  N   ALA    57      38.741   6.214  -2.483  1.00 10.00      B   
ATOM   1173  HN  ALA    57      39.113   6.980  -2.973  1.00 10.00      B   
ATOM   1174  CA  ALA    57      38.355   6.387  -1.089  1.00 10.00      B   
ATOM   1175  CB  ALA    57      38.878   7.714  -0.561  1.00 10.00      B   
ATOM   1176  C   ALA    57      36.840   6.305  -0.917  1.00 10.00      B   
ATOM   1177  O   ALA    57      36.347   5.712   0.045  1.00 10.00      B   
ATOM   1178  N   ALA    58      36.107   6.897  -1.853  1.00 10.00      B   
ATOM   1179  HN  ALA    58      36.559   7.362  -2.594  1.00 10.00      B   
ATOM   1180  CA  ALA    58      34.649   6.890  -1.804  1.00 10.00      B   
ATOM   1181  CB  ALA    58      34.071   7.776  -2.896  1.00 10.00      B   
ATOM   1182  C   ALA    58      34.098   5.468  -1.906  1.00 10.00      B   
ATOM   1183  O   ALA    58      33.159   5.104  -1.195  1.00 10.00      B   
ATOM   1184  N   ALA    59      34.697   4.663  -2.784  1.00 10.00      B   
ATOM   1185  HN  ALA    59      35.439   5.013  -3.326  1.00 10.00      B   
ATOM   1186  CA  ALA    59      34.273   3.279  -2.971  1.00 10.00      B   
ATOM   1187  CB  ALA    59      35.006   2.648  -4.147  1.00 10.00      B   
ATOM   1188  C   ALA    59      34.495   2.465  -1.699  1.00 10.00      B   
ATOM   1189  O   ALA    59      33.712   1.572  -1.376  1.00 10.00      B   
ATOM   1190  N   LEU    60      35.568   2.780  -0.980  1.00 10.00      B   
ATOM   1191  HN  LEU    60      36.162   3.496  -1.295  1.00 10.00      B   
ATOM   1192  CA  LEU    60      35.886   2.085   0.260  1.00 10.00      B   
ATOM   1193  CB  LEU    60      37.319   2.400   0.698  1.00 10.00      B   
ATOM   1194  CG  LEU    60      37.804   1.731   1.988  1.00 10.00      B   
ATOM   1195  CD1 LEU    60      37.890   0.221   1.819  1.00 10.00      B   
ATOM   1196  CD2 LEU    60      39.148   2.299   2.411  1.00 10.00      B   
ATOM   1197  C   LEU    60      34.897   2.472   1.356  1.00 10.00      B   
ATOM   1198  O   LEU    60      34.478   1.635   2.156  1.00 10.00      B   
ATOM   1199  N   ASP    61      34.523   3.747   1.374  1.00 10.00      B   
ATOM   1200  HN  ASP    61      34.900   4.361   0.708  1.00 10.00      B   
ATOM   1201  CA  ASP    61      33.576   4.267   2.358  1.00 10.00      B   
ATOM   1202  CB  ASP    61      33.507   5.796   2.269  1.00 10.00      B   
ATOM   1203  CG  ASP    61      33.631   6.487   3.615  1.00 10.00      B   
ATOM   1204  OD1 ASP    61      32.945   6.078   4.575  1.00 10.00      B   
ATOM   1205  OD2 ASP    61      34.413   7.459   3.714  1.00 10.00      B   
ATOM   1206  C   ASP    61      32.191   3.676   2.120  1.00 10.00      B   
ATOM   1207  O   ASP    61      31.485   3.313   3.060  1.00 10.00      B   
ATOM   1208  N   ALA    62      31.819   3.563   0.849  1.00 10.00      B   
ATOM   1209  HN  ALA    62      32.434   3.865   0.146  1.00 10.00      B   
ATOM   1210  CA  ALA    62      30.521   3.017   0.468  1.00 10.00      B   
ATOM   1211  CB  ALA    62      30.269   3.219  -1.019  1.00 10.00      B   
ATOM   1212  C   ALA    62      30.405   1.541   0.833  1.00 10.00      B   
ATOM   1213  O   ALA    62      29.306   1.025   1.024  1.00 10.00      B   
ATOM   1214  N   GLN    63      31.546   0.873   0.955  1.00 10.00      B   
ATOM   1215  HN  GLN    63      32.392   1.347   0.810  1.00 10.00      B   
ATOM   1216  CA  GLN    63      31.577  -0.545   1.300  1.00 10.00      B   
ATOM   1217  CB  GLN    63      32.971  -1.115   1.040  1.00 10.00      B   
ATOM   1218  CG  GLN    63      33.019  -2.623   0.863  1.00 10.00      B   
ATOM   1219  CD  GLN    63      34.437  -3.134   0.745  1.00 10.00      B   
ATOM   1220  OE1 GLN    63      35.356  -2.598   1.365  1.00 10.00      B   
ATOM   1221  NE2 GLN    63      34.635  -4.160  -0.063  1.00 10.00      B   
ATOM   1222 HE21 GLN    63      33.863  -4.536  -0.539  1.00 10.00      B   
ATOM   1223 HE22 GLN    63      35.553  -4.501  -0.166  1.00 10.00      B   
ATOM   1224  C   GLN    63      31.187  -0.762   2.762  1.00 10.00      B   
ATOM   1225  O   GLN    63      30.986  -1.894   3.206  1.00 10.00      B   
ATOM   1226  N   LYS    64      31.083   0.328   3.507  1.00 10.00      B   
ATOM   1227  HN  LYS    64      31.257   1.207   3.100  1.00 10.00      B   
ATOM   1228  CA  LYS    64      30.721   0.260   4.912  1.00 10.00      B   
ATOM   1229  CB  LYS    64      31.534   1.274   5.716  1.00 10.00      B   
ATOM   1230  CG  LYS    64      33.033   1.165   5.494  1.00 10.00      B   
ATOM   1231  CD  LYS    64      33.783   2.235   6.263  1.00 10.00      B   
ATOM   1232  CE  LYS    64      35.278   2.148   6.009  1.00 10.00      B   
ATOM   1233  NZ  LYS    64      36.052   2.983   6.966  1.00 10.00      B   
ATOM   1234  HZ1 LYS    64      35.786   2.746   7.943  1.00 10.00      B   
ATOM   1235  HZ2 LYS    64      35.862   3.993   6.801  1.00 10.00      B   
ATOM   1236  HZ3 LYS    64      37.071   2.814   6.846  1.00 10.00      B   
ATOM   1237  C   LYS    64      29.228   0.509   5.098  1.00 10.00      B   
ATOM   1238  O   LYS    64      28.723   0.544   6.223  1.00 10.00      B   
ATOM   1239  N   ALA    65      28.524   0.681   3.989  1.00 10.00      B   
ATOM   1240  HN  ALA    65      28.977   0.630   3.119  1.00 10.00      B   
ATOM   1241  CA  ALA    65      27.092   0.919   4.026  1.00 10.00      B   
ATOM   1242  CB  ALA    65      26.741   2.187   3.265  1.00 10.00      B   
ATOM   1243  C   ALA    65      26.351  -0.280   3.455  1.00 10.00      B   
ATOM   1244  O   ALA    65      26.774  -0.863   2.458  1.00 10.00      B   
ATOM   1245  N   THR    66      25.258  -0.650   4.097  1.00 10.00      B   
ATOM   1246  HN  THR    66      24.971  -0.144   4.885  1.00 10.00      B   
ATOM   1247  CA  THR    66      24.463  -1.785   3.665  1.00 10.00      B   
ATOM   1248  CB  THR    66      23.676  -2.370   4.849  1.00 10.00      B   
ATOM   1249  OG1 THR    66      23.380  -1.318   5.777  1.00 10.00      B   
ATOM   1250  HG1 THR    66      22.415  -1.185   5.806  1.00 10.00      B   
ATOM   1251  CG2 THR    66      24.484  -3.448   5.552  1.00 10.00      B   
ATOM   1252  C   THR    66      23.491  -1.386   2.558  1.00 10.00      B   
ATOM   1253  O   THR    66      22.853  -0.330   2.626  1.00 10.00      B   
ATOM   1254  N   PRO    67      23.378  -2.220   1.515  1.00 10.00      B   
ATOM   1255  CA  PRO    67      22.474  -1.959   0.394  1.00 10.00      B   
ATOM   1256  CB  PRO    67      22.892  -3.006  -0.643  1.00 10.00      B   
ATOM   1257  CG  PRO    67      23.468  -4.119   0.158  1.00 10.00      B   
ATOM   1258  CD  PRO    67      24.126  -3.479   1.347  1.00 10.00      B   
ATOM   1259  C   PRO    67      21.012  -2.163   0.800  1.00 10.00      B   
ATOM   1260  O   PRO    67      20.720  -2.934   1.715  1.00 10.00      B   
ATOM   1261  N   PRO    68      20.074  -1.492   0.110  1.00 10.00      B   
ATOM   1262  CA  PRO    68      18.637  -1.588   0.415  1.00 10.00      B   
ATOM   1263  CB  PRO    68      17.985  -0.635  -0.594  1.00 10.00      B   
ATOM   1264  CG  PRO    68      18.992  -0.483  -1.681  1.00 10.00      B   
ATOM   1265  CD  PRO    68      20.334  -0.583  -1.016  1.00 10.00      B   
ATOM   1266  C   PRO    68      18.087  -3.003   0.246  1.00 10.00      B   
ATOM   1267  O   PRO    68      17.013  -3.326   0.751  1.00 10.00      B   
ATOM   1268  N   LYS    69      18.830  -3.840  -0.465  1.00 10.00      B   
ATOM   1269  HN  LYS    69      19.674  -3.521  -0.845  1.00 10.00      B   
ATOM   1270  CA  LYS    69      18.419  -5.215  -0.702  1.00 10.00      B   
ATOM   1271  CB  LYS    69      19.078  -5.751  -1.974  1.00 10.00      B   
ATOM   1272  CG  LYS    69      18.345  -6.922  -2.609  1.00 10.00      B   
ATOM   1273  CD  LYS    69      19.090  -7.442  -3.825  1.00 10.00      B   
ATOM   1274  CE  LYS    69      18.197  -8.305  -4.699  1.00 10.00      B   
ATOM   1275  NZ  LYS    69      18.924  -8.815  -5.891  1.00 10.00      B   
ATOM   1276  HZ1 LYS    69      18.256  -9.256  -6.555  1.00 10.00      B   
ATOM   1277  HZ2 LYS    69      19.628  -9.524  -5.606  1.00 10.00      B   
ATOM   1278  HZ3 LYS    69      19.413  -8.034  -6.377  1.00 10.00      B   
ATOM   1279  C   LYS    69      18.786  -6.110   0.475  1.00 10.00      B   
ATOM   1280  O   LYS    69      18.184  -7.168   0.673  1.00 10.00      B   
ATOM   1281  N   LEU    70      19.762  -5.680   1.261  1.00 10.00      B   
ATOM   1282  HN  LEU    70      20.177  -4.806   1.084  1.00 10.00      B   
ATOM   1283  CA  LEU    70      20.220  -6.466   2.396  1.00 10.00      B   
ATOM   1284  CB  LEU    70      21.667  -6.920   2.176  1.00 10.00      B   
ATOM   1285  CG  LEU    70      21.989  -7.548   0.815  1.00 10.00      B   
ATOM   1286  CD1 LEU    70      23.482  -7.796   0.683  1.00 10.00      B   
ATOM   1287  CD2 LEU    70      21.218  -8.841   0.617  1.00 10.00      B   
ATOM   1288  C   LEU    70      20.106  -5.679   3.697  1.00 10.00      B   
ATOM   1289  O   LEU    70      20.825  -5.948   4.657  1.00 10.00      B   
ATOM   1290  N   GLU    71      19.187  -4.721   3.729  1.00 10.00      B   
ATOM   1291  HN  GLU    71      18.635  -4.561   2.935  1.00 10.00      B   
ATOM   1292  CA  GLU    71      18.984  -3.893   4.915  1.00 10.00      B   
ATOM   1293  CB  GLU    71      18.121  -2.673   4.587  1.00 10.00      B   
ATOM   1294  CG  GLU    71      18.899  -1.371   4.486  1.00 10.00      B   
ATOM   1295  CD  GLU    71      19.564  -0.978   5.793  1.00 10.00      B   
ATOM   1296  OE1 GLU    71      20.802  -1.112   5.901  1.00 10.00      B   
ATOM   1297  OE2 GLU    71      18.856  -0.524   6.717  1.00 10.00      B   
ATOM   1298  C   GLU    71      18.362  -4.684   6.062  1.00 10.00      B   
ATOM   1299  O   GLU    71      18.357  -4.233   7.210  1.00 10.00      B   
ATOM   1300  N   ASP    72      17.835  -5.861   5.752  1.00 10.00      B   
ATOM   1301  HN  ASP    72      17.861  -6.172   4.822  1.00 10.00      B   
ATOM   1302  CA  ASP    72      17.217  -6.700   6.768  1.00 10.00      B   
ATOM   1303  CB  ASP    72      15.823  -7.152   6.335  1.00 10.00      B   
ATOM   1304  CG  ASP    72      14.955  -7.530   7.517  1.00 10.00      B   
ATOM   1305  OD1 ASP    72      14.618  -6.632   8.316  1.00 10.00      B   
ATOM   1306  OD2 ASP    72      14.613  -8.724   7.658  1.00 10.00      B   
ATOM   1307  C   ASP    72      18.094  -7.904   7.085  1.00 10.00      B   
ATOM   1308  O   ASP    72      17.661  -8.857   7.734  1.00 10.00      B   
ATOM   1309  N   LYS    73      19.335  -7.855   6.629  1.00 10.00      B   
ATOM   1310  HN  LYS    73      19.631  -7.062   6.129  1.00 10.00      B   
ATOM   1311  CA  LYS    73      20.277  -8.937   6.861  1.00 10.00      B   
ATOM   1312  CB  LYS    73      20.755  -9.538   5.537  1.00 10.00      B   
ATOM   1313  CG  LYS    73      19.704 -10.385   4.834  1.00 10.00      B   
ATOM   1314  CD  LYS    73      20.167 -10.820   3.454  1.00 10.00      B   
ATOM   1315  CE  LYS    73      19.146 -11.732   2.788  1.00 10.00      B   
ATOM   1316  NZ  LYS    73      19.176 -13.112   3.344  1.00 10.00      B   
ATOM   1317  HZ1 LYS    73      20.094 -13.565   3.125  1.00 10.00      B   
ATOM   1318  HZ2 LYS    73      18.417 -13.685   2.931  1.00 10.00      B   
ATOM   1319  HZ3 LYS    73      19.057 -13.087   4.378  1.00 10.00      B   
ATOM   1320  C   LYS    73      21.454  -8.447   7.694  1.00 10.00      B   
ATOM   1321  O   LYS    73      21.640  -7.240   7.865  1.00 10.00      B   
ATOM   1322  N   SER    74      22.227  -9.377   8.227  1.00 10.00      B   
ATOM   1323  HN  SER    74      22.027 -10.320   8.063  1.00 10.00      B   
ATOM   1324  CA  SER    74      23.376  -9.035   9.047  1.00 10.00      B   
ATOM   1325  CB  SER    74      23.569 -10.100  10.128  1.00 10.00      B   
ATOM   1326  OG  SER    74      23.514 -11.404   9.573  1.00 10.00      B   
ATOM   1327  HG  SER    74      24.369 -11.846   9.723  1.00 10.00      B   
ATOM   1328  C   SER    74      24.631  -8.892   8.184  1.00 10.00      B   
ATOM   1329  O   SER    74      24.749  -9.537   7.141  1.00 10.00      B   
ATOM   1330  N   PRO    75      25.596  -8.055   8.613  1.00 10.00      B   
ATOM   1331  CA  PRO    75      26.844  -7.817   7.865  1.00 10.00      B   
ATOM   1332  CB  PRO    75      27.457  -6.614   8.582  1.00 10.00      B   
ATOM   1333  CG  PRO    75      26.938  -6.710   9.974  1.00 10.00      B   
ATOM   1334  CD  PRO    75      25.545  -7.263   9.858  1.00 10.00      B   
ATOM   1335  C   PRO    75      27.815  -9.005   7.884  1.00 10.00      B   
ATOM   1336  O   PRO    75      28.999  -8.855   7.570  1.00 10.00      B   
ATOM   1337  N   ASP    76      27.317 -10.177   8.247  1.00 10.00      B   
ATOM   1338  HN  ASP    76      26.371 -10.238   8.494  1.00 10.00      B   
ATOM   1339  CA  ASP    76      28.137 -11.377   8.291  1.00 10.00      B   
ATOM   1340  CB  ASP    76      28.298 -11.883   9.730  1.00 10.00      B   
ATOM   1341  CG  ASP    76      27.073 -12.612  10.252  1.00 10.00      B   
ATOM   1342  OD1 ASP    76      25.967 -12.039  10.203  1.00 10.00      B   
ATOM   1343  OD2 ASP    76      27.212 -13.760  10.726  1.00 10.00      B   
ATOM   1344  C   ASP    76      27.535 -12.465   7.410  1.00 10.00      B   
ATOM   1345  O   ASP    76      28.061 -13.577   7.330  1.00 10.00      B   
ATOM   1346  N   SER    77      26.438 -12.135   6.738  1.00 10.00      B   
ATOM   1347  HN  SER    77      26.079 -11.227   6.819  1.00 10.00      B   
ATOM   1348  CA  SER    77      25.763 -13.085   5.869  1.00 10.00      B   
ATOM   1349  CB  SER    77      24.310 -12.654   5.643  1.00 10.00      B   
ATOM   1350  OG  SER    77      24.201 -11.693   4.607  1.00 10.00      B   
ATOM   1351  HG  SER    77      23.635 -12.057   3.907  1.00 10.00      B   
ATOM   1352  C   SER    77      26.509 -13.228   4.540  1.00 10.00      B   
ATOM   1353  O   SER    77      27.241 -12.321   4.132  1.00 10.00      B   
ATOM   1354  N   PRO    78      26.356 -14.375   3.854  1.00 10.00      B   
ATOM   1355  CA  PRO    78      27.019 -14.620   2.569  1.00 10.00      B   
ATOM   1356  CB  PRO    78      26.493 -15.997   2.135  1.00 10.00      B   
ATOM   1357  CG  PRO    78      25.296 -16.252   2.988  1.00 10.00      B   
ATOM   1358  CD  PRO    78      25.540 -15.523   4.277  1.00 10.00      B   
ATOM   1359  C   PRO    78      26.664 -13.558   1.530  1.00 10.00      B   
ATOM   1360  O   PRO    78      27.499 -13.188   0.700  1.00 10.00      B   
ATOM   1361  N   GLU    79      25.428 -13.061   1.592  1.00 10.00      B   
ATOM   1362  HN  GLU    79      24.812 -13.396   2.285  1.00 10.00      B   
ATOM   1363  CA  GLU    79      24.961 -12.039   0.665  1.00 10.00      B   
ATOM   1364  CB  GLU    79      23.450 -11.813   0.813  1.00 10.00      B   
ATOM   1365  CG  GLU    79      22.606 -13.074   0.670  1.00 10.00      B   
ATOM   1366  CD  GLU    79      22.286 -13.717   2.007  1.00 10.00      B   
ATOM   1367  OE1 GLU    79      23.095 -13.574   2.944  1.00 10.00      B   
ATOM   1368  OE2 GLU    79      21.215 -14.352   2.133  1.00 10.00      B   
ATOM   1369  C   GLU    79      25.720 -10.733   0.884  1.00 10.00      B   
ATOM   1370  O   GLU    79      26.144 -10.083  -0.072  1.00 10.00      B   
ATOM   1371  N   MET    80      25.908 -10.364   2.150  1.00 10.00      B   
ATOM   1372  HN  MET    80      25.559 -10.930   2.872  1.00 10.00      B   
ATOM   1373  CA  MET    80      26.627  -9.141   2.489  1.00 10.00      B   
ATOM   1374  CB  MET    80      26.477  -8.809   3.974  1.00 10.00      B   
ATOM   1375  CG  MET    80      25.382  -7.799   4.273  1.00 10.00      B   
ATOM   1376  SD  MET    80      25.623  -6.232   3.410  1.00 10.00      B   
ATOM   1377  CE  MET    80      27.172  -5.684   4.125  1.00 10.00      B   
ATOM   1378  C   MET    80      28.099  -9.273   2.123  1.00 10.00      B   
ATOM   1379  O   MET    80      28.739  -8.308   1.697  1.00 10.00      B   
ATOM   1380  N   LYS    81      28.630 -10.479   2.284  1.00 10.00      B   
ATOM   1381  HN  LYS    81      28.071 -11.202   2.643  1.00 10.00      B   
ATOM   1382  CA  LYS    81      30.021 -10.752   1.952  1.00 10.00      B   
ATOM   1383  CB  LYS    81      30.427 -12.144   2.439  1.00 10.00      B   
ATOM   1384  CG  LYS    81      30.493 -12.265   3.952  1.00 10.00      B   
ATOM   1385  CD  LYS    81      30.760 -13.696   4.383  1.00 10.00      B   
ATOM   1386  CE  LYS    81      30.992 -13.777   5.881  1.00 10.00      B   
ATOM   1387  NZ  LYS    81      31.231 -15.170   6.332  1.00 10.00      B   
ATOM   1388  HZ1 LYS    81      31.596 -15.169   7.307  1.00 10.00      B   
ATOM   1389  HZ2 LYS    81      31.926 -15.636   5.716  1.00 10.00      B   
ATOM   1390  HZ3 LYS    81      30.344 -15.715   6.310  1.00 10.00      B   
ATOM   1391  C   LYS    81      30.236 -10.628   0.448  1.00 10.00      B   
ATOM   1392  O   LYS    81      31.247 -10.090  -0.006  1.00 10.00      B   
ATOM   1393  N   ASP    82      29.266 -11.109  -0.321  1.00 10.00      B   
ATOM   1394  HN  ASP    82      28.479 -11.522   0.096  1.00 10.00      B   
ATOM   1395  CA  ASP    82      29.347 -11.034  -1.771  1.00 10.00      B   
ATOM   1396  CB  ASP    82      28.238 -11.855  -2.423  1.00 10.00      B   
ATOM   1397  CG  ASP    82      28.738 -12.636  -3.620  1.00 10.00      B   
ATOM   1398  OD1 ASP    82      29.025 -13.846  -3.469  1.00 10.00      B   
ATOM   1399  OD2 ASP    82      28.848 -12.050  -4.717  1.00 10.00      B   
ATOM   1400  C   ASP    82      29.268  -9.578  -2.214  1.00 10.00      B   
ATOM   1401  O   ASP    82      29.933  -9.167  -3.169  1.00 10.00      B   
ATOM   1402  N   PHE    83      28.455  -8.800  -1.503  1.00 10.00      B   
ATOM   1403  HN  PHE    83      27.932  -9.198  -0.773  1.00 10.00      B   
ATOM   1404  CA  PHE    83      28.308  -7.378  -1.788  1.00 10.00      B   
ATOM   1405  CB  PHE    83      27.253  -6.760  -0.860  1.00 10.00      B   
ATOM   1406  CG  PHE    83      27.226  -5.257  -0.857  1.00 10.00      B   
ATOM   1407  CD1 PHE    83      26.698  -4.557  -1.929  1.00 10.00      B   
ATOM   1408  CD2 PHE    83      27.725  -4.546   0.224  1.00 10.00      B   
ATOM   1409  CE1 PHE    83      26.669  -3.174  -1.926  1.00 10.00      B   
ATOM   1410  CE2 PHE    83      27.699  -3.165   0.234  1.00 10.00      B   
ATOM   1411  CZ  PHE    83      27.170  -2.477  -0.842  1.00 10.00      B   
ATOM   1412  C   PHE    83      29.656  -6.685  -1.604  1.00 10.00      B   
ATOM   1413  O   PHE    83      30.088  -5.897  -2.450  1.00 10.00      B   
ATOM   1414  N   ARG    84      30.322  -7.007  -0.498  1.00 10.00      B   
ATOM   1415  HN  ARG    84      29.914  -7.639   0.134  1.00 10.00      B   
ATOM   1416  CA  ARG    84      31.630  -6.445  -0.194  1.00 10.00      B   
ATOM   1417  CB  ARG    84      32.119  -6.930   1.170  1.00 10.00      B   
ATOM   1418  CG  ARG    84      31.459  -6.249   2.355  1.00 10.00      B   
ATOM   1419  CD  ARG    84      32.134  -6.658   3.652  1.00 10.00      B   
ATOM   1420  NE  ARG    84      31.494  -6.062   4.823  1.00 10.00      B   
ATOM   1421  HE  ARG    84      31.357  -5.086   4.816  1.00 10.00      B   
ATOM   1422  CZ  ARG    84      31.098  -6.757   5.889  1.00 10.00      B   
ATOM   1423  NH1 ARG    84      31.269  -8.075   5.928  1.00 10.00      B   
ATOM   1424 HH11 ARG    84      30.954  -8.622   6.758  1.00 10.00      B   
ATOM   1425 HH12 ARG    84      31.724  -8.570   5.127  1.00 10.00      B   
ATOM   1426  NH2 ARG    84      30.533  -6.127   6.917  1.00 10.00      B   
ATOM   1427 HH21 ARG    84      30.223  -6.662   7.759  1.00 10.00      B   
ATOM   1428 HH22 ARG    84      30.401  -5.090   6.887  1.00 10.00      B   
ATOM   1429  C   ARG    84      32.633  -6.859  -1.259  1.00 10.00      B   
ATOM   1430  O   ARG    84      33.438  -6.050  -1.721  1.00 10.00      B   
ATOM   1431  N   HIS    85      32.563  -8.126  -1.650  1.00 10.00      B   
ATOM   1432  HN  HIS    85      31.896  -8.717  -1.232  1.00 10.00      B   
ATOM   1433  CA  HIS    85      33.452  -8.672  -2.663  1.00 10.00      B   
ATOM   1434  CB  HIS    85      33.189 -10.169  -2.856  1.00 10.00      B   
ATOM   1435  CG  HIS    85      34.209 -10.865  -3.702  1.00 10.00      B   
ATOM   1436  ND1 HIS    85      35.534 -10.984  -3.340  1.00 10.00      B   
ATOM   1437  HD1 HIS    85      35.937 -10.637  -2.512  1.00 10.00      B   
ATOM   1438  CD2 HIS    85      34.093 -11.479  -4.902  1.00 10.00      B   
ATOM   1439  CE1 HIS    85      36.187 -11.640  -4.280  1.00 10.00      B   
ATOM   1440  NE2 HIS    85      35.335 -11.951  -5.235  1.00 10.00      B   
ATOM   1441  HE2 HIS    85      35.554 -12.454  -6.049  1.00 10.00      B   
ATOM   1442  C   HIS    85      33.295  -7.924  -3.983  1.00 10.00      B   
ATOM   1443  O   HIS    85      34.268  -7.710  -4.704  1.00 10.00      B   
ATOM   1444  N   GLY    86      32.069  -7.515  -4.282  1.00 10.00      B   
ATOM   1445  HN  GLY    86      31.333  -7.707  -3.662  1.00 10.00      B   
ATOM   1446  CA  GLY    86      31.809  -6.786  -5.504  1.00 10.00      B   
ATOM   1447  C   GLY    86      32.492  -5.436  -5.490  1.00 10.00      B   
ATOM   1448  O   GLY    86      33.108  -5.032  -6.476  1.00 10.00      B   
ATOM   1449  N   PHE    87      32.400  -4.749  -4.359  1.00 10.00      B   
ATOM   1450  HN  PHE    87      31.894  -5.130  -3.609  1.00 10.00      B   
ATOM   1451  CA  PHE    87      33.024  -3.441  -4.204  1.00 10.00      B   
ATOM   1452  CB  PHE    87      32.575  -2.779  -2.899  1.00 10.00      B   
ATOM   1453  CG  PHE    87      31.641  -1.619  -3.091  1.00 10.00      B   
ATOM   1454  CD1 PHE    87      30.386  -1.622  -2.508  1.00 10.00      B   
ATOM   1455  CD2 PHE    87      32.020  -0.526  -3.854  1.00 10.00      B   
ATOM   1456  CE1 PHE    87      29.523  -0.557  -2.683  1.00 10.00      B   
ATOM   1457  CE2 PHE    87      31.163   0.543  -4.034  1.00 10.00      B   
ATOM   1458  CZ  PHE    87      29.912   0.527  -3.447  1.00 10.00      B   
ATOM   1459  C   PHE    87      34.545  -3.562  -4.236  1.00 10.00      B   
ATOM   1460  O   PHE    87      35.234  -2.719  -4.812  1.00 10.00      B   
ATOM   1461  N   ASP    88      35.060  -4.632  -3.630  1.00 10.00      B   
ATOM   1462  HN  ASP    88      34.454  -5.268  -3.194  1.00 10.00      B   
ATOM   1463  CA  ASP    88      36.500  -4.879  -3.587  1.00 10.00      B   
ATOM   1464  CB  ASP    88      36.813  -6.164  -2.814  1.00 10.00      B   
ATOM   1465  CG  ASP    88      36.993  -5.944  -1.325  1.00 10.00      B   
ATOM   1466  OD1 ASP    88      37.235  -4.792  -0.904  1.00 10.00      B   
ATOM   1467  OD2 ASP    88      36.898  -6.926  -0.561  1.00 10.00      B   
ATOM   1468  C   ASP    88      37.079  -4.975  -4.991  1.00 10.00      B   
ATOM   1469  O   ASP    88      38.196  -4.521  -5.248  1.00 10.00      B   
ATOM   1470  N   ILE    89      36.313  -5.577  -5.898  1.00 10.00      B   
ATOM   1471  HN  ILE    89      35.441  -5.936  -5.622  1.00 10.00      B   
ATOM   1472  CA  ILE    89      36.737  -5.727  -7.285  1.00 10.00      B   
ATOM   1473  CB  ILE    89      35.770  -6.642  -8.072  1.00 10.00      B   
ATOM   1474  CG1 ILE    89      35.773  -8.048  -7.468  1.00 10.00      B   
ATOM   1475  CG2 ILE    89      36.147  -6.701  -9.546  1.00 10.00      B   
ATOM   1476  CD1 ILE    89      34.675  -8.943  -7.991  1.00 10.00      B   
ATOM   1477  C   ILE    89      36.834  -4.359  -7.960  1.00 10.00      B   
ATOM   1478  O   ILE    89      37.725  -4.118  -8.779  1.00 10.00      B   
ATOM   1479  N   LEU    90      35.927  -3.461  -7.590  1.00 10.00      B   
ATOM   1480  HN  LEU    90      35.254  -3.709  -6.923  1.00 10.00      B   
ATOM   1481  CA  LEU    90      35.913  -2.112  -8.143  1.00 10.00      B   
ATOM   1482  CB  LEU    90      34.647  -1.369  -7.705  1.00 10.00      B   
ATOM   1483  CG  LEU    90      34.294  -0.105  -8.493  1.00 10.00      B   
ATOM   1484  CD1 LEU    90      33.776  -0.461  -9.879  1.00 10.00      B   
ATOM   1485  CD2 LEU    90      33.276   0.731  -7.732  1.00 10.00      B   
ATOM   1486  C   LEU    90      37.153  -1.356  -7.679  1.00 10.00      B   
ATOM   1487  O   LEU    90      37.789  -0.646  -8.457  1.00 10.00      B   
ATOM   1488  N   VAL    91      37.491  -1.529  -6.404  1.00 10.00      B   
ATOM   1489  HN  VAL    91      36.925  -2.098  -5.834  1.00 10.00      B   
ATOM   1490  CA  VAL    91      38.665  -0.887  -5.821  1.00 10.00      B   
ATOM   1491  CB  VAL    91      38.813  -1.240  -4.323  1.00 10.00      B   
ATOM   1492  CG1 VAL    91      40.053  -0.589  -3.724  1.00 10.00      B   
ATOM   1493  CG2 VAL    91      37.569  -0.823  -3.553  1.00 10.00      B   
ATOM   1494  C   VAL    91      39.923  -1.317  -6.569  1.00 10.00      B   
ATOM   1495  O   VAL    91      40.798  -0.500  -6.851  1.00 10.00      B   
ATOM   1496  N   GLY    92      39.988  -2.603  -6.902  1.00 10.00      B   
ATOM   1497  HN  GLY    92      39.252  -3.198  -6.650  1.00 10.00      B   
ATOM   1498  CA  GLY    92      41.129  -3.134  -7.625  1.00 10.00      B   
ATOM   1499  C   GLY    92      41.335  -2.437  -8.954  1.00 10.00      B   
ATOM   1500  O   GLY    92      42.463  -2.109  -9.321  1.00 10.00      B   
ATOM   1501  N   GLN    93      40.238  -2.191  -9.661  1.00 10.00      B   
ATOM   1502  HN  GLN    93      39.368  -2.461  -9.301  1.00 10.00      B   
ATOM   1503  CA  GLN    93      40.292  -1.524 -10.956  1.00 10.00      B   
ATOM   1504  CB  GLN    93      38.944  -1.609 -11.669  1.00 10.00      B   
ATOM   1505  CG  GLN    93      38.671  -2.963 -12.299  1.00 10.00      B   
ATOM   1506  CD  GLN    93      37.272  -3.086 -12.869  1.00 10.00      B   
ATOM   1507  OE1 GLN    93      36.315  -2.515 -12.344  1.00 10.00      B   
ATOM   1508  NE2 GLN    93      37.146  -3.838 -13.952  1.00 10.00      B   
ATOM   1509 HE21 GLN    93      37.952  -4.264 -14.317  1.00 10.00      B   
ATOM   1510 HE22 GLN    93      36.254  -3.938 -14.349  1.00 10.00      B   
ATOM   1511  C   GLN    93      40.736  -0.072 -10.812  1.00 10.00      B   
ATOM   1512  O   GLN    93      41.628   0.383 -11.526  1.00 10.00      B   
ATOM   1513  N   ILE    94      40.125   0.643  -9.872  1.00 10.00      B   
ATOM   1514  HN  ILE    94      39.425   0.218  -9.329  1.00 10.00      B   
ATOM   1515  CA  ILE    94      40.463   2.043  -9.632  1.00 10.00      B   
ATOM   1516  CB  ILE    94      39.525   2.692  -8.590  1.00 10.00      B   
ATOM   1517  CG1 ILE    94      38.063   2.541  -9.028  1.00 10.00      B   
ATOM   1518  CG2 ILE    94      39.873   4.162  -8.402  1.00 10.00      B   
ATOM   1519  CD1 ILE    94      37.054   3.018  -8.006  1.00 10.00      B   
ATOM   1520  C   ILE    94      41.918   2.182  -9.182  1.00 10.00      B   
ATOM   1521  O   ILE    94      42.623   3.106  -9.592  1.00 10.00      B   
ATOM   1522  N   ASP    95      42.362   1.256  -8.343  1.00 10.00      B   
ATOM   1523  HN  ASP    95      41.747   0.551  -8.038  1.00 10.00      B   
ATOM   1524  CA  ASP    95      43.737   1.263  -7.853  1.00 10.00      B   
ATOM   1525  CB  ASP    95      43.933   0.191  -6.778  1.00 10.00      B   
ATOM   1526  CG  ASP    95      45.383   0.015  -6.375  1.00 10.00      B   
ATOM   1527  OD1 ASP    95      45.864   0.772  -5.501  1.00 10.00      B   
ATOM   1528  OD2 ASP    95      46.047  -0.890  -6.921  1.00 10.00      B   
ATOM   1529  C   ASP    95      44.705   1.035  -9.008  1.00 10.00      B   
ATOM   1530  O   ASP    95      45.745   1.690  -9.106  1.00 10.00      B   
ATOM   1531  N   ASP    96      44.342   0.112  -9.889  1.00 10.00      B   
ATOM   1532  HN  ASP    96      43.496  -0.370  -9.754  1.00 10.00      B   
ATOM   1533  CA  ASP    96      45.157  -0.206 -11.054  1.00 10.00      B   
ATOM   1534  CB  ASP    96      44.579  -1.413 -11.794  1.00 10.00      B   
ATOM   1535  CG  ASP    96      45.496  -2.616 -11.764  1.00 10.00      B   
ATOM   1536  OD1 ASP    96      46.347  -2.701 -10.853  1.00 10.00      B   
ATOM   1537  OD2 ASP    96      45.360  -3.493 -12.645  1.00 10.00      B   
ATOM   1538  C   ASP    96      45.210   0.990 -11.989  1.00 10.00      B   
ATOM   1539  O   ASP    96      46.256   1.305 -12.557  1.00 10.00      B   
ATOM   1540  N   ALA    97      44.072   1.659 -12.129  1.00 10.00      B   
ATOM   1541  HN  ALA    97      43.273   1.342 -11.651  1.00 10.00      B   
ATOM   1542  CA  ALA    97      43.961   2.836 -12.977  1.00 10.00      B   
ATOM   1543  CB  ALA    97      42.519   3.305 -13.026  1.00 10.00      B   
ATOM   1544  C   ALA    97      44.860   3.955 -12.466  1.00 10.00      B   
ATOM   1545  O   ALA    97      45.449   4.700 -13.251  1.00 10.00      B   
ATOM   1546  N   LEU    98      44.966   4.059 -11.145  1.00 10.00      B   
ATOM   1547  HN  LEU    98      44.457   3.439 -10.578  1.00 10.00      B   
ATOM   1548  CA  LEU    98      45.798   5.076 -10.514  1.00 10.00      B   
ATOM   1549  CB  LEU    98      45.693   4.976  -8.989  1.00 10.00      B   
ATOM   1550  CG  LEU    98      46.420   6.055  -8.183  1.00 10.00      B   
ATOM   1551  CD1 LEU    98      45.789   7.418  -8.414  1.00 10.00      B   
ATOM   1552  CD2 LEU    98      46.417   5.705  -6.703  1.00 10.00      B   
ATOM   1553  C   LEU    98      47.253   4.940 -10.957  1.00 10.00      B   
ATOM   1554  O   LEU    98      47.950   5.938 -11.139  1.00 10.00      B   
ATOM   1555  N   LYS    99      47.692   3.700 -11.155  1.00 10.00      B   
ATOM   1556  HN  LYS    99      47.076   2.949 -11.020  1.00 10.00      B   
ATOM   1557  CA  LYS    99      49.061   3.427 -11.580  1.00 10.00      B   
ATOM   1558  CB  LYS    99      49.333   1.922 -11.581  1.00 10.00      B   
ATOM   1559  CG  LYS    99      49.047   1.233 -10.259  1.00 10.00      B   
ATOM   1560  CD  LYS    99      49.087  -0.275 -10.415  1.00 10.00      B   
ATOM   1561  CE  LYS    99      48.678  -0.976  -9.133  1.00 10.00      B   
ATOM   1562  NZ  LYS    99      48.541  -2.440  -9.335  1.00 10.00      B   
ATOM   1563  HZ1 LYS    99      49.439  -2.842  -9.675  1.00 10.00      B   
ATOM   1564  HZ2 LYS    99      47.795  -2.637 -10.041  1.00 10.00      B   
ATOM   1565  HZ3 LYS    99      48.284  -2.902  -8.441  1.00 10.00      B   
ATOM   1566  C   LYS    99      49.303   3.988 -12.976  1.00 10.00      B   
ATOM   1567  O   LYS    99      50.353   4.572 -13.253  1.00 10.00      B   
ATOM   1568  N   LEU   100      48.315   3.821 -13.846  1.00 10.00      B   
ATOM   1569  HN  LEU   100      47.498   3.362 -13.556  1.00 10.00      B   
ATOM   1570  CA  LEU   100      48.410   4.308 -15.215  1.00 10.00      B   
ATOM   1571  CB  LEU   100      47.265   3.759 -16.068  1.00 10.00      B   
ATOM   1572  CG  LEU   100      47.173   2.233 -16.156  1.00 10.00      B   
ATOM   1573  CD1 LEU   100      46.027   1.808 -17.060  1.00 10.00      B   
ATOM   1574  CD2 LEU   100      48.488   1.640 -16.633  1.00 10.00      B   
ATOM   1575  C   LEU   100      48.416   5.830 -15.239  1.00 10.00      B   
ATOM   1576  O   LEU   100      49.094   6.447 -16.064  1.00 10.00      B   
ATOM   1577  N   ALA   101      47.666   6.428 -14.321  1.00 10.00      B   
ATOM   1578  HN  ALA   101      47.134   5.875 -13.704  1.00 10.00      B   
ATOM   1579  CA  ALA   101      47.597   7.880 -14.217  1.00 10.00      B   
ATOM   1580  CB  ALA   101      46.501   8.296 -13.247  1.00 10.00      B   
ATOM   1581  C   ALA   101      48.943   8.446 -13.777  1.00 10.00      B   
ATOM   1582  O   ALA   101      49.361   9.507 -14.240  1.00 10.00      B   
ATOM   1583  N   ASN   102      49.623   7.721 -12.889  1.00 10.00      B   
ATOM   1584  HN  ASN   102      49.227   6.887 -12.551  1.00 10.00      B   
ATOM   1585  CA  ASN   102      50.933   8.139 -12.393  1.00 10.00      B   
ATOM   1586  CB  ASN   102      51.442   7.184 -11.306  1.00 10.00      B   
ATOM   1587  CG  ASN   102      50.617   7.206 -10.033  1.00 10.00      B   
ATOM   1588  OD1 ASN   102      49.956   8.197  -9.716  1.00 10.00      B   
ATOM   1589  ND2 ASN   102      50.662   6.112  -9.287  1.00 10.00      B   
ATOM   1590 HD21 ASN   102      51.220   5.363  -9.597  1.00 10.00      B   
ATOM   1591 HD22 ASN   102      50.143   6.092  -8.455  1.00 10.00      B   
ATOM   1592  C   ASN   102      51.943   8.172 -13.530  1.00 10.00      B   
ATOM   1593  O   ASN   102      52.812   9.046 -13.587  1.00 10.00      B   
ATOM   1594  N   GLU   103      51.809   7.219 -14.444  1.00 10.00      B   
ATOM   1595  HN  GLU   103      51.084   6.565 -14.344  1.00 10.00      B   
ATOM   1596  CA  GLU   103      52.703   7.111 -15.591  1.00 10.00      B   
ATOM   1597  CB  GLU   103      52.581   5.723 -16.223  1.00 10.00      B   
ATOM   1598  CG  GLU   103      53.001   4.585 -15.308  1.00 10.00      B   
ATOM   1599  CD  GLU   103      54.491   4.571 -15.048  1.00 10.00      B   
ATOM   1600  OE1 GLU   103      55.253   4.201 -15.968  1.00 10.00      B   
ATOM   1601  OE2 GLU   103      54.913   4.927 -13.927  1.00 10.00      B   
ATOM   1602  C   GLU   103      52.400   8.185 -16.631  1.00 10.00      B   
ATOM   1603  O   GLU   103      53.160   8.379 -17.580  1.00 10.00      B   
ATOM   1604  N   GLY   104      51.286   8.879 -16.447  1.00 10.00      B   
ATOM   1605  HN  GLY   104      50.725   8.690 -15.665  1.00 10.00      B   
ATOM   1606  CA  GLY   104      50.899   9.922 -17.373  1.00 10.00      B   
ATOM   1607  C   GLY   104      50.098   9.381 -18.537  1.00 10.00      B   
ATOM   1608  O   GLY   104      49.932  10.056 -19.551  1.00 10.00      B   
ATOM   1609  N   LYS   105      49.596   8.164 -18.390  1.00 10.00      B   
ATOM   1610  HN  LYS   105      49.750   7.682 -17.549  1.00 10.00      B   
ATOM   1611  CA  LYS   105      48.811   7.528 -19.436  1.00 10.00      B   
ATOM   1612  CB  LYS   105      48.970   6.006 -19.397  1.00 10.00      B   
ATOM   1613  CG  LYS   105      50.380   5.518 -19.690  1.00 10.00      B   
ATOM   1614  CD  LYS   105      50.409   4.015 -19.924  1.00 10.00      B   
ATOM   1615  CE  LYS   105      51.812   3.537 -20.257  1.00 10.00      B   
ATOM   1616  NZ  LYS   105      51.820   2.139 -20.766  1.00 10.00      B   
ATOM   1617  HZ1 LYS   105      51.439   1.493 -20.048  1.00 10.00      B   
ATOM   1618  HZ2 LYS   105      52.792   1.845 -20.996  1.00 10.00      B   
ATOM   1619  HZ3 LYS   105      51.237   2.067 -21.625  1.00 10.00      B   
ATOM   1620  C   LYS   105      47.343   7.915 -19.317  1.00 10.00      B   
ATOM   1621  O   LYS   105      46.511   7.121 -18.875  1.00 10.00      B   
ATOM   1622  N   VAL   106      47.041   9.148 -19.703  1.00 10.00      B   
ATOM   1623  HN  VAL   106      47.762   9.725 -20.034  1.00 10.00      B   
ATOM   1624  CA  VAL   106      45.680   9.672 -19.648  1.00 10.00      B   
ATOM   1625  CB  VAL   106      45.626  11.148 -20.106  1.00 10.00      B   
ATOM   1626  CG1 VAL   106      44.188  11.643 -20.185  1.00 10.00      B   
ATOM   1627  CG2 VAL   106      46.450  12.025 -19.173  1.00 10.00      B   
ATOM   1628  C   VAL   106      44.727   8.833 -20.500  1.00 10.00      B   
ATOM   1629  O   VAL   106      43.604   8.538 -20.086  1.00 10.00      B   
ATOM   1630  N   LYS   107      45.192   8.434 -21.679  1.00 10.00      B   
ATOM   1631  HN  LYS   107      46.104   8.684 -21.942  1.00 10.00      B   
ATOM   1632  CA  LYS   107      44.389   7.629 -22.590  1.00 10.00      B   
ATOM   1633  CB  LYS   107      45.165   7.352 -23.881  1.00 10.00      B   
ATOM   1634  CG  LYS   107      45.376   8.576 -24.759  1.00 10.00      B   
ATOM   1635  CD  LYS   107      44.092   8.976 -25.466  1.00 10.00      B   
ATOM   1636  CE  LYS   107      44.289  10.241 -26.287  1.00 10.00      B   
ATOM   1637  NZ  LYS   107      43.114  10.538 -27.152  1.00 10.00      B   
ATOM   1638  HZ1 LYS   107      42.231  10.308 -26.652  1.00 10.00      B   
ATOM   1639  HZ2 LYS   107      43.162   9.975 -28.026  1.00 10.00      B   
ATOM   1640  HZ3 LYS   107      43.100  11.548 -27.408  1.00 10.00      B   
ATOM   1641  C   LYS   107      43.978   6.316 -21.932  1.00 10.00      B   
ATOM   1642  O   LYS   107      42.815   5.917 -21.992  1.00 10.00      B   
ATOM   1643  N   GLU   108      44.934   5.668 -21.281  1.00 10.00      B   
ATOM   1644  HN  GLU   108      45.836   6.051 -21.256  1.00 10.00      B   
ATOM   1645  CA  GLU   108      44.679   4.403 -20.607  1.00 10.00      B   
ATOM   1646  CB  GLU   108      45.997   3.726 -20.226  1.00 10.00      B   
ATOM   1647  CG  GLU   108      46.959   3.535 -21.388  1.00 10.00      B   
ATOM   1648  CD  GLU   108      46.480   2.501 -22.382  1.00 10.00      B   
ATOM   1649  OE1 GLU   108      46.891   1.326 -22.262  1.00 10.00      B   
ATOM   1650  OE2 GLU   108      45.697   2.855 -23.292  1.00 10.00      B   
ATOM   1651  C   GLU   108      43.822   4.616 -19.362  1.00 10.00      B   
ATOM   1652  O   GLU   108      42.977   3.782 -19.027  1.00 10.00      B   
ATOM   1653  N   ALA   109      44.045   5.736 -18.680  1.00 10.00      B   
ATOM   1654  HN  ALA   109      44.745   6.355 -18.990  1.00 10.00      B   
ATOM   1655  CA  ALA   109      43.291   6.065 -17.475  1.00 10.00      B   
ATOM   1656  CB  ALA   109      43.869   7.298 -16.795  1.00 10.00      B   
ATOM   1657  C   ALA   109      41.817   6.270 -17.794  1.00 10.00      B   
ATOM   1658  O   ALA   109      40.940   5.724 -17.124  1.00 10.00      B   
ATOM   1659  N   GLN   110      41.550   7.044 -18.835  1.00 10.00      B   
ATOM   1660  HN  GLN   110      42.296   7.441 -19.342  1.00 10.00      B   
ATOM   1661  CA  GLN   110      40.184   7.324 -19.245  1.00 10.00      B   
ATOM   1662  CB  GLN   110      40.140   8.516 -20.199  1.00 10.00      B   
ATOM   1663  CG  GLN   110      40.378   9.850 -19.511  1.00 10.00      B   
ATOM   1664  CD  GLN   110      40.470  11.004 -20.482  1.00 10.00      B   
ATOM   1665  OE1 GLN   110      40.942  10.848 -21.609  1.00 10.00      B   
ATOM   1666  NE2 GLN   110      40.011  12.170 -20.056  1.00 10.00      B   
ATOM   1667 HE21 GLN   110      39.639  12.217 -19.146  1.00 10.00      B   
ATOM   1668 HE22 GLN   110      40.064  12.941 -20.663  1.00 10.00      B   
ATOM   1669  C   GLN   110      39.530   6.096 -19.871  1.00 10.00      B   
ATOM   1670  O   GLN   110      38.305   5.966 -19.865  1.00 10.00      B   
ATOM   1671  N   ALA   111      40.351   5.197 -20.400  1.00 10.00      B   
ATOM   1672  HN  ALA   111      41.319   5.361 -20.377  1.00 10.00      B   
ATOM   1673  CA  ALA   111      39.852   3.977 -21.023  1.00 10.00      B   
ATOM   1674  CB  ALA   111      40.962   3.290 -21.803  1.00 10.00      B   
ATOM   1675  C   ALA   111      39.291   3.030 -19.970  1.00 10.00      B   
ATOM   1676  O   ALA   111      38.166   2.542 -20.088  1.00 10.00      B   
ATOM   1677  N   ALA   112      40.082   2.787 -18.931  1.00 10.00      B   
ATOM   1678  HN  ALA   112      40.967   3.211 -18.897  1.00 10.00      B   
ATOM   1679  CA  ALA   112      39.677   1.899 -17.849  1.00 10.00      B   
ATOM   1680  CB  ALA   112      40.862   1.563 -16.960  1.00 10.00      B   
ATOM   1681  C   ALA   112      38.544   2.505 -17.029  1.00 10.00      B   
ATOM   1682  O   ALA   112      37.757   1.786 -16.413  1.00 10.00      B   
ATOM   1683  N   ALA   113      38.455   3.830 -17.035  1.00 10.00      B   
ATOM   1684  HN  ALA   113      39.110   4.349 -17.546  1.00 10.00      B   
ATOM   1685  CA  ALA   113      37.413   4.528 -16.295  1.00 10.00      B   
ATOM   1686  CB  ALA   113      37.635   6.031 -16.352  1.00 10.00      B   
ATOM   1687  C   ALA   113      36.032   4.173 -16.836  1.00 10.00      B   
ATOM   1688  O   ALA   113      35.058   4.108 -16.089  1.00 10.00      B   
ATOM   1689  N   GLU   114      35.961   3.916 -18.139  1.00 10.00      B   
ATOM   1690  HN  GLU   114      36.779   3.960 -18.679  1.00 10.00      B   
ATOM   1691  CA  GLU   114      34.701   3.569 -18.785  1.00 10.00      B   
ATOM   1692  CB  GLU   114      34.760   3.865 -20.283  1.00 10.00      B   
ATOM   1693  CG  GLU   114      34.770   5.343 -20.624  1.00 10.00      B   
ATOM   1694  CD  GLU   114      34.073   5.631 -21.936  1.00 10.00      B   
ATOM   1695  OE1 GLU   114      34.767   5.859 -22.950  1.00 10.00      B   
ATOM   1696  OE2 GLU   114      32.823   5.628 -21.962  1.00 10.00      B   
ATOM   1697  C   GLU   114      34.334   2.107 -18.561  1.00 10.00      B   
ATOM   1698  O   GLU   114      33.281   1.650 -19.001  1.00 10.00      B   
ATOM   1699  N   GLN   115      35.197   1.376 -17.874  1.00 10.00      B   
ATOM   1700  HN  GLN   115      36.023   1.789 -17.541  1.00 10.00      B   
ATOM   1701  CA  GLN   115      34.948  -0.034 -17.612  1.00 10.00      B   
ATOM   1702  CB  GLN   115      36.231  -0.853 -17.769  1.00 10.00      B   
ATOM   1703  CG  GLN   115      36.873  -0.725 -19.142  1.00 10.00      B   
ATOM   1704  CD  GLN   115      35.913  -1.053 -20.269  1.00 10.00      B   
ATOM   1705  OE1 GLN   115      35.040  -1.913 -20.131  1.00 10.00      B   
ATOM   1706  NE2 GLN   115      36.056  -0.362 -21.390  1.00 10.00      B   
ATOM   1707 HE21 GLN   115      36.766   0.316 -21.430  1.00 10.00      B   
ATOM   1708 HE22 GLN   115      35.448  -0.554 -22.133  1.00 10.00      B   
ATOM   1709  C   GLN   115      34.332  -0.249 -16.235  1.00 10.00      B   
ATOM   1710  O   GLN   115      33.883  -1.350 -15.913  1.00 10.00      B   
ATOM   1711  N   LEU   116      34.287   0.814 -15.440  1.00 10.00      B   
ATOM   1712  HN  LEU   116      34.634   1.669 -15.767  1.00 10.00      B   
ATOM   1713  CA  LEU   116      33.732   0.739 -14.094  1.00 10.00      B   
ATOM   1714  CB  LEU   116      34.008   2.026 -13.315  1.00 10.00      B   
ATOM   1715  CG  LEU   116      35.469   2.317 -12.968  1.00 10.00      B   
ATOM   1716  CD1 LEU   116      35.556   3.520 -12.045  1.00 10.00      B   
ATOM   1717  CD2 LEU   116      36.127   1.104 -12.326  1.00 10.00      B   
ATOM   1718  C   LEU   116      32.235   0.461 -14.127  1.00 10.00      B   
ATOM   1719  O   LEU   116      31.707  -0.247 -13.267  1.00 10.00      B   
ATOM   1720  N   LYS   117      31.554   1.029 -15.117  1.00 10.00      B   
ATOM   1721  HN  LYS   117      32.031   1.605 -15.755  1.00 10.00      B   
ATOM   1722  CA  LYS   117      30.118   0.835 -15.271  1.00 10.00      B   
ATOM   1723  CB  LYS   117      29.579   1.653 -16.451  1.00 10.00      B   
ATOM   1724  CG  LYS   117      30.268   1.364 -17.776  1.00 10.00      B   
ATOM   1725  CD  LYS   117      29.623   2.122 -18.926  1.00 10.00      B   
ATOM   1726  CE  LYS   117      30.403   1.923 -20.218  1.00 10.00      B   
ATOM   1727  NZ  LYS   117      29.785   2.641 -21.361  1.00 10.00      B   
ATOM   1728  HZ1 LYS   117      29.521   3.603 -21.071  1.00 10.00      B   
ATOM   1729  HZ2 LYS   117      28.932   2.140 -21.685  1.00 10.00      B   
ATOM   1730  HZ3 LYS   117      30.458   2.703 -22.151  1.00 10.00      B   
ATOM   1731  C   LYS   117      29.791  -0.644 -15.453  1.00 10.00      B   
ATOM   1732  O   LYS   117      28.766  -1.125 -14.971  1.00 10.00      B   
ATOM   1733  N   THR   118      30.681  -1.363 -16.129  1.00 10.00      B   
ATOM   1734  HN  THR   118      31.486  -0.926 -16.478  1.00 10.00      B   
ATOM   1735  CA  THR   118      30.496  -2.782 -16.371  1.00 10.00      B   
ATOM   1736  CB  THR   118      31.626  -3.329 -17.256  1.00 10.00      B   
ATOM   1737  OG1 THR   118      31.991  -2.327 -18.218  1.00 10.00      B   
ATOM   1738  HG1 THR   118      32.946  -2.342 -18.344  1.00 10.00      B   
ATOM   1739  CG2 THR   118      31.169  -4.584 -17.984  1.00 10.00      B   
ATOM   1740  C   THR   118      30.456  -3.555 -15.057  1.00 10.00      B   
ATOM   1741  O   THR   118      29.483  -4.257 -14.769  1.00 10.00      B   
ATOM   1742  N   THR   119      31.501  -3.402 -14.254  1.00 10.00      B   
ATOM   1743  HN  THR   119      32.239  -2.813 -14.529  1.00 10.00      B   
ATOM   1744  CA  THR   119      31.594  -4.084 -12.974  1.00 10.00      B   
ATOM   1745  CB  THR   119      32.972  -3.835 -12.341  1.00 10.00      B   
ATOM   1746  OG1 THR   119      33.740  -3.009 -13.225  1.00 10.00      B   
ATOM   1747  HG1 THR   119      34.572  -2.760 -12.795  1.00 10.00      B   
ATOM   1748  CG2 THR   119      33.701  -5.152 -12.129  1.00 10.00      B   
ATOM   1749  C   THR   119      30.499  -3.615 -12.020  1.00 10.00      B   
ATOM   1750  O   THR   119      29.941  -4.404 -11.259  1.00 10.00      B   
ATOM   1751  N   ARG   120      30.187  -2.328 -12.071  1.00 10.00      B   
ATOM   1752  HN  ARG   120      30.671  -1.743 -12.697  1.00 10.00      B   
ATOM   1753  CA  ARG   120      29.159  -1.757 -11.213  1.00 10.00      B   
ATOM   1754  CB  ARG   120      29.095  -0.243 -11.404  1.00 10.00      B   
ATOM   1755  CG  ARG   120      28.177   0.473 -10.431  1.00 10.00      B   
ATOM   1756  CD  ARG   120      27.768   1.839 -10.954  1.00 10.00      B   
ATOM   1757  NE  ARG   120      28.918   2.631 -11.381  1.00 10.00      B   
ATOM   1758  HE  ARG   120      29.701   2.641 -10.786  1.00 10.00      B   
ATOM   1759  CZ  ARG   120      28.956   3.337 -12.508  1.00 10.00      B   
ATOM   1760  NH1 ARG   120      27.912   3.350 -13.322  1.00 10.00      B   
ATOM   1761 HH11 ARG   120      27.052   2.813 -13.079  1.00 10.00      B   
ATOM   1762 HH12 ARG   120      27.941   3.902 -14.207  1.00 10.00      B   
ATOM   1763  NH2 ARG   120      30.044   4.023 -12.827  1.00 10.00      B   
ATOM   1764 HH21 ARG   120      30.871   4.015 -12.193  1.00 10.00      B   
ATOM   1765 HH22 ARG   120      30.073   4.579 -13.715  1.00 10.00      B   
ATOM   1766  C   ARG   120      27.794  -2.371 -11.509  1.00 10.00      B   
ATOM   1767  O   ARG   120      27.124  -2.890 -10.615  1.00 10.00      B   
ATOM   1768  N   ASN   121      27.407  -2.335 -12.778  1.00 10.00      B   
ATOM   1769  HN  ASN   121      28.012  -1.945 -13.449  1.00 10.00      B   
ATOM   1770  CA  ASN   121      26.116  -2.857 -13.212  1.00 10.00      B   
ATOM   1771  CB  ASN   121      25.858  -2.509 -14.681  1.00 10.00      B   
ATOM   1772  CG  ASN   121      25.458  -1.062 -14.895  1.00 10.00      B   
ATOM   1773  OD1 ASN   121      24.784  -0.457 -14.059  1.00 10.00      B   
ATOM   1774  ND2 ASN   121      25.873  -0.495 -16.017  1.00 10.00      B   
ATOM   1775 HD21 ASN   121      26.409  -1.036 -16.641  1.00 10.00      B   
ATOM   1776 HD22 ASN   121      25.637   0.441 -16.180  1.00 10.00      B   
ATOM   1777  C   ASN   121      25.997  -4.364 -13.012  1.00 10.00      B   
ATOM   1778  O   ASN   121      24.909  -4.875 -12.749  1.00 10.00      B   
ATOM   1779  N   ALA   122      27.109  -5.075 -13.125  1.00 10.00      B   
ATOM   1780  HN  ALA   122      27.957  -4.619 -13.324  1.00 10.00      B   
ATOM   1781  CA  ALA   122      27.095  -6.527 -12.984  1.00 10.00      B   
ATOM   1782  CB  ALA   122      28.153  -7.160 -13.872  1.00 10.00      B   
ATOM   1783  C   ALA   122      27.245  -7.001 -11.537  1.00 10.00      B   
ATOM   1784  O   ALA   122      27.074  -8.190 -11.253  1.00 10.00      B   
ATOM   1785  N   TYR   123      27.555  -6.090 -10.623  1.00 10.00      B   
ATOM   1786  HN  TYR   123      27.670  -5.154 -10.890  1.00 10.00      B   
ATOM   1787  CA  TYR   123      27.732  -6.469  -9.225  1.00 10.00      B   
ATOM   1788  CB  TYR   123      29.196  -6.342  -8.789  1.00 10.00      B   
ATOM   1789  CG  TYR   123      30.124  -7.410  -9.331  1.00 10.00      B   
ATOM   1790  CD1 TYR   123      30.707  -7.285 -10.585  1.00 10.00      B   
ATOM   1791  CD2 TYR   123      30.427  -8.537  -8.580  1.00 10.00      B   
ATOM   1792  CE1 TYR   123      31.565  -8.250 -11.076  1.00 10.00      B   
ATOM   1793  CE2 TYR   123      31.281  -9.509  -9.062  1.00 10.00      B   
ATOM   1794  CZ  TYR   123      31.848  -9.361 -10.312  1.00 10.00      B   
ATOM   1795  OH  TYR   123      32.711 -10.323 -10.793  1.00 10.00      B   
ATOM   1796  HH  TYR   123      33.347  -9.910 -11.395  1.00 10.00      B   
ATOM   1797  C   TYR   123      26.824  -5.697  -8.266  1.00 10.00      B   
ATOM   1798  O   TYR   123      25.689  -6.102  -8.014  1.00 10.00      B   
ATOM   1799  N   ILE   124      27.319  -4.570  -7.759  1.00 10.00      B   
ATOM   1800  HN  ILE   124      28.210  -4.267  -8.050  1.00 10.00      B   
ATOM   1801  CA  ILE   124      26.581  -3.762  -6.781  1.00 10.00      B   
ATOM   1802  CB  ILE   124      27.410  -2.588  -6.229  1.00 10.00      B   
ATOM   1803  CG1 ILE   124      27.782  -1.610  -7.347  1.00 10.00      B   
ATOM   1804  CG2 ILE   124      28.653  -3.109  -5.522  1.00 10.00      B   
ATOM   1805  CD1 ILE   124      28.453  -0.346  -6.857  1.00 10.00      B   
ATOM   1806  C   ILE   124      25.220  -3.263  -7.265  1.00 10.00      B   
ATOM   1807  O   ILE   124      24.338  -2.985  -6.452  1.00 10.00      B   
ATOM   1808  N   GLN   125      25.046  -3.154  -8.575  1.00 10.00      B   
ATOM   1809  HN  GLN   125      25.789  -3.381  -9.178  1.00 10.00      B   
ATOM   1810  CA  GLN   125      23.782  -2.692  -9.144  1.00 10.00      B   
ATOM   1811  CB  GLN   125      23.901  -2.544 -10.664  1.00 10.00      B   
ATOM   1812  CG  GLN   125      22.637  -2.050 -11.351  1.00 10.00      B   
ATOM   1813  CD  GLN   125      22.252  -0.648 -10.928  1.00 10.00      B   
ATOM   1814  OE1 GLN   125      23.110   0.192 -10.665  1.00 10.00      B   
ATOM   1815  NE2 GLN   125      20.959  -0.390 -10.844  1.00 10.00      B   
ATOM   1816 HE21 GLN   125      20.328  -1.110 -11.055  1.00 10.00      B   
ATOM   1817 HE22 GLN   125      20.681   0.511 -10.569  1.00 10.00      B   
ATOM   1818  C   GLN   125      22.641  -3.647  -8.794  1.00 10.00      B   
ATOM   1819  O   GLN   125      21.486  -3.238  -8.678  1.00 10.00      B   
ATOM   1820  N   LYS   126      22.977  -4.913  -8.589  1.00 10.00      B   
ATOM   1821  HN  LYS   126      23.924  -5.173  -8.642  1.00 10.00      B   
ATOM   1822  CA  LYS   126      21.979  -5.923  -8.267  1.00 10.00      B   
ATOM   1823  CB  LYS   126      22.474  -7.311  -8.670  1.00 10.00      B   
ATOM   1824  CG  LYS   126      22.756  -7.439 -10.156  1.00 10.00      B   
ATOM   1825  CD  LYS   126      23.502  -8.720 -10.478  1.00 10.00      B   
ATOM   1826  CE  LYS   126      23.864  -8.782 -11.952  1.00 10.00      B   
ATOM   1827  NZ  LYS   126      24.610 -10.021 -12.292  1.00 10.00      B   
ATOM   1828  HZ1 LYS   126      25.430 -10.131 -11.662  1.00 10.00      B   
ATOM   1829  HZ2 LYS   126      24.946  -9.981 -13.274  1.00 10.00      B   
ATOM   1830  HZ3 LYS   126      23.991 -10.852 -12.184  1.00 10.00      B   
ATOM   1831  C   LYS   126      21.598  -5.888  -6.791  1.00 10.00      B   
ATOM   1832  O   LYS   126      20.690  -6.601  -6.356  1.00 10.00      B   
ATOM   1833  N   TYR   127      22.289  -5.055  -6.023  1.00 10.00      B   
ATOM   1834  HN  TYR   127      23.002  -4.513  -6.425  1.00 10.00      B   
ATOM   1835  CA  TYR   127      22.014  -4.922  -4.598  1.00 10.00      B   
ATOM   1836  CB  TYR   127      23.311  -4.956  -3.786  1.00 10.00      B   
ATOM   1837  CG  TYR   127      24.124  -6.219  -3.959  1.00 10.00      B   
ATOM   1838  CD1 TYR   127      25.254  -6.228  -4.762  1.00 10.00      B   
ATOM   1839  CD2 TYR   127      23.767  -7.398  -3.316  1.00 10.00      B   
ATOM   1840  CE1 TYR   127      26.008  -7.373  -4.923  1.00 10.00      B   
ATOM   1841  CE2 TYR   127      24.515  -8.551  -3.471  1.00 10.00      B   
ATOM   1842  CZ  TYR   127      25.636  -8.531  -4.276  1.00 10.00      B   
ATOM   1843  OH  TYR   127      26.390  -9.671  -4.434  1.00 10.00      B   
ATOM   1844  HH  TYR   127      25.807 -10.427  -4.563  1.00 10.00      B   
ATOM   1845  C   TYR   127      21.273  -3.620  -4.319  1.00 10.00      B   
ATOM   1846  O   TYR   127      20.891  -3.339  -3.181  1.00 10.00      B   
ATOM   1847  N   LEU   128      21.060  -2.835  -5.368  1.00 10.00      B   
ATOM   1848  HN  LEU   128      21.373  -3.120  -6.254  1.00 10.00      B   
ATOM   1849  CA  LEU   128      20.371  -1.557  -5.237  1.00 10.00      B   
ATOM   1850  CB  LEU   128      20.820  -0.585  -6.330  1.00 10.00      B   
ATOM   1851  CG  LEU   128      22.195   0.058  -6.131  1.00 10.00      B   
ATOM   1852  CD1 LEU   128      22.569   0.900  -7.341  1.00 10.00      B   
ATOM   1853  CD2 LEU   128      22.222   0.900  -4.862  1.00 10.00      B   
ATOM   1854  C   LEU   128      18.856  -1.731  -5.260  1.00 10.00      B   
ATOM   1855  O   LEU   128      18.107  -0.757  -5.207  1.00 10.00      B   
ATOM   1856  N   LYS   129      18.415  -2.978  -5.336  1.00 10.00      B   
ATOM   1857  HN  LYS   129      19.064  -3.709  -5.375  1.00 10.00      B   
ATOM   1858  CA  LYS   129      16.994  -3.287  -5.352  1.00 10.00      B   
ATOM   1859  CB  LYS   129      16.763  -4.695  -5.905  1.00 10.00      B   
ATOM   1860  CG  LYS   129      17.079  -4.845  -7.384  1.00 10.00      B   
ATOM   1861  CD  LYS   129      16.089  -4.071  -8.236  1.00 10.00      B   
ATOM   1862  CE  LYS   129      16.392  -4.220  -9.716  1.00 10.00      B   
ATOM   1863  NZ  LYS   129      15.410  -3.486 -10.558  1.00 10.00      B   
ATOM   1864  HZ1 LYS   129      14.438  -3.738 -10.280  1.00 10.00      B   
ATOM   1865  HZ2 LYS   129      15.544  -3.735 -11.559  1.00 10.00      B   
ATOM   1866  HZ3 LYS   129      15.535  -2.459 -10.447  1.00 10.00      B   
ATOM   1867  C   LYS   129      16.421  -3.172  -3.946  1.00 10.00      B   
ATOM   1868  O   LYS   129      16.752  -3.965  -3.068  1.00 10.00      B   
ATOM   1869  N   SER   130      15.577  -2.169  -3.738  1.00 10.00      B   
ATOM   1870  HN  SER   130      15.367  -1.565  -4.482  1.00 10.00      B   
ATOM   1871  CA  SER   130      14.960  -1.923  -2.438  1.00 10.00      B   
ATOM   1872  CB  SER   130      14.033  -0.713  -2.532  1.00 10.00      B   
ATOM   1873  OG  SER   130      14.466   0.175  -3.555  1.00 10.00      B   
ATOM   1874  HG  SER   130      15.033   0.857  -3.171  1.00 10.00      B   
ATOM   1875  C   SER   130      14.202  -3.150  -1.914  1.00 10.00      B   
ATOM   1876  O   SER   130      13.501  -3.832  -2.668  1.00 10.00      B   
ATOM   1877  N   LEU   131      14.352  -3.418  -0.618  1.00 10.00      B   
ATOM   1878  HN  LEU   131      14.927  -2.834  -0.077  1.00 10.00      B   
ATOM   1879  CA  LEU   131      13.709  -4.557   0.032  1.00 10.00      B   
ATOM   1880  CB  LEU   131      14.059  -4.568   1.523  1.00 10.00      B   
ATOM   1881  CG  LEU   131      13.480  -5.712   2.358  1.00 10.00      B   
ATOM   1882  CD1 LEU   131      14.262  -6.996   2.130  1.00 10.00      B   
ATOM   1883  CD2 LEU   131      13.464  -5.342   3.832  1.00 10.00      B   
ATOM   1884  C   LEU   131      12.195  -4.536  -0.148  1.00 10.00      B   
ATOM   1885  O   LEU   131      11.571  -5.578  -0.354  1.00 10.00      B   
ATOM   1886  N   ALA   132      11.612  -3.348  -0.085  1.00 10.00      B   
ATOM   1887  HN  ALA   132      12.166  -2.550   0.066  1.00 10.00      B   
ATOM   1888  CA  ALA   132      10.170  -3.197  -0.227  1.00 10.00      B   
ATOM   1889  CB  ALA   132       9.661  -2.104   0.699  1.00 10.00      B   
ATOM   1890  C   ALA   132       9.767  -2.907  -1.671  1.00 10.00      B   
ATOM   1891  O   ALA   132       8.648  -2.475  -1.932  1.00 10.00      B   
ATOM   1892  N   ALA   133      10.676  -3.153  -2.606  1.00 10.00      B   
ATOM   1893  HN  ALA   133      11.548  -3.516  -2.345  1.00 10.00      B   
ATOM   1894  CA  ALA   133      10.395  -2.904  -4.015  1.00 10.00      B   
ATOM   1895  CB  ALA   133      11.214  -1.729  -4.530  1.00 10.00      B   
ATOM   1896  C   ALA   133      10.637  -4.147  -4.861  1.00 10.00      B   
ATOM   1897  O   ALA   133       9.852  -4.469  -5.749  1.00 10.00      B   
ATOM   1898  N   VAL   134      11.725  -4.851  -4.577  1.00 10.00      B   
ATOM   1899  HN  VAL   134      12.322  -4.545  -3.857  1.00 10.00      B   
ATOM   1900  CA  VAL   134      12.067  -6.060  -5.317  1.00 10.00      B   
ATOM   1901  CB  VAL   134      13.591  -6.317  -5.297  1.00 10.00      B   
ATOM   1902  CG1 VAL   134      14.045  -6.920  -3.974  1.00 10.00      B   
ATOM   1903  CG2 VAL   134      14.021  -7.178  -6.474  1.00 10.00      B   
ATOM   1904  C   VAL   134      11.313  -7.273  -4.765  1.00 10.00      B   
ATOM   1905  O   VAL   134      11.449  -8.391  -5.266  1.00 10.00      B   
ATOM   1906  N   SER   135      10.517  -7.035  -3.735  1.00 10.00      B   
ATOM   1907  HN  SER   135      10.447  -6.121  -3.386  1.00 10.00      B   
ATOM   1908  CA  SER   135       9.736  -8.083  -3.110  1.00 10.00      B   
ATOM   1909  CB  SER   135       9.294  -7.618  -1.727  1.00 10.00      B   
ATOM   1910  OG  SER   135       9.323  -6.203  -1.656  1.00 10.00      B   
ATOM   1911  HG  SER   135       9.964  -5.934  -0.985  1.00 10.00      B   
ATOM   1912  C   SER   135       8.517  -8.422  -3.961  1.00 10.00      B   
ATOM   1913  O   SER   135       8.389  -9.536  -4.460  1.00 10.00      B   
ATOM   1914  N   SER   136       7.626  -7.451  -4.120  1.00 10.00      B   
ATOM   1915  HN  SER   136       7.790  -6.582  -3.695  1.00 10.00      B   
ATOM   1916  CA  SER   136       6.410  -7.629  -4.903  1.00 10.00      B   
ATOM   1917  CB  SER   136       5.343  -8.333  -4.052  1.00 10.00      B   
ATOM   1918  OG  SER   136       5.830  -9.552  -3.511  1.00 10.00      B   
ATOM   1919  HG  SER   136       6.708  -9.734  -3.878  1.00 10.00      B   
ATOM   1920  C   SER   136       5.887  -6.271  -5.364  1.00 10.00      B   
ATOM   1921  O   SER   136       6.578  -5.263  -5.216  1.00 10.00      B   
ATOM   1922  N   MET   137       4.677  -6.256  -5.923  1.00 10.00      B   
ATOM   1923  HN  MET   137       4.200  -7.107  -6.044  1.00 10.00      B   
ATOM   1924  CA  MET   137       4.038  -5.020  -6.386  1.00 10.00      B   
ATOM   1925  CB  MET   137       3.820  -4.029  -5.233  1.00 10.00      B   
ATOM   1926  CG  MET   137       2.910  -4.540  -4.127  1.00 10.00      B   
ATOM   1927  SD  MET   137       2.734  -3.366  -2.767  1.00 10.00      B   
ATOM   1928  CE  MET   137       1.768  -4.331  -1.606  1.00 10.00      B   
ATOM   1929  C   MET   137       4.798  -4.352  -7.534  1.00 10.00      B   
ATOM   1930  O   MET   137       5.498  -3.357  -7.339  1.00 10.00      B   
ATOM   1931  N   THR   138       4.661  -4.910  -8.727  1.00 10.00      B   
ATOM   1932  HN  THR   138       4.103  -5.712  -8.818  1.00 10.00      B   
ATOM   1933  CA  THR   138       5.316  -4.366  -9.910  1.00 10.00      B   
ATOM   1934  CB  THR   138       6.129  -5.459 -10.636  1.00 10.00      B   
ATOM   1935  OG1 THR   138       6.832  -6.242  -9.662  1.00 10.00      B   
ATOM   1936  HG1 THR   138       7.144  -5.661  -8.955  1.00 10.00      B   
ATOM   1937  CG2 THR   138       7.142  -4.841 -11.588  1.00 10.00      B   
ATOM   1938  C   THR   138       4.269  -3.772 -10.859  1.00 10.00      B   
ATOM   1939  O   THR   138       3.096  -4.154 -10.812  1.00 10.00      B   
ATOM   1940  N   MET   139       4.691  -2.830 -11.702  1.00 10.00      B   
ATOM   1941  HN  MET   139       5.635  -2.553 -11.675  1.00 10.00      B   
ATOM   1942  CA  MET   139       3.790  -2.181 -12.651  1.00 10.00      B   
ATOM   1943  CB  MET   139       4.530  -1.143 -13.499  1.00 10.00      B   
ATOM   1944  CG  MET   139       4.659   0.217 -12.832  1.00 10.00      B   
ATOM   1945  SD  MET   139       3.070   0.864 -12.270  1.00 10.00      B   
ATOM   1946  CE  MET   139       2.276   1.226 -13.837  1.00 10.00      B   
ATOM   1947  C   MET   139       3.069  -3.181 -13.545  1.00 10.00      B   
ATOM   1948  O   MET   139       1.857  -3.083 -13.737  1.00 10.00      B   
ATOM   1949  N   PHE   140       3.814  -4.145 -14.077  1.00 10.00      B   
ATOM   1950  HN  PHE   140       4.771  -4.169 -13.877  1.00 10.00      B   
ATOM   1951  CA  PHE   140       3.246  -5.166 -14.953  1.00 10.00      B   
ATOM   1952  CB  PHE   140       4.339  -6.136 -15.411  1.00 10.00      B   
ATOM   1953  CG  PHE   140       3.912  -7.068 -16.509  1.00 10.00      B   
ATOM   1954  CD1 PHE   140       3.627  -6.582 -17.774  1.00 10.00      B   
ATOM   1955  CD2 PHE   140       3.807  -8.430 -16.281  1.00 10.00      B   
ATOM   1956  CE1 PHE   140       3.245  -7.436 -18.790  1.00 10.00      B   
ATOM   1957  CE2 PHE   140       3.424  -9.289 -17.291  1.00 10.00      B   
ATOM   1958  CZ  PHE   140       3.143  -8.791 -18.548  1.00 10.00      B   
ATOM   1959  C   PHE   140       2.130  -5.928 -14.243  1.00 10.00      B   
ATOM   1960  O   PHE   140       1.056  -6.155 -14.806  1.00 10.00      B   
ATOM   1961  N   SER   141       2.388  -6.299 -12.997  1.00 10.00      B   
ATOM   1962  HN  SER   141       3.259  -6.082 -12.604  1.00 10.00      B   
ATOM   1963  CA  SER   141       1.424  -7.027 -12.193  1.00 10.00      B   
ATOM   1964  CB  SER   141       2.075  -7.416 -10.868  1.00 10.00      B   
ATOM   1965  OG  SER   141       3.490  -7.334 -10.970  1.00 10.00      B   
ATOM   1966  HG  SER   141       3.875  -8.196 -10.761  1.00 10.00      B   
ATOM   1967  C   SER   141       0.178  -6.182 -11.938  1.00 10.00      B   
ATOM   1968  O   SER   141      -0.947  -6.670 -12.048  1.00 10.00      B   
ATOM   1969  N   ARG   142       0.389  -4.908 -11.614  1.00 10.00      B   
ATOM   1970  HN  ARG   142       1.313  -4.578 -11.552  1.00 10.00      B   
ATOM   1971  CA  ARG   142      -0.711  -3.991 -11.341  1.00 10.00      B   
ATOM   1972  CB  ARG   142      -0.193  -2.655 -10.807  1.00 10.00      B   
ATOM   1973  CG  ARG   142       0.226  -2.697  -9.348  1.00 10.00      B   
ATOM   1974  CD  ARG   142       0.393  -1.301  -8.774  1.00 10.00      B   
ATOM   1975  NE  ARG   142       1.550  -0.606  -9.336  1.00 10.00      B   
ATOM   1976  HE  ARG   142       1.438  -0.188 -10.217  1.00 10.00      B   
ATOM   1977  CZ  ARG   142       2.727  -0.508  -8.722  1.00 10.00      B   
ATOM   1978  NH1 ARG   142       2.907  -1.057  -7.524  1.00 10.00      B   
ATOM   1979 HH11 ARG   142       2.127  -1.571  -7.056  1.00 10.00      B   
ATOM   1980 HH12 ARG   142       3.835  -0.977  -7.044  1.00 10.00      B   
ATOM   1981  NH2 ARG   142       3.726   0.142  -9.305  1.00 10.00      B   
ATOM   1982 HH21 ARG   142       4.652   0.221  -8.826  1.00 10.00      B   
ATOM   1983 HH22 ARG   142       3.594   0.578 -10.245  1.00 10.00      B   
ATOM   1984  C   ARG   142      -1.580  -3.770 -12.574  1.00 10.00      B   
ATOM   1985  O   ARG   142      -2.805  -3.696 -12.472  1.00 10.00      B   
ATOM   1986  N   VAL   143      -0.948  -3.670 -13.737  1.00 10.00      B   
ATOM   1987  HN  VAL   143       0.031  -3.738 -13.761  1.00 10.00      B   
ATOM   1988  CA  VAL   143      -1.680  -3.463 -14.979  1.00 10.00      B   
ATOM   1989  CB  VAL   143      -0.731  -3.225 -16.176  1.00 10.00      B   
ATOM   1990  CG1 VAL   143      -1.499  -3.239 -17.490  1.00 10.00      B   
ATOM   1991  CG2 VAL   143       0.002  -1.900 -16.014  1.00 10.00      B   
ATOM   1992  C   VAL   143      -2.600  -4.647 -15.258  1.00 10.00      B   
ATOM   1993  O   VAL   143      -3.790  -4.469 -15.525  1.00 10.00      B   
ATOM   1994  N   LEU   144      -2.052  -5.855 -15.160  1.00 10.00      B   
ATOM   1995  HN  LEU   144      -1.101  -5.933 -14.927  1.00 10.00      B   
ATOM   1996  CA  LEU   144      -2.833  -7.065 -15.394  1.00 10.00      B   
ATOM   1997  CB  LEU   144      -1.940  -8.306 -15.377  1.00 10.00      B   
ATOM   1998  CG  LEU   144      -0.956  -8.445 -16.541  1.00 10.00      B   
ATOM   1999  CD1 LEU   144      -0.173  -9.744 -16.424  1.00 10.00      B   
ATOM   2000  CD2 LEU   144      -1.684  -8.377 -17.877  1.00 10.00      B   
ATOM   2001  C   LEU   144      -3.947  -7.197 -14.360  1.00 10.00      B   
ATOM   2002  O   LEU   144      -5.031  -7.690 -14.662  1.00 10.00      B   
ATOM   2003  N   GLY   145      -3.672  -6.732 -13.147  1.00 10.00      B   
ATOM   2004  HN  GLY   145      -2.784  -6.349 -12.971  1.00 10.00      B   
ATOM   2005  CA  GLY   145      -4.657  -6.786 -12.082  1.00 10.00      B   
ATOM   2006  C   GLY   145      -5.856  -5.914 -12.385  1.00 10.00      B   
ATOM   2007  O   GLY   145      -6.998  -6.366 -12.296  1.00 10.00      B   
ATOM   2008  N   PHE   146      -5.590  -4.667 -12.760  1.00 10.00      B   
ATOM   2009  HN  PHE   146      -4.653  -4.372 -12.805  1.00 10.00      B   
ATOM   2010  CA  PHE   146      -6.651  -3.723 -13.093  1.00 10.00      B   
ATOM   2011  CB  PHE   146      -6.098  -2.304 -13.256  1.00 10.00      B   
ATOM   2012  CG  PHE   146      -5.998  -1.545 -11.965  1.00 10.00      B   
ATOM   2013  CD1 PHE   146      -4.919  -1.733 -11.117  1.00 10.00      B   
ATOM   2014  CD2 PHE   146      -6.988  -0.651 -11.592  1.00 10.00      B   
ATOM   2015  CE1 PHE   146      -4.828  -1.045  -9.922  1.00 10.00      B   
ATOM   2016  CE2 PHE   146      -6.903   0.043 -10.400  1.00 10.00      B   
ATOM   2017  CZ  PHE   146      -5.821  -0.156  -9.563  1.00 10.00      B   
ATOM   2018  C   PHE   146      -7.387  -4.163 -14.352  1.00 10.00      B   
ATOM   2019  O   PHE   146      -8.614  -4.059 -14.435  1.00 10.00      B   
ATOM   2020  N   ALA   147      -6.631  -4.668 -15.325  1.00 10.00      B   
ATOM   2021  HN  ALA   147      -5.656  -4.709 -15.202  1.00 10.00      B   
ATOM   2022  CA  ALA   147      -7.209  -5.145 -16.575  1.00 10.00      B   
ATOM   2023  CB  ALA   147      -6.116  -5.561 -17.548  1.00 10.00      B   
ATOM   2024  C   ALA   147      -8.156  -6.307 -16.306  1.00 10.00      B   
ATOM   2025  O   ALA   147      -9.213  -6.416 -16.927  1.00 10.00      B   
ATOM   2026  N   ARG   148      -7.774  -7.159 -15.359  1.00 10.00      B   
ATOM   2027  HN  ARG   148      -6.914  -7.009 -14.903  1.00 10.00      B   
ATOM   2028  CA  ARG   148      -8.583  -8.311 -14.977  1.00 10.00      B   
ATOM   2029  CB  ARG   148      -7.880  -9.101 -13.858  1.00 10.00      B   
ATOM   2030  CG  ARG   148      -8.742 -10.136 -13.142  1.00 10.00      B   
ATOM   2031  CD  ARG   148      -9.318  -9.580 -11.846  1.00 10.00      B   
ATOM   2032  NE  ARG   148      -9.163 -10.507 -10.728  1.00 10.00      B   
ATOM   2033  HE  ARG   148      -9.271 -11.463 -10.920  1.00 10.00      B   
ATOM   2034  CZ  ARG   148      -8.902 -10.129  -9.476  1.00 10.00      B   
ATOM   2035  NH1 ARG   148      -8.767  -8.844  -9.171  1.00 10.00      B   
ATOM   2036 HH11 ARG   148      -8.875  -8.105  -9.910  1.00 10.00      B   
ATOM   2037 HH12 ARG   148      -8.558  -8.561  -8.187  1.00 10.00      B   
ATOM   2038  NH2 ARG   148      -8.790 -11.041  -8.519  1.00 10.00      B   
ATOM   2039 HH21 ARG   148      -8.915 -12.054  -8.738  1.00 10.00      B   
ATOM   2040 HH22 ARG   148      -8.585 -10.746  -7.539  1.00 10.00      B   
ATOM   2041  C   ARG   148      -9.966  -7.857 -14.526  1.00 10.00      B   
ATOM   2042  O   ARG   148     -10.981  -8.329 -15.033  1.00 10.00      B   
ATOM   2043  N   ASP   149      -9.993  -6.908 -13.599  1.00 10.00      B   
ATOM   2044  HN  ASP   149      -9.142  -6.544 -13.261  1.00 10.00      B   
ATOM   2045  CA  ASP   149     -11.249  -6.389 -13.069  1.00 10.00      B   
ATOM   2046  CB  ASP   149     -11.012  -5.539 -11.818  1.00 10.00      B   
ATOM   2047  CG  ASP   149     -10.547  -6.359 -10.626  1.00 10.00      B   
ATOM   2048  OD1 ASP   149     -11.402  -6.917  -9.904  1.00 10.00      B   
ATOM   2049  OD2 ASP   149      -9.319  -6.452 -10.404  1.00 10.00      B   
ATOM   2050  C   ASP   149     -12.014  -5.602 -14.125  1.00 10.00      B   
ATOM   2051  O   ASP   149     -13.246  -5.567 -14.117  1.00 10.00      B   
ATOM   2052  N   ALA   150     -11.278  -4.984 -15.043  1.00 10.00      B   
ATOM   2053  HN  ALA   150     -10.298  -5.050 -14.995  1.00 10.00      B   
ATOM   2054  CA  ALA   150     -11.888  -4.212 -16.118  1.00 10.00      B   
ATOM   2055  CB  ALA   150     -10.835  -3.419 -16.874  1.00 10.00      B   
ATOM   2056  C   ALA   150     -12.648  -5.134 -17.064  1.00 10.00      B   
ATOM   2057  O   ALA   150     -13.763  -4.824 -17.486  1.00 10.00      B   
ATOM   2058  N   ILE   151     -12.039  -6.272 -17.384  1.00 10.00      B   
ATOM   2059  HN  ILE   151     -11.142  -6.451 -17.022  1.00 10.00      B   
ATOM   2060  CA  ILE   151     -12.660  -7.258 -18.263  1.00 10.00      B   
ATOM   2061  CB  ILE   151     -11.697  -8.430 -18.579  1.00 10.00      B   
ATOM   2062  CG1 ILE   151     -10.472  -7.935 -19.360  1.00 10.00      B   
ATOM   2063  CG2 ILE   151     -12.404  -9.543 -19.343  1.00 10.00      B   
ATOM   2064  CD1 ILE   151     -10.807  -7.229 -20.658  1.00 10.00      B   
ATOM   2065  C   ILE   151     -13.938  -7.792 -17.615  1.00 10.00      B   
ATOM   2066  O   ILE   151     -14.949  -8.001 -18.287  1.00 10.00      B   
ATOM   2067  N   VAL   152     -13.884  -7.981 -16.299  1.00 10.00      B   
ATOM   2068  HN  VAL   152     -13.045  -7.790 -15.825  1.00 10.00      B   
ATOM   2069  CA  VAL   152     -15.029  -8.472 -15.541  1.00 10.00      B   
ATOM   2070  CB  VAL   152     -14.705  -8.592 -14.032  1.00 10.00      B   
ATOM   2071  CG1 VAL   152     -15.943  -8.989 -13.239  1.00 10.00      B   
ATOM   2072  CG2 VAL   152     -13.586  -9.595 -13.800  1.00 10.00      B   
ATOM   2073  C   VAL   152     -16.235  -7.553 -15.728  1.00 10.00      B   
ATOM   2074  O   VAL   152     -17.307  -7.996 -16.139  1.00 10.00      B   
ATOM   2075  N   ALA   153     -16.035  -6.270 -15.457  1.00 10.00      B   
ATOM   2076  HN  ALA   153     -15.143  -5.978 -15.168  1.00 10.00      B   
ATOM   2077  CA  ALA   153     -17.100  -5.282 -15.581  1.00 10.00      B   
ATOM   2078  CB  ALA   153     -16.653  -3.942 -15.017  1.00 10.00      B   
ATOM   2079  C   ALA   153     -17.565  -5.131 -17.027  1.00 10.00      B   
ATOM   2080  O   ALA   153     -18.754  -4.935 -17.285  1.00 10.00      B   
ATOM   2081  N   ARG   154     -16.624  -5.228 -17.963  1.00 10.00      B   
ATOM   2082  HN  ARG   154     -15.693  -5.379 -17.688  1.00 10.00      B   
ATOM   2083  CA  ARG   154     -16.926  -5.100 -19.385  1.00 10.00      B   
ATOM   2084  CB  ARG   154     -15.639  -5.118 -20.212  1.00 10.00      B   
ATOM   2085  CG  ARG   154     -15.096  -3.739 -20.546  1.00 10.00      B   
ATOM   2086  CD  ARG   154     -13.893  -3.822 -21.475  1.00 10.00      B   
ATOM   2087  NE  ARG   154     -14.129  -4.724 -22.603  1.00 10.00      B   
ATOM   2088  HE  ARG   154     -14.742  -5.478 -22.453  1.00 10.00      B   
ATOM   2089  CZ  ARG   154     -13.567  -4.589 -23.801  1.00 10.00      B   
ATOM   2090  NH1 ARG   154     -12.729  -3.587 -24.039  1.00 10.00      B   
ATOM   2091 HH11 ARG   154     -12.510  -2.894 -23.291  1.00 10.00      B   
ATOM   2092 HH12 ARG   154     -12.282  -3.486 -24.978  1.00 10.00      B   
ATOM   2093  NH2 ARG   154     -13.851  -5.460 -24.761  1.00 10.00      B   
ATOM   2094 HH21 ARG   154     -14.514  -6.245 -24.575  1.00 10.00      B   
ATOM   2095 HH22 ARG   154     -13.418  -5.365 -25.705  1.00 10.00      B   
ATOM   2096  C   ARG   154     -17.871  -6.198 -19.871  1.00 10.00      B   
ATOM   2097  O   ARG   154     -18.764  -5.947 -20.681  1.00 10.00      B   
ATOM   2098  N   ILE   155     -17.665  -7.412 -19.385  1.00 10.00      B   
ATOM   2099  HN  ILE   155     -16.932  -7.557 -18.746  1.00 10.00      B   
ATOM   2100  CA  ILE   155     -18.504  -8.538 -19.780  1.00 10.00      B   
ATOM   2101  CB  ILE   155     -17.740  -9.876 -19.697  1.00 10.00      B   
ATOM   2102  CG1 ILE   155     -16.476  -9.809 -20.560  1.00 10.00      B   
ATOM   2103  CG2 ILE   155     -18.628 -11.026 -20.152  1.00 10.00      B   
ATOM   2104  CD1 ILE   155     -15.571 -11.013 -20.427  1.00 10.00      B   
ATOM   2105  C   ILE   155     -19.769  -8.602 -18.929  1.00 10.00      B   
ATOM   2106  O   ILE   155     -20.883  -8.552 -19.454  1.00 10.00      B   
ATOM   2107  N   PHE   156     -19.590  -8.699 -17.619  1.00 10.00      B   
ATOM   2108  HN  PHE   156     -18.672  -8.715 -17.262  1.00 10.00      B   
ATOM   2109  CA  PHE   156     -20.706  -8.766 -16.682  1.00 10.00      B   
ATOM   2110  CB  PHE   156     -21.114 -10.223 -16.420  1.00 10.00      B   
ATOM   2111  CG  PHE   156     -22.068 -10.798 -17.428  1.00 10.00      B   
ATOM   2112  CD1 PHE   156     -21.630 -11.708 -18.375  1.00 10.00      B   
ATOM   2113  CD2 PHE   156     -23.402 -10.431 -17.430  1.00 10.00      B   
ATOM   2114  CE1 PHE   156     -22.503 -12.239 -19.305  1.00 10.00      B   
ATOM   2115  CE2 PHE   156     -24.281 -10.957 -18.357  1.00 10.00      B   
ATOM   2116  CZ  PHE   156     -23.831 -11.864 -19.296  1.00 10.00      B   
ATOM   2117  C   PHE   156     -20.315  -8.103 -15.368  1.00 10.00      B   
ATOM   2118  O   PHE   156     -19.674  -8.725 -14.520  1.00 10.00      B   
ATOM   2119  N   GLY   157     -20.694  -6.843 -15.207  1.00 10.00      B   
ATOM   2120  HN  GLY   157     -21.212  -6.403 -15.913  1.00 10.00      B   
ATOM   2121  CA  GLY   157     -20.364  -6.117 -13.998  1.00 10.00      B   
ATOM   2122  C   GLY   157     -21.502  -5.236 -13.529  1.00 10.00      B   
ATOM   2123  O   GLY   157     -22.463  -5.021 -14.270  1.00 10.00      B   
ATOM   2124  N   ALA   158     -21.389  -4.739 -12.297  1.00 10.00      B   
ATOM   2125  HN  ALA   158     -20.585  -4.956 -11.772  1.00 10.00      B   
ATOM   2126  CA  ALA   158     -22.405  -3.869 -11.698  1.00 10.00      B   
ATOM   2127  CB  ALA   158     -22.415  -2.499 -12.365  1.00 10.00      B   
ATOM   2128  C   ALA   158     -23.794  -4.502 -11.724  1.00 10.00      B   
ATOM   2129  O   ALA   158     -24.789  -3.827 -11.993  1.00 10.00      B   
ATOM   2130  N   GLY   159     -23.856  -5.796 -11.434  1.00 10.00      B   
ATOM   2131  HN  GLY   159     -23.032  -6.280 -11.213  1.00 10.00      B   
ATOM   2132  CA  GLY   159     -25.122  -6.496 -11.428  1.00 10.00      B   
ATOM   2133  C   GLY   159     -25.262  -7.410 -10.229  1.00 10.00      B   
ATOM   2134  O   GLY   159     -24.451  -7.355  -9.305  1.00 10.00      B   
ATOM   2135  N   MET   160     -26.278  -8.263 -10.252  1.00 10.00      B   
ATOM   2136  HN  MET   160     -26.877  -8.275 -11.031  1.00 10.00      B   
ATOM   2137  CA  MET   160     -26.523  -9.186  -9.150  1.00 10.00      B   
ATOM   2138  CB  MET   160     -27.945  -9.752  -9.211  1.00 10.00      B   
ATOM   2139  CG  MET   160     -29.035  -8.699  -9.090  1.00 10.00      B   
ATOM   2140  SD  MET   160     -30.579  -9.355  -8.421  1.00 10.00      B   
ATOM   2141  CE  MET   160     -31.037 -10.531  -9.691  1.00 10.00      B   
ATOM   2142  C   MET   160     -25.505 -10.319  -9.130  1.00 10.00      B   
ATOM   2143  O   MET   160     -25.164 -10.840  -8.066  1.00 10.00      B   
ATOM   2144  N   ALA   161     -25.012 -10.679 -10.308  1.00 10.00      B   
ATOM   2145  HN  ALA   161     -25.311 -10.207 -11.112  1.00 10.00      B   
ATOM   2146  CA  ALA   161     -24.039 -11.754 -10.439  1.00 10.00      B   
ATOM   2147  CB  ALA   161     -23.863 -12.139 -11.900  1.00 10.00      B   
ATOM   2148  C   ALA   161     -22.701 -11.375  -9.815  1.00 10.00      B   
ATOM   2149  O   ALA   161     -22.093 -12.176  -9.104  1.00 10.00      B   
ATOM   2150  N   THR   162     -22.249 -10.151 -10.070  1.00 10.00      B   
ATOM   2151  HN  THR   162     -22.779  -9.548 -10.631  1.00 10.00      B   
ATOM   2152  CA  THR   162     -20.983  -9.686  -9.526  1.00 10.00      B   
ATOM   2153  CB  THR   162     -20.568  -8.328 -10.120  1.00 10.00      B   
ATOM   2154  OG1 THR   162     -21.735  -7.554 -10.431  1.00 10.00      B   
ATOM   2155  HG1 THR   162     -21.936  -6.971  -9.680  1.00 10.00      B   
ATOM   2156  CG2 THR   162     -19.736  -8.528 -11.374  1.00 10.00      B   
ATOM   2157  C   THR   162     -21.043  -9.582  -8.010  1.00 10.00      B   
ATOM   2158  O   THR   162     -20.105  -9.975  -7.320  1.00 10.00      B   
ATOM   2159  N   ASP   163     -22.158  -9.059  -7.505  1.00 10.00      B   
ATOM   2160  HN  ASP   163     -22.864  -8.764  -8.118  1.00 10.00      B   
ATOM   2161  CA  ASP   163     -22.361  -8.900  -6.067  1.00 10.00      B   
ATOM   2162  CB  ASP   163     -23.787  -8.424  -5.781  1.00 10.00      B   
ATOM   2163  CG  ASP   163     -23.930  -6.917  -5.678  1.00 10.00      B   
ATOM   2164  OD1 ASP   163     -23.032  -6.186  -6.141  1.00 10.00      B   
ATOM   2165  OD2 ASP   163     -24.962  -6.460  -5.137  1.00 10.00      B   
ATOM   2166  C   ASP   163     -22.128 -10.218  -5.341  1.00 10.00      B   
ATOM   2167  O   ASP   163     -21.335 -10.288  -4.401  1.00 10.00      B   
ATOM   2168  N   ALA   164     -22.811 -11.263  -5.802  1.00 10.00      B   
ATOM   2169  HN  ALA   164     -23.405 -11.140  -6.573  1.00 10.00      B   
ATOM   2170  CA  ALA   164     -22.695 -12.586  -5.202  1.00 10.00      B   
ATOM   2171  CB  ALA   164     -23.636 -13.564  -5.889  1.00 10.00      B   
ATOM   2172  C   ALA   164     -21.258 -13.095  -5.263  1.00 10.00      B   
ATOM   2173  O   ALA   164     -20.717 -13.569  -4.264  1.00 10.00      B   
ATOM   2174  N   PHE   165     -20.642 -12.980  -6.432  1.00 10.00      B   
ATOM   2175  HN  PHE   165     -21.123 -12.583  -7.190  1.00 10.00      B   
ATOM   2176  CA  PHE   165     -19.270 -13.435  -6.622  1.00 10.00      B   
ATOM   2177  CB  PHE   165     -18.844 -13.292  -8.087  1.00 10.00      B   
ATOM   2178  CG  PHE   165     -17.389 -13.594  -8.324  1.00 10.00      B   
ATOM   2179  CD1 PHE   165     -16.884 -14.866  -8.106  1.00 10.00      B   
ATOM   2180  CD2 PHE   165     -16.525 -12.602  -8.752  1.00 10.00      B   
ATOM   2181  CE1 PHE   165     -15.545 -15.141  -8.312  1.00 10.00      B   
ATOM   2182  CE2 PHE   165     -15.187 -12.870  -8.962  1.00 10.00      B   
ATOM   2183  CZ  PHE   165     -14.696 -14.141  -8.741  1.00 10.00      B   
ATOM   2184  C   PHE   165     -18.295 -12.699  -5.709  1.00 10.00      B   
ATOM   2185  O   PHE   165     -17.442 -13.319  -5.079  1.00 10.00      B   
ATOM   2186  N   PHE   166     -18.432 -11.383  -5.630  1.00 10.00      B   
ATOM   2187  HN  PHE   166     -19.146 -10.942  -6.147  1.00 10.00      B   
ATOM   2188  CA  PHE   166     -17.552 -10.573  -4.798  1.00 10.00      B   
ATOM   2189  CB  PHE   166     -17.834  -9.079  -4.979  1.00 10.00      B   
ATOM   2190  CG  PHE   166     -17.539  -8.565  -6.361  1.00 10.00      B   
ATOM   2191  CD1 PHE   166     -16.609  -9.203  -7.171  1.00 10.00      B   
ATOM   2192  CD2 PHE   166     -18.192  -7.444  -6.852  1.00 10.00      B   
ATOM   2193  CE1 PHE   166     -16.338  -8.737  -8.443  1.00 10.00      B   
ATOM   2194  CE2 PHE   166     -17.926  -6.972  -8.122  1.00 10.00      B   
ATOM   2195  CZ  PHE   166     -16.998  -7.620  -8.919  1.00 10.00      B   
ATOM   2196  C   PHE   166     -17.656 -10.969  -3.331  1.00 10.00      B   
ATOM   2197  O   PHE   166     -16.643 -11.073  -2.637  1.00 10.00      B   
ATOM   2198  N   VAL   167     -18.877 -11.201  -2.864  1.00 10.00      B   
ATOM   2199  HN  VAL   167     -19.651 -11.095  -3.463  1.00 10.00      B   
ATOM   2200  CA  VAL   167     -19.097 -11.602  -1.480  1.00 10.00      B   
ATOM   2201  CB  VAL   167     -20.602 -11.641  -1.122  1.00 10.00      B   
ATOM   2202  CG1 VAL   167     -20.811 -12.132   0.301  1.00 10.00      B   
ATOM   2203  CG2 VAL   167     -21.222 -10.264  -1.292  1.00 10.00      B   
ATOM   2204  C   VAL   167     -18.460 -12.969  -1.222  1.00 10.00      B   
ATOM   2205  O   VAL   167     -17.816 -13.185  -0.192  1.00 10.00      B   
ATOM   2206  N   ALA   168     -18.610 -13.871  -2.187  1.00 10.00      B   
ATOM   2207  HN  ALA   168     -19.107 -13.624  -2.998  1.00 10.00      B   
ATOM   2208  CA  ALA   168     -18.062 -15.219  -2.080  1.00 10.00      B   
ATOM   2209  CB  ALA   168     -18.716 -16.136  -3.104  1.00 10.00      B   
ATOM   2210  C   ALA   168     -16.544 -15.225  -2.249  1.00 10.00      B   
ATOM   2211  O   ALA   168     -15.880 -16.205  -1.913  1.00 10.00      B   
ATOM   2212  N   PHE   169     -16.006 -14.137  -2.779  1.00 10.00      B   
ATOM   2213  HN  PHE   169     -16.596 -13.401  -3.052  1.00 10.00      B   
ATOM   2214  CA  PHE   169     -14.569 -14.012  -2.993  1.00 10.00      B   
ATOM   2215  CB  PHE   169     -14.292 -13.222  -4.278  1.00 10.00      B   
ATOM   2216  CG  PHE   169     -12.832 -13.001  -4.570  1.00 10.00      B   
ATOM   2217  CD1 PHE   169     -12.017 -14.059  -4.953  1.00 10.00      B   
ATOM   2218  CD2 PHE   169     -12.272 -11.735  -4.462  1.00 10.00      B   
ATOM   2219  CE1 PHE   169     -10.676 -13.856  -5.222  1.00 10.00      B   
ATOM   2220  CE2 PHE   169     -10.933 -11.528  -4.730  1.00 10.00      B   
ATOM   2221  CZ  PHE   169     -10.133 -12.590  -5.110  1.00 10.00      B   
ATOM   2222  C   PHE   169     -13.891 -13.342  -1.801  1.00 10.00      B   
ATOM   2223  O   PHE   169     -12.798 -13.738  -1.389  1.00 10.00      B   
ATOM   2224  N   LYS   170     -14.550 -12.337  -1.239  1.00 10.00      B   
ATOM   2225  HN  LYS   170     -15.419 -12.067  -1.609  1.00 10.00      B   
ATOM   2226  CA  LYS   170     -14.005 -11.609  -0.100  1.00 10.00      B   
ATOM   2227  CB  LYS   170     -14.647 -10.226   0.044  1.00 10.00      B   
ATOM   2228  CG  LYS   170     -14.062  -9.172  -0.885  1.00 10.00      B   
ATOM   2229  CD  LYS   170     -14.106  -7.790  -0.248  1.00 10.00      B   
ATOM   2230  CE  LYS   170     -13.288  -6.783  -1.044  1.00 10.00      B   
ATOM   2231  NZ  LYS   170     -13.005  -5.544  -0.267  1.00 10.00      B   
ATOM   2232  HZ1 LYS   170     -13.892  -5.045  -0.048  1.00 10.00      B   
ATOM   2233  HZ2 LYS   170     -12.386  -4.905  -0.814  1.00 10.00      B   
ATOM   2234  HZ3 LYS   170     -12.530  -5.784   0.627  1.00 10.00      B   
ATOM   2235  C   LYS   170     -14.097 -12.402   1.205  1.00 10.00      B   
ATOM   2236  O   LYS   170     -13.403 -12.092   2.173  1.00 10.00      B   
ATOM   2237  N   LEU   171     -14.943 -13.428   1.231  1.00 10.00      B   
ATOM   2238  HN  LEU   171     -15.471 -13.638   0.434  1.00 10.00      B   
ATOM   2239  CA  LEU   171     -15.095 -14.249   2.430  1.00 10.00      B   
ATOM   2240  CB  LEU   171     -16.329 -15.158   2.362  1.00 10.00      B   
ATOM   2241  CG  LEU   171     -16.659 -15.929   3.643  1.00 10.00      B   
ATOM   2242  CD1 LEU   171     -16.965 -14.972   4.785  1.00 10.00      B   
ATOM   2243  CD2 LEU   171     -17.818 -16.884   3.416  1.00 10.00      B   
ATOM   2244  C   LEU   171     -13.815 -15.040   2.747  1.00 10.00      B   
ATOM   2245  O   LEU   171     -13.238 -14.867   3.822  1.00 10.00      B   
ATOM   2246  N   PRO   172     -13.330 -15.911   1.824  1.00 10.00      B   
ATOM   2247  CA  PRO   172     -12.099 -16.684   2.055  1.00 10.00      B   
ATOM   2248  CB  PRO   172     -11.986 -17.582   0.818  1.00 10.00      B   
ATOM   2249  CG  PRO   172     -12.814 -16.910  -0.220  1.00 10.00      B   
ATOM   2250  CD  PRO   172     -13.932 -16.231   0.515  1.00 10.00      B   
ATOM   2251  C   PRO   172     -10.882 -15.767   2.168  1.00 10.00      B   
ATOM   2252  O   PRO   172      -9.835 -16.159   2.680  1.00 10.00      B   
ATOM   2253  N   ASN   173     -11.035 -14.540   1.688  1.00 10.00      B   
ATOM   2254  HN  ASN   173     -11.891 -14.295   1.277  1.00 10.00      B   
ATOM   2255  CA  ASN   173      -9.966 -13.550   1.746  1.00 10.00      B   
ATOM   2256  CB  ASN   173     -10.359 -12.290   0.970  1.00 10.00      B   
ATOM   2257  CG  ASN   173      -9.631 -12.152  -0.353  1.00 10.00      B   
ATOM   2258  OD1 ASN   173      -9.211 -13.139  -0.954  1.00 10.00      B   
ATOM   2259  ND2 ASN   173      -9.496 -10.920  -0.824  1.00 10.00      B   
ATOM   2260 HD21 ASN   173      -9.868 -10.180  -0.297  1.00 10.00      B   
ATOM   2261 HD22 ASN   173      -9.033 -10.798  -1.677  1.00 10.00      B   
ATOM   2262  C   ASN   173      -9.664 -13.182   3.193  1.00 10.00      B   
ATOM   2263  O   ASN   173      -8.506 -13.015   3.576  1.00 10.00      B   
ATOM   2264  N   LEU   174     -10.717 -13.082   4.000  1.00 10.00      B   
ATOM   2265  HN  LEU   174     -11.617 -13.246   3.636  1.00 10.00      B   
ATOM   2266  CA  LEU   174     -10.574 -12.731   5.406  1.00 10.00      B   
ATOM   2267  CB  LEU   174     -11.929 -12.357   6.012  1.00 10.00      B   
ATOM   2268  CG  LEU   174     -12.826 -11.432   5.187  1.00 10.00      B   
ATOM   2269  CD1 LEU   174     -14.057 -11.039   5.993  1.00 10.00      B   
ATOM   2270  CD2 LEU   174     -12.064 -10.195   4.731  1.00 10.00      B   
ATOM   2271  C   LEU   174      -9.973 -13.887   6.191  1.00 10.00      B   
ATOM   2272  O   LEU   174      -9.108 -13.686   7.045  1.00 10.00      B   
ATOM   2273  N   LEU   175     -10.432 -15.096   5.881  1.00 10.00      B   
ATOM   2274  HN  LEU   175     -11.115 -15.178   5.182  1.00 10.00      B   
ATOM   2275  CA  LEU   175      -9.962 -16.304   6.552  1.00 10.00      B   
ATOM   2276  CB  LEU   175     -10.791 -17.514   6.112  1.00 10.00      B   
ATOM   2277  CG  LEU   175     -12.314 -17.353   6.169  1.00 10.00      B   
ATOM   2278  CD1 LEU   175     -13.003 -18.605   5.650  1.00 10.00      B   
ATOM   2279  CD2 LEU   175     -12.771 -17.043   7.584  1.00 10.00      B   
ATOM   2280  C   LEU   175      -8.483 -16.547   6.275  1.00 10.00      B   
ATOM   2281  O   LEU   175      -7.780 -17.158   7.076  1.00 10.00      B   
ATOM   2282  N   ARG   176      -8.015 -16.045   5.141  1.00 10.00      B   
ATOM   2283  HN  ARG   176      -8.630 -15.566   4.544  1.00 10.00      B   
ATOM   2284  CA  ARG   176      -6.624 -16.196   4.744  1.00 10.00      B   
ATOM   2285  CB  ARG   176      -6.438 -15.703   3.310  1.00 10.00      B   
ATOM   2286  CG  ARG   176      -5.054 -15.949   2.738  1.00 10.00      B   
ATOM   2287  CD  ARG   176      -4.615 -14.791   1.862  1.00 10.00      B   
ATOM   2288  NE  ARG   176      -5.476 -14.610   0.693  1.00 10.00      B   
ATOM   2289  HE  ARG   176      -6.343 -15.079   0.689  1.00 10.00      B   
ATOM   2290  CZ  ARG   176      -5.155 -13.856  -0.351  1.00 10.00      B   
ATOM   2291  NH1 ARG   176      -3.996 -13.213  -0.379  1.00 10.00      B   
ATOM   2292 HH11 ARG   176      -3.746 -12.619  -1.203  1.00 10.00      B   
ATOM   2293 HH12 ARG   176      -3.324 -13.289   0.425  1.00 10.00      B   
ATOM   2294  NH2 ARG   176      -6.002 -13.726  -1.359  1.00 10.00      B   
ATOM   2295 HH21 ARG   176      -5.751 -13.136  -2.181  1.00 10.00      B   
ATOM   2296 HH22 ARG   176      -6.926 -14.212  -1.333  1.00 10.00      B   
ATOM   2297  C   ARG   176      -5.694 -15.432   5.687  1.00 10.00      B   
ATOM   2298  O   ARG   176      -4.530 -15.799   5.858  1.00 10.00      B   
ATOM   2299  N   ARG   177      -6.214 -14.376   6.302  1.00 10.00      B   
ATOM   2300  HN  ARG   177      -7.152 -14.140   6.139  1.00 10.00      B   
ATOM   2301  CA  ARG   177      -5.428 -13.563   7.221  1.00 10.00      B   
ATOM   2302  CB  ARG   177      -6.086 -12.195   7.417  1.00 10.00      B   
ATOM   2303  CG  ARG   177      -6.402 -11.456   6.127  1.00 10.00      B   
ATOM   2304  CD  ARG   177      -6.928 -10.056   6.404  1.00 10.00      B   
ATOM   2305  NE  ARG   177      -8.112 -10.065   7.272  1.00 10.00      B   
ATOM   2306  HE  ARG   177      -8.489 -10.942   7.508  1.00 10.00      B   
ATOM   2307  CZ  ARG   177      -8.689  -8.961   7.756  1.00 10.00      B   
ATOM   2308  NH1 ARG   177      -8.194  -7.765   7.461  1.00 10.00      B   
ATOM   2309 HH11 ARG   177      -8.644  -6.902   7.839  1.00 10.00      B   
ATOM   2310 HH12 ARG   177      -7.351  -7.680   6.851  1.00 10.00      B   
ATOM   2311  NH2 ARG   177      -9.761  -9.050   8.537  1.00 10.00      B   
ATOM   2312 HH21 ARG   177     -10.158  -9.981   8.780  1.00 10.00      B   
ATOM   2313 HH22 ARG   177     -10.211  -8.182   8.910  1.00 10.00      B   
ATOM   2314  C   ARG   177      -5.294 -14.260   8.570  1.00 10.00      B   
ATOM   2315  O   ARG   177      -4.354 -14.018   9.321  1.00 10.00      B   
ATOM   2316  N   ILE   178      -6.238 -15.143   8.854  1.00 10.00      B   
ATOM   2317  HN  ILE   178      -6.944 -15.313   8.196  1.00 10.00      B   
ATOM   2318  CA  ILE   178      -6.254 -15.879  10.110  1.00 10.00      B   
ATOM   2319  CB  ILE   178      -7.621 -16.570  10.319  1.00 10.00      B   
ATOM   2320  CG1 ILE   178      -8.753 -15.554  10.142  1.00 10.00      B   
ATOM   2321  CG2 ILE   178      -7.702 -17.222  11.693  1.00 10.00      B   
ATOM   2322  CD1 ILE   178     -10.134 -16.165  10.202  1.00 10.00      B   
ATOM   2323  C   ILE   178      -5.138 -16.923  10.157  1.00 10.00      B   
ATOM   2324  O   ILE   178      -4.670 -17.300  11.232  1.00 10.00      B   
ATOM   2325  N   PHE   179      -4.697 -17.370   8.990  1.00 10.00      B   
ATOM   2326  HN  PHE   179      -5.079 -17.012   8.162  1.00 10.00      B   
ATOM   2327  CA  PHE   179      -3.652 -18.382   8.923  1.00 10.00      B   
ATOM   2328  CB  PHE   179      -4.160 -19.634   8.196  1.00 10.00      B   
ATOM   2329  CG  PHE   179      -5.282 -20.346   8.900  1.00 10.00      B   
ATOM   2330  CD1 PHE   179      -6.604 -20.044   8.612  1.00 10.00      B   
ATOM   2331  CD2 PHE   179      -5.015 -21.320   9.847  1.00 10.00      B   
ATOM   2332  CE1 PHE   179      -7.636 -20.699   9.255  1.00 10.00      B   
ATOM   2333  CE2 PHE   179      -6.043 -21.980  10.494  1.00 10.00      B   
ATOM   2334  CZ  PHE   179      -7.356 -21.668  10.198  1.00 10.00      B   
ATOM   2335  C   PHE   179      -2.377 -17.869   8.255  1.00 10.00      B   
ATOM   2336  O   PHE   179      -1.382 -17.585   8.927  1.00 10.00      B   
ATOM   2337  N   ALA   180      -2.427 -17.738   6.934  1.00 10.00      B   
ATOM   2338  HN  ALA   180      -3.268 -17.933   6.473  1.00 10.00      B   
ATOM   2339  CA  ALA   180      -1.277 -17.308   6.145  1.00 10.00      B   
ATOM   2340  CB  ALA   180      -1.550 -17.506   4.661  1.00 10.00      B   
ATOM   2341  C   ALA   180      -0.830 -15.875   6.426  1.00 10.00      B   
ATOM   2342  O   ALA   180       0.258 -15.651   6.961  1.00 10.00      B   
ATOM   2343  N   GLU   181      -1.663 -14.908   6.066  1.00 10.00      B   
ATOM   2344  HN  GLU   181      -2.534 -15.143   5.681  1.00 10.00      B   
ATOM   2345  CA  GLU   181      -1.319 -13.503   6.250  1.00 10.00      B   
ATOM   2346  CB  GLU   181      -1.899 -12.649   5.121  1.00 10.00      B   
ATOM   2347  CG  GLU   181      -1.233 -12.889   3.778  1.00 10.00      B   
ATOM   2348  CD  GLU   181      -1.893 -12.135   2.645  1.00 10.00      B   
ATOM   2349  OE1 GLU   181      -1.974 -10.891   2.717  1.00 10.00      B   
ATOM   2350  OE2 GLU   181      -2.322 -12.782   1.666  1.00 10.00      B   
ATOM   2351  C   GLU   181      -1.739 -12.975   7.618  1.00 10.00      B   
ATOM   2352  O   GLU   181      -2.704 -12.226   7.739  1.00 10.00      B   
ATOM   2353  N   GLY   182      -0.997 -13.361   8.644  1.00 10.00      B   
ATOM   2354  HN  GLY   182      -0.222 -13.944   8.484  1.00 10.00      B   
ATOM   2355  CA  GLY   182      -1.306 -12.918   9.988  1.00 10.00      B   
ATOM   2356  C   GLY   182      -0.663 -13.787  11.044  1.00 10.00      B   
ATOM   2357  O   GLY   182       0.242 -13.345  11.750  1.00 10.00      B   
ATOM   2358  N   ALA   183      -1.123 -15.027  11.147  1.00 10.00      B   
ATOM   2359  HN  ALA   183      -1.845 -15.320  10.549  1.00 10.00      B   
ATOM   2360  CA  ALA   183      -0.591 -15.961  12.133  1.00 10.00      B   
ATOM   2361  CB  ALA   183      -1.536 -17.136  12.322  1.00 10.00      B   
ATOM   2362  C   ALA   183       0.801 -16.450  11.741  1.00 10.00      B   
ATOM   2363  O   ALA   183       1.741 -16.380  12.534  1.00 10.00      B   
ATOM   2364  N   PHE   184       0.930 -16.929  10.509  1.00 10.00      B   
ATOM   2365  HN  PHE   184       0.141 -16.952   9.920  1.00 10.00      B   
ATOM   2366  CA  PHE   184       2.205 -17.433  10.012  1.00 10.00      B   
ATOM   2367  CB  PHE   184       2.039 -18.056   8.625  1.00 10.00      B   
ATOM   2368  CG  PHE   184       1.942 -19.553   8.649  1.00 10.00      B   
ATOM   2369  CD1 PHE   184       0.985 -20.189   9.423  1.00 10.00      B   
ATOM   2370  CD2 PHE   184       2.811 -20.326   7.899  1.00 10.00      B   
ATOM   2371  CE1 PHE   184       0.897 -21.567   9.450  1.00 10.00      B   
ATOM   2372  CE2 PHE   184       2.729 -21.705   7.920  1.00 10.00      B   
ATOM   2373  CZ  PHE   184       1.771 -22.327   8.697  1.00 10.00      B   
ATOM   2374  C   PHE   184       3.274 -16.346   9.988  1.00 10.00      B   
ATOM   2375  O   PHE   184       4.454 -16.614  10.215  1.00 10.00      B   
ATOM   2376  N   SER   185       2.851 -15.118   9.740  1.00 10.00      B   
ATOM   2377  HN  SER   185       1.897 -14.965   9.576  1.00 10.00      B   
ATOM   2378  CA  SER   185       3.763 -13.985   9.688  1.00 10.00      B   
ATOM   2379  CB  SER   185       3.043 -12.790   9.066  1.00 10.00      B   
ATOM   2380  OG  SER   185       2.022 -13.236   8.184  1.00 10.00      B   
ATOM   2381  HG  SER   185       2.329 -13.156   7.272  1.00 10.00      B   
ATOM   2382  C   SER   185       4.290 -13.624  11.081  1.00 10.00      B   
ATOM   2383  O   SER   185       5.268 -12.890  11.214  1.00 10.00      B   
ATOM   2384  N   GLN   186       3.650 -14.163  12.112  1.00 10.00      B   
ATOM   2385  HN  GLN   186       2.883 -14.756  11.944  1.00 10.00      B   
ATOM   2386  CA  GLN   186       4.042 -13.890  13.489  1.00 10.00      B   
ATOM   2387  CB  GLN   186       2.799 -13.494  14.297  1.00 10.00      B   
ATOM   2388  CG  GLN   186       3.068 -13.025  15.719  1.00 10.00      B   
ATOM   2389  CD  GLN   186       3.878 -11.747  15.778  1.00 10.00      B   
ATOM   2390  OE1 GLN   186       3.830 -10.923  14.864  1.00 10.00      B   
ATOM   2391  NE2 GLN   186       4.624 -11.572  16.856  1.00 10.00      B   
ATOM   2392 HE21 GLN   186       4.613 -12.269  17.548  1.00 10.00      B   
ATOM   2393 HE22 GLN   186       5.155 -10.750  16.925  1.00 10.00      B   
ATOM   2394  C   GLN   186       4.731 -15.098  14.128  1.00 10.00      B   
ATOM   2395  O   GLN   186       5.248 -15.012  15.243  1.00 10.00      B   
ATOM   2396  N   ALA   187       4.764 -16.219  13.416  1.00 10.00      B   
ATOM   2397  HN  ALA   187       4.376 -16.233  12.517  1.00 10.00      B   
ATOM   2398  CA  ALA   187       5.375 -17.425  13.960  1.00 10.00      B   
ATOM   2399  CB  ALA   187       4.304 -18.420  14.384  1.00 10.00      B   
ATOM   2400  C   ALA   187       6.369 -18.083  13.008  1.00 10.00      B   
ATOM   2401  O   ALA   187       7.541 -18.244  13.342  1.00 10.00      B   
ATOM   2402  N   PHE   188       5.905 -18.455  11.823  1.00 10.00      B   
ATOM   2403  HN  PHE   188       4.973 -18.265  11.594  1.00 10.00      B   
ATOM   2404  CA  PHE   188       6.753 -19.134  10.844  1.00 10.00      B   
ATOM   2405  CB  PHE   188       5.923 -19.642   9.662  1.00 10.00      B   
ATOM   2406  CG  PHE   188       6.672 -20.575   8.752  1.00 10.00      B   
ATOM   2407  CD1 PHE   188       6.973 -21.864   9.157  1.00 10.00      B   
ATOM   2408  CD2 PHE   188       7.075 -20.162   7.494  1.00 10.00      B   
ATOM   2409  CE1 PHE   188       7.662 -22.725   8.326  1.00 10.00      B   
ATOM   2410  CE2 PHE   188       7.766 -21.018   6.657  1.00 10.00      B   
ATOM   2411  CZ  PHE   188       8.060 -22.301   7.074  1.00 10.00      B   
ATOM   2412  C   PHE   188       7.913 -18.270  10.352  1.00 10.00      B   
ATOM   2413  O   PHE   188       9.040 -18.746  10.254  1.00 10.00      B   
ATOM   2414  N   VAL   189       7.633 -17.006  10.058  1.00 10.00      B   
ATOM   2415  HN  VAL   189       6.717 -16.683  10.177  1.00 10.00      B   
ATOM   2416  CA  VAL   189       8.657 -16.083   9.559  1.00 10.00      B   
ATOM   2417  CB  VAL   189       8.100 -14.662   9.292  1.00 10.00      B   
ATOM   2418  CG1 VAL   189       9.199 -13.738   8.781  1.00 10.00      B   
ATOM   2419  CG2 VAL   189       6.953 -14.723   8.293  1.00 10.00      B   
ATOM   2420  C   VAL   189       9.914 -16.029  10.448  1.00 10.00      B   
ATOM   2421  O   VAL   189      11.014 -16.345   9.982  1.00 10.00      B   
ATOM   2422  N   PRO   190       9.784 -15.636  11.733  1.00 10.00      B   
ATOM   2423  CA  PRO   190      10.935 -15.550  12.643  1.00 10.00      B   
ATOM   2424  CB  PRO   190      10.361 -14.875  13.892  1.00 10.00      B   
ATOM   2425  CG  PRO   190       8.903 -15.177  13.850  1.00 10.00      B   
ATOM   2426  CD  PRO   190       8.531 -15.224  12.396  1.00 10.00      B   
ATOM   2427  C   PRO   190      11.525 -16.915  13.000  1.00 10.00      B   
ATOM   2428  O   PRO   190      12.745 -17.054  13.134  1.00 10.00      B   
ATOM   2429  N   ILE   191      10.665 -17.923  13.132  1.00 10.00      B   
ATOM   2430  HN  ILE   191       9.709 -17.760  12.975  1.00 10.00      B   
ATOM   2431  CA  ILE   191      11.109 -19.266  13.501  1.00 10.00      B   
ATOM   2432  CB  ILE   191       9.936 -20.171  13.961  1.00 10.00      B   
ATOM   2433  CG1 ILE   191      10.369 -21.051  15.138  1.00 10.00      B   
ATOM   2434  CG2 ILE   191       9.387 -21.022  12.820  1.00 10.00      B   
ATOM   2435  CD1 ILE   191       9.239 -21.836  15.771  1.00 10.00      B   
ATOM   2436  C   ILE   191      11.926 -19.933  12.392  1.00 10.00      B   
ATOM   2437  O   ILE   191      12.841 -20.714  12.668  1.00 10.00      B   
ATOM   2438  N   LEU   192      11.607 -19.609  11.143  1.00 10.00      B   
ATOM   2439  HN  LEU   192      10.868 -18.979  10.985  1.00 10.00      B   
ATOM   2440  CA  LEU   192      12.311 -20.175  10.001  1.00 10.00      B   
ATOM   2441  CB  LEU   192      11.605 -19.802   8.695  1.00 10.00      B   
ATOM   2442  CG  LEU   192      12.164 -20.444   7.422  1.00 10.00      B   
ATOM   2443  CD1 LEU   192      11.953 -21.951   7.441  1.00 10.00      B   
ATOM   2444  CD2 LEU   192      11.529 -19.826   6.186  1.00 10.00      B   
ATOM   2445  C   LEU   192      13.760 -19.703   9.970  1.00 10.00      B   
ATOM   2446  O   LEU   192      14.679 -20.500   9.791  1.00 10.00      B   
ATOM   2447  N   ALA   193      13.954 -18.405  10.173  1.00 10.00      B   
ATOM   2448  HN  ALA   193      13.177 -17.825  10.327  1.00 10.00      B   
ATOM   2449  CA  ALA   193      15.288 -17.815  10.164  1.00 10.00      B   
ATOM   2450  CB  ALA   193      15.195 -16.298  10.215  1.00 10.00      B   
ATOM   2451  C   ALA   193      16.152 -18.340  11.307  1.00 10.00      B   
ATOM   2452  O   ALA   193      17.369 -18.476  11.167  1.00 10.00      B   
ATOM   2453  N   GLU   194      15.520 -18.652  12.432  1.00 10.00      B   
ATOM   2454  HN  GLU   194      14.548 -18.543  12.481  1.00 10.00      B   
ATOM   2455  CA  GLU   194      16.241 -19.153  13.595  1.00 10.00      B   
ATOM   2456  CB  GLU   194      15.343 -19.153  14.833  1.00 10.00      B   
ATOM   2457  CG  GLU   194      16.108 -19.190  16.144  1.00 10.00      B   
ATOM   2458  CD  GLU   194      15.381 -19.952  17.232  1.00 10.00      B   
ATOM   2459  OE1 GLU   194      14.189 -19.667  17.473  1.00 10.00      B   
ATOM   2460  OE2 GLU   194      16.004 -20.836  17.861  1.00 10.00      B   
ATOM   2461  C   GLU   194      16.787 -20.556  13.352  1.00 10.00      B   
ATOM   2462  O   GLU   194      17.983 -20.805  13.508  1.00 10.00      B   
ATOM   2463  N   TYR   195      15.910 -21.465  12.944  1.00 10.00      B   
ATOM   2464  HN  TYR   195      14.973 -21.199  12.805  1.00 10.00      B   
ATOM   2465  CA  TYR   195      16.304 -22.851  12.696  1.00 10.00      B   
ATOM   2466  CB  TYR   195      15.077 -23.748  12.526  1.00 10.00      B   
ATOM   2467  CG  TYR   195      14.188 -23.801  13.750  1.00 10.00      B   
ATOM   2468  CD1 TYR   195      12.853 -24.164  13.644  1.00 10.00      B   
ATOM   2469  CD2 TYR   195      14.683 -23.488  15.009  1.00 10.00      B   
ATOM   2470  CE1 TYR   195      12.035 -24.214  14.757  1.00 10.00      B   
ATOM   2471  CE2 TYR   195      13.875 -23.535  16.127  1.00 10.00      B   
ATOM   2472  CZ  TYR   195      12.553 -23.899  15.997  1.00 10.00      B   
ATOM   2473  OH  TYR   195      11.746 -23.940  17.113  1.00 10.00      B   
ATOM   2474  HH  TYR   195      11.648 -23.048  17.469  1.00 10.00      B   
ATOM   2475  C   TYR   195      17.237 -22.969  11.494  1.00 10.00      B   
ATOM   2476  O   TYR   195      17.930 -23.973  11.329  1.00 10.00      B   
ATOM   2477  N   LYS   196      17.249 -21.934  10.669  1.00 10.00      B   
ATOM   2478  HN  LYS   196      16.661 -21.168  10.859  1.00 10.00      B   
ATOM   2479  CA  LYS   196      18.091 -21.895   9.486  1.00 10.00      B   
ATOM   2480  CB  LYS   196      17.731 -20.666   8.641  1.00 10.00      B   
ATOM   2481  CG  LYS   196      18.615 -20.437   7.425  1.00 10.00      B   
ATOM   2482  CD  LYS   196      18.248 -19.138   6.723  1.00 10.00      B   
ATOM   2483  CE  LYS   196      19.134 -18.881   5.515  1.00 10.00      B   
ATOM   2484  NZ  LYS   196      18.732 -17.643   4.801  1.00 10.00      B   
ATOM   2485  HZ1 LYS   196      17.819 -17.786   4.316  1.00 10.00      B   
ATOM   2486  HZ2 LYS   196      19.452 -17.379   4.099  1.00 10.00      B   
ATOM   2487  HZ3 LYS   196      18.628 -16.862   5.478  1.00 10.00      B   
ATOM   2488  C   LYS   196      19.573 -21.860   9.863  1.00 10.00      B   
ATOM   2489  O   LYS   196      20.382 -22.592   9.296  1.00 10.00      B   
ATOM   2490  N   SER   197      19.916 -21.034  10.847  1.00 10.00      B   
ATOM   2491  HN  SER   197      19.222 -20.503  11.297  1.00 10.00      B   
ATOM   2492  CA  SER   197      21.305 -20.890  11.266  1.00 10.00      B   
ATOM   2493  CB  SER   197      21.659 -19.405  11.334  1.00 10.00      B   
ATOM   2494  OG  SER   197      20.516 -18.633  11.676  1.00 10.00      B   
ATOM   2495  HG  SER   197      20.281 -18.066  10.930  1.00 10.00      B   
ATOM   2496  C   SER   197      21.614 -21.566  12.607  1.00 10.00      B   
ATOM   2497  O   SER   197      22.706 -22.110  12.799  1.00 10.00      B   
ATOM   2498  N   LYS   198      20.663 -21.548  13.533  1.00 10.00      B   
ATOM   2499  HN  LYS   198      19.793 -21.135  13.326  1.00 10.00      B   
ATOM   2500  CA  LYS   198      20.886 -22.135  14.857  1.00 10.00      B   
ATOM   2501  CB  LYS   198      20.004 -21.474  15.917  1.00 10.00      B   
ATOM   2502  CG  LYS   198      20.372 -20.031  16.207  1.00 10.00      B   
ATOM   2503  CD  LYS   198      19.584 -19.484  17.384  1.00 10.00      B   
ATOM   2504  CE  LYS   198      19.962 -18.041  17.672  1.00 10.00      B   
ATOM   2505  NZ  LYS   198      19.233 -17.498  18.847  1.00 10.00      B   
ATOM   2506  HZ1 LYS   198      19.471 -16.495  18.981  1.00 10.00      B   
ATOM   2507  HZ2 LYS   198      19.494 -18.021  19.706  1.00 10.00      B   
ATOM   2508  HZ3 LYS   198      18.207 -17.580  18.702  1.00 10.00      B   
ATOM   2509  C   LYS   198      20.719 -23.654  14.889  1.00 10.00      B   
ATOM   2510  O   LYS   198      21.139 -24.304  15.846  1.00 10.00      B   
ATOM   2511  N   GLN   199      20.110 -24.218  13.855  1.00 10.00      B   
ATOM   2512  HN  GLN   199      19.800 -23.657  13.117  1.00 10.00      B   
ATOM   2513  CA  GLN   199      19.901 -25.662  13.795  1.00 10.00      B   
ATOM   2514  CB  GLN   199      18.406 -26.001  13.821  1.00 10.00      B   
ATOM   2515  CG  GLN   199      17.710 -25.652  15.128  1.00 10.00      B   
ATOM   2516  CD  GLN   199      18.148 -26.532  16.285  1.00 10.00      B   
ATOM   2517  OE1 GLN   199      18.437 -27.716  16.110  1.00 10.00      B   
ATOM   2518  NE2 GLN   199      18.201 -25.958  17.472  1.00 10.00      B   
ATOM   2519 HE21 GLN   199      17.959 -25.007  17.540  1.00 10.00      B   
ATOM   2520 HE22 GLN   199      18.473 -26.504  18.241  1.00 10.00      B   
ATOM   2521  C   GLN   199      20.570 -26.268  12.563  1.00 10.00      B   
ATOM   2522  O   GLN   199      21.465 -27.106  12.678  1.00 10.00      B   
ATOM   2523  N   GLY   200      20.145 -25.831  11.388  1.00 10.00      B   
ATOM   2524  HN  GLY   200      19.430 -25.160  11.350  1.00 10.00      B   
ATOM   2525  CA  GLY   200      20.712 -26.345  10.160  1.00 10.00      B   
ATOM   2526  C   GLY   200      19.637 -26.857   9.232  1.00 10.00      B   
ATOM   2527  O   GLY   200      18.554 -27.234   9.687  1.00 10.00      B   
ATOM   2528  N   GLU   201      19.942 -26.877   7.940  1.00 10.00      B   
ATOM   2529  HN  GLU   201      20.836 -26.566   7.660  1.00 10.00      B   
ATOM   2530  CA  GLU   201      19.007 -27.331   6.912  1.00 10.00      B   
ATOM   2531  CB  GLU   201      19.690 -27.372   5.540  1.00 10.00      B   
ATOM   2532  CG  GLU   201      20.452 -26.107   5.167  1.00 10.00      B   
ATOM   2533  CD  GLU   201      21.886 -26.121   5.660  1.00 10.00      B   
ATOM   2534  OE1 GLU   201      22.116 -25.781   6.838  1.00 10.00      B   
ATOM   2535  OE2 GLU   201      22.792 -26.472   4.871  1.00 10.00      B   
ATOM   2536  C   GLU   201      18.436 -28.710   7.234  1.00 10.00      B   
ATOM   2537  O   GLU   201      17.256 -28.977   6.989  1.00 10.00      B   
ATOM   2538  N   ASP   202      19.279 -29.569   7.801  1.00 10.00      B   
ATOM   2539  HN  ASP   202      20.199 -29.275   7.984  1.00 10.00      B   
ATOM   2540  CA  ASP   202      18.887 -30.930   8.160  1.00 10.00      B   
ATOM   2541  CB  ASP   202      20.076 -31.698   8.742  1.00 10.00      B   
ATOM   2542  CG  ASP   202      20.897 -32.413   7.689  1.00 10.00      B   
ATOM   2543  OD1 ASP   202      21.661 -31.737   6.964  1.00 10.00      B   
ATOM   2544  OD2 ASP   202      20.794 -33.655   7.594  1.00 10.00      B   
ATOM   2545  C   ASP   202      17.741 -30.936   9.159  1.00 10.00      B   
ATOM   2546  O   ASP   202      16.967 -31.891   9.224  1.00 10.00      B   
ATOM   2547  N   ALA   203      17.633 -29.867   9.932  1.00 10.00      B   
ATOM   2548  HN  ALA   203      18.269 -29.127   9.817  1.00 10.00      B   
ATOM   2549  CA  ALA   203      16.584 -29.751  10.927  1.00 10.00      B   
ATOM   2550  CB  ALA   203      17.110 -29.054  12.172  1.00 10.00      B   
ATOM   2551  C   ALA   203      15.381 -29.008  10.358  1.00 10.00      B   
ATOM   2552  O   ALA   203      14.238 -29.423  10.557  1.00 10.00      B   
ATOM   2553  N   THR   204      15.647 -27.929   9.624  1.00 10.00      B   
ATOM   2554  HN  THR   204      16.585 -27.667   9.472  1.00 10.00      B   
ATOM   2555  CA  THR   204      14.589 -27.118   9.034  1.00 10.00      B   
ATOM   2556  CB  THR   204      15.163 -25.929   8.238  1.00 10.00      B   
ATOM   2557  OG1 THR   204      16.550 -25.762   8.559  1.00 10.00      B   
ATOM   2558  HG1 THR   204      16.648 -25.047   9.193  1.00 10.00      B   
ATOM   2559  CG2 THR   204      14.415 -24.650   8.583  1.00 10.00      B   
ATOM   2560  C   THR   204      13.684 -27.940   8.120  1.00 10.00      B   
ATOM   2561  O   THR   204      12.461 -27.800   8.166  1.00 10.00      B   
ATOM   2562  N   ARG   205      14.286 -28.807   7.310  1.00 10.00      B   
ATOM   2563  HN  ARG   205      15.266 -28.881   7.332  1.00 10.00      B   
ATOM   2564  CA  ARG   205      13.528 -29.645   6.384  1.00 10.00      B   
ATOM   2565  CB  ARG   205      14.457 -30.494   5.508  1.00 10.00      B   
ATOM   2566  CG  ARG   205      15.312 -31.493   6.273  1.00 10.00      B   
ATOM   2567  CD  ARG   205      15.946 -32.515   5.344  1.00 10.00      B   
ATOM   2568  NE  ARG   205      14.946 -33.218   4.542  1.00 10.00      B   
ATOM   2569  HE  ARG   205      14.501 -32.707   3.828  1.00 10.00      B   
ATOM   2570  CZ  ARG   205      14.608 -34.494   4.711  1.00 10.00      B   
ATOM   2571  NH1 ARG   205      15.187 -35.226   5.655  1.00 10.00      B   
ATOM   2572 HH11 ARG   205      15.915 -34.806   6.274  1.00 10.00      B   
ATOM   2573 HH12 ARG   205      14.917 -36.226   5.780  1.00 10.00      B   
ATOM   2574  NH2 ARG   205      13.684 -35.040   3.931  1.00 10.00      B   
ATOM   2575 HH21 ARG   205      13.222 -34.471   3.187  1.00 10.00      B   
ATOM   2576 HH22 ARG   205      13.417 -36.040   4.060  1.00 10.00      B   
ATOM   2577  C   ARG   205      12.513 -30.526   7.114  1.00 10.00      B   
ATOM   2578  O   ARG   205      11.403 -30.747   6.629  1.00 10.00      B   
ATOM   2579  N   VAL   206      12.886 -31.007   8.294  1.00 10.00      B   
ATOM   2580  HN  VAL   206      13.770 -30.773   8.647  1.00 10.00      B   
ATOM   2581  CA  VAL   206      12.005 -31.863   9.083  1.00 10.00      B   
ATOM   2582  CB  VAL   206      12.782 -32.657  10.158  1.00 10.00      B   
ATOM   2583  CG1 VAL   206      11.876 -33.668  10.847  1.00 10.00      B   
ATOM   2584  CG2 VAL   206      13.988 -33.356   9.548  1.00 10.00      B   
ATOM   2585  C   VAL   206      10.912 -31.030   9.749  1.00 10.00      B   
ATOM   2586  O   VAL   206       9.742 -31.408   9.744  1.00 10.00      B   
ATOM   2587  N   PHE   207      11.306 -29.886  10.303  1.00 10.00      B   
ATOM   2588  HN  PHE   207      12.257 -29.641  10.266  1.00 10.00      B   
ATOM   2589  CA  PHE   207      10.367 -28.989  10.972  1.00 10.00      B   
ATOM   2590  CB  PHE   207      11.096 -27.774  11.558  1.00 10.00      B   
ATOM   2591  CG  PHE   207      11.785 -28.037  12.867  1.00 10.00      B   
ATOM   2592  CD1 PHE   207      13.140 -27.797  13.011  1.00 10.00      B   
ATOM   2593  CD2 PHE   207      11.076 -28.515  13.956  1.00 10.00      B   
ATOM   2594  CE1 PHE   207      13.777 -28.030  14.215  1.00 10.00      B   
ATOM   2595  CE2 PHE   207      11.706 -28.752  15.162  1.00 10.00      B   
ATOM   2596  CZ  PHE   207      13.059 -28.509  15.292  1.00 10.00      B   
ATOM   2597  C   PHE   207       9.263 -28.530  10.024  1.00 10.00      B   
ATOM   2598  O   PHE   207       8.078 -28.640  10.339  1.00 10.00      B   
ATOM   2599  N   VAL   208       9.656 -28.045   8.848  1.00 10.00      B   
ATOM   2600  HN  VAL   208      10.617 -28.015   8.640  1.00 10.00      B   
ATOM   2601  CA  VAL   208       8.697 -27.560   7.858  1.00 10.00      B   
ATOM   2602  CB  VAL   208       9.394 -26.913   6.638  1.00 10.00      B   
ATOM   2603  CG1 VAL   208       8.368 -26.349   5.665  1.00 10.00      B   
ATOM   2604  CG2 VAL   208      10.340 -25.812   7.094  1.00 10.00      B   
ATOM   2605  C   VAL   208       7.747 -28.673   7.405  1.00 10.00      B   
ATOM   2606  O   VAL   208       6.581 -28.418   7.097  1.00 10.00      B   
ATOM   2607  N   SER   209       8.242 -29.907   7.389  1.00 10.00      B   
ATOM   2608  HN  SER   209       9.173 -30.053   7.660  1.00 10.00      B   
ATOM   2609  CA  SER   209       7.428 -31.051   6.986  1.00 10.00      B   
ATOM   2610  CB  SER   209       8.283 -32.321   6.925  1.00 10.00      B   
ATOM   2611  OG  SER   209       9.298 -32.208   5.936  1.00 10.00      B   
ATOM   2612  HG  SER   209      10.013 -31.644   6.269  1.00 10.00      B   
ATOM   2613  C   SER   209       6.247 -31.239   7.942  1.00 10.00      B   
ATOM   2614  O   SER   209       5.143 -31.605   7.526  1.00 10.00      B   
ATOM   2615  N   TYR   210       6.478 -30.961   9.222  1.00 10.00      B   
ATOM   2616  HN  TYR   210       7.373 -30.661   9.493  1.00 10.00      B   
ATOM   2617  CA  TYR   210       5.435 -31.091  10.235  1.00 10.00      B   
ATOM   2618  CB  TYR   210       6.046 -31.276  11.625  1.00 10.00      B   
ATOM   2619  CG  TYR   210       6.777 -32.586  11.810  1.00 10.00      B   
ATOM   2620  CD1 TYR   210       7.956 -32.649  12.543  1.00 10.00      B   
ATOM   2621  CD2 TYR   210       6.290 -33.761  11.253  1.00 10.00      B   
ATOM   2622  CE1 TYR   210       8.627 -33.843  12.715  1.00 10.00      B   
ATOM   2623  CE2 TYR   210       6.954 -34.960  11.421  1.00 10.00      B   
ATOM   2624  CZ  TYR   210       8.122 -34.996  12.153  1.00 10.00      B   
ATOM   2625  OH  TYR   210       8.789 -36.187  12.319  1.00 10.00      B   
ATOM   2626  HH  TYR   210       9.103 -36.498  11.459  1.00 10.00      B   
ATOM   2627  C   TYR   210       4.513 -29.877  10.225  1.00 10.00      B   
ATOM   2628  O   TYR   210       3.296 -30.008  10.372  1.00 10.00      B   
ATOM   2629  N   VAL   211       5.102 -28.698  10.047  1.00 10.00      B   
ATOM   2630  HN  VAL   211       6.079 -28.665   9.946  1.00 10.00      B   
ATOM   2631  CA  VAL   211       4.340 -27.452  10.012  1.00 10.00      B   
ATOM   2632  CB  VAL   211       5.258 -26.219   9.851  1.00 10.00      B   
ATOM   2633  CG1 VAL   211       4.438 -24.942   9.737  1.00 10.00      B   
ATOM   2634  CG2 VAL   211       6.232 -26.121  11.015  1.00 10.00      B   
ATOM   2635  C   VAL   211       3.317 -27.479   8.878  1.00 10.00      B   
ATOM   2636  O   VAL   211       2.125 -27.242   9.094  1.00 10.00      B   
ATOM   2637  N   SER   212       3.784 -27.798   7.677  1.00 10.00      B   
ATOM   2638  HN  SER   212       4.742 -27.995   7.572  1.00 10.00      B   
ATOM   2639  CA  SER   212       2.916 -27.856   6.508  1.00 10.00      B   
ATOM   2640  CB  SER   212       3.761 -28.007   5.247  1.00 10.00      B   
ATOM   2641  OG  SER   212       4.923 -27.198   5.329  1.00 10.00      B   
ATOM   2642  HG  SER   212       5.618 -27.679   5.794  1.00 10.00      B   
ATOM   2643  C   SER   212       1.922 -29.007   6.614  1.00 10.00      B   
ATOM   2644  O   SER   212       0.802 -28.923   6.103  1.00 10.00      B   
ATOM   2645  N   GLY   213       2.338 -30.074   7.287  1.00 10.00      B   
ATOM   2646  HN  GLY   213       3.236 -30.072   7.682  1.00 10.00      B   
ATOM   2647  CA  GLY   213       1.480 -31.229   7.453  1.00 10.00      B   
ATOM   2648  C   GLY   213       0.238 -30.899   8.248  1.00 10.00      B   
ATOM   2649  O   GLY   213      -0.881 -31.123   7.786  1.00 10.00      B   
ATOM   2650  N   LEU   214       0.433 -30.342   9.436  1.00 10.00      B   
ATOM   2651  HN  LEU   214       1.352 -30.175   9.744  1.00 10.00      B   
ATOM   2652  CA  LEU   214      -0.685 -29.979  10.296  1.00 10.00      B   
ATOM   2653  CB  LEU   214      -0.210 -29.629  11.705  1.00 10.00      B   
ATOM   2654  CG  LEU   214       0.381 -30.786  12.514  1.00 10.00      B   
ATOM   2655  CD1 LEU   214       0.736 -30.331  13.916  1.00 10.00      B   
ATOM   2656  CD2 LEU   214      -0.586 -31.960  12.561  1.00 10.00      B   
ATOM   2657  C   LEU   214      -1.498 -28.840   9.696  1.00 10.00      B   
ATOM   2658  O   LEU   214      -2.719 -28.797   9.845  1.00 10.00      B   
ATOM   2659  N   LEU   215      -0.815 -27.922   9.013  1.00 10.00      B   
ATOM   2660  HN  LEU   215       0.162 -28.000   8.950  1.00 10.00      B   
ATOM   2661  CA  LEU   215      -1.483 -26.796   8.372  1.00 10.00      B   
ATOM   2662  CB  LEU   215      -0.462 -25.891   7.678  1.00 10.00      B   
ATOM   2663  CG  LEU   215      -1.031 -24.729   6.861  1.00 10.00      B   
ATOM   2664  CD1 LEU   215      -1.649 -23.678   7.772  1.00 10.00      B   
ATOM   2665  CD2 LEU   215       0.045 -24.117   5.978  1.00 10.00      B   
ATOM   2666  C   LEU   215      -2.505 -27.302   7.360  1.00 10.00      B   
ATOM   2667  O   LEU   215      -3.661 -26.884   7.371  1.00 10.00      B   
ATOM   2668  N   THR   216      -2.073 -28.226   6.509  1.00 10.00      B   
ATOM   2669  HN  THR   216      -1.142 -28.529   6.567  1.00 10.00      B   
ATOM   2670  CA  THR   216      -2.941 -28.801   5.491  1.00 10.00      B   
ATOM   2671  CB  THR   216      -2.155 -29.762   4.572  1.00 10.00      B   
ATOM   2672  OG1 THR   216      -1.016 -29.073   4.033  1.00 10.00      B   
ATOM   2673  HG1 THR   216      -0.324 -29.021   4.706  1.00 10.00      B   
ATOM   2674  CG2 THR   216      -3.027 -30.254   3.427  1.00 10.00      B   
ATOM   2675  C   THR   216      -4.123 -29.534   6.128  1.00 10.00      B   
ATOM   2676  O   THR   216      -5.249 -29.456   5.639  1.00 10.00      B   
ATOM   2677  N   LEU   217      -3.863 -30.220   7.237  1.00 10.00      B   
ATOM   2678  HN  LEU   217      -2.949 -30.221   7.594  1.00 10.00      B   
ATOM   2679  CA  LEU   217      -4.903 -30.963   7.936  1.00 10.00      B   
ATOM   2680  CB  LEU   217      -4.299 -31.822   9.049  1.00 10.00      B   
ATOM   2681  CG  LEU   217      -5.257 -32.790   9.747  1.00 10.00      B   
ATOM   2682  CD1 LEU   217      -5.762 -33.850   8.778  1.00 10.00      B   
ATOM   2683  CD2 LEU   217      -4.587 -33.434  10.949  1.00 10.00      B   
ATOM   2684  C   LEU   217      -5.959 -30.019   8.505  1.00 10.00      B   
ATOM   2685  O   LEU   217      -7.159 -30.264   8.374  1.00 10.00      B   
ATOM   2686  N   ALA   218      -5.504 -28.939   9.127  1.00 10.00      B   
ATOM   2687  HN  ALA   218      -4.533 -28.804   9.204  1.00 10.00      B   
ATOM   2688  CA  ALA   218      -6.404 -27.954   9.709  1.00 10.00      B   
ATOM   2689  CB  ALA   218      -5.623 -26.941  10.532  1.00 10.00      B   
ATOM   2690  C   ALA   218      -7.217 -27.254   8.623  1.00 10.00      B   
ATOM   2691  O   ALA   218      -8.435 -27.112   8.740  1.00 10.00      B   
ATOM   2692  N   LEU   219      -6.536 -26.839   7.559  1.00 10.00      B   
ATOM   2693  HN  LEU   219      -5.565 -26.993   7.523  1.00 10.00      B   
ATOM   2694  CA  LEU   219      -7.185 -26.156   6.447  1.00 10.00      B   
ATOM   2695  CB  LEU   219      -6.152 -25.699   5.418  1.00 10.00      B   
ATOM   2696  CG  LEU   219      -5.156 -24.639   5.886  1.00 10.00      B   
ATOM   2697  CD1 LEU   219      -4.099 -24.411   4.822  1.00 10.00      B   
ATOM   2698  CD2 LEU   219      -5.864 -23.338   6.225  1.00 10.00      B   
ATOM   2699  C   LEU   219      -8.224 -27.045   5.777  1.00 10.00      B   
ATOM   2700  O   LEU   219      -9.274 -26.569   5.346  1.00 10.00      B   
ATOM   2701  N   ALA   220      -7.923 -28.334   5.686  1.00 10.00      B   
ATOM   2702  HN  ALA   220      -7.056 -28.650   6.029  1.00 10.00      B   
ATOM   2703  CA  ALA   220      -8.836 -29.293   5.075  1.00 10.00      B   
ATOM   2704  CB  ALA   220      -8.235 -30.690   5.090  1.00 10.00      B   
ATOM   2705  C   ALA   220     -10.187 -29.283   5.784  1.00 10.00      B   
ATOM   2706  O   ALA   220     -11.234 -29.189   5.142  1.00 10.00      B   
ATOM   2707  N   VAL   221     -10.155 -29.362   7.110  1.00 10.00      B   
ATOM   2708  HN  VAL   221      -9.285 -29.423   7.566  1.00 10.00      B   
ATOM   2709  CA  VAL   221     -11.377 -29.359   7.905  1.00 10.00      B   
ATOM   2710  CB  VAL   221     -11.085 -29.556   9.406  1.00 10.00      B   
ATOM   2711  CG1 VAL   221     -12.381 -29.706  10.190  1.00 10.00      B   
ATOM   2712  CG2 VAL   221     -10.189 -30.763   9.623  1.00 10.00      B   
ATOM   2713  C   VAL   221     -12.143 -28.056   7.708  1.00 10.00      B   
ATOM   2714  O   VAL   221     -13.346 -28.070   7.451  1.00 10.00      B   
ATOM   2715  N   VAL   222     -11.431 -26.936   7.812  1.00 10.00      B   
ATOM   2716  HN  VAL   222     -10.469 -26.999   8.010  1.00 10.00      B   
ATOM   2717  CA  VAL   222     -12.036 -25.615   7.642  1.00 10.00      B   
ATOM   2718  CB  VAL   222     -10.988 -24.488   7.801  1.00 10.00      B   
ATOM   2719  CG1 VAL   222     -11.616 -23.120   7.569  1.00 10.00      B   
ATOM   2720  CG2 VAL   222     -10.347 -24.551   9.182  1.00 10.00      B   
ATOM   2721  C   VAL   222     -12.715 -25.496   6.276  1.00 10.00      B   
ATOM   2722  O   VAL   222     -13.838 -24.997   6.169  1.00 10.00      B   
ATOM   2723  N   THR   223     -12.034 -25.977   5.243  1.00 10.00      B   
ATOM   2724  HN  THR   223     -11.147 -26.372   5.397  1.00 10.00      B   
ATOM   2725  CA  THR   223     -12.560 -25.927   3.887  1.00 10.00      B   
ATOM   2726  CB  THR   223     -11.486 -26.321   2.852  1.00 10.00      B   
ATOM   2727  OG1 THR   223     -10.292 -25.557   3.081  1.00 10.00      B   
ATOM   2728  HG1 THR   223      -9.862 -25.867   3.889  1.00 10.00      B   
ATOM   2729  CG2 THR   223     -11.981 -26.063   1.438  1.00 10.00      B   
ATOM   2730  C   THR   223     -13.789 -26.827   3.730  1.00 10.00      B   
ATOM   2731  O   THR   223     -14.824 -26.389   3.225  1.00 10.00      B   
ATOM   2732  N   VAL   224     -13.678 -28.074   4.185  1.00 10.00      B   
ATOM   2733  HN  VAL   224     -12.831 -28.361   4.600  1.00 10.00      B   
ATOM   2734  CA  VAL   224     -14.780 -29.030   4.087  1.00 10.00      B   
ATOM   2735  CB  VAL   224     -14.373 -30.434   4.598  1.00 10.00      B   
ATOM   2736  CG1 VAL   224     -15.583 -31.353   4.707  1.00 10.00      B   
ATOM   2737  CG2 VAL   224     -13.332 -31.049   3.676  1.00 10.00      B   
ATOM   2738  C   VAL   224     -16.014 -28.533   4.842  1.00 10.00      B   
ATOM   2739  O   VAL   224     -17.135 -28.590   4.327  1.00 10.00      B   
ATOM   2740  N   ALA   225     -15.797 -28.029   6.051  1.00 10.00      B   
ATOM   2741  HN  ALA   225     -14.876 -27.999   6.400  1.00 10.00      B   
ATOM   2742  CA  ALA   225     -16.885 -27.521   6.875  1.00 10.00      B   
ATOM   2743  CB  ALA   225     -16.391 -27.203   8.278  1.00 10.00      B   
ATOM   2744  C   ALA   225     -17.516 -26.288   6.240  1.00 10.00      B   
ATOM   2745  O   ALA   225     -18.739 -26.159   6.201  1.00 10.00      B   
ATOM   2746  N   GLY   226     -16.672 -25.398   5.724  1.00 10.00      B   
ATOM   2747  HN  GLY   226     -15.706 -25.567   5.774  1.00 10.00      B   
ATOM   2748  CA  GLY   226     -17.158 -24.184   5.091  1.00 10.00      B   
ATOM   2749  C   GLY   226     -17.979 -24.467   3.848  1.00 10.00      B   
ATOM   2750  O   GLY   226     -18.979 -23.800   3.592  1.00 10.00      B   
ATOM   2751  N   MET   227     -17.551 -25.458   3.075  1.00 10.00      B   
ATOM   2752  HN  MET   227     -16.733 -25.941   3.328  1.00 10.00      B   
ATOM   2753  CA  MET   227     -18.257 -25.839   1.856  1.00 10.00      B   
ATOM   2754  CB  MET   227     -17.419 -26.823   1.031  1.00 10.00      B   
ATOM   2755  CG  MET   227     -16.248 -26.192   0.293  1.00 10.00      B   
ATOM   2756  SD  MET   227     -15.307 -27.393  -0.673  1.00 10.00      B   
ATOM   2757  CE  MET   227     -16.529 -27.879  -1.889  1.00 10.00      B   
ATOM   2758  C   MET   227     -19.605 -26.472   2.185  1.00 10.00      B   
ATOM   2759  O   MET   227     -20.588 -26.280   1.467  1.00 10.00      B   
ATOM   2760  N   LEU   228     -19.644 -27.219   3.281  1.00 10.00      B   
ATOM   2761  HN  LEU   228     -18.833 -27.316   3.822  1.00 10.00      B   
ATOM   2762  CA  LEU   228     -20.859 -27.891   3.706  1.00 10.00      B   
ATOM   2763  CB  LEU   228     -20.524 -28.997   4.712  1.00 10.00      B   
ATOM   2764  CG  LEU   228     -21.691 -29.865   5.186  1.00 10.00      B   
ATOM   2765  CD1 LEU   228     -22.290 -30.648   4.025  1.00 10.00      B   
ATOM   2766  CD2 LEU   228     -21.240 -30.805   6.292  1.00 10.00      B   
ATOM   2767  C   LEU   228     -21.854 -26.907   4.313  1.00 10.00      B   
ATOM   2768  O   LEU   228     -23.024 -26.877   3.927  1.00 10.00      B   
ATOM   2769  N   ALA   229     -21.375 -26.085   5.239  1.00 10.00      B   
ATOM   2770  HN  ALA   229     -20.419 -26.127   5.471  1.00 10.00      B   
ATOM   2771  CA  ALA   229     -22.225 -25.109   5.916  1.00 10.00      B   
ATOM   2772  CB  ALA   229     -21.763 -24.908   7.353  1.00 10.00      B   
ATOM   2773  C   ALA   229     -22.264 -23.777   5.172  1.00 10.00      B   
ATOM   2774  O   ALA   229     -22.496 -22.728   5.774  1.00 10.00      B   
ATOM   2775  N   ALA   230     -22.053 -23.824   3.862  1.00 10.00      B   
ATOM   2776  HN  ALA   230     -21.877 -24.690   3.442  1.00 10.00      B   
ATOM   2777  CA  ALA   230     -22.068 -22.623   3.031  1.00 10.00      B   
ATOM   2778  CB  ALA   230     -21.788 -22.954   1.571  1.00 10.00      B   
ATOM   2779  C   ALA   230     -23.364 -21.813   3.190  1.00 10.00      B   
ATOM   2780  O   ALA   230     -23.303 -20.612   3.465  1.00 10.00      B   
ATOM   2781  N   PRO   231     -24.558 -22.445   3.039  1.00 10.00      B   
ATOM   2782  CA  PRO   231     -25.844 -21.743   3.181  1.00 10.00      B   
ATOM   2783  CB  PRO   231     -26.891 -22.836   2.937  1.00 10.00      B   
ATOM   2784  CG  PRO   231     -26.166 -23.884   2.167  1.00 10.00      B   
ATOM   2785  CD  PRO   231     -24.763 -23.869   2.695  1.00 10.00      B   
ATOM   2786  C   PRO   231     -26.024 -21.135   4.574  1.00 10.00      B   
ATOM   2787  O   PRO   231     -26.833 -20.226   4.766  1.00 10.00      B   
ATOM   2788  N   TRP   232     -25.264 -21.634   5.539  1.00 10.00      B   
ATOM   2789  HN  TRP   232     -24.632 -22.353   5.326  1.00 10.00      B   
ATOM   2790  CA  TRP   232     -25.335 -21.131   6.898  1.00 10.00      B   
ATOM   2791  CB  TRP   232     -24.925 -22.229   7.889  1.00 10.00      B   
ATOM   2792  CG  TRP   232     -25.041 -21.829   9.329  1.00 10.00      B   
ATOM   2793  CD1 TRP   232     -26.172 -21.834  10.093  1.00 10.00      B   
ATOM   2794  CD2 TRP   232     -23.984 -21.368  10.182  1.00 10.00      B   
ATOM   2795  NE1 TRP   232     -25.888 -21.402  11.365  1.00 10.00      B   
ATOM   2796  HE1 TRP   232     -26.537 -21.316  12.099  1.00 10.00      B   
ATOM   2797  CE2 TRP   232     -24.551 -21.108  11.445  1.00 10.00      B   
ATOM   2798  CE3 TRP   232     -22.614 -21.147   9.998  1.00 10.00      B   
ATOM   2799  CZ2 TRP   232     -23.796 -20.641  12.518  1.00 10.00      B   
ATOM   2800  CZ3 TRP   232     -21.866 -20.681  11.064  1.00 10.00      B   
ATOM   2801  CH2 TRP   232     -22.458 -20.435  12.308  1.00 10.00      B   
ATOM   2802  C   TRP   232     -24.435 -19.907   7.052  1.00 10.00      B   
ATOM   2803  O   TRP   232     -24.856 -18.873   7.571  1.00 10.00      B   
ATOM   2804  N   VAL   233     -23.200 -20.029   6.574  1.00 10.00      B   
ATOM   2805  HN  VAL   233     -22.931 -20.880   6.158  1.00 10.00      B   
ATOM   2806  CA  VAL   233     -22.228 -18.945   6.658  1.00 10.00      B   
ATOM   2807  CB  VAL   233     -20.841 -19.373   6.122  1.00 10.00      B   
ATOM   2808  CG1 VAL   233     -19.837 -18.238   6.255  1.00 10.00      B   
ATOM   2809  CG2 VAL   233     -20.340 -20.612   6.854  1.00 10.00      B   
ATOM   2810  C   VAL   233     -22.714 -17.704   5.911  1.00 10.00      B   
ATOM   2811  O   VAL   233     -22.607 -16.584   6.419  1.00 10.00      B   
ATOM   2812  N   ILE   234     -23.271 -17.905   4.720  1.00 10.00      B   
ATOM   2813  HN  ILE   234     -23.346 -18.822   4.372  1.00 10.00      B   
ATOM   2814  CA  ILE   234     -23.766 -16.792   3.913  1.00 10.00      B   
ATOM   2815  CB  ILE   234     -24.139 -17.226   2.473  1.00 10.00      B   
ATOM   2816  CG1 ILE   234     -24.497 -16.015   1.606  1.00 10.00      B   
ATOM   2817  CG2 ILE   234     -25.269 -18.243   2.471  1.00 10.00      B   
ATOM   2818  CD1 ILE   234     -23.359 -15.035   1.433  1.00 10.00      B   
ATOM   2819  C   ILE   234     -24.943 -16.084   4.592  1.00 10.00      B   
ATOM   2820  O   ILE   234     -25.139 -14.882   4.424  1.00 10.00      B   
ATOM   2821  N   MET   235     -25.701 -16.826   5.390  1.00 10.00      B   
ATOM   2822  HN  MET   235     -25.484 -17.773   5.509  1.00 10.00      B   
ATOM   2823  CA  MET   235     -26.846 -16.263   6.094  1.00 10.00      B   
ATOM   2824  CB  MET   235     -27.700 -17.379   6.697  1.00 10.00      B   
ATOM   2825  CG  MET   235     -28.945 -16.892   7.419  1.00 10.00      B   
ATOM   2826  SD  MET   235     -29.769 -18.203   8.345  1.00 10.00      B   
ATOM   2827  CE  MET   235     -28.531 -18.571   9.588  1.00 10.00      B   
ATOM   2828  C   MET   235     -26.385 -15.309   7.191  1.00 10.00      B   
ATOM   2829  O   MET   235     -27.080 -14.355   7.536  1.00 10.00      B   
ATOM   2830  N   VAL   236     -25.205 -15.574   7.733  1.00 10.00      B   
ATOM   2831  HN  VAL   236     -24.698 -16.351   7.415  1.00 10.00      B   
ATOM   2832  CA  VAL   236     -24.645 -14.747   8.797  1.00 10.00      B   
ATOM   2833  CB  VAL   236     -23.714 -15.571   9.715  1.00 10.00      B   
ATOM   2834  CG1 VAL   236     -23.279 -14.755  10.925  1.00 10.00      B   
ATOM   2835  CG2 VAL   236     -24.391 -16.860  10.154  1.00 10.00      B   
ATOM   2836  C   VAL   236     -23.872 -13.556   8.230  1.00 10.00      B   
ATOM   2837  O   VAL   236     -23.857 -12.477   8.819  1.00 10.00      B   
ATOM   2838  N   THR   237     -23.243 -13.751   7.078  1.00 10.00      B   
ATOM   2839  HN  THR   237     -23.308 -14.623   6.636  1.00 10.00      B   
ATOM   2840  CA  THR   237     -22.458 -12.695   6.456  1.00 10.00      B   
ATOM   2841  CB  THR   237     -21.315 -13.266   5.598  1.00 10.00      B   
ATOM   2842  OG1 THR   237     -21.755 -14.463   4.943  1.00 10.00      B   
ATOM   2843  HG1 THR   237     -21.746 -15.196   5.573  1.00 10.00      B   
ATOM   2844  CG2 THR   237     -20.108 -13.584   6.465  1.00 10.00      B   
ATOM   2845  C   THR   237     -23.314 -11.741   5.623  1.00 10.00      B   
ATOM   2846  O   THR   237     -23.096 -10.530   5.635  1.00 10.00      B   
ATOM   2847  N   ALA   238     -24.289 -12.286   4.907  1.00 10.00      B   
ATOM   2848  HN  ALA   238     -24.423 -13.260   4.940  1.00 10.00      B   
ATOM   2849  CA  ALA   238     -25.168 -11.473   4.077  1.00 10.00      B   
ATOM   2850  CB  ALA   238     -24.778 -11.588   2.610  1.00 10.00      B   
ATOM   2851  C   ALA   238     -26.633 -11.860   4.283  1.00 10.00      B   
ATOM   2852  O   ALA   238     -27.219 -12.588   3.478  1.00 10.00      B   
ATOM   2853  N   PRO   239     -27.247 -11.376   5.373  1.00 10.00      B   
ATOM   2854  CA  PRO   239     -28.647 -11.678   5.698  1.00 10.00      B   
ATOM   2855  CB  PRO   239     -28.817 -11.121   7.114  1.00 10.00      B   
ATOM   2856  CG  PRO   239     -27.781 -10.058   7.228  1.00 10.00      B   
ATOM   2857  CD  PRO   239     -26.621 -10.505   6.385  1.00 10.00      B   
ATOM   2858  C   PRO   239     -29.641 -11.011   4.744  1.00 10.00      B   
ATOM   2859  O   PRO   239     -30.776 -11.468   4.597  1.00 10.00      B   
ATOM   2860  N   GLY   240     -29.209  -9.942   4.087  1.00 10.00      B   
ATOM   2861  HN  GLY   240     -28.289  -9.628   4.229  1.00 10.00      B   
ATOM   2862  CA  GLY   240     -30.078  -9.232   3.167  1.00 10.00      B   
ATOM   2863  C   GLY   240     -30.184  -9.907   1.813  1.00 10.00      B   
ATOM   2864  O   GLY   240     -30.979  -9.499   0.967  1.00 10.00      B   
ATOM   2865  N   PHE   241     -29.391 -10.952   1.607  1.00 10.00      B   
ATOM   2866  HN  PHE   241     -28.786 -11.242   2.323  1.00 10.00      B   
ATOM   2867  CA  PHE   241     -29.401 -11.680   0.342  1.00 10.00      B   
ATOM   2868  CB  PHE   241     -28.145 -12.542   0.198  1.00 10.00      B   
ATOM   2869  CG  PHE   241     -27.028 -11.871  -0.550  1.00 10.00      B   
ATOM   2870  CD1 PHE   241     -26.264 -12.581  -1.463  1.00 10.00      B   
ATOM   2871  CD2 PHE   241     -26.743 -10.530  -0.346  1.00 10.00      B   
ATOM   2872  CE1 PHE   241     -25.236 -11.968  -2.155  1.00 10.00      B   
ATOM   2873  CE2 PHE   241     -25.718  -9.909  -1.032  1.00 10.00      B   
ATOM   2874  CZ  PHE   241     -24.964 -10.629  -1.939  1.00 10.00      B   
ATOM   2875  C   PHE   241     -30.655 -12.536   0.205  1.00 10.00      B   
ATOM   2876  O   PHE   241     -30.979 -12.999  -0.885  1.00 10.00      B   
ATOM   2877  N   ALA   242     -31.354 -12.735   1.314  1.00 10.00      B   
ATOM   2878  HN  ALA   242     -31.039 -12.339   2.153  1.00 10.00      B   
ATOM   2879  CA  ALA   242     -32.576 -13.527   1.321  1.00 10.00      B   
ATOM   2880  CB  ALA   242     -32.907 -13.974   2.737  1.00 10.00      B   
ATOM   2881  C   ALA   242     -33.741 -12.745   0.723  1.00 10.00      B   
ATOM   2882  O   ALA   242     -34.732 -13.328   0.283  1.00 10.00      B   
ATOM   2883  N   ASP   243     -33.618 -11.421   0.715  1.00 10.00      B   
ATOM   2884  HN  ASP   243     -32.811 -11.015   1.088  1.00 10.00      B   
ATOM   2885  CA  ASP   243     -34.661 -10.556   0.167  1.00 10.00      B   
ATOM   2886  CB  ASP   243     -34.403  -9.096   0.551  1.00 10.00      B   
ATOM   2887  CG  ASP   243     -35.627  -8.216   0.377  1.00 10.00      B   
ATOM   2888  OD1 ASP   243     -36.682  -8.533   0.972  1.00 10.00      B   
ATOM   2889  OD2 ASP   243     -35.535  -7.189  -0.332  1.00 10.00      B   
ATOM   2890  C   ASP   243     -34.716 -10.701  -1.347  1.00 10.00      B   
ATOM   2891  O   ASP   243     -35.789 -10.842  -1.934  1.00 10.00      B   
ATOM   2892  N   THR   244     -33.547 -10.669  -1.969  1.00 10.00      B   
ATOM   2893  HN  THR   244     -32.732 -10.527  -1.446  1.00 10.00      B   
ATOM   2894  CA  THR   244     -33.438 -10.817  -3.408  1.00 10.00      B   
ATOM   2895  CB  THR   244     -32.154 -10.146  -3.918  1.00 10.00      B   
ATOM   2896  OG1 THR   244     -31.124 -10.295  -2.928  1.00 10.00      B   
ATOM   2897  HG1 THR   244     -31.132 -11.204  -2.601  1.00 10.00      B   
ATOM   2898  CG2 THR   244     -32.393  -8.668  -4.179  1.00 10.00      B   
ATOM   2899  C   THR   244     -33.407 -12.295  -3.781  1.00 10.00      B   
ATOM   2900  O   THR   244     -32.465 -13.012  -3.437  1.00 10.00      B   
ATOM   2901  N   ALA   245     -34.444 -12.746  -4.469  1.00 10.00      B   
ATOM   2902  HN  ALA   245     -35.168 -12.123  -4.699  1.00 10.00      B   
ATOM   2903  CA  ALA   245     -34.547 -14.141  -4.886  1.00 10.00      B   
ATOM   2904  CB  ALA   245     -35.883 -14.389  -5.565  1.00 10.00      B   
ATOM   2905  C   ALA   245     -33.393 -14.556  -5.799  1.00 10.00      B   
ATOM   2906  O   ALA   245     -32.807 -13.717  -6.494  1.00 10.00      B   
ATOM   2907  N   ASP   246     -33.062 -15.852  -5.756  1.00 10.00      B   
ATOM   2908  HN  ASP   246     -33.553 -16.436  -5.138  1.00 10.00      B   
ATOM   2909  CA  ASP   246     -31.991 -16.445  -6.572  1.00 10.00      B   
ATOM   2910  CB  ASP   246     -32.104 -16.069  -8.058  1.00 10.00      B   
ATOM   2911  CG  ASP   246     -32.911 -17.062  -8.875  1.00 10.00      B   
ATOM   2912  OD1 ASP   246     -32.545 -18.260  -8.909  1.00 10.00      B   
ATOM   2913  OD2 ASP   246     -33.908 -16.647  -9.505  1.00 10.00      B   
ATOM   2914  C   ASP   246     -30.593 -16.129  -6.040  1.00 10.00      B   
ATOM   2915  O   ASP   246     -29.748 -17.017  -5.947  1.00 10.00      B   
ATOM   2916  N   LYS   247     -30.369 -14.872  -5.671  1.00 10.00      B   
ATOM   2917  HN  LYS   247     -31.103 -14.221  -5.745  1.00 10.00      B   
ATOM   2918  CA  LYS   247     -29.070 -14.423  -5.165  1.00 10.00      B   
ATOM   2919  CB  LYS   247     -29.116 -12.949  -4.765  1.00 10.00      B   
ATOM   2920  CG  LYS   247     -28.705 -11.993  -5.871  1.00 10.00      B   
ATOM   2921  CD  LYS   247     -29.059 -10.558  -5.518  1.00 10.00      B   
ATOM   2922  CE  LYS   247     -28.298 -10.073  -4.295  1.00 10.00      B   
ATOM   2923  NZ  LYS   247     -28.759  -8.728  -3.865  1.00 10.00      B   
ATOM   2924  HZ1 LYS   247     -28.792  -8.083  -4.681  1.00 10.00      B   
ATOM   2925  HZ2 LYS   247     -28.109  -8.336  -3.155  1.00 10.00      B   
ATOM   2926  HZ3 LYS   247     -29.710  -8.792  -3.445  1.00 10.00      B   
ATOM   2927  C   LYS   247     -28.553 -15.266  -4.003  1.00 10.00      B   
ATOM   2928  O   LYS   247     -27.391 -15.665  -3.995  1.00 10.00      B   
ATOM   2929  N   PHE   248     -29.419 -15.541  -3.035  1.00 10.00      B   
ATOM   2930  HN  PHE   248     -30.337 -15.206  -3.107  1.00 10.00      B   
ATOM   2931  CA  PHE   248     -29.040 -16.328  -1.863  1.00 10.00      B   
ATOM   2932  CB  PHE   248     -30.223 -16.442  -0.896  1.00 10.00      B   
ATOM   2933  CG  PHE   248     -29.883 -17.091   0.416  1.00 10.00      B   
ATOM   2934  CD1 PHE   248     -28.966 -16.509   1.274  1.00 10.00      B   
ATOM   2935  CD2 PHE   248     -30.481 -18.282   0.790  1.00 10.00      B   
ATOM   2936  CE1 PHE   248     -28.651 -17.102   2.480  1.00 10.00      B   
ATOM   2937  CE2 PHE   248     -30.171 -18.881   1.996  1.00 10.00      B   
ATOM   2938  CZ  PHE   248     -29.254 -18.291   2.842  1.00 10.00      B   
ATOM   2939  C   PHE   248     -28.520 -17.715  -2.252  1.00 10.00      B   
ATOM   2940  O   PHE   248     -27.557 -18.219  -1.668  1.00 10.00      B   
ATOM   2941  N   ALA   249     -29.143 -18.316  -3.252  1.00 10.00      B   
ATOM   2942  HN  ALA   249     -29.887 -17.858  -3.695  1.00 10.00      B   
ATOM   2943  CA  ALA   249     -28.745 -19.639  -3.714  1.00 10.00      B   
ATOM   2944  CB  ALA   249     -29.842 -20.256  -4.568  1.00 10.00      B   
ATOM   2945  C   ALA   249     -27.427 -19.589  -4.486  1.00 10.00      B   
ATOM   2946  O   ALA   249     -26.618 -20.517  -4.412  1.00 10.00      B   
ATOM   2947  N   LEU   250     -27.214 -18.496  -5.212  1.00 10.00      B   
ATOM   2948  HN  LEU   250     -27.894 -17.787  -5.213  1.00 10.00      B   
ATOM   2949  CA  LEU   250     -26.003 -18.317  -6.006  1.00 10.00      B   
ATOM   2950  CB  LEU   250     -26.054 -17.004  -6.790  1.00 10.00      B   
ATOM   2951  CG  LEU   250     -27.165 -16.873  -7.833  1.00 10.00      B   
ATOM   2952  CD1 LEU   250     -27.114 -15.504  -8.494  1.00 10.00      B   
ATOM   2953  CD2 LEU   250     -27.066 -17.979  -8.875  1.00 10.00      B   
ATOM   2954  C   LEU   250     -24.749 -18.351  -5.140  1.00 10.00      B   
ATOM   2955  O   LEU   250     -23.873 -19.196  -5.340  1.00 10.00      B   
ATOM   2956  N   THR   251     -24.678 -17.443  -4.171  1.00 10.00      B   
ATOM   2957  HN  THR   251     -25.421 -16.806  -4.054  1.00 10.00      B   
ATOM   2958  CA  THR   251     -23.528 -17.349  -3.277  1.00 10.00      B   
ATOM   2959  CB  THR   251     -23.721 -16.212  -2.259  1.00 10.00      B   
ATOM   2960  OG1 THR   251     -24.763 -15.344  -2.725  1.00 10.00      B   
ATOM   2961  HG1 THR   251     -24.856 -14.604  -2.119  1.00 10.00      B   
ATOM   2962  CG2 THR   251     -22.438 -15.409  -2.104  1.00 10.00      B   
ATOM   2963  C   THR   251     -23.270 -18.657  -2.535  1.00 10.00      B   
ATOM   2964  O   THR   251     -22.121 -19.060  -2.360  1.00 10.00      B   
ATOM   2965  N   SER   252     -24.343 -19.329  -2.131  1.00 10.00      B   
ATOM   2966  HN  SER   252     -25.232 -18.967  -2.324  1.00 10.00      B   
ATOM   2967  CA  SER   252     -24.233 -20.589  -1.406  1.00 10.00      B   
ATOM   2968  CB  SER   252     -25.621 -21.100  -1.017  1.00 10.00      B   
ATOM   2969  OG  SER   252     -26.303 -20.151  -0.212  1.00 10.00      B   
ATOM   2970  HG  SER   252     -26.719 -19.483  -0.774  1.00 10.00      B   
ATOM   2971  C   SER   252     -23.474 -21.645  -2.216  1.00 10.00      B   
ATOM   2972  O   SER   252     -22.780 -22.494  -1.657  1.00 10.00      B   
ATOM   2973  N   GLN   253     -23.598 -21.583  -3.535  1.00 10.00      B   
ATOM   2974  HN  GLN   253     -24.167 -20.889  -3.931  1.00 10.00      B   
ATOM   2975  CA  GLN   253     -22.912 -22.527  -4.405  1.00 10.00      B   
ATOM   2976  CB  GLN   253     -23.737 -22.819  -5.653  1.00 10.00      B   
ATOM   2977  CG  GLN   253     -24.904 -23.761  -5.419  1.00 10.00      B   
ATOM   2978  CD  GLN   253     -25.664 -24.059  -6.695  1.00 10.00      B   
ATOM   2979  OE1 GLN   253     -25.727 -23.230  -7.603  1.00 10.00      B   
ATOM   2980  NE2 GLN   253     -26.250 -25.241  -6.772  1.00 10.00      B   
ATOM   2981 HE21 GLN   253     -26.163 -25.854  -6.010  1.00 10.00      B   
ATOM   2982 HE22 GLN   253     -26.750 -25.457  -7.588  1.00 10.00      B   
ATOM   2983  C   GLN   253     -21.534 -22.012  -4.797  1.00 10.00      B   
ATOM   2984  O   GLN   253     -20.592 -22.789  -4.933  1.00 10.00      B   
ATOM   2985  N   LEU   254     -21.422 -20.699  -4.968  1.00 10.00      B   
ATOM   2986  HN  LEU   254     -22.214 -20.129  -4.842  1.00 10.00      B   
ATOM   2987  CA  LEU   254     -20.156 -20.083  -5.341  1.00 10.00      B   
ATOM   2988  CB  LEU   254     -20.335 -18.586  -5.613  1.00 10.00      B   
ATOM   2989  CG  LEU   254     -21.234 -18.217  -6.798  1.00 10.00      B   
ATOM   2990  CD1 LEU   254     -21.405 -16.710  -6.892  1.00 10.00      B   
ATOM   2991  CD2 LEU   254     -20.675 -18.779  -8.097  1.00 10.00      B   
ATOM   2992  C   LEU   254     -19.114 -20.302  -4.252  1.00 10.00      B   
ATOM   2993  O   LEU   254     -17.942 -20.538  -4.540  1.00 10.00      B   
ATOM   2994  N   LEU   255     -19.562 -20.250  -3.003  1.00 10.00      B   
ATOM   2995  HN  LEU   255     -20.514 -20.058  -2.845  1.00 10.00      B   
ATOM   2996  CA  LEU   255     -18.683 -20.448  -1.856  1.00 10.00      B   
ATOM   2997  CB  LEU   255     -19.458 -20.285  -0.549  1.00 10.00      B   
ATOM   2998  CG  LEU   255     -19.667 -18.849  -0.069  1.00 10.00      B   
ATOM   2999  CD1 LEU   255     -20.516 -18.824   1.193  1.00 10.00      B   
ATOM   3000  CD2 LEU   255     -18.328 -18.173   0.173  1.00 10.00      B   
ATOM   3001  C   LEU   255     -18.009 -21.816  -1.897  1.00 10.00      B   
ATOM   3002  O   LEU   255     -16.867 -21.966  -1.474  1.00 10.00      B   
ATOM   3003  N   LYS   256     -18.710 -22.804  -2.439  1.00 10.00      B   
ATOM   3004  HN  LYS   256     -19.605 -22.620  -2.792  1.00 10.00      B   
ATOM   3005  CA  LYS   256     -18.175 -24.155  -2.531  1.00 10.00      B   
ATOM   3006  CB  LYS   256     -19.284 -25.153  -2.875  1.00 10.00      B   
ATOM   3007  CG  LYS   256     -20.421 -25.191  -1.866  1.00 10.00      B   
ATOM   3008  CD  LYS   256     -21.345 -26.372  -2.117  1.00 10.00      B   
ATOM   3009  CE  LYS   256     -22.491 -26.405  -1.117  1.00 10.00      B   
ATOM   3010  NZ  LYS   256     -23.235 -27.694  -1.164  1.00 10.00      B   
ATOM   3011  HZ1 LYS   256     -23.640 -27.843  -2.112  1.00 10.00      B   
ATOM   3012  HZ2 LYS   256     -24.008 -27.688  -0.470  1.00 10.00      B   
ATOM   3013  HZ3 LYS   256     -22.598 -28.484  -0.943  1.00 10.00      B   
ATOM   3014  C   LYS   256     -17.053 -24.233  -3.563  1.00 10.00      B   
ATOM   3015  O   LYS   256     -16.298 -25.204  -3.604  1.00 10.00      B   
ATOM   3016  N   ILE   257     -16.937 -23.197  -4.381  1.00 10.00      B   
ATOM   3017  HN  ILE   257     -17.554 -22.439  -4.282  1.00 10.00      B   
ATOM   3018  CA  ILE   257     -15.915 -23.149  -5.415  1.00 10.00      B   
ATOM   3019  CB  ILE   257     -16.499 -22.655  -6.759  1.00 10.00      B   
ATOM   3020  CG1 ILE   257     -17.827 -23.362  -7.061  1.00 10.00      B   
ATOM   3021  CG2 ILE   257     -15.505 -22.893  -7.884  1.00 10.00      B   
ATOM   3022  CD1 ILE   257     -18.573 -22.790  -8.248  1.00 10.00      B   
ATOM   3023  C   ILE   257     -14.752 -22.242  -4.999  1.00 10.00      B   
ATOM   3024  O   ILE   257     -13.598 -22.492  -5.353  1.00 10.00      B   
ATOM   3025  N   THR   258     -15.059 -21.199  -4.235  1.00 10.00      B   
ATOM   3026  HN  THR   258     -15.995 -21.047  -3.979  1.00 10.00      B   
ATOM   3027  CA  THR   258     -14.042 -20.259  -3.781  1.00 10.00      B   
ATOM   3028  CB  THR   258     -14.628 -18.847  -3.592  1.00 10.00      B   
ATOM   3029  OG1 THR   258     -15.905 -18.937  -2.946  1.00 10.00      B   
ATOM   3030  HG1 THR   258     -16.106 -18.095  -2.520  1.00 10.00      B   
ATOM   3031  CG2 THR   258     -14.792 -18.150  -4.935  1.00 10.00      B   
ATOM   3032  C   THR   258     -13.363 -20.715  -2.488  1.00 10.00      B   
ATOM   3033  O   THR   258     -12.203 -20.394  -2.246  1.00 10.00      B   
ATOM   3034  N   PHE   259     -14.087 -21.468  -1.662  1.00 10.00      B   
ATOM   3035  HN  PHE   259     -15.014 -21.685  -1.905  1.00 10.00      B   
ATOM   3036  CA  PHE   259     -13.549 -21.965  -0.393  1.00 10.00      B   
ATOM   3037  CB  PHE   259     -14.581 -22.786   0.381  1.00 10.00      B   
ATOM   3038  CG  PHE   259     -14.941 -22.197   1.713  1.00 10.00      B   
ATOM   3039  CD1 PHE   259     -16.042 -21.365   1.844  1.00 10.00      B   
ATOM   3040  CD2 PHE   259     -14.176 -22.472   2.833  1.00 10.00      B   
ATOM   3041  CE1 PHE   259     -16.373 -20.821   3.069  1.00 10.00      B   
ATOM   3042  CE2 PHE   259     -14.501 -21.932   4.061  1.00 10.00      B   
ATOM   3043  CZ  PHE   259     -15.601 -21.105   4.179  1.00 10.00      B   
ATOM   3044  C   PHE   259     -12.225 -22.734  -0.531  1.00 10.00      B   
ATOM   3045  O   PHE   259     -11.288 -22.461   0.221  1.00 10.00      B   
ATOM   3046  N   PRO   260     -12.115 -23.708  -1.473  1.00 10.00      B   
ATOM   3047  CA  PRO   260     -10.876 -24.487  -1.672  1.00 10.00      B   
ATOM   3048  CB  PRO   260     -11.156 -25.286  -2.944  1.00 10.00      B   
ATOM   3049  CG  PRO   260     -12.635 -25.444  -2.953  1.00 10.00      B   
ATOM   3050  CD  PRO   260     -13.185 -24.165  -2.387  1.00 10.00      B   
ATOM   3051  C   PRO   260      -9.629 -23.621  -1.861  1.00 10.00      B   
ATOM   3052  O   PRO   260      -8.505 -24.098  -1.687  1.00 10.00      B   
ATOM   3053  N   TYR   261      -9.827 -22.353  -2.214  1.00 10.00      B   
ATOM   3054  HN  TYR   261     -10.749 -22.032  -2.340  1.00 10.00      B   
ATOM   3055  CA  TYR   261      -8.715 -21.427  -2.416  1.00 10.00      B   
ATOM   3056  CB  TYR   261      -9.225 -20.072  -2.929  1.00 10.00      B   
ATOM   3057  CG  TYR   261      -8.134 -19.109  -3.359  1.00 10.00      B   
ATOM   3058  CD1 TYR   261      -7.402 -19.329  -4.520  1.00 10.00      B   
ATOM   3059  CD2 TYR   261      -7.839 -17.978  -2.607  1.00 10.00      B   
ATOM   3060  CE1 TYR   261      -6.410 -18.452  -4.917  1.00 10.00      B   
ATOM   3061  CE2 TYR   261      -6.847 -17.096  -2.999  1.00 10.00      B   
ATOM   3062  CZ  TYR   261      -6.136 -17.338  -4.154  1.00 10.00      B   
ATOM   3063  OH  TYR   261      -5.147 -16.463  -4.547  1.00 10.00      B   
ATOM   3064  HH  TYR   261      -5.226 -16.288  -5.492  1.00 10.00      B   
ATOM   3065  C   TYR   261      -7.922 -21.246  -1.123  1.00 10.00      B   
ATOM   3066  O   TYR   261      -6.730 -20.953  -1.157  1.00 10.00      B   
ATOM   3067  N   ILE   262      -8.597 -21.440   0.009  1.00 10.00      B   
ATOM   3068  HN  ILE   262      -9.550 -21.681  -0.044  1.00 10.00      B   
ATOM   3069  CA  ILE   262      -7.972 -21.308   1.326  1.00 10.00      B   
ATOM   3070  CB  ILE   262      -8.994 -21.569   2.461  1.00 10.00      B   
ATOM   3071  CG1 ILE   262      -9.887 -20.343   2.666  1.00 10.00      B   
ATOM   3072  CG2 ILE   262      -8.305 -21.954   3.765  1.00 10.00      B   
ATOM   3073  CD1 ILE   262      -9.138 -19.119   3.149  1.00 10.00      B   
ATOM   3074  C   ILE   262      -6.783 -22.257   1.470  1.00 10.00      B   
ATOM   3075  O   ILE   262      -5.686 -21.842   1.850  1.00 10.00      B   
ATOM   3076  N   LEU   263      -7.004 -23.519   1.134  1.00 10.00      B   
ATOM   3077  HN  LEU   263      -7.893 -23.775   0.807  1.00 10.00      B   
ATOM   3078  CA  LEU   263      -5.964 -24.537   1.232  1.00 10.00      B   
ATOM   3079  CB  LEU   263      -6.575 -25.923   1.003  1.00 10.00      B   
ATOM   3080  CG  LEU   263      -5.662 -27.123   1.256  1.00 10.00      B   
ATOM   3081  CD1 LEU   263      -6.311 -28.087   2.236  1.00 10.00      B   
ATOM   3082  CD2 LEU   263      -5.331 -27.828  -0.051  1.00 10.00      B   
ATOM   3083  C   LEU   263      -4.845 -24.279   0.222  1.00 10.00      B   
ATOM   3084  O   LEU   263      -3.687 -24.618   0.458  1.00 10.00      B   
ATOM   3085  N   LEU   264      -5.199 -23.652  -0.889  1.00 10.00      B   
ATOM   3086  HN  LEU   264      -6.133 -23.372  -1.000  1.00 10.00      B   
ATOM   3087  CA  LEU   264      -4.243 -23.360  -1.947  1.00 10.00      B   
ATOM   3088  CB  LEU   264      -4.978 -23.173  -3.278  1.00 10.00      B   
ATOM   3089  CG  LEU   264      -5.810 -24.365  -3.757  1.00 10.00      B   
ATOM   3090  CD1 LEU   264      -6.728 -23.959  -4.900  1.00 10.00      B   
ATOM   3091  CD2 LEU   264      -4.904 -25.512  -4.176  1.00 10.00      B   
ATOM   3092  C   LEU   264      -3.395 -22.126  -1.640  1.00 10.00      B   
ATOM   3093  O   LEU   264      -2.169 -22.166  -1.748  1.00 10.00      B   
ATOM   3094  N   ILE   265      -4.046 -21.033  -1.255  1.00 10.00      B   
ATOM   3095  HN  ILE   265      -5.027 -21.063  -1.169  1.00 10.00      B   
ATOM   3096  CA  ILE   265      -3.343 -19.788  -0.958  1.00 10.00      B   
ATOM   3097  CB  ILE   265      -4.294 -18.570  -0.823  1.00 10.00      B   
ATOM   3098  CG1 ILE   265      -3.501 -17.260  -0.767  1.00 10.00      B   
ATOM   3099  CG2 ILE   265      -5.202 -18.699   0.393  1.00 10.00      B   
ATOM   3100  CD1 ILE   265      -2.730 -16.950  -2.032  1.00 10.00      B   
ATOM   3101  C   ILE   265      -2.433 -19.909   0.264  1.00 10.00      B   
ATOM   3102  O   ILE   265      -1.327 -19.366   0.273  1.00 10.00      B   
ATOM   3103  N   SER   266      -2.885 -20.632   1.283  1.00 10.00      B   
ATOM   3104  HN  SER   266      -3.770 -21.054   1.222  1.00 10.00      B   
ATOM   3105  CA  SER   266      -2.093 -20.808   2.490  1.00 10.00      B   
ATOM   3106  CB  SER   266      -2.910 -21.490   3.580  1.00 10.00      B   
ATOM   3107  OG  SER   266      -4.134 -20.805   3.783  1.00 10.00      B   
ATOM   3108  HG  SER   266      -4.825 -21.222   3.252  1.00 10.00      B   
ATOM   3109  C   SER   266      -0.813 -21.581   2.190  1.00 10.00      B   
ATOM   3110  O   SER   266       0.259 -21.232   2.684  1.00 10.00      B   
ATOM   3111  N   LEU   267      -0.925 -22.613   1.357  1.00 10.00      B   
ATOM   3112  HN  LEU   267      -1.806 -22.844   0.995  1.00 10.00      B   
ATOM   3113  CA  LEU   267       0.232 -23.413   0.977  1.00 10.00      B   
ATOM   3114  CB  LEU   267      -0.196 -24.641   0.169  1.00 10.00      B   
ATOM   3115  CG  LEU   267      -0.678 -25.851   0.971  1.00 10.00      B   
ATOM   3116  CD1 LEU   267      -1.123 -26.967   0.038  1.00 10.00      B   
ATOM   3117  CD2 LEU   267       0.413 -26.340   1.913  1.00 10.00      B   
ATOM   3118  C   LEU   267       1.210 -22.569   0.167  1.00 10.00      B   
ATOM   3119  O   LEU   267       2.420 -22.620   0.385  1.00 10.00      B   
ATOM   3120  N   ALA   268       0.672 -21.777  -0.756  1.00 10.00      B   
ATOM   3121  HN  ALA   268      -0.301 -21.781  -0.881  1.00 10.00      B   
ATOM   3122  CA  ALA   268       1.490 -20.912  -1.593  1.00 10.00      B   
ATOM   3123  CB  ALA   268       0.638 -20.229  -2.652  1.00 10.00      B   
ATOM   3124  C   ALA   268       2.224 -19.877  -0.747  1.00 10.00      B   
ATOM   3125  O   ALA   268       3.403 -19.602  -0.974  1.00 10.00      B   
ATOM   3126  N   SER   269       1.522 -19.311   0.231  1.00 10.00      B   
ATOM   3127  HN  SER   269       0.584 -19.571   0.359  1.00 10.00      B   
ATOM   3128  CA  SER   269       2.111 -18.313   1.115  1.00 10.00      B   
ATOM   3129  CB  SER   269       1.041 -17.697   2.021  1.00 10.00      B   
ATOM   3130  OG  SER   269      -0.057 -17.210   1.261  1.00 10.00      B   
ATOM   3131  HG  SER   269      -0.484 -17.950   0.806  1.00 10.00      B   
ATOM   3132  C   SER   269       3.224 -18.941   1.951  1.00 10.00      B   
ATOM   3133  O   SER   269       4.251 -18.313   2.210  1.00 10.00      B   
ATOM   3134  N   LEU   270       3.013 -20.193   2.351  1.00 10.00      B   
ATOM   3135  HN  LEU   270       2.169 -20.633   2.109  1.00 10.00      B   
ATOM   3136  CA  LEU   270       3.989 -20.933   3.143  1.00 10.00      B   
ATOM   3137  CB  LEU   270       3.399 -22.283   3.560  1.00 10.00      B   
ATOM   3138  CG  LEU   270       4.397 -23.380   3.927  1.00 10.00      B   
ATOM   3139  CD1 LEU   270       4.711 -23.355   5.415  1.00 10.00      B   
ATOM   3140  CD2 LEU   270       3.872 -24.739   3.502  1.00 10.00      B   
ATOM   3141  C   LEU   270       5.271 -21.142   2.344  1.00 10.00      B   
ATOM   3142  O   LEU   270       6.366 -20.836   2.818  1.00 10.00      B   
ATOM   3143  N   VAL   271       5.123 -21.654   1.125  1.00 10.00      B   
ATOM   3144  HN  VAL   271       4.220 -21.879   0.809  1.00 10.00      B   
ATOM   3145  CA  VAL   271       6.264 -21.897   0.248  1.00 10.00      B   
ATOM   3146  CB  VAL   271       5.832 -22.577  -1.070  1.00 10.00      B   
ATOM   3147  CG1 VAL   271       7.025 -22.804  -1.988  1.00 10.00      B   
ATOM   3148  CG2 VAL   271       5.128 -23.894  -0.784  1.00 10.00      B   
ATOM   3149  C   VAL   271       6.981 -20.587  -0.061  1.00 10.00      B   
ATOM   3150  O   VAL   271       8.214 -20.529  -0.079  1.00 10.00      B   
ATOM   3151  N   GLY   272       6.197 -19.536  -0.274  1.00 10.00      B   
ATOM   3152  HN  GLY   272       5.222 -19.649  -0.233  1.00 10.00      B   
ATOM   3153  CA  GLY   272       6.754 -18.232  -0.568  1.00 10.00      B   
ATOM   3154  C   GLY   272       7.648 -17.728   0.547  1.00 10.00      B   
ATOM   3155  O   GLY   272       8.729 -17.208   0.290  1.00 10.00      B   
ATOM   3156  N   ALA   273       7.202 -17.902   1.787  1.00 10.00      B   
ATOM   3157  HN  ALA   273       6.329 -18.329   1.925  1.00 10.00      B   
ATOM   3158  CA  ALA   273       7.967 -17.463   2.948  1.00 10.00      B   
ATOM   3159  CB  ALA   273       7.184 -17.714   4.228  1.00 10.00      B   
ATOM   3160  C   ALA   273       9.329 -18.152   3.010  1.00 10.00      B   
ATOM   3161  O   ALA   273      10.329 -17.542   3.392  1.00 10.00      B   
ATOM   3162  N   ILE   274       9.363 -19.423   2.629  1.00 10.00      B   
ATOM   3163  HN  ILE   274       8.530 -19.857   2.342  1.00 10.00      B   
ATOM   3164  CA  ILE   274      10.604 -20.190   2.631  1.00 10.00      B   
ATOM   3165  CB  ILE   274      10.348 -21.684   2.340  1.00 10.00      B   
ATOM   3166  CG1 ILE   274       9.311 -22.246   3.317  1.00 10.00      B   
ATOM   3167  CG2 ILE   274      11.644 -22.480   2.422  1.00 10.00      B   
ATOM   3168  CD1 ILE   274       8.804 -23.623   2.949  1.00 10.00      B   
ATOM   3169  C   ILE   274      11.567 -19.633   1.588  1.00 10.00      B   
ATOM   3170  O   ILE   274      12.750 -19.426   1.864  1.00 10.00      B   
ATOM   3171  N   LEU   275      11.040 -19.370   0.398  1.00 10.00      B   
ATOM   3172  HN  LEU   275      10.083 -19.540   0.252  1.00 10.00      B   
ATOM   3173  CA  LEU   275      11.834 -18.837  -0.701  1.00 10.00      B   
ATOM   3174  CB  LEU   275      11.024 -18.863  -1.998  1.00 10.00      B   
ATOM   3175  CG  LEU   275      10.375 -20.201  -2.360  1.00 10.00      B   
ATOM   3176  CD1 LEU   275       9.377 -20.023  -3.492  1.00 10.00      B   
ATOM   3177  CD2 LEU   275      11.431 -21.233  -2.728  1.00 10.00      B   
ATOM   3178  C   LEU   275      12.298 -17.416  -0.398  1.00 10.00      B   
ATOM   3179  O   LEU   275      13.434 -17.047  -0.700  1.00 10.00      B   
ATOM   3180  N   ASN   276      11.425 -16.640   0.241  1.00 10.00      B   
ATOM   3181  HN  ASN   276      10.543 -17.012   0.476  1.00 10.00      B   
ATOM   3182  CA  ASN   276      11.721 -15.248   0.595  1.00 10.00      B   
ATOM   3183  CB  ASN   276      10.451 -14.503   1.021  1.00 10.00      B   
ATOM   3184  CG  ASN   276       9.557 -14.131  -0.146  1.00 10.00      B   
ATOM   3185  OD1 ASN   276      10.028 -13.896  -1.258  1.00 10.00      B   
ATOM   3186  ND2 ASN   276       8.258 -14.070   0.102  1.00 10.00      B   
ATOM   3187 HD21 ASN   276       7.950 -14.264   1.016  1.00 10.00      B   
ATOM   3188 HD22 ASN   276       7.656 -13.839  -0.633  1.00 10.00      B   
ATOM   3189  C   ASN   276      12.775 -15.151   1.696  1.00 10.00      B   
ATOM   3190  O   ASN   276      13.122 -14.056   2.148  1.00 10.00      B   
ATOM   3191  N   THR   277      13.265 -16.295   2.138  1.00 10.00      B   
ATOM   3192  HN  THR   277      12.922 -17.136   1.768  1.00 10.00      B   
ATOM   3193  CA  THR   277      14.289 -16.343   3.165  1.00 10.00      B   
ATOM   3194  CB  THR   277      13.724 -16.929   4.480  1.00 10.00      B   
ATOM   3195  OG1 THR   277      12.412 -16.390   4.712  1.00 10.00      B   
ATOM   3196  HG1 THR   277      11.759 -16.899   4.207  1.00 10.00      B   
ATOM   3197  CG2 THR   277      14.611 -16.563   5.661  1.00 10.00      B   
ATOM   3198  C   THR   277      15.475 -17.178   2.672  1.00 10.00      B   
ATOM   3199  O   THR   277      16.366 -17.546   3.440  1.00 10.00      B   
ATOM   3200  N   TRP   278      15.495 -17.454   1.370  1.00 10.00      B   
ATOM   3201  HN  TRP   278      14.779 -17.108   0.791  1.00 10.00      B   
ATOM   3202  CA  TRP   278      16.564 -18.249   0.787  1.00 10.00      B   
ATOM   3203  CB  TRP   278      16.134 -19.708   0.612  1.00 10.00      B   
ATOM   3204  CG  TRP   278      17.271 -20.631   0.286  1.00 10.00      B   
ATOM   3205  CD1 TRP   278      17.603 -21.119  -0.945  1.00 10.00      B   
ATOM   3206  CD2 TRP   278      18.230 -21.174   1.203  1.00 10.00      B   
ATOM   3207  NE1 TRP   278      18.709 -21.927  -0.852  1.00 10.00      B   
ATOM   3208  HE1 TRP   278      19.140 -22.393  -1.602  1.00 10.00      B   
ATOM   3209  CE2 TRP   278      19.112 -21.980   0.457  1.00 10.00      B   
ATOM   3210  CE3 TRP   278      18.430 -21.058   2.582  1.00 10.00      B   
ATOM   3211  CZ2 TRP   278      20.175 -22.664   1.043  1.00 10.00      B   
ATOM   3212  CZ3 TRP   278      19.485 -21.739   3.160  1.00 10.00      B   
ATOM   3213  CH2 TRP   278      20.344 -22.531   2.393  1.00 10.00      B   
ATOM   3214  C   TRP   278      17.078 -17.672  -0.531  1.00 10.00      B   
ATOM   3215  O   TRP   278      18.274 -17.416  -0.668  1.00 10.00      B   
ATOM   3216  N   ASN   279      16.185 -17.450  -1.493  1.00 10.00      B   
ATOM   3217  HN  ASN   279      15.231 -17.617  -1.319  1.00 10.00      B   
ATOM   3218  CA  ASN   279      16.598 -16.932  -2.799  1.00 10.00      B   
ATOM   3219  CB  ASN   279      16.391 -17.959  -3.925  1.00 10.00      B   
ATOM   3220  CG  ASN   279      14.983 -18.521  -4.013  1.00 10.00      B   
ATOM   3221  OD1 ASN   279      14.010 -17.877  -3.629  1.00 10.00      B   
ATOM   3222  ND2 ASN   279      14.868 -19.728  -4.538  1.00 10.00      B   
ATOM   3223 HD21 ASN   279      15.685 -20.185  -4.837  1.00 10.00      B   
ATOM   3224 HD22 ASN   279      13.969 -20.114  -4.616  1.00 10.00      B   
ATOM   3225  C   ASN   279      15.983 -15.572  -3.141  1.00 10.00      B   
ATOM   3226  O   ASN   279      15.849 -14.705  -2.275  1.00 10.00      B   
ATOM   3227  N   ARG   280      15.637 -15.382  -4.414  1.00 10.00      B   
ATOM   3228  HN  ARG   280      15.766 -16.113  -5.052  1.00 10.00      B   
ATOM   3229  CA  ARG   280      15.059 -14.126  -4.883  1.00 10.00      B   
ATOM   3230  CB  ARG   280      15.144 -14.031  -6.409  1.00 10.00      B   
ATOM   3231  CG  ARG   280      14.908 -12.634  -6.964  1.00 10.00      B   
ATOM   3232  CD  ARG   280      14.982 -12.616  -8.482  1.00 10.00      B   
ATOM   3233  NE  ARG   280      16.246 -13.157  -8.978  1.00 10.00      B   
ATOM   3234  HE  ARG   280      16.871 -13.527  -8.313  1.00 10.00      B   
ATOM   3235  CZ  ARG   280      16.600 -13.173 -10.259  1.00 10.00      B   
ATOM   3236  NH1 ARG   280      15.787 -12.684 -11.183  1.00 10.00      B   
ATOM   3237 HH11 ARG   280      16.068 -12.700 -12.188  1.00 10.00      B   
ATOM   3238 HH12 ARG   280      14.868 -12.278 -10.912  1.00 10.00      B   
ATOM   3239  NH2 ARG   280      17.765 -13.696 -10.618  1.00 10.00      B   
ATOM   3240 HH21 ARG   280      18.043 -13.711 -11.623  1.00 10.00      B   
ATOM   3241 HH22 ARG   280      18.407 -14.094  -9.895  1.00 10.00      B   
ATOM   3242  C   ARG   280      13.614 -13.957  -4.418  1.00 10.00      B   
ATOM   3243  O   ARG   280      12.756 -14.801  -4.683  1.00 10.00      B   
ATOM   3244  N   PHE   281      13.352 -12.838  -3.758  1.00 10.00      B   
ATOM   3245  HN  PHE   281      14.078 -12.195  -3.612  1.00 10.00      B   
ATOM   3246  CA  PHE   281      12.024 -12.533  -3.234  1.00 10.00      B   
ATOM   3247  CB  PHE   281      12.104 -11.351  -2.261  1.00 10.00      B   
ATOM   3248  CG  PHE   281      13.405 -11.258  -1.512  1.00 10.00      B   
ATOM   3249  CD1 PHE   281      14.385 -10.362  -1.908  1.00 10.00      B   
ATOM   3250  CD2 PHE   281      13.649 -12.068  -0.416  1.00 10.00      B   
ATOM   3251  CE1 PHE   281      15.584 -10.276  -1.224  1.00 10.00      B   
ATOM   3252  CE2 PHE   281      14.846 -11.988   0.273  1.00 10.00      B   
ATOM   3253  CZ  PHE   281      15.815 -11.090  -0.132  1.00 10.00      B   
ATOM   3254  C   PHE   281      11.031 -12.209  -4.350  1.00 10.00      B   
ATOM   3255  O   PHE   281       9.818 -12.260  -4.150  1.00 10.00      B   
ATOM   3256  N   SER   282      11.550 -11.885  -5.525  1.00 10.00      B   
ATOM   3257  HN  SER   282      12.523 -11.861  -5.628  1.00 10.00      B   
ATOM   3258  CA  SER   282      10.711 -11.538  -6.664  1.00 10.00      B   
ATOM   3259  CB  SER   282      11.547 -10.792  -7.700  1.00 10.00      B   
ATOM   3260  OG  SER   282      12.635 -10.133  -7.071  1.00 10.00      B   
ATOM   3261  HG  SER   282      12.288  -9.515  -6.408  1.00 10.00      B   
ATOM   3262  C   SER   282      10.057 -12.764  -7.300  1.00 10.00      B   
ATOM   3263  O   SER   282       9.133 -12.632  -8.098  1.00 10.00      B   
ATOM   3264  N   ILE   283      10.523 -13.953  -6.937  1.00 10.00      B   
ATOM   3265  HN  ILE   283      11.238 -14.006  -6.268  1.00 10.00      B   
ATOM   3266  CA  ILE   283       9.974 -15.185  -7.498  1.00 10.00      B   
ATOM   3267  CB  ILE   283      10.896 -16.405  -7.288  1.00 10.00      B   
ATOM   3268  CG1 ILE   283      12.318 -16.071  -7.751  1.00 10.00      B   
ATOM   3269  CG2 ILE   283      10.366 -17.605  -8.058  1.00 10.00      B   
ATOM   3270  CD1 ILE   283      13.330 -17.160  -7.471  1.00 10.00      B   
ATOM   3271  C   ILE   283       8.548 -15.476  -7.003  1.00 10.00      B   
ATOM   3272  O   ILE   283       7.634 -15.629  -7.814  1.00 10.00      B   
ATOM   3273  N   PRO   284       8.317 -15.547  -5.674  1.00 10.00      B   
ATOM   3274  CA  PRO   284       6.979 -15.813  -5.122  1.00 10.00      B   
ATOM   3275  CB  PRO   284       7.217 -15.921  -3.610  1.00 10.00      B   
ATOM   3276  CG  PRO   284       8.684 -16.141  -3.462  1.00 10.00      B   
ATOM   3277  CD  PRO   284       9.321 -15.408  -4.603  1.00 10.00      B   
ATOM   3278  C   PRO   284       5.989 -14.683  -5.417  1.00 10.00      B   
ATOM   3279  O   PRO   284       4.783 -14.827  -5.211  1.00 10.00      B   
ATOM   3280  N   ALA   285       6.505 -13.567  -5.915  1.00 10.00      B   
ATOM   3281  HN  ALA   285       7.473 -13.520  -6.065  1.00 10.00      B   
ATOM   3282  CA  ALA   285       5.681 -12.407  -6.240  1.00 10.00      B   
ATOM   3283  CB  ALA   285       6.549 -11.166  -6.334  1.00 10.00      B   
ATOM   3284  C   ALA   285       4.908 -12.601  -7.541  1.00 10.00      B   
ATOM   3285  O   ALA   285       4.031 -11.803  -7.876  1.00 10.00      B   
ATOM   3286  N   PHE   286       5.232 -13.657  -8.272  1.00 10.00      B   
ATOM   3287  HN  PHE   286       5.940 -14.262  -7.956  1.00 10.00      B   
ATOM   3288  CA  PHE   286       4.566 -13.939  -9.538  1.00 10.00      B   
ATOM   3289  CB  PHE   286       5.480 -14.758 -10.456  1.00 10.00      B   
ATOM   3290  CG  PHE   286       6.783 -14.087 -10.790  1.00 10.00      B   
ATOM   3291  CD1 PHE   286       7.960 -14.820 -10.850  1.00 10.00      B   
ATOM   3292  CD2 PHE   286       6.831 -12.725 -11.046  1.00 10.00      B   
ATOM   3293  CE1 PHE   286       9.158 -14.206 -11.159  1.00 10.00      B   
ATOM   3294  CE2 PHE   286       8.026 -12.104 -11.355  1.00 10.00      B   
ATOM   3295  CZ  PHE   286       9.191 -12.847 -11.412  1.00 10.00      B   
ATOM   3296  C   PHE   286       3.241 -14.670  -9.325  1.00 10.00      B   
ATOM   3297  O   PHE   286       2.490 -14.903 -10.275  1.00 10.00      B   
ATOM   3298  N   ALA   287       2.959 -15.020  -8.077  1.00 10.00      B   
ATOM   3299  HN  ALA   287       3.592 -14.794  -7.365  1.00 10.00      B   
ATOM   3300  CA  ALA   287       1.728 -15.729  -7.738  1.00 10.00      B   
ATOM   3301  CB  ALA   287       1.763 -16.261  -6.310  1.00 10.00      B   
ATOM   3302  C   ALA   287       0.461 -14.900  -8.005  1.00 10.00      B   
ATOM   3303  O   ALA   287      -0.412 -15.350  -8.745  1.00 10.00      B   
ATOM   3304  N   PRO   288       0.337 -13.676  -7.431  1.00 10.00      B   
ATOM   3305  CA  PRO   288      -0.853 -12.827  -7.630  1.00 10.00      B   
ATOM   3306  CB  PRO   288      -0.459 -11.498  -6.980  1.00 10.00      B   
ATOM   3307  CG  PRO   288       0.549 -11.876  -5.952  1.00 10.00      B   
ATOM   3308  CD  PRO   288       1.319 -13.025  -6.539  1.00 10.00      B   
ATOM   3309  C   PRO   288      -1.199 -12.608  -9.102  1.00 10.00      B   
ATOM   3310  O   PRO   288      -2.373 -12.534  -9.469  1.00 10.00      B   
ATOM   3311  N   THR   289      -0.177 -12.519  -9.944  1.00 10.00      B   
ATOM   3312  HN  THR   289       0.738 -12.596  -9.600  1.00 10.00      B   
ATOM   3313  CA  THR   289      -0.378 -12.305 -11.368  1.00 10.00      B   
ATOM   3314  CB  THR   289       0.964 -12.101 -12.085  1.00 10.00      B   
ATOM   3315  OG1 THR   289       1.994 -11.890 -11.108  1.00 10.00      B   
ATOM   3316  HG1 THR   289       2.835 -11.756 -11.558  1.00 10.00      B   
ATOM   3317  CG2 THR   289       0.894 -10.895 -13.012  1.00 10.00      B   
ATOM   3318  C   THR   289      -1.121 -13.474 -12.013  1.00 10.00      B   
ATOM   3319  O   THR   289      -1.932 -13.276 -12.918  1.00 10.00      B   
ATOM   3320  N   LEU   290      -0.861 -14.685 -11.524  1.00 10.00      B   
ATOM   3321  HN  LEU   290      -0.230 -14.774 -10.775  1.00 10.00      B   
ATOM   3322  CA  LEU   290      -1.499 -15.882 -12.058  1.00 10.00      B   
ATOM   3323  CB  LEU   290      -0.906 -17.142 -11.430  1.00 10.00      B   
ATOM   3324  CG  LEU   290       0.533 -17.473 -11.825  1.00 10.00      B   
ATOM   3325  CD1 LEU   290       1.043 -18.658 -11.022  1.00 10.00      B   
ATOM   3326  CD2 LEU   290       0.632 -17.755 -13.317  1.00 10.00      B   
ATOM   3327  C   LEU   290      -3.008 -15.846 -11.855  1.00 10.00      B   
ATOM   3328  O   LEU   290      -3.769 -16.293 -12.716  1.00 10.00      B   
ATOM   3329  N   LEU   291      -3.435 -15.305 -10.720  1.00 10.00      B   
ATOM   3330  HN  LEU   291      -2.778 -14.968 -10.072  1.00 10.00      B   
ATOM   3331  CA  LEU   291      -4.855 -15.203 -10.410  1.00 10.00      B   
ATOM   3332  CB  LEU   291      -5.059 -14.712  -8.975  1.00 10.00      B   
ATOM   3333  CG  LEU   291      -6.490 -14.777  -8.436  1.00 10.00      B   
ATOM   3334  CD1 LEU   291      -6.961 -16.221  -8.334  1.00 10.00      B   
ATOM   3335  CD2 LEU   291      -6.587 -14.078  -7.088  1.00 10.00      B   
ATOM   3336  C   LEU   291      -5.539 -14.255 -11.387  1.00 10.00      B   
ATOM   3337  O   LEU   291      -6.643 -14.522 -11.865  1.00 10.00      B   
ATOM   3338  N   ASN   292      -4.861 -13.153 -11.686  1.00 10.00      B   
ATOM   3339  HN  ASN   292      -3.985 -13.008 -11.269  1.00 10.00      B   
ATOM   3340  CA  ASN   292      -5.381 -12.153 -12.611  1.00 10.00      B   
ATOM   3341  CB  ASN   292      -4.464 -10.923 -12.661  1.00 10.00      B   
ATOM   3342  CG  ASN   292      -4.369 -10.178 -11.343  1.00 10.00      B   
ATOM   3343  OD1 ASN   292      -5.329 -10.115 -10.575  1.00 10.00      B   
ATOM   3344  ND2 ASN   292      -3.208  -9.600 -11.077  1.00 10.00      B   
ATOM   3345 HD21 ASN   292      -2.489  -9.681 -11.733  1.00 10.00      B   
ATOM   3346 HD22 ASN   292      -3.116  -9.112 -10.229  1.00 10.00      B   
ATOM   3347  C   ASN   292      -5.514 -12.745 -14.010  1.00 10.00      B   
ATOM   3348  O   ASN   292      -6.563 -12.632 -14.644  1.00 10.00      B   
ATOM   3349  N   ILE   293      -4.448 -13.396 -14.474  1.00 10.00      B   
ATOM   3350  HN  ILE   293      -3.646 -13.462 -13.906  1.00 10.00      B   
ATOM   3351  CA  ILE   293      -4.427 -14.007 -15.806  1.00 10.00      B   
ATOM   3352  CB  ILE   293      -3.048 -14.620 -16.134  1.00 10.00      B   
ATOM   3353  CG1 ILE   293      -1.963 -13.542 -16.069  1.00 10.00      B   
ATOM   3354  CG2 ILE   293      -3.060 -15.274 -17.510  1.00 10.00      B   
ATOM   3355  CD1 ILE   293      -0.551 -14.086 -16.107  1.00 10.00      B   
ATOM   3356  C   ILE   293      -5.507 -15.077 -15.961  1.00 10.00      B   
ATOM   3357  O   ILE   293      -6.240 -15.089 -16.953  1.00 10.00      B   
ATOM   3358  N   SER   294      -5.608 -15.961 -14.976  1.00 10.00      B   
ATOM   3359  HN  SER   294      -5.001 -15.894 -14.206  1.00 10.00      B   
ATOM   3360  CA  SER   294      -6.594 -17.034 -15.011  1.00 10.00      B   
ATOM   3361  CB  SER   294      -6.422 -17.954 -13.803  1.00 10.00      B   
ATOM   3362  OG  SER   294      -5.090 -18.442 -13.742  1.00 10.00      B   
ATOM   3363  HG  SER   294      -4.543 -17.820 -13.244  1.00 10.00      B   
ATOM   3364  C   SER   294      -8.019 -16.488 -15.091  1.00 10.00      B   
ATOM   3365  O   SER   294      -8.873 -17.062 -15.768  1.00 10.00      B   
ATOM   3366  N   MET   295      -8.259 -15.366 -14.417  1.00 10.00      B   
ATOM   3367  HN  MET   295      -7.533 -14.948 -13.906  1.00 10.00      B   
ATOM   3368  CA  MET   295      -9.574 -14.741 -14.425  1.00 10.00      B   
ATOM   3369  CB  MET   295      -9.653 -13.633 -13.372  1.00 10.00      B   
ATOM   3370  CG  MET   295      -9.881 -14.134 -11.955  1.00 10.00      B   
ATOM   3371  SD  MET   295     -11.592 -14.608 -11.642  1.00 10.00      B   
ATOM   3372  CE  MET   295     -12.413 -13.018 -11.742  1.00 10.00      B   
ATOM   3373  C   MET   295      -9.887 -14.182 -15.808  1.00 10.00      B   
ATOM   3374  O   MET   295     -11.009 -14.297 -16.297  1.00 10.00      B   
ATOM   3375  N   ILE   296      -8.880 -13.591 -16.442  1.00 10.00      B   
ATOM   3376  HN  ILE   296      -8.003 -13.538 -16.004  1.00 10.00      B   
ATOM   3377  CA  ILE   296      -9.045 -13.021 -17.776  1.00 10.00      B   
ATOM   3378  CB  ILE   296      -7.787 -12.239 -18.221  1.00 10.00      B   
ATOM   3379  CG1 ILE   296      -7.506 -11.085 -17.253  1.00 10.00      B   
ATOM   3380  CG2 ILE   296      -7.948 -11.717 -19.645  1.00 10.00      B   
ATOM   3381  CD1 ILE   296      -6.167 -10.411 -17.472  1.00 10.00      B   
ATOM   3382  C   ILE   296      -9.342 -14.124 -18.792  1.00 10.00      B   
ATOM   3383  O   ILE   296     -10.229 -13.985 -19.636  1.00 10.00      B   
ATOM   3384  N   GLY   297      -8.602 -15.224 -18.689  1.00 10.00      B   
ATOM   3385  HN  GLY   297      -7.911 -15.275 -17.989  1.00 10.00      B   
ATOM   3386  CA  GLY   297      -8.793 -16.339 -19.596  1.00 10.00      B   
ATOM   3387  C   GLY   297     -10.173 -16.958 -19.477  1.00 10.00      B   
ATOM   3388  O   GLY   297     -10.849 -17.184 -20.482  1.00 10.00      B   
ATOM   3389  N   PHE   298     -10.602 -17.219 -18.250  1.00 10.00      B   
ATOM   3390  HN  PHE   298     -10.026 -17.003 -17.484  1.00 10.00      B   
ATOM   3391  CA  PHE   298     -11.910 -17.817 -18.009  1.00 10.00      B   
ATOM   3392  CB  PHE   298     -12.070 -18.218 -16.544  1.00 10.00      B   
ATOM   3393  CG  PHE   298     -11.706 -19.648 -16.258  1.00 10.00      B   
ATOM   3394  CD1 PHE   298     -10.394 -20.078 -16.357  1.00 10.00      B   
ATOM   3395  CD2 PHE   298     -12.677 -20.562 -15.885  1.00 10.00      B   
ATOM   3396  CE1 PHE   298     -10.058 -21.392 -16.089  1.00 10.00      B   
ATOM   3397  CE2 PHE   298     -12.348 -21.877 -15.616  1.00 10.00      B   
ATOM   3398  CZ  PHE   298     -11.036 -22.292 -15.718  1.00 10.00      B   
ATOM   3399  C   PHE   298     -13.044 -16.890 -18.435  1.00 10.00      B   
ATOM   3400  O   PHE   298     -14.055 -17.339 -18.971  1.00 10.00      B   
ATOM   3401  N   ALA   299     -12.866 -15.597 -18.216  1.00 10.00      B   
ATOM   3402  HN  ALA   299     -12.037 -15.292 -17.787  1.00 10.00      B   
ATOM   3403  CA  ALA   299     -13.879 -14.615 -18.575  1.00 10.00      B   
ATOM   3404  CB  ALA   299     -13.457 -13.236 -18.101  1.00 10.00      B   
ATOM   3405  C   ALA   299     -14.136 -14.585 -20.079  1.00 10.00      B   
ATOM   3406  O   ALA   299     -15.227 -14.233 -20.526  1.00 10.00      B   
ATOM   3407  N   LEU   300     -13.141 -14.976 -20.858  1.00 10.00      B   
ATOM   3408  HN  LEU   300     -12.299 -15.279 -20.451  1.00 10.00      B   
ATOM   3409  CA  LEU   300     -13.270 -14.950 -22.306  1.00 10.00      B   
ATOM   3410  CB  LEU   300     -12.022 -14.323 -22.931  1.00 10.00      B   
ATOM   3411  CG  LEU   300     -12.121 -13.943 -24.410  1.00 10.00      B   
ATOM   3412  CD1 LEU   300     -13.227 -12.922 -24.630  1.00 10.00      B   
ATOM   3413  CD2 LEU   300     -10.792 -13.405 -24.908  1.00 10.00      B   
ATOM   3414  C   LEU   300     -13.537 -16.326 -22.921  1.00 10.00      B   
ATOM   3415  O   LEU   300     -14.385 -16.454 -23.806  1.00 10.00      B   
ATOM   3416  N   PHE   301     -12.842 -17.352 -22.443  1.00 10.00      B   
ATOM   3417  HN  PHE   301     -12.217 -17.208 -21.696  1.00 10.00      B   
ATOM   3418  CA  PHE   301     -12.986 -18.693 -23.005  1.00 10.00      B   
ATOM   3419  CB  PHE   301     -11.610 -19.283 -23.337  1.00 10.00      B   
ATOM   3420  CG  PHE   301     -10.734 -18.368 -24.151  1.00 10.00      B   
ATOM   3421  CD1 PHE   301      -9.537 -17.895 -23.639  1.00 10.00      B   
ATOM   3422  CD2 PHE   301     -11.111 -17.975 -25.425  1.00 10.00      B   
ATOM   3423  CE1 PHE   301      -8.733 -17.047 -24.380  1.00 10.00      B   
ATOM   3424  CE2 PHE   301     -10.312 -17.128 -26.172  1.00 10.00      B   
ATOM   3425  CZ  PHE   301      -9.121 -16.663 -25.649  1.00 10.00      B   
ATOM   3426  C   PHE   301     -13.774 -19.656 -22.115  1.00 10.00      B   
ATOM   3427  O   PHE   301     -13.741 -20.869 -22.330  1.00 10.00      B   
ATOM   3428  N   ALA   302     -14.487 -19.137 -21.127  1.00 10.00      B   
ATOM   3429  HN  ALA   302     -14.484 -18.167 -20.981  1.00 10.00      B   
ATOM   3430  CA  ALA   302     -15.270 -20.003 -20.246  1.00 10.00      B   
ATOM   3431  CB  ALA   302     -14.472 -20.420 -19.020  1.00 10.00      B   
ATOM   3432  C   ALA   302     -16.607 -19.386 -19.850  1.00 10.00      B   
ATOM   3433  O   ALA   302     -17.609 -20.093 -19.756  1.00 10.00      B   
ATOM   3434  N   ALA   303     -16.614 -18.074 -19.616  1.00 10.00      B   
ATOM   3435  HN  ALA   303     -15.768 -17.574 -19.679  1.00 10.00      B   
ATOM   3436  CA  ALA   303     -17.831 -17.356 -19.223  1.00 10.00      B   
ATOM   3437  CB  ALA   303     -17.591 -15.858 -19.097  1.00 10.00      B   
ATOM   3438  C   ALA   303     -19.042 -17.661 -20.113  1.00 10.00      B   
ATOM   3439  O   ALA   303     -20.100 -18.019 -19.595  1.00 10.00      B   
ATOM   3440  N   PRO   304     -18.929 -17.530 -21.458  1.00 10.00      B   
ATOM   3441  CA  PRO   304     -20.050 -17.811 -22.369  1.00 10.00      B   
ATOM   3442  CB  PRO   304     -19.532 -17.362 -23.745  1.00 10.00      B   
ATOM   3443  CG  PRO   304     -18.335 -16.521 -23.460  1.00 10.00      B   
ATOM   3444  CD  PRO   304     -17.738 -17.075 -22.201  1.00 10.00      B   
ATOM   3445  C   PRO   304     -20.422 -19.297 -22.402  1.00 10.00      B   
ATOM   3446  O   PRO   304     -21.482 -19.673 -22.904  1.00 10.00      B   
ATOM   3447  N   TYR   305     -19.556 -20.133 -21.845  1.00 10.00      B   
ATOM   3448  HN  TYR   305     -18.748 -19.768 -21.423  1.00 10.00      B   
ATOM   3449  CA  TYR   305     -19.776 -21.575 -21.822  1.00 10.00      B   
ATOM   3450  CB  TYR   305     -18.455 -22.322 -22.032  1.00 10.00      B   
ATOM   3451  CG  TYR   305     -17.807 -22.066 -23.378  1.00 10.00      B   
ATOM   3452  CD1 TYR   305     -16.964 -20.977 -23.572  1.00 10.00      B   
ATOM   3453  CD2 TYR   305     -18.034 -22.915 -24.453  1.00 10.00      B   
ATOM   3454  CE1 TYR   305     -16.368 -20.743 -24.796  1.00 10.00      B   
ATOM   3455  CE2 TYR   305     -17.441 -22.687 -25.682  1.00 10.00      B   
ATOM   3456  CZ  TYR   305     -16.610 -21.600 -25.847  1.00 10.00      B   
ATOM   3457  OH  TYR   305     -16.016 -21.375 -27.070  1.00 10.00      B   
ATOM   3458  HH  TYR   305     -15.071 -21.220 -26.943  1.00 10.00      B   
ATOM   3459  C   TYR   305     -20.436 -22.021 -20.519  1.00 10.00      B   
ATOM   3460  O   TYR   305     -20.828 -23.180 -20.372  1.00 10.00      B   
ATOM   3461  N   PHE   306     -20.555 -21.100 -19.573  1.00 10.00      B   
ATOM   3462  HN  PHE   306     -20.234 -20.189 -19.746  1.00 10.00      B   
ATOM   3463  CA  PHE   306     -21.167 -21.402 -18.288  1.00 10.00      B   
ATOM   3464  CB  PHE   306     -20.192 -21.125 -17.141  1.00 10.00      B   
ATOM   3465  CG  PHE   306     -19.247 -22.259 -16.851  1.00 10.00      B   
ATOM   3466  CD1 PHE   306     -17.972 -22.273 -17.394  1.00 10.00      B   
ATOM   3467  CD2 PHE   306     -19.634 -23.310 -16.034  1.00 10.00      B   
ATOM   3468  CE1 PHE   306     -17.101 -23.314 -17.128  1.00 10.00      B   
ATOM   3469  CE2 PHE   306     -18.769 -24.354 -15.765  1.00 10.00      B   
ATOM   3470  CZ  PHE   306     -17.501 -24.356 -16.312  1.00 10.00      B   
ATOM   3471  C   PHE   306     -22.442 -20.596 -18.101  1.00 10.00      B   
ATOM   3472  O   PHE   306     -22.525 -19.446 -18.528  1.00 10.00      B   
ATOM   3473  N   ASN   307     -23.436 -21.202 -17.474  1.00 10.00      B   
ATOM   3474  HN  ASN   307     -23.314 -22.122 -17.153  1.00 10.00      B   
ATOM   3475  CA  ASN   307     -24.703 -20.529 -17.234  1.00 10.00      B   
ATOM   3476  CB  ASN   307     -25.700 -20.823 -18.358  1.00 10.00      B   
ATOM   3477  CG  ASN   307     -26.993 -20.046 -18.199  1.00 10.00      B   
ATOM   3478  OD1 ASN   307     -27.954 -20.529 -17.597  1.00 10.00      B   
ATOM   3479  ND2 ASN   307     -27.030 -18.836 -18.741  1.00 10.00      B   
ATOM   3480 HD21 ASN   307     -26.233 -18.511 -19.217  1.00 10.00      B   
ATOM   3481 HD22 ASN   307     -27.853 -18.313 -18.642  1.00 10.00      B   
ATOM   3482  C   ASN   307     -25.280 -20.932 -15.882  1.00 10.00      B   
ATOM   3483  O   ASN   307     -25.618 -22.098 -15.668  1.00 10.00      B   
ATOM   3484  N   PRO   308     -25.396 -19.976 -14.939  1.00 10.00      B   
ATOM   3485  CA  PRO   308     -25.000 -18.572 -15.145  1.00 10.00      B   
ATOM   3486  CB  PRO   308     -25.440 -17.877 -13.846  1.00 10.00      B   
ATOM   3487  CG  PRO   308     -26.398 -18.820 -13.204  1.00 10.00      B   
ATOM   3488  CD  PRO   308     -25.931 -20.190 -13.587  1.00 10.00      B   
ATOM   3489  C   PRO   308     -23.488 -18.412 -15.338  1.00 10.00      B   
ATOM   3490  O   PRO   308     -22.696 -19.166 -14.768  1.00 10.00      B   
ATOM   3491  N   PRO   309     -23.074 -17.413 -16.140  1.00 10.00      B   
ATOM   3492  CA  PRO   309     -21.654 -17.144 -16.436  1.00 10.00      B   
ATOM   3493  CB  PRO   309     -21.696 -15.917 -17.355  1.00 10.00      B   
ATOM   3494  CG  PRO   309     -23.047 -15.321 -17.150  1.00 10.00      B   
ATOM   3495  CD  PRO   309     -23.961 -16.468 -16.838  1.00 10.00      B   
ATOM   3496  C   PRO   309     -20.819 -16.841 -15.192  1.00 10.00      B   
ATOM   3497  O   PRO   309     -19.589 -16.910 -15.229  1.00 10.00      B   
ATOM   3498  N   VAL   310     -21.490 -16.515 -14.093  1.00 10.00      B   
ATOM   3499  HN  VAL   310     -22.468 -16.481 -14.129  1.00 10.00      B   
ATOM   3500  CA  VAL   310     -20.812 -16.204 -12.839  1.00 10.00      B   
ATOM   3501  CB  VAL   310     -21.802 -15.688 -11.766  1.00 10.00      B   
ATOM   3502  CG1 VAL   310     -22.758 -16.781 -11.312  1.00 10.00      B   
ATOM   3503  CG2 VAL   310     -21.067 -15.075 -10.585  1.00 10.00      B   
ATOM   3504  C   VAL   310     -20.029 -17.413 -12.314  1.00 10.00      B   
ATOM   3505  O   VAL   310     -19.066 -17.265 -11.560  1.00 10.00      B   
ATOM   3506  N   LEU   311     -20.434 -18.607 -12.740  1.00 10.00      B   
ATOM   3507  HN  LEU   311     -21.200 -18.663 -13.354  1.00 10.00      B   
ATOM   3508  CA  LEU   311     -19.768 -19.834 -12.320  1.00 10.00      B   
ATOM   3509  CB  LEU   311     -20.516 -21.059 -12.851  1.00 10.00      B   
ATOM   3510  CG  LEU   311     -21.858 -21.371 -12.187  1.00 10.00      B   
ATOM   3511  CD1 LEU   311     -22.577 -22.478 -12.939  1.00 10.00      B   
ATOM   3512  CD2 LEU   311     -21.656 -21.756 -10.729  1.00 10.00      B   
ATOM   3513  C   LEU   311     -18.321 -19.856 -12.800  1.00 10.00      B   
ATOM   3514  O   LEU   311     -17.425 -20.277 -12.071  1.00 10.00      B   
ATOM   3515  N   ALA   312     -18.100 -19.372 -14.022  1.00 10.00      B   
ATOM   3516  HN  ALA   312     -18.855 -19.017 -14.538  1.00 10.00      B   
ATOM   3517  CA  ALA   312     -16.763 -19.340 -14.610  1.00 10.00      B   
ATOM   3518  CB  ALA   312     -16.819 -18.829 -16.041  1.00 10.00      B   
ATOM   3519  C   ALA   312     -15.817 -18.486 -13.775  1.00 10.00      B   
ATOM   3520  O   ALA   312     -14.638 -18.810 -13.630  1.00 10.00      B   
ATOM   3521  N   LEU   313     -16.349 -17.404 -13.218  1.00 10.00      B   
ATOM   3522  HN  LEU   313     -17.295 -17.208 -13.367  1.00 10.00      B   
ATOM   3523  CA  LEU   313     -15.561 -16.502 -12.392  1.00 10.00      B   
ATOM   3524  CB  LEU   313     -16.397 -15.287 -11.978  1.00 10.00      B   
ATOM   3525  CG  LEU   313     -17.201 -14.594 -13.082  1.00 10.00      B   
ATOM   3526  CD1 LEU   313     -18.020 -13.452 -12.503  1.00 10.00      B   
ATOM   3527  CD2 LEU   313     -16.287 -14.091 -14.188  1.00 10.00      B   
ATOM   3528  C   LEU   313     -15.060 -17.225 -11.149  1.00 10.00      B   
ATOM   3529  O   LEU   313     -13.907 -17.076 -10.750  1.00 10.00      B   
ATOM   3530  N   ALA   314     -15.935 -18.026 -10.553  1.00 10.00      B   
ATOM   3531  HN  ALA   314     -16.834 -18.117 -10.935  1.00 10.00      B   
ATOM   3532  CA  ALA   314     -15.595 -18.775  -9.352  1.00 10.00      B   
ATOM   3533  CB  ALA   314     -16.850 -19.337  -8.705  1.00 10.00      B   
ATOM   3534  C   ALA   314     -14.599 -19.890  -9.659  1.00 10.00      B   
ATOM   3535  O   ALA   314     -13.659 -20.121  -8.897  1.00 10.00      B   
ATOM   3536  N   TRP   315     -14.803 -20.573 -10.782  1.00 10.00      B   
ATOM   3537  HN  TRP   315     -15.568 -20.339 -11.351  1.00 10.00      B   
ATOM   3538  CA  TRP   315     -13.920 -21.663 -11.185  1.00 10.00      B   
ATOM   3539  CB  TRP   315     -14.469 -22.400 -12.415  1.00 10.00      B   
ATOM   3540  CG  TRP   315     -15.630 -23.308 -12.122  1.00 10.00      B   
ATOM   3541  CD1 TRP   315     -16.902 -23.194 -12.605  1.00 10.00      B   
ATOM   3542  CD2 TRP   315     -15.627 -24.472 -11.282  1.00 10.00      B   
ATOM   3543  NE1 TRP   315     -17.691 -24.208 -12.117  1.00 10.00      B   
ATOM   3544  HE1 TRP   315     -18.644 -24.340 -12.319  1.00 10.00      B   
ATOM   3545  CE2 TRP   315     -16.932 -25.005 -11.301  1.00 10.00      B   
ATOM   3546  CE3 TRP   315     -14.650 -25.111 -10.512  1.00 10.00      B   
ATOM   3547  CZ2 TRP   315     -17.282 -26.148 -10.585  1.00 10.00      B   
ATOM   3548  CZ3 TRP   315     -15.000 -26.245  -9.802  1.00 10.00      B   
ATOM   3549  CH2 TRP   315     -16.305 -26.751  -9.842  1.00 10.00      B   
ATOM   3550  C   TRP   315     -12.505 -21.156 -11.455  1.00 10.00      B   
ATOM   3551  O   TRP   315     -11.525 -21.862 -11.210  1.00 10.00      B   
ATOM   3552  N   ALA   316     -12.409 -19.926 -11.950  1.00 10.00      B   
ATOM   3553  HN  ALA   316     -13.232 -19.415 -12.123  1.00 10.00      B   
ATOM   3554  CA  ALA   316     -11.121 -19.314 -12.254  1.00 10.00      B   
ATOM   3555  CB  ALA   316     -11.321 -17.988 -12.967  1.00 10.00      B   
ATOM   3556  C   ALA   316     -10.294 -19.114 -10.989  1.00 10.00      B   
ATOM   3557  O   ALA   316      -9.065 -19.211 -11.017  1.00 10.00      B   
ATOM   3558  N   VAL   317     -10.976 -18.843  -9.881  1.00 10.00      B   
ATOM   3559  HN  VAL   317     -11.958 -18.791  -9.925  1.00 10.00      B   
ATOM   3560  CA  VAL   317     -10.310 -18.626  -8.603  1.00 10.00      B   
ATOM   3561  CB  VAL   317     -11.302 -18.160  -7.514  1.00 10.00      B   
ATOM   3562  CG1 VAL   317     -10.577 -17.845  -6.213  1.00 10.00      B   
ATOM   3563  CG2 VAL   317     -12.087 -16.947  -7.988  1.00 10.00      B   
ATOM   3564  C   VAL   317      -9.601 -19.897  -8.140  1.00 10.00      B   
ATOM   3565  O   VAL   317      -8.444 -19.856  -7.719  1.00 10.00      B   
ATOM   3566  N   THR   318     -10.296 -21.025  -8.233  1.00 10.00      B   
ATOM   3567  HN  THR   318     -11.214 -20.998  -8.583  1.00 10.00      B   
ATOM   3568  CA  THR   318      -9.733 -22.305  -7.827  1.00 10.00      B   
ATOM   3569  CB  THR   318     -10.788 -23.421  -7.917  1.00 10.00      B   
ATOM   3570  OG1 THR   318     -12.094 -22.831  -8.016  1.00 10.00      B   
ATOM   3571  HG1 THR   318     -12.447 -22.681  -7.130  1.00 10.00      B   
ATOM   3572  CG2 THR   318     -10.730 -24.309  -6.684  1.00 10.00      B   
ATOM   3573  C   THR   318      -8.532 -22.670  -8.701  1.00 10.00      B   
ATOM   3574  O   THR   318      -7.458 -22.993  -8.190  1.00 10.00      B   
ATOM   3575  N   VAL   319      -8.714 -22.589 -10.020  1.00 10.00      B   
ATOM   3576  HN  VAL   319      -9.590 -22.311 -10.365  1.00 10.00      B   
ATOM   3577  CA  VAL   319      -7.649 -22.911 -10.969  1.00 10.00      B   
ATOM   3578  CB  VAL   319      -8.126 -22.769 -12.434  1.00 10.00      B   
ATOM   3579  CG1 VAL   319      -6.987 -23.030 -13.410  1.00 10.00      B   
ATOM   3580  CG2 VAL   319      -9.282 -23.717 -12.711  1.00 10.00      B   
ATOM   3581  C   VAL   319      -6.432 -22.022 -10.738  1.00 10.00      B   
ATOM   3582  O   VAL   319      -5.297 -22.507 -10.682  1.00 10.00      B   
ATOM   3583  N   GLY   320      -6.681 -20.724 -10.588  1.00 10.00      B   
ATOM   3584  HN  GLY   320      -7.608 -20.401 -10.639  1.00 10.00      B   
ATOM   3585  CA  GLY   320      -5.606 -19.782 -10.356  1.00 10.00      B   
ATOM   3586  C   GLY   320      -4.842 -20.107  -9.090  1.00 10.00      B   
ATOM   3587  O   GLY   320      -3.615 -20.030  -9.063  1.00 10.00      B   
ATOM   3588  N   GLY   321      -5.572 -20.502  -8.050  1.00 10.00      B   
ATOM   3589  HN  GLY   321      -6.549 -20.562  -8.144  1.00 10.00      B   
ATOM   3590  CA  GLY   321      -4.950 -20.843  -6.786  1.00 10.00      B   
ATOM   3591  C   GLY   321      -3.997 -22.015  -6.903  1.00 10.00      B   
ATOM   3592  O   GLY   321      -2.936 -22.025  -6.277  1.00 10.00      B   
ATOM   3593  N   VAL   322      -4.371 -23.004  -7.707  1.00 10.00      B   
ATOM   3594  HN  VAL   322      -5.233 -22.941  -8.173  1.00 10.00      B   
ATOM   3595  CA  VAL   322      -3.533 -24.179  -7.910  1.00 10.00      B   
ATOM   3596  CB  VAL   322      -4.258 -25.267  -8.734  1.00 10.00      B   
ATOM   3597  CG1 VAL   322      -3.408 -26.524  -8.824  1.00 10.00      B   
ATOM   3598  CG2 VAL   322      -5.614 -25.588  -8.129  1.00 10.00      B   
ATOM   3599  C   VAL   322      -2.247 -23.783  -8.626  1.00 10.00      B   
ATOM   3600  O   VAL   322      -1.156 -24.210  -8.246  1.00 10.00      B   
ATOM   3601  N   LEU   323      -2.387 -22.940  -9.645  1.00 10.00      B   
ATOM   3602  HN  LEU   323      -3.285 -22.618  -9.875  1.00 10.00      B   
ATOM   3603  CA  LEU   323      -1.248 -22.478 -10.431  1.00 10.00      B   
ATOM   3604  CB  LEU   323      -1.714 -21.608 -11.603  1.00 10.00      B   
ATOM   3605  CG  LEU   323      -2.601 -22.293 -12.649  1.00 10.00      B   
ATOM   3606  CD1 LEU   323      -3.023 -21.305 -13.727  1.00 10.00      B   
ATOM   3607  CD2 LEU   323      -1.893 -23.494 -13.264  1.00 10.00      B   
ATOM   3608  C   LEU   323      -0.243 -21.720  -9.569  1.00 10.00      B   
ATOM   3609  O   LEU   323       0.966 -21.903  -9.709  1.00 10.00      B   
ATOM   3610  N   GLN   324      -0.753 -20.883  -8.670  1.00 10.00      B   
ATOM   3611  HN  GLN   324      -1.728 -20.790  -8.607  1.00 10.00      B   
ATOM   3612  CA  GLN   324       0.096 -20.092  -7.779  1.00 10.00      B   
ATOM   3613  CB  GLN   324      -0.754 -19.185  -6.883  1.00 10.00      B   
ATOM   3614  CG  GLN   324      -1.643 -18.208  -7.637  1.00 10.00      B   
ATOM   3615  CD  GLN   324      -2.535 -17.387  -6.719  1.00 10.00      B   
ATOM   3616  OE1 GLN   324      -2.925 -16.269  -7.049  1.00 10.00      B   
ATOM   3617  NE2 GLN   324      -2.864 -17.934  -5.557  1.00 10.00      B   
ATOM   3618 HE21 GLN   324      -2.519 -18.829  -5.350  1.00 10.00      B   
ATOM   3619 HE22 GLN   324      -3.443 -17.421  -4.951  1.00 10.00      B   
ATOM   3620  C   GLN   324       0.981 -20.984  -6.911  1.00 10.00      B   
ATOM   3621  O   GLN   324       2.081 -20.593  -6.520  1.00 10.00      B   
ATOM   3622  N   LEU   325       0.498 -22.183  -6.622  1.00 10.00      B   
ATOM   3623  HN  LEU   325      -0.375 -22.447  -6.980  1.00 10.00      B   
ATOM   3624  CA  LEU   325       1.239 -23.121  -5.793  1.00 10.00      B   
ATOM   3625  CB  LEU   325       0.272 -23.991  -4.986  1.00 10.00      B   
ATOM   3626  CG  LEU   325       0.893 -25.125  -4.164  1.00 10.00      B   
ATOM   3627  CD1 LEU   325       1.758 -24.573  -3.043  1.00 10.00      B   
ATOM   3628  CD2 LEU   325      -0.190 -26.037  -3.611  1.00 10.00      B   
ATOM   3629  C   LEU   325       2.181 -23.996  -6.617  1.00 10.00      B   
ATOM   3630  O   LEU   325       3.381 -24.050  -6.347  1.00 10.00      B   
ATOM   3631  N   VAL   326       1.642 -24.657  -7.634  1.00 10.00      B   
ATOM   3632  HN  VAL   326       0.686 -24.534  -7.831  1.00 10.00      B   
ATOM   3633  CA  VAL   326       2.433 -25.559  -8.472  1.00 10.00      B   
ATOM   3634  CB  VAL   326       1.577 -26.339  -9.494  1.00 10.00      B   
ATOM   3635  CG1 VAL   326       0.545 -27.202  -8.783  1.00 10.00      B   
ATOM   3636  CG2 VAL   326       0.908 -25.407 -10.493  1.00 10.00      B   
ATOM   3637  C   VAL   326       3.601 -24.870  -9.175  1.00 10.00      B   
ATOM   3638  O   VAL   326       4.635 -25.490  -9.422  1.00 10.00      B   
ATOM   3639  N   TYR   327       3.447 -23.588  -9.476  1.00 10.00      B   
ATOM   3640  HN  TYR   327       2.606 -23.136  -9.241  1.00 10.00      B   
ATOM   3641  CA  TYR   327       4.494 -22.837 -10.161  1.00 10.00      B   
ATOM   3642  CB  TYR   327       3.948 -21.512 -10.704  1.00 10.00      B   
ATOM   3643  CG  TYR   327       4.808 -20.887 -11.783  1.00 10.00      B   
ATOM   3644  CD1 TYR   327       4.659 -21.252 -13.117  1.00 10.00      B   
ATOM   3645  CD2 TYR   327       5.771 -19.937 -11.470  1.00 10.00      B   
ATOM   3646  CE1 TYR   327       5.447 -20.690 -14.103  1.00 10.00      B   
ATOM   3647  CE2 TYR   327       6.561 -19.369 -12.450  1.00 10.00      B   
ATOM   3648  CZ  TYR   327       6.394 -19.749 -13.763  1.00 10.00      B   
ATOM   3649  OH  TYR   327       7.184 -19.190 -14.740  1.00 10.00      B   
ATOM   3650  HH  TYR   327       8.113 -19.308 -14.500  1.00 10.00      B   
ATOM   3651  C   TYR   327       5.704 -22.589  -9.258  1.00 10.00      B   
ATOM   3652  O   TYR   327       6.790 -22.269  -9.739  1.00 10.00      B   
ATOM   3653  N   GLN   328       5.529 -22.754  -7.956  1.00 10.00      B   
ATOM   3654  HN  GLN   328       4.652 -23.045  -7.616  1.00 10.00      B   
ATOM   3655  CA  GLN   328       6.621 -22.520  -7.017  1.00 10.00      B   
ATOM   3656  CB  GLN   328       6.201 -21.512  -5.943  1.00 10.00      B   
ATOM   3657  CG  GLN   328       5.878 -20.135  -6.505  1.00 10.00      B   
ATOM   3658  CD  GLN   328       5.368 -19.159  -5.465  1.00 10.00      B   
ATOM   3659  OE1 GLN   328       5.729 -19.228  -4.291  1.00 10.00      B   
ATOM   3660  NE2 GLN   328       4.524 -18.237  -5.893  1.00 10.00      B   
ATOM   3661 HE21 GLN   328       4.280 -18.238  -6.846  1.00 10.00      B   
ATOM   3662 HE22 GLN   328       4.175 -17.591  -5.245  1.00 10.00      B   
ATOM   3663  C   GLN   328       7.133 -23.819  -6.397  1.00 10.00      B   
ATOM   3664  O   GLN   328       7.997 -23.803  -5.523  1.00 10.00      B   
ATOM   3665  N   LEU   329       6.617 -24.945  -6.869  1.00 10.00      B   
ATOM   3666  HN  LEU   329       5.946 -24.901  -7.583  1.00 10.00      B   
ATOM   3667  CA  LEU   329       7.024 -26.250  -6.349  1.00 10.00      B   
ATOM   3668  CB  LEU   329       5.962 -27.324  -6.610  1.00 10.00      B   
ATOM   3669  CG  LEU   329       4.633 -27.154  -5.870  1.00 10.00      B   
ATOM   3670  CD1 LEU   329       3.669 -28.267  -6.245  1.00 10.00      B   
ATOM   3671  CD2 LEU   329       4.852 -27.112  -4.364  1.00 10.00      B   
ATOM   3672  C   LEU   329       8.409 -26.700  -6.841  1.00 10.00      B   
ATOM   3673  O   LEU   329       9.260 -27.060  -6.025  1.00 10.00      B   
ATOM   3674  N   PRO   330       8.668 -26.700  -8.172  1.00 10.00      B   
ATOM   3675  CA  PRO   330       9.968 -27.120  -8.723  1.00 10.00      B   
ATOM   3676  CB  PRO   330       9.837 -26.829 -10.221  1.00 10.00      B   
ATOM   3677  CG  PRO   330       8.373 -26.881 -10.479  1.00 10.00      B   
ATOM   3678  CD  PRO   330       7.723 -26.326  -9.246  1.00 10.00      B   
ATOM   3679  C   PRO   330      11.144 -26.343  -8.128  1.00 10.00      B   
ATOM   3680  O   PRO   330      12.193 -26.918  -7.827  1.00 10.00      B   
ATOM   3681  N   HIS   331      10.963 -25.041  -7.949  1.00 10.00      B   
ATOM   3682  HN  HIS   331      10.105 -24.640  -8.205  1.00 10.00      B   
ATOM   3683  CA  HIS   331      12.007 -24.193  -7.384  1.00 10.00      B   
ATOM   3684  CB  HIS   331      11.593 -22.720  -7.430  1.00 10.00      B   
ATOM   3685  CG  HIS   331      12.240 -21.934  -8.533  1.00 10.00      B   
ATOM   3686  ND1 HIS   331      11.791 -21.949  -9.838  1.00 10.00      B   
ATOM   3687  HD1 HIS   331      11.025 -22.463 -10.176  1.00 10.00      B   
ATOM   3688  CD2 HIS   331      13.310 -21.104  -8.518  1.00 10.00      B   
ATOM   3689  CE1 HIS   331      12.554 -21.165 -10.575  1.00 10.00      B   
ATOM   3690  NE2 HIS   331      13.481 -20.640  -9.799  1.00 10.00      B   
ATOM   3691  HE2 HIS   331      14.179 -20.013 -10.093  1.00 10.00      B   
ATOM   3692  C   HIS   331      12.339 -24.612  -5.955  1.00 10.00      B   
ATOM   3693  O   HIS   331      13.492 -24.553  -5.534  1.00 10.00      B   
ATOM   3694  N   LEU   332      11.323 -25.058  -5.223  1.00 10.00      B   
ATOM   3695  HN  LEU   332      10.427 -25.093  -5.621  1.00 10.00      B   
ATOM   3696  CA  LEU   332      11.500 -25.496  -3.845  1.00 10.00      B   
ATOM   3697  CB  LEU   332      10.136 -25.747  -3.197  1.00 10.00      B   
ATOM   3698  CG  LEU   332      10.129 -25.981  -1.685  1.00 10.00      B   
ATOM   3699  CD1 LEU   332      10.530 -24.715  -0.944  1.00 10.00      B   
ATOM   3700  CD2 LEU   332       8.761 -26.461  -1.229  1.00 10.00      B   
ATOM   3701  C   LEU   332      12.351 -26.761  -3.793  1.00 10.00      B   
ATOM   3702  O   LEU   332      13.114 -26.977  -2.850  1.00 10.00      B   
ATOM   3703  N   LYS   333      12.223 -27.593  -4.817  1.00 10.00      B   
ATOM   3704  HN  LYS   333      11.594 -27.371  -5.539  1.00 10.00      B   
ATOM   3705  CA  LYS   333      12.990 -28.829  -4.897  1.00 10.00      B   
ATOM   3706  CB  LYS   333      12.388 -29.771  -5.940  1.00 10.00      B   
ATOM   3707  CG  LYS   333      11.020 -30.326  -5.584  1.00 10.00      B   
ATOM   3708  CD  LYS   333      10.564 -31.339  -6.619  1.00 10.00      B   
ATOM   3709  CE  LYS   333       9.204 -31.920  -6.273  1.00 10.00      B   
ATOM   3710  NZ  LYS   333       8.766 -32.940  -7.266  1.00 10.00      B   
ATOM   3711  HZ1 LYS   333       7.813 -33.283  -7.028  1.00 10.00      B   
ATOM   3712  HZ2 LYS   333       9.419 -33.747  -7.263  1.00 10.00      B   
ATOM   3713  HZ3 LYS   333       8.745 -32.528  -8.222  1.00 10.00      B   
ATOM   3714  C   LYS   333      14.436 -28.528  -5.267  1.00 10.00      B   
ATOM   3715  O   LYS   333      15.359 -29.212  -4.824  1.00 10.00      B   
ATOM   3716  N   LYS   334      14.622 -27.490  -6.073  1.00 10.00      B   
ATOM   3717  HN  LYS   334      13.840 -26.984  -6.384  1.00 10.00      B   
ATOM   3718  CA  LYS   334      15.951 -27.091  -6.521  1.00 10.00      B   
ATOM   3719  CB  LYS   334      15.865 -26.121  -7.703  1.00 10.00      B   
ATOM   3720  CG  LYS   334      15.332 -26.759  -8.976  1.00 10.00      B   
ATOM   3721  CD  LYS   334      15.304 -25.769 -10.128  1.00 10.00      B   
ATOM   3722  CE  LYS   334      14.822 -26.428 -11.411  1.00 10.00      B   
ATOM   3723  NZ  LYS   334      14.878 -25.497 -12.569  1.00 10.00      B   
ATOM   3724  HZ1 LYS   334      14.490 -25.959 -13.417  1.00 10.00      B   
ATOM   3725  HZ2 LYS   334      15.861 -25.222 -12.760  1.00 10.00      B   
ATOM   3726  HZ3 LYS   334      14.322 -24.639 -12.371  1.00 10.00      B   
ATOM   3727  C   LYS   334      16.798 -26.509  -5.392  1.00 10.00      B   
ATOM   3728  O   LYS   334      18.028 -26.588  -5.426  1.00 10.00      B   
ATOM   3729  N   ILE   335      16.147 -25.919  -4.396  1.00 10.00      B   
ATOM   3730  HN  ILE   335      15.168 -25.859  -4.428  1.00 10.00      B   
ATOM   3731  CA  ILE   335      16.867 -25.345  -3.261  1.00 10.00      B   
ATOM   3732  CB  ILE   335      16.153 -24.116  -2.651  1.00 10.00      B   
ATOM   3733  CG1 ILE   335      14.796 -24.497  -2.051  1.00 10.00      B   
ATOM   3734  CG2 ILE   335      15.995 -23.024  -3.699  1.00 10.00      B   
ATOM   3735  CD1 ILE   335      14.181 -23.408  -1.197  1.00 10.00      B   
ATOM   3736  C   ILE   335      17.120 -26.400  -2.188  1.00 10.00      B   
ATOM   3737  O   ILE   335      17.881 -26.178  -1.245  1.00 10.00      B   
ATOM   3738  N   GLY   336      16.481 -27.553  -2.352  1.00 10.00      B   
ATOM   3739  HN  GLY   336      15.898 -27.668  -3.130  1.00 10.00      B   
ATOM   3740  CA  GLY   336      16.646 -28.638  -1.407  1.00 10.00      B   
ATOM   3741  C   GLY   336      15.768 -28.492  -0.183  1.00 10.00      B   
ATOM   3742  O   GLY   336      16.210 -28.745   0.940  1.00 10.00      B   
ATOM   3743  N   MET   337      14.523 -28.089  -0.391  1.00 10.00      B   
ATOM   3744  HN  MET   337      14.222 -27.904  -1.308  1.00 10.00      B   
ATOM   3745  CA  MET   337      13.590 -27.914   0.712  1.00 10.00      B   
ATOM   3746  CB  MET   337      13.406 -26.429   1.040  1.00 10.00      B   
ATOM   3747  CG  MET   337      14.442 -25.865   1.998  1.00 10.00      B   
ATOM   3748  SD  MET   337      14.406 -26.653   3.622  1.00 10.00      B   
ATOM   3749  CE  MET   337      12.759 -26.219   4.174  1.00 10.00      B   
ATOM   3750  C   MET   337      12.242 -28.547   0.399  1.00 10.00      B   
ATOM   3751  O   MET   337      11.203 -28.028   0.803  1.00 10.00      B   
ATOM   3752  N   LEU   338      12.264 -29.674  -0.314  1.00 10.00      B   
ATOM   3753  HN  LEU   338      13.130 -30.045  -0.598  1.00 10.00      B   
ATOM   3754  CA  LEU   338      11.035 -30.380  -0.674  1.00 10.00      B   
ATOM   3755  CB  LEU   338      11.348 -31.627  -1.508  1.00 10.00      B   
ATOM   3756  CG  LEU   338      10.157 -32.526  -1.862  1.00 10.00      B   
ATOM   3757  CD1 LEU   338       9.104 -31.751  -2.641  1.00 10.00      B   
ATOM   3758  CD2 LEU   338      10.618 -33.744  -2.648  1.00 10.00      B   
ATOM   3759  C   LEU   338      10.253 -30.761   0.579  1.00 10.00      B   
ATOM   3760  O   LEU   338      10.654 -31.650   1.328  1.00 10.00      B   
ATOM   3761  N   VAL   339       9.143 -30.076   0.800  1.00 10.00      B   
ATOM   3762  HN  VAL   339       8.869 -29.393   0.156  1.00 10.00      B   
ATOM   3763  CA  VAL   339       8.316 -30.312   1.970  1.00 10.00      B   
ATOM   3764  CB  VAL   339       7.453 -29.077   2.309  1.00 10.00      B   
ATOM   3765  CG1 VAL   339       6.706 -29.285   3.617  1.00 10.00      B   
ATOM   3766  CG2 VAL   339       8.307 -27.820   2.369  1.00 10.00      B   
ATOM   3767  C   VAL   339       7.407 -31.523   1.796  1.00 10.00      B   
ATOM   3768  O   VAL   339       6.674 -31.632   0.810  1.00 10.00      B   
ATOM   3769  N   LEU   340       7.469 -32.429   2.761  1.00 10.00      B   
ATOM   3770  HN  LEU   340       8.094 -32.290   3.503  1.00 10.00      B   
ATOM   3771  CA  LEU   340       6.642 -33.621   2.759  1.00 10.00      B   
ATOM   3772  CB  LEU   340       7.512 -34.880   2.778  1.00 10.00      B   
ATOM   3773  CG  LEU   340       8.453 -35.058   1.583  1.00 10.00      B   
ATOM   3774  CD1 LEU   340       9.319 -36.293   1.758  1.00 10.00      B   
ATOM   3775  CD2 LEU   340       7.663 -35.133   0.284  1.00 10.00      B   
ATOM   3776  C   LEU   340       5.718 -33.583   3.972  1.00 10.00      B   
ATOM   3777  O   LEU   340       6.159 -33.805   5.098  1.00 10.00      B   
ATOM   3778  N   PRO   341       4.435 -33.256   3.755  1.00 10.00      B   
ATOM   3779  CA  PRO   341       3.438 -33.153   4.830  1.00 10.00      B   
ATOM   3780  CB  PRO   341       2.122 -32.942   4.081  1.00 10.00      B   
ATOM   3781  CG  PRO   341       2.526 -32.337   2.785  1.00 10.00      B   
ATOM   3782  CD  PRO   341       3.850 -32.956   2.436  1.00 10.00      B   
ATOM   3783  C   PRO   341       3.355 -34.407   5.697  1.00 10.00      B   
ATOM   3784  O   PRO   341       3.072 -35.505   5.205  1.00 10.00      B   
ATOM   3785  N   ARG   342       3.623 -34.241   6.987  1.00 10.00      B   
ATOM   3786  HN  ARG   342       3.868 -33.347   7.315  1.00 10.00      B   
ATOM   3787  CA  ARG   342       3.571 -35.348   7.929  1.00 10.00      B   
ATOM   3788  CB  ARG   342       4.982 -35.799   8.322  1.00 10.00      B   
ATOM   3789  CG  ARG   342       5.861 -36.192   7.148  1.00 10.00      B   
ATOM   3790  CD  ARG   342       7.159 -36.824   7.614  1.00 10.00      B   
ATOM   3791  NE  ARG   342       8.186 -36.807   6.574  1.00 10.00      B   
ATOM   3792  HE  ARG   342       8.741 -35.997   6.506  1.00 10.00      B   
ATOM   3793  CZ  ARG   342       8.414 -37.811   5.731  1.00 10.00      B   
ATOM   3794  NH1 ARG   342       7.679 -38.917   5.788  1.00 10.00      B   
ATOM   3795 HH11 ARG   342       6.914 -39.006   6.495  1.00 10.00      B   
ATOM   3796 HH12 ARG   342       7.862 -39.703   5.128  1.00 10.00      B   
ATOM   3797  NH2 ARG   342       9.386 -37.712   4.830  1.00 10.00      B   
ATOM   3798 HH21 ARG   342       9.568 -38.497   4.166  1.00 10.00      B   
ATOM   3799 HH22 ARG   342       9.973 -36.849   4.782  1.00 10.00      B   
ATOM   3800  C   ARG   342       2.788 -34.950   9.172  1.00 10.00      B   
ATOM   3801  O   ARG   342       3.258 -34.155   9.986  1.00 10.00      B   
ATOM   3802  N   ILE   343       1.593 -35.507   9.316  1.00 10.00      B   
ATOM   3803  HN  ILE   343       1.272 -36.133   8.630  1.00 10.00      B   
ATOM   3804  CA  ILE   343       0.738 -35.219  10.466  1.00 10.00      B   
ATOM   3805  CB  ILE   343      -0.759 -35.280  10.088  1.00 10.00      B   
ATOM   3806  CG1 ILE   343      -1.056 -36.540   9.266  1.00 10.00      B   
ATOM   3807  CG2 ILE   343      -1.175 -34.028   9.330  1.00 10.00      B   
ATOM   3808  CD1 ILE   343      -2.523 -36.750   8.965  1.00 10.00      B   
ATOM   3809  C   ILE   343       1.004 -36.217  11.589  1.00 10.00      B   
ATOM   3810  O   ILE   343       0.121 -36.523  12.392  1.00 10.00      B   
ATOM   3811  N   ASN   344       2.233 -36.706  11.639  1.00 10.00      B   
ATOM   3812  HN  ASN   344       2.887 -36.405  10.974  1.00 10.00      B   
ATOM   3813  CA  ASN   344       2.644 -37.683  12.640  1.00 10.00      B   
ATOM   3814  CB  ASN   344       3.989 -38.306  12.247  1.00 10.00      B   
ATOM   3815  CG  ASN   344       3.906 -39.218  11.038  1.00 10.00      B   
ATOM   3816  OD1 ASN   344       3.113 -38.997  10.127  1.00 10.00      B   
ATOM   3817  ND2 ASN   344       4.725 -40.253  11.022  1.00 10.00      B   
ATOM   3818 HD21 ASN   344       5.334 -40.378  11.784  1.00 10.00      B   
ATOM   3819 HD22 ASN   344       4.695 -40.856  10.250  1.00 10.00      B   
ATOM   3820  C   ASN   344       2.763 -37.059  14.025  1.00 10.00      B   
ATOM   3821  O   ASN   344       2.511 -37.714  15.036  1.00 10.00      B   
ATOM   3822  N   PHE   345       3.153 -35.793  14.066  1.00 10.00      B   
ATOM   3823  HN  PHE   345       3.319 -35.316  13.228  1.00 10.00      B   
ATOM   3824  CA  PHE   345       3.320 -35.088  15.329  1.00 10.00      B   
ATOM   3825  CB  PHE   345       4.727 -34.493  15.431  1.00 10.00      B   
ATOM   3826  CG  PHE   345       5.801 -35.502  15.733  1.00 10.00      B   
ATOM   3827  CD1 PHE   345       6.174 -36.449  14.790  1.00 10.00      B   
ATOM   3828  CD2 PHE   345       6.437 -35.503  16.962  1.00 10.00      B   
ATOM   3829  CE1 PHE   345       7.160 -37.375  15.069  1.00 10.00      B   
ATOM   3830  CE2 PHE   345       7.424 -36.427  17.249  1.00 10.00      B   
ATOM   3831  CZ  PHE   345       7.786 -37.366  16.300  1.00 10.00      B   
ATOM   3832  C   PHE   345       2.271 -33.997  15.478  1.00 10.00      B   
ATOM   3833  O   PHE   345       2.219 -33.067  14.679  1.00 10.00      B   
ATOM   3834  N   HIS   346       1.432 -34.122  16.497  1.00 10.00      B   
ATOM   3835  HN  HIS   346       1.520 -34.897  17.097  1.00 10.00      B   
ATOM   3836  CA  HIS   346       0.373 -33.145  16.745  1.00 10.00      B   
ATOM   3837  CB  HIS   346      -0.957 -33.856  17.003  1.00 10.00      B   
ATOM   3838  CG  HIS   346      -1.782 -34.108  15.780  1.00 10.00      B   
ATOM   3839  ND1 HIS   346      -3.024 -33.542  15.580  1.00 10.00      B   
ATOM   3840  HD1 HIS   346      -3.477 -32.917  16.190  1.00 10.00      B   
ATOM   3841  CD2 HIS   346      -1.553 -34.897  14.703  1.00 10.00      B   
ATOM   3842  CE1 HIS   346      -3.520 -33.974  14.436  1.00 10.00      B   
ATOM   3843  NE2 HIS   346      -2.649 -34.797  13.886  1.00 10.00      B   
ATOM   3844  HE2 HIS   346      -2.779 -35.281  13.038  1.00 10.00      B   
ATOM   3845  C   HIS   346       0.701 -32.263  17.943  1.00 10.00      B   
ATOM   3846  O   HIS   346       0.106 -31.202  18.127  1.00 10.00      B   
ATOM   3847  N   ASP   347       1.644 -32.708  18.759  1.00 10.00      B   
ATOM   3848  HN  ASP   347       2.094 -33.554  18.555  1.00 10.00      B   
ATOM   3849  CA  ASP   347       2.033 -31.964  19.950  1.00 10.00      B   
ATOM   3850  CB  ASP   347       2.064 -32.885  21.176  1.00 10.00      B   
ATOM   3851  CG  ASP   347       0.694 -33.134  21.779  1.00 10.00      B   
ATOM   3852  OD1 ASP   347       0.461 -32.704  22.927  1.00 10.00      B   
ATOM   3853  OD2 ASP   347      -0.149 -33.781  21.122  1.00 10.00      B   
ATOM   3854  C   ASP   347       3.395 -31.313  19.766  1.00 10.00      B   
ATOM   3855  O   ASP   347       3.506 -30.088  19.670  1.00 10.00      B   
ATOM   3856  N   ALA   348       4.425 -32.147  19.688  1.00 10.00      B   
ATOM   3857  HN  ALA   348       4.257 -33.114  19.740  1.00 10.00      B   
ATOM   3858  CA  ALA   348       5.799 -31.674  19.527  1.00 10.00      B   
ATOM   3859  CB  ALA   348       6.772 -32.842  19.595  1.00 10.00      B   
ATOM   3860  C   ALA   348       5.978 -30.914  18.220  1.00 10.00      B   
ATOM   3861  O   ALA   348       6.846 -30.052  18.108  1.00 10.00      B   
ATOM   3862  N   GLY   349       5.145 -31.227  17.241  1.00 10.00      B   
ATOM   3863  HN  GLY   349       4.463 -31.913  17.392  1.00 10.00      B   
ATOM   3864  CA  GLY   349       5.235 -30.566  15.954  1.00 10.00      B   
ATOM   3865  C   GLY   349       4.201 -29.469  15.784  1.00 10.00      B   
ATOM   3866  O   GLY   349       3.892 -29.072  14.661  1.00 10.00      B   
ATOM   3867  N   ALA   350       3.663 -28.968  16.891  1.00 10.00      B   
ATOM   3868  HN  ALA   350       3.953 -29.309  17.764  1.00 10.00      B   
ATOM   3869  CA  ALA   350       2.655 -27.918  16.826  1.00 10.00      B   
ATOM   3870  CB  ALA   350       1.257 -28.512  16.845  1.00 10.00      B   
ATOM   3871  C   ALA   350       2.802 -26.886  17.939  1.00 10.00      B   
ATOM   3872  O   ALA   350       2.782 -25.686  17.678  1.00 10.00      B   
ATOM   3873  N   MET   351       2.973 -27.353  19.170  1.00 10.00      B   
ATOM   3874  HN  MET   351       3.034 -28.326  19.306  1.00 10.00      B   
ATOM   3875  CA  MET   351       3.079 -26.472  20.337  1.00 10.00      B   
ATOM   3876  CB  MET   351       3.387 -27.261  21.610  1.00 10.00      B   
ATOM   3877  CG  MET   351       2.200 -27.410  22.548  1.00 10.00      B   
ATOM   3878  SD  MET   351       2.650 -28.114  24.146  1.00 10.00      B   
ATOM   3879  CE  MET   351       3.755 -26.857  24.782  1.00 10.00      B   
ATOM   3880  C   MET   351       4.059 -25.310  20.171  1.00 10.00      B   
ATOM   3881  O   MET   351       3.773 -24.196  20.606  1.00 10.00      B   
ATOM   3882  N   ARG   352       5.196 -25.557  19.531  1.00 10.00      B   
ATOM   3883  HN  ARG   352       5.362 -26.459  19.175  1.00 10.00      B   
ATOM   3884  CA  ARG   352       6.205 -24.515  19.338  1.00 10.00      B   
ATOM   3885  CB  ARG   352       7.498 -25.089  18.755  1.00 10.00      B   
ATOM   3886  CG  ARG   352       8.155 -26.135  19.643  1.00 10.00      B   
ATOM   3887  CD  ARG   352       9.233 -26.908  18.901  1.00 10.00      B   
ATOM   3888  NE  ARG   352      10.479 -26.154  18.796  1.00 10.00      B   
ATOM   3889  HE  ARG   352      10.411 -25.201  18.549  1.00 10.00      B   
ATOM   3890  CZ  ARG   352      11.687 -26.674  19.008  1.00 10.00      B   
ATOM   3891  NH1 ARG   352      11.818 -27.952  19.346  1.00 10.00      B   
ATOM   3892 HH11 ARG   352      12.764 -28.360  19.512  1.00 10.00      B   
ATOM   3893 HH12 ARG   352      10.972 -28.556  19.448  1.00 10.00      B   
ATOM   3894  NH2 ARG   352      12.760 -25.909  18.883  1.00 10.00      B   
ATOM   3895 HH21 ARG   352      13.711 -26.304  19.046  1.00 10.00      B   
ATOM   3896 HH22 ARG   352      12.654 -24.905  18.614  1.00 10.00      B   
ATOM   3897  C   ARG   352       5.691 -23.348  18.491  1.00 10.00      B   
ATOM   3898  O   ARG   352       6.049 -22.197  18.731  1.00 10.00      B   
ATOM   3899  N   VAL   353       4.843 -23.637  17.513  1.00 10.00      B   
ATOM   3900  HN  VAL   353       4.566 -24.568  17.374  1.00 10.00      B   
ATOM   3901  CA  VAL   353       4.305 -22.588  16.652  1.00 10.00      B   
ATOM   3902  CB  VAL   353       4.263 -22.990  15.159  1.00 10.00      B   
ATOM   3903  CG1 VAL   353       5.672 -23.097  14.592  1.00 10.00      B   
ATOM   3904  CG2 VAL   353       3.501 -24.293  14.951  1.00 10.00      B   
ATOM   3905  C   VAL   353       2.928 -22.119  17.121  1.00 10.00      B   
ATOM   3906  O   VAL   353       2.614 -20.932  17.055  1.00 10.00      B   
ATOM   3907  N   VAL   354       2.126 -23.051  17.629  1.00 10.00      B   
ATOM   3908  HN  VAL   354       2.447 -23.979  17.682  1.00 10.00      B   
ATOM   3909  CA  VAL   354       0.780 -22.739  18.106  1.00 10.00      B   
ATOM   3910  CB  VAL   354       0.022 -24.015  18.548  1.00 10.00      B   
ATOM   3911  CG1 VAL   354      -1.288 -23.670  19.248  1.00 10.00      B   
ATOM   3912  CG2 VAL   354      -0.245 -24.907  17.345  1.00 10.00      B   
ATOM   3913  C   VAL   354       0.816 -21.731  19.251  1.00 10.00      B   
ATOM   3914  O   VAL   354      -0.037 -20.845  19.335  1.00 10.00      B   
ATOM   3915  N   LYS   355       1.818 -21.853  20.115  1.00 10.00      B   
ATOM   3916  HN  LYS   355       2.475 -22.571  19.990  1.00 10.00      B   
ATOM   3917  CA  LYS   355       1.957 -20.946  21.252  1.00 10.00      B   
ATOM   3918  CB  LYS   355       3.078 -21.400  22.189  1.00 10.00      B   
ATOM   3919  CG  LYS   355       2.713 -22.586  23.064  1.00 10.00      B   
ATOM   3920  CD  LYS   355       3.708 -22.767  24.199  1.00 10.00      B   
ATOM   3921  CE  LYS   355       5.024 -23.349  23.707  1.00 10.00      B   
ATOM   3922  NZ  LYS   355       6.054 -23.384  24.780  1.00 10.00      B   
ATOM   3923  HZ1 LYS   355       6.835 -24.011  24.506  1.00 10.00      B   
ATOM   3924  HZ2 LYS   355       5.642 -23.732  25.669  1.00 10.00      B   
ATOM   3925  HZ3 LYS   355       6.435 -22.431  24.939  1.00 10.00      B   
ATOM   3926  C   LYS   355       2.198 -19.508  20.799  1.00 10.00      B   
ATOM   3927  O   LYS   355       1.835 -18.562  21.493  1.00 10.00      B   
ATOM   3928  N   GLN   356       2.802 -19.353  19.628  1.00 10.00      B   
ATOM   3929  HN  GLN   356       3.059 -20.146  19.115  1.00 10.00      B   
ATOM   3930  CA  GLN   356       3.088 -18.033  19.086  1.00 10.00      B   
ATOM   3931  CB  GLN   356       4.337 -18.083  18.208  1.00 10.00      B   
ATOM   3932  CG  GLN   356       5.602 -18.456  18.959  1.00 10.00      B   
ATOM   3933  CD  GLN   356       6.795 -18.621  18.042  1.00 10.00      B   
ATOM   3934  OE1 GLN   356       7.513 -17.663  17.755  1.00 10.00      B   
ATOM   3935  NE2 GLN   356       7.029 -19.841  17.589  1.00 10.00      B   
ATOM   3936 HE21 GLN   356       6.427 -20.567  17.873  1.00 10.00      B   
ATOM   3937 HE22 GLN   356       7.791 -19.975  16.989  1.00 10.00      B   
ATOM   3938  C   GLN   356       1.903 -17.509  18.284  1.00 10.00      B   
ATOM   3939  O   GLN   356       1.724 -16.302  18.137  1.00 10.00      B   
ATOM   3940  N   MET   357       1.095 -18.428  17.773  1.00 10.00      B   
ATOM   3941  HN  MET   357       1.294 -19.377  17.930  1.00 10.00      B   
ATOM   3942  CA  MET   357      -0.075 -18.071  16.980  1.00 10.00      B   
ATOM   3943  CB  MET   357      -0.438 -19.215  16.027  1.00 10.00      B   
ATOM   3944  CG  MET   357       0.590 -19.478  14.937  1.00 10.00      B   
ATOM   3945  SD  MET   357       0.412 -21.111  14.187  1.00 10.00      B   
ATOM   3946  CE  MET   357      -1.209 -20.972  13.437  1.00 10.00      B   
ATOM   3947  C   MET   357      -1.267 -17.744  17.877  1.00 10.00      B   
ATOM   3948  O   MET   357      -2.203 -17.071  17.456  1.00 10.00      B   
ATOM   3949  N   GLY   358      -1.208 -18.217  19.119  1.00 10.00      B   
ATOM   3950  HN  GLY   358      -0.422 -18.736  19.391  1.00 10.00      B   
ATOM   3951  CA  GLY   358      -2.282 -17.992  20.076  1.00 10.00      B   
ATOM   3952  C   GLY   358      -2.627 -16.525  20.283  1.00 10.00      B   
ATOM   3953  O   GLY   358      -3.679 -16.068  19.840  1.00 10.00      B   
ATOM   3954  N   PRO   359      -1.759 -15.759  20.960  1.00 10.00      B   
ATOM   3955  CA  PRO   359      -1.995 -14.330  21.224  1.00 10.00      B   
ATOM   3956  CB  PRO   359      -0.770 -13.908  22.046  1.00 10.00      B   
ATOM   3957  CG  PRO   359      -0.220 -15.179  22.594  1.00 10.00      B   
ATOM   3958  CD  PRO   359      -0.491 -16.218  21.548  1.00 10.00      B   
ATOM   3959  C   PRO   359      -2.085 -13.505  19.938  1.00 10.00      B   
ATOM   3960  O   PRO   359      -2.672 -12.421  19.920  1.00 10.00      B   
ATOM   3961  N   ALA   360      -1.515 -14.028  18.860  1.00 10.00      B   
ATOM   3962  HN  ALA   360      -1.070 -14.898  18.930  1.00 10.00      B   
ATOM   3963  CA  ALA   360      -1.531 -13.336  17.579  1.00 10.00      B   
ATOM   3964  CB  ALA   360      -0.443 -13.878  16.667  1.00 10.00      B   
ATOM   3965  C   ALA   360      -2.896 -13.436  16.903  1.00 10.00      B   
ATOM   3966  O   ALA   360      -3.437 -12.436  16.425  1.00 10.00      B   
ATOM   3967  N   ILE   361      -3.460 -14.640  16.881  1.00 10.00      B   
ATOM   3968  HN  ILE   361      -2.993 -15.401  17.300  1.00 10.00      B   
ATOM   3969  CA  ILE   361      -4.752 -14.869  16.249  1.00 10.00      B   
ATOM   3970  CB  ILE   361      -5.087 -16.378  16.160  1.00 10.00      B   
ATOM   3971  CG1 ILE   361      -6.146 -16.640  15.088  1.00 10.00      B   
ATOM   3972  CG2 ILE   361      -5.540 -16.932  17.506  1.00 10.00      B   
ATOM   3973  CD1 ILE   361      -6.463 -18.106  14.899  1.00 10.00      B   
ATOM   3974  C   ILE   361      -5.872 -14.119  16.969  1.00 10.00      B   
ATOM   3975  O   ILE   361      -6.939 -13.882  16.401  1.00 10.00      B   
ATOM   3976  N   LEU   362      -5.618 -13.736  18.215  1.00 10.00      B   
ATOM   3977  HN  LEU   362      -4.742 -13.951  18.609  1.00 10.00      B   
ATOM   3978  CA  LEU   362      -6.601 -13.013  19.014  1.00 10.00      B   
ATOM   3979  CB  LEU   362      -6.091 -12.834  20.445  1.00 10.00      B   
ATOM   3980  CG  LEU   362      -7.051 -12.181  21.440  1.00 10.00      B   
ATOM   3981  CD1 LEU   362      -8.377 -12.926  21.481  1.00 10.00      B   
ATOM   3982  CD2 LEU   362      -6.423 -12.142  22.822  1.00 10.00      B   
ATOM   3983  C   LEU   362      -6.936 -11.661  18.388  1.00 10.00      B   
ATOM   3984  O   LEU   362      -8.094 -11.247  18.365  1.00 10.00      B   
ATOM   3985  N   GLY   363      -5.923 -10.985  17.866  1.00 10.00      B   
ATOM   3986  HN  GLY   363      -5.020 -11.362  17.905  1.00 10.00      B   
ATOM   3987  CA  GLY   363      -6.141  -9.695  17.244  1.00 10.00      B   
ATOM   3988  C   GLY   363      -6.723  -9.828  15.852  1.00 10.00      B   
ATOM   3989  O   GLY   363      -7.595  -9.055  15.457  1.00 10.00      B   
ATOM   3990  N   VAL   364      -6.254 -10.830  15.119  1.00 10.00      B   
ATOM   3991  HN  VAL   364      -5.577 -11.422  15.507  1.00 10.00      B   
ATOM   3992  CA  VAL   364      -6.711 -11.073  13.753  1.00 10.00      B   
ATOM   3993  CB  VAL   364      -5.938 -12.241  13.101  1.00 10.00      B   
ATOM   3994  CG1 VAL   364      -6.344 -12.413  11.646  1.00 10.00      B   
ATOM   3995  CG2 VAL   364      -4.437 -12.019  13.210  1.00 10.00      B   
ATOM   3996  C   VAL   364      -8.213 -11.357  13.698  1.00 10.00      B   
ATOM   3997  O   VAL   364      -8.915 -10.864  12.809  1.00 10.00      B   
ATOM   3998  N   SER   365      -8.706 -12.135  14.659  1.00 10.00      B   
ATOM   3999  HN  SER   365      -8.106 -12.480  15.354  1.00 10.00      B   
ATOM   4000  CA  SER   365     -10.123 -12.483  14.705  1.00 10.00      B   
ATOM   4001  CB  SER   365     -10.397 -13.537  15.782  1.00 10.00      B   
ATOM   4002  OG  SER   365      -9.515 -13.384  16.883  1.00 10.00      B   
ATOM   4003  HG  SER   365      -8.648 -13.751  16.656  1.00 10.00      B   
ATOM   4004  C   SER   365     -10.999 -11.248  14.907  1.00 10.00      B   
ATOM   4005  O   SER   365     -12.079 -11.141  14.323  1.00 10.00      B   
ATOM   4006  N   VAL   366     -10.521 -10.309  15.724  1.00 10.00      B   
ATOM   4007  HN  VAL   366      -9.654 -10.450  16.159  1.00 10.00      B   
ATOM   4008  CA  VAL   366     -11.258  -9.078  15.992  1.00 10.00      B   
ATOM   4009  CB  VAL   366     -10.559  -8.222  17.071  1.00 10.00      B   
ATOM   4010  CG1 VAL   366     -11.360  -6.963  17.362  1.00 10.00      B   
ATOM   4011  CG2 VAL   366     -10.368  -9.025  18.348  1.00 10.00      B   
ATOM   4012  C   VAL   366     -11.414  -8.267  14.707  1.00 10.00      B   
ATOM   4013  O   VAL   366     -12.486  -7.732  14.418  1.00 10.00      B   
ATOM   4014  N   SER   367     -10.339  -8.208  13.931  1.00 10.00      B   
ATOM   4015  HN  SER   367      -9.517  -8.658  14.220  1.00 10.00      B   
ATOM   4016  CA  SER   367     -10.337  -7.482  12.668  1.00 10.00      B   
ATOM   4017  CB  SER   367      -8.912  -7.428  12.112  1.00 10.00      B   
ATOM   4018  OG  SER   367      -7.966  -7.346  13.167  1.00 10.00      B   
ATOM   4019  HG  SER   367      -7.300  -8.039  13.057  1.00 10.00      B   
ATOM   4020  C   SER   367     -11.268  -8.151  11.656  1.00 10.00      B   
ATOM   4021  O   SER   367     -11.836  -7.493  10.783  1.00 10.00      B   
ATOM   4022  N   GLN   368     -11.423  -9.463  11.788  1.00 10.00      B   
ATOM   4023  HN  GLN   368     -10.951  -9.926  12.514  1.00 10.00      B   
ATOM   4024  CA  GLN   368     -12.276 -10.235  10.894  1.00 10.00      B   
ATOM   4025  CB  GLN   368     -12.076 -11.734  11.137  1.00 10.00      B   
ATOM   4026  CG  GLN   368     -12.774 -12.635  10.132  1.00 10.00      B   
ATOM   4027  CD  GLN   368     -13.206 -13.953  10.742  1.00 10.00      B   
ATOM   4028  OE1 GLN   368     -12.615 -14.426  11.713  1.00 10.00      B   
ATOM   4029  NE2 GLN   368     -14.237 -14.557  10.175  1.00 10.00      B   
ATOM   4030 HE21 GLN   368     -14.659 -14.124   9.401  1.00 10.00      B   
ATOM   4031 HE22 GLN   368     -14.537 -15.411  10.550  1.00 10.00      B   
ATOM   4032  C   GLN   368     -13.745  -9.863  11.081  1.00 10.00      B   
ATOM   4033  O   GLN   368     -14.449  -9.589  10.110  1.00 10.00      B   
ATOM   4034  N   ILE   369     -14.181  -9.830  12.338  1.00 10.00      B   
ATOM   4035  HN  ILE   369     -13.550 -10.031  13.063  1.00 10.00      B   
ATOM   4036  CA  ILE   369     -15.568  -9.509  12.678  1.00 10.00      B   
ATOM   4037  CB  ILE   369     -15.779  -9.461  14.209  1.00 10.00      B   
ATOM   4038  CG1 ILE   369     -15.253 -10.741  14.866  1.00 10.00      B   
ATOM   4039  CG2 ILE   369     -17.252  -9.264  14.542  1.00 10.00      B   
ATOM   4040  CD1 ILE   369     -15.151 -10.654  16.374  1.00 10.00      B   
ATOM   4041  C   ILE   369     -16.022  -8.183  12.067  1.00 10.00      B   
ATOM   4042  O   ILE   369     -17.127  -8.083  11.531  1.00 10.00      B   
ATOM   4043  N   SER   370     -15.159  -7.177  12.136  1.00 10.00      B   
ATOM   4044  HN  SER   370     -14.292  -7.322  12.570  1.00 10.00      B   
ATOM   4045  CA  SER   370     -15.463  -5.853  11.606  1.00 10.00      B   
ATOM   4046  CB  SER   370     -14.255  -4.940  11.795  1.00 10.00      B   
ATOM   4047  OG  SER   370     -13.643  -5.189  13.047  1.00 10.00      B   
ATOM   4048  HG  SER   370     -12.695  -5.041  12.974  1.00 10.00      B   
ATOM   4049  C   SER   370     -15.868  -5.891  10.131  1.00 10.00      B   
ATOM   4050  O   SER   370     -16.786  -5.183   9.712  1.00 10.00      B   
ATOM   4051  N   LEU   371     -15.195  -6.728   9.354  1.00 10.00      B   
ATOM   4052  HN  LEU   371     -14.494  -7.291   9.747  1.00 10.00      B   
ATOM   4053  CA  LEU   371     -15.480  -6.836   7.931  1.00 10.00      B   
ATOM   4054  CB  LEU   371     -14.283  -7.411   7.172  1.00 10.00      B   
ATOM   4055  CG  LEU   371     -13.006  -6.561   7.217  1.00 10.00      B   
ATOM   4056  CD1 LEU   371     -11.896  -7.200   6.402  1.00 10.00      B   
ATOM   4057  CD2 LEU   371     -13.282  -5.143   6.738  1.00 10.00      B   
ATOM   4058  C   LEU   371     -16.758  -7.624   7.665  1.00 10.00      B   
ATOM   4059  O   LEU   371     -17.409  -7.439   6.635  1.00 10.00      B   
ATOM   4060  N   ILE   372     -17.119  -8.494   8.602  1.00 10.00      B   
ATOM   4061  HN  ILE   372     -16.553  -8.609   9.394  1.00 10.00      B   
ATOM   4062  CA  ILE   372     -18.336  -9.284   8.479  1.00 10.00      B   
ATOM   4063  CB  ILE   372     -18.410 -10.391   9.552  1.00 10.00      B   
ATOM   4064  CG1 ILE   372     -17.184 -11.305   9.467  1.00 10.00      B   
ATOM   4065  CG2 ILE   372     -19.690 -11.201   9.399  1.00 10.00      B   
ATOM   4066  CD1 ILE   372     -17.069 -12.283  10.618  1.00 10.00      B   
ATOM   4067  C   ILE   372     -19.544  -8.364   8.625  1.00 10.00      B   
ATOM   4068  O   ILE   372     -20.486  -8.423   7.836  1.00 10.00      B   
ATOM   4069  N   ILE   373     -19.481  -7.491   9.628  1.00 10.00      B   
ATOM   4070  HN  ILE   373     -18.689  -7.494  10.210  1.00 10.00      B   
ATOM   4071  CA  ILE   373     -20.551  -6.536   9.897  1.00 10.00      B   
ATOM   4072  CB  ILE   373     -20.233  -5.678  11.142  1.00 10.00      B   
ATOM   4073  CG1 ILE   373     -19.851  -6.574  12.322  1.00 10.00      B   
ATOM   4074  CG2 ILE   373     -21.418  -4.799  11.511  1.00 10.00      B   
ATOM   4075  CD1 ILE   373     -19.293  -5.817  13.507  1.00 10.00      B   
ATOM   4076  C   ILE   373     -20.768  -5.626   8.688  1.00 10.00      B   
ATOM   4077  O   ILE   373     -21.899  -5.245   8.373  1.00 10.00      B   
ATOM   4078  N   ASN   374     -19.676  -5.299   8.005  1.00 10.00      B   
ATOM   4079  HN  ASN   374     -18.806  -5.637   8.309  1.00 10.00      B   
ATOM   4080  CA  ASN   374     -19.737  -4.451   6.819  1.00 10.00      B   
ATOM   4081  CB  ASN   374     -18.330  -4.174   6.278  1.00 10.00      B   
ATOM   4082  CG  ASN   374     -18.334  -3.317   5.023  1.00 10.00      B   
ATOM   4083  OD1 ASN   374     -18.401  -3.828   3.907  1.00 10.00      B   
ATOM   4084  ND2 ASN   374     -18.246  -2.007   5.199  1.00 10.00      B   
ATOM   4085 HD21 ASN   374     -18.186  -1.666   6.115  1.00 10.00      B   
ATOM   4086 HD22 ASN   374     -18.247  -1.433   4.406  1.00 10.00      B   
ATOM   4087  C   ASN   374     -20.595  -5.110   5.742  1.00 10.00      B   
ATOM   4088  O   ASN   374     -21.485  -4.478   5.169  1.00 10.00      B   
ATOM   4089  N   THR   375     -20.336  -6.391   5.495  1.00 10.00      B   
ATOM   4090  HN  THR   375     -19.620  -6.839   5.996  1.00 10.00      B   
ATOM   4091  CA  THR   375     -21.081  -7.149   4.500  1.00 10.00      B   
ATOM   4092  CB  THR   375     -20.508  -8.573   4.340  1.00 10.00      B   
ATOM   4093  OG1 THR   375     -19.074  -8.513   4.336  1.00 10.00      B   
ATOM   4094  HG1 THR   375     -18.737  -8.762   5.206  1.00 10.00      B   
ATOM   4095  CG2 THR   375     -20.983  -9.191   3.032  1.00 10.00      B   
ATOM   4096  C   THR   375     -22.556  -7.238   4.889  1.00 10.00      B   
ATOM   4097  O   THR   375     -23.444  -7.167   4.034  1.00 10.00      B   
ATOM   4098  N   ILE   376     -22.808  -7.376   6.188  1.00 10.00      B   
ATOM   4099  HN  ILE   376     -22.055  -7.423   6.817  1.00 10.00      B   
ATOM   4100  CA  ILE   376     -24.168  -7.466   6.704  1.00 10.00      B   
ATOM   4101  CB  ILE   376     -24.180  -7.625   8.244  1.00 10.00      B   
ATOM   4102  CG1 ILE   376     -23.555  -8.962   8.655  1.00 10.00      B   
ATOM   4103  CG2 ILE   376     -25.596  -7.510   8.797  1.00 10.00      B   
ATOM   4104  CD1 ILE   376     -23.361  -9.117  10.150  1.00 10.00      B   
ATOM   4105  C   ILE   376     -24.966  -6.225   6.309  1.00 10.00      B   
ATOM   4106  O   ILE   376     -26.039  -6.329   5.714  1.00 10.00      B   
ATOM   4107  N   PHE   377     -24.417  -5.052   6.609  1.00 10.00      B   
ATOM   4108  HN  PHE   377     -23.547  -5.034   7.067  1.00 10.00      B   
ATOM   4109  CA  PHE   377     -25.078  -3.794   6.282  1.00 10.00      B   
ATOM   4110  CB  PHE   377     -24.354  -2.610   6.928  1.00 10.00      B   
ATOM   4111  CG  PHE   377     -24.619  -2.469   8.400  1.00 10.00      B   
ATOM   4112  CD1 PHE   377     -23.572  -2.367   9.301  1.00 10.00      B   
ATOM   4113  CD2 PHE   377     -25.918  -2.437   8.884  1.00 10.00      B   
ATOM   4114  CE1 PHE   377     -23.813  -2.235  10.655  1.00 10.00      B   
ATOM   4115  CE2 PHE   377     -26.168  -2.305  10.237  1.00 10.00      B   
ATOM   4116  CZ  PHE   377     -25.113  -2.204  11.123  1.00 10.00      B   
ATOM   4117  C   PHE   377     -25.187  -3.589   4.775  1.00 10.00      B   
ATOM   4118  O   PHE   377     -26.181  -3.049   4.284  1.00 10.00      B   
ATOM   4119  N   ALA   378     -24.170  -4.034   4.049  1.00 10.00      B   
ATOM   4120  HN  ALA   378     -23.408  -4.456   4.503  1.00 10.00      B   
ATOM   4121  CA  ALA   378     -24.145  -3.898   2.596  1.00 10.00      B   
ATOM   4122  CB  ALA   378     -22.770  -4.249   2.047  1.00 10.00      B   
ATOM   4123  C   ALA   378     -25.221  -4.754   1.933  1.00 10.00      B   
ATOM   4124  O   ALA   378     -25.758  -4.391   0.885  1.00 10.00      B   
ATOM   4125  N   SER   379     -25.545  -5.883   2.553  1.00 10.00      B   
ATOM   4126  HN  SER   379     -25.079  -6.123   3.383  1.00 10.00      B   
ATOM   4127  CA  SER   379     -26.559  -6.785   2.015  1.00 10.00      B   
ATOM   4128  CB  SER   379     -26.457  -8.179   2.650  1.00 10.00      B   
ATOM   4129  OG  SER   379     -26.892  -8.186   4.002  1.00 10.00      B   
ATOM   4130  HG  SER   379     -26.483  -7.450   4.484  1.00 10.00      B   
ATOM   4131  C   SER   379     -27.967  -6.208   2.167  1.00 10.00      B   
ATOM   4132  O   SER   379     -28.909  -6.665   1.520  1.00 10.00      B   
ATOM   4133  N   PHE   380     -28.098  -5.185   3.005  1.00 10.00      B   
ATOM   4134  HN  PHE   380     -27.306  -4.848   3.473  1.00 10.00      B   
ATOM   4135  CA  PHE   380     -29.387  -4.543   3.236  1.00 10.00      B   
ATOM   4136  CB  PHE   380     -29.477  -3.988   4.659  1.00 10.00      B   
ATOM   4137  CG  PHE   380     -29.533  -5.038   5.730  1.00 10.00      B   
ATOM   4138  CD1 PHE   380     -28.735  -4.936   6.855  1.00 10.00      B   
ATOM   4139  CD2 PHE   380     -30.385  -6.126   5.612  1.00 10.00      B   
ATOM   4140  CE1 PHE   380     -28.783  -5.899   7.845  1.00 10.00      B   
ATOM   4141  CE2 PHE   380     -30.438  -7.092   6.597  1.00 10.00      B   
ATOM   4142  CZ  PHE   380     -29.636  -6.978   7.715  1.00 10.00      B   
ATOM   4143  C   PHE   380     -29.627  -3.425   2.229  1.00 10.00      B   
ATOM   4144  O   PHE   380     -30.554  -2.630   2.370  1.00 10.00      B   
ATOM   4145  N   LEU   381     -28.774  -3.360   1.222  1.00 10.00      B   
ATOM   4146  HN  LEU   381     -28.052  -4.019   1.169  1.00 10.00      B   
ATOM   4147  CA  LEU   381     -28.890  -2.347   0.184  1.00 10.00      B   
ATOM   4148  CB  LEU   381     -27.545  -1.646  -0.024  1.00 10.00      B   
ATOM   4149  CG  LEU   381     -26.942  -0.952   1.199  1.00 10.00      B   
ATOM   4150  CD1 LEU   381     -25.485  -0.600   0.947  1.00 10.00      B   
ATOM   4151  CD2 LEU   381     -27.740   0.292   1.557  1.00 10.00      B   
ATOM   4152  C   LEU   381     -29.348  -2.989  -1.121  1.00 10.00      B   
ATOM   4153  O   LEU   381     -29.466  -4.215  -1.211  1.00 10.00      B   
ATOM   4154  N   ALA   382     -29.599  -2.167  -2.131  1.00 10.00      B   
ATOM   4155  HN  ALA   382     -29.487  -1.199  -2.005  1.00 10.00      B   
ATOM   4156  CA  ALA   382     -30.037  -2.667  -3.427  1.00 10.00      B   
ATOM   4157  CB  ALA   382     -30.571  -1.531  -4.284  1.00 10.00      B   
ATOM   4158  C   ALA   382     -28.900  -3.388  -4.145  1.00 10.00      B   
ATOM   4159  O   ALA   382     -27.724  -3.118  -3.888  1.00 10.00      B   
ATOM   4160  N   SER   383     -29.254  -4.310  -5.030  1.00 10.00      B   
ATOM   4161  HN  SER   383     -30.207  -4.493  -5.173  1.00 10.00      B   
ATOM   4162  CA  SER   383     -28.269  -5.069  -5.790  1.00 10.00      B   
ATOM   4163  CB  SER   383     -28.976  -6.037  -6.734  1.00 10.00      B   
ATOM   4164  OG  SER   383     -29.862  -6.883  -6.018  1.00 10.00      B   
ATOM   4165  HG  SER   383     -30.509  -7.251  -6.630  1.00 10.00      B   
ATOM   4166  C   SER   383     -27.345  -4.144  -6.578  1.00 10.00      B   
ATOM   4167  O   SER   383     -27.802  -3.218  -7.250  1.00 10.00      B   
ATOM   4168  N   GLY   384     -26.047  -4.397  -6.483  1.00 10.00      B   
ATOM   4169  HN  GLY   384     -25.741  -5.158  -5.931  1.00 10.00      B   
ATOM   4170  CA  GLY   384     -25.073  -3.583  -7.180  1.00 10.00      B   
ATOM   4171  C   GLY   384     -24.178  -2.829  -6.220  1.00 10.00      B   
ATOM   4172  O   GLY   384     -23.071  -2.423  -6.576  1.00 10.00      B   
ATOM   4173  N   SER   385     -24.657  -2.658  -4.993  1.00 10.00      B   
ATOM   4174  HN  SER   385     -25.539  -3.024  -4.774  1.00 10.00      B   
ATOM   4175  CA  SER   385     -23.912  -1.946  -3.967  1.00 10.00      B   
ATOM   4176  CB  SER   385     -24.753  -1.813  -2.699  1.00 10.00      B   
ATOM   4177  OG  SER   385     -26.037  -1.293  -3.006  1.00 10.00      B   
ATOM   4178  HG  SER   385     -26.615  -2.018  -3.292  1.00 10.00      B   
ATOM   4179  C   SER   385     -22.582  -2.629  -3.668  1.00 10.00      B   
ATOM   4180  O   SER   385     -21.557  -1.963  -3.523  1.00 10.00      B   
ATOM   4181  N   VAL   386     -22.596  -3.957  -3.605  1.00 10.00      B   
ATOM   4182  HN  VAL   386     -23.435  -4.438  -3.764  1.00 10.00      B   
ATOM   4183  CA  VAL   386     -21.381  -4.715  -3.332  1.00 10.00      B   
ATOM   4184  CB  VAL   386     -21.667  -6.219  -3.137  1.00 10.00      B   
ATOM   4185  CG1 VAL   386     -20.394  -6.970  -2.772  1.00 10.00      B   
ATOM   4186  CG2 VAL   386     -22.736  -6.428  -2.072  1.00 10.00      B   
ATOM   4187  C   VAL   386     -20.390  -4.520  -4.475  1.00 10.00      B   
ATOM   4188  O   VAL   386     -19.193  -4.320  -4.251  1.00 10.00      B   
ATOM   4189  N   SER   387     -20.905  -4.567  -5.700  1.00 10.00      B   
ATOM   4190  HN  SER   387     -21.866  -4.764  -5.806  1.00 10.00      B   
ATOM   4191  CA  SER   387     -20.088  -4.375  -6.889  1.00 10.00      B   
ATOM   4192  CB  SER   387     -20.935  -4.513  -8.160  1.00 10.00      B   
ATOM   4193  OG  SER   387     -21.547  -5.791  -8.234  1.00 10.00      B   
ATOM   4194  HG  SER   387     -22.086  -5.938  -7.432  1.00 10.00      B   
ATOM   4195  C   SER   387     -19.394  -3.016  -6.855  1.00 10.00      B   
ATOM   4196  O   SER   387     -18.177  -2.931  -7.021  1.00 10.00      B   
ATOM   4197  N   TRP   388     -20.169  -1.961  -6.610  1.00 10.00      B   
ATOM   4198  HN  TRP   388     -21.135  -2.098  -6.469  1.00 10.00      B   
ATOM   4199  CA  TRP   388     -19.628  -0.605  -6.554  1.00 10.00      B   
ATOM   4200  CB  TRP   388     -20.748   0.423  -6.369  1.00 10.00      B   
ATOM   4201  CG  TRP   388     -21.748   0.446  -7.486  1.00 10.00      B   
ATOM   4202  CD1 TRP   388     -21.513   0.190  -8.808  1.00 10.00      B   
ATOM   4203  CD2 TRP   388     -23.144   0.747  -7.380  1.00 10.00      B   
ATOM   4204  NE1 TRP   388     -22.676   0.314  -9.527  1.00 10.00      B   
ATOM   4205  HE1 TRP   388     -22.767   0.179 -10.494  1.00 10.00      B   
ATOM   4206  CE2 TRP   388     -23.691   0.653  -8.675  1.00 10.00      B   
ATOM   4207  CE3 TRP   388     -23.985   1.087  -6.315  1.00 10.00      B   
ATOM   4208  CZ2 TRP   388     -25.039   0.883  -8.933  1.00 10.00      B   
ATOM   4209  CZ3 TRP   388     -25.323   1.316  -6.573  1.00 10.00      B   
ATOM   4210  CH2 TRP   388     -25.837   1.213  -7.872  1.00 10.00      B   
ATOM   4211  C   TRP   388     -18.597  -0.465  -5.435  1.00 10.00      B   
ATOM   4212  O   TRP   388     -17.545   0.152  -5.618  1.00 10.00      B   
ATOM   4213  N   MET   389     -18.899  -1.057  -4.282  1.00 10.00      B   
ATOM   4214  HN  MET   389     -19.756  -1.536  -4.200  1.00 10.00      B   
ATOM   4215  CA  MET   389     -18.002  -1.007  -3.128  1.00 10.00      B   
ATOM   4216  CB  MET   389     -18.689  -1.573  -1.883  1.00 10.00      B   
ATOM   4217  CG  MET   389     -19.646  -0.604  -1.212  1.00 10.00      B   
ATOM   4218  SD  MET   389     -20.688  -1.401   0.025  1.00 10.00      B   
ATOM   4219  CE  MET   389     -19.452  -2.108   1.112  1.00 10.00      B   
ATOM   4220  C   MET   389     -16.701  -1.756  -3.402  1.00 10.00      B   
ATOM   4221  O   MET   389     -15.671  -1.478  -2.788  1.00 10.00      B   
ATOM   4222  N   TYR   390     -16.761  -2.710  -4.320  1.00 10.00      B   
ATOM   4223  HN  TYR   390     -17.622  -2.900  -4.751  1.00 10.00      B   
ATOM   4224  CA  TYR   390     -15.593  -3.492  -4.694  1.00 10.00      B   
ATOM   4225  CB  TYR   390     -16.014  -4.872  -5.217  1.00 10.00      B   
ATOM   4226  CG  TYR   390     -14.878  -5.694  -5.787  1.00 10.00      B   
ATOM   4227  CD1 TYR   390     -14.044  -6.438  -4.962  1.00 10.00      B   
ATOM   4228  CD2 TYR   390     -14.639  -5.723  -7.155  1.00 10.00      B   
ATOM   4229  CE1 TYR   390     -13.005  -7.182  -5.486  1.00 10.00      B   
ATOM   4230  CE2 TYR   390     -13.605  -6.465  -7.686  1.00 10.00      B   
ATOM   4231  CZ  TYR   390     -12.790  -7.192  -6.849  1.00 10.00      B   
ATOM   4232  OH  TYR   390     -11.754  -7.930  -7.374  1.00 10.00      B   
ATOM   4233  HH  TYR   390     -11.522  -7.573  -8.250  1.00 10.00      B   
ATOM   4234  C   TYR   390     -14.765  -2.757  -5.746  1.00 10.00      B   
ATOM   4235  O   TYR   390     -13.536  -2.763  -5.695  1.00 10.00      B   
ATOM   4236  N   TYR   391     -15.444  -2.124  -6.699  1.00 10.00      B   
ATOM   4237  HN  TYR   391     -16.428  -2.157  -6.690  1.00 10.00      B   
ATOM   4238  CA  TYR   391     -14.761  -1.388  -7.761  1.00 10.00      B   
ATOM   4239  CB  TYR   391     -15.751  -0.874  -8.810  1.00 10.00      B   
ATOM   4240  CG  TYR   391     -16.523  -1.967  -9.520  1.00 10.00      B   
ATOM   4241  CD1 TYR   391     -17.853  -1.783  -9.874  1.00 10.00      B   
ATOM   4242  CD2 TYR   391     -15.926  -3.186  -9.831  1.00 10.00      B   
ATOM   4243  CE1 TYR   391     -18.567  -2.777 -10.514  1.00 10.00      B   
ATOM   4244  CE2 TYR   391     -16.632  -4.184 -10.473  1.00 10.00      B   
ATOM   4245  CZ  TYR   391     -17.951  -3.975 -10.811  1.00 10.00      B   
ATOM   4246  OH  TYR   391     -18.657  -4.969 -11.445  1.00 10.00      B   
ATOM   4247  HH  TYR   391     -18.301  -5.825 -11.187  1.00 10.00      B   
ATOM   4248  C   TYR   391     -13.937  -0.240  -7.191  1.00 10.00      B   
ATOM   4249  O   TYR   391     -12.762  -0.081  -7.526  1.00 10.00      B   
ATOM   4250  N   ALA   392     -14.555   0.548  -6.313  1.00 10.00      B   
ATOM   4251  HN  ALA   392     -15.496   0.372  -6.088  1.00 10.00      B   
ATOM   4252  CA  ALA   392     -13.871   1.675  -5.685  1.00 10.00      B   
ATOM   4253  CB  ALA   392     -14.843   2.479  -4.836  1.00 10.00      B   
ATOM   4254  C   ALA   392     -12.708   1.171  -4.836  1.00 10.00      B   
ATOM   4255  O   ALA   392     -11.650   1.800  -4.767  1.00 10.00      B   
ATOM   4256  N   ASP   393     -12.911   0.016  -4.211  1.00 10.00      B   
ATOM   4257  HN  ASP   393     -13.775  -0.436  -4.317  1.00 10.00      B   
ATOM   4258  CA  ASP   393     -11.891  -0.602  -3.374  1.00 10.00      B   
ATOM   4259  CB  ASP   393     -12.472  -1.850  -2.700  1.00 10.00      B   
ATOM   4260  CG  ASP   393     -11.571  -2.449  -1.639  1.00 10.00      B   
ATOM   4261  OD1 ASP   393     -10.987  -1.687  -0.840  1.00 10.00      B   
ATOM   4262  OD2 ASP   393     -11.465  -3.695  -1.583  1.00 10.00      B   
ATOM   4263  C   ASP   393     -10.672  -0.971  -4.217  1.00 10.00      B   
ATOM   4264  O   ASP   393      -9.529  -0.816  -3.786  1.00 10.00      B   
ATOM   4265  N   ARG   394     -10.927  -1.429  -5.437  1.00 10.00      B   
ATOM   4266  HN  ARG   394     -11.863  -1.511  -5.729  1.00 10.00      B   
ATOM   4267  CA  ARG   394      -9.860  -1.814  -6.355  1.00 10.00      B   
ATOM   4268  CB  ARG   394     -10.408  -2.670  -7.493  1.00 10.00      B   
ATOM   4269  CG  ARG   394     -10.782  -4.080  -7.078  1.00 10.00      B   
ATOM   4270  CD  ARG   394      -9.776  -5.094  -7.595  1.00 10.00      B   
ATOM   4271  NE  ARG   394      -8.521  -5.080  -6.844  1.00 10.00      B   
ATOM   4272  HE  ARG   394      -8.527  -4.649  -5.959  1.00 10.00      B   
ATOM   4273  CZ  ARG   394      -7.383  -5.614  -7.291  1.00 10.00      B   
ATOM   4274  NH1 ARG   394      -7.339  -6.197  -8.487  1.00 10.00      B   
ATOM   4275 HH11 ARG   394      -6.449  -6.617  -8.835  1.00 10.00      B   
ATOM   4276 HH12 ARG   394      -8.200  -6.234  -9.089  1.00 10.00      B   
ATOM   4277  NH2 ARG   394      -6.289  -5.567  -6.540  1.00 10.00      B   
ATOM   4278 HH21 ARG   394      -6.315  -5.114  -5.598  1.00 10.00      B   
ATOM   4279 HH22 ARG   394      -5.396  -5.981  -6.886  1.00 10.00      B   
ATOM   4280  C   ARG   394      -9.150  -0.589  -6.917  1.00 10.00      B   
ATOM   4281  O   ARG   394      -7.941  -0.606  -7.128  1.00 10.00      B   
ATOM   4282  N   LEU   395      -9.903   0.480  -7.149  1.00 10.00      B   
ATOM   4283  HN  LEU   395     -10.869   0.437  -6.969  1.00 10.00      B   
ATOM   4284  CA  LEU   395      -9.327   1.713  -7.676  1.00 10.00      B   
ATOM   4285  CB  LEU   395     -10.426   2.694  -8.093  1.00 10.00      B   
ATOM   4286  CG  LEU   395     -11.285   2.280  -9.292  1.00 10.00      B   
ATOM   4287  CD1 LEU   395     -12.381   3.304  -9.541  1.00 10.00      B   
ATOM   4288  CD2 LEU   395     -10.427   2.098 -10.536  1.00 10.00      B   
ATOM   4289  C   LEU   395      -8.402   2.355  -6.646  1.00 10.00      B   
ATOM   4290  O   LEU   395      -7.452   3.056  -6.994  1.00 10.00      B   
ATOM   4291  N   MET   396      -8.685   2.095  -5.376  1.00 10.00      B   
ATOM   4292  HN  MET   396      -9.462   1.533  -5.170  1.00 10.00      B   
ATOM   4293  CA  MET   396      -7.889   2.628  -4.276  1.00 10.00      B   
ATOM   4294  CB  MET   396      -8.723   2.625  -2.986  1.00 10.00      B   
ATOM   4295  CG  MET   396      -8.024   3.204  -1.765  1.00 10.00      B   
ATOM   4296  SD  MET   396      -7.429   4.887  -2.022  1.00 10.00      B   
ATOM   4297  CE  MET   396      -8.962   5.737  -2.386  1.00 10.00      B   
ATOM   4298  C   MET   396      -6.609   1.811  -4.086  1.00 10.00      B   
ATOM   4299  O   MET   396      -5.670   2.249  -3.418  1.00 10.00      B   
ATOM   4300  N   GLU   397      -6.572   0.636  -4.700  1.00 10.00      B   
ATOM   4301  HN  GLU   397      -7.343   0.364  -5.248  1.00 10.00      B   
ATOM   4302  CA  GLU   397      -5.425  -0.266  -4.600  1.00 10.00      B   
ATOM   4303  CB  GLU   397      -5.733  -1.573  -5.335  1.00 10.00      B   
ATOM   4304  CG  GLU   397      -4.617  -2.601  -5.311  1.00 10.00      B   
ATOM   4305  CD  GLU   397      -4.579  -3.387  -4.020  1.00 10.00      B   
ATOM   4306  OE1 GLU   397      -5.211  -4.462  -3.957  1.00 10.00      B   
ATOM   4307  OE2 GLU   397      -3.917  -2.936  -3.061  1.00 10.00      B   
ATOM   4308  C   GLU   397      -4.158   0.368  -5.170  1.00 10.00      B   
ATOM   4309  O   GLU   397      -3.089   0.286  -4.564  1.00 10.00      B   
ATOM   4310  N   PHE   398      -4.293   1.012  -6.327  1.00 10.00      B   
ATOM   4311  HN  PHE   398      -5.180   1.058  -6.744  1.00 10.00      B   
ATOM   4312  CA  PHE   398      -3.157   1.650  -6.993  1.00 10.00      B   
ATOM   4313  CB  PHE   398      -3.555   2.232  -8.358  1.00 10.00      B   
ATOM   4314  CG  PHE   398      -2.397   2.474  -9.287  1.00 10.00      B   
ATOM   4315  CD1 PHE   398      -1.894   1.447 -10.068  1.00 10.00      B   
ATOM   4316  CD2 PHE   398      -1.814   3.726  -9.382  1.00 10.00      B   
ATOM   4317  CE1 PHE   398      -0.831   1.663 -10.925  1.00 10.00      B   
ATOM   4318  CE2 PHE   398      -0.750   3.950 -10.237  1.00 10.00      B   
ATOM   4319  CZ  PHE   398      -0.258   2.916 -11.009  1.00 10.00      B   
ATOM   4320  C   PHE   398      -2.447   2.688  -6.106  1.00 10.00      B   
ATOM   4321  O   PHE   398      -1.262   2.530  -5.811  1.00 10.00      B   
ATOM   4322  N   PRO   399      -3.147   3.754  -5.655  1.00 10.00      B   
ATOM   4323  CA  PRO   399      -2.536   4.788  -4.806  1.00 10.00      B   
ATOM   4324  CB  PRO   399      -3.692   5.752  -4.514  1.00 10.00      B   
ATOM   4325  CG  PRO   399      -4.665   5.514  -5.613  1.00 10.00      B   
ATOM   4326  CD  PRO   399      -4.563   4.053  -5.935  1.00 10.00      B   
ATOM   4327  C   PRO   399      -1.976   4.221  -3.502  1.00 10.00      B   
ATOM   4328  O   PRO   399      -0.885   4.594  -3.072  1.00 10.00      B   
ATOM   4329  N   SER   400      -2.717   3.303  -2.889  1.00 10.00      B   
ATOM   4330  HN  SER   400      -3.566   3.022  -3.298  1.00 10.00      B   
ATOM   4331  CA  SER   400      -2.299   2.696  -1.632  1.00 10.00      B   
ATOM   4332  CB  SER   400      -3.403   1.788  -1.094  1.00 10.00      B   
ATOM   4333  OG  SER   400      -4.631   2.493  -0.996  1.00 10.00      B   
ATOM   4334  HG  SER   400      -5.086   2.463  -1.853  1.00 10.00      B   
ATOM   4335  C   SER   400      -0.996   1.914  -1.794  1.00 10.00      B   
ATOM   4336  O   SER   400      -0.097   2.010  -0.955  1.00 10.00      B   
ATOM   4337  N   GLY   401      -0.898   1.157  -2.882  1.00 10.00      B   
ATOM   4338  HN  GLY   401      -1.649   1.125  -3.515  1.00 10.00      B   
ATOM   4339  CA  GLY   401       0.293   0.373  -3.137  1.00 10.00      B   
ATOM   4340  C   GLY   401       1.509   1.235  -3.398  1.00 10.00      B   
ATOM   4341  O   GLY   401       2.562   1.027  -2.797  1.00 10.00      B   
ATOM   4342  N   VAL   402       1.358   2.213  -4.285  1.00 10.00      B   
ATOM   4343  HN  VAL   402       0.486   2.330  -4.724  1.00 10.00      B   
ATOM   4344  CA  VAL   402       2.456   3.114  -4.631  1.00 10.00      B   
ATOM   4345  CB  VAL   402       2.057   4.111  -5.741  1.00 10.00      B   
ATOM   4346  CG1 VAL   402       3.203   5.067  -6.056  1.00 10.00      B   
ATOM   4347  CG2 VAL   402       1.630   3.364  -6.995  1.00 10.00      B   
ATOM   4348  C   VAL   402       2.961   3.879  -3.409  1.00 10.00      B   
ATOM   4349  O   VAL   402       4.166   3.927  -3.153  1.00 10.00      B   
ATOM   4350  N   LEU   403       2.040   4.465  -2.650  1.00 10.00      B   
ATOM   4351  HN  LEU   403       1.090   4.390  -2.899  1.00 10.00      B   
ATOM   4352  CA  LEU   403       2.410   5.224  -1.460  1.00 10.00      B   
ATOM   4353  CB  LEU   403       1.196   5.931  -0.856  1.00 10.00      B   
ATOM   4354  CG  LEU   403       0.597   7.063  -1.694  1.00 10.00      B   
ATOM   4355  CD1 LEU   403      -0.574   7.706  -0.967  1.00 10.00      B   
ATOM   4356  CD2 LEU   403       1.657   8.100  -2.035  1.00 10.00      B   
ATOM   4357  C   LEU   403       3.083   4.336  -0.420  1.00 10.00      B   
ATOM   4358  O   LEU   403       4.063   4.740   0.211  1.00 10.00      B   
ATOM   4359  N   GLY   404       2.560   3.123  -0.260  1.00 10.00      B   
ATOM   4360  HN  GLY   404       1.780   2.862  -0.797  1.00 10.00      B   
ATOM   4361  CA  GLY   404       3.119   2.187   0.698  1.00 10.00      B   
ATOM   4362  C   GLY   404       4.547   1.815   0.352  1.00 10.00      B   
ATOM   4363  O   GLY   404       5.429   1.821   1.216  1.00 10.00      B   
ATOM   4364  N   VAL   405       4.776   1.500  -0.920  1.00 10.00      B   
ATOM   4365  HN  VAL   405       4.025   1.503  -1.554  1.00 10.00      B   
ATOM   4366  CA  VAL   405       6.104   1.137  -1.395  1.00 10.00      B   
ATOM   4367  CB  VAL   405       6.080   0.668  -2.870  1.00 10.00      B   
ATOM   4368  CG1 VAL   405       7.490   0.456  -3.407  1.00 10.00      B   
ATOM   4369  CG2 VAL   405       5.265  -0.610  -3.010  1.00 10.00      B   
ATOM   4370  C   VAL   405       7.060   2.317  -1.248  1.00 10.00      B   
ATOM   4371  O   VAL   405       8.200   2.149  -0.820  1.00 10.00      B   
ATOM   4372  N   ALA   406       6.581   3.511  -1.588  1.00 10.00      B   
ATOM   4373  HN  ALA   406       5.657   3.577  -1.919  1.00 10.00      B   
ATOM   4374  CA  ALA   406       7.387   4.722  -1.494  1.00 10.00      B   
ATOM   4375  CB  ALA   406       6.596   5.933  -1.964  1.00 10.00      B   
ATOM   4376  C   ALA   406       7.901   4.934  -0.073  1.00 10.00      B   
ATOM   4377  O   ALA   406       9.107   5.023   0.154  1.00 10.00      B   
ATOM   4378  N   LEU   407       6.987   4.991   0.887  1.00 10.00      B   
ATOM   4379  HN  LEU   407       6.035   4.895   0.653  1.00 10.00      B   
ATOM   4380  CA  LEU   407       7.361   5.193   2.282  1.00 10.00      B   
ATOM   4381  CB  LEU   407       6.110   5.352   3.151  1.00 10.00      B   
ATOM   4382  CG  LEU   407       5.215   6.551   2.825  1.00 10.00      B   
ATOM   4383  CD1 LEU   407       3.926   6.493   3.630  1.00 10.00      B   
ATOM   4384  CD2 LEU   407       5.953   7.856   3.083  1.00 10.00      B   
ATOM   4385  C   LEU   407       8.220   4.039   2.790  1.00 10.00      B   
ATOM   4386  O   LEU   407       9.147   4.235   3.582  1.00 10.00      B   
ATOM   4387  N   GLY   408       7.927   2.842   2.297  1.00 10.00      B   
ATOM   4388  HN  GLY   408       7.196   2.759   1.645  1.00 10.00      B   
ATOM   4389  CA  GLY   408       8.660   1.658   2.705  1.00 10.00      B   
ATOM   4390  C   GLY   408      10.055   1.573   2.104  1.00 10.00      B   
ATOM   4391  O   GLY   408      10.877   0.772   2.548  1.00 10.00      B   
ATOM   4392  N   THR   409      10.333   2.386   1.097  1.00 10.00      B   
ATOM   4393  HN  THR   409       9.644   3.002   0.767  1.00 10.00      B   
ATOM   4394  CA  THR   409      11.641   2.368   0.457  1.00 10.00      B   
ATOM   4395  CB  THR   409      11.522   2.237  -1.078  1.00 10.00      B   
ATOM   4396  OG1 THR   409      10.533   3.149  -1.569  1.00 10.00      B   
ATOM   4397  HG1 THR   409       9.652   2.792  -1.385  1.00 10.00      B   
ATOM   4398  CG2 THR   409      11.125   0.822  -1.466  1.00 10.00      B   
ATOM   4399  C   THR   409      12.461   3.608   0.801  1.00 10.00      B   
ATOM   4400  O   THR   409      13.639   3.698   0.447  1.00 10.00      B   
ATOM   4401  N   ILE   410      11.850   4.553   1.505  1.00 10.00      B   
ATOM   4402  HN  ILE   410      10.919   4.425   1.776  1.00 10.00      B   
ATOM   4403  CA  ILE   410      12.538   5.788   1.861  1.00 10.00      B   
ATOM   4404  CB  ILE   410      11.817   7.025   1.272  1.00 10.00      B   
ATOM   4405  CG1 ILE   410      11.664   6.889  -0.247  1.00 10.00      B   
ATOM   4406  CG2 ILE   410      12.565   8.308   1.615  1.00 10.00      B   
ATOM   4407  CD1 ILE   410      10.737   7.916  -0.865  1.00 10.00      B   
ATOM   4408  C   ILE   410      12.700   5.971   3.373  1.00 10.00      B   
ATOM   4409  O   ILE   410      13.751   6.415   3.835  1.00 10.00      B   
ATOM   4410  N   LEU   411      11.677   5.621   4.145  1.00 10.00      B   
ATOM   4411  HN  LEU   411      10.873   5.233   3.740  1.00 10.00      B   
ATOM   4412  CA  LEU   411      11.734   5.817   5.593  1.00 10.00      B   
ATOM   4413  CB  LEU   411      10.622   6.770   6.037  1.00 10.00      B   
ATOM   4414  CG  LEU   411      10.661   8.173   5.427  1.00 10.00      B   
ATOM   4415  CD1 LEU   411       9.267   8.780   5.394  1.00 10.00      B   
ATOM   4416  CD2 LEU   411      11.618   9.066   6.202  1.00 10.00      B   
ATOM   4417  C   LEU   411      11.681   4.524   6.407  1.00 10.00      B   
ATOM   4418  O   LEU   411      12.200   4.477   7.523  1.00 10.00      B   
ATOM   4419  N   LEU   412      11.053   3.485   5.865  1.00 10.00      B   
ATOM   4420  HN  LEU   412      10.656   3.579   4.974  1.00 10.00      B   
ATOM   4421  CA  LEU   412      10.927   2.206   6.575  1.00 10.00      B   
ATOM   4422  CB  LEU   412      10.201   1.149   5.735  1.00 10.00      B   
ATOM   4423  CG  LEU   412      10.024  -0.232   6.377  1.00 10.00      B   
ATOM   4424  CD1 LEU   412       9.088  -0.156   7.575  1.00 10.00      B   
ATOM   4425  CD2 LEU   412       9.510  -1.238   5.356  1.00 10.00      B   
ATOM   4426  C   LEU   412      12.256   1.674   7.146  1.00 10.00      B   
ATOM   4427  O   LEU   412      12.363   1.470   8.358  1.00 10.00      B   
ATOM   4428  N   PRO   413      13.289   1.451   6.307  1.00 10.00      B   
ATOM   4429  CA  PRO   413      14.586   0.940   6.779  1.00 10.00      B   
ATOM   4430  CB  PRO   413      15.396   0.749   5.489  1.00 10.00      B   
ATOM   4431  CG  PRO   413      14.381   0.728   4.401  1.00 10.00      B   
ATOM   4432  CD  PRO   413      13.293   1.654   4.849  1.00 10.00      B   
ATOM   4433  C   PRO   413      15.291   1.931   7.703  1.00 10.00      B   
ATOM   4434  O   PRO   413      16.038   1.541   8.598  1.00 10.00      B   
ATOM   4435  N   SER   414      15.040   3.212   7.488  1.00 10.00      B   
ATOM   4436  HN  SER   414      14.430   3.465   6.763  1.00 10.00      B   
ATOM   4437  CA  SER   414      15.653   4.257   8.291  1.00 10.00      B   
ATOM   4438  CB  SER   414      15.365   5.612   7.655  1.00 10.00      B   
ATOM   4439  OG  SER   414      15.237   5.474   6.250  1.00 10.00      B   
ATOM   4440  HG  SER   414      15.875   6.051   5.816  1.00 10.00      B   
ATOM   4441  C   SER   414      15.140   4.229   9.729  1.00 10.00      B   
ATOM   4442  O   SER   414      15.924   4.231  10.678  1.00 10.00      B   
ATOM   4443  N   LEU   415      13.822   4.185   9.884  1.00 10.00      B   
ATOM   4444  HN  LEU   415      13.245   4.174   9.086  1.00 10.00      B   
ATOM   4445  CA  LEU   415      13.204   4.162  11.204  1.00 10.00      B   
ATOM   4446  CB  LEU   415      11.686   4.317  11.086  1.00 10.00      B   
ATOM   4447  CG  LEU   415      11.187   5.606  10.426  1.00 10.00      B   
ATOM   4448  CD1 LEU   415       9.678   5.569  10.255  1.00 10.00      B   
ATOM   4449  CD2 LEU   415      11.600   6.825  11.234  1.00 10.00      B   
ATOM   4450  C   LEU   415      13.548   2.879  11.953  1.00 10.00      B   
ATOM   4451  O   LEU   415      13.875   2.908  13.141  1.00 10.00      B   
ATOM   4452  N   SER   416      13.505   1.760  11.241  1.00 10.00      B   
ATOM   4453  HN  SER   416      13.262   1.809  10.293  1.00 10.00      B   
ATOM   4454  CA  SER   416      13.800   0.461  11.829  1.00 10.00      B   
ATOM   4455  CB  SER   416      13.515  -0.650  10.819  1.00 10.00      B   
ATOM   4456  OG  SER   416      12.227  -0.487  10.243  1.00 10.00      B   
ATOM   4457  HG  SER   416      12.285   0.115   9.488  1.00 10.00      B   
ATOM   4458  C   SER   416      15.243   0.375  12.330  1.00 10.00      B   
ATOM   4459  O   SER   416      15.535  -0.346  13.284  1.00 10.00      B   
ATOM   4460  N   LYS   417      16.136   1.120  11.692  1.00 10.00      B   
ATOM   4461  HN  LYS   417      15.845   1.679  10.941  1.00 10.00      B   
ATOM   4462  CA  LYS   417      17.542   1.123  12.077  1.00 10.00      B   
ATOM   4463  CB  LYS   417      18.417   1.474  10.872  1.00 10.00      B   
ATOM   4464  CG  LYS   417      19.905   1.540  11.173  1.00 10.00      B   
ATOM   4465  CD  LYS   417      20.674   2.133  10.008  1.00 10.00      B   
ATOM   4466  CE  LYS   417      22.167   2.162  10.288  1.00 10.00      B   
ATOM   4467  NZ  LYS   417      22.940   2.687   9.132  1.00 10.00      B   
ATOM   4468  HZ1 LYS   417      22.632   3.654   8.903  1.00 10.00      B   
ATOM   4469  HZ2 LYS   417      22.793   2.082   8.299  1.00 10.00      B   
ATOM   4470  HZ3 LYS   417      23.954   2.703   9.356  1.00 10.00      B   
ATOM   4471  C   LYS   417      17.795   2.108  13.215  1.00 10.00      B   
ATOM   4472  O   LYS   417      18.441   1.772  14.209  1.00 10.00      B   
ATOM   4473  N   SER   418      17.261   3.317  13.072  1.00 10.00      B   
ATOM   4474  HN  SER   418      16.742   3.516  12.262  1.00 10.00      B   
ATOM   4475  CA  SER   418      17.435   4.365  14.073  1.00 10.00      B   
ATOM   4476  CB  SER   418      16.824   5.677  13.581  1.00 10.00      B   
ATOM   4477  OG  SER   418      17.247   5.957  12.256  1.00 10.00      B   
ATOM   4478  HG  SER   418      16.659   5.513  11.631  1.00 10.00      B   
ATOM   4479  C   SER   418      16.852   3.975  15.431  1.00 10.00      B   
ATOM   4480  O   SER   418      17.355   4.391  16.471  1.00 10.00      B   
ATOM   4481  N   PHE   419      15.803   3.165  15.424  1.00 10.00      B   
ATOM   4482  HN  PHE   419      15.432   2.863  14.567  1.00 10.00      B   
ATOM   4483  CA  PHE   419      15.178   2.731  16.668  1.00 10.00      B   
ATOM   4484  CB  PHE   419      13.682   2.483  16.463  1.00 10.00      B   
ATOM   4485  CG  PHE   419      12.851   2.744  17.688  1.00 10.00      B   
ATOM   4486  CD1 PHE   419      12.901   3.970  18.330  1.00 10.00      B   
ATOM   4487  CD2 PHE   419      12.017   1.763  18.196  1.00 10.00      B   
ATOM   4488  CE1 PHE   419      12.136   4.214  19.455  1.00 10.00      B   
ATOM   4489  CE2 PHE   419      11.248   1.997  19.322  1.00 10.00      B   
ATOM   4490  CZ  PHE   419      11.308   3.225  19.953  1.00 10.00      B   
ATOM   4491  C   PHE   419      15.861   1.478  17.215  1.00 10.00      B   
ATOM   4492  O   PHE   419      15.447   0.920  18.231  1.00 10.00      B   
ATOM   4493  N   ALA   420      16.915   1.045  16.538  1.00 10.00      B   
ATOM   4494  HN  ALA   420      17.202   1.533  15.738  1.00 10.00      B   
ATOM   4495  CA  ALA   420      17.654  -0.140  16.954  1.00 10.00      B   
ATOM   4496  CB  ALA   420      17.693  -1.168  15.832  1.00 10.00      B   
ATOM   4497  C   ALA   420      19.067   0.215  17.410  1.00 10.00      B   
ATOM   4498  O   ALA   420      19.515  -0.223  18.469  1.00 10.00      B   
ATOM   4499  N   SER   421      19.768   1.012  16.610  1.00 10.00      B   
ATOM   4500  HN  SER   421      19.365   1.335  15.773  1.00 10.00      B   
ATOM   4501  CA  SER   421      21.132   1.409  16.940  1.00 10.00      B   
ATOM   4502  CB  SER   421      22.071   1.086  15.776  1.00 10.00      B   
ATOM   4503  OG  SER   421      21.341   0.727  14.610  1.00 10.00      B   
ATOM   4504  HG  SER   421      20.817  -0.062  14.793  1.00 10.00      B   
ATOM   4505  C   SER   421      21.230   2.889  17.309  1.00 10.00      B   
ATOM   4506  O   SER   421      22.318   3.404  17.569  1.00 10.00      B   
ATOM   4507  N   GLY   422      20.096   3.568  17.341  1.00 10.00      B   
ATOM   4508  HN  GLY   422      19.253   3.110  17.144  1.00 10.00      B   
ATOM   4509  CA  GLY   422      20.091   4.978  17.675  1.00 10.00      B   
ATOM   4510  C   GLY   422      19.359   5.263  18.970  1.00 10.00      B   
ATOM   4511  O   GLY   422      19.128   4.359  19.776  1.00 10.00      B   
ATOM   4512  N   ASN   423      18.983   6.519  19.163  1.00 10.00      B   
ATOM   4513  HN  ASN   423      19.172   7.184  18.469  1.00 10.00      B   
ATOM   4514  CA  ASN   423      18.278   6.937  20.367  1.00 10.00      B   
ATOM   4515  CB  ASN   423      19.166   7.848  21.229  1.00 10.00      B   
ATOM   4516  CG  ASN   423      19.714   9.051  20.477  1.00 10.00      B   
ATOM   4517  OD1 ASN   423      19.078   9.583  19.570  1.00 10.00      B   
ATOM   4518  ND2 ASN   423      20.906   9.489  20.844  1.00 10.00      B   
ATOM   4519 HD21 ASN   423      21.373   9.022  21.568  1.00 10.00      B   
ATOM   4520 HD22 ASN   423      21.275  10.269  20.376  1.00 10.00      B   
ATOM   4521  C   ASN   423      16.969   7.635  20.008  1.00 10.00      B   
ATOM   4522  O   ASN   423      16.644   7.782  18.829  1.00 10.00      B   
ATOM   4523  N   HIS   424      16.226   8.068  21.022  1.00 10.00      B   
ATOM   4524  HN  HIS   424      16.547   7.938  21.941  1.00 10.00      B   
ATOM   4525  CA  HIS   424      14.949   8.742  20.803  1.00 10.00      B   
ATOM   4526  CB  HIS   424      14.193   8.926  22.123  1.00 10.00      B   
ATOM   4527  CG  HIS   424      13.374   7.744  22.538  1.00 10.00      B   
ATOM   4528  ND1 HIS   424      12.087   7.528  22.096  1.00 10.00      B   
ATOM   4529  HD1 HIS   424      11.591   8.103  21.468  1.00 10.00      B   
ATOM   4530  CD2 HIS   424      13.659   6.715  23.371  1.00 10.00      B   
ATOM   4531  CE1 HIS   424      11.617   6.421  22.640  1.00 10.00      B   
ATOM   4532  NE2 HIS   424      12.549   5.910  23.414  1.00 10.00      B   
ATOM   4533  HE2 HIS   424      12.460   5.084  23.943  1.00 10.00      B   
ATOM   4534  C   HIS   424      15.156  10.097  20.142  1.00 10.00      B   
ATOM   4535  O   HIS   424      14.372  10.501  19.287  1.00 10.00      B   
ATOM   4536  N   ASP   425      16.228  10.778  20.531  1.00 10.00      B   
ATOM   4537  HN  ASP   425      16.829  10.377  21.196  1.00 10.00      B   
ATOM   4538  CA  ASP   425      16.547  12.102  19.999  1.00 10.00      B   
ATOM   4539  CB  ASP   425      17.856  12.617  20.600  1.00 10.00      B   
ATOM   4540  CG  ASP   425      17.667  13.881  21.411  1.00 10.00      B   
ATOM   4541  OD1 ASP   425      16.688  13.963  22.187  1.00 10.00      B   
ATOM   4542  OD2 ASP   425      18.502  14.798  21.288  1.00 10.00      B   
ATOM   4543  C   ASP   425      16.643  12.092  18.479  1.00 10.00      B   
ATOM   4544  O   ASP   425      16.001  12.899  17.799  1.00 10.00      B   
ATOM   4545  N   GLU   426      17.442  11.173  17.954  1.00 10.00      B   
ATOM   4546  HN  GLU   426      17.930  10.564  18.556  1.00 10.00      B   
ATOM   4547  CA  GLU   426      17.628  11.048  16.512  1.00 10.00      B   
ATOM   4548  CB  GLU   426      18.851  10.177  16.187  1.00 10.00      B   
ATOM   4549  CG  GLU   426      19.230  10.139  14.709  1.00 10.00      B   
ATOM   4550  CD  GLU   426      19.496  11.516  14.124  1.00 10.00      B   
ATOM   4551  OE1 GLU   426      19.730  12.467  14.901  1.00 10.00      B   
ATOM   4552  OE2 GLU   426      19.477  11.654  12.882  1.00 10.00      B   
ATOM   4553  C   GLU   426      16.380  10.489  15.840  1.00 10.00      B   
ATOM   4554  O   GLU   426      15.998  10.933  14.755  1.00 10.00      B   
ATOM   4555  N   TYR   427      15.734   9.529  16.497  1.00 10.00      B   
ATOM   4556  HN  TYR   427      16.076   9.227  17.366  1.00 10.00      B   
ATOM   4557  CA  TYR   427      14.528   8.916  15.954  1.00 10.00      B   
ATOM   4558  CB  TYR   427      14.045   7.764  16.841  1.00 10.00      B   
ATOM   4559  CG  TYR   427      12.874   7.003  16.258  1.00 10.00      B   
ATOM   4560  CD1 TYR   427      13.055   6.106  15.215  1.00 10.00      B   
ATOM   4561  CD2 TYR   427      11.587   7.189  16.745  1.00 10.00      B   
ATOM   4562  CE1 TYR   427      11.990   5.417  14.670  1.00 10.00      B   
ATOM   4563  CE2 TYR   427      10.514   6.501  16.209  1.00 10.00      B   
ATOM   4564  CZ  TYR   427      10.721   5.618  15.172  1.00 10.00      B   
ATOM   4565  OH  TYR   427       9.655   4.937  14.626  1.00 10.00      B   
ATOM   4566  HH  TYR   427       8.970   5.567  14.378  1.00 10.00      B   
ATOM   4567  C   TYR   427      13.425   9.953  15.773  1.00 10.00      B   
ATOM   4568  O   TYR   427      12.701   9.932  14.779  1.00 10.00      B   
ATOM   4569  N   ASN   428      13.318  10.863  16.738  1.00 10.00      B   
ATOM   4570  HN  ASN   428      13.926  10.810  17.510  1.00 10.00      B   
ATOM   4571  CA  ASN   428      12.317  11.925  16.698  1.00 10.00      B   
ATOM   4572  CB  ASN   428      12.476  12.860  17.902  1.00 10.00      B   
ATOM   4573  CG  ASN   428      11.820  12.335  19.162  1.00 10.00      B   
ATOM   4574  OD1 ASN   428      10.807  11.641  19.111  1.00 10.00      B   
ATOM   4575  ND2 ASN   428      12.397  12.658  20.306  1.00 10.00      B   
ATOM   4576 HD21 ASN   428      13.208  13.206  20.281  1.00 10.00      B   
ATOM   4577 HD22 ASN   428      11.984  12.343  21.134  1.00 10.00      B   
ATOM   4578  C   ASN   428      12.437  12.735  15.416  1.00 10.00      B   
ATOM   4579  O   ASN   428      11.437  13.066  14.783  1.00 10.00      B   
ATOM   4580  N   ARG   429      13.673  13.023  15.027  1.00 10.00      B   
ATOM   4581  HN  ARG   429      14.427  12.693  15.561  1.00 10.00      B   
ATOM   4582  CA  ARG   429      13.941  13.800  13.824  1.00 10.00      B   
ATOM   4583  CB  ARG   429      15.438  14.091  13.700  1.00 10.00      B   
ATOM   4584  CG  ARG   429      15.972  15.007  14.787  1.00 10.00      B   
ATOM   4585  CD  ARG   429      17.487  14.974  14.854  1.00 10.00      B   
ATOM   4586  NE  ARG   429      17.985  15.884  15.878  1.00 10.00      B   
ATOM   4587  HE  ARG   429      17.567  16.772  15.924  1.00 10.00      B   
ATOM   4588  CZ  ARG   429      18.957  15.587  16.740  1.00 10.00      B   
ATOM   4589  NH1 ARG   429      19.553  14.399  16.716  1.00 10.00      B   
ATOM   4590 HH11 ARG   429      19.273  13.673  16.007  1.00 10.00      B   
ATOM   4591 HH12 ARG   429      20.310  14.182  17.399  1.00 10.00      B   
ATOM   4592  NH2 ARG   429      19.336  16.487  17.634  1.00 10.00      B   
ATOM   4593 HH21 ARG   429      20.096  16.261  18.311  1.00 10.00      B   
ATOM   4594 HH22 ARG   429      18.879  17.423  17.663  1.00 10.00      B   
ATOM   4595  C   ARG   429      13.434  13.090  12.576  1.00 10.00      B   
ATOM   4596  O   ARG   429      12.718  13.681  11.763  1.00 10.00      B   
ATOM   4597  N   LEU   430      13.793  11.820  12.437  1.00 10.00      B   
ATOM   4598  HN  LEU   430      14.349  11.403  13.129  1.00 10.00      B   
ATOM   4599  CA  LEU   430      13.382  11.029  11.281  1.00 10.00      B   
ATOM   4600  CB  LEU   430      14.152   9.707  11.215  1.00 10.00      B   
ATOM   4601  CG  LEU   430      15.516   9.745  10.516  1.00 10.00      B   
ATOM   4602  CD1 LEU   430      16.557  10.429  11.387  1.00 10.00      B   
ATOM   4603  CD2 LEU   430      15.964   8.343  10.144  1.00 10.00      B   
ATOM   4604  C   LEU   430      11.881  10.763  11.291  1.00 10.00      B   
ATOM   4605  O   LEU   430      11.225  10.817  10.250  1.00 10.00      B   
ATOM   4606  N   MET   431      11.340  10.482  12.471  1.00 10.00      B   
ATOM   4607  HN  MET   431      11.916  10.455  13.271  1.00 10.00      B   
ATOM   4608  CA  MET   431       9.914  10.206  12.615  1.00 10.00      B   
ATOM   4609  CB  MET   431       9.594   9.767  14.045  1.00 10.00      B   
ATOM   4610  CG  MET   431       8.196   9.196  14.243  1.00 10.00      B   
ATOM   4611  SD  MET   431       7.991   7.554  13.518  1.00 10.00      B   
ATOM   4612  CE  MET   431       7.333   7.968  11.902  1.00 10.00      B   
ATOM   4613  C   MET   431       9.085  11.430  12.239  1.00 10.00      B   
ATOM   4614  O   MET   431       8.117  11.326  11.482  1.00 10.00      B   
ATOM   4615  N   ASP   432       9.484  12.588  12.760  1.00 10.00      B   
ATOM   4616  HN  ASP   432      10.268  12.603  13.355  1.00 10.00      B   
ATOM   4617  CA  ASP   432       8.788  13.841  12.479  1.00 10.00      B   
ATOM   4618  CB  ASP   432       9.415  14.986  13.279  1.00 10.00      B   
ATOM   4619  CG  ASP   432       8.722  16.317  13.063  1.00 10.00      B   
ATOM   4620  OD1 ASP   432       7.770  16.624  13.815  1.00 10.00      B   
ATOM   4621  OD2 ASP   432       9.141  17.073  12.157  1.00 10.00      B   
ATOM   4622  C   ASP   432       8.843  14.155  10.991  1.00 10.00      B   
ATOM   4623  O   ASP   432       7.843  14.555  10.391  1.00 10.00      B   
ATOM   4624  N   TRP   433      10.016  13.952  10.401  1.00 10.00      B   
ATOM   4625  HN  TRP   433      10.769  13.622  10.940  1.00 10.00      B   
ATOM   4626  CA  TRP   433      10.217  14.199   8.981  1.00 10.00      B   
ATOM   4627  CB  TRP   433      11.693  14.013   8.617  1.00 10.00      B   
ATOM   4628  CG  TRP   433      12.033  14.444   7.224  1.00 10.00      B   
ATOM   4629  CD1 TRP   433      12.468  13.648   6.205  1.00 10.00      B   
ATOM   4630  CD2 TRP   433      11.966  15.774   6.696  1.00 10.00      B   
ATOM   4631  NE1 TRP   433      12.680  14.400   5.076  1.00 10.00      B   
ATOM   4632  HE1 TRP   433      12.994  14.054   4.211  1.00 10.00      B   
ATOM   4633  CE2 TRP   433      12.376  15.709   5.350  1.00 10.00      B   
ATOM   4634  CE3 TRP   433      11.597  17.013   7.230  1.00 10.00      B   
ATOM   4635  CZ2 TRP   433      12.432  16.836   4.532  1.00 10.00      B   
ATOM   4636  CZ3 TRP   433      11.651  18.129   6.417  1.00 10.00      B   
ATOM   4637  CH2 TRP   433      12.063  18.034   5.083  1.00 10.00      B   
ATOM   4638  C   TRP   433       9.344  13.258   8.156  1.00 10.00      B   
ATOM   4639  O   TRP   433       8.777  13.653   7.137  1.00 10.00      B   
ATOM   4640  N   GLY   434       9.231  12.017   8.617  1.00 10.00      B   
ATOM   4641  HN  GLY   434       9.710  11.763   9.437  1.00 10.00      B   
ATOM   4642  CA  GLY   434       8.422  11.035   7.927  1.00 10.00      B   
ATOM   4643  C   GLY   434       6.971  11.453   7.850  1.00 10.00      B   
ATOM   4644  O   GLY   434       6.347  11.351   6.792  1.00 10.00      B   
ATOM   4645  N   LEU   435       6.441  11.939   8.969  1.00 10.00      B   
ATOM   4646  HN  LEU   435       6.999  11.994   9.776  1.00 10.00      B   
ATOM   4647  CA  LEU   435       5.055  12.388   9.036  1.00 10.00      B   
ATOM   4648  CB  LEU   435       4.723  12.870  10.452  1.00 10.00      B   
ATOM   4649  CG  LEU   435       4.818  11.830  11.573  1.00 10.00      B   
ATOM   4650  CD1 LEU   435       4.844  12.515  12.931  1.00 10.00      B   
ATOM   4651  CD2 LEU   435       3.655  10.851  11.494  1.00 10.00      B   
ATOM   4652  C   LEU   435       4.813  13.517   8.038  1.00 10.00      B   
ATOM   4653  O   LEU   435       3.778  13.567   7.370  1.00 10.00      B   
ATOM   4654  N   ARG   436       5.794  14.406   7.928  1.00 10.00      B   
ATOM   4655  HN  ARG   436       6.601  14.292   8.479  1.00 10.00      B   
ATOM   4656  CA  ARG   436       5.712  15.544   7.020  1.00 10.00      B   
ATOM   4657  CB  ARG   436       6.860  16.524   7.286  1.00 10.00      B   
ATOM   4658  CG  ARG   436       6.773  17.209   8.641  1.00 10.00      B   
ATOM   4659  CD  ARG   436       8.150  17.494   9.219  1.00 10.00      B   
ATOM   4660  NE  ARG   436       8.729  18.732   8.702  1.00 10.00      B   
ATOM   4661  HE  ARG   436       8.590  18.931   7.752  1.00 10.00      B   
ATOM   4662  CZ  ARG   436       9.427  19.593   9.447  1.00 10.00      B   
ATOM   4663  NH1 ARG   436       9.632  19.350  10.740  1.00 10.00      B   
ATOM   4664 HH11 ARG   436      10.174  20.026  11.318  1.00 10.00      B   
ATOM   4665 HH12 ARG   436       9.251  18.473  11.188  1.00 10.00      B   
ATOM   4666  NH2 ARG   436       9.927  20.694   8.893  1.00 10.00      B   
ATOM   4667 HH21 ARG   436       9.777  20.890   7.879  1.00 10.00      B   
ATOM   4668 HH22 ARG   436      10.476  21.372   9.469  1.00 10.00      B   
ATOM   4669  C   ARG   436       5.715  15.095   5.560  1.00 10.00      B   
ATOM   4670  O   ARG   436       5.057  15.700   4.714  1.00 10.00      B   
ATOM   4671  N   LEU   437       6.450  14.029   5.274  1.00 10.00      B   
ATOM   4672  HN  LEU   437       6.954  13.588   5.992  1.00 10.00      B   
ATOM   4673  CA  LEU   437       6.533  13.499   3.918  1.00 10.00      B   
ATOM   4674  CB  LEU   437       7.739  12.569   3.771  1.00 10.00      B   
ATOM   4675  CG  LEU   437       9.118  13.234   3.824  1.00 10.00      B   
ATOM   4676  CD1 LEU   437      10.219  12.202   3.630  1.00 10.00      B   
ATOM   4677  CD2 LEU   437       9.229  14.340   2.785  1.00 10.00      B   
ATOM   4678  C   LEU   437       5.251  12.768   3.531  1.00 10.00      B   
ATOM   4679  O   LEU   437       4.787  12.870   2.393  1.00 10.00      B   
ATOM   4680  N   CYS   438       4.675  12.046   4.488  1.00 10.00      B   
ATOM   4681  HN  CYS   438       5.094  12.011   5.376  1.00 10.00      B   
ATOM   4682  CA  CYS   438       3.448  11.293   4.252  1.00 10.00      B   
ATOM   4683  CB  CYS   438       3.023  10.536   5.515  1.00 10.00      B   
ATOM   4684  SG  CYS   438       4.265   9.386   6.157  1.00 10.00      B   
ATOM   4685  HG  CYS   438       5.385  10.071   6.365  1.00 10.00      B   
ATOM   4686  C   CYS   438       2.316  12.199   3.772  1.00 10.00      B   
ATOM   4687  O   CYS   438       1.611  11.873   2.814  1.00 10.00      B   
ATOM   4688  N   PHE   439       2.163  13.345   4.424  1.00 10.00      B   
ATOM   4689  HN  PHE   439       2.769  13.556   5.169  1.00 10.00      B   
ATOM   4690  CA  PHE   439       1.117  14.296   4.067  1.00 10.00      B   
ATOM   4691  CB  PHE   439       1.028  15.415   5.110  1.00 10.00      B   
ATOM   4692  CG  PHE   439       0.079  15.115   6.237  1.00 10.00      B   
ATOM   4693  CD1 PHE   439       0.374  14.131   7.167  1.00 10.00      B   
ATOM   4694  CD2 PHE   439      -1.109  15.815   6.362  1.00 10.00      B   
ATOM   4695  CE1 PHE   439      -0.499  13.851   8.201  1.00 10.00      B   
ATOM   4696  CE2 PHE   439      -1.986  15.541   7.393  1.00 10.00      B   
ATOM   4697  CZ  PHE   439      -1.680  14.558   8.314  1.00 10.00      B   
ATOM   4698  C   PHE   439       1.333  14.877   2.672  1.00 10.00      B   
ATOM   4699  O   PHE   439       0.374  15.134   1.942  1.00 10.00      B   
ATOM   4700  N   LEU   440       2.594  15.045   2.297  1.00 10.00      B   
ATOM   4701  HN  LEU   440       3.312  14.783   2.910  1.00 10.00      B   
ATOM   4702  CA  LEU   440       2.947  15.601   0.996  1.00 10.00      B   
ATOM   4703  CB  LEU   440       4.442  15.925   0.951  1.00 10.00      B   
ATOM   4704  CG  LEU   440       4.973  16.487  -0.368  1.00 10.00      B   
ATOM   4705  CD1 LEU   440       4.425  17.884  -0.620  1.00 10.00      B   
ATOM   4706  CD2 LEU   440       6.492  16.485  -0.379  1.00 10.00      B   
ATOM   4707  C   LEU   440       2.578  14.655  -0.145  1.00 10.00      B   
ATOM   4708  O   LEU   440       2.441  15.077  -1.292  1.00 10.00      B   
ATOM   4709  N   LEU   441       2.425  13.375   0.171  1.00 10.00      B   
ATOM   4710  HN  LEU   441       2.562  13.090   1.101  1.00 10.00      B   
ATOM   4711  CA  LEU   441       2.072  12.382  -0.836  1.00 10.00      B   
ATOM   4712  CB  LEU   441       2.948  11.134  -0.688  1.00 10.00      B   
ATOM   4713  CG  LEU   441       4.460  11.345  -0.827  1.00 10.00      B   
ATOM   4714  CD1 LEU   441       5.217  10.081  -0.444  1.00 10.00      B   
ATOM   4715  CD2 LEU   441       4.816  11.771  -2.242  1.00 10.00      B   
ATOM   4716  C   LEU   441       0.591  12.003  -0.758  1.00 10.00      B   
ATOM   4717  O   LEU   441      -0.006  11.591  -1.752  1.00 10.00      B   
ATOM   4718  N   ALA   442       0.000  12.162   0.422  1.00 10.00      B   
ATOM   4719  HN  ALA   442       0.526  12.510   1.175  1.00 10.00      B   
ATOM   4720  CA  ALA   442      -1.406  11.820   0.637  1.00 10.00      B   
ATOM   4721  CB  ALA   442      -1.702  11.705   2.124  1.00 10.00      B   
ATOM   4722  C   ALA   442      -2.362  12.824  -0.003  1.00 10.00      B   
ATOM   4723  O   ALA   442      -3.199  12.453  -0.827  1.00 10.00      B   
ATOM   4724  N   LEU   443      -2.219  14.090   0.377  1.00 10.00      B   
ATOM   4725  HN  LEU   443      -1.501  14.319   1.008  1.00 10.00      B   
ATOM   4726  CA  LEU   443      -3.088  15.161  -0.117  1.00 10.00      B   
ATOM   4727  CB  LEU   443      -2.681  16.531   0.441  1.00 10.00      B   
ATOM   4728  CG  LEU   443      -3.327  16.948   1.770  1.00 10.00      B   
ATOM   4729  CD1 LEU   443      -4.844  16.978   1.651  1.00 10.00      B   
ATOM   4730  CD2 LEU   443      -2.892  16.035   2.908  1.00 10.00      B   
ATOM   4731  C   LEU   443      -3.266  15.191  -1.642  1.00 10.00      B   
ATOM   4732  O   LEU   443      -4.397  15.128  -2.124  1.00 10.00      B   
ATOM   4733  N   PRO   444      -2.173  15.272  -2.430  1.00 10.00      B   
ATOM   4734  CA  PRO   444      -2.267  15.320  -3.899  1.00 10.00      B   
ATOM   4735  CB  PRO   444      -0.808  15.431  -4.358  1.00 10.00      B   
ATOM   4736  CG  PRO   444      -0.008  14.939  -3.203  1.00 10.00      B   
ATOM   4737  CD  PRO   444      -0.771  15.341  -1.977  1.00 10.00      B   
ATOM   4738  C   PRO   444      -2.928  14.079  -4.506  1.00 10.00      B   
ATOM   4739  O   PRO   444      -3.446  14.124  -5.620  1.00 10.00      B   
ATOM   4740  N   SER   445      -2.912  12.974  -3.776  1.00 10.00      B   
ATOM   4741  HN  SER   445      -2.492  12.988  -2.892  1.00 10.00      B   
ATOM   4742  CA  SER   445      -3.512  11.741  -4.259  1.00 10.00      B   
ATOM   4743  CB  SER   445      -2.771  10.537  -3.678  1.00 10.00      B   
ATOM   4744  OG  SER   445      -1.367  10.687  -3.838  1.00 10.00      B   
ATOM   4745  HG  SER   445      -0.971  10.940  -2.990  1.00 10.00      B   
ATOM   4746  C   SER   445      -4.998  11.682  -3.910  1.00 10.00      B   
ATOM   4747  O   SER   445      -5.827  11.315  -4.743  1.00 10.00      B   
ATOM   4748  N   ALA   446      -5.326  12.079  -2.684  1.00 10.00      B   
ATOM   4749  HN  ALA   446      -4.617  12.393  -2.079  1.00 10.00      B   
ATOM   4750  CA  ALA   446      -6.707  12.064  -2.211  1.00 10.00      B   
ATOM   4751  CB  ALA   446      -6.772  12.435  -0.737  1.00 10.00      B   
ATOM   4752  C   ALA   446      -7.592  12.994  -3.035  1.00 10.00      B   
ATOM   4753  O   ALA   446      -8.662  12.597  -3.498  1.00 10.00      B   
ATOM   4754  N   VAL   447      -7.132  14.226  -3.231  1.00 10.00      B   
ATOM   4755  HN  VAL   447      -6.265  14.482  -2.847  1.00 10.00      B   
ATOM   4756  CA  VAL   447      -7.892  15.208  -3.995  1.00 10.00      B   
ATOM   4757  CB  VAL   447      -7.297  16.630  -3.856  1.00 10.00      B   
ATOM   4758  CG1 VAL   447      -5.964  16.756  -4.575  1.00 10.00      B   
ATOM   4759  CG2 VAL   447      -8.279  17.685  -4.337  1.00 10.00      B   
ATOM   4760  C   VAL   447      -8.001  14.810  -5.471  1.00 10.00      B   
ATOM   4761  O   VAL   447      -8.994  15.111  -6.136  1.00 10.00      B   
ATOM   4762  N   ALA   448      -6.992  14.105  -5.970  1.00 10.00      B   
ATOM   4763  HN  ALA   448      -6.239  13.871  -5.389  1.00 10.00      B   
ATOM   4764  CA  ALA   448      -6.980  13.671  -7.359  1.00 10.00      B   
ATOM   4765  CB  ALA   448      -5.591  13.210  -7.768  1.00 10.00      B   
ATOM   4766  C   ALA   448      -7.996  12.563  -7.594  1.00 10.00      B   
ATOM   4767  O   ALA   448      -8.569  12.453  -8.676  1.00 10.00      B   
ATOM   4768  N   LEU   449      -8.215  11.742  -6.579  1.00 10.00      B   
ATOM   4769  HN  LEU   449      -7.723  11.875  -5.740  1.00 10.00      B   
ATOM   4770  CA  LEU   449      -9.162  10.643  -6.682  1.00 10.00      B   
ATOM   4771  CB  LEU   449      -8.828   9.545  -5.672  1.00 10.00      B   
ATOM   4772  CG  LEU   449      -7.508   8.805  -5.892  1.00 10.00      B   
ATOM   4773  CD1 LEU   449      -7.171   7.951  -4.681  1.00 10.00      B   
ATOM   4774  CD2 LEU   449      -7.576   7.951  -7.150  1.00 10.00      B   
ATOM   4775  C   LEU   449     -10.590  11.129  -6.478  1.00 10.00      B   
ATOM   4776  O   LEU   449     -11.531  10.556  -7.021  1.00 10.00      B   
ATOM   4777  N   GLY   450     -10.745  12.194  -5.703  1.00 10.00      B   
ATOM   4778  HN  GLY   450      -9.956  12.614  -5.297  1.00 10.00      B   
ATOM   4779  CA  GLY   450     -12.065  12.733  -5.444  1.00 10.00      B   
ATOM   4780  C   GLY   450     -12.596  13.553  -6.604  1.00 10.00      B   
ATOM   4781  O   GLY   450     -13.654  13.251  -7.157  1.00 10.00      B   
ATOM   4782  N   ILE   451     -11.848  14.581  -6.985  1.00 10.00      B   
ATOM   4783  HN  ILE   451     -11.004  14.759  -6.511  1.00 10.00      B   
ATOM   4784  CA  ILE   451     -12.251  15.463  -8.077  1.00 10.00      B   
ATOM   4785  CB  ILE   451     -11.326  16.699  -8.174  1.00 10.00      B   
ATOM   4786  CG1 ILE   451     -11.437  17.546  -6.903  1.00 10.00      B   
ATOM   4787  CG2 ILE   451     -11.648  17.535  -9.405  1.00 10.00      B   
ATOM   4788  CD1 ILE   451     -10.573  18.789  -6.912  1.00 10.00      B   
ATOM   4789  C   ILE   451     -12.289  14.731  -9.420  1.00 10.00      B   
ATOM   4790  O   ILE   451     -13.183  14.957 -10.239  1.00 10.00      B   
ATOM   4791  N   LEU   452     -11.331  13.842  -9.640  1.00 10.00      B   
ATOM   4792  HN  LEU   452     -10.657  13.676  -8.945  1.00 10.00      B   
ATOM   4793  CA  LEU   452     -11.268  13.100 -10.894  1.00 10.00      B   
ATOM   4794  CB  LEU   452      -9.828  12.992 -11.404  1.00 10.00      B   
ATOM   4795  CG  LEU   452      -9.115  14.314 -11.715  1.00 10.00      B   
ATOM   4796  CD1 LEU   452      -7.660  14.063 -12.083  1.00 10.00      B   
ATOM   4797  CD2 LEU   452      -9.827  15.065 -12.830  1.00 10.00      B   
ATOM   4798  C   LEU   452     -11.912  11.718 -10.785  1.00 10.00      B   
ATOM   4799  O   LEU   452     -11.600  10.821 -11.570  1.00 10.00      B   
ATOM   4800  N   SER   453     -12.818  11.554  -9.826  1.00 10.00      B   
ATOM   4801  HN  SER   453     -13.022  12.302  -9.227  1.00 10.00      B   
ATOM   4802  CA  SER   453     -13.510  10.284  -9.636  1.00 10.00      B   
ATOM   4803  CB  SER   453     -14.382  10.340  -8.377  1.00 10.00      B   
ATOM   4804  OG  SER   453     -14.901   9.062  -8.045  1.00 10.00      B   
ATOM   4805  HG  SER   453     -15.256   9.084  -7.151  1.00 10.00      B   
ATOM   4806  C   SER   453     -14.363   9.968 -10.863  1.00 10.00      B   
ATOM   4807  O   SER   453     -14.373   8.838 -11.361  1.00 10.00      B   
ATOM   4808  N   GLY   454     -15.062  10.990 -11.354  1.00 10.00      B   
ATOM   4809  HN  GLY   454     -15.007  11.862 -10.908  1.00 10.00      B   
ATOM   4810  CA  GLY   454     -15.902  10.836 -12.527  1.00 10.00      B   
ATOM   4811  C   GLY   454     -15.113  10.415 -13.758  1.00 10.00      B   
ATOM   4812  O   GLY   454     -15.384   9.361 -14.329  1.00 10.00      B   
ATOM   4813  N   PRO   455     -14.127  11.223 -14.200  1.00 10.00      B   
ATOM   4814  CA  PRO   455     -13.304  10.896 -15.372  1.00 10.00      B   
ATOM   4815  CB  PRO   455     -12.245  12.001 -15.383  1.00 10.00      B   
ATOM   4816  CG  PRO   455     -12.895  13.141 -14.686  1.00 10.00      B   
ATOM   4817  CD  PRO   455     -13.762  12.530 -13.625  1.00 10.00      B   
ATOM   4818  C   PRO   455     -12.632   9.529 -15.255  1.00 10.00      B   
ATOM   4819  O   PRO   455     -12.455   8.835 -16.253  1.00 10.00      B   
ATOM   4820  N   LEU   456     -12.271   9.140 -14.035  1.00 10.00      B   
ATOM   4821  HN  LEU   456     -12.450   9.729 -13.270  1.00 10.00      B   
ATOM   4822  CA  LEU   456     -11.615   7.857 -13.809  1.00 10.00      B   
ATOM   4823  CB  LEU   456     -11.047   7.783 -12.391  1.00 10.00      B   
ATOM   4824  CG  LEU   456     -10.244   6.525 -12.049  1.00 10.00      B   
ATOM   4825  CD1 LEU   456      -8.985   6.445 -12.897  1.00 10.00      B   
ATOM   4826  CD2 LEU   456      -9.893   6.499 -10.570  1.00 10.00      B   
ATOM   4827  C   LEU   456     -12.570   6.691 -14.058  1.00 10.00      B   
ATOM   4828  O   LEU   456     -12.217   5.724 -14.735  1.00 10.00      B   
ATOM   4829  N   THR   457     -13.779   6.794 -13.516  1.00 10.00      B   
ATOM   4830  HN  THR   457     -14.009   7.599 -13.000  1.00 10.00      B   
ATOM   4831  CA  THR   457     -14.777   5.744 -13.672  1.00 10.00      B   
ATOM   4832  CB  THR   457     -15.935   5.901 -12.663  1.00 10.00      B   
ATOM   4833  OG1 THR   457     -16.272   7.288 -12.524  1.00 10.00      B   
ATOM   4834  HG1 THR   457     -15.671   7.711 -11.894  1.00 10.00      B   
ATOM   4835  CG2 THR   457     -15.538   5.342 -11.305  1.00 10.00      B   
ATOM   4836  C   THR   457     -15.328   5.711 -15.095  1.00 10.00      B   
ATOM   4837  O   THR   457     -15.472   4.643 -15.692  1.00 10.00      B   
ATOM   4838  N   VAL   458     -15.619   6.887 -15.639  1.00 10.00      B   
ATOM   4839  HN  VAL   458     -15.484   7.707 -15.107  1.00 10.00      B   
ATOM   4840  CA  VAL   458     -16.146   7.003 -16.995  1.00 10.00      B   
ATOM   4841  CB  VAL   458     -16.472   8.476 -17.343  1.00 10.00      B   
ATOM   4842  CG1 VAL   458     -16.711   8.650 -18.835  1.00 10.00      B   
ATOM   4843  CG2 VAL   458     -17.684   8.953 -16.558  1.00 10.00      B   
ATOM   4844  C   VAL   458     -15.165   6.429 -18.020  1.00 10.00      B   
ATOM   4845  O   VAL   458     -15.541   5.615 -18.869  1.00 10.00      B   
ATOM   4846  N   SER   459     -13.901   6.808 -17.903  1.00 10.00      B   
ATOM   4847  HN  SER   459     -13.646   7.411 -17.171  1.00 10.00      B   
ATOM   4848  CA  SER   459     -12.875   6.348 -18.830  1.00 10.00      B   
ATOM   4849  CB  SER   459     -11.731   7.360 -18.885  1.00 10.00      B   
ATOM   4850  OG  SER   459     -12.233   8.684 -18.946  1.00 10.00      B   
ATOM   4851  HG  SER   459     -12.287   9.043 -18.052  1.00 10.00      B   
ATOM   4852  C   SER   459     -12.336   4.967 -18.453  1.00 10.00      B   
ATOM   4853  O   SER   459     -11.133   4.712 -18.562  1.00 10.00      B   
ATOM   4854  N   LEU   460     -13.223   4.069 -18.033  1.00 10.00      B   
ATOM   4855  HN  LEU   460     -14.174   4.317 -17.985  1.00 10.00      B   
ATOM   4856  CA  LEU   460     -12.810   2.725 -17.649  1.00 10.00      B   
ATOM   4857  CB  LEU   460     -12.023   2.758 -16.335  1.00 10.00      B   
ATOM   4858  CG  LEU   460     -11.403   1.433 -15.882  1.00 10.00      B   
ATOM   4859  CD1 LEU   460     -10.303   0.998 -16.839  1.00 10.00      B   
ATOM   4860  CD2 LEU   460     -10.872   1.546 -14.462  1.00 10.00      B   
ATOM   4861  C   LEU   460     -13.997   1.774 -17.510  1.00 10.00      B   
ATOM   4862  O   LEU   460     -13.980   0.669 -18.047  1.00 10.00      B   
ATOM   4863  N   PHE   461     -15.034   2.213 -16.808  1.00 10.00      B   
ATOM   4864  HN  PHE   461     -15.016   3.124 -16.438  1.00 10.00      B   
ATOM   4865  CA  PHE   461     -16.201   1.370 -16.570  1.00 10.00      B   
ATOM   4866  CB  PHE   461     -16.718   1.553 -15.142  1.00 10.00      B   
ATOM   4867  CG  PHE   461     -15.799   1.013 -14.086  1.00 10.00      B   
ATOM   4868  CD1 PHE   461     -15.127   1.870 -13.229  1.00 10.00      B   
ATOM   4869  CD2 PHE   461     -15.603  -0.353 -13.950  1.00 10.00      B   
ATOM   4870  CE1 PHE   461     -14.278   1.376 -12.258  1.00 10.00      B   
ATOM   4871  CE2 PHE   461     -14.755  -0.854 -12.982  1.00 10.00      B   
ATOM   4872  CZ  PHE   461     -14.092   0.012 -12.134  1.00 10.00      B   
ATOM   4873  C   PHE   461     -17.337   1.582 -17.567  1.00 10.00      B   
ATOM   4874  O   PHE   461     -18.171   0.698 -17.737  1.00 10.00      B   
ATOM   4875  N   GLN   462     -17.382   2.734 -18.224  1.00 10.00      B   
ATOM   4876  HN  GLN   462     -16.685   3.402 -18.072  1.00 10.00      B   
ATOM   4877  CA  GLN   462     -18.458   3.015 -19.174  1.00 10.00      B   
ATOM   4878  CB  GLN   462     -18.472   4.480 -19.607  1.00 10.00      B   
ATOM   4879  CG  GLN   462     -19.686   4.857 -20.443  1.00 10.00      B   
ATOM   4880  CD  GLN   462     -19.887   6.354 -20.541  1.00 10.00      B   
ATOM   4881  OE1 GLN   462     -18.936   7.127 -20.467  1.00 10.00      B   
ATOM   4882  NE2 GLN   462     -21.130   6.774 -20.719  1.00 10.00      B   
ATOM   4883 HE21 GLN   462     -21.843   6.102 -20.779  1.00 10.00      B   
ATOM   4884 HE22 GLN   462     -21.289   7.740 -20.785  1.00 10.00      B   
ATOM   4885  C   GLN   462     -18.436   2.079 -20.383  1.00 10.00      B   
ATOM   4886  O   GLN   462     -17.620   2.236 -21.297  1.00 10.00      B   
ATOM   4887  N   TYR   463     -19.350   1.113 -20.371  1.00 10.00      B   
ATOM   4888  HN  TYR   463     -19.965   1.059 -19.607  1.00 10.00      B   
ATOM   4889  CA  TYR   463     -19.482   0.129 -21.439  1.00 10.00      B   
ATOM   4890  CB  TYR   463     -18.429  -0.975 -21.261  1.00 10.00      B   
ATOM   4891  CG  TYR   463     -18.148  -1.809 -22.495  1.00 10.00      B   
ATOM   4892  CD1 TYR   463     -17.589  -1.243 -23.632  1.00 10.00      B   
ATOM   4893  CD2 TYR   463     -18.442  -3.167 -22.516  1.00 10.00      B   
ATOM   4894  CE1 TYR   463     -17.332  -2.006 -24.757  1.00 10.00      B   
ATOM   4895  CE2 TYR   463     -18.187  -3.938 -23.634  1.00 10.00      B   
ATOM   4896  CZ  TYR   463     -17.633  -3.353 -24.752  1.00 10.00      B   
ATOM   4897  OH  TYR   463     -17.384  -4.117 -25.872  1.00 10.00      B   
ATOM   4898  HH  TYR   463     -18.200  -4.560 -26.146  1.00 10.00      B   
ATOM   4899  C   TYR   463     -20.898  -0.455 -21.394  1.00 10.00      B   
ATOM   4900  O   TYR   463     -21.781   0.126 -20.760  1.00 10.00      B   
ATOM   4901  N   GLY   464     -21.114  -1.583 -22.065  1.00 10.00      B   
ATOM   4902  HN  GLY   464     -20.376  -1.989 -22.565  1.00 10.00      B   
ATOM   4903  CA  GLY   464     -22.421  -2.217 -22.081  1.00 10.00      B   
ATOM   4904  C   GLY   464     -22.912  -2.573 -20.691  1.00 10.00      B   
ATOM   4905  O   GLY   464     -22.159  -3.120 -19.880  1.00 10.00      B   
ATOM   4906  N   LYS   465     -24.176  -2.237 -20.424  1.00 10.00      B   
ATOM   4907  HN  LYS   465     -24.700  -1.796 -21.126  1.00 10.00      B   
ATOM   4908  CA  LYS   465     -24.822  -2.496 -19.133  1.00 10.00      B   
ATOM   4909  CB  LYS   465     -24.767  -3.975 -18.734  1.00 10.00      B   
ATOM   4910  CG  LYS   465     -25.778  -4.854 -19.454  1.00 10.00      B   
ATOM   4911  CD  LYS   465     -27.206  -4.401 -19.187  1.00 10.00      B   
ATOM   4912  CE  LYS   465     -28.210  -5.382 -19.772  1.00 10.00      B   
ATOM   4913  NZ  LYS   465     -29.592  -4.836 -19.771  1.00 10.00      B   
ATOM   4914  HZ1 LYS   465     -30.269  -5.566 -20.075  1.00 10.00      B   
ATOM   4915  HZ2 LYS   465     -29.658  -4.029 -20.421  1.00 10.00      B   
ATOM   4916  HZ3 LYS   465     -29.851  -4.518 -18.816  1.00 10.00      B   
ATOM   4917  C   LYS   465     -24.289  -1.595 -18.021  1.00 10.00      B   
ATOM   4918  O   LYS   465     -24.730  -1.681 -16.877  1.00 10.00      B   
ATOM   4919  N   PHE   466     -23.348  -0.731 -18.369  1.00 10.00      B   
ATOM   4920  HN  PHE   466     -23.043  -0.710 -19.300  1.00 10.00      B   
ATOM   4921  CA  PHE   466     -22.759   0.196 -17.418  1.00 10.00      B   
ATOM   4922  CB  PHE   466     -21.240   0.015 -17.377  1.00 10.00      B   
ATOM   4923  CG  PHE   466     -20.660  -0.062 -15.991  1.00 10.00      B   
ATOM   4924  CD1 PHE   466     -20.189  -1.268 -15.492  1.00 10.00      B   
ATOM   4925  CD2 PHE   466     -20.579   1.066 -15.190  1.00 10.00      B   
ATOM   4926  CE1 PHE   466     -19.650  -1.345 -14.222  1.00 10.00      B   
ATOM   4927  CE2 PHE   466     -20.042   0.995 -13.917  1.00 10.00      B   
ATOM   4928  CZ  PHE   466     -19.578  -0.213 -13.434  1.00 10.00      B   
ATOM   4929  C   PHE   466     -23.103   1.616 -17.845  1.00 10.00      B   
ATOM   4930  O   PHE   466     -22.460   2.184 -18.731  1.00 10.00      B   
ATOM   4931  N   THR   467     -24.128   2.178 -17.228  1.00 10.00      B   
ATOM   4932  HN  THR   467     -24.586   1.684 -16.510  1.00 10.00      B   
ATOM   4933  CA  THR   467     -24.572   3.522 -17.562  1.00 10.00      B   
ATOM   4934  CB  THR   467     -26.065   3.726 -17.228  1.00 10.00      B   
ATOM   4935  OG1 THR   467     -26.281   3.557 -15.820  1.00 10.00      B   
ATOM   4936  HG1 THR   467     -25.925   2.696 -15.533  1.00 10.00      B   
ATOM   4937  CG2 THR   467     -26.936   2.743 -17.996  1.00 10.00      B   
ATOM   4938  C   THR   467     -23.749   4.571 -16.827  1.00 10.00      B   
ATOM   4939  O   THR   467     -22.863   4.243 -16.031  1.00 10.00      B   
ATOM   4940  N   ALA   468     -24.044   5.836 -17.092  1.00 10.00      B   
ATOM   4941  HN  ALA   468     -24.758   6.040 -17.734  1.00 10.00      B   
ATOM   4942  CA  ALA   468     -23.350   6.926 -16.435  1.00 10.00      B   
ATOM   4943  CB  ALA   468     -23.651   8.249 -17.125  1.00 10.00      B   
ATOM   4944  C   ALA   468     -23.773   6.969 -14.975  1.00 10.00      B   
ATOM   4945  O   ALA   468     -22.991   7.336 -14.100  1.00 10.00      B   
ATOM   4946  N   PHE   469     -25.012   6.553 -14.723  1.00 10.00      B   
ATOM   4947  HN  PHE   469     -25.575   6.256 -15.471  1.00 10.00      B   
ATOM   4948  CA  PHE   469     -25.556   6.521 -13.375  1.00 10.00      B   
ATOM   4949  CB  PHE   469     -27.033   6.116 -13.404  1.00 10.00      B   
ATOM   4950  CG  PHE   469     -27.742   6.278 -12.087  1.00 10.00      B   
ATOM   4951  CD1 PHE   469     -28.112   7.535 -11.632  1.00 10.00      B   
ATOM   4952  CD2 PHE   469     -28.041   5.175 -11.306  1.00 10.00      B   
ATOM   4953  CE1 PHE   469     -28.765   7.686 -10.422  1.00 10.00      B   
ATOM   4954  CE2 PHE   469     -28.693   5.319 -10.096  1.00 10.00      B   
ATOM   4955  CZ  PHE   469     -29.056   6.577  -9.652  1.00 10.00      B   
ATOM   4956  C   PHE   469     -24.755   5.550 -12.516  1.00 10.00      B   
ATOM   4957  O   PHE   469     -24.468   5.833 -11.352  1.00 10.00      B   
ATOM   4958  N   ASP   470     -24.384   4.414 -13.108  1.00 10.00      B   
ATOM   4959  HN  ASP   470     -24.658   4.246 -14.034  1.00 10.00      B   
ATOM   4960  CA  ASP   470     -23.594   3.403 -12.412  1.00 10.00      B   
ATOM   4961  CB  ASP   470     -23.329   2.198 -13.324  1.00 10.00      B   
ATOM   4962  CG  ASP   470     -24.553   1.339 -13.574  1.00 10.00      B   
ATOM   4963  OD1 ASP   470     -24.869   0.480 -12.722  1.00 10.00      B   
ATOM   4964  OD2 ASP   470     -25.200   1.512 -14.634  1.00 10.00      B   
ATOM   4965  C   ASP   470     -22.263   4.003 -11.980  1.00 10.00      B   
ATOM   4966  O   ASP   470     -21.826   3.833 -10.839  1.00 10.00      B   
ATOM   4967  N   ALA   471     -21.632   4.723 -12.899  1.00 10.00      B   
ATOM   4968  HN  ALA   471     -22.038   4.819 -13.787  1.00 10.00      B   
ATOM   4969  CA  ALA   471     -20.354   5.365 -12.630  1.00 10.00      B   
ATOM   4970  CB  ALA   471     -19.788   5.976 -13.904  1.00 10.00      B   
ATOM   4971  C   ALA   471     -20.504   6.424 -11.545  1.00 10.00      B   
ATOM   4972  O   ALA   471     -19.686   6.508 -10.633  1.00 10.00      B   
ATOM   4973  N   LEU   472     -21.571   7.212 -11.634  1.00 10.00      B   
ATOM   4974  HN  LEU   472     -22.198   7.086 -12.383  1.00 10.00      B   
ATOM   4975  CA  LEU   472     -21.830   8.265 -10.659  1.00 10.00      B   
ATOM   4976  CB  LEU   472     -22.988   9.159 -11.110  1.00 10.00      B   
ATOM   4977  CG  LEU   472     -22.824   9.842 -12.470  1.00 10.00      B   
ATOM   4978  CD1 LEU   472     -24.007  10.751 -12.757  1.00 10.00      B   
ATOM   4979  CD2 LEU   472     -21.514  10.612 -12.542  1.00 10.00      B   
ATOM   4980  C   LEU   472     -22.104   7.684  -9.273  1.00 10.00      B   
ATOM   4981  O   LEU   472     -21.795   8.306  -8.257  1.00 10.00      B   
ATOM   4982  N   MET   473     -22.682   6.488  -9.236  1.00 10.00      B   
ATOM   4983  HN  MET   473     -22.930   6.047 -10.081  1.00 10.00      B   
ATOM   4984  CA  MET   473     -22.975   5.822  -7.971  1.00 10.00      B   
ATOM   4985  CB  MET   473     -23.951   4.664  -8.170  1.00 10.00      B   
ATOM   4986  CG  MET   473     -25.406   5.087  -8.289  1.00 10.00      B   
ATOM   4987  SD  MET   473     -25.989   6.007  -6.852  1.00 10.00      B   
ATOM   4988  CE  MET   473     -25.899   7.689  -7.466  1.00 10.00      B   
ATOM   4989  C   MET   473     -21.695   5.322  -7.316  1.00 10.00      B   
ATOM   4990  O   MET   473     -21.608   5.212  -6.090  1.00 10.00      B   
ATOM   4991  N   THR   474     -20.702   5.029  -8.143  1.00 10.00      B   
ATOM   4992  HN  THR   474     -20.837   5.136  -9.109  1.00 10.00      B   
ATOM   4993  CA  THR   474     -19.418   4.550  -7.659  1.00 10.00      B   
ATOM   4994  CB  THR   474     -18.772   3.592  -8.679  1.00 10.00      B   
ATOM   4995  OG1 THR   474     -19.787   2.761  -9.259  1.00 10.00      B   
ATOM   4996  HG1 THR   474     -20.401   3.301  -9.769  1.00 10.00      B   
ATOM   4997  CG2 THR   474     -17.745   2.700  -8.000  1.00 10.00      B   
ATOM   4998  C   THR   474     -18.480   5.731  -7.406  1.00 10.00      B   
ATOM   4999  O   THR   474     -17.484   5.613  -6.688  1.00 10.00      B   
ATOM   5000  N   GLN   475     -18.822   6.876  -7.992  1.00 10.00      B   
ATOM   5001  HN  GLN   475     -19.627   6.898  -8.552  1.00 10.00      B   
ATOM   5002  CA  GLN   475     -18.033   8.092  -7.851  1.00 10.00      B   
ATOM   5003  CB  GLN   475     -18.660   9.228  -8.671  1.00 10.00      B   
ATOM   5004  CG  GLN   475     -18.057  10.603  -8.420  1.00 10.00      B   
ATOM   5005  CD  GLN   475     -19.093  11.626  -7.993  1.00 10.00      B   
ATOM   5006  OE1 GLN   475     -20.135  11.277  -7.432  1.00 10.00      B   
ATOM   5007  NE2 GLN   475     -18.807  12.896  -8.242  1.00 10.00      B   
ATOM   5008 HE21 GLN   475     -17.953  13.101  -8.686  1.00 10.00      B   
ATOM   5009 HE22 GLN   475     -19.453  13.580  -7.972  1.00 10.00      B   
ATOM   5010  C   GLN   475     -17.900   8.500  -6.388  1.00 10.00      B   
ATOM   5011  O   GLN   475     -16.788   8.651  -5.879  1.00 10.00      B   
ATOM   5012  N   ARG   476     -19.034   8.652  -5.713  1.00 10.00      B   
ATOM   5013  HN  ARG   476     -19.886   8.507  -6.178  1.00 10.00      B   
ATOM   5014  CA  ARG   476     -19.045   9.046  -4.305  1.00 10.00      B   
ATOM   5015  CB  ARG   476     -20.472   9.262  -3.804  1.00 10.00      B   
ATOM   5016  CG  ARG   476     -20.997  10.668  -4.040  1.00 10.00      B   
ATOM   5017  CD  ARG   476     -21.922  11.105  -2.915  1.00 10.00      B   
ATOM   5018  NE  ARG   476     -23.293  10.636  -3.103  1.00 10.00      B   
ATOM   5019  HE  ARG   476     -23.593  10.488  -4.027  1.00 10.00      B   
ATOM   5020  CZ  ARG   476     -24.147  10.406  -2.104  1.00 10.00      B   
ATOM   5021  NH1 ARG   476     -23.776  10.598  -0.843  1.00 10.00      B   
ATOM   5022 HH11 ARG   476     -24.450  10.419  -0.066  1.00 10.00      B   
ATOM   5023 HH12 ARG   476     -22.809  10.930  -0.621  1.00 10.00      B   
ATOM   5024  NH2 ARG   476     -25.379   9.986  -2.369  1.00 10.00      B   
ATOM   5025 HH21 ARG   476     -26.051   9.804  -1.590  1.00 10.00      B   
ATOM   5026 HH22 ARG   476     -25.682   9.838  -3.358  1.00 10.00      B   
ATOM   5027  C   ARG   476     -18.313   8.042  -3.419  1.00 10.00      B   
ATOM   5028  O   ARG   476     -17.741   8.410  -2.393  1.00 10.00      B   
ATOM   5029  N   ALA   477     -18.322   6.779  -3.830  1.00 10.00      B   
ATOM   5030  HN  ALA   477     -18.778   6.551  -4.667  1.00 10.00      B   
ATOM   5031  CA  ALA   477     -17.656   5.729  -3.072  1.00 10.00      B   
ATOM   5032  CB  ALA   477     -17.966   4.363  -3.665  1.00 10.00      B   
ATOM   5033  C   ALA   477     -16.151   5.973  -3.028  1.00 10.00      B   
ATOM   5034  O   ALA   477     -15.516   5.826  -1.982  1.00 10.00      B   
ATOM   5035  N   LEU   478     -15.589   6.367  -4.167  1.00 10.00      B   
ATOM   5036  HN  LEU   478     -16.150   6.474  -4.966  1.00 10.00      B   
ATOM   5037  CA  LEU   478     -14.160   6.640  -4.260  1.00 10.00      B   
ATOM   5038  CB  LEU   478     -13.727   6.743  -5.724  1.00 10.00      B   
ATOM   5039  CG  LEU   478     -12.220   6.828  -5.981  1.00 10.00      B   
ATOM   5040  CD1 LEU   478     -11.521   5.550  -5.538  1.00 10.00      B   
ATOM   5041  CD2 LEU   478     -11.946   7.107  -7.449  1.00 10.00      B   
ATOM   5042  C   LEU   478     -13.808   7.923  -3.516  1.00 10.00      B   
ATOM   5043  O   LEU   478     -12.751   8.017  -2.892  1.00 10.00      B   
ATOM   5044  N   ILE   479     -14.708   8.902  -3.574  1.00 10.00      B   
ATOM   5045  HN  ILE   479     -15.532   8.760  -4.086  1.00 10.00      B   
ATOM   5046  CA  ILE   479     -14.500  10.183  -2.902  1.00 10.00      B   
ATOM   5047  CB  ILE   479     -15.686  11.145  -3.135  1.00 10.00      B   
ATOM   5048  CG1 ILE   479     -15.859  11.420  -4.630  1.00 10.00      B   
ATOM   5049  CG2 ILE   479     -15.484  12.449  -2.371  1.00 10.00      B   
ATOM   5050  CD1 ILE   479     -17.163  12.103  -4.981  1.00 10.00      B   
ATOM   5051  C   ILE   479     -14.308   9.977  -1.404  1.00 10.00      B   
ATOM   5052  O   ILE   479     -13.333  10.456  -0.819  1.00 10.00      B   
ATOM   5053  N   ALA   480     -15.233   9.246  -0.799  1.00 10.00      B   
ATOM   5054  HN  ALA   480     -15.984   8.894  -1.326  1.00 10.00      B   
ATOM   5055  CA  ALA   480     -15.177   8.967   0.627  1.00 10.00      B   
ATOM   5056  CB  ALA   480     -16.461   8.287   1.070  1.00 10.00      B   
ATOM   5057  C   ALA   480     -13.969   8.099   0.970  1.00 10.00      B   
ATOM   5058  O   ALA   480     -13.372   8.235   2.038  1.00 10.00      B   
ATOM   5059  N   TYR   481     -13.605   7.218   0.047  1.00 10.00      B   
ATOM   5060  HN  TYR   481     -14.113   7.169  -0.791  1.00 10.00      B   
ATOM   5061  CA  TYR   481     -12.476   6.319   0.243  1.00 10.00      B   
ATOM   5062  CB  TYR   481     -12.503   5.217  -0.819  1.00 10.00      B   
ATOM   5063  CG  TYR   481     -12.214   3.831  -0.288  1.00 10.00      B   
ATOM   5064  CD1 TYR   481     -12.790   2.714  -0.876  1.00 10.00      B   
ATOM   5065  CD2 TYR   481     -11.365   3.637   0.795  1.00 10.00      B   
ATOM   5066  CE1 TYR   481     -12.530   1.443  -0.402  1.00 10.00      B   
ATOM   5067  CE2 TYR   481     -11.101   2.370   1.277  1.00 10.00      B   
ATOM   5068  CZ  TYR   481     -11.686   1.277   0.673  1.00 10.00      B   
ATOM   5069  OH  TYR   481     -11.425   0.011   1.143  1.00 10.00      B   
ATOM   5070  HH  TYR   481     -11.272  -0.586   0.387  1.00 10.00      B   
ATOM   5071  C   TYR   481     -11.147   7.070   0.170  1.00 10.00      B   
ATOM   5072  O   TYR   481     -10.155   6.647   0.762  1.00 10.00      B   
ATOM   5073  N   SER   482     -11.135   8.187  -0.551  1.00 10.00      B   
ATOM   5074  HN  SER   482     -11.964   8.484  -0.986  1.00 10.00      B   
ATOM   5075  CA  SER   482      -9.921   8.984  -0.712  1.00 10.00      B   
ATOM   5076  CB  SER   482     -10.162  10.138  -1.684  1.00 10.00      B   
ATOM   5077  OG  SER   482     -10.597   9.660  -2.945  1.00 10.00      B   
ATOM   5078  HG  SER   482     -11.275   8.983  -2.820  1.00 10.00      B   
ATOM   5079  C   SER   482      -9.397   9.512   0.620  1.00 10.00      B   
ATOM   5080  O   SER   482      -8.194   9.711   0.788  1.00 10.00      B   
ATOM   5081  N   VAL   483     -10.303   9.718   1.568  1.00 10.00      B   
ATOM   5082  HN  VAL   483     -11.245   9.522   1.378  1.00 10.00      B   
ATOM   5083  CA  VAL   483      -9.930  10.222   2.883  1.00 10.00      B   
ATOM   5084  CB  VAL   483     -11.177  10.592   3.720  1.00 10.00      B   
ATOM   5085  CG1 VAL   483     -10.779  11.261   5.026  1.00 10.00      B   
ATOM   5086  CG2 VAL   483     -12.116  11.489   2.926  1.00 10.00      B   
ATOM   5087  C   VAL   483      -9.096   9.187   3.639  1.00 10.00      B   
ATOM   5088  O   VAL   483      -8.090   9.524   4.269  1.00 10.00      B   
ATOM   5089  N   GLY   484      -9.492   7.921   3.526  1.00 10.00      B   
ATOM   5090  HN  GLY   484     -10.268   7.711   2.962  1.00 10.00      B   
ATOM   5091  CA  GLY   484      -8.789   6.847   4.212  1.00 10.00      B   
ATOM   5092  C   GLY   484      -7.358   6.673   3.738  1.00 10.00      B   
ATOM   5093  O   GLY   484      -6.511   6.163   4.475  1.00 10.00      B   
ATOM   5094  N   LEU   485      -7.088   7.121   2.516  1.00 10.00      B   
ATOM   5095  HN  LEU   485      -7.806   7.538   1.995  1.00 10.00      B   
ATOM   5096  CA  LEU   485      -5.758   7.018   1.929  1.00 10.00      B   
ATOM   5097  CB  LEU   485      -5.796   7.467   0.464  1.00 10.00      B   
ATOM   5098  CG  LEU   485      -4.482   7.376  -0.317  1.00 10.00      B   
ATOM   5099  CD1 LEU   485      -4.047   5.927  -0.473  1.00 10.00      B   
ATOM   5100  CD2 LEU   485      -4.618   8.046  -1.674  1.00 10.00      B   
ATOM   5101  C   LEU   485      -4.747   7.856   2.709  1.00 10.00      B   
ATOM   5102  O   LEU   485      -3.561   7.532   2.756  1.00 10.00      B   
ATOM   5103  N   ILE   486      -5.229   8.924   3.333  1.00 10.00      B   
ATOM   5104  HN  ILE   486      -6.188   9.119   3.274  1.00 10.00      B   
ATOM   5105  CA  ILE   486      -4.371   9.815   4.104  1.00 10.00      B   
ATOM   5106  CB  ILE   486      -5.038  11.193   4.311  1.00 10.00      B   
ATOM   5107  CG1 ILE   486      -5.488  11.775   2.968  1.00 10.00      B   
ATOM   5108  CG2 ILE   486      -4.089  12.154   5.020  1.00 10.00      B   
ATOM   5109  CD1 ILE   486      -6.321  13.031   3.093  1.00 10.00      B   
ATOM   5110  C   ILE   486      -4.026   9.216   5.466  1.00 10.00      B   
ATOM   5111  O   ILE   486      -2.909   9.368   5.957  1.00 10.00      B   
ATOM   5112  N   GLY   487      -4.982   8.520   6.064  1.00 10.00      B   
ATOM   5113  HN  GLY   487      -5.845   8.402   5.614  1.00 10.00      B   
ATOM   5114  CA  GLY   487      -4.759   7.937   7.373  1.00 10.00      B   
ATOM   5115  C   GLY   487      -4.067   6.587   7.339  1.00 10.00      B   
ATOM   5116  O   GLY   487      -3.113   6.359   8.085  1.00 10.00      B   
ATOM   5117  N   LEU   488      -4.520   5.706   6.454  1.00 10.00      B   
ATOM   5118  HN  LEU   488      -5.246   5.972   5.843  1.00 10.00      B   
ATOM   5119  CA  LEU   488      -3.970   4.356   6.354  1.00 10.00      B   
ATOM   5120  CB  LEU   488      -4.686   3.547   5.272  1.00 10.00      B   
ATOM   5121  CG  LEU   488      -4.488   2.029   5.324  1.00 10.00      B   
ATOM   5122  CD1 LEU   488      -4.957   1.470   6.659  1.00 10.00      B   
ATOM   5123  CD2 LEU   488      -5.216   1.354   4.171  1.00 10.00      B   
ATOM   5124  C   LEU   488      -2.459   4.330   6.130  1.00 10.00      B   
ATOM   5125  O   LEU   488      -1.755   3.509   6.720  1.00 10.00      B   
ATOM   5126  N   ILE   489      -1.957   5.230   5.293  1.00 10.00      B   
ATOM   5127  HN  ILE   489      -2.557   5.880   4.866  1.00 10.00      B   
ATOM   5128  CA  ILE   489      -0.524   5.271   5.006  1.00 10.00      B   
ATOM   5129  CB  ILE   489      -0.166   6.205   3.832  1.00 10.00      B   
ATOM   5130  CG1 ILE   489      -0.664   7.628   4.091  1.00 10.00      B   
ATOM   5131  CG2 ILE   489      -0.729   5.659   2.527  1.00 10.00      B   
ATOM   5132  CD1 ILE   489      -0.174   8.640   3.080  1.00 10.00      B   
ATOM   5133  C   ILE   489       0.298   5.637   6.240  1.00 10.00      B   
ATOM   5134  O   ILE   489       1.402   5.129   6.432  1.00 10.00      B   
ATOM   5135  N   VAL   490      -0.249   6.504   7.083  1.00 10.00      B   
ATOM   5136  HN  VAL   490      -1.138   6.870   6.888  1.00 10.00      B   
ATOM   5137  CA  VAL   490       0.442   6.919   8.297  1.00 10.00      B   
ATOM   5138  CB  VAL   490      -0.220   8.161   8.937  1.00 10.00      B   
ATOM   5139  CG1 VAL   490       0.541   8.616  10.173  1.00 10.00      B   
ATOM   5140  CG2 VAL   490      -0.314   9.292   7.923  1.00 10.00      B   
ATOM   5141  C   VAL   490       0.477   5.767   9.297  1.00 10.00      B   
ATOM   5142  O   VAL   490       1.477   5.560   9.991  1.00 10.00      B   
ATOM   5143  N   VAL   491      -0.609   5.001   9.342  1.00 10.00      B   
ATOM   5144  HN  VAL   491      -1.369   5.216   8.755  1.00 10.00      B   
ATOM   5145  CA  VAL   491      -0.707   3.860  10.242  1.00 10.00      B   
ATOM   5146  CB  VAL   491      -2.086   3.170  10.138  1.00 10.00      B   
ATOM   5147  CG1 VAL   491      -2.170   1.983  11.087  1.00 10.00      B   
ATOM   5148  CG2 VAL   491      -3.204   4.155  10.426  1.00 10.00      B   
ATOM   5149  C   VAL   491       0.381   2.841   9.922  1.00 10.00      B   
ATOM   5150  O   VAL   491       1.037   2.312  10.818  1.00 10.00      B   
ATOM   5151  N   LYS   492       0.589   2.599   8.632  1.00 10.00      B   
ATOM   5152  HN  LYS   492       0.048   3.078   7.965  1.00 10.00      B   
ATOM   5153  CA  LYS   492       1.590   1.643   8.177  1.00 10.00      B   
ATOM   5154  CB  LYS   492       1.463   1.414   6.669  1.00 10.00      B   
ATOM   5155  CG  LYS   492       0.181   0.712   6.246  1.00 10.00      B   
ATOM   5156  CD  LYS   492       0.115   0.553   4.733  1.00 10.00      B   
ATOM   5157  CE  LYS   492      -1.081  -0.290   4.314  1.00 10.00      B   
ATOM   5158  NZ  LYS   492      -1.172  -0.440   2.835  1.00 10.00      B   
ATOM   5159  HZ1 LYS   492      -1.301   0.489   2.388  1.00 10.00      B   
ATOM   5160  HZ2 LYS   492      -1.979  -1.046   2.586  1.00 10.00      B   
ATOM   5161  HZ3 LYS   492      -0.302  -0.876   2.463  1.00 10.00      B   
ATOM   5162  C   LYS   492       3.012   2.091   8.526  1.00 10.00      B   
ATOM   5163  O   LYS   492       3.951   1.295   8.479  1.00 10.00      B   
ATOM   5164  N   VAL   493       3.170   3.365   8.872  1.00 10.00      B   
ATOM   5165  HN  VAL   493       2.389   3.957   8.882  1.00 10.00      B   
ATOM   5166  CA  VAL   493       4.477   3.905   9.225  1.00 10.00      B   
ATOM   5167  CB  VAL   493       4.695   5.308   8.620  1.00 10.00      B
[truncated: 98,950 more chars]
