# Supplementary material for: Large-scale discovery of protein interactions at residue resolution using co-evolution calculated from genomic sequences
Source: Nat Commun. 2021 Mar 2;12:1396. doi: 10.1038/s41467-021-21636-z (PMC7925567; doi:10.1038/s41467-021-21636-z)
Supplement: Supplementary file 13 — Supplementary Data 11 [file 41467_2021_21636_MOESM13_ESM.zip › supplementary_prediction/addtl_membrane013341_UUP_MURJ/models/cluster.out]

Cluster 1 -> 2 1 3 4 5 6 7 8 10 11 12 14 15 16 18 19 20 21 22 23 25 26 27 28 29 30 31 34 35 36 43 45 46 49 51 52 54 56 57 58 65 69 74 76 79 84 87 89 90 92 93
Cluster 2 -> 13 32 39 41 42 47 50 60 63 66 67 68 71 75 77 81 82 88 91 94 97 100
Cluster 3 -> 9 24 33 40 44 53 59 62 64 73 78 80 85
Cluster 4 -> 17 37 38 70 72 98 99
Cluster 5 -> 86 55 95 96
