# Supplementary material for: Large-scale discovery of protein interactions at residue resolution using co-evolution calculated from genomic sequences
Source: Nat Commun. 2021 Mar 2;12:1396. doi: 10.1038/s41467-021-21636-z (PMC7925567; doi:10.1038/s41467-021-21636-z)
Supplement: Supplementary file 13 — Supplementary Data 11 [file 41467_2021_21636_MOESM13_ESM.zip › supplementary_prediction/addtl_membrane013341_UUP_MURJ/models/haddock_top_6_haddock_52w.pdb]

REMARK FILENAME="haddock_52w.pdb0"
REMARK ===============================================================
REMARK HADDOCK run for haddock
REMARK initial structure: haddock_52.pdb
REMARK final NOE weights: unambig 50 amb: 50
REMARK ===============================================================
REMARK            total,bonds,angles,improper,dihe,vdw,elec,air,cdih,coup,rdcs,vean,dani,xpcs,rg
REMARK energies: 9.8076, 0, 0, 0, 0, -92.566, -182.904, 285.278, 0, 0, 0, 0, 0, 0, 0
REMARK ===============================================================
REMARK            bonds,angles,impropers,dihe,air,cdih,coup,rdcs,vean,dani,xpcs
REMARK rms-dev.: 0,0,0,0,14.8146,0,0, 0, 0, 0, 0
REMARK ===============================================================
REMARK               air,cdih,coup,rdcs,vean,dani,xpcs
REMARK               >0.3,>5,>1,>0,>5,>0.2,>0.2
REMARK violations.: 3, 0, 0, 0, 0, 0, 0
REMARK ===============================================================
REMARK                        CVpartition#,violations,rms
REMARK AIRs cross-validation: 1, 0, NaN
REMARK ===============================================================
REMARK NCS energy: 0
REMARK ===============================================================
REMARK Symmetry energy: 0
REMARK ===============================================================
REMARK Desolvation energy: -24.7375
REMARK Internal energy free molecules: 70914.4
REMARK Internal energy complex: -25350
REMARK Binding energy: -96564.5
REMARK ===============================================================
REMARK buried surface area: 3123.66
REMARK ===============================================================
REMARK water - chain1: 0 0 0
REMARK water - chain2: 0 0 0
REMARK water - chain3: 0 0 0
REMARK water - chain4: 0 0 0
REMARK water - chain5: 0 0 0
REMARK water - chain6: 0 0 0
REMARK ===============================================================
REMARK water - water: 0 0 0
REMARK ===============================================================
REMARK DATE:05-Aug-2020  12:15:12       created by user: he47
REMARK VERSION:1.3
ATOM      1  CB  LYS   551      19.605  15.261  23.430  1.00 10.00      A   
ATOM      2  CG  LYS   551      20.400  14.850  22.202  1.00 10.00      A   
ATOM      3  CD  LYS   551      21.524  13.892  22.552  1.00 10.00      A   
ATOM      4  CE  LYS   551      22.268  13.447  21.305  1.00 10.00      A   
ATOM      5  NZ  LYS   551      23.544  12.763  21.629  1.00 10.00      A   
ATOM      6  HZ1 LYS   551      23.994  12.416  20.760  1.00 10.00      A   
ATOM      7  HZ2 LYS   551      23.371  11.954  22.258  1.00 10.00      A   
ATOM      8  HZ3 LYS   551      24.193  13.420  22.102  1.00 10.00      A   
ATOM      9  C   LYS   551      17.560  16.482  24.245  1.00 10.00      A   
ATOM     10  O   LYS   551      17.600  17.376  25.095  1.00 10.00      A   
ATOM     11  N   LYS   551      19.344  17.699  23.053  1.00 10.00      A   
ATOM     12  HT1 LYS   551      18.680  18.456  22.772  1.00 10.00      A   
ATOM     13  HT2 LYS   551      20.095  17.636  22.341  1.00 10.00      A   
ATOM     14  HT3 LYS   551      19.762  17.952  23.967  1.00 10.00      A   
ATOM     15  CA  LYS   551      18.627  16.408  23.163  1.00 10.00      A   
ATOM     16  N   ALA   552      16.605  15.548  24.198  1.00 10.00      A   
ATOM     17  HN  ALA   552      16.656  14.854  23.500  1.00 10.00      A   
ATOM     18  CA  ALA   552      15.502  15.499  25.161  1.00 10.00      A   
ATOM     19  CB  ALA   552      16.017  15.238  26.572  1.00 10.00      A   
ATOM     20  C   ALA   552      14.655  16.773  25.108  1.00 10.00      A   
ATOM     21  O   ALA   552      13.974  17.124  26.071  1.00 10.00      A   
ATOM     22  N   GLU   553      14.683  17.444  23.965  1.00 10.00      A   
ATOM     23  HN  GLU   553      15.220  17.098  23.221  1.00 10.00      A   
ATOM     24  CA  GLU   553      13.931  18.675  23.775  1.00 10.00      A   
ATOM     25  CB  GLU   553      14.779  19.688  23.016  1.00 10.00      A   
ATOM     26  CG  GLU   553      16.056  20.070  23.736  1.00 10.00      A   
ATOM     27  CD  GLU   553      17.119  20.585  22.796  1.00 10.00      A   
ATOM     28  OE1 GLU   553      17.914  19.768  22.284  1.00 10.00      A   
ATOM     29  OE2 GLU   553      17.166  21.812  22.564  1.00 10.00      A   
ATOM     30  C   GLU   553      12.640  18.390  23.018  1.00 10.00      A   
ATOM     31  O   GLU   553      12.351  19.011  21.993  1.00 10.00      A   
ATOM     32  N   THR   554      11.879  17.439  23.527  1.00 10.00      A   
ATOM     33  HN  THR   554      12.167  16.982  24.346  1.00 10.00      A   
ATOM     34  CA  THR   554      10.625  17.047  22.911  1.00 10.00      A   
ATOM     35  CB  THR   554      10.528  15.513  22.837  1.00 10.00      A   
ATOM     36  OG1 THR   554      11.107  14.949  24.024  1.00 10.00      A   
ATOM     37  HG1 THR   554      11.649  14.191  23.789  1.00 10.00      A   
ATOM     38  CG2 THR   554      11.297  15.005  21.628  1.00 10.00      A   
ATOM     39  C   THR   554       9.432  17.611  23.679  1.00 10.00      A   
ATOM     40  O   THR   554       9.581  18.127  24.791  1.00 10.00      A   
ATOM     41  N   VAL   555       8.253  17.517  23.079  1.00 10.00      A   
ATOM     42  HN  VAL   555       8.199  17.089  22.194  1.00 10.00      A   
ATOM     43  CA  VAL   555       7.036  18.015  23.698  1.00 10.00      A   
ATOM     44  CB  VAL   555       6.027  18.516  22.637  1.00 10.00      A   
ATOM     45  CG1 VAL   555       4.796  19.122  23.296  1.00 10.00      A   
ATOM     46  CG2 VAL   555       6.687  19.524  21.704  1.00 10.00      A   
ATOM     47  C   VAL   555       6.389  16.920  24.540  1.00 10.00      A   
ATOM     48  O   VAL   555       5.604  16.114  24.038  1.00 10.00      A   
ATOM     49  N   LYS   556       6.731  16.885  25.822  1.00 10.00      A   
ATOM     50  HN  LYS   556       7.370  17.546  26.166  1.00 10.00      A   
ATOM     51  CA  LYS   556       6.189  15.883  26.731  1.00 10.00      A   
ATOM     52  CB  LYS   556       7.231  15.465  27.773  1.00 10.00      A   
ATOM     53  CG  LYS   556       8.484  14.849  27.166  1.00 10.00      A   
ATOM     54  CD  LYS   556       9.433  14.328  28.232  1.00 10.00      A   
ATOM     55  CE  LYS   556      10.643  13.650  27.602  1.00 10.00      A   
ATOM     56  NZ  LYS   556      11.568  13.087  28.619  1.00 10.00      A   
ATOM     57  HZ1 LYS   556      11.107  12.309  29.135  1.00 10.00      A   
ATOM     58  HZ2 LYS   556      11.844  13.824  29.300  1.00 10.00      A   
ATOM     59  HZ3 LYS   556      12.427  12.720  28.157  1.00 10.00      A   
ATOM     60  C   LYS   556       4.902  16.364  27.399  1.00 10.00      A   
ATOM     61  O   LYS   556       4.856  16.574  28.612  1.00 10.00      A   
ATOM     62  N   ARG   557       3.865  16.551  26.584  1.00 10.00      A   
ATOM     63  HN  ARG   557       3.990  16.389  25.625  1.00 10.00      A   
ATOM     64  CA  ARG   557       2.549  16.995  27.058  1.00 10.00      A   
ATOM     65  CB  ARG   557       1.858  15.910  27.893  1.00 10.00      A   
ATOM     66  CG  ARG   557       1.541  14.637  27.130  1.00 10.00      A   
ATOM     67  CD  ARG   557       0.578  13.757  27.911  1.00 10.00      A   
ATOM     68  NE  ARG   557      -0.751  14.358  28.016  1.00 10.00      A   
ATOM     69  HE  ARG   557      -0.924  15.178  27.480  1.00 10.00      A   
ATOM     70  CZ  ARG   557      -1.732  13.876  28.771  1.00 10.00      A   
ATOM     71  NH1 ARG   557      -1.542  12.783  29.503  1.00 10.00      A   
ATOM     72 HH11 ARG   557      -0.619  12.296  29.485  1.00 10.00      A   
ATOM     73 HH12 ARG   557      -2.311  12.406  30.100  1.00 10.00      A   
ATOM     74  NH2 ARG   557      -2.904  14.499  28.800  1.00 10.00      A   
ATOM     75 HH21 ARG   557      -3.047  15.363  28.227  1.00 10.00      A   
ATOM     76 HH22 ARG   557      -3.682  14.132  29.386  1.00 10.00      A   
ATOM     77  C   ARG   557       2.622  18.304  27.842  1.00 10.00      A   
ATOM     78  O   ARG   557       1.979  18.453  28.883  1.00 10.00      A   
ATOM     79  N   SER   558       3.408  19.246  27.351  1.00 10.00      A   
ATOM     80  HN  SER   558       3.910  19.075  26.529  1.00 10.00      A   
ATOM     81  CA  SER   558       3.542  20.531  28.015  1.00 10.00      A   
ATOM     82  CB  SER   558       4.991  21.005  27.961  1.00 10.00      A   
ATOM     83  OG  SER   558       5.873  19.918  28.170  1.00 10.00      A   
ATOM     84  HG  SER   558       5.541  19.379  28.899  1.00 10.00      A   
ATOM     85  C   SER   558       2.606  21.565  27.392  1.00 10.00      A   
ATOM     86  O   SER   558       1.919  22.302  28.101  1.00 10.00      A   
ATOM     87  N   SER   559       2.589  21.620  26.067  1.00 10.00      A   
ATOM     88  HN  SER   559       3.176  21.026  25.556  1.00 10.00      A   
ATOM     89  CA  SER   559       1.736  22.555  25.348  1.00 10.00      A   
ATOM     90  CB  SER   559       2.514  23.838  25.040  1.00 10.00      A   
ATOM     91  OG  SER   559       3.172  24.330  26.198  1.00 10.00      A   
ATOM     92  HG  SER   559       2.739  23.977  26.986  1.00 10.00      A   
ATOM     93  C   SER   559       1.232  21.920  24.052  1.00 10.00      A   
ATOM     94  O   SER   559       1.068  22.595  23.034  1.00 10.00      A   
ATOM     95  N   SER   560       0.971  20.621  24.104  1.00 10.00      A   
ATOM     96  HN  SER   560       1.082  20.144  24.955  1.00 10.00      A   
ATOM     97  CA  SER   560       0.506  19.882  22.941  1.00 10.00      A   
ATOM     98  CB  SER   560       1.175  18.507  22.915  1.00 10.00      A   
ATOM     99  OG  SER   560       1.333  17.996  24.232  1.00 10.00      A   
ATOM    100  HG  SER   560       0.584  17.411  24.442  1.00 10.00      A   
ATOM    101  C   SER   560      -1.013  19.729  22.935  1.00 10.00      A   
ATOM    102  O   SER   560      -1.583  19.140  22.014  1.00 10.00      A   
ATOM    103  N   LYS   561      -1.664  20.260  23.962  1.00 10.00      A   
ATOM    104  HN  LYS   561      -1.155  20.713  24.668  1.00 10.00      A   
ATOM    105  CA  LYS   561      -3.114  20.170  24.075  1.00 10.00      A   
ATOM    106  CB  LYS   561      -3.567  20.503  25.497  1.00 10.00      A   
ATOM    107  CG  LYS   561      -4.916  19.906  25.865  1.00 10.00      A   
ATOM    108  CD  LYS   561      -5.255  20.147  27.325  1.00 10.00      A   
ATOM    109  CE  LYS   561      -5.744  21.569  27.554  1.00 10.00      A   
ATOM    110  NZ  LYS   561      -6.160  21.791  28.964  1.00 10.00      A   
ATOM    111  HZ1 LYS   561      -6.552  22.746  29.076  1.00 10.00      A   
ATOM    112  HZ2 LYS   561      -5.344  21.686  29.601  1.00 10.00      A   
ATOM    113  HZ3 LYS   561      -6.885  21.097  29.234  1.00 10.00      A   
ATOM    114  C   LYS   561      -3.814  21.076  23.064  1.00 10.00      A   
ATOM    115  O   LYS   561      -4.782  20.673  22.414  1.00 10.00      A   
ATOM    116  N   LEU   562      -3.324  22.303  22.933  1.00 10.00      A   
ATOM    117  HN  LEU   562      -2.550  22.572  23.471  1.00 10.00      A   
ATOM    118  CA  LEU   562      -3.906  23.255  21.998  1.00 10.00      A   
ATOM    119  CB  LEU   562      -5.261  23.768  22.505  1.00 10.00      A   
ATOM    120  CG  LEU   562      -5.253  24.591  23.796  1.00 10.00      A   
ATOM    121  CD1 LEU   562      -5.447  26.071  23.495  1.00 10.00      A   
ATOM    122  CD2 LEU   562      -6.324  24.095  24.753  1.00 10.00      A   
ATOM    123  C   LEU   562      -2.957  24.419  21.748  1.00 10.00      A   
ATOM    124  O   LEU   562      -2.076  24.701  22.563  1.00 10.00      A   
ATOM    125  N   SER   563      -3.136  25.080  20.618  1.00 10.00      A   
ATOM    126  HN  SER   563      -3.846  24.794  20.006  1.00 10.00      A   
ATOM    127  CA  SER   563      -2.315  26.220  20.252  1.00 10.00      A   
ATOM    128  CB  SER   563      -1.275  25.796  19.216  1.00 10.00      A   
ATOM    129  OG  SER   563      -1.885  25.126  18.123  1.00 10.00      A   
ATOM    130  HG  SER   563      -1.400  24.307  17.942  1.00 10.00      A   
ATOM    131  C   SER   563      -3.206  27.318  19.687  1.00 10.00      A   
ATOM    132  O   SER   563      -4.417  27.125  19.563  1.00 10.00      A   
ATOM    133  N   TYR   564      -2.619  28.459  19.342  1.00 10.00      A   
ATOM    134  HN  TYR   564      -1.651  28.563  19.476  1.00 10.00      A   
ATOM    135  CA  TYR   564      -3.388  29.564  18.782  1.00 10.00      A   
ATOM    136  CB  TYR   564      -2.508  30.798  18.564  1.00 10.00      A   
ATOM    137  CG  TYR   564      -3.218  31.914  17.829  1.00 10.00      A   
ATOM    138  CD1 TYR   564      -4.221  32.648  18.446  1.00 10.00      A   
ATOM    139  CD2 TYR   564      -2.899  32.218  16.510  1.00 10.00      A   
ATOM    140  CE1 TYR   564      -4.887  33.653  17.772  1.00 10.00      A   
ATOM    141  CE2 TYR   564      -3.556  33.223  15.831  1.00 10.00      A   
ATOM    142  CZ  TYR   564      -4.551  33.936  16.465  1.00 10.00      A   
ATOM    143  OH  TYR   564      -5.217  34.932  15.789  1.00 10.00      A   
ATOM    144  HH  TYR   564      -5.327  34.671  14.865  1.00 10.00      A   
ATOM    145  C   TYR   564      -4.051  29.146  17.472  1.00 10.00      A   
ATOM    146  O   TYR   564      -5.222  29.450  17.223  1.00 10.00      A   
ATOM    147  N   LYS   565      -3.296  28.435  16.647  1.00 10.00      A   
ATOM    148  HN  LYS   565      -2.378  28.220  16.910  1.00 10.00      A   
ATOM    149  CA  LYS   565      -3.795  27.967  15.366  1.00 10.00      A   
ATOM    150  CB  LYS   565      -2.669  27.333  14.551  1.00 10.00      A   
ATOM    151  CG  LYS   565      -1.653  28.331  14.024  1.00 10.00      A   
ATOM    152  CD  LYS   565      -0.622  27.641  13.157  1.00 10.00      A   
ATOM    153  CE  LYS   565       0.240  28.648  12.421  1.00 10.00      A   
ATOM    154  NZ  LYS   565       1.085  27.990  11.393  1.00 10.00      A   
ATOM    155  HZ1 LYS   565       1.689  27.265  11.834  1.00 10.00      A   
ATOM    156  HZ2 LYS   565       1.698  28.694  10.931  1.00 10.00      A   
ATOM    157  HZ3 LYS   565       0.489  27.536  10.672  1.00 10.00      A   
ATOM    158  C   LYS   565      -4.927  26.971  15.561  1.00 10.00      A   
ATOM    159  O   LYS   565      -5.966  27.068  14.906  1.00 10.00      A   
ATOM    160  N   LEU   566      -4.726  26.025  16.477  1.00 10.00      A   
ATOM    161  HN  LEU   566      -3.876  26.004  16.965  1.00 10.00      A   
ATOM    162  CA  LEU   566      -5.733  25.015  16.766  1.00 10.00      A   
ATOM    163  CB  LEU   566      -5.188  23.955  17.725  1.00 10.00      A   
ATOM    164  CG  LEU   566      -4.069  23.060  17.186  1.00 10.00      A   
ATOM    165  CD1 LEU   566      -3.648  22.038  18.230  1.00 10.00      A   
ATOM    166  CD2 LEU   566      -4.495  22.373  15.899  1.00 10.00      A   
ATOM    167  C   LEU   566      -6.985  25.659  17.346  1.00 10.00      A   
ATOM    168  O   LEU   566      -8.098  25.194  17.107  1.00 10.00      A   
ATOM    169  N   GLN   567      -6.790  26.729  18.109  1.00 10.00      A   
ATOM    170  HN  GLN   567      -5.873  27.031  18.280  1.00 10.00      A   
ATOM    171  CA  GLN   567      -7.894  27.457  18.711  1.00 10.00      A   
ATOM    172  CB  GLN   567      -7.360  28.566  19.626  1.00 10.00      A   
ATOM    173  CG  GLN   567      -8.432  29.477  20.205  1.00 10.00      A   
ATOM    174  CD  GLN   567      -9.227  28.813  21.310  1.00 10.00      A   
ATOM    175  OE1 GLN   567      -8.710  27.971  22.045  1.00 10.00      A   
ATOM    176  NE2 GLN   567     -10.491  29.178  21.436  1.00 10.00      A   
ATOM    177 HE21 GLN   567     -10.848  29.851  20.812  1.00 10.00      A   
ATOM    178 HE22 GLN   567     -11.020  28.764  22.151  1.00 10.00      A   
ATOM    179  C   GLN   567      -8.778  28.066  17.627  1.00 10.00      A   
ATOM    180  O   GLN   567      -9.971  27.775  17.549  1.00 10.00      A   
ATOM    181  N   ARG   568      -8.175  28.896  16.784  1.00 10.00      A   
ATOM    182  HN  ARG   568      -7.213  29.066  16.890  1.00 10.00      A   
ATOM    183  CA  ARG   568      -8.900  29.561  15.706  1.00 10.00      A   
ATOM    184  CB  ARG   568      -7.982  30.511  14.935  1.00 10.00      A   
ATOM    185  CG  ARG   568      -7.474  31.684  15.753  1.00 10.00      A   
ATOM    186  CD  ARG   568      -8.618  32.481  16.356  1.00 10.00      A   
ATOM    187  NE  ARG   568      -9.432  33.133  15.333  1.00 10.00      A   
ATOM    188  HE  ARG   568      -9.295  32.848  14.399  1.00 10.00      A   
ATOM    189  CZ  ARG   568     -10.328  34.085  15.587  1.00 10.00      A   
ATOM    190  NH1 ARG   568     -10.538  34.491  16.836  1.00 10.00      A   
ATOM    191 HH11 ARG   568     -11.240  35.236  17.040  1.00 10.00      A   
ATOM    192 HH12 ARG   568      -9.996  34.067  17.620  1.00 10.00      A   
ATOM    193  NH2 ARG   568     -11.019  34.625  14.590  1.00 10.00      A   
ATOM    194 HH21 ARG   568     -11.726  35.368  14.781  1.00 10.00      A   
ATOM    195 HH22 ARG   568     -10.854  34.311  13.607  1.00 10.00      A   
ATOM    196  C   ARG   568      -9.533  28.558  14.753  1.00 10.00      A   
ATOM    197  O   ARG   568     -10.698  28.698  14.384  1.00 10.00      A   
ATOM    198  N   GLU   569      -8.770  27.538  14.379  1.00 10.00      A   
ATOM    199  HN  GLU   569      -7.854  27.473  14.730  1.00 10.00      A   
ATOM    200  CA  GLU   569      -9.253  26.514  13.462  1.00 10.00      A   
ATOM    201  CB  GLU   569      -8.147  25.502  13.159  1.00 10.00      A   
ATOM    202  CG  GLU   569      -8.336  24.746  11.856  1.00 10.00      A   
ATOM    203  CD  GLU   569      -7.128  23.916  11.481  1.00 10.00      A   
ATOM    204  OE1 GLU   569      -6.026  24.489  11.337  1.00 10.00      A   
ATOM    205  OE2 GLU   569      -7.277  22.685  11.317  1.00 10.00      A   
ATOM    206  C   GLU   569     -10.483  25.809  14.025  1.00 10.00      A   
ATOM    207  O   GLU   569     -11.467  25.601  13.316  1.00 10.00      A   
ATOM    208  N   LEU   570     -10.435  25.472  15.312  1.00 10.00      A   
ATOM    209  HN  LEU   570      -9.630  25.686  15.834  1.00 10.00      A   
ATOM    210  CA  LEU   570     -11.547  24.792  15.966  1.00 10.00      A   
ATOM    211  CB  LEU   570     -11.143  24.313  17.366  1.00 10.00      A   
ATOM    212  CG  LEU   570     -12.187  23.509  18.148  1.00 10.00      A   
ATOM    213  CD1 LEU   570     -12.593  22.258  17.382  1.00 10.00      A   
ATOM    214  CD2 LEU   570     -11.656  23.141  19.527  1.00 10.00      A   
ATOM    215  C   LEU   570     -12.774  25.699  16.045  1.00 10.00      A   
ATOM    216  O   LEU   570     -13.908  25.226  16.044  1.00 10.00      A   
ATOM    217  N   GLU   571     -12.542  27.004  16.100  1.00 10.00      A   
ATOM    218  HN  GLU   571     -11.616  27.326  16.093  1.00 10.00      A   
ATOM    219  CA  GLU   571     -13.630  27.968  16.181  1.00 10.00      A   
ATOM    220  CB  GLU   571     -13.147  29.276  16.810  1.00 10.00      A   
ATOM    221  CG  GLU   571     -12.653  29.124  18.240  1.00 10.00      A   
ATOM    222  CD  GLU   571     -12.130  30.418  18.828  1.00 10.00      A   
ATOM    223  OE1 GLU   571     -11.383  31.139  18.134  1.00 10.00      A   
ATOM    224  OE2 GLU   571     -12.462  30.718  19.995  1.00 10.00      A   
ATOM    225  C   GLU   571     -14.245  28.235  14.810  1.00 10.00      A   
ATOM    226  O   GLU   571     -15.455  28.422  14.691  1.00 10.00      A   
ATOM    227  N   GLN   572     -13.415  28.248  13.776  1.00 10.00      A   
ATOM    228  HN  GLN   572     -12.455  28.086  13.925  1.00 10.00      A   
ATOM    229  CA  GLN   572     -13.896  28.502  12.420  1.00 10.00      A   
ATOM    230  CB  GLN   572     -12.781  29.066  11.531  1.00 10.00      A   
ATOM    231  CG  GLN   572     -12.042  30.263  12.116  1.00 10.00      A   
ATOM    232  CD  GLN   572     -12.958  31.415  12.483  1.00 10.00      A   
ATOM    233  OE1 GLN   572     -13.226  32.295  11.668  1.00 10.00      A   
ATOM    234  NE2 GLN   572     -13.429  31.425  13.721  1.00 10.00      A   
ATOM    235 HE21 GLN   572     -13.163  30.699  14.323  1.00 10.00      A   
ATOM    236 HE22 GLN   572     -14.026  32.158  13.986  1.00 10.00      A   
ATOM    237  C   GLN   572     -14.476  27.238  11.793  1.00 10.00      A   
ATOM    238  O   GLN   572     -15.288  27.311  10.867  1.00 10.00      A   
ATOM    239  N   LEU   573     -14.052  26.085  12.303  1.00 10.00      A   
ATOM    240  HN  LEU   573     -13.388  26.102  13.029  1.00 10.00      A   
ATOM    241  CA  LEU   573     -14.514  24.789  11.802  1.00 10.00      A   
ATOM    242  CB  LEU   573     -13.905  23.625  12.589  1.00 10.00      A   
ATOM    243  CG  LEU   573     -12.677  22.955  11.961  1.00 10.00      A   
ATOM    244  CD1 LEU   573     -12.099  21.911  12.902  1.00 10.00      A   
ATOM    245  CD2 LEU   573     -13.038  22.328  10.624  1.00 10.00      A   
ATOM    246  C   LEU   573     -16.040  24.665  11.715  1.00 10.00      A   
ATOM    247  O   LEU   573     -16.559  24.372  10.643  1.00 10.00      A   
ATOM    248  N   PRO   574     -16.787  24.889  12.822  1.00 10.00      A   
ATOM    249  CA  PRO   574     -18.255  24.781  12.815  1.00 10.00      A   
ATOM    250  CB  PRO   574     -18.659  25.255  14.213  1.00 10.00      A   
ATOM    251  CG  PRO   574     -17.459  25.003  15.051  1.00 10.00      A   
ATOM    252  CD  PRO   574     -16.280  25.251  14.158  1.00 10.00      A   
ATOM    253  C   PRO   574     -18.892  25.669  11.751  1.00 10.00      A   
ATOM    254  O   PRO   574     -19.828  25.256  11.066  1.00 10.00      A   
ATOM    255  N   GLN   575     -18.365  26.880  11.605  1.00 10.00      A   
ATOM    256  HN  GLN   575     -17.610  27.142  12.171  1.00 10.00      A   
ATOM    257  CA  GLN   575     -18.876  27.824  10.621  1.00 10.00      A   
ATOM    258  CB  GLN   575     -18.145  29.161  10.739  1.00 10.00      A   
ATOM    259  CG  GLN   575     -18.276  29.827  12.097  1.00 10.00      A   
ATOM    260  CD  GLN   575     -17.399  31.060  12.226  1.00 10.00      A   
ATOM    261  OE1 GLN   575     -16.321  31.139  11.636  1.00 10.00      A   
ATOM    262  NE2 GLN   575     -17.859  32.033  12.997  1.00 10.00      A   
ATOM    263 HE21 GLN   575     -18.728  31.905  13.438  1.00 10.00      A   
ATOM    264 HE22 GLN   575     -17.315  32.842  13.098  1.00 10.00      A   
ATOM    265  C   GLN   575     -18.707  27.263   9.215  1.00 10.00      A   
ATOM    266  O   GLN   575     -19.605  27.367   8.376  1.00 10.00      A   
ATOM    267  N   LEU   576     -17.555  26.653   8.969  1.00 10.00      A   
ATOM    268  HN  LEU   576     -16.878  26.599   9.681  1.00 10.00      A   
ATOM    269  CA  LEU   576     -17.262  26.067   7.671  1.00 10.00      A   
ATOM    270  CB  LEU   576     -15.759  25.850   7.505  1.00 10.00      A   
ATOM    271  CG  LEU   576     -14.916  27.125   7.435  1.00 10.00      A   
ATOM    272  CD1 LEU   576     -13.449  26.816   7.681  1.00 10.00      A   
ATOM    273  CD2 LEU   576     -15.104  27.814   6.091  1.00 10.00      A   
ATOM    274  C   LEU   576     -18.037  24.767   7.470  1.00 10.00      A   
ATOM    275  O   LEU   576     -18.417  24.432   6.351  1.00 10.00      A   
ATOM    276  N   LEU   577     -18.281  24.047   8.565  1.00 10.00      A   
ATOM    277  HN  LEU   577     -17.929  24.357   9.429  1.00 10.00      A   
ATOM    278  CA  LEU   577     -19.036  22.800   8.514  1.00 10.00      A   
ATOM    279  CB  LEU   577     -19.078  22.131   9.892  1.00 10.00      A   
ATOM    280  CG  LEU   577     -17.791  21.441  10.355  1.00 10.00      A   
ATOM    281  CD1 LEU   577     -17.878  21.083  11.830  1.00 10.00      A   
ATOM    282  CD2 LEU   577     -17.521  20.199   9.521  1.00 10.00      A   
ATOM    283  C   LEU   577     -20.451  23.079   8.027  1.00 10.00      A   
ATOM    284  O   LEU   577     -20.997  22.346   7.202  1.00 10.00      A   
ATOM    285  N   GLU   578     -21.038  24.152   8.541  1.00 10.00      A   
ATOM    286  HN  GLU   578     -20.561  24.681   9.220  1.00 10.00      A   
ATOM    287  CA  GLU   578     -22.380  24.552   8.140  1.00 10.00      A   
ATOM    288  CB  GLU   578     -22.940  25.597   9.103  1.00 10.00      A   
ATOM    289  CG  GLU   578     -22.969  25.150  10.553  1.00 10.00      A   
ATOM    290  CD  GLU   578     -23.646  26.156  11.463  1.00 10.00      A   
ATOM    291  OE1 GLU   578     -23.279  27.350  11.422  1.00 10.00      A   
ATOM    292  OE2 GLU   578     -24.550  25.752  12.229  1.00 10.00      A   
ATOM    293  C   GLU   578     -22.347  25.118   6.727  1.00 10.00      A   
ATOM    294  O   GLU   578     -23.336  25.059   5.998  1.00 10.00      A   
ATOM    295  N   ASP   579     -21.197  25.663   6.348  1.00 10.00      A   
ATOM    296  HN  ASP   579     -20.447  25.681   6.982  1.00 10.00      A   
ATOM    297  CA  ASP   579     -21.014  26.239   5.021  1.00 10.00      A   
ATOM    298  CB  ASP   579     -19.719  27.052   4.968  1.00 10.00      A   
ATOM    299  CG  ASP   579     -19.835  28.291   4.105  1.00 10.00      A   
ATOM    300  OD1 ASP   579     -20.271  29.341   4.623  1.00 10.00      A   
ATOM    301  OD2 ASP   579     -19.488  28.227   2.910  1.00 10.00      A   
ATOM    302  C   ASP   579     -20.970  25.134   3.977  1.00 10.00      A   
ATOM    303  O   ASP   579     -21.662  25.196   2.959  1.00 10.00      A   
ATOM    304  N   LEU   580     -20.162  24.115   4.250  1.00 10.00      A   
ATOM    305  HN  LEU   580     -19.634  24.134   5.083  1.00 10.00      A   
ATOM    306  CA  LEU   580     -20.022  22.976   3.353  1.00 10.00      A   
ATOM    307  CB  LEU   580     -18.903  22.048   3.836  1.00 10.00      A   
ATOM    308  CG  LEU   580     -17.488  22.626   3.801  1.00 10.00      A   
ATOM    309  CD1 LEU   580     -16.539  21.770   4.627  1.00 10.00      A   
ATOM    310  CD2 LEU   580     -16.994  22.744   2.367  1.00 10.00      A   
ATOM    311  C   LEU   580     -21.331  22.206   3.250  1.00 10.00      A   
ATOM    312  O   LEU   580     -21.724  21.778   2.166  1.00 10.00      A   
ATOM    313  N   GLU   581     -22.005  22.044   4.383  1.00 10.00      A   
ATOM    314  HN  GLU   581     -21.631  22.402   5.217  1.00 10.00      A   
ATOM    315  CA  GLU   581     -23.280  21.336   4.424  1.00 10.00      A   
ATOM    316  CB  GLU   581     -23.757  21.175   5.872  1.00 10.00      A   
ATOM    317  CG  GLU   581     -24.820  20.105   6.059  1.00 10.00      A   
ATOM    318  CD  GLU   581     -25.299  20.004   7.492  1.00 10.00      A   
ATOM    319  OE1 GLU   581     -24.572  19.428   8.331  1.00 10.00      A   
ATOM    320  OE2 GLU   581     -26.407  20.500   7.788  1.00 10.00      A   
ATOM    321  C   GLU   581     -24.326  22.083   3.599  1.00 10.00      A   
ATOM    322  O   GLU   581     -25.041  21.483   2.792  1.00 10.00      A   
ATOM    323  N   ALA   582     -24.394  23.400   3.792  1.00 10.00      A   
ATOM    324  HN  ALA   582     -23.801  23.818   4.454  1.00 10.00      A   
ATOM    325  CA  ALA   582     -25.340  24.236   3.059  1.00 10.00      A   
ATOM    326  CB  ALA   582     -25.315  25.659   3.586  1.00 10.00      A   
ATOM    327  C   ALA   582     -25.027  24.218   1.566  1.00 10.00      A   
ATOM    328  O   ALA   582     -25.932  24.229   0.731  1.00 10.00      A   
ATOM    329  N   LYS   583     -23.740  24.193   1.236  1.00 10.00      A   
ATOM    330  HN  LYS   583     -23.061  24.205   1.948  1.00 10.00      A   
ATOM    331  CA  LYS   583     -23.317  24.154  -0.155  1.00 10.00      A   
ATOM    332  CB  LYS   583     -21.806  24.347  -0.273  1.00 10.00      A   
ATOM    333  CG  LYS   583     -21.345  24.756  -1.664  1.00 10.00      A   
ATOM    334  CD  LYS   583     -19.846  24.580  -1.832  1.00 10.00      A   
ATOM    335  CE  LYS   583     -19.366  25.180  -3.146  1.00 10.00      A   
ATOM    336  NZ  LYS   583     -18.009  24.700  -3.521  1.00 10.00      A   
ATOM    337  HZ1 LYS   583     -17.432  25.492  -3.873  1.00 10.00      A   
ATOM    338  HZ2 LYS   583     -18.080  23.975  -4.273  1.00 10.00      A   
ATOM    339  HZ3 LYS   583     -17.538  24.279  -2.700  1.00 10.00      A   
ATOM    340  C   LYS   583     -23.711  22.820  -0.768  1.00 10.00      A   
ATOM    341  O   LYS   583     -24.184  22.760  -1.900  1.00 10.00      A   
ATOM    342  N   LEU   584     -23.521  21.757   0.001  1.00 10.00      A   
ATOM    343  HN  LEU   584     -23.133  21.879   0.894  1.00 10.00      A   
ATOM    344  CA  LEU   584     -23.858  20.415  -0.439  1.00 10.00      A   
ATOM    345  CB  LEU   584     -23.447  19.389   0.622  1.00 10.00      A   
ATOM    346  CG  LEU   584     -23.730  17.925   0.289  1.00 10.00      A   
ATOM    347  CD1 LEU   584     -23.038  17.531  -1.004  1.00 10.00      A   
ATOM    348  CD2 LEU   584     -23.289  17.021   1.428  1.00 10.00      A   
ATOM    349  C   LEU   584     -25.350  20.306  -0.726  1.00 10.00      A   
ATOM    350  O   LEU   584     -25.754  19.815  -1.781  1.00 10.00      A   
ATOM    351  N   GLU   585     -26.162  20.793   0.205  1.00 10.00      A   
ATOM    352  HN  GLU   585     -25.774  21.190   1.017  1.00 10.00      A   
ATOM    353  CA  GLU   585     -27.611  20.750   0.060  1.00 10.00      A   
ATOM    354  CB  GLU   585     -28.289  21.338   1.300  1.00 10.00      A   
ATOM    355  CG  GLU   585     -29.803  21.198   1.295  1.00 10.00      A   
ATOM    356  CD  GLU   585     -30.505  22.270   2.097  1.00 10.00      A   
ATOM    357  OE1 GLU   585     -30.852  23.319   1.512  1.00 10.00      A   
ATOM    358  OE2 GLU   585     -30.730  22.069   3.306  1.00 10.00      A   
ATOM    359  C   GLU   585     -28.061  21.508  -1.186  1.00 10.00      A   
ATOM    360  O   GLU   585     -28.938  21.049  -1.923  1.00 10.00      A   
ATOM    361  N   ALA   586     -27.436  22.654  -1.429  1.00 10.00      A   
ATOM    362  HN  ALA   586     -26.727  22.950  -0.815  1.00 10.00      A   
ATOM    363  CA  ALA   586     -27.773  23.486  -2.576  1.00 10.00      A   
ATOM    364  CB  ALA   586     -27.162  24.870  -2.422  1.00 10.00      A   
ATOM    365  C   ALA   586     -27.334  22.849  -3.893  1.00 10.00      A   
ATOM    366  O   ALA   586     -27.837  23.205  -4.960  1.00 10.00      A   
ATOM    367  N   LEU   587     -26.396  21.915  -3.820  1.00 10.00      A   
ATOM    368  HN  LEU   587     -26.022  21.679  -2.944  1.00 10.00      A   
ATOM    369  CA  LEU   587     -25.903  21.240  -5.014  1.00 10.00      A   
ATOM    370  CB  LEU   587     -24.396  20.984  -4.914  1.00 10.00      A   
ATOM    371  CG  LEU   587     -23.504  22.227  -4.829  1.00 10.00      A   
ATOM    372  CD1 LEU   587     -22.042  21.831  -4.688  1.00 10.00      A   
ATOM    373  CD2 LEU   587     -23.709  23.125  -6.040  1.00 10.00      A   
ATOM    374  C   LEU   587     -26.651  19.936  -5.269  1.00 10.00      A   
ATOM    375  O   LEU   587     -27.002  19.626  -6.406  1.00 10.00      A   
ATOM    376  N   GLN   588     -26.905  19.182  -4.203  1.00 10.00      A   
ATOM    377  HN  GLN   588     -26.602  19.487  -3.320  1.00 10.00      A   
ATOM    378  CA  GLN   588     -27.609  17.905  -4.309  1.00 10.00      A   
ATOM    379  CB  GLN   588     -27.667  17.192  -2.956  1.00 10.00      A   
ATOM    380  CG  GLN   588     -26.320  16.676  -2.471  1.00 10.00      A   
ATOM    381  CD  GLN   588     -26.426  15.851  -1.202  1.00 10.00      A   
ATOM    382  OE1 GLN   588     -27.352  16.024  -0.412  1.00 10.00      A   
ATOM    383  NE2 GLN   588     -25.472  14.955  -0.993  1.00 10.00      A   
ATOM    384 HE21 GLN   588     -24.757  14.871  -1.661  1.00 10.00      A   
ATOM    385 HE22 GLN   588     -25.512  14.413  -0.174  1.00 10.00      A   
ATOM    386  C   GLN   588     -29.011  18.089  -4.873  1.00 10.00      A   
ATOM    387  O   GLN   588     -29.530  17.215  -5.565  1.00 10.00      A   
ATOM    388  N   THR   589     -29.612  19.234  -4.589  1.00 10.00      A   
ATOM    389  HN  THR   589     -29.145  19.898  -4.037  1.00 10.00      A   
ATOM    390  CA  THR   589     -30.950  19.533  -5.076  1.00 10.00      A   
ATOM    391  CB  THR   589     -31.465  20.858  -4.495  1.00 10.00      A   
ATOM    392  OG1 THR   589     -30.347  21.682  -4.137  1.00 10.00      A   
ATOM    393  HG1 THR   589     -30.153  21.569  -3.196  1.00 10.00      A   
ATOM    394  CG2 THR   589     -32.321  20.601  -3.265  1.00 10.00      A   
ATOM    395  C   THR   589     -30.967  19.604  -6.600  1.00 10.00      A   
ATOM    396  O   THR   589     -31.967  19.275  -7.238  1.00 10.00      A   
ATOM    397  N   GLN   590     -29.844  20.023  -7.178  1.00 10.00      A   
ATOM    398  HN  GLN   590     -29.077  20.267  -6.615  1.00 10.00      A   
ATOM    399  CA  GLN   590     -29.724  20.120  -8.623  1.00 10.00      A   
ATOM    400  CB  GLN   590     -28.513  20.971  -9.017  1.00 10.00      A   
ATOM    401  CG  GLN   590     -28.544  22.402  -8.505  1.00 10.00      A   
ATOM    402  CD  GLN   590     -27.448  23.256  -9.114  1.00 10.00      A   
ATOM    403  OE1 GLN   590     -26.387  22.757  -9.486  1.00 10.00      A   
ATOM    404  NE2 GLN   590     -27.695  24.550  -9.222  1.00 10.00      A   
ATOM    405 HE21 GLN   590     -28.563  24.885  -8.906  1.00 10.00      A   
ATOM    406 HE22 GLN   590     -27.000  25.123  -9.609  1.00 10.00      A   
ATOM    407  C   GLN   590     -29.591  18.728  -9.228  1.00 10.00      A   
ATOM    408  O   GLN   590     -30.254  18.400 -10.207  1.00 10.00      A   
ATOM    409  N   VAL   591     -28.754  17.905  -8.607  1.00 10.00      A   
ATOM    410  HN  VAL   591     -28.277  18.225  -7.810  1.00 10.00      A   
ATOM    411  CA  VAL   591     -28.514  16.539  -9.073  1.00 10.00      A   
ATOM    412  CB  VAL   591     -27.359  15.881  -8.289  1.00 10.00      A   
ATOM    413  CG1 VAL   591     -26.905  14.594  -8.964  1.00 10.00      A   
ATOM    414  CG2 VAL   591     -26.196  16.848  -8.146  1.00 10.00      A   
ATOM    415  C   VAL   591     -29.772  15.682  -8.932  1.00 10.00      A   
ATOM    416  O   VAL   591     -29.925  14.662  -9.606  1.00 10.00      A   
ATOM    417  N   ALA   592     -30.668  16.096  -8.050  1.00 10.00      A   
ATOM    418  HN  ALA   592     -30.484  16.905  -7.522  1.00 10.00      A   
ATOM    419  CA  ALA   592     -31.914  15.371  -7.834  1.00 10.00      A   
ATOM    420  CB  ALA   592     -32.472  15.666  -6.450  1.00 10.00      A   
ATOM    421  C   ALA   592     -32.938  15.720  -8.914  1.00 10.00      A   
ATOM    422  O   ALA   592     -34.000  15.102  -9.004  1.00 10.00      A   
ATOM    423  N   ASP   593     -32.602  16.703  -9.744  1.00 10.00      A   
ATOM    424  HN  ASP   593     -31.728  17.135  -9.641  1.00 10.00      A   
ATOM    425  CA  ASP   593     -33.485  17.147 -10.813  1.00 10.00      A   
ATOM    426  CB  ASP   593     -33.632  18.666 -10.772  1.00 10.00      A   
ATOM    427  CG  ASP   593     -35.039  19.123 -11.088  1.00 10.00      A   
ATOM    428  OD1 ASP   593     -35.303  19.485 -12.253  1.00 10.00      A   
ATOM    429  OD2 ASP   593     -35.888  19.127 -10.168  1.00 10.00      A   
ATOM    430  C   ASP   593     -32.955  16.710 -12.174  1.00 10.00      A   
ATOM    431  O   ASP   593     -31.760  16.830 -12.456  1.00 10.00      A   
ATOM    432  N   ALA   594     -33.850  16.223 -13.020  1.00 10.00      A   
ATOM    433  HN  ALA   594     -34.791  16.172 -12.742  1.00 10.00      A   
ATOM    434  CA  ALA   594     -33.478  15.747 -14.348  1.00 10.00      A   
ATOM    435  CB  ALA   594     -34.593  14.903 -14.937  1.00 10.00      A   
ATOM    436  C   ALA   594     -33.113  16.886 -15.296  1.00 10.00      A   
ATOM    437  O   ALA   594     -32.271  16.717 -16.181  1.00 10.00      A   
ATOM    438  N   SER   595     -33.734  18.046 -15.101  1.00 10.00      A   
ATOM    439  HN  SER   595     -34.390  18.121 -14.374  1.00 10.00      A   
ATOM    440  CA  SER   595     -33.480  19.210 -15.948  1.00 10.00      A   
ATOM    441  CB  SER   595     -34.451  20.340 -15.604  1.00 10.00      A   
ATOM    442  OG  SER   595     -35.794  19.895 -15.695  1.00 10.00      A   
ATOM    443  HG  SER   595     -36.354  20.634 -15.964  1.00 10.00      A   
ATOM    444  C   SER   595     -32.033  19.686 -15.837  1.00 10.00      A   
ATOM    445  O   SER   595     -31.528  20.387 -16.717  1.00 10.00      A   
ATOM    446  N   PHE   596     -31.367  19.293 -14.760  1.00 10.00      A   
ATOM    447  HN  PHE   596     -31.824  18.732 -14.096  1.00 10.00      A   
ATOM    448  CA  PHE   596     -29.980  19.672 -14.536  1.00 10.00      A   
ATOM    449  CB  PHE   596     -29.587  19.385 -13.081  1.00 10.00      A   
ATOM    450  CG  PHE   596     -28.132  19.601 -12.768  1.00 10.00      A   
ATOM    451  CD1 PHE   596     -27.585  20.872 -12.769  1.00 10.00      A   
ATOM    452  CD2 PHE   596     -27.313  18.523 -12.466  1.00 10.00      A   
ATOM    453  CE1 PHE   596     -26.250  21.069 -12.480  1.00 10.00      A   
ATOM    454  CE2 PHE   596     -25.976  18.713 -12.176  1.00 10.00      A   
ATOM    455  CZ  PHE   596     -25.444  19.987 -12.184  1.00 10.00      A   
ATOM    456  C   PHE   596     -29.053  18.935 -15.502  1.00 10.00      A   
ATOM    457  O   PHE   596     -28.114  19.518 -16.044  1.00 10.00      A   
ATOM    458  N   PHE   597     -29.352  17.664 -15.744  1.00 10.00      A   
ATOM    459  HN  PHE   597     -30.148  17.276 -15.324  1.00 10.00      A   
ATOM    460  CA  PHE   597     -28.542  16.833 -16.630  1.00 10.00      A   
ATOM    461  CB  PHE   597     -28.849  15.351 -16.403  1.00 10.00      A   
ATOM    462  CG  PHE   597     -28.474  14.855 -15.036  1.00 10.00      A   
ATOM    463  CD1 PHE   597     -29.430  14.737 -14.040  1.00 10.00      A   
ATOM    464  CD2 PHE   597     -27.164  14.512 -14.746  1.00 10.00      A   
ATOM    465  CE1 PHE   597     -29.086  14.282 -12.781  1.00 10.00      A   
ATOM    466  CE2 PHE   597     -26.813  14.057 -13.489  1.00 10.00      A   
ATOM    467  CZ  PHE   597     -27.775  13.944 -12.505  1.00 10.00      A   
ATOM    468  C   PHE   597     -28.751  17.195 -18.096  1.00 10.00      A   
ATOM    469  O   PHE   597     -28.011  16.738 -18.972  1.00 10.00      A   
ATOM    470  N   SER   598     -29.755  18.019 -18.362  1.00 10.00      A   
ATOM    471  HN  SER   598     -30.318  18.342 -17.629  1.00 10.00      A   
ATOM    472  CA  SER   598     -30.052  18.442 -19.722  1.00 10.00      A   
ATOM    473  CB  SER   598     -31.522  18.845 -19.835  1.00 10.00      A   
ATOM    474  OG  SER   598     -32.340  18.043 -18.993  1.00 10.00      A   
ATOM    475  HG  SER   598     -33.264  18.290 -19.121  1.00 10.00      A   
ATOM    476  C   SER   598     -29.146  19.600 -20.145  1.00 10.00      A   
ATOM    477  O   SER   598     -29.150  20.016 -21.303  1.00 10.00      A   
ATOM    478  N   GLN   599     -28.367  20.112 -19.196  1.00 10.00      A   
ATOM    479  HN  GLN   599     -28.403  19.729 -18.295  1.00 10.00      A   
ATOM    480  CA  GLN   599     -27.453  21.218 -19.458  1.00 10.00      A   
ATOM    481  CB  GLN   599     -27.193  21.998 -18.164  1.00 10.00      A   
ATOM    482  CG  GLN   599     -28.433  22.644 -17.568  1.00 10.00      A   
ATOM    483  CD  GLN   599     -28.106  23.586 -16.429  1.00 10.00      A   
ATOM    484  OE1 GLN   599     -27.944  24.788 -16.629  1.00 10.00      A   
ATOM    485  NE2 GLN   599     -27.993  23.045 -15.231  1.00 10.00      A   
ATOM    486 HE21 GLN   599     -28.121  22.078 -15.146  1.00 10.00      A   
ATOM    487 HE22 GLN   599     -27.791  23.635 -14.472  1.00 10.00      A   
ATOM    488  C   GLN   599     -26.139  20.700 -20.046  1.00 10.00      A   
ATOM    489  O   GLN   599     -25.901  19.489 -20.049  1.00 10.00      A   
ATOM    490  N   PRO   600     -25.283  21.598 -20.582  1.00 10.00      A   
ATOM    491  CA  PRO   600     -23.984  21.215 -21.164  1.00 10.00      A   
ATOM    492  CB  PRO   600     -23.302  22.560 -21.424  1.00 10.00      A   
ATOM    493  CG  PRO   600     -24.430  23.508 -21.625  1.00 10.00      A   
ATOM    494  CD  PRO   600     -25.521  23.051 -20.699  1.00 10.00      A   
ATOM    495  C   PRO   600     -23.139  20.374 -20.206  1.00 10.00      A   
ATOM    496  O   PRO   600     -23.150  20.595 -18.990  1.00 10.00      A   
ATOM    497  N   HIS   601     -22.394  19.424 -20.767  1.00 10.00      A   
ATOM    498  HN  HIS   601     -22.412  19.326 -21.746  1.00 10.00      A   
ATOM    499  CA  HIS   601     -21.543  18.535 -19.974  1.00 10.00      A   
ATOM    500  CB  HIS   601     -20.867  17.476 -20.854  1.00 10.00      A   
ATOM    501  CG  HIS   601     -21.784  16.397 -21.342  1.00 10.00      A   
ATOM    502  ND1 HIS   601     -21.934  15.181 -20.706  1.00 10.00      A   
ATOM    503  HD1 HIS   601     -21.476  14.899 -19.884  1.00 10.00      A   
ATOM    504  CD2 HIS   601     -22.600  16.356 -22.421  1.00 10.00      A   
ATOM    505  CE1 HIS   601     -22.800  14.442 -21.374  1.00 10.00      A   
ATOM    506  NE2 HIS   601     -23.217  15.132 -22.416  1.00 10.00      A   
ATOM    507  HE2 HIS   601     -23.870  14.820 -23.081  1.00 10.00      A   
ATOM    508  C   HIS   601     -20.492  19.317 -19.196  1.00 10.00      A   
ATOM    509  O   HIS   601     -20.143  18.956 -18.077  1.00 10.00      A   
ATOM    510  N   GLU   602     -20.009  20.403 -19.793  1.00 10.00      A   
ATOM    511  HN  GLU   602     -20.338  20.639 -20.688  1.00 10.00      A   
ATOM    512  CA  GLU   602     -18.996  21.247 -19.163  1.00 10.00      A   
ATOM    513  CB  GLU   602     -18.491  22.301 -20.145  1.00 10.00      A   
ATOM    514  CG  GLU   602     -17.567  21.753 -21.217  1.00 10.00      A   
ATOM    515  CD  GLU   602     -17.776  22.430 -22.552  1.00 10.00      A   
ATOM    516  OE1 GLU   602     -17.608  23.664 -22.631  1.00 10.00      A   
ATOM    517  OE2 GLU   602     -18.110  21.729 -23.530  1.00 10.00      A   
ATOM    518  C   GLU   602     -19.526  21.925 -17.902  1.00 10.00      A   
ATOM    519  O   GLU   602     -18.753  22.416 -17.081  1.00 10.00      A   
ATOM    520  N   GLN   603     -20.845  21.955 -17.758  1.00 10.00      A   
ATOM    521  HN  GLN   603     -21.411  21.544 -18.446  1.00 10.00      A   
ATOM    522  CA  GLN   603     -21.470  22.570 -16.599  1.00 10.00      A   
ATOM    523  CB  GLN   603     -22.721  23.349 -17.006  1.00 10.00      A   
ATOM    524  CG  GLN   603     -22.444  24.538 -17.912  1.00 10.00      A   
ATOM    525  CD  GLN   603     -23.676  25.390 -18.153  1.00 10.00      A   
ATOM    526  OE1 GLN   603     -24.566  25.472 -17.304  1.00 10.00      A   
ATOM    527  NE2 GLN   603     -23.736  26.029 -19.311  1.00 10.00      A   
ATOM    528 HE21 GLN   603     -22.990  25.917 -19.942  1.00 10.00      A   
ATOM    529 HE22 GLN   603     -24.520  26.593 -19.491  1.00 10.00      A   
ATOM    530  C   GLN   603     -21.824  21.517 -15.556  1.00 10.00      A   
ATOM    531  O   GLN   603     -21.568  21.700 -14.368  1.00 10.00      A   
ATOM    532  N   THR   604     -22.390  20.405 -16.012  1.00 10.00      A   
ATOM    533  HN  THR   604     -22.541  20.301 -16.977  1.00 10.00      A   
ATOM    534  CA  THR   604     -22.790  19.327 -15.121  1.00 10.00      A   
ATOM    535  CB  THR   604     -23.555  18.233 -15.886  1.00 10.00      A   
ATOM    536  OG1 THR   604     -23.069  18.168 -17.232  1.00 10.00      A   
ATOM    537  HG1 THR   604     -23.790  17.913 -17.819  1.00 10.00      A   
ATOM    538  CG2 THR   604     -25.043  18.540 -15.907  1.00 10.00      A   
ATOM    539  C   THR   604     -21.587  18.710 -14.415  1.00 10.00      A   
ATOM    540  O   THR   604     -21.557  18.636 -13.189  1.00 10.00      A   
ATOM    541  N   GLN   605     -20.590  18.297 -15.194  1.00 10.00      A   
ATOM    542  HN  GLN   605     -20.668  18.414 -16.168  1.00 10.00      A   
ATOM    543  CA  GLN   605     -19.386  17.675 -14.646  1.00 10.00      A   
ATOM    544  CB  GLN   605     -18.441  17.249 -15.770  1.00 10.00      A   
ATOM    545  CG  GLN   605     -19.080  16.284 -16.756  1.00 10.00      A   
ATOM    546  CD  GLN   605     -18.203  15.986 -17.956  1.00 10.00      A   
ATOM    547  OE1 GLN   605     -17.361  16.795 -18.349  1.00 10.00      A   
ATOM    548  NE2 GLN   605     -18.409  14.823 -18.555  1.00 10.00      A   
ATOM    549 HE21 GLN   605     -19.106  14.232 -18.193  1.00 10.00      A   
ATOM    550 HE22 GLN   605     -17.865  14.600 -19.337  1.00 10.00      A   
ATOM    551  C   GLN   605     -18.680  18.601 -13.661  1.00 10.00      A   
ATOM    552  O   GLN   605     -18.117  18.149 -12.662  1.00 10.00      A   
ATOM    553  N   LYS   606     -18.740  19.897 -13.942  1.00 10.00      A   
ATOM    554  HN  LYS   606     -19.215  20.183 -14.749  1.00 10.00      A   
ATOM    555  CA  LYS   606     -18.128  20.906 -13.092  1.00 10.00      A   
ATOM    556  CB  LYS   606     -18.301  22.287 -13.731  1.00 10.00      A   
ATOM    557  CG  LYS   606     -17.960  23.460 -12.825  1.00 10.00      A   
ATOM    558  CD  LYS   606     -18.542  24.753 -13.370  1.00 10.00      A   
ATOM    559  CE  LYS   606     -18.329  25.910 -12.408  1.00 10.00      A   
ATOM    560  NZ  LYS   606     -19.024  27.142 -12.865  1.00 10.00      A   
ATOM    561  HZ1 LYS   606     -18.754  27.947 -12.266  1.00 10.00      A   
ATOM    562  HZ2 LYS   606     -20.057  27.015 -12.805  1.00 10.00      A   
ATOM    563  HZ3 LYS   606     -18.770  27.355 -13.849  1.00 10.00      A   
ATOM    564  C   LYS   606     -18.758  20.884 -11.702  1.00 10.00      A   
ATOM    565  O   LYS   606     -18.058  20.824 -10.690  1.00 10.00      A   
ATOM    566  N   VAL   607     -20.086  20.901 -11.663  1.00 10.00      A   
ATOM    567  HN  VAL   607     -20.590  20.917 -12.506  1.00 10.00      A   
ATOM    568  CA  VAL   607     -20.816  20.889 -10.402  1.00 10.00      A   
ATOM    569  CB  VAL   607     -22.302  21.262 -10.605  1.00 10.00      A   
ATOM    570  CG1 VAL   607     -23.042  21.310  -9.277  1.00 10.00      A   
ATOM    571  CG2 VAL   607     -22.419  22.597 -11.326  1.00 10.00      A   
ATOM    572  C   VAL   607     -20.711  19.524  -9.728  1.00 10.00      A   
ATOM    573  O   VAL   607     -20.605  19.431  -8.503  1.00 10.00      A   
ATOM    574  N   LEU   608     -20.720  18.470 -10.538  1.00 10.00      A   
ATOM    575  HN  LEU   608     -20.811  18.614 -11.507  1.00 10.00      A   
ATOM    576  CA  LEU   608     -20.625  17.107 -10.031  1.00 10.00      A   
ATOM    577  CB  LEU   608     -20.794  16.088 -11.161  1.00 10.00      A   
ATOM    578  CG  LEU   608     -22.175  16.037 -11.825  1.00 10.00      A   
ATOM    579  CD1 LEU   608     -22.166  15.091 -13.016  1.00 10.00      A   
ATOM    580  CD2 LEU   608     -23.251  15.643 -10.823  1.00 10.00      A   
ATOM    581  C   LEU   608     -19.311  16.871  -9.288  1.00 10.00      A   
ATOM    582  O   LEU   608     -19.271  16.124  -8.307  1.00 10.00      A   
ATOM    583  N   ALA   609     -18.238  17.495  -9.764  1.00 10.00      A   
ATOM    584  HN  ALA   609     -18.324  18.054 -10.569  1.00 10.00      A   
ATOM    585  CA  ALA   609     -16.935  17.354  -9.127  1.00 10.00      A   
ATOM    586  CB  ALA   609     -15.810  17.687 -10.099  1.00 10.00      A   
ATOM    587  C   ALA   609     -16.847  18.229  -7.881  1.00 10.00      A   
ATOM    588  O   ALA   609     -16.310  17.812  -6.856  1.00 10.00      A   
ATOM    589  N   ASP   610     -17.401  19.435  -7.971  1.00 10.00      A   
ATOM    590  HN  ASP   610     -17.826  19.706  -8.814  1.00 10.00      A   
ATOM    591  CA  ASP   610     -17.388  20.371  -6.850  1.00 10.00      A   
ATOM    592  CB  ASP   610     -17.926  21.739  -7.285  1.00 10.00      A   
ATOM    593  CG  ASP   610     -17.812  22.800  -6.206  1.00 10.00      A   
ATOM    594  OD1 ASP   610     -18.744  22.921  -5.384  1.00 10.00      A   
ATOM    595  OD2 ASP   610     -16.802  23.538  -6.189  1.00 10.00      A   
ATOM    596  C   ASP   610     -18.202  19.826  -5.680  1.00 10.00      A   
ATOM    597  O   ASP   610     -17.793  19.931  -4.523  1.00 10.00      A   
ATOM    598  N   MET   611     -19.352  19.229  -5.992  1.00 10.00      A   
ATOM    599  HN  MET   611     -19.628  19.187  -6.934  1.00 10.00      A   
ATOM    600  CA  MET   611     -20.220  18.652  -4.969  1.00 10.00      A   
ATOM    601  CB  MET   611     -21.500  18.099  -5.597  1.00 10.00      A   
ATOM    602  CG  MET   611     -22.533  17.629  -4.584  1.00 10.00      A   
ATOM    603  SD  MET   611     -23.981  16.883  -5.357  1.00 10.00      A   
ATOM    604  CE  MET   611     -23.294  15.335  -5.942  1.00 10.00      A   
ATOM    605  C   MET   611     -19.490  17.546  -4.219  1.00 10.00      A   
ATOM    606  O   MET   611     -19.636  17.400  -3.005  1.00 10.00      A   
ATOM    607  N   ALA   612     -18.700  16.773  -4.954  1.00 10.00      A   
ATOM    608  HN  ALA   612     -18.633  16.938  -5.920  1.00 10.00      A   
ATOM    609  CA  ALA   612     -17.929  15.690  -4.366  1.00 10.00      A   
ATOM    610  CB  ALA   612     -17.275  14.856  -5.457  1.00 10.00      A   
ATOM    611  C   ALA   612     -16.872  16.259  -3.427  1.00 10.00      A   
ATOM    612  O   ALA   612     -16.663  15.750  -2.324  1.00 10.00      A   
ATOM    613  N   ALA   613     -16.226  17.333  -3.865  1.00 10.00      A   
ATOM    614  HN  ALA   613     -16.445  17.693  -4.752  1.00 10.00      A   
ATOM    615  CA  ALA   613     -15.201  17.993  -3.066  1.00 10.00      A   
ATOM    616  CB  ALA   613     -14.549  19.115  -3.861  1.00 10.00      A   
ATOM    617  C   ALA   613     -15.801  18.534  -1.774  1.00 10.00      A   
ATOM    618  O   ALA   613     -15.163  18.504  -0.719  1.00 10.00      A   
ATOM    619  N   ALA   614     -17.034  19.022  -1.867  1.00 10.00      A   
ATOM    620  HN  ALA   614     -17.475  19.029  -2.744  1.00 10.00      A   
ATOM    621  CA  ALA   614     -17.741  19.557  -0.712  1.00 10.00      A   
ATOM    622  CB  ALA   614     -19.086  20.134  -1.128  1.00 10.00      A   
ATOM    623  C   ALA   614     -17.927  18.478   0.346  1.00 10.00      A   
ATOM    624  O   ALA   614     -17.712  18.719   1.535  1.00 10.00      A   
ATOM    625  N   GLU   615     -18.314  17.284  -0.093  1.00 10.00      A   
ATOM    626  HN  GLU   615     -18.469  17.153  -1.053  1.00 10.00      A   
ATOM    627  CA  GLU   615     -18.515  16.167   0.821  1.00 10.00      A   
ATOM    628  CB  GLU   615     -19.176  14.985   0.107  1.00 10.00      A   
ATOM    629  CG  GLU   615     -20.540  15.306  -0.483  1.00 10.00      A   
ATOM    630  CD  GLU   615     -21.492  14.126  -0.464  1.00 10.00      A   
ATOM    631  OE1 GLU   615     -22.212  13.921  -1.463  1.00 10.00      A   
ATOM    632  OE2 GLU   615     -21.539  13.404   0.557  1.00 10.00      A   
ATOM    633  C   GLU   615     -17.188  15.739   1.433  1.00 10.00      A   
ATOM    634  O   GLU   615     -17.094  15.522   2.641  1.00 10.00      A   
ATOM    635  N   GLN   616     -16.161  15.654   0.591  1.00 10.00      A   
ATOM    636  HN  GLN   616     -16.309  15.849  -0.360  1.00 10.00      A   
ATOM    637  CA  GLN   616     -14.827  15.261   1.031  1.00 10.00      A   
ATOM    638  CB  GLN   616     -13.850  15.285  -0.147  1.00 10.00      A   
ATOM    639  CG  GLN   616     -12.581  14.485   0.086  1.00 10.00      A   
ATOM    640  CD  GLN   616     -11.439  14.936  -0.802  1.00 10.00      A   
ATOM    641  OE1 GLN   616     -11.318  16.115  -1.131  1.00 10.00      A   
ATOM    642  NE2 GLN   616     -10.599  13.997  -1.208  1.00 10.00      A   
ATOM    643 HE21 GLN   616     -10.762  13.070  -0.921  1.00 10.00      A   
ATOM    644 HE22 GLN   616      -9.848  14.264  -1.773  1.00 10.00      A   
ATOM    645  C   GLN   616     -14.327  16.189   2.133  1.00 10.00      A   
ATOM    646  O   GLN   616     -13.917  15.738   3.205  1.00 10.00      A   
ATOM    647  N   GLU   617     -14.375  17.490   1.872  1.00 10.00      A   
ATOM    648  HN  GLU   617     -14.709  17.795   0.998  1.00 10.00      A   
ATOM    649  CA  GLU   617     -13.933  18.474   2.849  1.00 10.00      A   
ATOM    650  CB  GLU   617     -13.949  19.887   2.261  1.00 10.00      A   
ATOM    651  CG  GLU   617     -12.725  20.215   1.421  1.00 10.00      A   
ATOM    652  CD  GLU   617     -12.515  21.704   1.247  1.00 10.00      A   
ATOM    653  OE1 GLU   617     -12.542  22.439   2.260  1.00 10.00      A   
ATOM    654  OE2 GLU   617     -12.303  22.150   0.099  1.00 10.00      A   
ATOM    655  C   GLU   617     -14.777  18.412   4.117  1.00 10.00      A   
ATOM    656  O   GLU   617     -14.257  18.550   5.221  1.00 10.00      A   
ATOM    657  N   LEU   618     -16.075  18.184   3.951  1.00 10.00      A   
ATOM    658  HN  LEU   618     -16.428  18.062   3.040  1.00 10.00      A   
ATOM    659  CA  LEU   618     -16.992  18.105   5.082  1.00 10.00      A   
ATOM    660  CB  LEU   618     -18.438  18.004   4.589  1.00 10.00      A   
ATOM    661  CG  LEU   618     -19.526  17.958   5.663  1.00 10.00      A   
ATOM    662  CD1 LEU   618     -19.581  19.271   6.427  1.00 10.00      A   
ATOM    663  CD2 LEU   618     -20.875  17.641   5.039  1.00 10.00      A   
ATOM    664  C   LEU   618     -16.657  16.919   5.981  1.00 10.00      A   
ATOM    665  O   LEU   618     -16.596  17.051   7.204  1.00 10.00      A   
ATOM    666  N   GLU   619     -16.427  15.766   5.365  1.00 10.00      A   
ATOM    667  HN  GLU   619     -16.487  15.725   4.383  1.00 10.00      A   
ATOM    668  CA  GLU   619     -16.095  14.556   6.100  1.00 10.00      A   
ATOM    669  CB  GLU   619     -16.130  13.342   5.175  1.00 10.00      A   
ATOM    670  CG  GLU   619     -17.526  12.980   4.694  1.00 10.00      A   
ATOM    671  CD  GLU   619     -17.513  12.053   3.497  1.00 10.00      A   
ATOM    672  OE1 GLU   619     -16.433  11.513   3.178  1.00 10.00      A   
ATOM    673  OE2 GLU   619     -18.584  11.867   2.874  1.00 10.00      A   
ATOM    674  C   GLU   619     -14.741  14.677   6.793  1.00 10.00      A   
ATOM    675  O   GLU   619     -14.608  14.338   7.971  1.00 10.00      A   
ATOM    676  N   GLN   620     -13.742  15.175   6.067  1.00 10.00      A   
ATOM    677  HN  GLN   620     -13.906  15.416   5.127  1.00 10.00      A   
ATOM    678  CA  GLN   620     -12.408  15.354   6.632  1.00 10.00      A   
ATOM    679  CB  GLN   620     -11.416  15.847   5.573  1.00 10.00      A   
ATOM    680  CG  GLN   620     -11.171  14.875   4.430  1.00 10.00      A   
ATOM    681  CD  GLN   620     -10.300  15.470   3.341  1.00 10.00      A   
ATOM    682  OE1 GLN   620     -10.291  16.683   3.125  1.00 10.00      A   
ATOM    683  NE2 GLN   620      -9.560  14.619   2.646  1.00 10.00      A   
ATOM    684 HE21 GLN   620      -9.619  13.666   2.871  1.00 10.00      A   
ATOM    685 HE22 GLN   620      -8.985  14.977   1.940  1.00 10.00      A   
ATOM    686  C   GLN   620     -12.458  16.339   7.796  1.00 10.00      A   
ATOM    687  O   GLN   620     -11.836  16.120   8.836  1.00 10.00      A   
ATOM    688  N   ALA   621     -13.222  17.414   7.622  1.00 10.00      A   
ATOM    689  HN  ALA   621     -13.704  17.528   6.772  1.00 10.00      A   
ATOM    690  CA  ALA   621     -13.362  18.429   8.658  1.00 10.00      A   
ATOM    691  CB  ALA   621     -14.108  19.643   8.131  1.00 10.00      A   
ATOM    692  C   ALA   621     -14.064  17.854   9.882  1.00 10.00      A   
ATOM    693  O   ALA   621     -13.775  18.242  11.013  1.00 10.00      A   
ATOM    694  N   PHE   622     -14.985  16.922   9.645  1.00 10.00      A   
ATOM    695  HN  PHE   622     -15.178  16.671   8.715  1.00 10.00      A   
ATOM    696  CA  PHE   622     -15.721  16.271  10.722  1.00 10.00      A   
ATOM    697  CB  PHE   622     -16.741  15.282  10.145  1.00 10.00      A   
ATOM    698  CG  PHE   622     -17.591  14.588  11.173  1.00 10.00      A   
ATOM    699  CD1 PHE   622     -18.695  15.222  11.717  1.00 10.00      A   
ATOM    700  CD2 PHE   622     -17.284  13.306  11.598  1.00 10.00      A   
ATOM    701  CE1 PHE   622     -19.482  14.586  12.659  1.00 10.00      A   
ATOM    702  CE2 PHE   622     -18.066  12.666  12.540  1.00 10.00      A   
ATOM    703  CZ  PHE   622     -19.165  13.308  13.075  1.00 10.00      A   
ATOM    704  C   PHE   622     -14.752  15.551  11.655  1.00 10.00      A   
ATOM    705  O   PHE   622     -14.814  15.712  12.876  1.00 10.00      A   
ATOM    706  N   GLU   623     -13.845  14.776  11.067  1.00 10.00      A   
ATOM    707  HN  GLU   623     -13.846  14.699  10.089  1.00 10.00      A   
ATOM    708  CA  GLU   623     -12.850  14.042  11.837  1.00 10.00      A   
ATOM    709  CB  GLU   623     -12.087  13.076  10.927  1.00 10.00      A   
ATOM    710  CG  GLU   623     -11.736  11.745  11.576  1.00 10.00      A   
ATOM    711  CD  GLU   623     -10.508  11.815  12.460  1.00 10.00      A   
ATOM    712  OE1 GLU   623      -9.388  11.962  11.918  1.00 10.00      A   
ATOM    713  OE2 GLU   623     -10.652  11.712  13.695  1.00 10.00      A   
ATOM    714  C   GLU   623     -11.889  15.021  12.500  1.00 10.00      A   
ATOM    715  O   GLU   623     -11.525  14.856  13.663  1.00 10.00      A   
ATOM    716  N   ARG   624     -11.503  16.053  11.754  1.00 10.00      A   
ATOM    717  HN  ARG   624     -11.836  16.125  10.831  1.00 10.00      A   
ATOM    718  CA  ARG   624     -10.597  17.075  12.263  1.00 10.00      A   
ATOM    719  CB  ARG   624     -10.309  18.120  11.186  1.00 10.00      A   
ATOM    720  CG  ARG   624      -9.339  17.662  10.110  1.00 10.00      A   
ATOM    721  CD  ARG   624      -9.318  18.629   8.936  1.00 10.00      A   
ATOM    722  NE  ARG   624      -8.809  19.948   9.311  1.00 10.00      A   
ATOM    723  HE  ARG   624      -8.406  20.036  10.206  1.00 10.00      A   
ATOM    724  CZ  ARG   624      -8.863  21.022   8.522  1.00 10.00      A   
ATOM    725  NH1 ARG   624      -9.407  20.936   7.314  1.00 10.00      A   
ATOM    726 HH11 ARG   624      -9.451  21.777   6.698  1.00 10.00      A   
ATOM    727 HH12 ARG   624      -9.797  20.029   6.976  1.00 10.00      A   
ATOM    728  NH2 ARG   624      -8.372  22.180   8.939  1.00 10.00      A   
ATOM    729 HH21 ARG   624      -8.410  23.020   8.319  1.00 10.00      A   
ATOM    730 HH22 ARG   624      -7.939  22.261   9.895  1.00 10.00      A   
ATOM    731  C   ARG   624     -11.179  17.747  13.501  1.00 10.00      A   
ATOM    732  O   ARG   624     -10.480  17.957  14.488  1.00 10.00      A   
ATOM    733  N   TRP   625     -12.468  18.069  13.440  1.00 10.00      A   
ATOM    734  HN  TRP   625     -12.970  17.874  12.617  1.00 10.00      A   
ATOM    735  CA  TRP   625     -13.159  18.710  14.552  1.00 10.00      A   
ATOM    736  CB  TRP   625     -14.594  19.076  14.147  1.00 10.00      A   
ATOM    737  CG  TRP   625     -15.320  19.914  15.158  1.00 10.00      A   
ATOM    738  CD1 TRP   625     -15.367  21.277  15.212  1.00 10.00      A   
ATOM    739  CD2 TRP   625     -16.101  19.444  16.263  1.00 10.00      A   
ATOM    740  NE1 TRP   625     -16.123  21.684  16.285  1.00 10.00      A   
ATOM    741  HE1 TRP   625     -16.304  22.616  16.539  1.00 10.00      A   
ATOM    742  CE2 TRP   625     -16.584  20.577  16.945  1.00 10.00      A   
ATOM    743  CE3 TRP   625     -16.435  18.175  16.746  1.00 10.00      A   
ATOM    744  CZ2 TRP   625     -17.385  20.480  18.080  1.00 10.00      A   
ATOM    745  CZ3 TRP   625     -17.231  18.082  17.871  1.00 10.00      A   
ATOM    746  CH2 TRP   625     -17.695  19.227  18.527  1.00 10.00      A   
ATOM    747  C   TRP   625     -13.174  17.789  15.768  1.00 10.00      A   
ATOM    748  O   TRP   625     -12.847  18.205  16.882  1.00 10.00      A   
ATOM    749  N   GLU   626     -13.546  16.533  15.539  1.00 10.00      A   
ATOM    750  HN  GLU   626     -13.793  16.269  14.625  1.00 10.00      A   
ATOM    751  CA  GLU   626     -13.602  15.534  16.601  1.00 10.00      A   
ATOM    752  CB  GLU   626     -14.074  14.191  16.042  1.00 10.00      A   
ATOM    753  CG  GLU   626     -15.585  14.049  15.953  1.00 10.00      A   
ATOM    754  CD  GLU   626     -16.215  13.704  17.287  1.00 10.00      A   
ATOM    755  OE1 GLU   626     -15.902  12.624  17.834  1.00 10.00      A   
ATOM    756  OE2 GLU   626     -17.040  14.498  17.788  1.00 10.00      A   
ATOM    757  C   GLU   626     -12.239  15.376  17.260  1.00 10.00      A   
ATOM    758  O   GLU   626     -12.117  15.446  18.486  1.00 10.00      A   
ATOM    759  N   TYR   627     -11.214  15.179  16.436  1.00 10.00      A   
ATOM    760  HN  TYR   627     -11.382  15.129  15.467  1.00 10.00      A   
ATOM    761  CA  TYR   627      -9.852  15.018  16.929  1.00 10.00      A   
ATOM    762  CB  TYR   627      -8.898  14.658  15.787  1.00 10.00      A   
ATOM    763  CG  TYR   627      -7.526  14.208  16.249  1.00 10.00      A   
ATOM    764  CD1 TYR   627      -7.330  12.936  16.766  1.00 10.00      A   
ATOM    765  CD2 TYR   627      -6.426  15.054  16.162  1.00 10.00      A   
ATOM    766  CE1 TYR   627      -6.083  12.517  17.186  1.00 10.00      A   
ATOM    767  CE2 TYR   627      -5.174  14.644  16.580  1.00 10.00      A   
ATOM    768  CZ  TYR   627      -5.008  13.375  17.090  1.00 10.00      A   
ATOM    769  OH  TYR   627      -3.762  12.959  17.505  1.00 10.00      A   
ATOM    770  HH  TYR   627      -3.392  13.614  18.113  1.00 10.00      A   
ATOM    771  C   TYR   627      -9.375  16.277  17.645  1.00 10.00      A   
ATOM    772  O   TYR   627      -8.669  16.197  18.646  1.00 10.00      A   
ATOM    773  N   LEU   628      -9.767  17.437  17.129  1.00 10.00      A   
ATOM    774  HN  LEU   628     -10.323  17.438  16.317  1.00 10.00      A   
ATOM    775  CA  LEU   628      -9.383  18.707  17.726  1.00 10.00      A   
ATOM    776  CB  LEU   628      -9.825  19.882  16.856  1.00 10.00      A   
ATOM    777  CG  LEU   628      -8.699  20.721  16.245  1.00 10.00      A   
ATOM    778  CD1 LEU   628      -9.254  21.701  15.224  1.00 10.00      A   
ATOM    779  CD2 LEU   628      -7.938  21.460  17.334  1.00 10.00      A   
ATOM    780  C   LEU   628      -9.939  18.842  19.139  1.00 10.00      A   
ATOM    781  O   LEU   628      -9.220  19.235  20.059  1.00 10.00      A   
ATOM    782  N   GLU   629     -11.213  18.504  19.310  1.00 10.00      A   
ATOM    783  HN  GLU   629     -11.741  18.207  18.536  1.00 10.00      A   
ATOM    784  CA  GLU   629     -11.842  18.574  20.620  1.00 10.00      A   
ATOM    785  CB  GLU   629     -13.360  18.414  20.528  1.00 10.00      A   
ATOM    786  CG  GLU   629     -14.113  19.202  21.588  1.00 10.00      A   
ATOM    787  CD  GLU   629     -15.164  18.381  22.310  1.00 10.00      A   
ATOM    788  OE1 GLU   629     -14.800  17.586  23.210  1.00 10.00      A   
ATOM    789  OE2 GLU   629     -16.365  18.538  22.002  1.00 10.00      A   
ATOM    790  C   GLU   629     -11.247  17.507  21.527  1.00 10.00      A   
ATOM    791  O   GLU   629     -10.962  17.760  22.696  1.00 10.00      A   
ATOM    792  N   ALA   630     -11.039  16.318  20.969  1.00 10.00      A   
ATOM    793  HN  ALA   630     -11.298  16.180  20.028  1.00 10.00      A   
ATOM    794  CA  ALA   630     -10.455  15.209  21.714  1.00 10.00      A   
ATOM    795  CB  ALA   630     -10.391  13.964  20.845  1.00 10.00      A   
ATOM    796  C   ALA   630      -9.063  15.581  22.209  1.00 10.00      A   
ATOM    797  O   ALA   630      -8.663  15.212  23.314  1.00 10.00      A   
ATOM    798  N   LEU   631      -8.338  16.326  21.384  1.00 10.00      A   
ATOM    799  HN  LEU   631      -8.715  16.575  20.511  1.00 10.00      A   
ATOM    800  CA  LEU   631      -6.997  16.774  21.725  1.00 10.00      A   
ATOM    801  CB  LEU   631      -6.301  17.338  20.485  1.00 10.00      A   
ATOM    802  CG  LEU   631      -4.836  17.743  20.652  1.00 10.00      A   
ATOM    803  CD1 LEU   631      -3.984  16.535  21.004  1.00 10.00      A   
ATOM    804  CD2 LEU   631      -4.320  18.417  19.389  1.00 10.00      A   
ATOM    805  C   LEU   631      -7.063  17.834  22.818  1.00 10.00      A   
ATOM    806  O   LEU   631      -6.184  17.919  23.668  1.00 10.00      A   
ATOM    807  N   LYS   632      -8.125  18.632  22.789  1.00 10.00      A   
ATOM    808  HN  LYS   632      -8.791  18.515  22.077  1.00 10.00      A   
ATOM    809  CA  LYS   632      -8.327  19.679  23.781  1.00 10.00      A   
ATOM    810  CB  LYS   632      -9.472  20.600  23.349  1.00 10.00      A   
ATOM    811  CG  LYS   632      -9.482  21.960  24.027  1.00 10.00      A   
ATOM    812  CD  LYS   632     -10.560  22.856  23.436  1.00 10.00      A   
ATOM    813  CE  LYS   632     -10.602  24.210  24.125  1.00 10.00      A   
ATOM    814  NZ  LYS   632     -11.669  25.081  23.567  1.00 10.00      A   
ATOM    815  HZ1 LYS   632     -11.822  25.904  24.186  1.00 10.00      A   
ATOM    816  HZ2 LYS   632     -12.561  24.554  23.488  1.00 10.00      A   
ATOM    817  HZ3 LYS   632     -11.400  25.421  22.622  1.00 10.00      A   
ATOM    818  C   LYS   632      -8.634  19.050  25.136  1.00 10.00      A   
ATOM    819  O   LYS   632      -8.359  19.630  26.188  1.00 10.00      A   
ATOM    820  N   ASN   633      -9.212  17.857  25.095  1.00 10.00      A   
ATOM    821  HN  ASN   633      -9.428  17.467  24.220  1.00 10.00      A   
ATOM    822  CA  ASN   633      -9.552  17.119  26.304  1.00 10.00      A   
ATOM    823  CB  ASN   633     -10.713  16.152  26.035  1.00 10.00      A   
ATOM    824  CG  ASN   633     -11.982  16.859  25.602  1.00 10.00      A   
ATOM    825  OD1 ASN   633     -12.356  17.890  26.159  1.00 10.00      A   
ATOM    826  ND2 ASN   633     -12.649  16.313  24.598  1.00 10.00      A   
ATOM    827 HD21 ASN   633     -12.293  15.490  24.200  1.00 10.00      A   
ATOM    828 HD22 ASN   633     -13.461  16.766  24.277  1.00 10.00      A   
ATOM    829  C   ASN   633      -8.338  16.337  26.794  1.00 10.00      A   
ATOM    830  O   ASN   633      -8.100  16.224  27.998  1.00 10.00      A   
ATOM    831  N   GLY   634      -7.567  15.814  25.851  1.00 10.00      A   
ATOM    832  HN  GLY   634      -7.800  15.956  24.906  1.00 10.00      A   
ATOM    833  CA  GLY   634      -6.386  15.046  26.184  1.00 10.00      A   
ATOM    834  C   GLY   634      -5.255  15.300  25.209  1.00 10.00      A   
ATOM    835  O   GLY   634      -5.259  14.773  24.097  1.00 10.00      A   
ATOM    836  N   GLY   635      -4.295  16.116  25.623  1.00 10.00      A   
ATOM    837  HN  GLY   635      -4.352  16.511  26.519  1.00 10.00      A   
ATOM    838  CA  GLY   635      -3.169  16.433  24.769  1.00 10.00      A   
ATOM    839  C   GLY   635      -1.859  16.427  25.529  1.00 10.00      A   
ATOM    840  O   GLY   635      -1.895  16.470  26.779  1.00 10.00      A   
ATOM    841  OXT GLY   635      -0.788  16.388  24.879  1.00 10.00      A   
ATOM    842  CB  ASP    24      25.376   8.548   4.282  1.00 10.00      B   
ATOM    843  CG  ASP    24      23.932   8.109   4.438  1.00 10.00      B   
ATOM    844  OD1 ASP    24      23.573   7.024   3.938  1.00 10.00      B   
ATOM    845  OD2 ASP    24      23.146   8.852   5.069  1.00 10.00      B   
ATOM    846  C   ASP    24      26.425   6.812   2.810  1.00 10.00      B   
ATOM    847  O   ASP    24      27.237   7.257   2.002  1.00 10.00      B   
ATOM    848  N   ASP    24      27.711   7.805   4.656  1.00 10.00      B   
ATOM    849  HT1 ASP    24      27.659   8.304   5.565  1.00 10.00      B   
ATOM    850  HT2 ASP    24      28.126   8.439   3.946  1.00 10.00      B   
ATOM    851  HT3 ASP    24      28.330   6.976   4.764  1.00 10.00      B   
ATOM    852  CA  ASP    24      26.360   7.374   4.225  1.00 10.00      B   
ATOM    853  N   LEU    25      25.560   5.854   2.509  1.00 10.00      B   
ATOM    854  HN  LEU    25      24.899   5.583   3.184  1.00 10.00      B   
ATOM    855  CA  LEU    25      25.535   5.223   1.195  1.00 10.00      B   
ATOM    856  CB  LEU    25      24.639   3.979   1.208  1.00 10.00      B   
ATOM    857  CG  LEU    25      24.701   3.090  -0.038  1.00 10.00      B   
ATOM    858  CD1 LEU    25      26.093   2.498  -0.212  1.00 10.00      B   
ATOM    859  CD2 LEU    25      23.654   1.990   0.034  1.00 10.00      B   
ATOM    860  C   LEU    25      25.075   6.205   0.120  1.00 10.00      B   
ATOM    861  O   LEU    25      25.743   6.371  -0.902  1.00 10.00      B   
ATOM    862  N   GLU    26      23.949   6.872   0.373  1.00 10.00      B   
ATOM    863  HN  GLU    26      23.485   6.711   1.221  1.00 10.00      B   
ATOM    864  CA  GLU    26      23.386   7.838  -0.570  1.00 10.00      B   
ATOM    865  CB  GLU    26      22.072   8.413  -0.029  1.00 10.00      B   
ATOM    866  CG  GLU    26      20.989   7.378   0.246  1.00 10.00      B   
ATOM    867  CD  GLU    26      20.583   6.607  -0.994  1.00 10.00      B   
ATOM    868  OE1 GLU    26      20.497   7.215  -2.081  1.00 10.00      B   
ATOM    869  OE2 GLU    26      20.347   5.385  -0.883  1.00 10.00      B   
ATOM    870  C   GLU    26      24.363   8.979  -0.837  1.00 10.00      B   
ATOM    871  O   GLU    26      24.641   9.322  -1.988  1.00 10.00      B   
ATOM    872  N   ASP    27      24.882   9.557   0.242  1.00 10.00      B   
ATOM    873  HN  ASP    27      24.614   9.232   1.127  1.00 10.00      B   
ATOM    874  CA  ASP    27      25.828  10.669   0.150  1.00 10.00      B   
ATOM    875  CB  ASP    27      26.211  11.187   1.541  1.00 10.00      B   
ATOM    876  CG  ASP    27      25.222  12.197   2.091  1.00 10.00      B   
ATOM    877  OD1 ASP    27      24.116  11.789   2.499  1.00 10.00      B   
ATOM    878  OD2 ASP    27      25.547  13.404   2.131  1.00 10.00      B   
ATOM    879  C   ASP    27      27.079  10.286  -0.633  1.00 10.00      B   
ATOM    880  O   ASP    27      27.501  11.015  -1.530  1.00 10.00      B   
ATOM    881  N   ASN    28      27.660   9.138  -0.304  1.00 10.00      B   
ATOM    882  HN  ASN    28      27.273   8.591   0.414  1.00 10.00      B   
ATOM    883  CA  ASN    28      28.867   8.672  -0.984  1.00 10.00      B   
ATOM    884  CB  ASN    28      29.407   7.386  -0.355  1.00 10.00      B   
ATOM    885  CG  ASN    28      30.307   7.658   0.833  1.00 10.00      B   
ATOM    886  OD1 ASN    28      30.971   8.691   0.901  1.00 10.00      B   
ATOM    887  ND2 ASN    28      30.326   6.742   1.785  1.00 10.00      B   
ATOM    888 HD21 ASN    28      29.762   5.949   1.676  1.00 10.00      B   
ATOM    889 HD22 ASN    28      30.908   6.893   2.569  1.00 10.00      B   
ATOM    890  C   ASN    28      28.633   8.474  -2.474  1.00 10.00      B   
ATOM    891  O   ASN    28      29.445   8.897  -3.295  1.00 10.00      B   
ATOM    892  N   TRP    29      27.507   7.857  -2.819  1.00 10.00      B   
ATOM    893  HN  TRP    29      26.887   7.563  -2.114  1.00 10.00      B   
ATOM    894  CA  TRP    29      27.165   7.601  -4.216  1.00 10.00      B   
ATOM    895  CB  TRP    29      25.852   6.823  -4.316  1.00 10.00      B   
ATOM    896  CG  TRP    29      25.531   6.347  -5.702  1.00 10.00      B   
ATOM    897  CD1 TRP    29      26.170   5.364  -6.401  1.00 10.00      B   
ATOM    898  CD2 TRP    29      24.490   6.832  -6.558  1.00 10.00      B   
ATOM    899  NE1 TRP    29      25.594   5.208  -7.637  1.00 10.00      B   
ATOM    900  HE1 TRP    29      25.876   4.562  -8.324  1.00 10.00      B   
ATOM    901  CE2 TRP    29      24.558   6.096  -7.757  1.00 10.00      B   
ATOM    902  CE3 TRP    29      23.504   7.815  -6.426  1.00 10.00      B   
ATOM    903  CZ2 TRP    29      23.681   6.314  -8.817  1.00 10.00      B   
ATOM    904  CZ3 TRP    29      22.637   8.029  -7.479  1.00 10.00      B   
ATOM    905  CH2 TRP    29      22.728   7.280  -8.657  1.00 10.00      B   
ATOM    906  C   TRP    29      27.066   8.902  -5.007  1.00 10.00      B   
ATOM    907  O   TRP    29      27.618   9.021  -6.101  1.00 10.00      B   
ATOM    908  N   GLU    30      26.382   9.884  -4.432  1.00 10.00      B   
ATOM    909  HN  GLU    30      25.981   9.733  -3.547  1.00 10.00      B   
ATOM    910  CA  GLU    30      26.210  11.176  -5.082  1.00 10.00      B   
ATOM    911  CB  GLU    30      25.206  12.043  -4.319  1.00 10.00      B   
ATOM    912  CG  GLU    30      24.582  13.144  -5.162  1.00 10.00      B   
ATOM    913  CD  GLU    30      23.569  13.967  -4.398  1.00 10.00      B   
ATOM    914  OE1 GLU    30      23.083  13.494  -3.349  1.00 10.00      B   
ATOM    915  OE2 GLU    30      23.257  15.094  -4.843  1.00 10.00      B   
ATOM    916  C   GLU    30      27.549  11.896  -5.220  1.00 10.00      B   
ATOM    917  O   GLU    30      27.830  12.520  -6.247  1.00 10.00      B   
ATOM    918  N   THR    31      28.377  11.789  -4.188  1.00 10.00      B   
ATOM    919  HN  THR    31      28.093  11.276  -3.400  1.00 10.00      B   
ATOM    920  CA  THR    31      29.692  12.416  -4.189  1.00 10.00      B   
ATOM    921  CB  THR    31      30.358  12.305  -2.802  1.00 10.00      B   
ATOM    922  OG1 THR    31      29.438  12.761  -1.798  1.00 10.00      B   
ATOM    923  HG1 THR    31      28.770  12.074  -1.639  1.00 10.00      B   
ATOM    924  CG2 THR    31      31.625  13.147  -2.736  1.00 10.00      B   
ATOM    925  C   THR    31      30.587  11.777  -5.254  1.00 10.00      B   
ATOM    926  O   THR    31      31.332  12.469  -5.953  1.00 10.00      B   
ATOM    927  N   LEU    32      30.499  10.454  -5.374  1.00 10.00      B   
ATOM    928  HN  LEU    32      29.899   9.958  -4.772  1.00 10.00      B   
ATOM    929  CA  LEU    32      31.276   9.714  -6.362  1.00 10.00      B   
ATOM    930  CB  LEU    32      31.106   8.207  -6.151  1.00 10.00      B   
ATOM    931  CG  LEU    32      31.853   7.601  -4.961  1.00 10.00      B   
ATOM    932  CD1 LEU    32      31.314   6.218  -4.643  1.00 10.00      B   
ATOM    933  CD2 LEU    32      33.344   7.536  -5.246  1.00 10.00      B   
ATOM    934  C   LEU    32      30.835  10.091  -7.772  1.00 10.00      B   
ATOM    935  O   LEU    32      31.664  10.288  -8.662  1.00 10.00      B   
ATOM    936  N   ASN    33      29.521  10.190  -7.960  1.00 10.00      B   
ATOM    937  HN  ASN    33      28.917  10.005  -7.206  1.00 10.00      B   
ATOM    938  CA  ASN    33      28.942  10.549  -9.251  1.00 10.00      B   
ATOM    939  CB  ASN    33      27.414  10.583  -9.139  1.00 10.00      B   
ATOM    940  CG  ASN    33      26.698  10.414 -10.467  1.00 10.00      B   
ATOM    941  OD1 ASN    33      27.249  10.691 -11.528  1.00 10.00      B   
ATOM    942  ND2 ASN    33      25.455   9.969 -10.412  1.00 10.00      B   
ATOM    943 HD21 ASN    33      25.067   9.781  -9.529  1.00 10.00      B   
ATOM    944 HD22 ASN    33      24.973   9.840 -11.255  1.00 10.00      B   
ATOM    945  C   ASN    33      29.450  11.914  -9.701  1.00 10.00      B   
ATOM    946  O   ASN    33      29.852  12.094 -10.852  1.00 10.00      B   
ATOM    947  N   ASP    34      29.437  12.870  -8.779  1.00 10.00      B   
ATOM    948  HN  ASP    34      29.104  12.660  -7.878  1.00 10.00      B   
ATOM    949  CA  ASP    34      29.897  14.223  -9.069  1.00 10.00      B   
ATOM    950  CB  ASP    34      29.594  15.158  -7.897  1.00 10.00      B   
ATOM    951  CG  ASP    34      30.041  16.585  -8.157  1.00 10.00      B   
ATOM    952  OD1 ASP    34      29.429  17.256  -9.018  1.00 10.00      B   
ATOM    953  OD2 ASP    34      30.994  17.046  -7.487  1.00 10.00      B   
ATOM    954  C   ASP    34      31.388  14.244  -9.372  1.00 10.00      B   
ATOM    955  O   ASP    34      31.818  14.815 -10.373  1.00 10.00      B   
ATOM    956  N   ASN    35      32.168  13.594  -8.512  1.00 10.00      B   
ATOM    957  HN  ASN    35      31.756  13.132  -7.750  1.00 10.00      B   
ATOM    958  CA  ASN    35      33.619  13.539  -8.674  1.00 10.00      B   
ATOM    959  CB  ASN    35      34.272  12.767  -7.530  1.00 10.00      B   
ATOM    960  CG  ASN    35      34.742  13.670  -6.407  1.00 10.00      B   
ATOM    961  OD1 ASN    35      35.888  14.117  -6.393  1.00 10.00      B   
ATOM    962  ND2 ASN    35      33.862  13.942  -5.452  1.00 10.00      B   
ATOM    963 HD21 ASN    35      32.963  13.547  -5.521  1.00 10.00      B   
ATOM    964 HD22 ASN    35      34.142  14.533  -4.717  1.00 10.00      B   
ATOM    965  C   ASN    35      34.013  12.939 -10.015  1.00 10.00      B   
ATOM    966  O   ASN    35      34.964  13.396 -10.646  1.00 10.00      B   
ATOM    967  N   LEU    36      33.272  11.926 -10.452  1.00 10.00      B   
ATOM    968  HN  LEU    36      32.528  11.602  -9.897  1.00 10.00      B   
ATOM    969  CA  LEU    36      33.535  11.280 -11.731  1.00 10.00      B   
ATOM    970  CB  LEU    36      32.540  10.141 -11.963  1.00 10.00      B   
ATOM    971  CG  LEU    36      32.423   9.633 -13.403  1.00 10.00      B   
ATOM    972  CD1 LEU    36      33.591   8.723 -13.759  1.00 10.00      B   
ATOM    973  CD2 LEU    36      31.093   8.933 -13.620  1.00 10.00      B   
ATOM    974  C   LEU    36      33.434  12.291 -12.865  1.00 10.00      B   
ATOM    975  O   LEU    36      34.334  12.393 -13.702  1.00 10.00      B   
ATOM    976  N   LYS    37      32.342  13.043 -12.874  1.00 10.00      B   
ATOM    977  HN  LYS    37      31.667  12.915 -12.172  1.00 10.00      B   
ATOM    978  CA  LYS    37      32.115  14.051 -13.893  1.00 10.00      B   
ATOM    979  CB  LYS    37      30.712  14.643 -13.757  1.00 10.00      B   
ATOM    980  CG  LYS    37      29.601  13.712 -14.222  1.00 10.00      B   
ATOM    981  CD  LYS    37      28.231  14.338 -14.016  1.00 10.00      B   
ATOM    982  CE  LYS    37      27.810  14.271 -12.559  1.00 10.00      B   
ATOM    983  NZ  LYS    37      26.720  15.229 -12.250  1.00 10.00      B   
ATOM    984  HZ1 LYS    37      25.968  15.161 -12.963  1.00 10.00      B   
ATOM    985  HZ2 LYS    37      27.090  16.203 -12.248  1.00 10.00      B   
ATOM    986  HZ3 LYS    37      26.319  15.023 -11.315  1.00 10.00      B   
ATOM    987  C   LYS    37      33.177  15.143 -13.821  1.00 10.00      B   
ATOM    988  O   LYS    37      33.541  15.736 -14.838  1.00 10.00      B   
ATOM    989  N   VAL    38      33.677  15.399 -12.617  1.00 10.00      B   
ATOM    990  HN  VAL    38      33.338  14.899 -11.841  1.00 10.00      B   
ATOM    991  CA  VAL    38      34.712  16.406 -12.418  1.00 10.00      B   
ATOM    992  CB  VAL    38      34.983  16.665 -10.918  1.00 10.00      B   
ATOM    993  CG1 VAL    38      36.161  17.610 -10.730  1.00 10.00      B   
ATOM    994  CG2 VAL    38      33.744  17.236 -10.250  1.00 10.00      B   
ATOM    995  C   VAL    38      36.000  15.976 -13.121  1.00 10.00      B   
ATOM    996  O   VAL    38      36.706  16.800 -13.702  1.00 10.00      B   
ATOM    997  N   ILE    39      36.279  14.675 -13.085  1.00 10.00      B   
ATOM    998  HN  ILE    39      35.665  14.070 -12.608  1.00 10.00      B   
ATOM    999  CA  ILE    39      37.467  14.119 -13.727  1.00 10.00      B   
ATOM   1000  CB  ILE    39      37.601  12.601 -13.464  1.00 10.00      B   
ATOM   1001  CG1 ILE    39      37.663  12.314 -11.962  1.00 10.00      B   
ATOM   1002  CG2 ILE    39      38.829  12.033 -14.166  1.00 10.00      B   
ATOM   1003  CD1 ILE    39      37.644  10.839 -11.618  1.00 10.00      B   
ATOM   1004  C   ILE    39      37.416  14.358 -15.233  1.00 10.00      B   
ATOM   1005  O   ILE    39      38.433  14.651 -15.863  1.00 10.00      B   
ATOM   1006  N   GLU    40      36.220  14.243 -15.797  1.00 10.00      B   
ATOM   1007  HN  GLU    40      35.448  14.006 -15.235  1.00 10.00      B   
ATOM   1008  CA  GLU    40      36.018  14.448 -17.225  1.00 10.00      B   
ATOM   1009  CB  GLU    40      34.616  13.991 -17.634  1.00 10.00      B   
ATOM   1010  CG  GLU    40      34.212  12.642 -17.062  1.00 10.00      B   
ATOM   1011  CD  GLU    40      32.805  12.243 -17.449  1.00 10.00      B   
ATOM   1012  OE1 GLU    40      31.855  12.981 -17.112  1.00 10.00      B   
ATOM   1013  OE2 GLU    40      32.640  11.186 -18.094  1.00 10.00      B   
ATOM   1014  C   GLU    40      36.212  15.917 -17.590  1.00 10.00      B   
ATOM   1015  O   GLU    40      36.686  16.241 -18.676  1.00 10.00      B   
ATOM   1016  N   LYS    41      35.851  16.801 -16.664  1.00 10.00      B   
ATOM   1017  HN  LYS    41      35.487  16.479 -15.812  1.00 10.00      B   
ATOM   1018  CA  LYS    41      35.980  18.238 -16.880  1.00 10.00      B   
ATOM   1019  CB  LYS    41      34.985  19.003 -16.001  1.00 10.00      B   
ATOM   1020  CG  LYS    41      33.525  18.676 -16.264  1.00 10.00      B   
ATOM   1021  CD  LYS    41      33.055  19.257 -17.586  1.00 10.00      B   
ATOM   1022  CE  LYS    41      31.578  18.986 -17.814  1.00 10.00      B   
ATOM   1023  NZ  LYS    41      31.089  19.583 -19.087  1.00 10.00      B   
ATOM   1024  HZ1 LYS    41      31.638  19.211 -19.891  1.00 10.00      B   
ATOM   1025  HZ2 LYS    41      31.193  20.618 -19.064  1.00 10.00      B   
ATOM   1026  HZ3 LYS    41      30.086  19.350 -19.229  1.00 10.00      B   
ATOM   1027  C   LYS    41      37.400  18.712 -16.580  1.00 10.00      B   
ATOM   1028  O   LYS    41      37.795  19.810 -16.973  1.00 10.00      B   
ATOM   1029  N   ALA    42      38.155  17.878 -15.878  1.00 10.00      B   
ATOM   1030  HN  ALA    42      37.777  17.018 -15.596  1.00 10.00      B   
ATOM   1031  CA  ALA    42      39.527  18.200 -15.516  1.00 10.00      B   
ATOM   1032  CB  ALA    42      40.051  17.209 -14.489  1.00 10.00      B   
ATOM   1033  C   ALA    42      40.420  18.219 -16.748  1.00 10.00      B   
ATOM   1034  O   ALA    42      40.239  17.425 -17.672  1.00 10.00      B   
ATOM   1035  N   ASP    43      41.373  19.136 -16.765  1.00 10.00      B   
ATOM   1036  HN  ASP    43      41.463  19.752 -16.002  1.00 10.00      B   
ATOM   1037  CA  ASP    43      42.284  19.260 -17.895  1.00 10.00      B   
ATOM   1038  CB  ASP    43      42.068  20.596 -18.605  1.00 10.00      B   
ATOM   1039  CG  ASP    43      42.252  20.489 -20.102  1.00 10.00      B   
ATOM   1040  OD1 ASP    43      43.135  21.182 -20.652  1.00 10.00      B   
ATOM   1041  OD2 ASP    43      41.504  19.720 -20.742  1.00 10.00      B   
ATOM   1042  C   ASP    43      43.734  19.129 -17.450  1.00 10.00      B   
ATOM   1043  O   ASP    43      44.658  19.203 -18.263  1.00 10.00      B   
ATOM   1044  N   ASN    44      43.929  18.936 -16.154  1.00 10.00      B   
ATOM   1045  HN  ASN    44      43.152  18.884 -15.556  1.00 10.00      B   
ATOM   1046  CA  ASN    44      45.267  18.796 -15.595  1.00 10.00      B   
ATOM   1047  CB  ASN    44      45.619  19.999 -14.718  1.00 10.00      B   
ATOM   1048  CG  ASN    44      46.177  21.159 -15.520  1.00 10.00      B   
ATOM   1049  OD1 ASN    44      47.387  21.258 -15.724  1.00 10.00      B   
ATOM   1050  ND2 ASN    44      45.303  22.041 -15.985  1.00 10.00      B   
ATOM   1051 HD21 ASN    44      44.353  21.904 -15.784  1.00 10.00      B   
ATOM   1052 HD22 ASN    44      45.643  22.799 -16.511  1.00 10.00      B   
ATOM   1053  C   ASN    44      45.398  17.501 -14.807  1.00 10.00      B   
ATOM   1054  O   ASN    44      44.428  17.026 -14.211  1.00 10.00      B   
ATOM   1055  N   ALA    45      46.604  16.946 -14.800  1.00 10.00      B   
ATOM   1056  HN  ALA    45      47.336  17.394 -15.283  1.00 10.00      B   
ATOM   1057  CA  ALA    45      46.884  15.692 -14.103  1.00 10.00      B   
ATOM   1058  CB  ALA    45      48.316  15.243 -14.361  1.00 10.00      B   
ATOM   1059  C   ALA    45      46.615  15.801 -12.603  1.00 10.00      B   
ATOM   1060  O   ALA    45      46.010  14.910 -12.006  1.00 10.00      B   
ATOM   1061  N   ALA    46      47.054  16.905 -12.005  1.00 10.00      B   
ATOM   1062  HN  ALA    46      47.527  17.579 -12.540  1.00 10.00      B   
ATOM   1063  CA  ALA    46      46.866  17.135 -10.575  1.00 10.00      B   
ATOM   1064  CB  ALA    46      47.478  18.462 -10.163  1.00 10.00      B   
ATOM   1065  C   ALA    46      45.391  17.080 -10.187  1.00 10.00      B   
ATOM   1066  O   ALA    46      45.040  16.565  -9.123  1.00 10.00      B   
ATOM   1067  N   GLN    47      44.535  17.593 -11.063  1.00 10.00      B   
ATOM   1068  HN  GLN    47      44.880  17.960 -11.903  1.00 10.00      B   
ATOM   1069  CA  GLN    47      43.098  17.606 -10.819  1.00 10.00      B   
ATOM   1070  CB  GLN    47      42.380  18.433 -11.890  1.00 10.00      B   
ATOM   1071  CG  GLN    47      42.752  19.909 -11.898  1.00 10.00      B   
ATOM   1072  CD  GLN    47      42.224  20.636 -13.121  1.00 10.00      B   
ATOM   1073  OE1 GLN    47      42.122  20.060 -14.205  1.00 10.00      B   
ATOM   1074  NE2 GLN    47      41.880  21.904 -12.954  1.00 10.00      B   
ATOM   1075 HE21 GLN    47      41.982  22.300 -12.060  1.00 10.00      B   
ATOM   1076 HE22 GLN    47      41.534  22.397 -13.730  1.00 10.00      B   
ATOM   1077  C   GLN    47      42.547  16.183 -10.804  1.00 10.00      B   
ATOM   1078  O   GLN    47      41.785  15.808  -9.910  1.00 10.00      B   
ATOM   1079  N   VAL    48      42.951  15.395 -11.794  1.00 10.00      B   
ATOM   1080  HN  VAL    48      43.566  15.755 -12.467  1.00 10.00      B   
ATOM   1081  CA  VAL    48      42.511  14.010 -11.907  1.00 10.00      B   
ATOM   1082  CB  VAL    48      43.008  13.374 -13.225  1.00 10.00      B   
ATOM   1083  CG1 VAL    48      42.538  11.933 -13.347  1.00 10.00      B   
ATOM   1084  CG2 VAL    48      42.542  14.188 -14.422  1.00 10.00      B   
ATOM   1085  C   VAL    48      43.022  13.192 -10.725  1.00 10.00      B   
ATOM   1086  O   VAL    48      42.275  12.427 -10.117  1.00 10.00      B   
ATOM   1087  N   LYS    49      44.293  13.387 -10.393  1.00 10.00      B   
ATOM   1088  HN  LYS    49      44.827  14.030 -10.915  1.00 10.00      B   
ATOM   1089  CA  LYS    49      44.930  12.678  -9.286  1.00 10.00      B   
ATOM   1090  CB  LYS    49      46.385  13.135  -9.148  1.00 10.00      B   
ATOM   1091  CG  LYS    49      47.162  12.456  -8.033  1.00 10.00      B   
ATOM   1092  CD  LYS    49      48.503  13.136  -7.820  1.00 10.00      B   
ATOM   1093  CE  LYS    49      49.263  12.518  -6.663  1.00 10.00      B   
ATOM   1094  NZ  LYS    49      50.496  13.286  -6.344  1.00 10.00      B   
ATOM   1095  HZ1 LYS    49      51.166  13.240  -7.140  1.00 10.00      B   
ATOM   1096  HZ2 LYS    49      50.954  12.895  -5.496  1.00 10.00      B   
ATOM   1097  HZ3 LYS    49      50.260  14.281  -6.167  1.00 10.00      B   
ATOM   1098  C   LYS    49      44.185  12.908  -7.971  1.00 10.00      B   
ATOM   1099  O   LYS    49      43.968  11.975  -7.191  1.00 10.00      B   
ATOM   1100  N   ASP    50      43.793  14.152  -7.734  1.00 10.00      B   
ATOM   1101  HN  ASP    50      43.994  14.848  -8.395  1.00 10.00      B   
ATOM   1102  CA  ASP    50      43.074  14.511  -6.514  1.00 10.00      B   
ATOM   1103  CB  ASP    50      42.907  16.028  -6.409  1.00 10.00      B   
ATOM   1104  CG  ASP    50      42.233  16.454  -5.120  1.00 10.00      B   
ATOM   1105  OD1 ASP    50      42.734  16.092  -4.031  1.00 10.00      B   
ATOM   1106  OD2 ASP    50      41.206  17.170  -5.191  1.00 10.00      B   
ATOM   1107  C   ASP    50      41.712  13.828  -6.455  1.00 10.00      B   
ATOM   1108  O   ASP    50      41.343  13.240  -5.437  1.00 10.00      B   
ATOM   1109  N   ALA    51      40.981  13.893  -7.562  1.00 10.00      B   
ATOM   1110  HN  ALA    51      41.344  14.359  -8.344  1.00 10.00      B   
ATOM   1111  CA  ALA    51      39.656  13.290  -7.646  1.00 10.00      B   
ATOM   1112  CB  ALA    51      39.003  13.620  -8.979  1.00 10.00      B   
ATOM   1113  C   ALA    51      39.724  11.781  -7.436  1.00 10.00      B   
ATOM   1114  O   ALA    51      38.928  11.217  -6.684  1.00 10.00      B   
ATOM   1115  N   LEU    52      40.691  11.135  -8.083  1.00 10.00      B   
ATOM   1116  HN  LEU    52      41.301  11.642  -8.663  1.00 10.00      B   
ATOM   1117  CA  LEU    52      40.866   9.693  -7.959  1.00 10.00      B   
ATOM   1118  CB  LEU    52      41.992   9.202  -8.867  1.00 10.00      B   
ATOM   1119  CG  LEU    52      41.676   9.138 -10.361  1.00 10.00      B   
ATOM   1120  CD1 LEU    52      42.927   8.804 -11.156  1.00 10.00      B   
ATOM   1121  CD2 LEU    52      40.579   8.118 -10.631  1.00 10.00      B   
ATOM   1122  C   LEU    52      41.146   9.297  -6.514  1.00 10.00      B   
ATOM   1123  O   LEU    52      40.621   8.297  -6.020  1.00 10.00      B   
ATOM   1124  N   THR    53      41.965  10.092  -5.833  1.00 10.00      B   
ATOM   1125  HN  THR    53      42.345  10.882  -6.276  1.00 10.00      B   
ATOM   1126  CA  THR    53      42.299   9.822  -4.442  1.00 10.00      B   
ATOM   1127  CB  THR    53      43.403  10.772  -3.927  1.00 10.00      B   
ATOM   1128  OG1 THR    53      44.529  10.717  -4.819  1.00 10.00      B   
ATOM   1129  HG1 THR    53      44.283  11.103  -5.674  1.00 10.00      B   
ATOM   1130  CG2 THR    53      43.858  10.359  -2.533  1.00 10.00      B   
ATOM   1131  C   THR    53      41.049   9.937  -3.563  1.00 10.00      B   
ATOM   1132  O   THR    53      40.842   9.137  -2.650  1.00 10.00      B   
ATOM   1133  N   LYS    54      40.203  10.920  -3.864  1.00 10.00      B   
ATOM   1134  HN  LYS    54      40.414  11.519  -4.612  1.00 10.00      B   
ATOM   1135  CA  LYS    54      38.972  11.134  -3.108  1.00 10.00      B   
ATOM   1136  CB  LYS    54      38.358  12.493  -3.443  1.00 10.00      B   
ATOM   1137  CG  LYS    54      39.176  13.678  -2.964  1.00 10.00      B   
ATOM   1138  CD  LYS    54      38.487  14.987  -3.298  1.00 10.00      B   
ATOM   1139  CE  LYS    54      39.234  16.163  -2.699  1.00 10.00      B   
ATOM   1140  NZ  LYS    54      38.479  17.429  -2.855  1.00 10.00      B   
ATOM   1141  HZ1 LYS    54      38.308  17.625  -3.859  1.00 10.00      B   
ATOM   1142  HZ2 LYS    54      39.019  18.220  -2.450  1.00 10.00      B   
ATOM   1143  HZ3 LYS    54      37.566  17.366  -2.363  1.00 10.00      B   
ATOM   1144  C   LYS    54      37.962  10.025  -3.379  1.00 10.00      B   
ATOM   1145  O   LYS    54      37.322   9.517  -2.457  1.00 10.00      B   
ATOM   1146  N   MET    55      37.830   9.651  -4.650  1.00 10.00      B   
ATOM   1147  HN  MET    55      38.368  10.103  -5.339  1.00 10.00      B   
ATOM   1148  CA  MET    55      36.901   8.599  -5.052  1.00 10.00      B   
ATOM   1149  CB  MET    55      36.871   8.434  -6.577  1.00 10.00      B   
ATOM   1150  CG  MET    55      36.116   9.535  -7.309  1.00 10.00      B   
ATOM   1151  SD  MET    55      35.784   9.129  -9.034  1.00 10.00      B   
ATOM   1152  CE  MET    55      34.570   7.825  -8.852  1.00 10.00      B   
ATOM   1153  C   MET    55      37.246   7.274  -4.387  1.00 10.00      B   
ATOM   1154  O   MET    55      36.361   6.536  -3.956  1.00 10.00      B   
ATOM   1155  N   ARG    56      38.538   6.984  -4.297  1.00 10.00      B   
ATOM   1156  HN  ARG    56      39.197   7.615  -4.667  1.00 10.00      B   
ATOM   1157  CA  ARG    56      39.008   5.749  -3.679  1.00 10.00      B   
ATOM   1158  CB  ARG    56      40.535   5.668  -3.754  1.00 10.00      B   
ATOM   1159  CG  ARG    56      41.102   4.292  -3.443  1.00 10.00      B   
ATOM   1160  CD  ARG    56      42.562   4.375  -3.028  1.00 10.00      B   
ATOM   1161  NE  ARG    56      42.723   5.069  -1.749  1.00 10.00      B   
ATOM   1162  HE  ARG    56      42.292   5.948  -1.657  1.00 10.00      B   
ATOM   1163  CZ  ARG    56      43.424   4.594  -0.721  1.00 10.00      B   
ATOM   1164  NH1 ARG    56      44.025   3.414  -0.807  1.00 10.00      B   
ATOM   1165 HH11 ARG    56      43.961   2.854  -1.684  1.00 10.00      B   
ATOM   1166 HH12 ARG    56      44.575   3.048   0.002  1.00 10.00      B   
ATOM   1167  NH2 ARG    56      43.499   5.291   0.406  1.00 10.00      B   
ATOM   1168 HH21 ARG    56      44.043   4.921   1.220  1.00 10.00      B   
ATOM   1169 HH22 ARG    56      43.016   6.214   0.485  1.00 10.00      B   
ATOM   1170  C   ARG    56      38.551   5.662  -2.224  1.00 10.00      B   
ATOM   1171  O   ARG    56      38.097   4.614  -1.767  1.00 10.00      B   
ATOM   1172  N   ALA    57      38.656   6.777  -1.510  1.00 10.00      B   
ATOM   1173  HN  ALA    57      39.006   7.586  -1.940  1.00 10.00      B   
ATOM   1174  CA  ALA    57      38.259   6.829  -0.110  1.00 10.00      B   
ATOM   1175  CB  ALA    57      38.810   8.084   0.550  1.00 10.00      B   
ATOM   1176  C   ALA    57      36.740   6.767   0.037  1.00 10.00      B   
ATOM   1177  O   ALA    57      36.222   6.135   0.959  1.00 10.00      B   
ATOM   1178  N   ALA    58      36.032   7.421  -0.876  1.00 10.00      B   
ATOM   1179  HN  ALA    58      36.502   7.909  -1.587  1.00 10.00      B   
ATOM   1180  CA  ALA    58      34.574   7.437  -0.844  1.00 10.00      B   
ATOM   1181  CB  ALA    58      34.031   8.465  -1.821  1.00 10.00      B   
ATOM   1182  C   ALA    58      34.000   6.050  -1.134  1.00 10.00      B   
ATOM   1183  O   ALA    58      33.072   5.597  -0.461  1.00 10.00      B   
ATOM   1184  N   ALA    59      34.569   5.372  -2.129  1.00 10.00      B   
ATOM   1185  HN  ALA    59      35.306   5.786  -2.629  1.00 10.00      B   
ATOM   1186  CA  ALA    59      34.124   4.033  -2.503  1.00 10.00      B   
ATOM   1187  CB  ALA    59      34.856   3.558  -3.747  1.00 10.00      B   
ATOM   1188  C   ALA    59      34.339   3.059  -1.348  1.00 10.00      B   
ATOM   1189  O   ALA    59      33.500   2.200  -1.077  1.00 10.00      B   
ATOM   1190  N   LEU    60      35.468   3.209  -0.662  1.00 10.00      B   
ATOM   1191  HN  LEU    60      36.104   3.902  -0.938  1.00 10.00      B   
ATOM   1192  CA  LEU    60      35.792   2.363   0.480  1.00 10.00      B   
ATOM   1193  CB  LEU    60      37.237   2.607   0.929  1.00 10.00      B   
ATOM   1194  CG  LEU    60      37.665   1.970   2.254  1.00 10.00      B   
ATOM   1195  CD1 LEU    60      37.621   0.451   2.173  1.00 10.00      B   
ATOM   1196  CD2 LEU    60      39.054   2.442   2.643  1.00 10.00      B   
ATOM   1197  C   LEU    60      34.823   2.627   1.629  1.00 10.00      B   
ATOM   1198  O   LEU    60      34.409   1.707   2.333  1.00 10.00      B   
ATOM   1199  N   ASP    61      34.451   3.887   1.805  1.00 10.00      B   
ATOM   1200  HN  ASP    61      34.815   4.582   1.217  1.00 10.00      B   
ATOM   1201  CA  ASP    61      33.525   4.261   2.861  1.00 10.00      B   
ATOM   1202  CB  ASP    61      33.506   5.775   3.062  1.00 10.00      B   
ATOM   1203  CG  ASP    61      32.770   6.178   4.322  1.00 10.00      B   
ATOM   1204  OD1 ASP    61      33.285   5.905   5.431  1.00 10.00      B   
ATOM   1205  OD2 ASP    61      31.679   6.777   4.207  1.00 10.00      B   
ATOM   1206  C   ASP    61      32.124   3.740   2.565  1.00 10.00      B   
ATOM   1207  O   ASP    61      31.386   3.358   3.474  1.00 10.00      B   
ATOM   1208  N   ALA    62      31.767   3.711   1.284  1.00 10.00      B   
ATOM   1209  HN  ALA    62      32.396   4.042   0.606  1.00 10.00      B   
ATOM   1210  CA  ALA    62      30.463   3.219   0.860  1.00 10.00      B   
ATOM   1211  CB  ALA    62      30.209   3.567  -0.598  1.00 10.00      B   
ATOM   1212  C   ALA    62      30.372   1.712   1.072  1.00 10.00      B   
ATOM   1213  O   ALA    62      29.288   1.165   1.269  1.00 10.00      B   
ATOM   1214  N   GLN    63      31.526   1.054   1.045  1.00 10.00      B   
ATOM   1215  HN  GLN    63      32.353   1.556   0.877  1.00 10.00      B   
ATOM   1216  CA  GLN    63      31.607  -0.390   1.239  1.00 10.00      B   
ATOM   1217  CB  GLN    63      33.040  -0.867   0.961  1.00 10.00      B   
ATOM   1218  CG  GLN    63      33.173  -2.340   0.599  1.00 10.00      B   
ATOM   1219  CD  GLN    63      34.624  -2.777   0.454  1.00 10.00      B   
ATOM   1220  OE1 GLN    63      35.509  -2.267   1.140  1.00 10.00      B   
ATOM   1221  NE2 GLN    63      34.882  -3.718  -0.441  1.00 10.00      B   
ATOM   1222 HE21 GLN    63      34.133  -4.084  -0.964  1.00 10.00      B   
ATOM   1223 HE22 GLN    63      35.813  -4.017  -0.550  1.00 10.00      B   
ATOM   1224  C   GLN    63      31.191  -0.771   2.664  1.00 10.00      B   
ATOM   1225  O   GLN    63      30.815  -1.911   2.927  1.00 10.00      B   
ATOM   1226  N   LYS    64      31.243   0.198   3.574  1.00 10.00      B   
ATOM   1227  HN  LYS    64      31.523   1.098   3.295  1.00 10.00      B   
ATOM   1228  CA  LYS    64      30.890  -0.030   4.974  1.00 10.00      B   
ATOM   1229  CB  LYS    64      31.629   0.960   5.879  1.00 10.00      B   
ATOM   1230  CG  LYS    64      33.085   1.207   5.521  1.00 10.00      B   
ATOM   1231  CD  LYS    64      33.588   2.474   6.199  1.00 10.00      B   
ATOM   1232  CE  LYS    64      34.959   2.888   5.690  1.00 10.00      B   
ATOM   1233  NZ  LYS    64      35.337   4.246   6.168  1.00 10.00      B   
ATOM   1234  HZ1 LYS    64      35.362   4.267   7.206  1.00 10.00      B   
ATOM   1235  HZ2 LYS    64      34.644   4.951   5.834  1.00 10.00      B   
ATOM   1236  HZ3 LYS    64      36.278   4.505   5.804  1.00 10.00      B   
ATOM   1237  C   LYS    64      29.388   0.126   5.207  1.00 10.00      B   
ATOM   1238  O   LYS    64      28.923   0.087   6.347  1.00 10.00      B   
ATOM   1239  N   ALA    65      28.633   0.306   4.135  1.00 10.00      B   
ATOM   1240  HN  ALA    65      29.051   0.316   3.247  1.00 10.00      B   
ATOM   1241  CA  ALA    65      27.191   0.475   4.246  1.00 10.00      B   
ATOM   1242  CB  ALA    65      26.716   1.623   3.369  1.00 10.00      B   
ATOM   1243  C   ALA    65      26.454  -0.813   3.898  1.00 10.00      B   
ATOM   1244  O   ALA    65      27.045  -1.754   3.357  1.00 10.00      B   
ATOM   1245  N   THR    66      25.175  -0.856   4.226  1.00 10.00      B   
ATOM   1246  HN  THR    66      24.768  -0.085   4.677  1.00 10.00      B   
ATOM   1247  CA  THR    66      24.352  -2.017   3.945  1.00 10.00      B   
ATOM   1248  CB  THR    66      23.516  -2.413   5.178  1.00 10.00      B   
ATOM   1249  OG1 THR    66      23.085  -1.232   5.869  1.00 10.00      B   
ATOM   1250  HG1 THR    66      22.120  -1.252   5.967  1.00 10.00      B   
ATOM   1251  CG2 THR    66      24.330  -3.281   6.125  1.00 10.00      B   
ATOM   1252  C   THR    66      23.416  -1.736   2.772  1.00 10.00      B   
ATOM   1253  O   THR    66      22.710  -0.727   2.766  1.00 10.00      B   
ATOM   1254  N   PRO    67      23.412  -2.607   1.755  1.00 10.00      B   
ATOM   1255  CA  PRO    67      22.544  -2.443   0.585  1.00 10.00      B   
ATOM   1256  CB  PRO    67      22.908  -3.635  -0.308  1.00 10.00      B   
ATOM   1257  CG  PRO    67      23.569  -4.614   0.600  1.00 10.00      B   
ATOM   1258  CD  PRO    67      24.253  -3.807   1.662  1.00 10.00      B   
ATOM   1259  C   PRO    67      21.069  -2.509   0.984  1.00 10.00      B   
ATOM   1260  O   PRO    67      20.659  -3.425   1.694  1.00 10.00      B   
ATOM   1261  N   PRO    68      20.257  -1.534   0.534  1.00 10.00      B   
ATOM   1262  CA  PRO    68      18.818  -1.468   0.850  1.00 10.00      B   
ATOM   1263  CB  PRO    68      18.317  -0.320  -0.030  1.00 10.00      B   
ATOM   1264  CG  PRO    68      19.515   0.536  -0.240  1.00 10.00      B   
ATOM   1265  CD  PRO    68      20.683  -0.403  -0.307  1.00 10.00      B   
ATOM   1266  C   PRO    68      18.074  -2.755   0.503  1.00 10.00      B   
ATOM   1267  O   PRO    68      17.096  -3.118   1.156  1.00 10.00      B   
ATOM   1268  N   LYS    69      18.555  -3.446  -0.517  1.00 10.00      B   
ATOM   1269  HN  LYS    69      19.346  -3.106  -0.983  1.00 10.00      B   
ATOM   1270  CA  LYS    69      17.945  -4.686  -0.972  1.00 10.00      B   
ATOM   1271  CB  LYS    69      18.413  -4.980  -2.400  1.00 10.00      B   
ATOM   1272  CG  LYS    69      17.525  -5.925  -3.192  1.00 10.00      B   
ATOM   1273  CD  LYS    69      18.083  -6.126  -4.591  1.00 10.00      B   
ATOM   1274  CE  LYS    69      17.469  -7.330  -5.284  1.00 10.00      B   
ATOM   1275  NZ  LYS    69      18.459  -8.014  -6.160  1.00 10.00      B   
ATOM   1276  HZ1 LYS    69      19.109  -7.317  -6.579  1.00 10.00      B   
ATOM   1277  HZ2 LYS    69      17.972  -8.522  -6.927  1.00 10.00      B   
ATOM   1278  HZ3 LYS    69      19.012  -8.699  -5.608  1.00 10.00      B   
ATOM   1279  C   LYS    69      18.300  -5.855  -0.046  1.00 10.00      B   
ATOM   1280  O   LYS    69      17.727  -6.942  -0.152  1.00 10.00      B   
ATOM   1281  N   LEU    70      19.234  -5.623   0.872  1.00 10.00      B   
ATOM   1282  HN  LEU    70      19.637  -4.728   0.929  1.00 10.00      B   
ATOM   1283  CA  LEU    70      19.675  -6.656   1.804  1.00 10.00      B   
ATOM   1284  CB  LEU    70      21.041  -7.194   1.379  1.00 10.00      B   
ATOM   1285  CG  LEU    70      21.113  -7.834  -0.009  1.00 10.00      B   
ATOM   1286  CD1 LEU    70      22.559  -7.970  -0.461  1.00 10.00      B   
ATOM   1287  CD2 LEU    70      20.420  -9.189  -0.011  1.00 10.00      B   
ATOM   1288  C   LEU    70      19.747  -6.123   3.235  1.00 10.00      B   
ATOM   1289  O   LEU    70      20.446  -6.683   4.079  1.00 10.00      B   
ATOM   1290  N   GLU    71      18.993  -5.060   3.506  1.00 10.00      B   
ATOM   1291  HN  GLU    71      18.440  -4.676   2.792  1.00 10.00      B   
ATOM   1292  CA  GLU    71      18.972  -4.440   4.834  1.00 10.00      B   
ATOM   1293  CB  GLU    71      18.318  -3.055   4.786  1.00 10.00      B   
ATOM   1294  CG  GLU    71      19.202  -1.966   4.195  1.00 10.00      B   
ATOM   1295  CD  GLU    71      19.659  -0.942   5.217  1.00 10.00      B   
ATOM   1296  OE1 GLU    71      20.344  -1.329   6.189  1.00 10.00      B   
ATOM   1297  OE2 GLU    71      19.349   0.259   5.043  1.00 10.00      B   
ATOM   1298  C   GLU    71      18.263  -5.317   5.863  1.00 10.00      B   
ATOM   1299  O   GLU    71      18.249  -5.004   7.056  1.00 10.00      B   
ATOM   1300  N   ASP    72      17.666  -6.404   5.402  1.00 10.00      B   
ATOM   1301  HN  ASP    72      17.695  -6.597   4.440  1.00 10.00      B   
ATOM   1302  CA  ASP    72      16.962  -7.316   6.291  1.00 10.00      B   
ATOM   1303  CB  ASP    72      15.743  -7.910   5.581  1.00 10.00      B   
ATOM   1304  CG  ASP    72      14.774  -8.569   6.538  1.00 10.00      B   
ATOM   1305  OD1 ASP    72      14.185  -7.856   7.379  1.00 10.00      B   
ATOM   1306  OD2 ASP    72      14.594  -9.803   6.456  1.00 10.00      B   
ATOM   1307  C   ASP    72      17.890  -8.426   6.776  1.00 10.00      B   
ATOM   1308  O   ASP    72      17.572  -9.161   7.715  1.00 10.00      B   
ATOM   1309  N   LYS    73      19.046  -8.535   6.134  1.00 10.00      B   
ATOM   1310  HN  LYS    73      19.253  -7.903   5.411  1.00 10.00      B   
ATOM   1311  CA  LYS    73      20.023  -9.555   6.489  1.00 10.00      B   
ATOM   1312  CB  LYS    73      20.563 -10.244   5.233  1.00 10.00      B   
ATOM   1313  CG  LYS    73      19.496 -10.888   4.364  1.00 10.00      B   
ATOM   1314  CD  LYS    73      20.083 -11.976   3.475  1.00 10.00      B   
ATOM   1315  CE  LYS    73      19.030 -12.549   2.540  1.00 10.00      B   
ATOM   1316  NZ  LYS    73      19.302 -13.970   2.185  1.00 10.00      B   
ATOM   1317  HZ1 LYS    73      20.203 -14.047   1.659  1.00 10.00      B   
ATOM   1318  HZ2 LYS    73      18.535 -14.340   1.587  1.00 10.00      B   
ATOM   1319  HZ3 LYS    73      19.365 -14.551   3.045  1.00 10.00      B   
ATOM   1320  C   LYS    73      21.175  -8.960   7.300  1.00 10.00      B   
ATOM   1321  O   LYS    73      21.121  -7.807   7.732  1.00 10.00      B   
ATOM   1322  N   SER    74      22.216  -9.754   7.499  1.00 10.00      B   
ATOM   1323  HN  SER    74      22.211 -10.657   7.116  1.00 10.00      B   
ATOM   1324  CA  SER    74      23.375  -9.319   8.254  1.00 10.00      B   
ATOM   1325  CB  SER    74      23.758 -10.394   9.274  1.00 10.00      B   
ATOM   1326  OG  SER    74      23.781 -11.682   8.677  1.00 10.00      B   
ATOM   1327  HG  SER    74      24.664 -12.077   8.807  1.00 10.00      B   
ATOM   1328  C   SER    74      24.545  -9.019   7.314  1.00 10.00      B   
ATOM   1329  O   SER    74      24.606  -9.550   6.202  1.00 10.00      B   
ATOM   1330  N   PRO    75      25.489  -8.162   7.744  1.00 10.00      B   
ATOM   1331  CA  PRO    75      26.662  -7.780   6.939  1.00 10.00      B   
ATOM   1332  CB  PRO    75      27.276  -6.606   7.719  1.00 10.00      B   
ATOM   1333  CG  PRO    75      26.248  -6.218   8.729  1.00 10.00      B   
ATOM   1334  CD  PRO    75      25.483  -7.469   9.039  1.00 10.00      B   
ATOM   1335  C   PRO    75      27.686  -8.910   6.793  1.00 10.00      B   
ATOM   1336  O   PRO    75      28.793  -8.698   6.300  1.00 10.00      B   
ATOM   1337  N   ASP    76      27.310 -10.107   7.220  1.00 10.00      B   
ATOM   1338  HN  ASP    76      26.418 -10.214   7.608  1.00 10.00      B   
ATOM   1339  CA  ASP    76      28.193 -11.265   7.131  1.00 10.00      B   
ATOM   1340  CB  ASP    76      28.455 -11.852   8.524  1.00 10.00      B   
ATOM   1341  CG  ASP    76      27.354 -12.788   8.987  1.00 10.00      B   
ATOM   1342  OD1 ASP    76      26.257 -12.299   9.338  1.00 10.00      B   
ATOM   1343  OD2 ASP    76      27.576 -14.017   9.007  1.00 10.00      B   
ATOM   1344  C   ASP    76      27.596 -12.336   6.221  1.00 10.00      B   
ATOM   1345  O   ASP    76      28.184 -13.403   6.027  1.00 10.00      B   
ATOM   1346  N   SER    77      26.435 -12.046   5.647  1.00 10.00      B   
ATOM   1347  HN  SER    77      26.028 -11.169   5.798  1.00 10.00      B   
ATOM   1348  CA  SER    77      25.765 -12.998   4.775  1.00 10.00      B   
ATOM   1349  CB  SER    77      24.274 -12.649   4.647  1.00 10.00      B   
ATOM   1350  OG  SER    77      24.054 -11.602   3.719  1.00 10.00      B   
ATOM   1351  HG  SER    77      23.566 -11.958   2.955  1.00 10.00      B   
ATOM   1352  C   SER    77      26.449 -13.062   3.402  1.00 10.00      B   
ATOM   1353  O   SER    77      27.150 -12.124   3.010  1.00 10.00      B   
ATOM   1354  N   PRO    78      26.267 -14.176   2.663  1.00 10.00      B   
ATOM   1355  CA  PRO    78      26.866 -14.364   1.331  1.00 10.00      B   
ATOM   1356  CB  PRO    78      26.253 -15.682   0.831  1.00 10.00      B   
ATOM   1357  CG  PRO    78      25.108 -15.956   1.748  1.00 10.00      B   
ATOM   1358  CD  PRO    78      25.481 -15.351   3.068  1.00 10.00      B   
ATOM   1359  C   PRO    78      26.539 -13.225   0.364  1.00 10.00      B   
ATOM   1360  O   PRO    78      27.382 -12.827  -0.446  1.00 10.00      B   
ATOM   1361  N   GLU    79      25.324 -12.698   0.457  1.00 10.00      B   
ATOM   1362  HN  GLU    79      24.696 -13.048   1.129  1.00 10.00      B   
ATOM   1363  CA  GLU    79      24.893 -11.610  -0.411  1.00 10.00      B   
ATOM   1364  CB  GLU    79      23.387 -11.365  -0.283  1.00 10.00      B   
ATOM   1365  CG  GLU    79      22.525 -12.598  -0.501  1.00 10.00      B   
ATOM   1366  CD  GLU    79      22.327 -13.404   0.768  1.00 10.00      B   
ATOM   1367  OE1 GLU    79      22.953 -13.073   1.792  1.00 10.00      B   
ATOM   1368  OE2 GLU    79      21.539 -14.375   0.744  1.00 10.00      B   
ATOM   1369  C   GLU    79      25.666 -10.334  -0.103  1.00 10.00      B   
ATOM   1370  O   GLU    79      26.077  -9.612  -1.013  1.00 10.00      B   
ATOM   1371  N   MET    80      25.881 -10.071   1.183  1.00 10.00      B   
ATOM   1372  HN  MET    80      25.540 -10.690   1.866  1.00 10.00      B   
ATOM   1373  CA  MET    80      26.620  -8.888   1.599  1.00 10.00      B   
ATOM   1374  CB  MET    80      26.529  -8.694   3.111  1.00 10.00      B   
ATOM   1375  CG  MET    80      25.867  -7.390   3.526  1.00 10.00      B   
ATOM   1376  SD  MET    80      26.794  -5.932   3.012  1.00 10.00      B   
ATOM   1377  CE  MET    80      28.329  -6.169   3.905  1.00 10.00      B   
ATOM   1378  C   MET    80      28.075  -9.013   1.173  1.00 10.00      B   
ATOM   1379  O   MET    80      28.717  -8.028   0.816  1.00 10.00      B   
ATOM   1380  N   LYS    81      28.582 -10.240   1.198  1.00 10.00      B   
ATOM   1381  HN  LYS    81      28.014 -10.982   1.499  1.00 10.00      B   
ATOM   1382  CA  LYS    81      29.956 -10.513   0.799  1.00 10.00      B   
ATOM   1383  CB  LYS    81      30.311 -11.975   1.084  1.00 10.00      B   
ATOM   1384  CG  LYS    81      30.412 -12.317   2.562  1.00 10.00      B   
ATOM   1385  CD  LYS    81      30.530 -13.818   2.774  1.00 10.00      B   
ATOM   1386  CE  LYS    81      30.802 -14.148   4.232  1.00 10.00      B   
ATOM   1387  NZ  LYS    81      30.842 -15.615   4.474  1.00 10.00      B   
ATOM   1388  HZ1 LYS    81      29.958 -16.058   4.151  1.00 10.00      B   
ATOM   1389  HZ2 LYS    81      30.961 -15.812   5.488  1.00 10.00      B   
ATOM   1390  HZ3 LYS    81      31.636 -16.042   3.959  1.00 10.00      B   
ATOM   1391  C   LYS    81      30.143 -10.213  -0.684  1.00 10.00      B   
ATOM   1392  O   LYS    81      31.181  -9.693  -1.097  1.00 10.00      B   
ATOM   1393  N   ASP    82      29.121 -10.530  -1.478  1.00 10.00      B   
ATOM   1394  HN  ASP    82      28.320 -10.936  -1.086  1.00 10.00      B   
ATOM   1395  CA  ASP    82      29.163 -10.290  -2.915  1.00 10.00      B   
ATOM   1396  CB  ASP    82      28.005 -10.994  -3.625  1.00 10.00      B   
ATOM   1397  CG  ASP    82      28.396 -11.514  -4.995  1.00 10.00      B   
ATOM   1398  OD1 ASP    82      28.829 -12.684  -5.086  1.00 10.00      B   
ATOM   1399  OD2 ASP    82      28.284 -10.763  -5.986  1.00 10.00      B   
ATOM   1400  C   ASP    82      29.120  -8.796  -3.195  1.00 10.00      B   
ATOM   1401  O   ASP    82      29.850  -8.293  -4.051  1.00 10.00      B   
ATOM   1402  N   PHE    83      28.267  -8.092  -2.453  1.00 10.00      B   
ATOM   1403  HN  PHE    83      27.704  -8.561  -1.797  1.00 10.00      B   
ATOM   1404  CA  PHE    83      28.134  -6.646  -2.590  1.00 10.00      B   
ATOM   1405  CB  PHE    83      26.998  -6.137  -1.690  1.00 10.00      B   
ATOM   1406  CG  PHE    83      26.793  -4.648  -1.726  1.00 10.00      B   
ATOM   1407  CD1 PHE    83      26.222  -4.044  -2.831  1.00 10.00      B   
ATOM   1408  CD2 PHE    83      27.157  -3.856  -0.651  1.00 10.00      B   
ATOM   1409  CE1 PHE    83      26.026  -2.678  -2.868  1.00 10.00      B   
ATOM   1410  CE2 PHE    83      26.965  -2.488  -0.681  1.00 10.00      B   
ATOM   1411  CZ  PHE    83      26.394  -1.899  -1.790  1.00 10.00      B   
ATOM   1412  C   PHE    83      29.451  -5.976  -2.215  1.00 10.00      B   
ATOM   1413  O   PHE    83      29.932  -5.082  -2.914  1.00 10.00      B   
ATOM   1414  N   ARG    84      30.031  -6.435  -1.111  1.00 10.00      B   
ATOM   1415  HN  ARG    84      29.578  -7.139  -0.597  1.00 10.00      B   
ATOM   1416  CA  ARG    84      31.302  -5.919  -0.626  1.00 10.00      B   
ATOM   1417  CB  ARG    84      31.693  -6.642   0.669  1.00 10.00      B   
ATOM   1418  CG  ARG    84      33.117  -6.388   1.141  1.00 10.00      B   
ATOM   1419  CD  ARG    84      33.443  -7.219   2.372  1.00 10.00      B   
ATOM   1420  NE  ARG    84      32.593  -6.863   3.508  1.00 10.00      B   
ATOM   1421  HE  ARG    84      32.329  -5.919   3.590  1.00 10.00      B   
ATOM   1422  CZ  ARG    84      32.161  -7.727   4.425  1.00 10.00      B   
ATOM   1423  NH1 ARG    84      32.489  -9.012   4.354  1.00 10.00      B   
ATOM   1424 HH11 ARG    84      32.145  -9.680   5.076  1.00 10.00      B   
ATOM   1425 HH12 ARG    84      33.096  -9.363   3.578  1.00 10.00      B   
ATOM   1426  NH2 ARG    84      31.398  -7.296   5.425  1.00 10.00      B   
ATOM   1427 HH21 ARG    84      31.050  -7.963   6.149  1.00 10.00      B   
ATOM   1428 HH22 ARG    84      31.145  -6.285   5.492  1.00 10.00      B   
ATOM   1429  C   ARG    84      32.386  -6.121  -1.679  1.00 10.00      B   
ATOM   1430  O   ARG    84      33.151  -5.204  -1.990  1.00 10.00      B   
ATOM   1431  N   HIS    85      32.428  -7.322  -2.245  1.00 10.00      B   
ATOM   1432  HN  HIS    85      31.781  -8.008  -1.966  1.00 10.00      B   
ATOM   1433  CA  HIS    85      33.414  -7.655  -3.260  1.00 10.00      B   
ATOM   1434  CB  HIS    85      33.413  -9.155  -3.546  1.00 10.00      B   
ATOM   1435  CG  HIS    85      34.705  -9.659  -4.105  1.00 10.00      B   
ATOM   1436  ND1 HIS    85      35.936  -9.197  -3.690  1.00 10.00      B   
ATOM   1437  HD1 HIS    85      36.090  -8.494  -3.007  1.00 10.00      B   
ATOM   1438  CD2 HIS    85      34.956 -10.593  -5.048  1.00 10.00      B   
ATOM   1439  CE1 HIS    85      36.887  -9.825  -4.357  1.00 10.00      B   
ATOM   1440  NE2 HIS    85      36.316 -10.678  -5.185  1.00 10.00      B   
ATOM   1441  HE2 HIS    85      36.794 -11.284  -5.797  1.00 10.00      B   
ATOM   1442  C   HIS    85      33.183  -6.858  -4.540  1.00 10.00      B   
ATOM   1443  O   HIS    85      34.106  -6.655  -5.332  1.00 10.00      B   
ATOM   1444  N   GLY    86      31.947  -6.406  -4.732  1.00 10.00      B   
ATOM   1445  HN  GLY    86      31.253  -6.611  -4.066  1.00 10.00      B   
ATOM   1446  CA  GLY    86      31.612  -5.619  -5.902  1.00 10.00      B   
ATOM   1447  C   GLY    86      32.304  -4.272  -5.863  1.00 10.00      B   
ATOM   1448  O   GLY    86      32.623  -3.693  -6.904  1.00 10.00      B   
ATOM   1449  N   PHE    87      32.544  -3.781  -4.651  1.00 10.00      B   
ATOM   1450  HN  PHE    87      32.254  -4.292  -3.866  1.00 10.00      B   
ATOM   1451  CA  PHE    87      33.221  -2.509  -4.455  1.00 10.00      B   
ATOM   1452  CB  PHE    87      32.889  -1.921  -3.081  1.00 10.00      B   
ATOM   1453  CG  PHE    87      31.743  -0.951  -3.095  1.00 10.00      B   
ATOM   1454  CD1 PHE    87      30.531  -1.280  -2.517  1.00 10.00      B   
ATOM   1455  CD2 PHE    87      31.879   0.292  -3.688  1.00 10.00      B   
ATOM   1456  CE1 PHE    87      29.475  -0.387  -2.527  1.00 10.00      B   
ATOM   1457  CE2 PHE    87      30.828   1.190  -3.703  1.00 10.00      B   
ATOM   1458  CZ  PHE    87      29.624   0.849  -3.122  1.00 10.00      B   
ATOM   1459  C   PHE    87      34.725  -2.689  -4.595  1.00 10.00      B   
ATOM   1460  O   PHE    87      35.431  -1.768  -5.001  1.00 10.00      B   
ATOM   1461  N   ASP    88      35.205  -3.890  -4.269  1.00 10.00      B   
ATOM   1462  HN  ASP    88      34.584  -4.581  -3.959  1.00 10.00      B   
ATOM   1463  CA  ASP    88      36.632  -4.205  -4.362  1.00 10.00      B   
ATOM   1464  CB  ASP    88      36.906  -5.664  -3.985  1.00 10.00      B   
ATOM   1465  CG  ASP    88      36.816  -5.938  -2.500  1.00 10.00      B   
ATOM   1466  OD1 ASP    88      37.273  -5.091  -1.702  1.00 10.00      B   
ATOM   1467  OD2 ASP    88      36.304  -7.016  -2.129  1.00 10.00      B   
ATOM   1468  C   ASP    88      37.130  -3.969  -5.776  1.00 10.00      B   
ATOM   1469  O   ASP    88      38.185  -3.366  -5.982  1.00 10.00      B   
ATOM   1470  N   ILE    89      36.360  -4.453  -6.743  1.00 10.00      B   
ATOM   1471  HN  ILE    89      35.541  -4.933  -6.502  1.00 10.00      B   
ATOM   1472  CA  ILE    89      36.698  -4.298  -8.152  1.00 10.00      B   
ATOM   1473  CB  ILE    89      35.654  -4.985  -9.054  1.00 10.00      B   
ATOM   1474  CG1 ILE    89      35.420  -6.424  -8.586  1.00 10.00      B   
ATOM   1475  CG2 ILE    89      36.100  -4.956 -10.513  1.00 10.00      B   
ATOM   1476  CD1 ILE    89      34.226  -7.095  -9.228  1.00 10.00      B   
ATOM   1477  C   ILE    89      36.779  -2.818  -8.512  1.00 10.00      B   
ATOM   1478  O   ILE    89      37.730  -2.377  -9.159  1.00 10.00      B   
ATOM   1479  N   LEU    90      35.788  -2.055  -8.060  1.00 10.00      B   
ATOM   1480  HN  LEU    90      35.076  -2.469  -7.534  1.00 10.00      B   
ATOM   1481  CA  LEU    90      35.728  -0.622  -8.318  1.00 10.00      B   
ATOM   1482  CB  LEU    90      34.428  -0.039  -7.754  1.00 10.00      B   
ATOM   1483  CG  LEU    90      34.156   1.436  -8.059  1.00 10.00      B   
ATOM   1484  CD1 LEU    90      33.843   1.636  -9.534  1.00 10.00      B   
ATOM   1485  CD2 LEU    90      33.032   1.971  -7.184  1.00 10.00      B   
ATOM   1486  C   LEU    90      36.937   0.090  -7.720  1.00 10.00      B   
ATOM   1487  O   LEU    90      37.613   0.858  -8.404  1.00 10.00      B   
ATOM   1488  N   VAL    91      37.210  -0.185  -6.447  1.00 10.00      B   
ATOM   1489  HN  VAL    91      36.629  -0.814  -5.959  1.00 10.00      B   
ATOM   1490  CA  VAL    91      38.340   0.422  -5.752  1.00 10.00      B   
ATOM   1491  CB  VAL    91      38.402  -0.019  -4.270  1.00 10.00      B   
ATOM   1492  CG1 VAL    91      39.648   0.525  -3.587  1.00 10.00      B   
ATOM   1493  CG2 VAL    91      37.154   0.433  -3.524  1.00 10.00      B   
ATOM   1494  C   VAL    91      39.650   0.071  -6.454  1.00 10.00      B   
ATOM   1495  O   VAL    91      40.539   0.913  -6.589  1.00 10.00      B   
ATOM   1496  N   GLY    92      39.746  -1.171  -6.914  1.00 10.00      B   
ATOM   1497  HN  GLY    92      38.995  -1.789  -6.779  1.00 10.00      B   
ATOM   1498  CA  GLY    92      40.938  -1.623  -7.607  1.00 10.00      B   
ATOM   1499  C   GLY    92      41.164  -0.874  -8.906  1.00 10.00      B   
ATOM   1500  O   GLY    92      42.294  -0.503  -9.231  1.00 10.00      B   
ATOM   1501  N   GLN    93      40.085  -0.647  -9.645  1.00 10.00      B   
ATOM   1502  HN  GLN    93      39.214  -0.976  -9.330  1.00 10.00      B   
ATOM   1503  CA  GLN    93      40.155   0.071 -10.911  1.00 10.00      B   
ATOM   1504  CB  GLN    93      38.798   0.038 -11.621  1.00 10.00      B   
ATOM   1505  CG  GLN    93      38.349  -1.359 -12.027  1.00 10.00      B   
ATOM   1506  CD  GLN    93      36.883  -1.421 -12.396  1.00 10.00      B   
ATOM   1507  OE1 GLN    93      36.067  -0.654 -11.885  1.00 10.00      B   
ATOM   1508  NE2 GLN    93      36.534  -2.335 -13.290  1.00 10.00      B   
ATOM   1509 HE21 GLN    93      37.237  -2.913 -13.659  1.00 10.00      B   
ATOM   1510 HE22 GLN    93      35.588  -2.399 -13.546  1.00 10.00      B   
ATOM   1511  C   GLN    93      40.601   1.511 -10.680  1.00 10.00      B   
ATOM   1512  O   GLN    93      41.425   2.046 -11.423  1.00 10.00      B   
ATOM   1513  N   ILE    94      40.060   2.129  -9.637  1.00 10.00      B   
ATOM   1514  HN  ILE    94      39.396   1.653  -9.090  1.00 10.00      B   
ATOM   1515  CA  ILE    94      40.417   3.499  -9.292  1.00 10.00      B   
ATOM   1516  CB  ILE    94      39.527   4.045  -8.155  1.00 10.00      B   
ATOM   1517  CG1 ILE    94      38.057   4.024  -8.580  1.00 10.00      B   
ATOM   1518  CG2 ILE    94      39.945   5.454  -7.759  1.00 10.00      B   
ATOM   1519  CD1 ILE    94      37.091   4.337  -7.458  1.00 10.00      B   
ATOM   1520  C   ILE    94      41.884   3.561  -8.870  1.00 10.00      B   
ATOM   1521  O   ILE    94      42.606   4.499  -9.211  1.00 10.00      B   
ATOM   1522  N   ASP    95      42.318   2.539  -8.143  1.00 10.00      B   
ATOM   1523  HN  ASP    95      41.691   1.818  -7.910  1.00 10.00      B   
ATOM   1524  CA  ASP    95      43.696   2.457  -7.676  1.00 10.00      B   
ATOM   1525  CB  ASP    95      43.868   1.247  -6.751  1.00 10.00      B   
ATOM   1526  CG  ASP    95      45.318   0.925  -6.442  1.00 10.00      B   
ATOM   1527  OD1 ASP    95      46.066   1.840  -6.037  1.00 10.00      B   
ATOM   1528  OD2 ASP    95      45.715  -0.253  -6.590  1.00 10.00      B   
ATOM   1529  C   ASP    95      44.665   2.379  -8.855  1.00 10.00      B   
ATOM   1530  O   ASP    95      45.690   3.065  -8.877  1.00 10.00      B   
ATOM   1531  N   ASP    96      44.324   1.558  -9.842  1.00 10.00      B   
ATOM   1532  HN  ASP    96      43.490   1.042  -9.769  1.00 10.00      B   
ATOM   1533  CA  ASP    96      45.160   1.397 -11.029  1.00 10.00      B   
ATOM   1534  CB  ASP    96      44.702   0.192 -11.857  1.00 10.00      B   
ATOM   1535  CG  ASP    96      45.588  -0.062 -13.062  1.00 10.00      B   
ATOM   1536  OD1 ASP    96      46.773  -0.414 -12.872  1.00 10.00      B   
ATOM   1537  OD2 ASP    96      45.103   0.082 -14.205  1.00 10.00      B   
ATOM   1538  C   ASP    96      45.150   2.663 -11.880  1.00 10.00      B   
ATOM   1539  O   ASP    96      46.162   3.026 -12.488  1.00 10.00      B   
ATOM   1540  N   ALA    97      44.010   3.340 -11.903  1.00 10.00      B   
ATOM   1541  HN  ALA    97      43.242   2.997 -11.394  1.00 10.00      B   
ATOM   1542  CA  ALA    97      43.860   4.570 -12.671  1.00 10.00      B   
ATOM   1543  CB  ALA    97      42.398   4.985 -12.736  1.00 10.00      B   
ATOM   1544  C   ALA    97      44.714   5.690 -12.083  1.00 10.00      B   
ATOM   1545  O   ALA    97      45.166   6.581 -12.802  1.00 10.00      B   
ATOM   1546  N   LEU    98      44.944   5.631 -10.775  1.00 10.00      B   
ATOM   1547  HN  LEU    98      44.552   4.898 -10.253  1.00 10.00      B   
ATOM   1548  CA  LEU    98      45.744   6.638 -10.089  1.00 10.00      B   
ATOM   1549  CB  LEU    98      45.724   6.402  -8.579  1.00 10.00      B   
ATOM   1550  CG  LEU    98      46.373   7.486  -7.714  1.00 10.00      B   
ATOM   1551  CD1 LEU    98      45.681   8.825  -7.918  1.00 10.00      B   
ATOM   1552  CD2 LEU    98      46.344   7.087  -6.248  1.00 10.00      B   
ATOM   1553  C   LEU    98      47.178   6.660 -10.615  1.00 10.00      B   
ATOM   1554  O   LEU    98      47.834   7.703 -10.616  1.00 10.00      B   
ATOM   1555  N   LYS    99      47.652   5.507 -11.083  1.00 10.00      B   
ATOM   1556  HN  LYS    99      47.077   4.714 -11.066  1.00 10.00      B   
ATOM   1557  CA  LYS    99      49.003   5.398 -11.624  1.00 10.00      B   
ATOM   1558  CB  LYS    99      49.325   3.951 -12.003  1.00 10.00      B   
ATOM   1559  CG  LYS    99      49.140   2.940 -10.887  1.00 10.00      B   
ATOM   1560  CD  LYS    99      49.254   1.524 -11.425  1.00 10.00      B   
ATOM   1561  CE  LYS    99      48.815   0.502 -10.392  1.00 10.00      B   
ATOM   1562  NZ  LYS    99      48.661  -0.849 -10.986  1.00 10.00      B   
ATOM   1563  HZ1 LYS    99      49.575  -1.188 -11.350  1.00 10.00      B   
ATOM   1564  HZ2 LYS    99      47.976  -0.819 -11.776  1.00 10.00      B   
ATOM   1565  HZ3 LYS    99      48.316  -1.519 -10.267  1.00 10.00      B   
ATOM   1566  C   LYS    99      49.138   6.270 -12.863  1.00 10.00      B   
ATOM   1567  O   LYS    99      50.166   6.909 -13.079  1.00 10.00      B   
ATOM   1568  N   LEU   100      48.081   6.298 -13.666  1.00 10.00      B   
ATOM   1569  HN  LEU   100      47.284   5.782 -13.418  1.00 10.00      B   
ATOM   1570  CA  LEU   100      48.060   7.078 -14.896  1.00 10.00      B   
ATOM   1571  CB  LEU   100      46.788   6.770 -15.688  1.00 10.00      B   
ATOM   1572  CG  LEU   100      46.573   5.303 -16.068  1.00 10.00      B   
ATOM   1573  CD1 LEU   100      45.106   5.032 -16.349  1.00 10.00      B   
ATOM   1574  CD2 LEU   100      47.426   4.932 -17.268  1.00 10.00      B   
ATOM   1575  C   LEU   100      48.146   8.572 -14.595  1.00 10.00      B   
ATOM   1576  O   LEU   100      48.861   9.312 -15.271  1.00 10.00      B   
ATOM   1577  N   ALA   101      47.429   9.001 -13.563  1.00 10.00      B   
ATOM   1578  HN  ALA   101      46.889   8.356 -13.058  1.00 10.00      B   
ATOM   1579  CA  ALA   101      47.416  10.401 -13.161  1.00 10.00      B   
ATOM   1580  CB  ALA   101      46.378  10.625 -12.073  1.00 10.00      B   
ATOM   1581  C   ALA   101      48.795  10.843 -12.681  1.00 10.00      B   
ATOM   1582  O   ALA   101      49.217  11.976 -12.919  1.00 10.00      B   
ATOM   1583  N   ASN   102      49.492   9.934 -12.014  1.00 10.00      B   
ATOM   1584  HN  ASN   102      49.095   9.048 -11.861  1.00 10.00      B   
ATOM   1585  CA  ASN   102      50.827  10.214 -11.496  1.00 10.00      B   
ATOM   1586  CB  ASN   102      51.235   9.162 -10.458  1.00 10.00      B   
ATOM   1587  CG  ASN   102      50.923   9.593  -9.037  1.00 10.00      B   
ATOM   1588  OD1 ASN   102      51.018  10.773  -8.700  1.00 10.00      B   
ATOM   1589  ND2 ASN   102      50.556   8.645  -8.190  1.00 10.00      B   
ATOM   1590 HD21 ASN   102      50.507   7.719  -8.518  1.00 10.00      B   
ATOM   1591 HD22 ASN   102      50.336   8.905  -7.269  1.00 10.00      B   
ATOM   1592  C   ASN   102      51.856  10.276 -12.620  1.00 10.00      B   
ATOM   1593  O   ASN   102      52.766  11.106 -12.598  1.00 10.00      B   
ATOM   1594  N   GLU   103      51.700   9.398 -13.606  1.00 10.00      B   
ATOM   1595  HN  GLU   103      50.951   8.764 -13.566  1.00 10.00      B   
ATOM   1596  CA  GLU   103      52.615   9.348 -14.741  1.00 10.00      B   
ATOM   1597  CB  GLU   103      52.414   8.057 -15.535  1.00 10.00      B   
ATOM   1598  CG  GLU   103      52.816   6.800 -14.783  1.00 10.00      B   
ATOM   1599  CD  GLU   103      54.315   6.670 -14.626  1.00 10.00      B   
ATOM   1600  OE1 GLU   103      54.896   5.739 -15.223  1.00 10.00      B   
ATOM   1601  OE2 GLU   103      54.922   7.494 -13.908  1.00 10.00      B   
ATOM   1602  C   GLU   103      52.438  10.554 -15.658  1.00 10.00      B   
ATOM   1603  O   GLU   103      53.378  10.984 -16.328  1.00 10.00      B   
ATOM   1604  N   GLY   104      51.233  11.098 -15.682  1.00 10.00      B   
ATOM   1605  HN  GLY   104      50.526  10.726 -15.114  1.00 10.00      B   
ATOM   1606  CA  GLY   104      50.956  12.241 -16.526  1.00 10.00      B   
ATOM   1607  C   GLY   104      50.084  11.871 -17.708  1.00 10.00      B   
ATOM   1608  O   GLY   104      50.139  12.508 -18.760  1.00 10.00      B   
ATOM   1609  N   LYS   105      49.291  10.826 -17.540  1.00 10.00      B   
ATOM   1610  HN  LYS   105      49.301  10.347 -16.681  1.00 10.00      B   
ATOM   1611  CA  LYS   105      48.397  10.370 -18.588  1.00 10.00      B   
ATOM   1612  CB  LYS   105      48.520   8.854 -18.771  1.00 10.00      B   
ATOM   1613  CG  LYS   105      49.893   8.391 -19.237  1.00 10.00      B   
ATOM   1614  CD  LYS   105      49.970   6.873 -19.333  1.00 10.00      B   
ATOM   1615  CE  LYS   105      51.297   6.420 -19.922  1.00 10.00      B   
ATOM   1616  NZ  LYS   105      51.427   4.938 -19.948  1.00 10.00      B   
ATOM   1617  HZ1 LYS   105      51.415   4.559 -18.978  1.00 10.00      B   
ATOM   1618  HZ2 LYS   105      52.324   4.666 -20.399  1.00 10.00      B   
ATOM   1619  HZ3 LYS   105      50.642   4.517 -20.482  1.00 10.00      B   
ATOM   1620  C   LYS   105      46.966  10.756 -18.234  1.00 10.00      B   
ATOM   1621  O   LYS   105      46.223   9.967 -17.646  1.00 10.00      B   
ATOM   1622  N   VAL   106      46.595  11.983 -18.576  1.00 10.00      B   
ATOM   1623  HN  VAL   106      47.234  12.562 -19.050  1.00 10.00      B   
ATOM   1624  CA  VAL   106      45.263  12.494 -18.277  1.00 10.00      B   
ATOM   1625  CB  VAL   106      45.150  14.012 -18.538  1.00 10.00      B   
ATOM   1626  CG1 VAL   106      43.760  14.518 -18.186  1.00 10.00      B   
ATOM   1627  CG2 VAL   106      46.206  14.770 -17.747  1.00 10.00      B   
ATOM   1628  C   VAL   106      44.184  11.750 -19.057  1.00 10.00      B   
ATOM   1629  O   VAL   106      43.250  11.206 -18.466  1.00 10.00      B   
ATOM   1630  N   LYS   107      44.327  11.702 -20.377  1.00 10.00      B   
ATOM   1631  HN  LYS   107      45.109  12.126 -20.793  1.00 10.00      B   
ATOM   1632  CA  LYS   107      43.348  11.029 -21.220  1.00 10.00      B   
ATOM   1633  CB  LYS   107      43.602  11.300 -22.702  1.00 10.00      B   
ATOM   1634  CG  LYS   107      43.168  12.691 -23.140  1.00 10.00      B   
ATOM   1635  CD  LYS   107      43.229  12.852 -24.647  1.00 10.00      B   
ATOM   1636  CE  LYS   107      42.604  14.166 -25.086  1.00 10.00      B   
ATOM   1637  NZ  LYS   107      42.777  14.400 -26.541  1.00 10.00      B   
ATOM   1638  HZ1 LYS   107      42.425  13.585 -27.081  1.00 10.00      B   
ATOM   1639  HZ2 LYS   107      43.780  14.539 -26.764  1.00 10.00      B   
ATOM   1640  HZ3 LYS   107      42.250  15.248 -26.836  1.00 10.00      B   
ATOM   1641  C   LYS   107      43.275   9.534 -20.926  1.00 10.00      B   
ATOM   1642  O   LYS   107      42.214   8.923 -21.048  1.00 10.00      B   
ATOM   1643  N   GLU   108      44.398   8.946 -20.538  1.00 10.00      B   
ATOM   1644  HN  GLU   108      45.225   9.476 -20.483  1.00 10.00      B   
ATOM   1645  CA  GLU   108      44.432   7.528 -20.204  1.00 10.00      B   
ATOM   1646  CB  GLU   108      45.869   7.033 -20.052  1.00 10.00      B   
ATOM   1647  CG  GLU   108      46.645   6.956 -21.355  1.00 10.00      B   
ATOM   1648  CD  GLU   108      46.103   5.903 -22.299  1.00 10.00      B   
ATOM   1649  OE1 GLU   108      46.531   4.734 -22.207  1.00 10.00      B   
ATOM   1650  OE2 GLU   108      45.252   6.246 -23.149  1.00 10.00      B   
ATOM   1651  C   GLU   108      43.657   7.288 -18.911  1.00 10.00      B   
ATOM   1652  O   GLU   108      42.926   6.304 -18.782  1.00 10.00      B   
ATOM   1653  N   ALA   109      43.823   8.201 -17.956  1.00 10.00      B   
ATOM   1654  HN  ALA   109      44.433   8.954 -18.117  1.00 10.00      B   
ATOM   1655  CA  ALA   109      43.130   8.111 -16.678  1.00 10.00      B   
ATOM   1656  CB  ALA   109      43.694   9.116 -15.684  1.00 10.00      B   
ATOM   1657  C   ALA   109      41.635   8.329 -16.874  1.00 10.00      B   
ATOM   1658  O   ALA   109      40.811   7.625 -16.288  1.00 10.00      B   
ATOM   1659  N   GLN   110      41.295   9.307 -17.707  1.00 10.00      B   
ATOM   1660  HN  GLN   110      42.006   9.846 -18.127  1.00 10.00      B   
ATOM   1661  CA  GLN   110      39.900   9.617 -18.004  1.00 10.00      B   
ATOM   1662  CB  GLN   110      39.793  10.886 -18.851  1.00 10.00      B   
ATOM   1663  CG  GLN   110      40.009  12.171 -18.067  1.00 10.00      B   
ATOM   1664  CD  GLN   110      40.044  13.403 -18.955  1.00 10.00      B   
ATOM   1665  OE1 GLN   110      40.479  13.347 -20.108  1.00 10.00      B   
ATOM   1666  NE2 GLN   110      39.588  14.525 -18.426  1.00 10.00      B   
ATOM   1667 HE21 GLN   110      39.256  14.503 -17.499  1.00 10.00      B   
ATOM   1668 HE22 GLN   110      39.596  15.335 -18.977  1.00 10.00      B   
ATOM   1669  C   GLN   110      39.229   8.440 -18.702  1.00 10.00      B   
ATOM   1670  O   GLN   110      38.068   8.129 -18.440  1.00 10.00      B   
ATOM   1671  N   ALA   111      39.981   7.777 -19.574  1.00 10.00      B   
ATOM   1672  HN  ALA   111      40.899   8.084 -19.744  1.00 10.00      B   
ATOM   1673  CA  ALA   111      39.479   6.622 -20.300  1.00 10.00      B   
ATOM   1674  CB  ALA   111      40.509   6.149 -21.315  1.00 10.00      B   
ATOM   1675  C   ALA   111      39.137   5.502 -19.327  1.00 10.00      B   
ATOM   1676  O   ALA   111      38.112   4.837 -19.467  1.00 10.00      B   
ATOM   1677  N   ALA   112      40.001   5.312 -18.333  1.00 10.00      B   
ATOM   1678  HN  ALA   112      40.807   5.871 -18.289  1.00 10.00      B   
ATOM   1679  CA  ALA   112      39.794   4.288 -17.318  1.00 10.00      B   
ATOM   1680  CB  ALA   112      41.051   4.106 -16.480  1.00 10.00      B   
ATOM   1681  C   ALA   112      38.610   4.656 -16.434  1.00 10.00      B   
ATOM   1682  O   ALA   112      37.843   3.792 -16.016  1.00 10.00      B   
ATOM   1683  N   ALA   113      38.461   5.950 -16.167  1.00 10.00      B   
ATOM   1684  HN  ALA   113      39.112   6.590 -16.529  1.00 10.00      B   
ATOM   1685  CA  ALA   113      37.363   6.441 -15.342  1.00 10.00      B   
ATOM   1686  CB  ALA   113      37.547   7.918 -15.027  1.00 10.00      B   
ATOM   1687  C   ALA   113      36.026   6.207 -16.034  1.00 10.00      B   
ATOM   1688  O   ALA   113      35.014   5.959 -15.383  1.00 10.00      B   
ATOM   1689  N   GLU   114      36.032   6.275 -17.359  1.00 10.00      B   
ATOM   1690  HN  GLU   114      36.872   6.486 -17.824  1.00 10.00      B   
ATOM   1691  CA  GLU   114      34.821   6.060 -18.141  1.00 10.00      B   
ATOM   1692  CB  GLU   114      35.031   6.485 -19.593  1.00 10.00      B   
ATOM   1693  CG  GLU   114      34.803   7.962 -19.853  1.00 10.00      B   
ATOM   1694  CD  GLU   114      34.931   8.308 -21.321  1.00 10.00      B   
ATOM   1695  OE1 GLU   114      34.122   7.798 -22.131  1.00 10.00      B   
ATOM   1696  OE2 GLU   114      35.833   9.094 -21.672  1.00 10.00      B   
ATOM   1697  C   GLU   114      34.390   4.598 -18.093  1.00 10.00      B   
ATOM   1698  O   GLU   114      33.239   4.270 -18.373  1.00 10.00      B   
ATOM   1699  N   GLN   115      35.315   3.724 -17.731  1.00 10.00      B   
ATOM   1700  HN  GLN   115      36.218   4.043 -17.508  1.00 10.00      B   
ATOM   1701  CA  GLN   115      35.023   2.301 -17.658  1.00 10.00      B   
ATOM   1702  CB  GLN   115      36.268   1.465 -17.964  1.00 10.00      B   
ATOM   1703  CG  GLN   115      37.054   1.918 -19.184  1.00 10.00      B   
ATOM   1704  CD  GLN   115      36.216   2.020 -20.445  1.00 10.00      B   
ATOM   1705  OE1 GLN   115      35.241   1.289 -20.627  1.00 10.00      B   
ATOM   1706  NE2 GLN   115      36.592   2.932 -21.324  1.00 10.00      B   
ATOM   1707 HE21 GLN   115      37.378   3.482 -21.109  1.00 10.00      B   
ATOM   1708 HE22 GLN   115      36.074   3.025 -22.151  1.00 10.00      B   
ATOM   1709  C   GLN   115      34.460   1.915 -16.296  1.00 10.00      B   
ATOM   1710  O   GLN   115      34.047   0.774 -16.094  1.00 10.00      B   
ATOM   1711  N   LEU   116      34.441   2.867 -15.369  1.00 10.00      B   
ATOM   1712  HN  LEU   116      34.781   3.760 -15.592  1.00 10.00      B   
ATOM   1713  CA  LEU   116      33.932   2.615 -14.022  1.00 10.00      B   
ATOM   1714  CB  LEU   116      34.296   3.765 -13.078  1.00 10.00      B   
ATOM   1715  CG  LEU   116      35.790   4.022 -12.852  1.00 10.00      B   
ATOM   1716  CD1 LEU   116      35.991   5.233 -11.955  1.00 10.00      B   
ATOM   1717  CD2 LEU   116      36.469   2.796 -12.258  1.00 10.00      B   
ATOM   1718  C   LEU   116      32.421   2.388 -14.027  1.00 10.00      B   
ATOM   1719  O   LEU   116      31.889   1.676 -13.174  1.00 10.00      B   
ATOM   1720  N   LYS   117      31.735   2.997 -14.991  1.00 10.00      B   
ATOM   1721  HN  LYS   117      32.212   3.570 -15.629  1.00 10.00      B   
ATOM   1722  CA  LYS   117      30.286   2.855 -15.115  1.00 10.00      B   
ATOM   1723  CB  LYS   117      29.762   3.711 -16.276  1.00 10.00      B   
ATOM   1724  CG  LYS   117      30.378   3.379 -17.628  1.00 10.00      B   
ATOM   1725  CD  LYS   117      29.648   4.074 -18.764  1.00 10.00      B   
ATOM   1726  CE  LYS   117      30.305   3.776 -20.103  1.00 10.00      B   
ATOM   1727  NZ  LYS   117      29.470   4.227 -21.246  1.00 10.00      B   
ATOM   1728  HZ1 LYS   117      28.529   3.788 -21.196  1.00 10.00      B   
ATOM   1729  HZ2 LYS   117      29.916   3.959 -22.146  1.00 10.00      B   
ATOM   1730  HZ3 LYS   117      29.360   5.261 -21.221  1.00 10.00      B   
ATOM   1731  C   LYS   117      29.897   1.394 -15.322  1.00 10.00      B   
ATOM   1732  O   LYS   117      28.870   0.934 -14.818  1.00 10.00      B   
ATOM   1733  N   THR   118      30.742   0.667 -16.049  1.00 10.00      B   
ATOM   1734  HN  THR   118      31.553   1.092 -16.401  1.00 10.00      B   
ATOM   1735  CA  THR   118      30.503  -0.739 -16.341  1.00 10.00      B   
ATOM   1736  CB  THR   118      31.622  -1.301 -17.242  1.00 10.00      B   
ATOM   1737  OG1 THR   118      32.276  -0.212 -17.911  1.00 10.00      B   
ATOM   1738  HG1 THR   118      33.113  -0.026 -17.464  1.00 10.00      B   
ATOM   1739  CG2 THR   118      31.052  -2.259 -18.279  1.00 10.00      B   
ATOM   1740  C   THR   118      30.437  -1.558 -15.055  1.00 10.00      B   
ATOM   1741  O   THR   118      29.596  -2.443 -14.920  1.00 10.00      B   
ATOM   1742  N   THR   119      31.315  -1.237 -14.111  1.00 10.00      B   
ATOM   1743  HN  THR   119      31.942  -0.502 -14.275  1.00 10.00      B   
ATOM   1744  CA  THR   119      31.373  -1.941 -12.837  1.00 10.00      B   
ATOM   1745  CB  THR   119      32.683  -1.607 -12.097  1.00 10.00      B   
ATOM   1746  OG1 THR   119      33.754  -1.493 -13.049  1.00 10.00      B   
ATOM   1747  HG1 THR   119      34.497  -1.015 -12.642  1.00 10.00      B   
ATOM   1748  CG2 THR   119      33.020  -2.695 -11.089  1.00 10.00      B   
ATOM   1749  C   THR   119      30.183  -1.573 -11.949  1.00 10.00      B   
ATOM   1750  O   THR   119      29.654  -2.418 -11.220  1.00 10.00      B   
ATOM   1751  N   ARG   120      29.767  -0.312 -12.014  1.00 10.00      B   
ATOM   1752  HN  ARG   120      30.230   0.313 -12.613  1.00 10.00      B   
ATOM   1753  CA  ARG   120      28.641   0.165 -11.217  1.00 10.00      B   
ATOM   1754  CB  ARG   120      28.499   1.685 -11.323  1.00 10.00      B   
ATOM   1755  CG  ARG   120      29.641   2.472 -10.710  1.00 10.00      B   
ATOM   1756  CD  ARG   120      29.410   3.968 -10.856  1.00 10.00      B   
ATOM   1757  NE  ARG   120      30.651   4.680 -11.146  1.00 10.00      B   
ATOM   1758  HE  ARG   120      31.371   4.616 -10.479  1.00 10.00      B   
ATOM   1759  CZ  ARG   120      30.850   5.410 -12.243  1.00 10.00      B   
ATOM   1760  NH1 ARG   120      29.884   5.534 -13.148  1.00 10.00      B   
ATOM   1761 HH11 ARG   120      28.962   5.063 -13.001  1.00 10.00      B   
ATOM   1762 HH12 ARG   120      30.036   6.104 -14.012  1.00 10.00      B   
ATOM   1763  NH2 ARG   120      32.021   6.001 -12.439  1.00 10.00      B   
ATOM   1764 HH21 ARG   120      32.784   5.898 -11.738  1.00 10.00      B   
ATOM   1765 HH22 ARG   120      32.185   6.568 -13.302  1.00 10.00      B   
ATOM   1766  C   ARG   120      27.343  -0.492 -11.659  1.00 10.00      B   
ATOM   1767  O   ARG   120      26.660  -1.142 -10.865  1.00 10.00      B   
ATOM   1768  N   ASN   121      27.033  -0.352 -12.942  1.00 10.00      B   
ATOM   1769  HN  ASN   121      27.651   0.141 -13.530  1.00 10.00      B   
ATOM   1770  CA  ASN   121      25.807  -0.903 -13.514  1.00 10.00      B   
ATOM   1771  CB  ASN   121      25.472  -0.191 -14.831  1.00 10.00      B   
ATOM   1772  CG  ASN   121      24.825   1.168 -14.628  1.00 10.00      B   
ATOM   1773  OD1 ASN   121      24.008   1.355 -13.726  1.00 10.00      B   
ATOM   1774  ND2 ASN   121      25.187   2.131 -15.460  1.00 10.00      B   
ATOM   1775 HD21 ASN   121      25.849   1.921 -16.156  1.00 10.00      B   
ATOM   1776 HD22 ASN   121      24.777   3.014 -15.351  1.00 10.00      B   
ATOM   1777  C   ASN   121      25.893  -2.415 -13.739  1.00 10.00      B   
ATOM   1778  O   ASN   121      25.235  -2.953 -14.630  1.00 10.00      B   
ATOM   1779  N   ALA   122      26.686  -3.100 -12.930  1.00 10.00      B   
ATOM   1780  HN  ALA   122      27.169  -2.629 -12.220  1.00 10.00      B   
ATOM   1781  CA  ALA   122      26.838  -4.540 -13.068  1.00 10.00      B   
ATOM   1782  CB  ALA   122      28.188  -4.887 -13.675  1.00 10.00      B   
ATOM   1783  C   ALA   122      26.650  -5.262 -11.742  1.00 10.00      B   
ATOM   1784  O   ALA   122      25.829  -6.171 -11.634  1.00 10.00      B   
ATOM   1785  N   TYR   123      27.391  -4.844 -10.727  1.00 10.00      B   
ATOM   1786  HN  TYR   123      28.003  -4.086 -10.854  1.00 10.00      B   
ATOM   1787  CA  TYR   123      27.313  -5.492  -9.423  1.00 10.00      B   
ATOM   1788  CB  TYR   123      28.708  -5.703  -8.830  1.00 10.00      B   
ATOM   1789  CG  TYR   123      29.660  -6.449  -9.741  1.00 10.00      B   
ATOM   1790  CD1 TYR   123      30.452  -5.769 -10.658  1.00 10.00      B   
ATOM   1791  CD2 TYR   123      29.765  -7.833  -9.686  1.00 10.00      B   
ATOM   1792  CE1 TYR   123      31.320  -6.448 -11.494  1.00 10.00      B   
ATOM   1793  CE2 TYR   123      30.630  -8.518 -10.514  1.00 10.00      B   
ATOM   1794  CZ  TYR   123      31.403  -7.821 -11.418  1.00 10.00      B   
ATOM   1795  OH  TYR   123      32.269  -8.500 -12.247  1.00 10.00      B   
ATOM   1796  HH  TYR   123      32.961  -7.898 -12.549  1.00 10.00      B   
ATOM   1797  C   TYR   123      26.426  -4.734  -8.442  1.00 10.00      B   
ATOM   1798  O   TYR   123      25.301  -5.149  -8.167  1.00 10.00      B   
ATOM   1799  N   ILE   124      26.934  -3.616  -7.932  1.00 10.00      B   
ATOM   1800  HN  ILE   124      27.832  -3.331  -8.211  1.00 10.00      B   
ATOM   1801  CA  ILE   124      26.209  -2.805  -6.952  1.00 10.00      B   
ATOM   1802  CB  ILE   124      27.017  -1.570  -6.498  1.00 10.00      B   
ATOM   1803  CG1 ILE   124      27.397  -0.689  -7.694  1.00 10.00      B   
ATOM   1804  CG2 ILE   124      28.260  -2.007  -5.733  1.00 10.00      B   
ATOM   1805  CD1 ILE   124      28.020   0.638  -7.306  1.00 10.00      B   
ATOM   1806  C   ILE   124      24.814  -2.380  -7.411  1.00 10.00      B   
ATOM   1807  O   ILE   124      23.899  -2.262  -6.594  1.00 10.00      B   
ATOM   1808  N   GLN   125      24.645  -2.177  -8.714  1.00 10.00      B   
ATOM   1809  HN  GLN   125      25.404  -2.305  -9.320  1.00 10.00      B   
ATOM   1810  CA  GLN   125      23.359  -1.758  -9.262  1.00 10.00      B   
ATOM   1811  CB  GLN   125      23.476  -1.484 -10.762  1.00 10.00      B   
ATOM   1812  CG  GLN   125      22.395  -0.567 -11.316  1.00 10.00      B   
ATOM   1813  CD  GLN   125      22.445   0.826 -10.714  1.00 10.00      B   
ATOM   1814  OE1 GLN   125      23.511   1.321 -10.346  1.00 10.00      B   
ATOM   1815  NE2 GLN   125      21.292   1.468 -10.613  1.00 10.00      B   
ATOM   1816 HE21 GLN   125      20.482   1.018 -10.933  1.00 10.00      B   
ATOM   1817 HE22 GLN   125      21.296   2.366 -10.218  1.00 10.00      B   
ATOM   1818  C   GLN   125      22.263  -2.790  -8.996  1.00 10.00      B   
ATOM   1819  O   GLN   125      21.093  -2.439  -8.837  1.00 10.00      B   
ATOM   1820  N   LYS   126      22.647  -4.061  -8.914  1.00 10.00      B   
ATOM   1821  HN  LYS   126      23.600  -4.282  -9.007  1.00 10.00      B   
ATOM   1822  CA  LYS   126      21.685  -5.132  -8.669  1.00 10.00      B   
ATOM   1823  CB  LYS   126      22.281  -6.500  -9.009  1.00 10.00      B   
ATOM   1824  CG  LYS   126      22.632  -6.689 -10.475  1.00 10.00      B   
ATOM   1825  CD  LYS   126      22.473  -8.143 -10.887  1.00 10.00      B   
ATOM   1826  CE  LYS   126      23.174  -8.434 -12.204  1.00 10.00      B   
ATOM   1827  NZ  LYS   126      24.647  -8.573 -12.041  1.00 10.00      B   
ATOM   1828  HZ1 LYS   126      25.066  -7.662 -11.757  1.00 10.00      B   
ATOM   1829  HZ2 LYS   126      25.082  -8.872 -12.937  1.00 10.00      B   
ATOM   1830  HZ3 LYS   126      24.865  -9.283 -11.311  1.00 10.00      B   
ATOM   1831  C   LYS   126      21.195  -5.126  -7.224  1.00 10.00      B   
ATOM   1832  O   LYS   126      20.204  -5.781  -6.892  1.00 10.00      B   
ATOM   1833  N   TYR   127      21.897  -4.390  -6.372  1.00 10.00      B   
ATOM   1834  HN  TYR   127      22.678  -3.892  -6.703  1.00 10.00      B   
ATOM   1835  CA  TYR   127      21.542  -4.296  -4.963  1.00 10.00      B   
ATOM   1836  CB  TYR   127      22.714  -4.737  -4.080  1.00 10.00      B   
ATOM   1837  CG  TYR   127      23.306  -6.076  -4.460  1.00 10.00      B   
ATOM   1838  CD1 TYR   127      24.507  -6.155  -5.155  1.00 10.00      B   
ATOM   1839  CD2 TYR   127      22.666  -7.262  -4.126  1.00 10.00      B   
ATOM   1840  CE1 TYR   127      25.054  -7.374  -5.506  1.00 10.00      B   
ATOM   1841  CE2 TYR   127      23.206  -8.486  -4.472  1.00 10.00      B   
ATOM   1842  CZ  TYR   127      24.399  -8.536  -5.164  1.00 10.00      B   
ATOM   1843  OH  TYR   127      24.943  -9.751  -5.510  1.00 10.00      B   
ATOM   1844  HH  TYR   127      24.244 -10.349  -5.793  1.00 10.00      B   
ATOM   1845  C   TYR   127      21.137  -2.870  -4.609  1.00 10.00      B   
ATOM   1846  O   TYR   127      20.964  -2.535  -3.437  1.00 10.00      B   
ATOM   1847  N   LEU   128      20.986  -2.033  -5.628  1.00 10.00      B   
ATOM   1848  HN  LEU   128      21.133  -2.361  -6.540  1.00 10.00      B   
ATOM   1849  CA  LEU   128      20.610  -0.637  -5.428  1.00 10.00      B   
ATOM   1850  CB  LEU   128      21.401   0.283  -6.365  1.00 10.00      B   
ATOM   1851  CG  LEU   128      22.755   0.769  -5.842  1.00 10.00      B   
ATOM   1852  CD1 LEU   128      23.480   1.583  -6.902  1.00 10.00      B   
ATOM   1853  CD2 LEU   128      22.572   1.586  -4.572  1.00 10.00      B   
ATOM   1854  C   LEU   128      19.112  -0.423  -5.610  1.00 10.00      B   
ATOM   1855  O   LEU   128      18.652   0.706  -5.778  1.00 10.00      B   
ATOM   1856  N   LYS   129      18.357  -1.510  -5.570  1.00 10.00      B   
ATOM   1857  HN  LYS   129      18.779  -2.379  -5.421  1.00 10.00      B   
ATOM   1858  CA  LYS   129      16.914  -1.436  -5.719  1.00 10.00      B   
ATOM   1859  CB  LYS   129      16.388  -2.621  -6.534  1.00 10.00      B   
ATOM   1860  CG  LYS   129      16.621  -2.492  -8.030  1.00 10.00      B   
ATOM   1861  CD  LYS   129      15.780  -3.490  -8.808  1.00 10.00      B   
ATOM   1862  CE  LYS   129      15.793  -3.173 -10.294  1.00 10.00      B   
ATOM   1863  NZ  LYS   129      14.915  -4.087 -11.065  1.00 10.00      B   
ATOM   1864  HZ1 LYS   129      15.249  -5.064 -10.974  1.00 10.00      B   
ATOM   1865  HZ2 LYS   129      14.922  -3.824 -12.070  1.00 10.00      B   
ATOM   1866  HZ3 LYS   129      13.939  -4.030 -10.712  1.00 10.00      B   
ATOM   1867  C   LYS   129      16.245  -1.399  -4.351  1.00 10.00      B   
ATOM   1868  O   LYS   129      16.765  -1.958  -3.384  1.00 10.00      B   
ATOM   1869  N   SER   130      15.102  -0.734  -4.276  1.00 10.00      B   
ATOM   1870  HN  SER   130      14.745  -0.304  -5.083  1.00 10.00      B   
ATOM   1871  CA  SER   130      14.362  -0.623  -3.030  1.00 10.00      B   
ATOM   1872  CB  SER   130      13.275   0.438  -3.173  1.00 10.00      B   
ATOM   1873  OG  SER   130      13.819   1.644  -3.684  1.00 10.00      B   
ATOM   1874  HG  SER   130      14.772   1.537  -3.806  1.00 10.00      B   
ATOM   1875  C   SER   130      13.760  -1.971  -2.641  1.00 10.00      B   
ATOM   1876  O   SER   130      13.085  -2.612  -3.447  1.00 10.00      B   
ATOM   1877  N   LEU   131      14.002  -2.388  -1.401  1.00 10.00      B   
ATOM   1878  HN  LEU   131      14.537  -1.820  -0.806  1.00 10.00      B   
ATOM   1879  CA  LEU   131      13.508  -3.669  -0.900  1.00 10.00      B   
ATOM   1880  CB  LEU   131      13.933  -3.882   0.557  1.00 10.00      B   
ATOM   1881  CG  LEU   131      13.584  -5.241   1.175  1.00 10.00      B   
ATOM   1882  CD1 LEU   131      14.254  -6.371   0.408  1.00 10.00      B   
ATOM   1883  CD2 LEU   131      13.979  -5.280   2.643  1.00 10.00      B   
ATOM   1884  C   LEU   131      11.992  -3.807  -1.039  1.00 10.00      B   
ATOM   1885  O   LEU   131      11.495  -4.843  -1.478  1.00 10.00      B   
ATOM   1886  N   ALA   132      11.262  -2.753  -0.695  1.00 10.00      B   
ATOM   1887  HN  ALA   132      11.712  -1.942  -0.382  1.00 10.00      B   
ATOM   1888  CA  ALA   132       9.803  -2.778  -0.767  1.00 10.00      B   
ATOM   1889  CB  ALA   132       9.205  -1.689   0.114  1.00 10.00      B   
ATOM   1890  C   ALA   132       9.287  -2.661  -2.203  1.00 10.00      B   
ATOM   1891  O   ALA   132       8.098  -2.838  -2.451  1.00 10.00      B   
ATOM   1892  N   ALA   133      10.180  -2.373  -3.144  1.00 10.00      B   
ATOM   1893  HN  ALA   133      11.122  -2.268  -2.895  1.00 10.00      B   
ATOM   1894  CA  ALA   133       9.793  -2.228  -4.545  1.00 10.00      B   
ATOM   1895  CB  ALA   133      10.369  -0.948  -5.130  1.00 10.00      B   
ATOM   1896  C   ALA   133      10.232  -3.437  -5.363  1.00 10.00      B   
ATOM   1897  O   ALA   133       9.824  -3.609  -6.512  1.00 10.00      B   
ATOM   1898  N   VAL   134      11.087  -4.261  -4.771  1.00 10.00      B   
ATOM   1899  HN  VAL   134      11.402  -4.056  -3.866  1.00 10.00      B   
ATOM   1900  CA  VAL   134      11.576  -5.458  -5.442  1.00 10.00      B   
ATOM   1901  CB  VAL   134      13.100  -5.659  -5.235  1.00 10.00      B   
ATOM   1902  CG1 VAL   134      13.423  -6.131  -3.824  1.00 10.00      B   
ATOM   1903  CG2 VAL   134      13.679  -6.607  -6.274  1.00 10.00      B   
ATOM   1904  C   VAL   134      10.799  -6.687  -4.971  1.00 10.00      B   
ATOM   1905  O   VAL   134      10.790  -7.727  -5.630  1.00 10.00      B   
ATOM   1906  N   SER   135      10.127  -6.549  -3.836  1.00 10.00      B   
ATOM   1907  HN  SER   135      10.152  -5.692  -3.364  1.00 10.00      B   
ATOM   1908  CA  SER   135       9.351  -7.637  -3.272  1.00 10.00      B   
ATOM   1909  CB  SER   135       9.102  -7.365  -1.793  1.00 10.00      B   
ATOM   1910  OG  SER   135       9.084  -5.968  -1.552  1.00 10.00      B   
ATOM   1911  HG  SER   135       9.923  -5.701  -1.153  1.00 10.00      B   
ATOM   1912  C   SER   135       8.027  -7.799  -4.008  1.00 10.00      B   
ATOM   1913  O   SER   135       7.690  -8.891  -4.459  1.00 10.00      B   
ATOM   1914  N   SER   136       7.280  -6.709  -4.129  1.00 10.00      B   
ATOM   1915  HN  SER   136       7.602  -5.864  -3.749  1.00 10.00      B   
ATOM   1916  CA  SER   136       5.990  -6.731  -4.809  1.00 10.00      B   
ATOM   1917  CB  SER   136       4.914  -7.332  -3.893  1.00 10.00      B   
ATOM   1918  OG  SER   136       5.184  -8.695  -3.599  1.00 10.00      B   
ATOM   1919  HG  SER   136       6.049  -8.935  -3.967  1.00 10.00      B   
ATOM   1920  C   SER   136       5.580  -5.326  -5.246  1.00 10.00      B   
ATOM   1921  O   SER   136       6.223  -4.344  -4.874  1.00 10.00      B   
ATOM   1922  N   MET   137       4.520  -5.255  -6.047  1.00 10.00      B   
ATOM   1923  HN  MET   137       4.092  -6.092  -6.330  1.00 10.00      B   
ATOM   1924  CA  MET   137       3.975  -3.990  -6.547  1.00 10.00      B   
ATOM   1925  CB  MET   137       3.582  -3.018  -5.427  1.00 10.00      B   
ATOM   1926  CG  MET   137       2.370  -3.453  -4.618  1.00 10.00      B   
ATOM   1927  SD  MET   137       1.568  -2.086  -3.751  1.00 10.00      B   
ATOM   1928  CE  MET   137       0.320  -2.970  -2.818  1.00 10.00      B   
ATOM   1929  C   MET   137       4.866  -3.314  -7.586  1.00 10.00      B   
ATOM   1930  O   MET   137       5.560  -2.338  -7.295  1.00 10.00      B   
ATOM   1931  N   THR   138       4.851  -3.852  -8.795  1.00 10.00      B   
ATOM   1932  HN  THR   138       4.309  -4.656  -8.956  1.00 10.00      B   
ATOM   1933  CA  THR   138       5.619  -3.290  -9.890  1.00 10.00      B   
ATOM   1934  CB  THR   138       6.251  -4.399 -10.757  1.00 10.00      B   
ATOM   1935  OG1 THR   138       5.238  -5.318 -11.190  1.00 10.00      B   
ATOM   1936  HG1 THR   138       5.653  -6.049 -11.672  1.00 10.00      B   
ATOM   1937  CG2 THR   138       7.305  -5.153  -9.964  1.00 10.00      B   
ATOM   1938  C   THR   138       4.700  -2.430 -10.752  1.00 10.00      B   
ATOM   1939  O   THR   138       3.555  -2.170 -10.377  1.00 10.00      B   
ATOM   1940  N   MET   139       5.186  -1.979 -11.894  1.00 10.00      B   
ATOM   1941  HN  MET   139       6.110  -2.197 -12.149  1.00 10.00      B   
ATOM   1942  CA  MET   139       4.368  -1.161 -12.773  1.00 10.00      B   
ATOM   1943  CB  MET   139       5.233  -0.289 -13.684  1.00 10.00      B   
ATOM   1944  CG  MET   139       5.969   0.825 -12.960  1.00 10.00      B   
ATOM   1945  SD  MET   139       4.919   1.698 -11.781  1.00 10.00      B   
ATOM   1946  CE  MET   139       5.963   3.099 -11.388  1.00 10.00      B   
ATOM   1947  C   MET   139       3.414  -2.022 -13.594  1.00 10.00      B   
ATOM   1948  O   MET   139       2.207  -1.776 -13.618  1.00 10.00      B   
ATOM   1949  N   PHE   140       3.963  -3.049 -14.234  1.00 10.00      B   
ATOM   1950  HN  PHE   140       4.929  -3.196 -14.151  1.00 10.00      B   
ATOM   1951  CA  PHE   140       3.180  -3.955 -15.074  1.00 10.00      B   
ATOM   1952  CB  PHE   140       4.082  -5.014 -15.715  1.00 10.00      B   
ATOM   1953  CG  PHE   140       3.524  -5.601 -16.982  1.00 10.00      B   
ATOM   1954  CD1 PHE   140       3.388  -4.821 -18.120  1.00 10.00      B   
ATOM   1955  CD2 PHE   140       3.139  -6.931 -17.037  1.00 10.00      B   
ATOM   1956  CE1 PHE   140       2.879  -5.356 -19.288  1.00 10.00      B   
ATOM   1957  CE2 PHE   140       2.629  -7.470 -18.200  1.00 10.00      B   
ATOM   1958  CZ  PHE   140       2.497  -6.683 -19.327  1.00 10.00      B   
ATOM   1959  C   PHE   140       2.033  -4.623 -14.311  1.00 10.00      B   
ATOM   1960  O   PHE   140       0.919  -4.742 -14.829  1.00 10.00      B   
ATOM   1961  N   SER   141       2.302  -5.047 -13.081  1.00 10.00      B   
ATOM   1962  HN  SER   141       3.199  -4.913 -12.712  1.00 10.00      B   
ATOM   1963  CA  SER   141       1.287  -5.705 -12.266  1.00 10.00      B   
ATOM   1964  CB  SER   141       1.898  -6.207 -10.956  1.00 10.00      B   
ATOM   1965  OG  SER   141       2.743  -5.221 -10.388  1.00 10.00      B   
ATOM   1966  HG  SER   141       3.664  -5.402 -10.639  1.00 10.00      B   
ATOM   1967  C   SER   141       0.107  -4.778 -11.985  1.00 10.00      B   
ATOM   1968  O   SER   141      -1.050  -5.146 -12.205  1.00 10.00      B   
ATOM   1969  N   ARG   142       0.412  -3.571 -11.518  1.00 10.00      B   
ATOM   1970  HN  ARG   142       1.355  -3.345 -11.375  1.00 10.00      B   
ATOM   1971  CA  ARG   142      -0.612  -2.585 -11.197  1.00 10.00      B   
ATOM   1972  CB  ARG   142       0.008  -1.352 -10.537  1.00 10.00      B   
ATOM   1973  CG  ARG   142       0.547  -1.620  -9.140  1.00 10.00      B   
ATOM   1974  CD  ARG   142       1.068  -0.352  -8.482  1.00 10.00      B   
ATOM   1975  NE  ARG   142       2.431  -0.022  -8.897  1.00 10.00      B   
ATOM   1976  HE  ARG   142       2.732  -0.355  -9.773  1.00 10.00      B   
ATOM   1977  CZ  ARG   142       3.285   0.685  -8.148  1.00 10.00      B   
ATOM   1978  NH1 ARG   142       2.920   1.123  -6.947  1.00 10.00      B   
ATOM   1979 HH11 ARG   142       1.962   0.920  -6.582  1.00 10.00      B   
ATOM   1980 HH12 ARG   142       3.591   1.671  -6.365  1.00 10.00      B   
ATOM   1981  NH2 ARG   142       4.500   0.964  -8.602  1.00 10.00      B   
ATOM   1982 HH21 ARG   142       5.164   1.514  -8.012  1.00 10.00      B   
ATOM   1983 HH22 ARG   142       4.799   0.640  -9.547  1.00 10.00      B   
ATOM   1984  C   ARG   142      -1.430  -2.200 -12.427  1.00 10.00      B   
ATOM   1985  O   ARG   142      -2.644  -2.003 -12.336  1.00 10.00      B   
ATOM   1986  N   VAL   143      -0.765  -2.108 -13.575  1.00 10.00      B   
ATOM   1987  HN  VAL   143       0.203  -2.271 -13.581  1.00 10.00      B   
ATOM   1988  CA  VAL   143      -1.435  -1.763 -14.825  1.00 10.00      B   
ATOM   1989  CB  VAL   143      -0.430  -1.582 -15.986  1.00 10.00      B   
ATOM   1990  CG1 VAL   143      -1.150  -1.430 -17.318  1.00 10.00      B   
ATOM   1991  CG2 VAL   143       0.461  -0.375 -15.736  1.00 10.00      B   
ATOM   1992  C   VAL   143      -2.458  -2.838 -15.193  1.00 10.00      B   
ATOM   1993  O   VAL   143      -3.597  -2.530 -15.559  1.00 10.00      B   
ATOM   1994  N   LEU   144      -2.052  -4.099 -15.065  1.00 10.00      B   
ATOM   1995  HN  LEU   144      -1.140  -4.279 -14.750  1.00 10.00      B   
ATOM   1996  CA  LEU   144      -2.929  -5.219 -15.379  1.00 10.00      B   
ATOM   1997  CB  LEU   144      -2.151  -6.538 -15.417  1.00 10.00      B   
ATOM   1998  CG  LEU   144      -1.226  -6.744 -16.619  1.00 10.00      B   
ATOM   1999  CD1 LEU   144      -0.603  -8.130 -16.581  1.00 10.00      B   
ATOM   2000  CD2 LEU   144      -1.979  -6.528 -17.925  1.00 10.00      B   
ATOM   2001  C   LEU   144      -4.085  -5.310 -14.388  1.00 10.00      B   
ATOM   2002  O   LEU   144      -5.186  -5.731 -14.744  1.00 10.00      B   
ATOM   2003  N   GLY   145      -3.825  -4.918 -13.145  1.00 10.00      B   
ATOM   2004  HN  GLY   145      -2.920  -4.618 -12.914  1.00 10.00      B   
ATOM   2005  CA  GLY   145      -4.857  -4.945 -12.126  1.00 10.00      B   
ATOM   2006  C   GLY   145      -5.996  -4.003 -12.462  1.00 10.00      B   
ATOM   2007  O   GLY   145      -7.167  -4.357 -12.331  1.00 10.00      B   
ATOM   2008  N   PHE   146      -5.644  -2.805 -12.917  1.00 10.00      B   
ATOM   2009  HN  PHE   146      -4.691  -2.589 -13.000  1.00 10.00      B   
ATOM   2010  CA  PHE   146      -6.634  -1.802 -13.291  1.00 10.00      B   
ATOM   2011  CB  PHE   146      -5.954  -0.466 -13.594  1.00 10.00      B   
ATOM   2012  CG  PHE   146      -5.807   0.428 -12.399  1.00 10.00      B   
ATOM   2013  CD1 PHE   146      -4.654   0.406 -11.634  1.00 10.00      B   
ATOM   2014  CD2 PHE   146      -6.817   1.305 -12.049  1.00 10.00      B   
ATOM   2015  CE1 PHE   146      -4.520   1.230 -10.532  1.00 10.00      B   
ATOM   2016  CE2 PHE   146      -6.690   2.132 -10.950  1.00 10.00      B   
ATOM   2017  CZ  PHE   146      -5.536   2.102 -10.194  1.00 10.00      B   
ATOM   2018  C   PHE   146      -7.423  -2.263 -14.510  1.00 10.00      B   
ATOM   2019  O   PHE   146      -8.646  -2.117 -14.570  1.00 10.00      B   
ATOM   2020  N   ALA   147      -6.711  -2.828 -15.472  1.00 10.00      B   
ATOM   2021  HN  ALA   147      -5.741  -2.910 -15.358  1.00 10.00      B   
ATOM   2022  CA  ALA   147      -7.323  -3.322 -16.697  1.00 10.00      B   
ATOM   2023  CB  ALA   147      -6.253  -3.843 -17.644  1.00 10.00      B   
ATOM   2024  C   ALA   147      -8.336  -4.417 -16.396  1.00 10.00      B   
ATOM   2025  O   ALA   147      -9.430  -4.437 -16.957  1.00 10.00      B   
ATOM   2026  N   ARG   148      -7.966  -5.313 -15.490  1.00 10.00      B   
ATOM   2027  HN  ARG   148      -7.082  -5.223 -15.069  1.00 10.00      B   
ATOM   2028  CA  ARG   148      -8.821  -6.427 -15.099  1.00 10.00      B   
ATOM   2029  CB  ARG   148      -8.132  -7.263 -14.012  1.00 10.00      B   
ATOM   2030  CG  ARG   148      -9.058  -8.175 -13.221  1.00 10.00      B   
ATOM   2031  CD  ARG   148      -9.163  -7.721 -11.773  1.00 10.00      B   
ATOM   2032  NE  ARG   148      -7.886  -7.842 -11.069  1.00 10.00      B   
ATOM   2033  HE  ARG   148      -7.161  -8.329 -11.528  1.00 10.00      B   
ATOM   2034  CZ  ARG   148      -7.645  -7.336  -9.860  1.00 10.00      B   
ATOM   2035  NH1 ARG   148      -8.585  -6.660  -9.215  1.00 10.00      B   
ATOM   2036 HH11 ARG   148      -9.524  -6.514  -9.647  1.00 10.00      B   
ATOM   2037 HH12 ARG   148      -8.392  -6.270  -8.267  1.00 10.00      B   
ATOM   2038  NH2 ARG   148      -6.457  -7.501  -9.298  1.00 10.00      B   
ATOM   2039 HH21 ARG   148      -5.707  -8.029  -9.801  1.00 10.00      B   
ATOM   2040 HH22 ARG   148      -6.265  -7.112  -8.350  1.00 10.00      B   
ATOM   2041  C   ARG   148     -10.198  -5.954 -14.633  1.00 10.00      B   
ATOM   2042  O   ARG   148     -11.226  -6.436 -15.114  1.00 10.00      B   
ATOM   2043  N   ASP   149     -10.211  -4.995 -13.717  1.00 10.00      B   
ATOM   2044  HN  ASP   149      -9.357  -4.629 -13.397  1.00 10.00      B   
ATOM   2045  CA  ASP   149     -11.461  -4.466 -13.178  1.00 10.00      B   
ATOM   2046  CB  ASP   149     -11.210  -3.586 -11.949  1.00 10.00      B   
ATOM   2047  CG  ASP   149     -10.946  -4.392 -10.693  1.00 10.00      B   
ATOM   2048  OD1 ASP   149     -11.838  -5.161 -10.271  1.00 10.00      B   
ATOM   2049  OD2 ASP   149      -9.848  -4.260 -10.118  1.00 10.00      B   
ATOM   2050  C   ASP   149     -12.253  -3.699 -14.229  1.00 10.00      B   
ATOM   2051  O   ASP   149     -13.473  -3.840 -14.325  1.00 10.00      B   
ATOM   2052  N   ALA   150     -11.552  -2.897 -15.025  1.00 10.00      B   
ATOM   2053  HN  ALA   150     -10.580  -2.835 -14.904  1.00 10.00      B   
ATOM   2054  CA  ALA   150     -12.194  -2.107 -16.072  1.00 10.00      B   
ATOM   2055  CB  ALA   150     -11.189  -1.194 -16.756  1.00 10.00      B   
ATOM   2056  C   ALA   150     -12.894  -3.006 -17.087  1.00 10.00      B   
ATOM   2057  O   ALA   150     -13.993  -2.697 -17.549  1.00 10.00      B   
ATOM   2058  N   ILE   151     -12.258  -4.126 -17.415  1.00 10.00      B   
ATOM   2059  HN  ILE   151     -11.387  -4.320 -17.004  1.00 10.00      B   
ATOM   2060  CA  ILE   151     -12.818  -5.074 -18.369  1.00 10.00      B   
ATOM   2061  CB  ILE   151     -11.808  -6.198 -18.709  1.00 10.00      B   
ATOM   2062  CG1 ILE   151     -10.633  -5.649 -19.529  1.00 10.00      B   
ATOM   2063  CG2 ILE   151     -12.483  -7.352 -19.440  1.00 10.00      B   
ATOM   2064  CD1 ILE   151     -11.036  -5.018 -20.847  1.00 10.00      B   
ATOM   2065  C   ILE   151     -14.108  -5.685 -17.825  1.00 10.00      B   
ATOM   2066  O   ILE   151     -15.145  -5.658 -18.487  1.00 10.00      B   
ATOM   2067  N   VAL   152     -14.041  -6.199 -16.601  1.00 10.00      B   
ATOM   2068  HN  VAL   152     -13.190  -6.153 -16.112  1.00 10.00      B   
ATOM   2069  CA  VAL   152     -15.196  -6.824 -15.959  1.00 10.00      B   
ATOM   2070  CB  VAL   152     -14.835  -7.373 -14.560  1.00 10.00      B   
ATOM   2071  CG1 VAL   152     -16.060  -7.955 -13.869  1.00 10.00      B   
ATOM   2072  CG2 VAL   152     -13.743  -8.426 -14.665  1.00 10.00      B   
ATOM   2073  C   VAL   152     -16.372  -5.849 -15.843  1.00 10.00      B   
ATOM   2074  O   VAL   152     -17.526  -6.221 -16.080  1.00 10.00      B   
ATOM   2075  N   ALA   153     -16.065  -4.601 -15.504  1.00 10.00      B   
ATOM   2076  HN  ALA   153     -15.122  -4.366 -15.353  1.00 10.00      B   
ATOM   2077  CA  ALA   153     -17.084  -3.569 -15.345  1.00 10.00      B   
ATOM   2078  CB  ALA   153     -16.479  -2.322 -14.722  1.00 10.00      B   
ATOM   2079  C   ALA   153     -17.761  -3.218 -16.668  1.00 10.00      B   
ATOM   2080  O   ALA   153     -18.971  -3.006 -16.716  1.00 10.00      B   
ATOM   2081  N   ARG   154     -16.985  -3.160 -17.739  1.00 10.00      B   
ATOM   2082  HN  ARG   154     -16.024  -3.340 -17.648  1.00 10.00      B   
ATOM   2083  CA  ARG   154     -17.531  -2.820 -19.049  1.00 10.00      B   
ATOM   2084  CB  ARG   154     -16.425  -2.421 -20.027  1.00 10.00      B   
ATOM   2085  CG  ARG   154     -15.912  -1.004 -19.827  1.00 10.00      B   
ATOM   2086  CD  ARG   154     -15.126  -0.522 -21.037  1.00 10.00      B   
ATOM   2087  NE  ARG   154     -13.703  -0.843 -20.942  1.00 10.00      B   
ATOM   2088  HE  ARG   154     -13.218  -0.510 -20.152  1.00 10.00      B   
ATOM   2089  CZ  ARG   154     -13.031  -1.533 -21.861  1.00 10.00      B   
ATOM   2090  NH1 ARG   154     -13.657  -1.992 -22.941  1.00 10.00      B   
ATOM   2091 HH11 ARG   154     -14.679  -1.812 -23.077  1.00 10.00      B   
ATOM   2092 HH12 ARG   154     -13.131  -2.526 -23.664  1.00 10.00      B   
ATOM   2093  NH2 ARG   154     -11.731  -1.761 -21.704  1.00 10.00      B   
ATOM   2094 HH21 ARG   154     -11.227  -1.401 -20.859  1.00 10.00      B   
ATOM   2095 HH22 ARG   154     -11.200  -2.302 -22.422  1.00 10.00      B   
ATOM   2096  C   ARG   154     -18.395  -3.938 -19.633  1.00 10.00      B   
ATOM   2097  O   ARG   154     -19.273  -3.683 -20.458  1.00 10.00      B   
ATOM   2098  N   ILE   155     -18.152  -5.170 -19.206  1.00 10.00      B   
ATOM   2099  HN  ILE   155     -17.445  -5.318 -18.544  1.00 10.00      B   
ATOM   2100  CA  ILE   155     -18.914  -6.308 -19.706  1.00 10.00      B   
ATOM   2101  CB  ILE   155     -18.155  -7.639 -19.518  1.00 10.00      B   
ATOM   2102  CG1 ILE   155     -16.830  -7.596 -20.282  1.00 10.00      B   
ATOM   2103  CG2 ILE   155     -18.999  -8.813 -19.999  1.00 10.00      B   
ATOM   2104  CD1 ILE   155     -15.860  -8.680 -19.877  1.00 10.00      B   
ATOM   2105  C   ILE   155     -20.292  -6.393 -19.051  1.00 10.00      B   
ATOM   2106  O   ILE   155     -21.316  -6.270 -19.728  1.00 10.00      B   
ATOM   2107  N   PHE   156     -20.316  -6.591 -17.741  1.00 10.00      B   
ATOM   2108  HN  PHE   156     -19.467  -6.666 -17.252  1.00 10.00      B   
ATOM   2109  CA  PHE   156     -21.572  -6.697 -17.008  1.00 10.00      B   
ATOM   2110  CB  PHE   156     -21.995  -8.164 -16.852  1.00 10.00      B   
ATOM   2111  CG  PHE   156     -22.799  -8.698 -18.004  1.00 10.00      B   
ATOM   2112  CD1 PHE   156     -22.291  -9.704 -18.811  1.00 10.00      B   
ATOM   2113  CD2 PHE   156     -24.060  -8.198 -18.281  1.00 10.00      B   
ATOM   2114  CE1 PHE   156     -23.026 -10.201 -19.870  1.00 10.00      B   
ATOM   2115  CE2 PHE   156     -24.800  -8.688 -19.340  1.00 10.00      B   
ATOM   2116  CZ  PHE   156     -24.282  -9.691 -20.137  1.00 10.00      B   
ATOM   2117  C   PHE   156     -21.464  -6.033 -15.641  1.00 10.00      B   
ATOM   2118  O   PHE   156     -22.024  -6.518 -14.659  1.00 10.00      B   
ATOM   2119  N   GLY   157     -20.749  -4.920 -15.586  1.00 10.00      B   
ATOM   2120  HN  GLY   157     -20.337  -4.572 -16.402  1.00 10.00      B   
ATOM   2121  CA  GLY   157     -20.580  -4.205 -14.337  1.00 10.00      B   
ATOM   2122  C   GLY   157     -21.860  -3.533 -13.880  1.00 10.00      B   
ATOM   2123  O   GLY   157     -22.784  -3.337 -14.677  1.00 10.00      B   
ATOM   2124  N   ALA   158     -21.916  -3.203 -12.587  1.00 10.00      B   
ATOM   2125  HN  ALA   158     -21.148  -3.413 -12.015  1.00 10.00      B   
ATOM   2126  CA  ALA   158     -23.079  -2.552 -11.984  1.00 10.00      B   
ATOM   2127  CB  ALA   158     -23.404  -1.230 -12.671  1.00 10.00      B   
ATOM   2128  C   ALA   158     -24.290  -3.485 -11.961  1.00 10.00      B   
ATOM   2129  O   ALA   158     -25.425  -3.050 -11.751  1.00 10.00      B   
ATOM   2130  N   GLY   159     -24.038  -4.771 -12.175  1.00 10.00      B   
ATOM   2131  HN  GLY   159     -23.115  -5.058 -12.342  1.00 10.00      B   
ATOM   2132  CA  GLY   159     -25.103  -5.749 -12.171  1.00 10.00      B   
ATOM   2133  C   GLY   159     -25.148  -6.524 -10.871  1.00 10.00      B   
ATOM   2134  O   GLY   159     -24.246  -6.405 -10.039  1.00 10.00      B   
ATOM   2135  N   MET   160     -26.186  -7.328 -10.695  1.00 10.00      B   
ATOM   2136  HN  MET   160     -26.858  -7.411 -11.411  1.00 10.00      B   
ATOM   2137  CA  MET   160     -26.342  -8.114  -9.479  1.00 10.00      B   
ATOM   2138  CB  MET   160     -27.787  -8.570  -9.303  1.00 10.00      B   
ATOM   2139  CG  MET   160     -28.759  -7.429  -9.053  1.00 10.00      B   
ATOM   2140  SD  MET   160     -30.360  -8.000  -8.463  1.00 10.00      B   
ATOM   2141  CE  MET   160     -30.912  -8.962  -9.870  1.00 10.00      B   
ATOM   2142  C   MET   160     -25.397  -9.302  -9.470  1.00 10.00      B   
ATOM   2143  O   MET   160     -25.033  -9.812  -8.407  1.00 10.00      B   
ATOM   2144  N   ALA   161     -25.004  -9.738 -10.659  1.00 10.00      B   
ATOM   2145  HN  ALA   161     -25.349  -9.298 -11.468  1.00 10.00      B   
ATOM   2146  CA  ALA   161     -24.086 -10.858 -10.799  1.00 10.00      B   
ATOM   2147  CB  ALA   161     -23.922 -11.222 -12.265  1.00 10.00      B   
ATOM   2148  C   ALA   161     -22.738 -10.507 -10.186  1.00 10.00      B   
ATOM   2149  O   ALA   161     -22.198 -11.255  -9.369  1.00 10.00      B   
ATOM   2150  N   THR   162     -22.213  -9.351 -10.572  1.00 10.00      B   
ATOM   2151  HN  THR   162     -22.697  -8.801 -11.226  1.00 10.00      B   
ATOM   2152  CA  THR   162     -20.939  -8.875 -10.062  1.00 10.00      B   
ATOM   2153  CB  THR   162     -20.545  -7.565 -10.764  1.00 10.00      B   
ATOM   2154  OG1 THR   162     -21.697  -7.020 -11.425  1.00 10.00      B   
ATOM   2155  HG1 THR   162     -22.074  -6.319 -10.880  1.00 10.00      B   
ATOM   2156  CG2 THR   162     -19.441  -7.808 -11.781  1.00 10.00      B   
ATOM   2157  C   THR   162     -21.033  -8.623  -8.561  1.00 10.00      B   
ATOM   2158  O   THR   162     -20.095  -8.900  -7.816  1.00 10.00      B   
ATOM   2159  N   ASP   163     -22.185  -8.112  -8.134  1.00 10.00      B   
ATOM   2160  HN  ASP   163     -22.888  -7.922  -8.791  1.00 10.00      B   
ATOM   2161  CA  ASP   163     -22.436  -7.814  -6.726  1.00 10.00      B   
ATOM   2162  CB  ASP   163     -23.851  -7.248  -6.557  1.00 10.00      B   
ATOM   2163  CG  ASP   163     -24.082  -6.597  -5.207  1.00 10.00      B   
ATOM   2164  OD1 ASP   163     -23.471  -5.538  -4.941  1.00 10.00      B   
ATOM   2165  OD2 ASP   163     -24.904  -7.127  -4.422  1.00 10.00      B   
ATOM   2166  C   ASP   163     -22.265  -9.065  -5.871  1.00 10.00      B   
ATOM   2167  O   ASP   163     -21.615  -9.037  -4.826  1.00 10.00      B   
ATOM   2168  N   ALA   164     -22.836 -10.169  -6.336  1.00 10.00      B   
ATOM   2169  HN  ALA   164     -23.331 -10.130  -7.185  1.00 10.00      B   
ATOM   2170  CA  ALA   164     -22.741 -11.435  -5.623  1.00 10.00      B   
ATOM   2171  CB  ALA   164     -23.758 -12.427  -6.169  1.00 10.00      B   
ATOM   2172  C   ALA   164     -21.330 -12.000  -5.732  1.00 10.00      B   
ATOM   2173  O   ALA   164     -20.784 -12.539  -4.767  1.00 10.00      B   
ATOM   2174  N   PHE   165     -20.748 -11.857  -6.917  1.00 10.00      B   
ATOM   2175  HN  PHE   165     -21.248 -11.414  -7.637  1.00 10.00      B   
ATOM   2176  CA  PHE   165     -19.400 -12.340  -7.191  1.00 10.00      B   
ATOM   2177  CB  PHE   165     -19.024 -12.046  -8.651  1.00 10.00      B   
ATOM   2178  CG  PHE   165     -17.592 -12.346  -9.000  1.00 10.00      B   
ATOM   2179  CD1 PHE   165     -17.170 -13.652  -9.182  1.00 10.00      B   
ATOM   2180  CD2 PHE   165     -16.671 -11.321  -9.147  1.00 10.00      B   
ATOM   2181  CE1 PHE   165     -15.856 -13.930  -9.502  1.00 10.00      B   
ATOM   2182  CE2 PHE   165     -15.356 -11.593  -9.467  1.00 10.00      B   
ATOM   2183  CZ  PHE   165     -14.948 -12.899  -9.644  1.00 10.00      B   
ATOM   2184  C   PHE   165     -18.379 -11.712  -6.244  1.00 10.00      B   
ATOM   2185  O   PHE   165     -17.475 -12.392  -5.755  1.00 10.00      B   
ATOM   2186  N   PHE   166     -18.533 -10.415  -5.985  1.00 10.00      B   
ATOM   2187  HN  PHE   166     -19.276  -9.928  -6.411  1.00 10.00      B   
ATOM   2188  CA  PHE   166     -17.625  -9.691  -5.098  1.00 10.00      B   
ATOM   2189  CB  PHE   166     -17.960  -8.198  -5.066  1.00 10.00      B   
ATOM   2190  CG  PHE   166     -17.753  -7.497  -6.382  1.00 10.00      B   
ATOM   2191  CD1 PHE   166     -16.854  -7.989  -7.315  1.00 10.00      B   
ATOM   2192  CD2 PHE   166     -18.451  -6.340  -6.682  1.00 10.00      B   
ATOM   2193  CE1 PHE   166     -16.666  -7.351  -8.526  1.00 10.00      B   
ATOM   2194  CE2 PHE   166     -18.267  -5.696  -7.892  1.00 10.00      B   
ATOM   2195  CZ  PHE   166     -17.368  -6.198  -8.812  1.00 10.00      B   
ATOM   2196  C   PHE   166     -17.649 -10.272  -3.690  1.00 10.00      B   
ATOM   2197  O   PHE   166     -16.603 -10.459  -3.067  1.00 10.00      B   
ATOM   2198  N   VAL   167     -18.846 -10.569  -3.200  1.00 10.00      B   
ATOM   2199  HN  VAL   167     -19.643 -10.399  -3.749  1.00 10.00      B   
ATOM   2200  CA  VAL   167     -19.006 -11.143  -1.870  1.00 10.00      B   
ATOM   2201  CB  VAL   167     -20.492 -11.213  -1.454  1.00 10.00      B   
ATOM   2202  CG1 VAL   167     -20.633 -11.748  -0.036  1.00 10.00      B   
ATOM   2203  CG2 VAL   167     -21.141  -9.843  -1.574  1.00 10.00      B   
ATOM   2204  C   VAL   167     -18.399 -12.544  -1.833  1.00 10.00      B   
ATOM   2205  O   VAL   167     -17.712 -12.915  -0.880  1.00 10.00      B   
ATOM   2206  N   ALA   168     -18.629 -13.300  -2.900  1.00 10.00      B   
ATOM   2207  HN  ALA   168     -19.168 -12.932  -3.634  1.00 10.00      B   
ATOM   2208  CA  ALA   168     -18.118 -14.660  -3.014  1.00 10.00      B   
ATOM   2209  CB  ALA   168     -18.764 -15.372  -4.193  1.00 10.00      B   
ATOM   2210  C   ALA   168     -16.596 -14.680  -3.146  1.00 10.00      B   
ATOM   2211  O   ALA   168     -15.970 -15.729  -3.022  1.00 10.00      B   
ATOM   2212  N   PHE   169     -16.012 -13.519  -3.412  1.00 10.00      B   
ATOM   2213  HN  PHE   169     -16.568 -12.720  -3.525  1.00 10.00      B   
ATOM   2214  CA  PHE   169     -14.568 -13.406  -3.550  1.00 10.00      B   
ATOM   2215  CB  PHE   169     -14.210 -12.482  -4.720  1.00 10.00      B   
ATOM   2216  CG  PHE   169     -12.734 -12.331  -4.951  1.00 10.00      B   
ATOM   2217  CD1 PHE   169     -11.991 -13.377  -5.477  1.00 10.00      B   
ATOM   2218  CD2 PHE   169     -12.087 -11.145  -4.642  1.00 10.00      B   
ATOM   2219  CE1 PHE   169     -10.632 -13.244  -5.689  1.00 10.00      B   
ATOM   2220  CE2 PHE   169     -10.729 -11.004  -4.850  1.00 10.00      B   
ATOM   2221  CZ  PHE   169      -9.999 -12.056  -5.374  1.00 10.00      B   
ATOM   2222  C   PHE   169     -13.940 -12.893  -2.256  1.00 10.00      B   
ATOM   2223  O   PHE   169     -12.929 -13.422  -1.790  1.00 10.00      B   
ATOM   2224  N   LYS   170     -14.552 -11.868  -1.668  1.00 10.00      B   
ATOM   2225  HN  LYS   170     -15.363 -11.492  -2.080  1.00 10.00      B   
ATOM   2226  CA  LYS   170     -14.044 -11.285  -0.432  1.00 10.00      B   
ATOM   2227  CB  LYS   170     -14.704  -9.932  -0.133  1.00 10.00      B   
ATOM   2228  CG  LYS   170     -14.041  -8.748  -0.825  1.00 10.00      B   
ATOM   2229  CD  LYS   170     -14.069  -7.503   0.052  1.00 10.00      B   
ATOM   2230  CE  LYS   170     -13.264  -6.368  -0.563  1.00 10.00      B   
ATOM   2231  NZ  LYS   170     -13.017  -5.264   0.406  1.00 10.00      B   
ATOM   2232  HZ1 LYS   170     -13.920  -4.895   0.767  1.00 10.00      B   
ATOM   2233  HZ2 LYS   170     -12.498  -4.485  -0.058  1.00 10.00      B   
ATOM   2234  HZ3 LYS   170     -12.452  -5.610   1.208  1.00 10.00      B   
ATOM   2235  C   LYS   170     -14.188 -12.229   0.758  1.00 10.00      B   
ATOM   2236  O   LYS   170     -13.357 -12.215   1.664  1.00 10.00      B   
ATOM   2237  N   LEU   171     -15.239 -13.051   0.753  1.00 10.00      B   
ATOM   2238  HN  LEU   171     -15.872 -13.019   0.003  1.00 10.00      B   
ATOM   2239  CA  LEU   171     -15.475 -13.994   1.846  1.00 10.00      B   
ATOM   2240  CB  LEU   171     -16.803 -14.750   1.685  1.00 10.00      B   
ATOM   2241  CG  LEU   171     -17.141 -15.778   2.770  1.00 10.00      B   
ATOM   2242  CD1 LEU   171     -17.175 -15.126   4.145  1.00 10.00      B   
ATOM   2243  CD2 LEU   171     -18.470 -16.452   2.467  1.00 10.00      B   
ATOM   2244  C   LEU   171     -14.290 -14.944   2.073  1.00 10.00      B   
ATOM   2245  O   LEU   171     -13.693 -14.933   3.151  1.00 10.00      B   
ATOM   2246  N   PRO   172     -13.913 -15.777   1.077  1.00 10.00      B   
ATOM   2247  CA  PRO   172     -12.784 -16.699   1.229  1.00 10.00      B   
ATOM   2248  CB  PRO   172     -12.770 -17.493  -0.080  1.00 10.00      B   
ATOM   2249  CG  PRO   172     -13.521 -16.649  -1.050  1.00 10.00      B   
ATOM   2250  CD  PRO   172     -14.544 -15.897  -0.250  1.00 10.00      B   
ATOM   2251  C   PRO   172     -11.470 -15.943   1.405  1.00 10.00      B   
ATOM   2252  O   PRO   172     -10.556 -16.411   2.084  1.00 10.00      B   
ATOM   2253  N   ASN   173     -11.390 -14.761   0.798  1.00 10.00      B   
ATOM   2254  HN  ASN   173     -12.156 -14.450   0.268  1.00 10.00      B   
ATOM   2255  CA  ASN   173     -10.199 -13.920   0.881  1.00 10.00      B   
ATOM   2256  CB  ASN   173     -10.406 -12.622   0.090  1.00 10.00      B   
ATOM   2257  CG  ASN   173      -9.321 -11.587   0.334  1.00 10.00      B   
ATOM   2258  OD1 ASN   173      -8.181 -11.749  -0.101  1.00 10.00      B   
ATOM   2259  ND2 ASN   173      -9.677 -10.503   1.006  1.00 10.00      B   
ATOM   2260 HD21 ASN   173     -10.606 -10.427   1.306  1.00 10.00      B   
ATOM   2261 HD22 ASN   173      -8.993  -9.821   1.179  1.00 10.00      B   
ATOM   2262  C   ASN   173      -9.834 -13.614   2.332  1.00 10.00      B   
ATOM   2263  O   ASN   173      -8.655 -13.508   2.677  1.00 10.00      B   
ATOM   2264  N   LEU   174     -10.849 -13.509   3.184  1.00 10.00      B   
ATOM   2265  HN  LEU   174     -11.767 -13.627   2.850  1.00 10.00      B   
ATOM   2266  CA  LEU   174     -10.644 -13.224   4.596  1.00 10.00      B   
ATOM   2267  CB  LEU   174     -11.988 -12.998   5.294  1.00 10.00      B   
ATOM   2268  CG  LEU   174     -12.869 -11.881   4.728  1.00 10.00      B   
ATOM   2269  CD1 LEU   174     -14.183 -11.790   5.490  1.00 10.00      B   
ATOM   2270  CD2 LEU   174     -12.141 -10.548   4.754  1.00 10.00      B   
ATOM   2271  C   LEU   174      -9.877 -14.351   5.282  1.00 10.00      B   
ATOM   2272  O   LEU   174      -9.125 -14.113   6.227  1.00 10.00      B   
ATOM   2273  N   LEU   175     -10.053 -15.571   4.784  1.00 10.00      B   
ATOM   2274  HN  LEU   175     -10.648 -15.687   4.011  1.00 10.00      B   
ATOM   2275  CA  LEU   175      -9.382 -16.742   5.345  1.00 10.00      B   
ATOM   2276  CB  LEU   175     -10.033 -18.030   4.832  1.00 10.00      B   
ATOM   2277  CG  LEU   175     -11.526 -18.195   5.126  1.00 10.00      B   
ATOM   2278  CD1 LEU   175     -12.096 -19.375   4.358  1.00 10.00      B   
ATOM   2279  CD2 LEU   175     -11.763 -18.364   6.619  1.00 10.00      B   
ATOM   2280  C   LEU   175      -7.899 -16.739   4.992  1.00 10.00      B   
ATOM   2281  O   LEU   175      -7.071 -17.291   5.719  1.00 10.00      B   
ATOM   2282  N   ARG   176      -7.567 -16.099   3.878  1.00 10.00      B   
ATOM   2283  HN  ARG   176      -8.275 -15.669   3.348  1.00 10.00      B   
ATOM   2284  CA  ARG   176      -6.182 -16.013   3.423  1.00 10.00      B   
ATOM   2285  CB  ARG   176      -6.109 -15.407   2.015  1.00 10.00      B   
ATOM   2286  CG  ARG   176      -4.703 -15.045   1.554  1.00 10.00      B   
ATOM   2287  CD  ARG   176      -4.661 -14.721   0.070  1.00 10.00      B   
ATOM   2288  NE  ARG   176      -5.431 -13.525  -0.271  1.00 10.00      B   
ATOM   2289  HE  ARG   176      -6.265 -13.365   0.223  1.00 10.00      B   
ATOM   2290  CZ  ARG   176      -5.058 -12.648  -1.199  1.00 10.00      B   
ATOM   2291  NH1 ARG   176      -3.928 -12.827  -1.871  1.00 10.00      B   
ATOM   2292 HH11 ARG   176      -3.635 -12.140  -2.601  1.00 10.00      B   
ATOM   2293 HH12 ARG   176      -3.320 -13.653  -1.670  1.00 10.00      B   
ATOM   2294  NH2 ARG   176      -5.826 -11.600  -1.461  1.00 10.00      B   
ATOM   2295 HH21 ARG   176      -5.540 -10.909  -2.187  1.00 10.00      B   
ATOM   2296 HH22 ARG   176      -6.725 -11.463  -0.938  1.00 10.00      B   
ATOM   2297  C   ARG   176      -5.334 -15.205   4.402  1.00 10.00      B   
ATOM   2298  O   ARG   176      -4.136 -15.449   4.555  1.00 10.00      B   
ATOM   2299  N   ARG   177      -5.969 -14.260   5.085  1.00 10.00      B   
ATOM   2300  HN  ARG   177      -6.931 -14.130   4.937  1.00 10.00      B   
ATOM   2301  CA  ARG   177      -5.272 -13.412   6.048  1.00 10.00      B   
ATOM   2302  CB  ARG   177      -6.076 -12.147   6.340  1.00 10.00      B   
ATOM   2303  CG  ARG   177      -6.671 -11.471   5.118  1.00 10.00      B   
ATOM   2304  CD  ARG   177      -7.270 -10.124   5.486  1.00 10.00      B   
ATOM   2305  NE  ARG   177      -7.815 -10.114   6.846  1.00 10.00      B   
ATOM   2306  HE  ARG   177      -8.221 -10.951   7.173  1.00 10.00      B   
ATOM   2307  CZ  ARG   177      -7.790  -9.052   7.656  1.00 10.00      B   
ATOM   2308  NH1 ARG   177      -7.242  -7.911   7.253  1.00 10.00      B   
ATOM   2309 HH11 ARG   177      -7.219  -7.086   7.893  1.00 10.00      B   
ATOM   2310 HH12 ARG   177      -6.832  -7.832   6.295  1.00 10.00      B   
ATOM   2311  NH2 ARG   177      -8.301  -9.146   8.878  1.00 10.00      B   
ATOM   2312 HH21 ARG   177      -8.722 -10.041   9.198  1.00 10.00      B   
ATOM   2313 HH22 ARG   177      -8.286  -8.318   9.524  1.00 10.00      B   
ATOM   2314  C   ARG   177      -5.014 -14.155   7.354  1.00 10.00      B   
ATOM   2315  O   ARG   177      -4.358 -13.636   8.254  1.00 10.00      B   
ATOM   2316  N   ILE   178      -5.549 -15.362   7.460  1.00 10.00      B   
ATOM   2317  HN  ILE   178      -6.078 -15.717   6.716  1.00 10.00      B   
ATOM   2318  CA  ILE   178      -5.373 -16.169   8.658  1.00 10.00      B   
ATOM   2319  CB  ILE   178      -6.603 -17.067   8.926  1.00 10.00      B   
ATOM   2320  CG1 ILE   178      -7.881 -16.229   9.004  1.00 10.00      B   
ATOM   2321  CG2 ILE   178      -6.410 -17.873  10.204  1.00 10.00      B   
ATOM   2322  CD1 ILE   178      -9.144 -17.058   9.102  1.00 10.00      B   
ATOM   2323  C   ILE   178      -4.137 -17.052   8.537  1.00 10.00      B   
ATOM   2324  O   ILE   178      -3.226 -16.977   9.356  1.00 10.00      B   
ATOM   2325  N   PHE   179      -4.113 -17.882   7.505  1.00 10.00      B   
ATOM   2326  HN  PHE   179      -4.867 -17.885   6.880  1.00 10.00      B   
ATOM   2327  CA  PHE   179      -3.004 -18.798   7.283  1.00 10.00      B   
ATOM   2328  CB  PHE   179      -3.480 -20.028   6.499  1.00 10.00      B   
ATOM   2329  CG  PHE   179      -4.717 -20.675   7.061  1.00 10.00      B   
ATOM   2330  CD1 PHE   179      -5.959 -20.438   6.492  1.00 10.00      B   
ATOM   2331  CD2 PHE   179      -4.636 -21.519   8.157  1.00 10.00      B   
ATOM   2332  CE1 PHE   179      -7.097 -21.027   7.008  1.00 10.00      B   
ATOM   2333  CE2 PHE   179      -5.769 -22.112   8.677  1.00 10.00      B   
ATOM   2334  CZ  PHE   179      -7.002 -21.868   8.102  1.00 10.00      B   
ATOM   2335  C   PHE   179      -1.847 -18.129   6.545  1.00 10.00      B   
ATOM   2336  O   PHE   179      -0.780 -17.894   7.119  1.00 10.00      B   
ATOM   2337  N   ALA   180      -2.082 -17.802   5.279  1.00 10.00      B   
ATOM   2338  HN  ALA   180      -2.972 -17.969   4.908  1.00 10.00      B   
ATOM   2339  CA  ALA   180      -1.065 -17.195   4.424  1.00 10.00      B   
ATOM   2340  CB  ALA   180      -1.575 -17.065   2.998  1.00 10.00      B   
ATOM   2341  C   ALA   180      -0.551 -15.851   4.940  1.00 10.00      B   
ATOM   2342  O   ALA   180       0.622 -15.722   5.292  1.00 10.00      B   
ATOM   2343  N   GLU   181      -1.425 -14.858   5.000  1.00 10.00      B   
ATOM   2344  HN  GLU   181      -2.360 -15.025   4.744  1.00 10.00      B   
ATOM   2345  CA  GLU   181      -1.032 -13.522   5.439  1.00 10.00      B   
ATOM   2346  CB  GLU   181      -1.841 -12.455   4.699  1.00 10.00      B   
ATOM   2347  CG  GLU   181      -1.734 -12.532   3.185  1.00 10.00      B   
ATOM   2348  CD  GLU   181      -2.047 -11.210   2.518  1.00 10.00      B   
ATOM   2349  OE1 GLU   181      -3.216 -10.777   2.565  1.00 10.00      B   
ATOM   2350  OE2 GLU   181      -1.119 -10.590   1.947  1.00 10.00      B   
ATOM   2351  C   GLU   181      -1.165 -13.335   6.948  1.00 10.00      B   
ATOM   2352  O   GLU   181      -1.329 -12.213   7.427  1.00 10.00      B   
ATOM   2353  N   GLY   182      -1.067 -14.424   7.698  1.00 10.00      B   
ATOM   2354  HN  GLY   182      -0.907 -15.291   7.272  1.00 10.00      B   
ATOM   2355  CA  GLY   182      -1.186 -14.329   9.140  1.00 10.00      B   
ATOM   2356  C   GLY   182      -0.232 -15.240   9.885  1.00 10.00      B   
ATOM   2357  O   GLY   182       0.735 -14.778  10.488  1.00 10.00      B   
ATOM   2358  N   ALA   183      -0.506 -16.535   9.839  1.00 10.00      B   
ATOM   2359  HN  ALA   183      -1.290 -16.834   9.328  1.00 10.00      B   
ATOM   2360  CA  ALA   183       0.306 -17.529  10.529  1.00 10.00      B   
ATOM   2361  CB  ALA   183      -0.374 -18.889  10.482  1.00 10.00      B   
ATOM   2362  C   ALA   183       1.722 -17.620   9.962  1.00 10.00      B   
ATOM   2363  O   ALA   183       2.697 -17.676  10.718  1.00 10.00      B   
ATOM   2364  N   PHE   184       1.834 -17.623   8.637  1.00 10.00      B   
ATOM   2365  HN  PHE   184       1.022 -17.562   8.086  1.00 10.00      B   
ATOM   2366  CA  PHE   184       3.134 -17.726   7.977  1.00 10.00      B   
ATOM   2367  CB  PHE   184       2.983 -17.755   6.453  1.00 10.00      B   
ATOM   2368  CG  PHE   184       2.269 -18.968   5.912  1.00 10.00      B   
ATOM   2369  CD1 PHE   184       2.009 -20.066   6.718  1.00 10.00      B   
ATOM   2370  CD2 PHE   184       1.858 -19.005   4.591  1.00 10.00      B   
ATOM   2371  CE1 PHE   184       1.350 -21.173   6.215  1.00 10.00      B   
ATOM   2372  CE2 PHE   184       1.201 -20.107   4.083  1.00 10.00      B   
ATOM   2373  CZ  PHE   184       0.947 -21.193   4.896  1.00 10.00      B   
ATOM   2374  C   PHE   184       4.083 -16.605   8.389  1.00 10.00      B   
ATOM   2375  O   PHE   184       5.251 -16.849   8.696  1.00 10.00      B   
ATOM   2376  N   SER   185       3.575 -15.383   8.417  1.00 10.00      B   
ATOM   2377  HN  SER   185       2.633 -15.248   8.182  1.00 10.00      B   
ATOM   2378  CA  SER   185       4.382 -14.225   8.776  1.00 10.00      B   
ATOM   2379  CB  SER   185       3.656 -12.948   8.348  1.00 10.00      B   
ATOM   2380  OG  SER   185       2.765 -13.213   7.275  1.00 10.00      B   
ATOM   2381  HG  SER   185       2.281 -12.405   7.061  1.00 10.00      B   
ATOM   2382  C   SER   185       4.684 -14.180  10.275  1.00 10.00      B   
ATOM   2383  O   SER   185       5.514 -13.389  10.730  1.00 10.00      B   
ATOM   2384  N   GLN   186       4.027 -15.038  11.038  1.00 10.00      B   
ATOM   2385  HN  GLN   186       3.403 -15.672  10.624  1.00 10.00      B   
ATOM   2386  CA  GLN   186       4.221 -15.068  12.478  1.00 10.00      B   
ATOM   2387  CB  GLN   186       2.884 -15.270  13.197  1.00 10.00      B   
ATOM   2388  CG  GLN   186       2.976 -15.170  14.714  1.00 10.00      B   
ATOM   2389  CD  GLN   186       3.249 -13.757  15.191  1.00 10.00      B   
ATOM   2390  OE1 GLN   186       2.843 -12.785  14.553  1.00 10.00      B   
ATOM   2391  NE2 GLN   186       3.940 -13.633  16.314  1.00 10.00      B   
ATOM   2392 HE21 GLN   186       4.238 -14.450  16.770  1.00 10.00      B   
ATOM   2393 HE22 GLN   186       4.123 -12.728  16.647  1.00 10.00      B   
ATOM   2394  C   GLN   186       5.205 -16.149  12.910  1.00 10.00      B   
ATOM   2395  O   GLN   186       6.150 -15.873  13.644  1.00 10.00      B   
ATOM   2396  N   ALA   187       4.996 -17.376  12.443  1.00 10.00      B   
ATOM   2397  HN  ALA   187       4.250 -17.540  11.822  1.00 10.00      B   
ATOM   2398  CA  ALA   187       5.859 -18.482  12.842  1.00 10.00      B   
ATOM   2399  CB  ALA   187       5.028 -19.600  13.450  1.00 10.00      B   
ATOM   2400  C   ALA   187       6.737 -19.025  11.719  1.00 10.00      B   
ATOM   2401  O   ALA   187       7.931 -19.254  11.922  1.00 10.00      B   
ATOM   2402  N   PHE   188       6.152 -19.231  10.543  1.00 10.00      B   
ATOM   2403  HN  PHE   188       5.202 -19.010  10.437  1.00 10.00      B   
ATOM   2404  CA  PHE   188       6.883 -19.790   9.406  1.00 10.00      B   
ATOM   2405  CB  PHE   188       5.974 -19.993   8.193  1.00 10.00      B   
ATOM   2406  CG  PHE   188       6.645 -20.716   7.058  1.00 10.00      B   
ATOM   2407  CD1 PHE   188       7.008 -22.046   7.188  1.00 10.00      B   
ATOM   2408  CD2 PHE   188       6.920 -20.066   5.866  1.00 10.00      B   
ATOM   2409  CE1 PHE   188       7.634 -22.714   6.154  1.00 10.00      B   
ATOM   2410  CE2 PHE   188       7.545 -20.729   4.826  1.00 10.00      B   
ATOM   2411  CZ  PHE   188       7.902 -22.055   4.970  1.00 10.00      B   
ATOM   2412  C   PHE   188       8.132 -18.999   9.022  1.00 10.00      B   
ATOM   2413  O   PHE   188       9.214 -19.573   8.906  1.00 10.00      B   
ATOM   2414  N   VAL   189       7.981 -17.694   8.821  1.00 10.00      B   
ATOM   2415  HN  VAL   189       7.090 -17.292   8.937  1.00 10.00      B   
ATOM   2416  CA  VAL   189       9.107 -16.843   8.424  1.00 10.00      B   
ATOM   2417  CB  VAL   189       8.712 -15.357   8.247  1.00 10.00      B   
ATOM   2418  CG1 VAL   189       9.922 -14.515   7.864  1.00 10.00      B   
ATOM   2419  CG2 VAL   189       7.620 -15.215   7.199  1.00 10.00      B   
ATOM   2420  C   VAL   189      10.337 -16.983   9.343  1.00 10.00      B   
ATOM   2421  O   VAL   189      11.405 -17.397   8.884  1.00 10.00      B   
ATOM   2422  N   PRO   190      10.216 -16.663  10.650  1.00 10.00      B   
ATOM   2423  CA  PRO   190      11.346 -16.756  11.584  1.00 10.00      B   
ATOM   2424  CB  PRO   190      10.793 -16.204  12.900  1.00 10.00      B   
ATOM   2425  CG  PRO   190       9.314 -16.339  12.780  1.00 10.00      B   
ATOM   2426  CD  PRO   190       8.995 -16.174  11.321  1.00 10.00      B   
ATOM   2427  C   PRO   190      11.869 -18.184  11.774  1.00 10.00      B   
ATOM   2428  O   PRO   190      13.073 -18.388  11.938  1.00 10.00      B   
ATOM   2429  N   ILE   191      10.976 -19.171  11.740  1.00 10.00      B   
ATOM   2430  HN  ILE   191      10.027 -18.961  11.587  1.00 10.00      B   
ATOM   2431  CA  ILE   191      11.383 -20.562  11.925  1.00 10.00      B   
ATOM   2432  CB  ILE   191      10.206 -21.487  12.325  1.00 10.00      B   
ATOM   2433  CG1 ILE   191      10.707 -22.646  13.191  1.00 10.00      B   
ATOM   2434  CG2 ILE   191       9.459 -22.011  11.104  1.00 10.00      B   
ATOM   2435  CD1 ILE   191       9.605 -23.391  13.916  1.00 10.00      B   
ATOM   2436  C   ILE   191      12.123 -21.106  10.701  1.00 10.00      B   
ATOM   2437  O   ILE   191      12.933 -22.027  10.809  1.00 10.00      B   
ATOM   2438  N   LEU   192      11.856 -20.522   9.540  1.00 10.00      B   
ATOM   2439  HN  LEU   192      11.201 -19.787   9.511  1.00 10.00      B   
ATOM   2440  CA  LEU   192      12.504 -20.949   8.309  1.00 10.00      B   
ATOM   2441  CB  LEU   192      11.708 -20.476   7.090  1.00 10.00      B   
ATOM   2442  CG  LEU   192      12.235 -20.922   5.723  1.00 10.00      B   
ATOM   2443  CD1 LEU   192      12.092 -22.427   5.553  1.00 10.00      B   
ATOM   2444  CD2 LEU   192      11.520 -20.180   4.603  1.00 10.00      B   
ATOM   2445  C   LEU   192      13.931 -20.418   8.245  1.00 10.00      B   
ATOM   2446  O   LEU   192      14.869 -21.163   7.968  1.00 10.00      B   
ATOM   2447  N   ALA   193      14.082 -19.128   8.526  1.00 10.00      B   
ATOM   2448  HN  ALA   193      13.290 -18.598   8.753  1.00 10.00      B   
ATOM   2449  CA  ALA   193      15.387 -18.475   8.499  1.00 10.00      B   
ATOM   2450  CB  ALA   193      15.222 -16.969   8.624  1.00 10.00      B   
ATOM   2451  C   ALA   193      16.308 -19.007   9.595  1.00 10.00      B   
ATOM   2452  O   ALA   193      17.509 -19.176   9.376  1.00 10.00      B   
ATOM   2453  N   GLU   194      15.743 -19.272  10.768  1.00 10.00      B   
ATOM   2454  HN  GLU   194      14.782 -19.114  10.882  1.00 10.00      B   
ATOM   2455  CA  GLU   194      16.517 -19.778  11.896  1.00 10.00      B   
ATOM   2456  CB  GLU   194      15.667 -19.762  13.171  1.00 10.00      B   
ATOM   2457  CG  GLU   194      16.394 -20.229  14.421  1.00 10.00      B   
ATOM   2458  CD  GLU   194      15.566 -20.048  15.676  1.00 10.00      B   
ATOM   2459  OE1 GLU   194      14.411 -20.528  15.707  1.00 10.00      B   
ATOM   2460  OE2 GLU   194      16.061 -19.425  16.637  1.00 10.00      B   
ATOM   2461  C   GLU   194      17.053 -21.182  11.627  1.00 10.00      B   
ATOM   2462  O   GLU   194      18.223 -21.474  11.885  1.00 10.00      B   
ATOM   2463  N   TYR   195      16.201 -22.048  11.091  1.00 10.00      B   
ATOM   2464  HN  TYR   195      15.286 -21.758  10.889  1.00 10.00      B   
ATOM   2465  CA  TYR   195      16.596 -23.422  10.800  1.00 10.00      B   
ATOM   2466  CB  TYR   195      15.372 -24.314  10.577  1.00 10.00      B   
ATOM   2467  CG  TYR   195      14.636 -24.695  11.846  1.00 10.00      B   
ATOM   2468  CD1 TYR   195      13.605 -25.623  11.819  1.00 10.00      B   
ATOM   2469  CD2 TYR   195      14.973 -24.129  13.071  1.00 10.00      B   
ATOM   2470  CE1 TYR   195      12.932 -25.975  12.973  1.00 10.00      B   
ATOM   2471  CE2 TYR   195      14.307 -24.475  14.229  1.00 10.00      B   
ATOM   2472  CZ  TYR   195      13.284 -25.398  14.174  1.00 10.00      B   
ATOM   2473  OH  TYR   195      12.615 -25.752  15.324  1.00 10.00      B   
ATOM   2474  HH  TYR   195      12.369 -24.951  15.814  1.00 10.00      B   
ATOM   2475  C   TYR   195      17.554 -23.502   9.614  1.00 10.00      B   
ATOM   2476  O   TYR   195      18.291 -24.478   9.468  1.00 10.00      B   
ATOM   2477  N   LYS   196      17.544 -22.469   8.780  1.00 10.00      B   
ATOM   2478  HN  LYS   196      16.929 -21.722   8.953  1.00 10.00      B   
ATOM   2479  CA  LYS   196      18.409 -22.412   7.607  1.00 10.00      B   
ATOM   2480  CB  LYS   196      18.033 -21.200   6.741  1.00 10.00      B   
ATOM   2481  CG  LYS   196      18.870 -21.024   5.481  1.00 10.00      B   
ATOM   2482  CD  LYS   196      18.604 -19.673   4.826  1.00 10.00      B   
ATOM   2483  CE  LYS   196      19.453 -19.480   3.577  1.00 10.00      B   
ATOM   2484  NZ  LYS   196      19.204 -18.163   2.929  1.00 10.00      B   
ATOM   2485  HZ1 LYS   196      18.209 -18.092   2.622  1.00 10.00      B   
ATOM   2486  HZ2 LYS   196      19.817 -18.049   2.097  1.00 10.00      B   
ATOM   2487  HZ3 LYS   196      19.406 -17.393   3.595  1.00 10.00      B   
ATOM   2488  C   LYS   196      19.881 -22.337   8.005  1.00 10.00      B   
ATOM   2489  O   LYS   196      20.739 -22.936   7.358  1.00 10.00      B   
ATOM   2490  N   SER   197      20.171 -21.609   9.073  1.00 10.00      B   
ATOM   2491  HN  SER   197      19.451 -21.156   9.561  1.00 10.00      B   
ATOM   2492  CA  SER   197      21.543 -21.451   9.527  1.00 10.00      B   
ATOM   2493  CB  SER   197      21.780 -20.001   9.952  1.00 10.00      B   
ATOM   2494  OG  SER   197      20.608 -19.444  10.527  1.00 10.00      B   
ATOM   2495  HG  SER   197      20.751 -18.508  10.703  1.00 10.00      B   
ATOM   2496  C   SER   197      21.906 -22.404  10.664  1.00 10.00      B   
ATOM   2497  O   SER   197      22.996 -22.977  10.682  1.00 10.00      B   
ATOM   2498  N   LYS   198      20.997 -22.575  11.613  1.00 10.00      B   
ATOM   2499  HN  LYS   198      20.139 -22.099  11.549  1.00 10.00      B   
ATOM   2500  CA  LYS   198      21.250 -23.438  12.761  1.00 10.00      B   
ATOM   2501  CB  LYS   198      20.300 -23.104  13.910  1.00 10.00      B   
ATOM   2502  CG  LYS   198      20.629 -21.805  14.623  1.00 10.00      B   
ATOM   2503  CD  LYS   198      19.754 -21.617  15.848  1.00 10.00      B   
ATOM   2504  CE  LYS   198      20.297 -20.524  16.752  1.00 10.00      B   
ATOM   2505  NZ  LYS   198      19.510 -20.400  18.008  1.00 10.00      B   
ATOM   2506  HZ1 LYS   198      19.250 -21.343  18.365  1.00 10.00      B   
ATOM   2507  HZ2 LYS   198      18.643 -19.853  17.839  1.00 10.00      B   
ATOM   2508  HZ3 LYS   198      20.072 -19.914  18.735  1.00 10.00      B   
ATOM   2509  C   LYS   198      21.187 -24.927  12.429  1.00 10.00      B   
ATOM   2510  O   LYS   198      22.155 -25.660  12.637  1.00 10.00      B   
ATOM   2511  N   GLN   199      20.050 -25.376  11.923  1.00 10.00      B   
ATOM   2512  HN  GLN   199      19.318 -24.749  11.756  1.00 10.00      B   
ATOM   2513  CA  GLN   199      19.878 -26.784  11.599  1.00 10.00      B   
ATOM   2514  CB  GLN   199      18.398 -27.156  11.547  1.00 10.00      B   
ATOM   2515  CG  GLN   199      17.669 -26.961  12.870  1.00 10.00      B   
ATOM   2516  CD  GLN   199      18.224 -27.829  13.984  1.00 10.00      B   
ATOM   2517  OE1 GLN   199      18.666 -28.955  13.754  1.00 10.00      B   
ATOM   2518  NE2 GLN   199      18.199 -27.315  15.201  1.00 10.00      B   
ATOM   2519 HE21 GLN   199      17.824 -26.414  15.316  1.00 10.00      B   
ATOM   2520 HE22 GLN   199      18.566 -27.846  15.940  1.00 10.00      B   
ATOM   2521  C   GLN   199      20.589 -27.158  10.305  1.00 10.00      B   
ATOM   2522  O   GLN   199      21.392 -28.091  10.281  1.00 10.00      B   
ATOM   2523  N   GLY   200      20.301 -26.429   9.239  1.00 10.00      B   
ATOM   2524  HN  GLY   200      19.651 -25.695   9.315  1.00 10.00      B   
ATOM   2525  CA  GLY   200      20.929 -26.704   7.962  1.00 10.00      B   
ATOM   2526  C   GLY   200      19.918 -26.791   6.839  1.00 10.00      B   
ATOM   2527  O   GLY   200      18.708 -26.777   7.082  1.00 10.00      B   
ATOM   2528  N   GLU   201      20.409 -26.898   5.611  1.00 10.00      B   
ATOM   2529  HN  GLU   201      21.384 -26.927   5.486  1.00 10.00      B   
ATOM   2530  CA  GLU   201      19.544 -26.978   4.437  1.00 10.00      B   
ATOM   2531  CB  GLU   201      20.325 -26.626   3.175  1.00 10.00      B   
ATOM   2532  CG  GLU   201      21.048 -25.294   3.252  1.00 10.00      B   
ATOM   2533  CD  GLU   201      21.934 -25.045   2.052  1.00 10.00      B   
ATOM   2534  OE1 GLU   201      21.747 -24.014   1.371  1.00 10.00      B   
ATOM   2535  OE2 GLU   201      22.818 -25.881   1.777  1.00 10.00      B   
ATOM   2536  C   GLU   201      18.926 -28.365   4.292  1.00 10.00      B   
ATOM   2537  O   GLU   201      17.870 -28.528   3.676  1.00 10.00      B   
ATOM   2538  N   ASP   202      19.583 -29.366   4.860  1.00 10.00      B   
ATOM   2539  HN  ASP   202      20.421 -29.182   5.335  1.00 10.00      B   
ATOM   2540  CA  ASP   202      19.086 -30.734   4.787  1.00 10.00      B   
ATOM   2541  CB  ASP   202      20.203 -31.737   5.082  1.00 10.00      B   
ATOM   2542  CG  ASP   202      19.895 -33.114   4.534  1.00 10.00      B   
ATOM   2543  OD1 ASP   202      19.304 -33.939   5.265  1.00 10.00      B   
ATOM   2544  OD2 ASP   202      20.239 -33.376   3.361  1.00 10.00      B   
ATOM   2545  C   ASP   202      17.936 -30.931   5.763  1.00 10.00      B   
ATOM   2546  O   ASP   202      16.937 -31.583   5.451  1.00 10.00      B   
ATOM   2547  N   ALA   203      18.082 -30.344   6.943  1.00 10.00      B   
ATOM   2548  HN  ALA   203      18.907 -29.844   7.125  1.00 10.00      B   
ATOM   2549  CA  ALA   203      17.066 -30.439   7.980  1.00 10.00      B   
ATOM   2550  CB  ALA   203      17.604 -29.931   9.309  1.00 10.00      B   
ATOM   2551  C   ALA   203      15.805 -29.683   7.587  1.00 10.00      B   
ATOM   2552  O   ALA   203      14.693 -30.183   7.773  1.00 10.00      B   
ATOM   2553  N   THR   204      15.977 -28.491   7.020  1.00 10.00      B   
ATOM   2554  HN  THR   204      16.887 -28.158   6.866  1.00 10.00      B   
ATOM   2555  CA  THR   204      14.843 -27.675   6.604  1.00 10.00      B   
ATOM   2556  CB  THR   204      15.297 -26.317   6.034  1.00 10.00      B   
ATOM   2557  OG1 THR   204      16.594 -26.451   5.441  1.00 10.00      B   
ATOM   2558  HG1 THR   204      17.274 -26.242   6.097  1.00 10.00      B   
ATOM   2559  CG2 THR   204      15.342 -25.265   7.127  1.00 10.00      B   
ATOM   2560  C   THR   204      14.010 -28.406   5.560  1.00 10.00      B   
ATOM   2561  O   THR   204      12.784 -28.283   5.530  1.00 10.00      B   
ATOM   2562  N   ARG   205      14.688 -29.178   4.717  1.00 10.00      B   
ATOM   2563  HN  ARG   205      15.665 -29.220   4.797  1.00 10.00      B   
ATOM   2564  CA  ARG   205      14.032 -29.950   3.673  1.00 10.00      B   
ATOM   2565  CB  ARG   205      15.063 -30.785   2.901  1.00 10.00      B   
ATOM   2566  CG  ARG   205      14.456 -31.683   1.835  1.00 10.00      B   
ATOM   2567  CD  ARG   205      15.475 -32.647   1.249  1.00 10.00      B   
ATOM   2568  NE  ARG   205      14.857 -33.580   0.305  1.00 10.00      B   
ATOM   2569  HE  ARG   205      14.499 -33.205  -0.530  1.00 10.00      B   
ATOM   2570  CZ  ARG   205      14.745 -34.888   0.511  1.00 10.00      B   
ATOM   2571  NH1 ARG   205      15.220 -35.434   1.629  1.00 10.00      B   
ATOM   2572 HH11 ARG   205      15.680 -34.836   2.351  1.00 10.00      B   
ATOM   2573 HH12 ARG   205      15.133 -36.463   1.793  1.00 10.00      B   
ATOM   2574  NH2 ARG   205      14.163 -35.650  -0.407  1.00 10.00      B   
ATOM   2575 HH21 ARG   205      13.791 -35.223  -1.286  1.00 10.00      B   
ATOM   2576 HH22 ARG   205      14.069 -36.678  -0.252  1.00 10.00      B   
ATOM   2577  C   ARG   205      12.963 -30.859   4.269  1.00 10.00      B   
ATOM   2578  O   ARG   205      11.845 -30.940   3.758  1.00 10.00      B   
ATOM   2579  N   VAL   206      13.301 -31.519   5.369  1.00 10.00      B   
ATOM   2580  HN  VAL   206      14.195 -31.391   5.752  1.00 10.00      B   
ATOM   2581  CA  VAL   206      12.369 -32.426   6.024  1.00 10.00      B   
ATOM   2582  CB  VAL   206      13.092 -33.443   6.930  1.00 10.00      B   
ATOM   2583  CG1 VAL   206      12.146 -34.568   7.318  1.00 10.00      B   
ATOM   2584  CG2 VAL   206      14.336 -33.996   6.249  1.00 10.00      B   
ATOM   2585  C   VAL   206      11.332 -31.663   6.844  1.00 10.00      B   
ATOM   2586  O   VAL   206      10.149 -32.004   6.835  1.00 10.00      B   
ATOM   2587  N   PHE   207      11.780 -30.621   7.539  1.00 10.00      B   
ATOM   2588  HN  PHE   207      12.735 -30.394   7.496  1.00 10.00      B   
ATOM   2589  CA  PHE   207      10.892 -29.812   8.371  1.00 10.00      B   
ATOM   2590  CB  PHE   207      11.664 -28.695   9.083  1.00 10.00      B   
ATOM   2591  CG  PHE   207      12.323 -29.122  10.366  1.00 10.00      B   
ATOM   2592  CD1 PHE   207      13.703 -29.131  10.485  1.00 10.00      B   
ATOM   2593  CD2 PHE   207      11.561 -29.517  11.455  1.00 10.00      B   
ATOM   2594  CE1 PHE   207      14.313 -29.523  11.663  1.00 10.00      B   
ATOM   2595  CE2 PHE   207      12.163 -29.909  12.636  1.00 10.00      B   
ATOM   2596  CZ  PHE   207      13.541 -29.912  12.741  1.00 10.00      B   
ATOM   2597  C   PHE   207       9.732 -29.229   7.566  1.00 10.00      B   
ATOM   2598  O   PHE   207       8.571 -29.367   7.952  1.00 10.00      B   
ATOM   2599  N   VAL   208      10.044 -28.606   6.434  1.00 10.00      B   
ATOM   2600  HN  VAL   208      10.988 -28.553   6.159  1.00 10.00      B   
ATOM   2601  CA  VAL   208       9.016 -28.000   5.589  1.00 10.00      B   
ATOM   2602  CB  VAL   208       9.624 -27.112   4.477  1.00 10.00      B   
ATOM   2603  CG1 VAL   208       8.533 -26.404   3.686  1.00 10.00      B   
ATOM   2604  CG2 VAL   208      10.583 -26.091   5.073  1.00 10.00      B   
ATOM   2605  C   VAL   208       8.086 -29.060   4.985  1.00 10.00      B   
ATOM   2606  O   VAL   208       6.927 -28.777   4.668  1.00 10.00      B   
ATOM   2607  N   SER   209       8.586 -30.289   4.863  1.00 10.00      B   
ATOM   2608  HN  SER   209       9.503 -30.462   5.161  1.00 10.00      B   
ATOM   2609  CA  SER   209       7.797 -31.385   4.306  1.00 10.00      B   
ATOM   2610  CB  SER   209       8.642 -32.658   4.171  1.00 10.00      B   
ATOM   2611  OG  SER   209       9.721 -32.469   3.267  1.00 10.00      B   
ATOM   2612  HG  SER   209      10.315 -31.782   3.610  1.00 10.00      B   
ATOM   2613  C   SER   209       6.549 -31.655   5.147  1.00 10.00      B   
ATOM   2614  O   SER   209       5.459 -31.883   4.610  1.00 10.00      B   
ATOM   2615  N   TYR   210       6.711 -31.605   6.463  1.00 10.00      B   
ATOM   2616  HN  TYR   210       7.598 -31.401   6.829  1.00 10.00      B   
ATOM   2617  CA  TYR   210       5.599 -31.841   7.376  1.00 10.00      B   
ATOM   2618  CB  TYR   210       6.115 -32.235   8.762  1.00 10.00      B   
ATOM   2619  CG  TYR   210       7.008 -33.458   8.744  1.00 10.00      B   
ATOM   2620  CD1 TYR   210       8.242 -33.454   9.384  1.00 10.00      B   
ATOM   2621  CD2 TYR   210       6.619 -34.612   8.077  1.00 10.00      B   
ATOM   2622  CE1 TYR   210       9.063 -34.567   9.355  1.00 10.00      B   
ATOM   2623  CE2 TYR   210       7.431 -35.729   8.047  1.00 10.00      B   
ATOM   2624  CZ  TYR   210       8.649 -35.701   8.689  1.00 10.00      B   
ATOM   2625  OH  TYR   210       9.464 -36.808   8.653  1.00 10.00      B   
ATOM   2626  HH  TYR   210       9.682 -37.008   7.735  1.00 10.00      B   
ATOM   2627  C   TYR   210       4.709 -30.608   7.458  1.00 10.00      B   
ATOM   2628  O   TYR   210       3.487 -30.718   7.551  1.00 10.00      B   
ATOM   2629  N   VAL   211       5.334 -29.433   7.405  1.00 10.00      B   
ATOM   2630  HN  VAL   211       6.312 -29.415   7.337  1.00 10.00      B   
ATOM   2631  CA  VAL   211       4.603 -28.172   7.457  1.00 10.00      B   
ATOM   2632  CB  VAL   211       5.560 -26.958   7.415  1.00 10.00      B   
ATOM   2633  CG1 VAL   211       4.777 -25.655   7.426  1.00 10.00      B   
ATOM   2634  CG2 VAL   211       6.536 -26.999   8.583  1.00 10.00      B   
ATOM   2635  C   VAL   211       3.631 -28.083   6.283  1.00 10.00      B   
ATOM   2636  O   VAL   211       2.436 -27.848   6.464  1.00 10.00      B   
ATOM   2637  N   SER   212       4.154 -28.306   5.082  1.00 10.00      B   
ATOM   2638  HN  SER   212       5.111 -28.508   5.011  1.00 10.00      B   
ATOM   2639  CA  SER   212       3.352 -28.254   3.866  1.00 10.00      B   
ATOM   2640  CB  SER   212       4.251 -28.371   2.632  1.00 10.00      B   
ATOM   2641  OG  SER   212       5.403 -27.549   2.756  1.00 10.00      B   
ATOM   2642  HG  SER   212       5.994 -27.922   3.424  1.00 10.00      B   
ATOM   2643  C   SER   212       2.310 -29.368   3.856  1.00 10.00      B   
ATOM   2644  O   SER   212       1.220 -29.210   3.306  1.00 10.00      B   
ATOM   2645  N   GLY   213       2.655 -30.492   4.471  1.00 10.00      B   
ATOM   2646  HN  GLY   213       3.535 -30.554   4.901  1.00 10.00      B   
ATOM   2647  CA  GLY   213       1.748 -31.619   4.522  1.00 10.00      B   
ATOM   2648  C   GLY   213       0.494 -31.309   5.305  1.00 10.00      B   
ATOM   2649  O   GLY   213      -0.615 -31.372   4.770  1.00 10.00      B   
ATOM   2650  N   LEU   214       0.669 -30.949   6.569  1.00 10.00      B   
ATOM   2651  HN  LEU   214       1.581 -30.899   6.933  1.00 10.00      B   
ATOM   2652  CA  LEU   214      -0.457 -30.629   7.431  1.00 10.00      B   
ATOM   2653  CB  LEU   214      -0.006 -30.442   8.878  1.00 10.00      B   
ATOM   2654  CG  LEU   214       0.345 -31.729   9.623  1.00 10.00      B   
ATOM   2655  CD1 LEU   214       0.794 -31.422  11.037  1.00 10.00      B   
ATOM   2656  CD2 LEU   214      -0.840 -32.681   9.634  1.00 10.00      B   
ATOM   2657  C   LEU   214      -1.222 -29.412   6.929  1.00 10.00      B   
ATOM   2658  O   LEU   214      -2.434 -29.318   7.115  1.00 10.00      B   
ATOM   2659  N   LEU   215      -0.511 -28.488   6.286  1.00 10.00      B   
ATOM   2660  HN  LEU   215       0.457 -28.612   6.189  1.00 10.00      B   
ATOM   2661  CA  LEU   215      -1.135 -27.292   5.736  1.00 10.00      B   
ATOM   2662  CB  LEU   215      -0.077 -26.365   5.130  1.00 10.00      B   
ATOM   2663  CG  LEU   215      -0.600 -25.129   4.392  1.00 10.00      B   
ATOM   2664  CD1 LEU   215      -1.205 -24.132   5.366  1.00 10.00      B   
ATOM   2665  CD2 LEU   215       0.511 -24.486   3.580  1.00 10.00      B   
ATOM   2666  C   LEU   215      -2.154 -27.684   4.673  1.00 10.00      B   
ATOM   2667  O   LEU   215      -3.292 -27.216   4.687  1.00 10.00      B   
ATOM   2668  N   THR   216      -1.740 -28.571   3.771  1.00 10.00      B   
ATOM   2669  HN  THR   216      -0.826 -28.917   3.828  1.00 10.00      B   
ATOM   2670  CA  THR   216      -2.611 -29.045   2.704  1.00 10.00      B   
ATOM   2671  CB  THR   216      -1.865 -30.012   1.758  1.00 10.00      B   
ATOM   2672  OG1 THR   216      -0.636 -29.415   1.320  1.00 10.00      B   
ATOM   2673  HG1 THR   216       0.002 -29.420   2.047  1.00 10.00      B   
ATOM   2674  CG2 THR   216      -2.722 -30.341   0.543  1.00 10.00      B   
ATOM   2675  C   THR   216      -3.820 -29.762   3.297  1.00 10.00      B   
ATOM   2676  O   THR   216      -4.952 -29.567   2.853  1.00 10.00      B   
ATOM   2677  N   LEU   217      -3.569 -30.572   4.320  1.00 10.00      B   
ATOM   2678  HN  LEU   217      -2.643 -30.671   4.635  1.00 10.00      B   
ATOM   2679  CA  LEU   217      -4.628 -31.318   4.986  1.00 10.00      B   
ATOM   2680  CB  LEU   217      -4.036 -32.248   6.049  1.00 10.00      B   
ATOM   2681  CG  LEU   217      -5.029 -33.107   6.835  1.00 10.00      B   
ATOM   2682  CD1 LEU   217      -5.789 -34.039   5.903  1.00 10.00      B   
ATOM   2683  CD2 LEU   217      -4.310 -33.897   7.918  1.00 10.00      B   
ATOM   2684  C   LEU   217      -5.642 -30.371   5.621  1.00 10.00      B   
ATOM   2685  O   LEU   217      -6.848 -30.531   5.441  1.00 10.00      B   
ATOM   2686  N   ALA   218      -5.141 -29.379   6.351  1.00 10.00      B   
ATOM   2687  HN  ALA   218      -4.164 -29.303   6.446  1.00 10.00      B   
ATOM   2688  CA  ALA   218      -5.995 -28.400   7.014  1.00 10.00      B   
ATOM   2689  CB  ALA   218      -5.161 -27.452   7.863  1.00 10.00      B   
ATOM   2690  C   ALA   218      -6.820 -27.620   5.995  1.00 10.00      B   
ATOM   2691  O   ALA   218      -8.037 -27.488   6.137  1.00 10.00      B   
ATOM   2692  N   LEU   219      -6.150 -27.127   4.959  1.00 10.00      B   
ATOM   2693  HN  LEU   219      -5.180 -27.279   4.900  1.00 10.00      B   
ATOM   2694  CA  LEU   219      -6.809 -26.361   3.909  1.00 10.00      B   
ATOM   2695  CB  LEU   219      -5.795 -25.878   2.871  1.00 10.00      B   
ATOM   2696  CG  LEU   219      -4.772 -24.844   3.344  1.00 10.00      B   
ATOM   2697  CD1 LEU   219      -3.711 -24.625   2.277  1.00 10.00      B   
ATOM   2698  CD2 LEU   219      -5.457 -23.532   3.697  1.00 10.00      B   
ATOM   2699  C   LEU   219      -7.896 -27.182   3.230  1.00 10.00      B   
ATOM   2700  O   LEU   219      -8.983 -26.675   2.950  1.00 10.00      B   
ATOM   2701  N   ALA   220      -7.601 -28.455   2.977  1.00 10.00      B   
ATOM   2702  HN  ALA   220      -6.713 -28.800   3.224  1.00 10.00      B   
ATOM   2703  CA  ALA   220      -8.556 -29.349   2.335  1.00 10.00      B   
ATOM   2704  CB  ALA   220      -7.943 -30.724   2.120  1.00 10.00      B   
ATOM   2705  C   ALA   220      -9.836 -29.451   3.157  1.00 10.00      B   
ATOM   2706  O   ALA   220     -10.935 -29.307   2.624  1.00 10.00      B   
ATOM   2707  N   VAL   221      -9.679 -29.669   4.463  1.00 10.00      B   
ATOM   2708  HN  VAL   221      -8.768 -29.755   4.826  1.00 10.00      B   
ATOM   2709  CA  VAL   221     -10.815 -29.785   5.370  1.00 10.00      B   
ATOM   2710  CB  VAL   221     -10.367 -30.084   6.821  1.00 10.00      B   
ATOM   2711  CG1 VAL   221     -11.568 -30.177   7.749  1.00 10.00      B   
ATOM   2712  CG2 VAL   221      -9.561 -31.374   6.877  1.00 10.00      B   
ATOM   2713  C   VAL   221     -11.671 -28.518   5.339  1.00 10.00      B   
ATOM   2714  O   VAL   221     -12.897 -28.588   5.236  1.00 10.00      B   
ATOM   2715  N   VAL   222     -11.012 -27.365   5.404  1.00 10.00      B   
ATOM   2716  HN  VAL   222     -10.030 -27.380   5.476  1.00 10.00      B   
ATOM   2717  CA  VAL   222     -11.703 -26.078   5.380  1.00 10.00      B   
ATOM   2718  CB  VAL   222     -10.720 -24.906   5.592  1.00 10.00      B   
ATOM   2719  CG1 VAL   222     -11.451 -23.572   5.542  1.00 10.00      B   
ATOM   2720  CG2 VAL   222      -9.994 -25.057   6.918  1.00 10.00      B   
ATOM   2721  C   VAL   222     -12.459 -25.890   4.064  1.00 10.00      B   
ATOM   2722  O   VAL   222     -13.590 -25.398   4.049  1.00 10.00      B   
ATOM   2723  N   THR   223     -11.835 -26.299   2.969  1.00 10.00      B   
ATOM   2724  HN  THR   223     -10.941 -26.693   3.050  1.00 10.00      B   
ATOM   2725  CA  THR   223     -12.439 -26.181   1.649  1.00 10.00      B   
ATOM   2726  CB  THR   223     -11.425 -26.537   0.544  1.00 10.00      B   
ATOM   2727  OG1 THR   223     -10.209 -25.810   0.767  1.00 10.00      B   
ATOM   2728  HG1 THR   223      -9.737 -26.193   1.519  1.00 10.00      B   
ATOM   2729  CG2 THR   223     -11.974 -26.181  -0.830  1.00 10.00      B   
ATOM   2730  C   THR   223     -13.662 -27.090   1.522  1.00 10.00      B   
ATOM   2731  O   THR   223     -14.739 -26.643   1.124  1.00 10.00      B   
ATOM   2732  N   VAL   224     -13.490 -28.358   1.882  1.00 10.00      B   
ATOM   2733  HN  VAL   224     -12.608 -28.646   2.212  1.00 10.00      B   
ATOM   2734  CA  VAL   224     -14.570 -29.337   1.804  1.00 10.00      B   
ATOM   2735  CB  VAL   224     -14.101 -30.732   2.274  1.00 10.00      B   
ATOM   2736  CG1 VAL   224     -15.274 -31.694   2.395  1.00 10.00      B   
ATOM   2737  CG2 VAL   224     -13.057 -31.289   1.320  1.00 10.00      B   
ATOM   2738  C   VAL   224     -15.780 -28.889   2.622  1.00 10.00      B   
ATOM   2739  O   VAL   224     -16.917 -28.916   2.137  1.00 10.00      B   
ATOM   2740  N   ALA   225     -15.527 -28.460   3.853  1.00 10.00      B   
ATOM   2741  HN  ALA   225     -14.598 -28.447   4.175  1.00 10.00      B   
ATOM   2742  CA  ALA   225     -16.591 -28.006   4.740  1.00 10.00      B   
ATOM   2743  CB  ALA   225     -16.063 -27.820   6.152  1.00 10.00      B   
ATOM   2744  C   ALA   225     -17.222 -26.715   4.230  1.00 10.00      B   
ATOM   2745  O   ALA   225     -18.444 -26.563   4.252  1.00 10.00      B   
ATOM   2746  N   GLY   226     -16.380 -25.801   3.757  1.00 10.00      B   
ATOM   2747  HN  GLY   226     -15.415 -25.993   3.754  1.00 10.00      B   
ATOM   2748  CA  GLY   226     -16.859 -24.528   3.247  1.00 10.00      B   
ATOM   2749  C   GLY   226     -17.770 -24.689   2.046  1.00 10.00      B   
ATOM   2750  O   GLY   226     -18.818 -24.054   1.967  1.00 10.00      B   
ATOM   2751  N   MET   227     -17.372 -25.548   1.115  1.00 10.00      B   
ATOM   2752  HN  MET   227     -16.521 -26.025   1.235  1.00 10.00      B   
ATOM   2753  CA  MET   227     -18.162 -25.795  -0.086  1.00 10.00      B   
ATOM   2754  CB  MET   227     -17.363 -26.614  -1.103  1.00 10.00      B   
ATOM   2755  CG  MET   227     -16.326 -25.813  -1.875  1.00 10.00      B   
ATOM   2756  SD  MET   227     -15.264 -26.842  -2.911  1.00 10.00      B   
ATOM   2757  CE  MET   227     -16.476 -27.650  -3.952  1.00 10.00      B   
ATOM   2758  C   MET   227     -19.462 -26.516   0.252  1.00 10.00      B   
ATOM   2759  O   MET   227     -20.486 -26.324  -0.408  1.00 10.00      B   
ATOM   2760  N   LEU   228     -19.418 -27.345   1.288  1.00 10.00      B   
ATOM   2761  HN  LEU   228     -18.574 -27.453   1.779  1.00 10.00      B   
ATOM   2762  CA  LEU   228     -20.590 -28.096   1.716  1.00 10.00      B   
ATOM   2763  CB  LEU   228     -20.179 -29.240   2.647  1.00 10.00      B   
ATOM   2764  CG  LEU   228     -21.268 -30.263   2.982  1.00 10.00      B   
ATOM   2765  CD1 LEU   228     -21.556 -31.152   1.782  1.00 10.00      B   
ATOM   2766  CD2 LEU   228     -20.869 -31.097   4.188  1.00 10.00      B   
ATOM   2767  C   LEU   228     -21.599 -27.193   2.414  1.00 10.00      B   
ATOM   2768  O   LEU   228     -22.792 -27.241   2.122  1.00 10.00      B   
ATOM   2769  N   ALA   229     -21.109 -26.361   3.320  1.00 10.00      B   
ATOM   2770  HN  ALA   229     -20.140 -26.359   3.494  1.00 10.00      B   
ATOM   2771  CA  ALA   229     -21.967 -25.452   4.067  1.00 10.00      B   
ATOM   2772  CB  ALA   229     -21.514 -25.379   5.518  1.00 10.00      B   
ATOM   2773  C   ALA   229     -21.989 -24.062   3.442  1.00 10.00      B   
ATOM   2774  O   ALA   229     -22.253 -23.072   4.120  1.00 10.00      B   
ATOM   2775  N   ALA   230     -21.727 -23.999   2.140  1.00 10.00      B   
ATOM   2776  HN  ALA   230     -21.524 -24.827   1.659  1.00 10.00      B   
ATOM   2777  CA  ALA   230     -21.711 -22.729   1.412  1.00 10.00      B   
ATOM   2778  CB  ALA   230     -21.415 -22.940  -0.070  1.00 10.00      B   
ATOM   2779  C   ALA   230     -22.986 -21.897   1.624  1.00 10.00      B   
ATOM   2780  O   ALA   230     -22.898 -20.735   2.029  1.00 10.00      B   
ATOM   2781  N   PRO   231     -24.190 -22.469   1.375  1.00 10.00      B   
ATOM   2782  CA  PRO   231     -25.454 -21.737   1.557  1.00 10.00      B   
ATOM   2783  CB  PRO   231     -26.530 -22.730   1.101  1.00 10.00      B   
ATOM   2784  CG  PRO   231     -25.801 -23.734   0.277  1.00 10.00      B   
ATOM   2785  CD  PRO   231     -24.433 -23.838   0.881  1.00 10.00      B   
ATOM   2786  C   PRO   231     -25.686 -21.332   3.012  1.00 10.00      B   
ATOM   2787  O   PRO   231     -26.474 -20.434   3.297  1.00 10.00      B   
ATOM   2788  N   TRP   232     -24.992 -21.992   3.927  1.00 10.00      B   
ATOM   2789  HN  TRP   232     -24.367 -22.691   3.641  1.00 10.00      B   
ATOM   2790  CA  TRP   232     -25.123 -21.686   5.341  1.00 10.00      B   
ATOM   2791  CB  TRP   232     -24.790 -22.918   6.185  1.00 10.00      B   
ATOM   2792  CG  TRP   232     -25.037 -22.739   7.652  1.00 10.00      B   
ATOM   2793  CD1 TRP   232     -26.227 -22.875   8.307  1.00 10.00      B   
ATOM   2794  CD2 TRP   232     -24.068 -22.391   8.648  1.00 10.00      B   
ATOM   2795  NE1 TRP   232     -26.058 -22.633   9.647  1.00 10.00      B   
ATOM   2796  HE1 TRP   232     -26.768 -22.668  10.328  1.00 10.00      B   
ATOM   2797  CE2 TRP   232     -24.743 -22.336   9.883  1.00 10.00      B   
ATOM   2798  CE3 TRP   232     -22.698 -22.123   8.615  1.00 10.00      B   
ATOM   2799  CZ2 TRP   232     -24.092 -22.021  11.074  1.00 10.00      B   
ATOM   2800  CZ3 TRP   232     -22.055 -21.811   9.798  1.00 10.00      B   
ATOM   2801  CH2 TRP   232     -22.752 -21.763  11.011  1.00 10.00      B   
ATOM   2802  C   TRP   232     -24.209 -20.522   5.712  1.00 10.00      B   
ATOM   2803  O   TRP   232     -24.631 -19.579   6.379  1.00 10.00      B   
ATOM   2804  N   VAL   233     -22.961 -20.588   5.253  1.00 10.00      B   
ATOM   2805  HN  VAL   233     -22.692 -21.362   4.711  1.00 10.00      B   
ATOM   2806  CA  VAL   233     -21.975 -19.549   5.535  1.00 10.00      B   
ATOM   2807  CB  VAL   233     -20.572 -19.928   5.000  1.00 10.00      B   
ATOM   2808  CG1 VAL   233     -19.561 -18.827   5.284  1.00 10.00      B   
ATOM   2809  CG2 VAL   233     -20.106 -21.243   5.607  1.00 10.00      B   
ATOM   2810  C   VAL   233     -22.404 -18.205   4.945  1.00 10.00      B   
ATOM   2811  O   VAL   233     -22.341 -17.174   5.620  1.00 10.00      B   
ATOM   2812  N   ILE   234     -22.868 -18.226   3.699  1.00 10.00      B   
ATOM   2813  HN  ILE   234     -22.922 -19.082   3.221  1.00 10.00      B   
ATOM   2814  CA  ILE   234     -23.300 -17.001   3.026  1.00 10.00      B   
ATOM   2815  CB  ILE   234     -23.490 -17.203   1.502  1.00 10.00      B   
ATOM   2816  CG1 ILE   234     -23.707 -15.863   0.795  1.00 10.00      B   
ATOM   2817  CG2 ILE   234     -24.636 -18.159   1.208  1.00 10.00      B   
ATOM   2818  CD1 ILE   234     -22.528 -14.920   0.898  1.00 10.00      B   
ATOM   2819  C   ILE   234     -24.571 -16.427   3.661  1.00 10.00      B   
ATOM   2820  O   ILE   234     -24.830 -15.226   3.586  1.00 10.00      B   
ATOM   2821  N   MET   235     -25.342 -17.287   4.318  1.00 10.00      B   
ATOM   2822  HN  MET   235     -25.071 -18.227   4.371  1.00 10.00      B   
ATOM   2823  CA  MET   235     -26.576 -16.867   4.970  1.00 10.00      B   
ATOM   2824  CB  MET   235     -27.388 -18.097   5.387  1.00 10.00      B   
ATOM   2825  CG  MET   235     -28.769 -17.792   5.942  1.00 10.00      B   
ATOM   2826  SD  MET   235     -29.587 -19.252   6.620  1.00 10.00      B   
ATOM   2827  CE  MET   235     -28.421 -19.728   7.896  1.00 10.00      B   
ATOM   2828  C   MET   235     -26.266 -16.003   6.189  1.00 10.00      B   
ATOM   2829  O   MET   235     -27.101 -15.220   6.640  1.00 10.00      B   
ATOM   2830  N   VAL   236     -25.056 -16.150   6.717  1.00 10.00      B   
ATOM   2831  HN  VAL   236     -24.433 -16.792   6.312  1.00 10.00      B   
ATOM   2832  CA  VAL   236     -24.632 -15.391   7.885  1.00 10.00      B   
ATOM   2833  CB  VAL   236     -23.701 -16.230   8.794  1.00 10.00      B   
ATOM   2834  CG1 VAL   236     -23.417 -15.508  10.103  1.00 10.00      B   
ATOM   2835  CG2 VAL   236     -24.296 -17.605   9.060  1.00 10.00      B   
ATOM   2836  C   VAL   236     -23.911 -14.108   7.472  1.00 10.00      B   
ATOM   2837  O   VAL   236     -23.977 -13.095   8.170  1.00 10.00      B   
ATOM   2838  N   THR   237     -23.240 -14.152   6.327  1.00 10.00      B   
ATOM   2839  HN  THR   237     -23.247 -14.978   5.797  1.00 10.00      B   
ATOM   2840  CA  THR   237     -22.495 -13.003   5.832  1.00 10.00      B   
ATOM   2841  CB  THR   237     -21.333 -13.442   4.927  1.00 10.00      B   
ATOM   2842  OG1 THR   237     -21.583 -14.768   4.444  1.00 10.00      B   
ATOM   2843  HG1 THR   237     -21.407 -15.408   5.146  1.00 10.00      B   
ATOM   2844  CG2 THR   237     -20.025 -13.430   5.699  1.00 10.00      B   
ATOM   2845  C   THR   237     -23.386 -12.021   5.078  1.00 10.00      B   
ATOM   2846  O   THR   237     -23.272 -10.808   5.257  1.00 10.00      B   
ATOM   2847  N   ALA   238     -24.267 -12.539   4.238  1.00 10.00      B   
ATOM   2848  HN  ALA   238     -24.322 -13.517   4.133  1.00 10.00      B   
ATOM   2849  CA  ALA   238     -25.160 -11.692   3.465  1.00 10.00      B   
ATOM   2850  CB  ALA   238     -24.716 -11.645   2.011  1.00 10.00      B   
ATOM   2851  C   ALA   238     -26.609 -12.159   3.578  1.00 10.00      B   
ATOM   2852  O   ALA   238     -27.159 -12.748   2.645  1.00 10.00      B   
ATOM   2853  N   PRO   239     -27.253 -11.907   4.730  1.00 10.00      B   
ATOM   2854  CA  PRO   239     -28.645 -12.302   4.953  1.00 10.00      B   
ATOM   2855  CB  PRO   239     -28.870 -12.014   6.442  1.00 10.00      B   
ATOM   2856  CG  PRO   239     -27.857 -10.980   6.791  1.00 10.00      B   
ATOM   2857  CD  PRO   239     -26.669 -11.236   5.907  1.00 10.00      B   
ATOM   2858  C   PRO   239     -29.608 -11.483   4.096  1.00 10.00      B   
ATOM   2859  O   PRO   239     -30.680 -11.955   3.717  1.00 10.00      B   
ATOM   2860  N   GLY   240     -29.201 -10.260   3.765  1.00 10.00      B   
ATOM   2861  HN  GLY   240     -28.323  -9.948   4.075  1.00 10.00      B   
ATOM   2862  CA  GLY   240     -30.033  -9.385   2.959  1.00 10.00      B   
ATOM   2863  C   GLY   240     -30.138  -9.838   1.515  1.00 10.00      B   
ATOM   2864  O   GLY   240     -30.969  -9.338   0.761  1.00 10.00      B   
ATOM   2865  N   PHE   241     -29.310 -10.803   1.132  1.00 10.00      B   
ATOM   2866  HN  PHE   241     -28.681 -11.182   1.785  1.00 10.00      B   
ATOM   2867  CA  PHE   241     -29.317 -11.319  -0.232  1.00 10.00      B   
ATOM   2868  CB  PHE   241     -28.016 -12.064  -0.536  1.00 10.00      B   
ATOM   2869  CG  PHE   241     -26.887 -11.183  -1.000  1.00 10.00      B   
ATOM   2870  CD1 PHE   241     -25.829 -11.720  -1.714  1.00 10.00      B   
ATOM   2871  CD2 PHE   241     -26.876  -9.826  -0.717  1.00 10.00      B   
ATOM   2872  CE1 PHE   241     -24.787 -10.923  -2.147  1.00 10.00      B   
ATOM   2873  CE2 PHE   241     -25.836  -9.021  -1.148  1.00 10.00      B   
ATOM   2874  CZ  PHE   241     -24.788  -9.573  -1.859  1.00 10.00      B   
ATOM   2875  C   PHE   241     -30.512 -12.232  -0.470  1.00 10.00      B   
ATOM   2876  O   PHE   241     -30.791 -12.617  -1.606  1.00 10.00      B   
ATOM   2877  N   ALA   242     -31.217 -12.566   0.603  1.00 10.00      B   
ATOM   2878  HN  ALA   242     -30.949 -12.217   1.481  1.00 10.00      B   
ATOM   2879  CA  ALA   242     -32.383 -13.435   0.515  1.00 10.00      B   
ATOM   2880  CB  ALA   242     -32.650 -14.098   1.857  1.00 10.00      B   
ATOM   2881  C   ALA   242     -33.608 -12.654   0.055  1.00 10.00      B   
ATOM   2882  O   ALA   242     -34.618 -13.238  -0.339  1.00 10.00      B   
ATOM   2883  N   ASP   243     -33.513 -11.330   0.104  1.00 10.00      B   
ATOM   2884  HN  ASP   243     -32.679 -10.924   0.422  1.00 10.00      B   
ATOM   2885  CA  ASP   243     -34.618 -10.470  -0.303  1.00 10.00      B   
ATOM   2886  CB  ASP   243     -34.583  -9.132   0.440  1.00 10.00      B   
ATOM   2887  CG  ASP   243     -34.947  -9.253   1.905  1.00 10.00      B   
ATOM   2888  OD1 ASP   243     -36.008  -9.838   2.216  1.00 10.00      B   
ATOM   2889  OD2 ASP   243     -34.178  -8.751   2.751  1.00 10.00      B   
ATOM   2890  C   ASP   243     -34.597 -10.228  -1.804  1.00 10.00      B   
ATOM   2891  O   ASP   243     -35.592  -9.794  -2.387  1.00 10.00      B   
ATOM   2892  N   THR   244     -33.462 -10.506  -2.423  1.00 10.00      B   
ATOM   2893  HN  THR   244     -32.705 -10.852  -1.906  1.00 10.00      B   
ATOM   2894  CA  THR   244     -33.312 -10.315  -3.853  1.00 10.00      B   
ATOM   2895  CB  THR   244     -31.892  -9.828  -4.184  1.00 10.00      B   
ATOM   2896  OG1 THR   244     -31.398  -9.052  -3.081  1.00 10.00      B   
ATOM   2897  HG1 THR   244     -32.041  -8.359  -2.865  1.00 10.00      B   
ATOM   2898  CG2 THR   244     -31.907  -8.959  -5.429  1.00 10.00      B   
ATOM   2899  C   THR   244     -33.600 -11.608  -4.611  1.00 10.00      B   
ATOM   2900  O   THR   244     -33.088 -12.673  -4.260  1.00 10.00      B   
ATOM   2901  N   ALA   245     -34.427 -11.508  -5.643  1.00 10.00      B   
ATOM   2902  HN  ALA   245     -34.800 -10.628  -5.870  1.00 10.00      B   
ATOM   2903  CA  ALA   245     -34.795 -12.665  -6.451  1.00 10.00      B   
ATOM   2904  CB  ALA   245     -35.966 -12.325  -7.362  1.00 10.00      B   
ATOM   2905  C   ALA   245     -33.615 -13.174  -7.271  1.00 10.00      B   
ATOM   2906  O   ALA   245     -32.980 -12.408  -8.001  1.00 10.00      B   
ATOM   2907  N   ASP   246     -33.332 -14.471  -7.137  1.00 10.00      B   
ATOM   2908  HN  ASP   246     -33.881 -15.012  -6.532  1.00 10.00      B   
ATOM   2909  CA  ASP   246     -32.235 -15.123  -7.857  1.00 10.00      B   
ATOM   2910  CB  ASP   246     -32.476 -15.140  -9.372  1.00 10.00      B   
ATOM   2911  CG  ASP   246     -33.153 -16.412  -9.839  1.00 10.00      B   
ATOM   2912  OD1 ASP   246     -32.639 -17.514  -9.540  1.00 10.00      B   
ATOM   2913  OD2 ASP   246     -34.198 -16.321 -10.519  1.00 10.00      B   
ATOM   2914  C   ASP   246     -30.880 -14.510  -7.518  1.00 10.00      B   
ATOM   2915  O   ASP   246     -30.032 -14.313  -8.388  1.00 10.00      B   
ATOM   2916  N   LYS   247     -30.676 -14.226  -6.240  1.00 10.00      B   
ATOM   2917  HN  LYS   247     -31.384 -14.424  -5.588  1.00 10.00      B   
ATOM   2918  CA  LYS   247     -29.427 -13.637  -5.782  1.00 10.00      B   
ATOM   2919  CB  LYS   247     -29.693 -12.305  -5.072  1.00 10.00      B   
ATOM   2920  CG  LYS   247     -28.440 -11.532  -4.676  1.00 10.00      B   
ATOM   2921  CD  LYS   247     -27.839 -10.798  -5.865  1.00 10.00      B   
ATOM   2922  CE  LYS   247     -26.584 -10.028  -5.475  1.00 10.00      B   
ATOM   2923  NZ  LYS   247     -26.874  -8.883  -4.568  1.00 10.00      B   
ATOM   2924  HZ1 LYS   247     -26.022  -8.286  -4.455  1.00 10.00      B   
ATOM   2925  HZ2 LYS   247     -27.167  -9.227  -3.631  1.00 10.00      B   
ATOM   2926  HZ3 LYS   247     -27.639  -8.300  -4.958  1.00 10.00      B   
ATOM   2927  C   LYS   247     -28.691 -14.590  -4.849  1.00 10.00      B   
ATOM   2928  O   LYS   247     -27.535 -14.940  -5.088  1.00 10.00      B   
ATOM   2929  N   PHE   248     -29.383 -15.028  -3.805  1.00 10.00      B   
ATOM   2930  HN  PHE   248     -30.315 -14.739  -3.699  1.00 10.00      B   
ATOM   2931  CA  PHE   248     -28.809 -15.927  -2.808  1.00 10.00      B   
ATOM   2932  CB  PHE   248     -29.836 -16.199  -1.706  1.00 10.00      B   
ATOM   2933  CG  PHE   248     -29.291 -16.945  -0.524  1.00 10.00      B   
ATOM   2934  CD1 PHE   248     -28.483 -16.304   0.398  1.00 10.00      B   
ATOM   2935  CD2 PHE   248     -29.602 -18.281  -0.328  1.00 10.00      B   
ATOM   2936  CE1 PHE   248     -27.987 -16.983   1.491  1.00 10.00      B   
ATOM   2937  CE2 PHE   248     -29.107 -18.967   0.763  1.00 10.00      B   
ATOM   2938  CZ  PHE   248     -28.303 -18.314   1.675  1.00 10.00      B   
ATOM   2939  C   PHE   248     -28.315 -17.243  -3.414  1.00 10.00      B   
ATOM   2940  O   PHE   248     -27.164 -17.634  -3.206  1.00 10.00      B   
ATOM   2941  N   ALA   249     -29.177 -17.899  -4.183  1.00 10.00      B   
ATOM   2942  HN  ALA   249     -30.064 -17.506  -4.345  1.00 10.00      B   
ATOM   2943  CA  ALA   249     -28.850 -19.186  -4.802  1.00 10.00      B   
ATOM   2944  CB  ALA   249     -30.036 -19.702  -5.598  1.00 10.00      B   
ATOM   2945  C   ALA   249     -27.606 -19.117  -5.688  1.00 10.00      B   
ATOM   2946  O   ALA   249     -26.785 -20.037  -5.700  1.00 10.00      B   
ATOM   2947  N   LEU   250     -27.467 -18.024  -6.426  1.00 10.00      B   
ATOM   2948  HN  LEU   250     -28.143 -17.317  -6.368  1.00 10.00      B   
ATOM   2949  CA  LEU   250     -26.329 -17.852  -7.314  1.00 10.00      B   
ATOM   2950  CB  LEU   250     -26.591 -16.743  -8.335  1.00 10.00      B   
ATOM   2951  CG  LEU   250     -27.707 -17.021  -9.349  1.00 10.00      B   
ATOM   2952  CD1 LEU   250     -27.832 -15.879 -10.344  1.00 10.00      B   
ATOM   2953  CD2 LEU   250     -27.460 -18.334 -10.077  1.00 10.00      B   
ATOM   2954  C   LEU   250     -25.049 -17.589  -6.533  1.00 10.00      B   
ATOM   2955  O   LEU   250     -23.967 -18.020  -6.936  1.00 10.00      B   
ATOM   2956  N   THR   251     -25.175 -16.910  -5.403  1.00 10.00      B   
ATOM   2957  HN  THR   251     -26.065 -16.614  -5.116  1.00 10.00      B   
ATOM   2958  CA  THR   251     -24.020 -16.601  -4.573  1.00 10.00      B   
ATOM   2959  CB  THR   251     -24.382 -15.621  -3.439  1.00 10.00      B   
ATOM   2960  OG1 THR   251     -25.137 -14.530  -3.980  1.00 10.00      B   
ATOM   2961  HG1 THR   251     -25.988 -14.853  -4.303  1.00 10.00      B   
ATOM   2962  CG2 THR   251     -23.123 -15.071  -2.785  1.00 10.00      B   
ATOM   2963  C   THR   251     -23.409 -17.876  -3.986  1.00 10.00      B   
ATOM   2964  O   THR   251     -22.186 -18.039  -3.977  1.00 10.00      B   
ATOM   2965  N   SER   252     -24.262 -18.790  -3.525  1.00 10.00      B   
ATOM   2966  HN  SER   252     -25.229 -18.618  -3.574  1.00 10.00      B   
ATOM   2967  CA  SER   252     -23.800 -20.046  -2.945  1.00 10.00      B   
ATOM   2968  CB  SER   252     -24.973 -20.817  -2.337  1.00 10.00      B   
ATOM   2969  OG  SER   252     -26.200 -20.405  -2.915  1.00 10.00      B   
ATOM   2970  HG  SER   252     -26.484 -21.057  -3.566  1.00 10.00      B   
ATOM   2971  C   SER   252     -23.074 -20.902  -3.979  1.00 10.00      B   
ATOM   2972  O   SER   252     -22.107 -21.595  -3.660  1.00 10.00      B   
ATOM   2973  N   GLN   253     -23.543 -20.842  -5.222  1.00 10.00      B   
ATOM   2974  HN  GLN   253     -24.319 -20.272  -5.413  1.00 10.00      B   
ATOM   2975  CA  GLN   253     -22.933 -21.602  -6.302  1.00 10.00      B   
ATOM   2976  CB  GLN   253     -23.849 -21.651  -7.524  1.00 10.00      B   
ATOM   2977  CG  GLN   253     -24.952 -22.694  -7.420  1.00 10.00      B   
ATOM   2978  CD  GLN   253     -25.860 -22.711  -8.630  1.00 10.00      B   
ATOM   2979  OE1 GLN   253     -26.119 -21.673  -9.244  1.00 10.00      B   
ATOM   2980  NE2 GLN   253     -26.342 -23.891  -8.989  1.00 10.00      B   
ATOM   2981 HE21 GLN   253     -26.089 -24.677  -8.455  1.00 10.00      B   
ATOM   2982 HE22 GLN   253     -26.925 -23.938  -9.779  1.00 10.00      B   
ATOM   2983  C   GLN   253     -21.567 -21.033  -6.664  1.00 10.00      B   
ATOM   2984  O   GLN   253     -20.628 -21.781  -6.943  1.00 10.00      B   
ATOM   2985  N   LEU   254     -21.458 -19.707  -6.641  1.00 10.00      B   
ATOM   2986  HN  LEU   254     -22.245 -19.167  -6.413  1.00 10.00      B   
ATOM   2987  CA  LEU   254     -20.200 -19.036  -6.947  1.00 10.00      B   
ATOM   2988  CB  LEU   254     -20.401 -17.521  -7.016  1.00 10.00      B   
ATOM   2989  CG  LEU   254     -21.172 -16.988  -8.226  1.00 10.00      B   
ATOM   2990  CD1 LEU   254     -21.555 -15.531  -8.012  1.00 10.00      B   
ATOM   2991  CD2 LEU   254     -20.347 -17.139  -9.493  1.00 10.00      B   
ATOM   2992  C   LEU   254     -19.157 -19.369  -5.885  1.00 10.00      B   
ATOM   2993  O   LEU   254     -17.996 -19.636  -6.198  1.00 10.00      B   
ATOM   2994  N   LEU   255     -19.596 -19.381  -4.629  1.00 10.00      B   
ATOM   2995  HN  LEU   255     -20.540 -19.171  -4.457  1.00 10.00      B   
ATOM   2996  CA  LEU   255     -18.725 -19.686  -3.498  1.00 10.00      B   
ATOM   2997  CB  LEU   255     -19.523 -19.668  -2.193  1.00 10.00      B   
ATOM   2998  CG  LEU   255     -19.805 -18.293  -1.593  1.00 10.00      B   
ATOM   2999  CD1 LEU   255     -20.780 -18.414  -0.436  1.00 10.00      B   
ATOM   3000  CD2 LEU   255     -18.512 -17.636  -1.138  1.00 10.00      B   
ATOM   3001  C   LEU   255     -18.044 -21.038  -3.664  1.00 10.00      B   
ATOM   3002  O   LEU   255     -16.855 -21.176  -3.391  1.00 10.00      B   
ATOM   3003  N   LYS   256     -18.795 -22.026  -4.140  1.00 10.00      B   
ATOM   3004  HN  LYS   256     -19.731 -21.844  -4.369  1.00 10.00      B   
ATOM   3005  CA  LYS   256     -18.261 -23.374  -4.336  1.00 10.00      B   
ATOM   3006  CB  LYS   256     -19.363 -24.342  -4.774  1.00 10.00      B   
ATOM   3007  CG  LYS   256     -20.441 -24.577  -3.727  1.00 10.00      B   
ATOM   3008  CD  LYS   256     -21.443 -25.624  -4.192  1.00 10.00      B   
ATOM   3009  CE  LYS   256     -22.597 -25.771  -3.210  1.00 10.00      B   
ATOM   3010  NZ  LYS   256     -23.563 -26.818  -3.641  1.00 10.00      B   
ATOM   3011  HZ1 LYS   256     -23.855 -26.653  -4.626  1.00 10.00      B   
ATOM   3012  HZ2 LYS   256     -24.408 -26.801  -3.037  1.00 10.00      B   
ATOM   3013  HZ3 LYS   256     -23.125 -27.759  -3.575  1.00 10.00      B   
ATOM   3014  C   LYS   256     -17.108 -23.388  -5.342  1.00 10.00      B   
ATOM   3015  O   LYS   256     -16.306 -24.323  -5.370  1.00 10.00      B   
ATOM   3016  N   ILE   257     -17.026 -22.350  -6.164  1.00 10.00      B   
ATOM   3017  HN  ILE   257     -17.688 -21.628  -6.094  1.00 10.00      B   
ATOM   3018  CA  ILE   257     -15.971 -22.251  -7.162  1.00 10.00      B   
ATOM   3019  CB  ILE   257     -16.483 -21.613  -8.474  1.00 10.00      B   
ATOM   3020  CG1 ILE   257     -17.838 -22.206  -8.873  1.00 10.00      B   
ATOM   3021  CG2 ILE   257     -15.468 -21.803  -9.592  1.00 10.00      B   
ATOM   3022  CD1 ILE   257     -18.496 -21.516 -10.049  1.00 10.00      B   
ATOM   3023  C   ILE   257     -14.797 -21.428  -6.631  1.00 10.00      B   
ATOM   3024  O   ILE   257     -13.636 -21.772  -6.852  1.00 10.00      B   
ATOM   3025  N   THR   258     -15.104 -20.350  -5.917  1.00 10.00      B   
ATOM   3026  HN  THR   258     -16.051 -20.126  -5.768  1.00 10.00      B   
ATOM   3027  CA  THR   258     -14.078 -19.467  -5.371  1.00 10.00      B   
ATOM   3028  CB  THR   258     -14.667 -18.086  -5.028  1.00 10.00      B   
ATOM   3029  OG1 THR   258     -15.718 -17.781  -5.957  1.00 10.00      B   
ATOM   3030  HG1 THR   258     -15.339 -17.392  -6.754  1.00 10.00      B   
ATOM   3031  CG2 THR   258     -13.592 -17.012  -5.118  1.00 10.00      B   
ATOM   3032  C   THR   258     -13.377 -20.047  -4.134  1.00 10.00      B   
ATOM   3033  O   THR   258     -12.196 -19.788  -3.914  1.00 10.00      B   
ATOM   3034  N   PHE   259     -14.102 -20.836  -3.343  1.00 10.00      B   
ATOM   3035  HN  PHE   259     -15.040 -21.018  -3.582  1.00 10.00      B   
ATOM   3036  CA  PHE   259     -13.551 -21.438  -2.120  1.00 10.00      B   
ATOM   3037  CB  PHE   259     -14.567 -22.342  -1.411  1.00 10.00      B   
ATOM   3038  CG  PHE   259     -15.485 -21.609  -0.470  1.00 10.00      B   
ATOM   3039  CD1 PHE   259     -16.812 -21.981  -0.346  1.00 10.00      B   
ATOM   3040  CD2 PHE   259     -15.022 -20.544   0.282  1.00 10.00      B   
ATOM   3041  CE1 PHE   259     -17.657 -21.313   0.520  1.00 10.00      B   
ATOM   3042  CE2 PHE   259     -15.860 -19.871   1.151  1.00 10.00      B   
ATOM   3043  CZ  PHE   259     -17.182 -20.253   1.267  1.00 10.00      B   
ATOM   3044  C   PHE   259     -12.194 -22.148  -2.294  1.00 10.00      B   
ATOM   3045  O   PHE   259     -11.265 -21.874  -1.535  1.00 10.00      B   
ATOM   3046  N   PRO   260     -12.051 -23.070  -3.281  1.00 10.00      B   
ATOM   3047  CA  PRO   260     -10.789 -23.811  -3.516  1.00 10.00      B   
ATOM   3048  CB  PRO   260     -11.092 -24.653  -4.761  1.00 10.00      B   
ATOM   3049  CG  PRO   260     -12.572 -24.792  -4.767  1.00 10.00      B   
ATOM   3050  CD  PRO   260     -13.105 -23.501  -4.220  1.00 10.00      B   
ATOM   3051  C   PRO   260      -9.562 -22.923  -3.774  1.00 10.00      B   
ATOM   3052  O   PRO   260      -8.430 -23.411  -3.787  1.00 10.00      B   
ATOM   3053  N   TYR   261      -9.782 -21.629  -3.970  1.00 10.00      B   
ATOM   3054  HN  TYR   261     -10.702 -21.292  -3.934  1.00 10.00      B   
ATOM   3055  CA  TYR   261      -8.692 -20.696  -4.230  1.00 10.00      B   
ATOM   3056  CB  TYR   261      -9.260 -19.325  -4.613  1.00 10.00      B   
ATOM   3057  CG  TYR   261      -8.224 -18.275  -4.950  1.00 10.00      B   
ATOM   3058  CD1 TYR   261      -7.503 -18.339  -6.135  1.00 10.00      B   
ATOM   3059  CD2 TYR   261      -7.970 -17.218  -4.085  1.00 10.00      B   
ATOM   3060  CE1 TYR   261      -6.569 -17.371  -6.456  1.00 10.00      B   
ATOM   3061  CE2 TYR   261      -7.035 -16.249  -4.396  1.00 10.00      B   
ATOM   3062  CZ  TYR   261      -6.334 -16.333  -5.581  1.00 10.00      B   
ATOM   3063  OH  TYR   261      -5.406 -15.367  -5.899  1.00 10.00      B   
ATOM   3064  HH  TYR   261      -5.741 -14.823  -6.621  1.00 10.00      B   
ATOM   3065  C   TYR   261      -7.774 -20.564  -3.017  1.00 10.00      B   
ATOM   3066  O   TYR   261      -6.580 -20.307  -3.159  1.00 10.00      B   
ATOM   3067  N   ILE   262      -8.333 -20.764  -1.828  1.00 10.00      B   
ATOM   3068  HN  ILE   262      -9.282 -21.009  -1.782  1.00 10.00      B   
ATOM   3069  CA  ILE   262      -7.569 -20.645  -0.592  1.00 10.00      B   
ATOM   3070  CB  ILE   262      -8.476 -20.691   0.657  1.00 10.00      B   
ATOM   3071  CG1 ILE   262      -9.498 -19.554   0.600  1.00 10.00      B   
ATOM   3072  CG2 ILE   262      -7.654 -20.609   1.938  1.00 10.00      B   
ATOM   3073  CD1 ILE   262      -8.893 -18.204   0.264  1.00 10.00      B   
ATOM   3074  C   ILE   262      -6.473 -21.702  -0.498  1.00 10.00      B   
ATOM   3075  O   ILE   262      -5.343 -21.401  -0.113  1.00 10.00      B   
ATOM   3076  N   LEU   263      -6.806 -22.931  -0.868  1.00 10.00      B   
ATOM   3077  HN  LEU   263      -7.725 -23.109  -1.164  1.00 10.00      B   
ATOM   3078  CA  LEU   263      -5.849 -24.029  -0.838  1.00 10.00      B   
ATOM   3079  CB  LEU   263      -6.531 -25.328  -1.293  1.00 10.00      B   
ATOM   3080  CG  LEU   263      -5.621 -26.523  -1.601  1.00 10.00      B   
ATOM   3081  CD1 LEU   263      -5.101 -27.160  -0.322  1.00 10.00      B   
ATOM   3082  CD2 LEU   263      -6.354 -27.548  -2.451  1.00 10.00      B   
ATOM   3083  C   LEU   263      -4.669 -23.715  -1.749  1.00 10.00      B   
ATOM   3084  O   LEU   263      -3.509 -23.902  -1.379  1.00 10.00      B   
ATOM   3085  N   LEU   264      -4.984 -23.200  -2.927  1.00 10.00      B   
ATOM   3086  HN  LEU   264      -5.929 -23.044  -3.137  1.00 10.00      B   
ATOM   3087  CA  LEU   264      -3.976 -22.857  -3.915  1.00 10.00      B   
ATOM   3088  CB  LEU   264      -4.640 -22.582  -5.265  1.00 10.00      B   
ATOM   3089  CG  LEU   264      -5.603 -23.658  -5.773  1.00 10.00      B   
ATOM   3090  CD1 LEU   264      -6.476 -23.110  -6.889  1.00 10.00      B   
ATOM   3091  CD2 LEU   264      -4.838 -24.888  -6.241  1.00 10.00      B   
ATOM   3092  C   LEU   264      -3.149 -21.648  -3.485  1.00 10.00      B   
ATOM   3093  O   LEU   264      -1.920 -21.686  -3.523  1.00 10.00      B   
ATOM   3094  N   ILE   265      -3.824 -20.586  -3.059  1.00 10.00      B   
ATOM   3095  HN  ILE   265      -4.808 -20.623  -3.018  1.00 10.00      B   
ATOM   3096  CA  ILE   265      -3.140 -19.362  -2.653  1.00 10.00      B   
ATOM   3097  CB  ILE   265      -4.096 -18.151  -2.518  1.00 10.00      B   
ATOM   3098  CG1 ILE   265      -3.315 -16.833  -2.575  1.00 10.00      B   
ATOM   3099  CG2 ILE   265      -4.931 -18.230  -1.248  1.00 10.00      B   
ATOM   3100  CD1 ILE   265      -2.614 -16.590  -3.896  1.00 10.00      B   
ATOM   3101  C   ILE   265      -2.274 -19.536  -1.401  1.00 10.00      B   
ATOM   3102  O   ILE   265      -1.168 -19.004  -1.336  1.00 10.00      B   
ATOM   3103  N   SER   266      -2.756 -20.294  -0.420  1.00 10.00      B   
ATOM   3104  HN  SER   266      -3.638 -20.715  -0.520  1.00 10.00      B   
ATOM   3105  CA  SER   266      -1.994 -20.508   0.802  1.00 10.00      B   
ATOM   3106  CB  SER   266      -2.843 -21.204   1.864  1.00 10.00      B   
ATOM   3107  OG  SER   266      -4.056 -20.502   2.078  1.00 10.00      B   
ATOM   3108  HG  SER   266      -4.711 -20.795   1.430  1.00 10.00      B   
ATOM   3109  C   SER   266      -0.720 -21.295   0.514  1.00 10.00      B   
ATOM   3110  O   SER   266       0.337 -21.017   1.081  1.00 10.00      B   
ATOM   3111  N   LEU   267      -0.820 -22.265  -0.388  1.00 10.00      B   
ATOM   3112  HN  LEU   267      -1.687 -22.443  -0.812  1.00 10.00      B   
ATOM   3113  CA  LEU   267       0.330 -23.068  -0.764  1.00 10.00      B   
ATOM   3114  CB  LEU   267      -0.107 -24.308  -1.547  1.00 10.00      B   
ATOM   3115  CG  LEU   267      -0.719 -25.443  -0.724  1.00 10.00      B   
ATOM   3116  CD1 LEU   267      -1.341 -26.488  -1.637  1.00 10.00      B   
ATOM   3117  CD2 LEU   267       0.329 -26.074   0.179  1.00 10.00      B   
ATOM   3118  C   LEU   267       1.297 -22.226  -1.589  1.00 10.00      B   
ATOM   3119  O   LEU   267       2.513 -22.393  -1.502  1.00 10.00      B   
ATOM   3120  N   ALA   268       0.740 -21.307  -2.376  1.00 10.00      B   
ATOM   3121  HN  ALA   268      -0.239 -21.227  -2.396  1.00 10.00      B   
ATOM   3122  CA  ALA   268       1.540 -20.422  -3.212  1.00 10.00      B   
ATOM   3123  CB  ALA   268       0.653 -19.650  -4.182  1.00 10.00      B   
ATOM   3124  C   ALA   268       2.353 -19.462  -2.348  1.00 10.00      B   
ATOM   3125  O   ALA   268       3.541 -19.253  -2.587  1.00 10.00      B   
ATOM   3126  N   SER   269       1.704 -18.883  -1.342  1.00 10.00      B   
ATOM   3127  HN  SER   269       0.748 -19.078  -1.210  1.00 10.00      B   
ATOM   3128  CA  SER   269       2.372 -17.958  -0.436  1.00 10.00      B   
ATOM   3129  CB  SER   269       1.361 -17.320   0.520  1.00 10.00      B   
ATOM   3130  OG  SER   269       0.317 -16.674  -0.195  1.00 10.00      B   
ATOM   3131  HG  SER   269       0.574 -16.583  -1.122  1.00 10.00      B   
ATOM   3132  C   SER   269       3.468 -18.678   0.346  1.00 10.00      B   
ATOM   3133  O   SER   269       4.515 -18.101   0.647  1.00 10.00      B   
ATOM   3134  N   LEU   270       3.221 -19.948   0.662  1.00 10.00      B   
ATOM   3135  HN  LEU   270       2.363 -20.346   0.399  1.00 10.00      B   
ATOM   3136  CA  LEU   270       4.184 -20.762   1.393  1.00 10.00      B   
ATOM   3137  CB  LEU   270       3.584 -22.134   1.710  1.00 10.00      B   
ATOM   3138  CG  LEU   270       4.448 -23.073   2.556  1.00 10.00      B   
ATOM   3139  CD1 LEU   270       4.352 -22.713   4.029  1.00 10.00      B   
ATOM   3140  CD2 LEU   270       4.054 -24.522   2.323  1.00 10.00      B   
ATOM   3141  C   LEU   270       5.463 -20.930   0.579  1.00 10.00      B   
ATOM   3142  O   LEU   270       6.562 -20.644   1.061  1.00 10.00      B   
ATOM   3143  N   VAL   271       5.305 -21.378  -0.665  1.00 10.00      B   
ATOM   3144  HN  VAL   271       4.399 -21.575  -0.988  1.00 10.00      B   
ATOM   3145  CA  VAL   271       6.440 -21.581  -1.562  1.00 10.00      B   
ATOM   3146  CB  VAL   271       6.001 -22.196  -2.909  1.00 10.00      B   
ATOM   3147  CG1 VAL   271       7.193 -22.379  -3.838  1.00 10.00      B   
ATOM   3148  CG2 VAL   271       5.306 -23.529  -2.678  1.00 10.00      B   
ATOM   3149  C   VAL   271       7.167 -20.260  -1.806  1.00 10.00      B   
ATOM   3150  O   VAL   271       8.399 -20.202  -1.786  1.00 10.00      B   
ATOM   3151  N   GLY   272       6.392 -19.199  -2.006  1.00 10.00      B   
ATOM   3152  HN  GLY   272       5.416 -19.315  -2.011  1.00 10.00      B   
ATOM   3153  CA  GLY   272       6.962 -17.886  -2.237  1.00 10.00      B   
ATOM   3154  C   GLY   272       7.834 -17.435  -1.087  1.00 10.00      B   
ATOM   3155  O   GLY   272       8.908 -16.873  -1.296  1.00 10.00      B   
ATOM   3156  N   ALA   273       7.377 -17.694   0.131  1.00 10.00      B   
ATOM   3157  HN  ALA   273       6.507 -18.141   0.229  1.00 10.00      B   
ATOM   3158  CA  ALA   273       8.124 -17.324   1.326  1.00 10.00      B   
ATOM   3159  CB  ALA   273       7.321 -17.643   2.577  1.00 10.00      B   
ATOM   3160  C   ALA   273       9.472 -18.038   1.360  1.00 10.00      B   
ATOM   3161  O   ALA   273      10.473 -17.480   1.811  1.00 10.00      B   
ATOM   3162  N   ILE   274       9.488 -19.275   0.878  1.00 10.00      B   
ATOM   3163  HN  ILE   274       8.652 -19.664   0.540  1.00 10.00      B   
ATOM   3164  CA  ILE   274      10.710 -20.070   0.836  1.00 10.00      B   
ATOM   3165  CB  ILE   274      10.414 -21.556   0.522  1.00 10.00      B   
ATOM   3166  CG1 ILE   274       9.417 -22.126   1.536  1.00 10.00      B   
ATOM   3167  CG2 ILE   274      11.699 -22.377   0.526  1.00 10.00      B   
ATOM   3168  CD1 ILE   274       8.813 -23.452   1.121  1.00 10.00      B   
ATOM   3169  C   ILE   274      11.664 -19.506  -0.217  1.00 10.00      B   
ATOM   3170  O   ILE   274      12.845 -19.288   0.052  1.00 10.00      B   
ATOM   3171  N   LEU   275      11.129 -19.248  -1.406  1.00 10.00      B   
ATOM   3172  HN  LEU   275      10.172 -19.426  -1.546  1.00 10.00      B   
ATOM   3173  CA  LEU   275      11.913 -18.710  -2.514  1.00 10.00      B   
ATOM   3174  CB  LEU   275      11.035 -18.569  -3.759  1.00 10.00      B   
ATOM   3175  CG  LEU   275      10.542 -19.869  -4.397  1.00 10.00      B   
ATOM   3176  CD1 LEU   275       9.483 -19.579  -5.449  1.00 10.00      B   
ATOM   3177  CD2 LEU   275      11.705 -20.634  -5.010  1.00 10.00      B   
ATOM   3178  C   LEU   275      12.520 -17.354  -2.158  1.00 10.00      B   
ATOM   3179  O   LEU   275      13.684 -17.076  -2.469  1.00 10.00      B   
ATOM   3180  N   ASN   276      11.731 -16.530  -1.477  1.00 10.00      B   
ATOM   3181  HN  ASN   276      10.819 -16.829  -1.252  1.00 10.00      B   
ATOM   3182  CA  ASN   276      12.158 -15.188  -1.071  1.00 10.00      B   
ATOM   3183  CB  ASN   276      10.973 -14.385  -0.523  1.00 10.00      B   
ATOM   3184  CG  ASN   276      10.056 -13.876  -1.620  1.00 10.00      B   
ATOM   3185  OD1 ASN   276      10.490 -13.633  -2.738  1.00 10.00      B   
ATOM   3186  ND2 ASN   276       8.780 -13.709  -1.305  1.00 10.00      B   
ATOM   3187 HD21 ASN   276       8.497 -13.922  -0.390  1.00 10.00      B   
ATOM   3188 HD22 ASN   276       8.173 -13.379  -1.998  1.00 10.00      B   
ATOM   3189  C   ASN   276      13.291 -15.217  -0.046  1.00 10.00      B   
ATOM   3190  O   ASN   276      13.911 -14.191   0.240  1.00 10.00      B   
ATOM   3191  N   THR   277      13.565 -16.391   0.503  1.00 10.00      B   
ATOM   3192  HN  THR   277      13.050 -17.183   0.231  1.00 10.00      B   
ATOM   3193  CA  THR   277      14.622 -16.540   1.490  1.00 10.00      B   
ATOM   3194  CB  THR   277      14.125 -17.348   2.706  1.00 10.00      B   
ATOM   3195  OG1 THR   277      12.781 -16.946   3.008  1.00 10.00      B   
ATOM   3196  HG1 THR   277      12.206 -17.165   2.261  1.00 10.00      B   
ATOM   3197  CG2 THR   277      14.997 -17.079   3.926  1.00 10.00      B   
ATOM   3198  C   THR   277      15.849 -17.216   0.866  1.00 10.00      B   
ATOM   3199  O   THR   277      16.741 -17.705   1.570  1.00 10.00      B   
ATOM   3200  N   TRP   278      15.898 -17.232  -0.461  1.00 10.00      B   
ATOM   3201  HN  TRP   278      15.164 -16.827  -0.977  1.00 10.00      B   
ATOM   3202  CA  TRP   278      17.014 -17.845  -1.163  1.00 10.00      B   
ATOM   3203  CB  TRP   278      16.689 -19.281  -1.581  1.00 10.00      B   
ATOM   3204  CG  TRP   278      17.882 -20.040  -2.085  1.00 10.00      B   
ATOM   3205  CD1 TRP   278      18.030 -20.609  -3.316  1.00 10.00      B   
ATOM   3206  CD2 TRP   278      19.100 -20.304  -1.376  1.00 10.00      B   
ATOM   3207  NE1 TRP   278      19.256 -21.217  -3.416  1.00 10.00      B   
ATOM   3208  HE1 TRP   278      19.592 -21.701  -4.203  1.00 10.00      B   
ATOM   3209  CE2 TRP   278      19.933 -21.045  -2.239  1.00 10.00      B   
ATOM   3210  CE3 TRP   278      19.566 -19.990  -0.098  1.00 10.00      B   
ATOM   3211  CZ2 TRP   278      21.205 -21.474  -1.862  1.00 10.00      B   
ATOM   3212  CZ3 TRP   278      20.827 -20.415   0.273  1.00 10.00      B   
ATOM   3213  CH2 TRP   278      21.632 -21.149  -0.603  1.00 10.00      B   
ATOM   3214  C   TRP   278      17.493 -17.026  -2.361  1.00 10.00      B   
ATOM   3215  O   TRP   278      18.612 -16.511  -2.353  1.00 10.00      B   
ATOM   3216  N   ASN   279      16.650 -16.880  -3.375  1.00 10.00      B   
ATOM   3217  HN  ASN   279      15.740 -17.244  -3.307  1.00 10.00      B   
ATOM   3218  CA  ASN   279      17.047 -16.159  -4.582  1.00 10.00      B   
ATOM   3219  CB  ASN   279      16.729 -16.932  -5.877  1.00 10.00      B   
ATOM   3220  CG  ASN   279      15.327 -17.517  -5.936  1.00 10.00      B   
ATOM   3221  OD1 ASN   279      14.377 -16.959  -5.392  1.00 10.00      B   
ATOM   3222  ND2 ASN   279      15.188 -18.652  -6.604  1.00 10.00      B   
ATOM   3223 HD21 ASN   279      15.984 -19.048  -7.018  1.00 10.00      B   
ATOM   3224 HD22 ASN   279      14.294 -19.049  -6.660  1.00 10.00      B   
ATOM   3225  C   ASN   279      16.587 -14.702  -4.638  1.00 10.00      B   
ATOM   3226  O   ASN   279      17.249 -13.817  -4.092  1.00 10.00      B   
ATOM   3227  N   ARG   280      15.457 -14.447  -5.286  1.00 10.00      B   
ATOM   3228  HN  ARG   280      14.930 -15.195  -5.643  1.00 10.00      B   
ATOM   3229  CA  ARG   280      14.956 -13.088  -5.435  1.00 10.00      B   
ATOM   3230  CB  ARG   280      15.041 -12.637  -6.899  1.00 10.00      B   
ATOM   3231  CG  ARG   280      16.453 -12.441  -7.422  1.00 10.00      B   
ATOM   3232  CD  ARG   280      16.457 -11.701  -8.751  1.00 10.00      B   
ATOM   3233  NE  ARG   280      15.890 -12.500  -9.841  1.00 10.00      B   
ATOM   3234  HE  ARG   280      16.156 -13.447  -9.891  1.00 10.00      B   
ATOM   3235  CZ  ARG   280      15.053 -12.019 -10.764  1.00 10.00      B   
ATOM   3236  NH1 ARG   280      14.681 -10.745 -10.732  1.00 10.00      B   
ATOM   3237 HH11 ARG   280      14.030 -10.371 -11.454  1.00 10.00      B   
ATOM   3238 HH12 ARG   280      15.037 -10.113  -9.985  1.00 10.00      B   
ATOM   3239  NH2 ARG   280      14.595 -12.813 -11.728  1.00 10.00      B   
ATOM   3240 HH21 ARG   280      13.939 -12.441 -12.454  1.00 10.00      B   
ATOM   3241 HH22 ARG   280      14.888 -13.814 -11.769  1.00 10.00      B   
ATOM   3242  C   ARG   280      13.519 -12.964  -4.960  1.00 10.00      B   
ATOM   3243  O   ARG   280      12.807 -13.957  -4.844  1.00 10.00      B   
ATOM   3244  N   PHE   281      13.103 -11.733  -4.700  1.00 10.00      B   
ATOM   3245  HN  PHE   281      13.738 -10.987  -4.786  1.00 10.00      B   
ATOM   3246  CA  PHE   281      11.742 -11.456  -4.259  1.00 10.00      B   
ATOM   3247  CB  PHE   281      11.732 -10.249  -3.314  1.00 10.00      B   
ATOM   3248  CG  PHE   281      12.292 -10.510  -1.943  1.00 10.00      B   
ATOM   3249  CD1 PHE   281      13.658 -10.622  -1.743  1.00 10.00      B   
ATOM   3250  CD2 PHE   281      11.450 -10.626  -0.851  1.00 10.00      B   
ATOM   3251  CE1 PHE   281      14.173 -10.851  -0.481  1.00 10.00      B   
ATOM   3252  CE2 PHE   281      11.957 -10.856   0.415  1.00 10.00      B   
ATOM   3253  CZ  PHE   281      13.321 -10.967   0.600  1.00 10.00      B   
ATOM   3254  C   PHE   281      10.847 -11.160  -5.458  1.00 10.00      B   
ATOM   3255  O   PHE   281       9.624 -11.167  -5.352  1.00 10.00      B   
ATOM   3256  N   SER   282      11.474 -10.916  -6.599  1.00 10.00      B   
ATOM   3257  HN  SER   282      12.453 -10.948  -6.619  1.00 10.00      B   
ATOM   3258  CA  SER   282      10.760 -10.584  -7.824  1.00 10.00      B   
ATOM   3259  CB  SER   282      11.755 -10.053  -8.855  1.00 10.00      B   
ATOM   3260  OG  SER   282      13.022  -9.813  -8.252  1.00 10.00      B   
ATOM   3261  HG  SER   282      13.304  -8.913  -8.455  1.00 10.00      B   
ATOM   3262  C   SER   282       9.976 -11.763  -8.403  1.00 10.00      B   
ATOM   3263  O   SER   282       8.944 -11.565  -9.041  1.00 10.00      B   
ATOM   3264  N   ILE   283      10.451 -12.981  -8.167  1.00 10.00      B   
ATOM   3265  HN  ILE   283      11.249 -13.084  -7.611  1.00 10.00      B   
ATOM   3266  CA  ILE   283       9.794 -14.175  -8.703  1.00 10.00      B   
ATOM   3267  CB  ILE   283      10.621 -15.462  -8.492  1.00 10.00      B   
ATOM   3268  CG1 ILE   283      11.989 -15.316  -9.167  1.00 10.00      B   
ATOM   3269  CG2 ILE   283       9.881 -16.675  -9.042  1.00 10.00      B   
ATOM   3270  CD1 ILE   283      12.950 -16.450  -8.876  1.00 10.00      B   
ATOM   3271  C   ILE   283       8.346 -14.353  -8.216  1.00 10.00      B   
ATOM   3272  O   ILE   283       7.422 -14.372  -9.031  1.00 10.00      B   
ATOM   3273  N   PRO   284       8.115 -14.477  -6.890  1.00 10.00      B   
ATOM   3274  CA  PRO   284       6.761 -14.656  -6.340  1.00 10.00      B   
ATOM   3275  CB  PRO   284       6.989 -14.795  -4.829  1.00 10.00      B   
ATOM   3276  CG  PRO   284       8.424 -15.168  -4.696  1.00 10.00      B   
ATOM   3277  CD  PRO   284       9.129 -14.470  -5.823  1.00 10.00      B   
ATOM   3278  C   PRO   284       5.854 -13.461  -6.632  1.00 10.00      B   
ATOM   3279  O   PRO   284       4.629 -13.577  -6.619  1.00 10.00      B   
ATOM   3280  N   ALA   285       6.465 -12.316  -6.912  1.00 10.00      B   
ATOM   3281  HN  ALA   285       7.445 -12.290  -6.921  1.00 10.00      B   
ATOM   3282  CA  ALA   285       5.717 -11.098  -7.210  1.00 10.00      B   
ATOM   3283  CB  ALA   285       6.639  -9.891  -7.196  1.00 10.00      B   
ATOM   3284  C   ALA   285       5.007 -11.202  -8.556  1.00 10.00      B   
ATOM   3285  O   ALA   285       4.063 -10.456  -8.830  1.00 10.00      B   
ATOM   3286  N   PHE   286       5.454 -12.135  -9.388  1.00 10.00      B   
ATOM   3287  HN  PHE   286       6.206 -12.705  -9.114  1.00 10.00      B   
ATOM   3288  CA  PHE   286       4.859 -12.334 -10.701  1.00 10.00      B   
ATOM   3289  CB  PHE   286       5.872 -12.933 -11.680  1.00 10.00      B   
ATOM   3290  CG  PHE   286       7.027 -12.023 -12.003  1.00 10.00      B   
ATOM   3291  CD1 PHE   286       8.327 -12.502 -11.999  1.00 10.00      B   
ATOM   3292  CD2 PHE   286       6.813 -10.687 -12.299  1.00 10.00      B   
ATOM   3293  CE1 PHE   286       9.390 -11.668 -12.295  1.00 10.00      B   
ATOM   3294  CE2 PHE   286       7.871  -9.848 -12.597  1.00 10.00      B   
ATOM   3295  CZ  PHE   286       9.161 -10.338 -12.590  1.00 10.00      B   
ATOM   3296  C   PHE   286       3.608 -13.206 -10.625  1.00 10.00      B   
ATOM   3297  O   PHE   286       2.901 -13.375 -11.621  1.00 10.00      B   
ATOM   3298  N   ALA   287       3.322 -13.730  -9.439  1.00 10.00      B   
ATOM   3299  HN  ALA   287       3.909 -13.537  -8.677  1.00 10.00      B   
ATOM   3300  CA  ALA   287       2.154 -14.585  -9.239  1.00 10.00      B   
ATOM   3301  CB  ALA   287       2.224 -15.334  -7.912  1.00 10.00      B   
ATOM   3302  C   ALA   287       0.824 -13.831  -9.402  1.00 10.00      B   
ATOM   3303  O   ALA   287      -0.009 -14.237 -10.208  1.00 10.00      B   
ATOM   3304  N   PRO   288       0.600 -12.717  -8.658  1.00 10.00      B   
ATOM   3305  CA  PRO   288      -0.650 -11.941  -8.749  1.00 10.00      B   
ATOM   3306  CB  PRO   288      -0.372 -10.706  -7.889  1.00 10.00      B   
ATOM   3307  CG  PRO   288       0.658 -11.157  -6.916  1.00 10.00      B   
ATOM   3308  CD  PRO   288       1.522 -12.134  -7.660  1.00 10.00      B   
ATOM   3309  C   PRO   288      -0.996 -11.515 -10.178  1.00 10.00      B   
ATOM   3310  O   PRO   288      -2.173 -11.391 -10.530  1.00 10.00      B   
ATOM   3311  N   THR   289       0.025 -11.297 -10.998  1.00 10.00      B   
ATOM   3312  HN  THR   289       0.940 -11.408 -10.662  1.00 10.00      B   
ATOM   3313  CA  THR   289      -0.173 -10.891 -12.384  1.00 10.00      B   
ATOM   3314  CB  THR   289       1.176 -10.592 -13.060  1.00 10.00      B   
ATOM   3315  OG1 THR   289       2.230 -10.824 -12.116  1.00 10.00      B   
ATOM   3316  HG1 THR   289       2.535 -11.742 -12.201  1.00 10.00      B   
ATOM   3317  CG2 THR   289       1.230  -9.146 -13.526  1.00 10.00      B   
ATOM   3318  C   THR   289      -0.905 -11.974 -13.177  1.00 10.00      B   
ATOM   3319  O   THR   289      -1.685 -11.673 -14.081  1.00 10.00      B   
ATOM   3320  N   LEU   290      -0.670 -13.231 -12.815  1.00 10.00      B   
ATOM   3321  HN  LEU   290      -0.063 -13.409 -12.062  1.00 10.00      B   
ATOM   3322  CA  LEU   290      -1.301 -14.356 -13.495  1.00 10.00      B   
ATOM   3323  CB  LEU   290      -0.698 -15.679 -13.019  1.00 10.00      B   
ATOM   3324  CG  LEU   290       0.813 -15.832 -13.207  1.00 10.00      B   
ATOM   3325  CD1 LEU   290       1.327 -17.050 -12.460  1.00 10.00      B   
ATOM   3326  CD2 LEU   290       1.167 -15.919 -14.684  1.00 10.00      B   
ATOM   3327  C   LEU   290      -2.804 -14.344 -13.260  1.00 10.00      B   
ATOM   3328  O   LEU   290      -3.586 -14.701 -14.142  1.00 10.00      B   
ATOM   3329  N   LEU   291      -3.204 -13.915 -12.070  1.00 10.00      B   
ATOM   3330  HN  LEU   291      -2.530 -13.635 -11.412  1.00 10.00      B   
ATOM   3331  CA  LEU   291      -4.615 -13.845 -11.722  1.00 10.00      B   
ATOM   3332  CB  LEU   291      -4.784 -13.542 -10.234  1.00 10.00      B   
ATOM   3333  CG  LEU   291      -6.216 -13.578  -9.697  1.00 10.00      B   
ATOM   3334  CD1 LEU   291      -6.760 -14.997  -9.715  1.00 10.00      B   
ATOM   3335  CD2 LEU   291      -6.279 -12.991  -8.298  1.00 10.00      B   
ATOM   3336  C   LEU   291      -5.306 -12.777 -12.562  1.00 10.00      B   
ATOM   3337  O   LEU   291      -6.450 -12.947 -12.989  1.00 10.00      B   
ATOM   3338  N   ASN   292      -4.593 -11.686 -12.814  1.00 10.00      B   
ATOM   3339  HN  ASN   292      -3.685 -11.616 -12.450  1.00 10.00      B   
ATOM   3340  CA  ASN   292      -5.128 -10.591 -13.615  1.00 10.00      B   
ATOM   3341  CB  ASN   292      -4.192  -9.377 -13.598  1.00 10.00      B   
ATOM   3342  CG  ASN   292      -4.238  -8.624 -12.285  1.00 10.00      B   
ATOM   3343  OD1 ASN   292      -5.254  -8.632 -11.592  1.00 10.00      B   
ATOM   3344  ND2 ASN   292      -3.141  -7.971 -11.933  1.00 10.00      B   
ATOM   3345 HD21 ASN   292      -2.366  -8.007 -12.531  1.00 10.00      B   
ATOM   3346 HD22 ASN   292      -3.151  -7.473 -11.088  1.00 10.00      B   
ATOM   3347  C   ASN   292      -5.382 -11.047 -15.044  1.00 10.00      B   
ATOM   3348  O   ASN   292      -6.460 -10.813 -15.591  1.00 10.00      B   
ATOM   3349  N   ILE   293      -4.392 -11.718 -15.631  1.00 10.00      B   
ATOM   3350  HN  ILE   293      -3.563 -11.877 -15.129  1.00 10.00      B   
ATOM   3351  CA  ILE   293      -4.503 -12.221 -17.000  1.00 10.00      B   
ATOM   3352  CB  ILE   293      -3.185 -12.873 -17.478  1.00 10.00      B   
ATOM   3353  CG1 ILE   293      -2.013 -11.901 -17.310  1.00 10.00      B   
ATOM   3354  CG2 ILE   293      -3.299 -13.328 -18.927  1.00 10.00      B   
ATOM   3355  CD1 ILE   293      -0.650 -12.543 -17.469  1.00 10.00      B   
ATOM   3356  C   ILE   293      -5.636 -13.241 -17.106  1.00 10.00      B   
ATOM   3357  O   ILE   293      -6.436 -13.205 -18.046  1.00 10.00      B   
ATOM   3358  N   SER   294      -5.706 -14.134 -16.123  1.00 10.00      B   
ATOM   3359  HN  SER   294      -5.042 -14.098 -15.402  1.00 10.00      B   
ATOM   3360  CA  SER   294      -6.732 -15.166 -16.085  1.00 10.00      B   
ATOM   3361  CB  SER   294      -6.558 -16.029 -14.827  1.00 10.00      B   
ATOM   3362  OG  SER   294      -7.245 -17.264 -14.938  1.00 10.00      B   
ATOM   3363  HG  SER   294      -7.847 -17.364 -14.189  1.00 10.00      B   
ATOM   3364  C   SER   294      -8.126 -14.541 -16.115  1.00 10.00      B   
ATOM   3365  O   SER   294      -8.974 -14.931 -16.920  1.00 10.00      B   
ATOM   3366  N   MET   295      -8.340 -13.549 -15.256  1.00 10.00      B   
ATOM   3367  HN  MET   295      -7.611 -13.270 -14.659  1.00 10.00      B   
ATOM   3368  CA  MET   295      -9.626 -12.866 -15.172  1.00 10.00      B   
ATOM   3369  CB  MET   295      -9.611 -11.815 -14.058  1.00 10.00      B   
ATOM   3370  CG  MET   295      -9.739 -12.387 -12.655  1.00 10.00      B   
ATOM   3371  SD  MET   295     -11.408 -12.958 -12.282  1.00 10.00      B   
ATOM   3372  CE  MET   295     -12.317 -11.415 -12.308  1.00 10.00      B   
ATOM   3373  C   MET   295     -10.012 -12.215 -16.497  1.00 10.00      B   
ATOM   3374  O   MET   295     -11.129 -12.392 -16.979  1.00 10.00      B   
ATOM   3375  N   ILE   296      -9.077 -11.475 -17.088  1.00 10.00      B   
ATOM   3376  HN  ILE   296      -8.195 -11.390 -16.664  1.00 10.00      B   
ATOM   3377  CA  ILE   296      -9.326 -10.789 -18.356  1.00 10.00      B   
ATOM   3378  CB  ILE   296      -8.128  -9.903 -18.775  1.00 10.00      B   
ATOM   3379  CG1 ILE   296      -7.821  -8.869 -17.687  1.00 10.00      B   
ATOM   3380  CG2 ILE   296      -8.404  -9.208 -20.104  1.00 10.00      B   
ATOM   3381  CD1 ILE   296      -6.534  -8.101 -17.910  1.00 10.00      B   
ATOM   3382  C   ILE   296      -9.641 -11.782 -19.477  1.00 10.00      B   
ATOM   3383  O   ILE   296     -10.608 -11.605 -20.220  1.00 10.00      B   
ATOM   3384  N   GLY   297      -8.832 -12.833 -19.580  1.00 10.00      B   
ATOM   3385  HN  GLY   297      -8.086 -12.930 -18.944  1.00 10.00      B   
ATOM   3386  CA  GLY   297      -9.030 -13.833 -20.615  1.00 10.00      B   
ATOM   3387  C   GLY   297     -10.374 -14.531 -20.520  1.00 10.00      B   
ATOM   3388  O   GLY   297     -11.084 -14.670 -21.520  1.00 10.00      B   
ATOM   3389  N   PHE   298     -10.737 -14.956 -19.319  1.00 10.00      B   
ATOM   3390  HN  PHE   298     -10.143 -14.797 -18.551  1.00 10.00      B   
ATOM   3391  CA  PHE   298     -12.000 -15.651 -19.114  1.00 10.00      B   
ATOM   3392  CB  PHE   298     -12.041 -16.335 -17.750  1.00 10.00      B   
ATOM   3393  CG  PHE   298     -11.351 -17.669 -17.724  1.00 10.00      B   
ATOM   3394  CD1 PHE   298      -9.975 -17.753 -17.616  1.00 10.00      B   
ATOM   3395  CD2 PHE   298     -12.081 -18.841 -17.810  1.00 10.00      B   
ATOM   3396  CE1 PHE   298      -9.337 -18.978 -17.594  1.00 10.00      B   
ATOM   3397  CE2 PHE   298     -11.450 -20.072 -17.789  1.00 10.00      B   
ATOM   3398  CZ  PHE   298     -10.076 -20.141 -17.681  1.00 10.00      B   
ATOM   3399  C   PHE   298     -13.198 -14.724 -19.294  1.00 10.00      B   
ATOM   3400  O   PHE   298     -14.224 -15.123 -19.841  1.00 10.00      B   
ATOM   3401  N   ALA   299     -13.059 -13.482 -18.861  1.00 10.00      B   
ATOM   3402  HN  ALA   299     -12.213 -13.209 -18.441  1.00 10.00      B   
ATOM   3403  CA  ALA   299     -14.140 -12.513 -18.984  1.00 10.00      B   
ATOM   3404  CB  ALA   299     -13.840 -11.266 -18.164  1.00 10.00      B   
ATOM   3405  C   ALA   299     -14.394 -12.150 -20.447  1.00 10.00      B   
ATOM   3406  O   ALA   299     -15.469 -11.665 -20.800  1.00 10.00      B   
ATOM   3407  N   LEU   300     -13.412 -12.406 -21.297  1.00 10.00      B   
ATOM   3408  HN  LEU   300     -12.582 -12.808 -20.964  1.00 10.00      B   
ATOM   3409  CA  LEU   300     -13.531 -12.089 -22.711  1.00 10.00      B   
ATOM   3410  CB  LEU   300     -12.219 -11.489 -23.226  1.00 10.00      B   
ATOM   3411  CG  LEU   300     -12.144 -11.163 -24.721  1.00 10.00      B   
ATOM   3412  CD1 LEU   300     -13.169 -10.105 -25.100  1.00 10.00      B   
ATOM   3413  CD2 LEU   300     -10.742 -10.706 -25.095  1.00 10.00      B   
ATOM   3414  C   LEU   300     -13.928 -13.296 -23.561  1.00 10.00      B   
ATOM   3415  O   LEU   300     -14.789 -13.186 -24.432  1.00 10.00      B   
ATOM   3416  N   PHE   301     -13.319 -14.448 -23.303  1.00 10.00      B   
ATOM   3417  HN  PHE   301     -12.666 -14.498 -22.570  1.00 10.00      B   
ATOM   3418  CA  PHE   301     -13.596 -15.638 -24.106  1.00 10.00      B   
ATOM   3419  CB  PHE   301     -12.293 -16.331 -24.512  1.00 10.00      B   
ATOM   3420  CG  PHE   301     -11.381 -15.476 -25.344  1.00 10.00      B   
ATOM   3421  CD1 PHE   301     -10.127 -15.123 -24.878  1.00 10.00      B   
ATOM   3422  CD2 PHE   301     -11.782 -15.023 -26.593  1.00 10.00      B   
ATOM   3423  CE1 PHE   301      -9.286 -14.334 -25.638  1.00 10.00      B   
ATOM   3424  CE2 PHE   301     -10.945 -14.235 -27.358  1.00 10.00      B   
ATOM   3425  CZ  PHE   301      -9.696 -13.891 -26.882  1.00 10.00      B   
ATOM   3426  C   PHE   301     -14.549 -16.646 -23.460  1.00 10.00      B   
ATOM   3427  O   PHE   301     -15.151 -17.454 -24.160  1.00 10.00      B   
ATOM   3428  N   ALA   302     -14.697 -16.611 -22.145  1.00 10.00      B   
ATOM   3429  HN  ALA   302     -14.227 -15.931 -21.616  1.00 10.00      B   
ATOM   3430  CA  ALA   302     -15.569 -17.570 -21.475  1.00 10.00      B   
ATOM   3431  CB  ALA   302     -14.879 -18.182 -20.264  1.00 10.00      B   
ATOM   3432  C   ALA   302     -16.921 -16.973 -21.097  1.00 10.00      B   
ATOM   3433  O   ALA   302     -17.930 -17.678 -21.074  1.00 10.00      B   
ATOM   3434  N   ALA   303     -16.940 -15.675 -20.812  1.00 10.00      B   
ATOM   3435  HN  ALA   303     -16.101 -15.167 -20.858  1.00 10.00      B   
ATOM   3436  CA  ALA   303     -18.173 -14.984 -20.422  1.00 10.00      B   
ATOM   3437  CB  ALA   303     -17.936 -13.502 -20.172  1.00 10.00      B   
ATOM   3438  C   ALA   303     -19.349 -15.214 -21.384  1.00 10.00      B   
ATOM   3439  O   ALA   303     -20.433 -15.589 -20.938  1.00 10.00      B   
ATOM   3440  N   PRO   304     -19.169 -15.003 -22.710  1.00 10.00      B   
ATOM   3441  CA  PRO   304     -20.250 -15.197 -23.692  1.00 10.00      B   
ATOM   3442  CB  PRO   304     -19.641 -14.705 -25.015  1.00 10.00      B   
ATOM   3443  CG  PRO   304     -18.443 -13.911 -24.623  1.00 10.00      B   
ATOM   3444  CD  PRO   304     -17.933 -14.533 -23.360  1.00 10.00      B   
ATOM   3445  C   PRO   304     -20.691 -16.658 -23.832  1.00 10.00      B   
ATOM   3446  O   PRO   304     -21.682 -16.949 -24.505  1.00 10.00      B   
ATOM   3447  N   TYR   305     -19.966 -17.572 -23.202  1.00 10.00      B   
ATOM   3448  HN  TYR   305     -19.192 -17.288 -22.665  1.00 10.00      B   
ATOM   3449  CA  TYR   305     -20.301 -18.989 -23.280  1.00 10.00      B   
ATOM   3450  CB  TYR   305     -19.060 -19.828 -23.588  1.00 10.00      B   
ATOM   3451  CG  TYR   305     -18.533 -19.648 -24.993  1.00 10.00      B   
ATOM   3452  CD1 TYR   305     -17.684 -18.597 -25.308  1.00 10.00      B   
ATOM   3453  CD2 TYR   305     -18.885 -20.531 -26.007  1.00 10.00      B   
ATOM   3454  CE1 TYR   305     -17.199 -18.429 -26.589  1.00 10.00      B   
ATOM   3455  CE2 TYR   305     -18.405 -20.371 -27.292  1.00 10.00      B   
ATOM   3456  CZ  TYR   305     -17.562 -19.318 -27.579  1.00 10.00      B   
ATOM   3457  OH  TYR   305     -17.079 -19.149 -28.858  1.00 10.00      B   
ATOM   3458  HH  TYR   305     -16.115 -19.068 -28.828  1.00 10.00      B   
ATOM   3459  C   TYR   305     -20.975 -19.487 -22.006  1.00 10.00      B   
ATOM   3460  O   TYR   305     -21.774 -20.423 -22.044  1.00 10.00      B   
ATOM   3461  N   PHE   306     -20.655 -18.860 -20.884  1.00 10.00      B   
ATOM   3462  HN  PHE   306     -20.023 -18.112 -20.916  1.00 10.00      B   
ATOM   3463  CA  PHE   306     -21.228 -19.252 -19.603  1.00 10.00      B   
ATOM   3464  CB  PHE   306     -20.265 -18.935 -18.459  1.00 10.00      B   
ATOM   3465  CG  PHE   306     -19.237 -20.005 -18.212  1.00 10.00      B   
ATOM   3466  CD1 PHE   306     -18.160 -20.162 -19.066  1.00 10.00      B   
ATOM   3467  CD2 PHE   306     -19.350 -20.853 -17.122  1.00 10.00      B   
ATOM   3468  CE1 PHE   306     -17.215 -21.144 -18.841  1.00 10.00      B   
ATOM   3469  CE2 PHE   306     -18.408 -21.838 -16.891  1.00 10.00      B   
ATOM   3470  CZ  PHE   306     -17.339 -21.984 -17.753  1.00 10.00      B   
ATOM   3471  C   PHE   306     -22.576 -18.587 -19.361  1.00 10.00      B   
ATOM   3472  O   PHE   306     -22.841 -17.490 -19.857  1.00 10.00      B   
ATOM   3473  N   ASN   307     -23.423 -19.267 -18.600  1.00 10.00      B   
ATOM   3474  HN  ASN   307     -23.148 -20.143 -18.247  1.00 10.00      B   
ATOM   3475  CA  ASN   307     -24.750 -18.761 -18.267  1.00 10.00      B   
ATOM   3476  CB  ASN   307     -25.749 -19.103 -19.380  1.00 10.00      B   
ATOM   3477  CG  ASN   307     -26.973 -18.204 -19.385  1.00 10.00      B   
ATOM   3478  OD1 ASN   307     -27.420 -17.727 -18.343  1.00 10.00      B   
ATOM   3479  ND2 ASN   307     -27.519 -17.960 -20.566  1.00 10.00      B   
ATOM   3480 HD21 ASN   307     -27.106 -18.369 -21.360  1.00 10.00      B   
ATOM   3481 HD22 ASN   307     -28.310 -17.384 -20.602  1.00 10.00      B   
ATOM   3482  C   ASN   307     -25.210 -19.372 -16.944  1.00 10.00      B   
ATOM   3483  O   ASN   307     -25.472 -20.575 -16.869  1.00 10.00      B   
ATOM   3484  N   PRO   308     -25.297 -18.568 -15.871  1.00 10.00      B   
ATOM   3485  CA  PRO   308     -24.974 -17.132 -15.895  1.00 10.00      B   
ATOM   3486  CB  PRO   308     -25.337 -16.654 -14.480  1.00 10.00      B   
ATOM   3487  CG  PRO   308     -26.216 -17.721 -13.925  1.00 10.00      B   
ATOM   3488  CD  PRO   308     -25.737 -19.000 -14.538  1.00 10.00      B   
ATOM   3489  C   PRO   308     -23.490 -16.871 -16.174  1.00 10.00      B   
ATOM   3490  O   PRO   308     -22.619 -17.585 -15.671  1.00 10.00      B   
ATOM   3491  N   PRO   309     -23.193 -15.830 -16.976  1.00 10.00      B   
ATOM   3492  CA  PRO   309     -21.820 -15.459 -17.350  1.00 10.00      B   
ATOM   3493  CB  PRO   309     -21.993 -14.182 -18.185  1.00 10.00      B   
ATOM   3494  CG  PRO   309     -23.378 -13.711 -17.902  1.00 10.00      B   
ATOM   3495  CD  PRO   309     -24.182 -14.939 -17.598  1.00 10.00      B   
ATOM   3496  C   PRO   309     -20.917 -15.190 -16.145  1.00 10.00      B   
ATOM   3497  O   PRO   309     -19.694 -15.268 -16.251  1.00 10.00      B   
ATOM   3498  N   VAL   310     -21.524 -14.885 -15.000  1.00 10.00      B   
ATOM   3499  HN  VAL   310     -22.503 -14.836 -14.981  1.00 10.00      B   
ATOM   3500  CA  VAL   310     -20.772 -14.613 -13.777  1.00 10.00      B   
ATOM   3501  CB  VAL   310     -21.696 -14.171 -12.615  1.00 10.00      B   
ATOM   3502  CG1 VAL   310     -22.610 -15.300 -12.163  1.00 10.00      B   
ATOM   3503  CG2 VAL   310     -20.887 -13.620 -11.450  1.00 10.00      B   
ATOM   3504  C   VAL   310     -19.924 -15.823 -13.360  1.00 10.00      B   
ATOM   3505  O   VAL   310     -18.892 -15.675 -12.704  1.00 10.00      B   
ATOM   3506  N   LEU   311     -20.346 -17.014 -13.778  1.00 10.00      B   
ATOM   3507  HN  LEU   311     -21.159 -17.068 -14.322  1.00 10.00      B   
ATOM   3508  CA  LEU   311     -19.630 -18.242 -13.452  1.00 10.00      B   
ATOM   3509  CB  LEU   311     -20.423 -19.471 -13.903  1.00 10.00      B   
ATOM   3510  CG  LEU   311     -21.789 -19.685 -13.248  1.00 10.00      B   
ATOM   3511  CD1 LEU   311     -22.503 -20.867 -13.886  1.00 10.00      B   
ATOM   3512  CD2 LEU   311     -21.644 -19.889 -11.749  1.00 10.00      B   
ATOM   3513  C   LEU   311     -18.247 -18.255 -14.092  1.00 10.00      B   
ATOM   3514  O   LEU   311     -17.304 -18.836 -13.550  1.00 10.00      B   
ATOM   3515  N   ALA   312     -18.127 -17.591 -15.238  1.00 10.00      B   
ATOM   3516  HN  ALA   312     -18.911 -17.130 -15.608  1.00 10.00      B   
ATOM   3517  CA  ALA   312     -16.857 -17.521 -15.952  1.00 10.00      B   
ATOM   3518  CB  ALA   312     -17.050 -16.895 -17.323  1.00 10.00      B   
ATOM   3519  C   ALA   312     -15.835 -16.730 -15.147  1.00 10.00      B   
ATOM   3520  O   ALA   312     -14.646 -17.046 -15.155  1.00 10.00      B   
ATOM   3521  N   LEU   313     -16.313 -15.712 -14.441  1.00 10.00      B   
ATOM   3522  HN  LEU   313     -17.274 -15.521 -14.467  1.00 10.00      B   
ATOM   3523  CA  LEU   313     -15.449 -14.879 -13.619  1.00 10.00      B   
ATOM   3524  CB  LEU   313     -16.210 -13.651 -13.115  1.00 10.00      B   
ATOM   3525  CG  LEU   313     -16.823 -12.738 -14.182  1.00 10.00      B   
ATOM   3526  CD1 LEU   313     -17.692 -11.669 -13.533  1.00 10.00      B   
ATOM   3527  CD2 LEU   313     -15.736 -12.102 -15.035  1.00 10.00      B   
ATOM   3528  C   LEU   313     -14.925 -15.682 -12.435  1.00 10.00      B   
ATOM   3529  O   LEU   313     -13.760 -15.569 -12.061  1.00 10.00      B   
ATOM   3530  N   ALA   314     -15.798 -16.505 -11.863  1.00 10.00      B   
ATOM   3531  HN  ALA   314     -16.711 -16.551 -12.217  1.00 10.00      B   
ATOM   3532  CA  ALA   314     -15.436 -17.338 -10.724  1.00 10.00      B   
ATOM   3533  CB  ALA   314     -16.670 -18.014 -10.145  1.00 10.00      B   
ATOM   3534  C   ALA   314     -14.392 -18.375 -11.123  1.00 10.00      B   
ATOM   3535  O   ALA   314     -13.419 -18.601 -10.399  1.00 10.00      B   
ATOM   3536  N   TRP   315     -14.592 -18.987 -12.287  1.00 10.00      B   
ATOM   3537  HN  TRP   315     -15.386 -18.758 -12.817  1.00 10.00      B   
ATOM   3538  CA  TRP   315     -13.668 -19.995 -12.793  1.00 10.00      B   
ATOM   3539  CB  TRP   315     -14.235 -20.687 -14.036  1.00 10.00      B   
ATOM   3540  CG  TRP   315     -15.017 -21.928 -13.729  1.00 10.00      B   
ATOM   3541  CD1 TRP   315     -16.367 -22.097 -13.840  1.00 10.00      B   
ATOM   3542  CD2 TRP   315     -14.495 -23.176 -13.258  1.00 10.00      B   
ATOM   3543  NE1 TRP   315     -16.717 -23.372 -13.470  1.00 10.00      B   
ATOM   3544  HE1 TRP   315     -17.633 -23.736 -13.467  1.00 10.00      B   
ATOM   3545  CE2 TRP   315     -15.586 -24.055 -13.108  1.00 10.00      B   
ATOM   3546  CE3 TRP   315     -13.211 -23.637 -12.949  1.00 10.00      B   
ATOM   3547  CZ2 TRP   315     -15.433 -25.367 -12.664  1.00 10.00      B   
ATOM   3548  CZ3 TRP   315     -13.061 -24.938 -12.509  1.00 10.00      B   
ATOM   3549  CH2 TRP   315     -14.165 -25.789 -12.370  1.00 10.00      B   
ATOM   3550  C   TRP   315     -12.301 -19.392 -13.099  1.00 10.00      B   
ATOM   3551  O   TRP   315     -11.276 -20.063 -12.976  1.00 10.00      B   
ATOM   3552  N   ALA   316     -12.294 -18.122 -13.490  1.00 10.00      B   
ATOM   3553  HN  ALA   316     -13.146 -17.641 -13.570  1.00 10.00      B   
ATOM   3554  CA  ALA   316     -11.054 -17.424 -13.802  1.00 10.00      B   
ATOM   3555  CB  ALA   316     -11.352 -16.025 -14.318  1.00 10.00      B   
ATOM   3556  C   ALA   316     -10.167 -17.353 -12.567  1.00 10.00      B   
ATOM   3557  O   ALA   316      -8.941 -17.460 -12.657  1.00 10.00      B   
ATOM   3558  N   VAL   317     -10.802 -17.184 -11.413  1.00 10.00      B   
ATOM   3559  HN  VAL   317     -11.781 -17.109 -11.417  1.00 10.00      B   
ATOM   3560  CA  VAL   317     -10.093 -17.109 -10.145  1.00 10.00      B   
ATOM   3561  CB  VAL   317     -11.032 -16.664  -8.998  1.00 10.00      B   
ATOM   3562  CG1 VAL   317     -10.264 -16.492  -7.697  1.00 10.00      B   
ATOM   3563  CG2 VAL   317     -11.761 -15.377  -9.362  1.00 10.00      B   
ATOM   3564  C   VAL   317      -9.484 -18.467  -9.808  1.00 10.00      B   
ATOM   3565  O   VAL   317      -8.328 -18.553  -9.389  1.00 10.00      B   
ATOM   3566  N   THR   318     -10.263 -19.525 -10.018  1.00 10.00      B   
ATOM   3567  HN  THR   318     -11.175 -19.388 -10.366  1.00 10.00      B   
ATOM   3568  CA  THR   318      -9.808 -20.883  -9.742  1.00 10.00      B   
ATOM   3569  CB  THR   318     -10.928 -21.898 -10.031  1.00 10.00      B   
ATOM   3570  OG1 THR   318     -12.196 -21.284  -9.759  1.00 10.00      B   
ATOM   3571  HG1 THR   318     -12.129 -20.753  -8.958  1.00 10.00      B   
ATOM   3572  CG2 THR   318     -10.768 -23.133  -9.154  1.00 10.00      B   
ATOM   3573  C   THR   318      -8.592 -21.222 -10.595  1.00 10.00      B   
ATOM   3574  O   THR   318      -7.573 -21.695 -10.084  1.00 10.00      B   
ATOM   3575  N   VAL   319      -8.702 -20.963 -11.893  1.00 10.00      B   
ATOM   3576  HN  VAL   319      -9.547 -20.584 -12.235  1.00 10.00      B   
ATOM   3577  CA  VAL   319      -7.612 -21.228 -12.824  1.00 10.00      B   
ATOM   3578  CB  VAL   319      -8.040 -20.961 -14.283  1.00 10.00      B   
ATOM   3579  CG1 VAL   319      -6.867 -21.126 -15.240  1.00 10.00      B   
ATOM   3580  CG2 VAL   319      -9.177 -21.891 -14.676  1.00 10.00      B   
ATOM   3581  C   VAL   319      -6.399 -20.371 -12.470  1.00 10.00      B   
ATOM   3582  O   VAL   319      -5.257 -20.835 -12.519  1.00 10.00      B   
ATOM   3583  N   GLY   320      -6.662 -19.125 -12.088  1.00 10.00      B   
ATOM   3584  HN  GLY   320      -7.594 -18.821 -12.059  1.00 10.00      B   
ATOM   3585  CA  GLY   320      -5.598 -18.215 -11.715  1.00 10.00      B   
ATOM   3586  C   GLY   320      -4.835 -18.711 -10.504  1.00 10.00      B   
ATOM   3587  O   GLY   320      -3.617 -18.557 -10.424  1.00 10.00      B   
ATOM   3588  N   GLY   321      -5.555 -19.318  -9.565  1.00 10.00      B   
ATOM   3589  HN  GLY   321      -6.527 -19.406  -9.684  1.00 10.00      B   
ATOM   3590  CA  GLY   321      -4.926 -19.847  -8.371  1.00 10.00      B   
ATOM   3591  C   GLY   321      -3.972 -20.973  -8.703  1.00 10.00      B   
ATOM   3592  O   GLY   321      -2.879 -21.057  -8.146  1.00 10.00      B   
ATOM   3593  N   VAL   322      -4.388 -21.833  -9.625  1.00 10.00      B   
ATOM   3594  HN  VAL   322      -5.279 -21.712 -10.023  1.00 10.00      B   
ATOM   3595  CA  VAL   322      -3.561 -22.954 -10.054  1.00 10.00      B   
ATOM   3596  CB  VAL   322      -4.318 -23.877 -11.038  1.00 10.00      B   
ATOM   3597  CG1 VAL   322      -3.459 -25.072 -11.430  1.00 10.00      B   
ATOM   3598  CG2 VAL   322      -5.632 -24.345 -10.430  1.00 10.00      B   
ATOM   3599  C   VAL   322      -2.293 -22.435 -10.729  1.00 10.00      B   
ATOM   3600  O   VAL   322      -1.198 -22.947 -10.497  1.00 10.00      B   
ATOM   3601  N   LEU   323      -2.452 -21.395 -11.542  1.00 10.00      B   
ATOM   3602  HN  LEU   323      -3.353 -21.025 -11.671  1.00 10.00      B   
ATOM   3603  CA  LEU   323      -1.332 -20.792 -12.255  1.00 10.00      B   
ATOM   3604  CB  LEU   323      -1.821 -19.676 -13.183  1.00 10.00      B   
ATOM   3605  CG  LEU   323      -2.712 -20.109 -14.351  1.00 10.00      B   
ATOM   3606  CD1 LEU   323      -3.251 -18.892 -15.090  1.00 10.00      B   
ATOM   3607  CD2 LEU   323      -1.950 -21.024 -15.298  1.00 10.00      B   
ATOM   3608  C   LEU   323      -0.288 -20.248 -11.286  1.00 10.00      B   
ATOM   3609  O   LEU   323       0.907 -20.489 -11.452  1.00 10.00      B   
ATOM   3610  N   GLN   324      -0.749 -19.535 -10.264  1.00 10.00      B   
ATOM   3611  HN  GLN   324      -1.718 -19.388 -10.183  1.00 10.00      B   
ATOM   3612  CA  GLN   324       0.145 -18.958  -9.262  1.00 10.00      B   
ATOM   3613  CB  GLN   324      -0.636 -18.076  -8.286  1.00 10.00      B   
ATOM   3614  CG  GLN   324      -1.343 -16.895  -8.928  1.00 10.00      B   
ATOM   3615  CD  GLN   324      -2.136 -16.083  -7.923  1.00 10.00      B   
ATOM   3616  OE1 GLN   324      -1.627 -15.133  -7.332  1.00 10.00      B   
ATOM   3617  NE2 GLN   324      -3.386 -16.457  -7.718  1.00 10.00      B   
ATOM   3618 HE21 GLN   324      -3.726 -17.224  -8.222  1.00 10.00      B   
ATOM   3619 HE22 GLN   324      -3.921 -15.952  -7.064  1.00 10.00      B   
ATOM   3620  C   GLN   324       0.876 -20.045  -8.479  1.00 10.00      B   
ATOM   3621  O   GLN   324       1.945 -19.810  -7.916  1.00 10.00      B   
ATOM   3622  N   LEU   325       0.294 -21.234  -8.455  1.00 10.00      B   
ATOM   3623  HN  LEU   325      -0.553 -21.360  -8.933  1.00 10.00      B   
ATOM   3624  CA  LEU   325       0.872 -22.357  -7.734  1.00 10.00      B   
ATOM   3625  CB  LEU   325      -0.245 -23.289  -7.254  1.00 10.00      B   
ATOM   3626  CG  LEU   325       0.163 -24.409  -6.298  1.00 10.00      B   
ATOM   3627  CD1 LEU   325       0.704 -23.832  -5.000  1.00 10.00      B   
ATOM   3628  CD2 LEU   325      -1.012 -25.337  -6.029  1.00 10.00      B   
ATOM   3629  C   LEU   325       1.883 -23.131  -8.584  1.00 10.00      B   
ATOM   3630  O   LEU   325       2.952 -23.511  -8.102  1.00 10.00      B   
ATOM   3631  N   VAL   326       1.554 -23.352  -9.852  1.00 10.00      B   
ATOM   3632  HN  VAL   326       0.699 -23.008 -10.195  1.00 10.00      B   
ATOM   3633  CA  VAL   326       2.435 -24.101 -10.745  1.00 10.00      B   
ATOM   3634  CB  VAL   326       1.676 -24.744 -11.924  1.00 10.00      B   
ATOM   3635  CG1 VAL   326       0.634 -25.731 -11.419  1.00 10.00      B   
ATOM   3636  CG2 VAL   326       1.039 -23.686 -12.814  1.00 10.00      B   
ATOM   3637  C   VAL   326       3.588 -23.250 -11.273  1.00 10.00      B   
ATOM   3638  O   VAL   326       4.576 -23.782 -11.775  1.00 10.00      B   
ATOM   3639  N   TYR   327       3.462 -21.934 -11.157  1.00 10.00      B   
ATOM   3640  HN  TYR   327       2.641 -21.564 -10.762  1.00 10.00      B   
ATOM   3641  CA  TYR   327       4.499 -21.021 -11.628  1.00 10.00      B   
ATOM   3642  CB  TYR   327       3.950 -19.589 -11.697  1.00 10.00      B   
ATOM   3643  CG  TYR   327       4.952 -18.559 -12.170  1.00 10.00      B   
ATOM   3644  CD1 TYR   327       5.274 -18.444 -13.516  1.00 10.00      B   
ATOM   3645  CD2 TYR   327       5.581 -17.706 -11.271  1.00 10.00      B   
ATOM   3646  CE1 TYR   327       6.194 -17.513 -13.953  1.00 10.00      B   
ATOM   3647  CE2 TYR   327       6.501 -16.769 -11.700  1.00 10.00      B   
ATOM   3648  CZ  TYR   327       6.804 -16.677 -13.043  1.00 10.00      B   
ATOM   3649  OH  TYR   327       7.728 -15.751 -13.476  1.00 10.00      B   
ATOM   3650  HH  TYR   327       8.489 -15.754 -12.880  1.00 10.00      B   
ATOM   3651  C   TYR   327       5.731 -21.071 -10.728  1.00 10.00      B   
ATOM   3652  O   TYR   327       6.858 -20.864 -11.182  1.00 10.00      B   
ATOM   3653  N   GLN   328       5.516 -21.375  -9.458  1.00 10.00      B   
ATOM   3654  HN  GLN   328       4.602 -21.561  -9.156  1.00 10.00      B   
ATOM   3655  CA  GLN   328       6.608 -21.433  -8.495  1.00 10.00      B   
ATOM   3656  CB  GLN   328       6.117 -20.988  -7.117  1.00 10.00      B   
ATOM   3657  CG  GLN   328       5.235 -19.751  -7.147  1.00 10.00      B   
ATOM   3658  CD  GLN   328       4.943 -19.206  -5.764  1.00 10.00      B   
ATOM   3659  OE1 GLN   328       5.781 -19.272  -4.872  1.00 10.00      B   
ATOM   3660  NE2 GLN   328       3.747 -18.671  -5.579  1.00 10.00      B   
ATOM   3661 HE21 GLN   328       3.124 -18.655  -6.337  1.00 10.00      B   
ATOM   3662 HE22 GLN   328       3.529 -18.326  -4.687  1.00 10.00      B   
ATOM   3663  C   GLN   328       7.225 -22.828  -8.416  1.00 10.00      B   
ATOM   3664  O   GLN   328       8.316 -23.002  -7.875  1.00 10.00      B   
ATOM   3665  N   LEU   329       6.530 -23.807  -8.984  1.00 10.00      B   
ATOM   3666  HN  LEU   329       5.682 -23.594  -9.420  1.00 10.00      B   
ATOM   3667  CA  LEU   329       6.993 -25.197  -8.979  1.00 10.00      B   
ATOM   3668  CB  LEU   329       5.981 -26.132  -9.649  1.00 10.00      B   
ATOM   3669  CG  LEU   329       4.909 -26.721  -8.730  1.00 10.00      B   
ATOM   3670  CD1 LEU   329       3.871 -27.488  -9.536  1.00 10.00      B   
ATOM   3671  CD2 LEU   329       5.543 -27.616  -7.674  1.00 10.00      B   
ATOM   3672  C   LEU   329       8.401 -25.381  -9.567  1.00 10.00      B   
ATOM   3673  O   LEU   329       9.264 -25.965  -8.911  1.00 10.00      B   
ATOM   3674  N   PRO   330       8.665 -24.894 -10.803  1.00 10.00      B   
ATOM   3675  CA  PRO   330       9.985 -25.037 -11.431  1.00 10.00      B   
ATOM   3676  CB  PRO   330       9.829 -24.315 -12.775  1.00 10.00      B   
ATOM   3677  CG  PRO   330       8.366 -24.299 -13.033  1.00 10.00      B   
ATOM   3678  CD  PRO   330       7.718 -24.189 -11.687  1.00 10.00      B   
ATOM   3679  C   PRO   330      11.086 -24.370 -10.612  1.00 10.00      B   
ATOM   3680  O   PRO   330      12.187 -24.904 -10.477  1.00 10.00      B   
ATOM   3681  N   HIS   331      10.774 -23.214 -10.041  1.00 10.00      B   
ATOM   3682  HN  HIS   331       9.869 -22.855 -10.148  1.00 10.00      B   
ATOM   3683  CA  HIS   331      11.747 -22.476  -9.246  1.00 10.00      B   
ATOM   3684  CB  HIS   331      11.290 -21.041  -8.994  1.00 10.00      B   
ATOM   3685  CG  HIS   331      11.330 -20.189 -10.226  1.00 10.00      B   
ATOM   3686  ND1 HIS   331      12.496 -19.666 -10.743  1.00 10.00      B   
ATOM   3687  HD1 HIS   331      13.396 -19.784 -10.366  1.00 10.00      B   
ATOM   3688  CD2 HIS   331      10.339 -19.783 -11.059  1.00 10.00      B   
ATOM   3689  CE1 HIS   331      12.221 -18.978 -11.835  1.00 10.00      B   
ATOM   3690  NE2 HIS   331      10.922 -19.034 -12.048  1.00 10.00      B   
ATOM   3691  HE2 HIS   331      10.448 -18.605 -12.798  1.00 10.00      B   
ATOM   3692  C   HIS   331      12.067 -23.199  -7.945  1.00 10.00      B   
ATOM   3693  O   HIS   331      13.179 -23.099  -7.425  1.00 10.00      B   
ATOM   3694  N   LEU   332      11.095 -23.942  -7.434  1.00 10.00      B   
ATOM   3695  HN  LEU   332      10.225 -23.976  -7.889  1.00 10.00      B   
ATOM   3696  CA  LEU   332      11.282 -24.704  -6.208  1.00 10.00      B   
ATOM   3697  CB  LEU   332       9.944 -25.257  -5.720  1.00 10.00      B   
ATOM   3698  CG  LEU   332       9.887 -25.702  -4.258  1.00 10.00      B   
ATOM   3699  CD1 LEU   332      10.215 -24.542  -3.329  1.00 10.00      B   
ATOM   3700  CD2 LEU   332       8.519 -26.282  -3.930  1.00 10.00      B   
ATOM   3701  C   LEU   332      12.269 -25.840  -6.465  1.00 10.00      B   
ATOM   3702  O   LEU   332      13.028 -26.242  -5.578  1.00 10.00      B   
ATOM   3703  N   LYS   333      12.257 -26.342  -7.696  1.00 10.00      B   
ATOM   3704  HN  LYS   333      11.621 -25.983  -8.351  1.00 10.00      B   
ATOM   3705  CA  LYS   333      13.160 -27.412  -8.097  1.00 10.00      B   
ATOM   3706  CB  LYS   333      12.653 -28.092  -9.371  1.00 10.00      B   
ATOM   3707  CG  LYS   333      11.221 -28.592  -9.293  1.00 10.00      B   
ATOM   3708  CD  LYS   333      10.730 -29.043 -10.657  1.00 10.00      B   
ATOM   3709  CE  LYS   333       9.234 -29.301 -10.651  1.00 10.00      B   
ATOM   3710  NZ  LYS   333       8.711 -29.545 -12.020  1.00 10.00      B   
ATOM   3711  HZ1 LYS   333       7.673 -29.623 -11.995  1.00 10.00      B   
ATOM   3712  HZ2 LYS   333       9.101 -30.428 -12.404  1.00 10.00      B   
ATOM   3713  HZ3 LYS   333       8.972 -28.762 -12.649  1.00 10.00      B   
ATOM   3714  C   LYS   333      14.552 -26.845  -8.343  1.00 10.00      B   
ATOM   3715  O   LYS   333      15.557 -27.499  -8.066  1.00 10.00      B   
ATOM   3716  N   LYS   334      14.596 -25.619  -8.860  1.00 10.00      B   
ATOM   3717  HN  LYS   334      13.752 -25.162  -9.064  1.00 10.00      B   
ATOM   3718  CA  LYS   334      15.856 -24.936  -9.150  1.00 10.00      B   
ATOM   3719  CB  LYS   334      15.583 -23.577  -9.803  1.00 10.00      B   
ATOM   3720  CG  LYS   334      15.167 -23.651 -11.262  1.00 10.00      B   
ATOM   3721  CD  LYS   334      16.372 -23.816 -12.172  1.00 10.00      B   
ATOM   3722  CE  LYS   334      15.977 -23.750 -13.638  1.00 10.00      B   
ATOM   3723  NZ  LYS   334      17.164 -23.753 -14.532  1.00 10.00      B   
ATOM   3724  HZ1 LYS   334      17.757 -24.585 -14.340  1.00 10.00      B   
ATOM   3725  HZ2 LYS   334      17.730 -22.898 -14.375  1.00 10.00      B   
ATOM   3726  HZ3 LYS   334      16.864 -23.779 -15.528  1.00 10.00      B   
ATOM   3727  C   LYS   334      16.677 -24.731  -7.883  1.00 10.00      B   
ATOM   3728  O   LYS   334      17.902 -24.864  -7.891  1.00 10.00      B   
ATOM   3729  N   ILE   335      15.994 -24.402  -6.795  1.00 10.00      B   
ATOM   3730  HN  ILE   335      15.020 -24.300  -6.854  1.00 10.00      B   
ATOM   3731  CA  ILE   335      16.658 -24.171  -5.520  1.00 10.00      B   
ATOM   3732  CB  ILE   335      15.890 -23.157  -4.641  1.00 10.00      B   
ATOM   3733  CG1 ILE   335      14.547 -23.727  -4.178  1.00 10.00      B   
ATOM   3734  CG2 ILE   335      15.678 -21.858  -5.406  1.00 10.00      B   
ATOM   3735  CD1 ILE   335      13.859 -22.880  -3.127  1.00 10.00      B   
ATOM   3736  C   ILE   335      16.882 -25.479  -4.760  1.00 10.00      B   
ATOM   3737  O   ILE   335      17.498 -25.494  -3.693  1.00 10.00      B   
ATOM   3738  N   GLY   336      16.387 -26.574  -5.331  1.00 10.00      B   
ATOM   3739  HN  GLY   336      15.925 -26.496  -6.194  1.00 10.00      B   
ATOM   3740  CA  GLY   336      16.537 -27.880  -4.716  1.00 10.00      B   
ATOM   3741  C   GLY   336      15.757 -28.021  -3.424  1.00 10.00      B   
ATOM   3742  O   GLY   336      16.173 -28.742  -2.516  1.00 10.00      B   
ATOM   3743  N   MET   337      14.620 -27.346  -3.340  1.00 10.00      B   
ATOM   3744  HN  MET   337      14.326 -26.797  -4.101  1.00 10.00      B   
ATOM   3745  CA  MET   337      13.794 -27.406  -2.142  1.00 10.00      B   
ATOM   3746  CB  MET   337      13.763 -26.057  -1.417  1.00 10.00      B   
ATOM   3747  CG  MET   337      15.051 -25.713  -0.686  1.00 10.00      B   
ATOM   3748  SD  MET   337      15.450 -26.893   0.619  1.00 10.00      B   
ATOM   3749  CE  MET   337      14.193 -26.494   1.830  1.00 10.00      B   
ATOM   3750  C   MET   337      12.381 -27.874  -2.463  1.00 10.00      B   
ATOM   3751  O   MET   337      11.406 -27.381  -1.889  1.00 10.00      B   
ATOM   3752  N   LEU   338      12.278 -28.829  -3.382  1.00 10.00      B   
ATOM   3753  HN  LEU   338      13.093 -29.176  -3.803  1.00 10.00      B   
ATOM   3754  CA  LEU   338      10.987 -29.381  -3.770  1.00 10.00      B   
ATOM   3755  CB  LEU   338      11.116 -30.191  -5.063  1.00 10.00      B   
ATOM   3756  CG  LEU   338       9.808 -30.683  -5.689  1.00 10.00      B   
ATOM   3757  CD1 LEU   338       8.960 -29.512  -6.162  1.00 10.00      B   
ATOM   3758  CD2 LEU   338      10.092 -31.643  -6.833  1.00 10.00      B   
ATOM   3759  C   LEU   338      10.460 -30.256  -2.640  1.00 10.00      B   
ATOM   3760  O   LEU   338      10.746 -31.453  -2.572  1.00 10.00      B   
ATOM   3761  N   VAL   339       9.718 -29.638  -1.739  1.00 10.00      B   
ATOM   3762  HN  VAL   339       9.533 -28.681  -1.852  1.00 10.00      B   
ATOM   3763  CA  VAL   339       9.172 -30.322  -0.582  1.00 10.00      B   
ATOM   3764  CB  VAL   339       8.859 -29.311   0.547  1.00 10.00      B   
ATOM   3765  CG1 VAL   339       7.721 -29.780   1.440  1.00 10.00      B   
ATOM   3766  CG2 VAL   339      10.109 -29.037   1.371  1.00 10.00      B   
ATOM   3767  C   VAL   339       7.941 -31.156  -0.920  1.00 10.00      B   
ATOM   3768  O   VAL   339       7.086 -30.743  -1.707  1.00 10.00      B   
ATOM   3769  N   LEU   340       7.880 -32.344  -0.339  1.00 10.00      B   
ATOM   3770  HN  LEU   340       8.619 -32.629   0.243  1.00 10.00      B   
ATOM   3771  CA  LEU   340       6.758 -33.245  -0.530  1.00 10.00      B   
ATOM   3772  CB  LEU   340       7.259 -34.678  -0.725  1.00 10.00      B   
ATOM   3773  CG  LEU   340       6.188 -35.741  -0.976  1.00 10.00      B   
ATOM   3774  CD1 LEU   340       5.665 -35.657  -2.402  1.00 10.00      B   
ATOM   3775  CD2 LEU   340       6.736 -37.127  -0.682  1.00 10.00      B   
ATOM   3776  C   LEU   340       5.849 -33.169   0.696  1.00 10.00      B   
ATOM   3777  O   LEU   340       6.300 -33.395   1.820  1.00 10.00      B   
ATOM   3778  N   PRO   341       4.571 -32.817   0.496  1.00 10.00      B   
ATOM   3779  CA  PRO   341       3.599 -32.705   1.589  1.00 10.00      B   
ATOM   3780  CB  PRO   341       2.307 -32.264   0.886  1.00 10.00      B   
ATOM   3781  CG  PRO   341       2.752 -31.713  -0.424  1.00 10.00      B   
ATOM   3782  CD  PRO   341       3.973 -32.495  -0.806  1.00 10.00      B   
ATOM   3783  C   PRO   341       3.381 -34.032   2.311  1.00 10.00      B   
ATOM   3784  O   PRO   341       2.746 -34.945   1.782  1.00 10.00      B   
ATOM   3785  N   ARG   342       3.924 -34.136   3.517  1.00 10.00      B   
ATOM   3786  HN  ARG   342       4.433 -33.379   3.879  1.00 10.00      B   
ATOM   3787  CA  ARG   342       3.787 -35.343   4.317  1.00 10.00      B   
ATOM   3788  CB  ARG   342       5.148 -35.853   4.781  1.00 10.00      B   
ATOM   3789  CG  ARG   342       6.067 -36.245   3.633  1.00 10.00      B   
ATOM   3790  CD  ARG   342       6.988 -37.387   4.016  1.00 10.00      B   
ATOM   3791  NE  ARG   342       6.241 -38.571   4.439  1.00 10.00      B   
ATOM   3792  HE  ARG   342       5.299 -38.632   4.156  1.00 10.00      B   
ATOM   3793  CZ  ARG   342       6.756 -39.547   5.185  1.00 10.00      B   
ATOM   3794  NH1 ARG   342       8.020 -39.485   5.591  1.00 10.00      B   
ATOM   3795 HH11 ARG   342       8.615 -38.666   5.332  1.00 10.00      B   
ATOM   3796 HH12 ARG   342       8.425 -40.250   6.175  1.00 10.00      B   
ATOM   3797  NH2 ARG   342       6.003 -40.585   5.523  1.00 10.00      B   
ATOM   3798 HH21 ARG   342       6.399 -41.356   6.106  1.00 10.00      B   
ATOM   3799 HH22 ARG   342       5.011 -40.636   5.207  1.00 10.00      B   
ATOM   3800  C   ARG   342       2.860 -35.106   5.498  1.00 10.00      B   
ATOM   3801  O   ARG   342       3.139 -34.281   6.369  1.00 10.00      B   
ATOM   3802  N   ILE   343       1.754 -35.837   5.517  1.00 10.00      B   
ATOM   3803  HN  ILE   343       1.603 -36.485   4.796  1.00 10.00      B   
ATOM   3804  CA  ILE   343       0.754 -35.708   6.573  1.00 10.00      B   
ATOM   3805  CB  ILE   343      -0.680 -35.813   6.012  1.00 10.00      B   
ATOM   3806  CG1 ILE   343      -0.861 -37.118   5.227  1.00 10.00      B   
ATOM   3807  CG2 ILE   343      -1.000 -34.612   5.137  1.00 10.00      B   
ATOM   3808  CD1 ILE   343      -2.289 -37.376   4.794  1.00 10.00      B   
ATOM   3809  C   ILE   343       0.936 -36.764   7.658  1.00 10.00      B   
ATOM   3810  O   ILE   343       0.056 -36.954   8.501  1.00 10.00      B   
ATOM   3811  N   ASN   344       2.073 -37.452   7.632  1.00 10.00      B   
ATOM   3812  HN  ASN   344       2.730 -37.264   6.929  1.00 10.00      B   
ATOM   3813  CA  ASN   344       2.356 -38.489   8.621  1.00 10.00      B   
ATOM   3814  CB  ASN   344       3.626 -39.267   8.261  1.00 10.00      B   
ATOM   3815  CG  ASN   344       3.827 -40.483   9.150  1.00 10.00      B   
ATOM   3816  OD1 ASN   344       2.865 -41.101   9.605  1.00 10.00      B   
ATOM   3817  ND2 ASN   344       5.075 -40.835   9.405  1.00 10.00      B   
ATOM   3818 HD21 ASN   344       5.800 -40.300   9.012  1.00 10.00      B   
ATOM   3819 HD22 ASN   344       5.228 -41.616   9.978  1.00 10.00      B   
ATOM   3820  C   ASN   344       2.483 -37.897  10.023  1.00 10.00      B   
ATOM   3821  O   ASN   344       1.982 -38.459  10.995  1.00 10.00      B   
ATOM   3822  N   PHE   345       3.151 -36.757  10.120  1.00 10.00      B   
ATOM   3823  HN  PHE   345       3.507 -36.339   9.311  1.00 10.00      B   
ATOM   3824  CA  PHE   345       3.342 -36.096  11.403  1.00 10.00      B   
ATOM   3825  CB  PHE   345       4.595 -35.220  11.374  1.00 10.00      B   
ATOM   3826  CG  PHE   345       5.851 -35.940  11.772  1.00 10.00      B   
ATOM   3827  CD1 PHE   345       6.122 -37.212  11.291  1.00 10.00      B   
ATOM   3828  CD2 PHE   345       6.761 -35.341  12.628  1.00 10.00      B   
ATOM   3829  CE1 PHE   345       7.277 -37.874  11.657  1.00 10.00      B   
ATOM   3830  CE2 PHE   345       7.917 -35.996  12.999  1.00 10.00      B   
ATOM   3831  CZ  PHE   345       8.174 -37.264  12.512  1.00 10.00      B   
ATOM   3832  C   PHE   345       2.121 -35.259  11.751  1.00 10.00      B   
ATOM   3833  O   PHE   345       1.437 -34.759  10.864  1.00 10.00      B   
ATOM   3834  N   HIS   346       1.845 -35.116  13.041  1.00 10.00      B   
ATOM   3835  HN  HIS   346       2.425 -35.545  13.707  1.00 10.00      B   
ATOM   3836  CA  HIS   346       0.697 -34.339  13.487  1.00 10.00      B   
ATOM   3837  CB  HIS   346      -0.493 -35.257  13.792  1.00 10.00      B   
ATOM   3838  CG  HIS   346      -1.456 -35.417  12.657  1.00 10.00      B   
ATOM   3839  ND1 HIS   346      -2.648 -34.729  12.581  1.00 10.00      B   
ATOM   3840  HD1 HIS   346      -2.974 -34.067  13.236  1.00 10.00      B   
ATOM   3841  CD2 HIS   346      -1.405 -36.199  11.551  1.00 10.00      B   
ATOM   3842  CE1 HIS   346      -3.288 -35.081  11.482  1.00 10.00      B   
ATOM   3843  NE2 HIS   346      -2.557 -35.969  10.840  1.00 10.00      B   
ATOM   3844  HE2 HIS   346      -2.803 -36.403   9.992  1.00 10.00      B   
ATOM   3845  C   HIS   346       1.031 -33.494  14.710  1.00 10.00      B   
ATOM   3846  O   HIS   346       1.009 -32.266  14.654  1.00 10.00      B   
ATOM   3847  N   ASP   347       1.344 -34.162  15.809  1.00 10.00      B   
ATOM   3848  HN  ASP   347       1.356 -35.142  15.785  1.00 10.00      B   
ATOM   3849  CA  ASP   347       1.669 -33.482  17.055  1.00 10.00      B   
ATOM   3850  CB  ASP   347       1.642 -34.483  18.211  1.00 10.00      B   
ATOM   3851  CG  ASP   347       0.922 -33.957  19.433  1.00 10.00      B   
ATOM   3852  OD1 ASP   347       1.374 -32.943  20.007  1.00 10.00      B   
ATOM   3853  OD2 ASP   347      -0.098 -34.562  19.832  1.00 10.00      B   
ATOM   3854  C   ASP   347       3.037 -32.820  16.974  1.00 10.00      B   
ATOM   3855  O   ASP   347       3.149 -31.596  16.927  1.00 10.00      B   
ATOM   3856  N   ALA   348       4.075 -33.643  16.907  1.00 10.00      B   
ATOM   3857  HN  ALA   348       3.915 -34.611  16.890  1.00 10.00      B   
ATOM   3858  CA  ALA   348       5.446 -33.151  16.841  1.00 10.00      B   
ATOM   3859  CB  ALA   348       6.421 -34.259  17.193  1.00 10.00      B   
ATOM   3860  C   ALA   348       5.764 -32.575  15.467  1.00 10.00      B   
ATOM   3861  O   ALA   348       6.860 -32.071  15.230  1.00 10.00      B   
ATOM   3862  N   GLY   349       4.798 -32.648  14.567  1.00 10.00      B   
ATOM   3863  HN  GLY   349       3.948 -33.068  14.810  1.00 10.00      B   
ATOM   3864  CA  GLY   349       4.988 -32.124  13.235  1.00 10.00      B   
ATOM   3865  C   GLY   349       4.212 -30.847  13.001  1.00 10.00      B   
ATOM   3866  O   GLY   349       4.021 -30.440  11.856  1.00 10.00      B   
ATOM   3867  N   ALA   350       3.761 -30.211  14.080  1.00 10.00      B   
ATOM   3868  HN  ALA   350       3.944 -30.587  14.966  1.00 10.00      B   
ATOM   3869  CA  ALA   350       3.001 -28.968  13.971  1.00 10.00      B   
ATOM   3870  CB  ALA   350       1.555 -29.251  13.593  1.00 10.00      B   
ATOM   3871  C   ALA   350       3.050 -28.141  15.253  1.00 10.00      B   
ATOM   3872  O   ALA   350       2.979 -26.915  15.203  1.00 10.00      B   
ATOM   3873  N   MET   351       3.175 -28.814  16.394  1.00 10.00      B   
ATOM   3874  HN  MET   351       3.234 -29.794  16.360  1.00 10.00      B   
ATOM   3875  CA  MET   351       3.209 -28.150  17.703  1.00 10.00      B   
ATOM   3876  CB  MET   351       3.538 -29.161  18.805  1.00 10.00      B   
ATOM   3877  CG  MET   351       3.236 -28.670  20.210  1.00 10.00      B   
ATOM   3878  SD  MET   351       3.786 -29.830  21.477  1.00 10.00      B   
ATOM   3879  CE  MET   351       2.762 -29.322  22.856  1.00 10.00      B   
ATOM   3880  C   MET   351       4.184 -26.971  17.764  1.00 10.00      B   
ATOM   3881  O   MET   351       3.858 -25.914  18.312  1.00 10.00      B   
ATOM   3882  N   ARG   352       5.363 -27.147  17.182  1.00 10.00      B   
ATOM   3883  HN  ARG   352       5.545 -27.994  16.725  1.00 10.00      B   
ATOM   3884  CA  ARG   352       6.398 -26.114  17.191  1.00 10.00      B   
ATOM   3885  CB  ARG   352       7.718 -26.661  16.638  1.00 10.00      B   
ATOM   3886  CG  ARG   352       8.314 -27.768  17.496  1.00 10.00      B   
ATOM   3887  CD  ARG   352       9.205 -28.698  16.690  1.00 10.00      B   
ATOM   3888  NE  ARG   352      10.534 -28.136  16.462  1.00 10.00      B   
ATOM   3889  HE  ARG   352      10.602 -27.389  15.817  1.00 10.00      B   
ATOM   3890  CZ  ARG   352      11.636 -28.570  17.068  1.00 10.00      B   
ATOM   3891  NH1 ARG   352      11.575 -29.577  17.934  1.00 10.00      B   
ATOM   3892 HH11 ARG   352      12.440 -29.915  18.410  1.00 10.00      B   
ATOM   3893 HH12 ARG   352      10.659 -30.030  18.146  1.00 10.00      B   
ATOM   3894  NH2 ARG   352      12.802 -27.999  16.802  1.00 10.00      B   
ATOM   3895 HH21 ARG   352      13.674 -28.331  17.269  1.00 10.00      B   
ATOM   3896 HH22 ARG   352      12.850 -27.203  16.119  1.00 10.00      B   
ATOM   3897  C   ARG   352       5.978 -24.833  16.466  1.00 10.00      B   
ATOM   3898  O   ARG   352       6.406 -23.736  16.836  1.00 10.00      B   
ATOM   3899  N   VAL   353       5.135 -24.955  15.445  1.00 10.00      B   
ATOM   3900  HN  VAL   353       4.804 -25.843  15.193  1.00 10.00      B   
ATOM   3901  CA  VAL   353       4.685 -23.778  14.706  1.00 10.00      B   
ATOM   3902  CB  VAL   353       4.687 -23.971  13.169  1.00 10.00      B   
ATOM   3903  CG1 VAL   353       6.107 -24.136  12.651  1.00 10.00      B   
ATOM   3904  CG2 VAL   353       3.823 -25.151  12.755  1.00 10.00      B   
ATOM   3905  C   VAL   353       3.317 -23.296  15.189  1.00 10.00      B   
ATOM   3906  O   VAL   353       3.096 -22.096  15.353  1.00 10.00      B   
ATOM   3907  N   VAL   354       2.418 -24.240  15.456  1.00 10.00      B   
ATOM   3908  HN  VAL   354       2.668 -25.184  15.338  1.00 10.00      B   
ATOM   3909  CA  VAL   354       1.071 -23.917  15.915  1.00 10.00      B   
ATOM   3910  CB  VAL   354       0.196 -25.183  16.046  1.00 10.00      B   
ATOM   3911  CG1 VAL   354      -1.150 -24.853  16.675  1.00 10.00      B   
ATOM   3912  CG2 VAL   354      -0.008 -25.825  14.682  1.00 10.00      B   
ATOM   3913  C   VAL   354       1.098 -23.156  17.240  1.00 10.00      B   
ATOM   3914  O   VAL   354       0.279 -22.266  17.475  1.00 10.00      B   
ATOM   3915  N   LYS   355       2.063 -23.484  18.086  1.00 10.00      B   
ATOM   3916  HN  LYS   355       2.701 -24.187  17.834  1.00 10.00      B   
ATOM   3917  CA  LYS   355       2.198 -22.830  19.384  1.00 10.00      B   
ATOM   3918  CB  LYS   355       3.316 -23.483  20.202  1.00 10.00      B   
ATOM   3919  CG  LYS   355       3.276 -23.155  21.683  1.00 10.00      B   
ATOM   3920  CD  LYS   355       4.245 -24.020  22.468  1.00 10.00      B   
ATOM   3921  CE  LYS   355       4.051 -23.829  23.959  1.00 10.00      B   
ATOM   3922  NZ  LYS   355       4.878 -24.771  24.756  1.00 10.00      B   
ATOM   3923  HZ1 LYS   355       4.669 -24.655  25.768  1.00 10.00      B   
ATOM   3924  HZ2 LYS   355       5.887 -24.587  24.599  1.00 10.00      B   
ATOM   3925  HZ3 LYS   355       4.670 -25.754  24.484  1.00 10.00      B   
ATOM   3926  C   LYS   355       2.449 -21.329  19.227  1.00 10.00      B   
ATOM   3927  O   LYS   355       2.040 -20.530  20.069  1.00 10.00      B   
ATOM   3928  N   GLN   356       3.095 -20.949  18.131  1.00 10.00      B   
ATOM   3929  HN  GLN   356       3.380 -21.627  17.483  1.00 10.00      B   
ATOM   3930  CA  GLN   356       3.388 -19.546  17.865  1.00 10.00      B   
ATOM   3931  CB  GLN   356       4.689 -19.418  17.067  1.00 10.00      B   
ATOM   3932  CG  GLN   356       5.924 -19.906  17.811  1.00 10.00      B   
ATOM   3933  CD  GLN   356       7.158 -19.955  16.932  1.00 10.00      B   
ATOM   3934  OE1 GLN   356       7.870 -18.962  16.784  1.00 10.00      B   
ATOM   3935  NE2 GLN   356       7.435 -21.116  16.358  1.00 10.00      B   
ATOM   3936 HE21 GLN   356       6.834 -21.877  16.529  1.00 10.00      B   
ATOM   3937 HE22 GLN   356       8.232 -21.173  15.792  1.00 10.00      B   
ATOM   3938  C   GLN   356       2.240 -18.887  17.102  1.00 10.00      B   
ATOM   3939  O   GLN   356       2.156 -17.662  17.016  1.00 10.00      B   
ATOM   3940  N   MET   357       1.351 -19.712  16.562  1.00 10.00      B   
ATOM   3941  HN  MET   357       1.467 -20.680  16.686  1.00 10.00      B   
ATOM   3942  CA  MET   357       0.210 -19.228  15.792  1.00 10.00      B   
ATOM   3943  CB  MET   357      -0.121 -20.218  14.674  1.00 10.00      B   
ATOM   3944  CG  MET   357       0.943 -20.328  13.597  1.00 10.00      B   
ATOM   3945  SD  MET   357       0.955 -21.942  12.789  1.00 10.00      B   
ATOM   3946  CE  MET   357      -0.757 -22.098  12.284  1.00 10.00      B   
ATOM   3947  C   MET   357      -1.021 -19.034  16.671  1.00 10.00      B   
ATOM   3948  O   MET   357      -1.849 -18.163  16.404  1.00 10.00      B   
ATOM   3949  N   GLY   358      -1.128 -19.856  17.712  1.00 10.00      B   
ATOM   3950  HN  GLY   358      -0.427 -20.531  17.857  1.00 10.00      B   
ATOM   3951  CA  GLY   358      -2.258 -19.797  18.629  1.00 10.00      B   
ATOM   3952  C   GLY   358      -2.552 -18.409  19.174  1.00 10.00      B   
ATOM   3953  O   GLY   358      -3.597 -17.837  18.865  1.00 10.00      B   
ATOM   3954  N   PRO   359      -1.652 -17.834  19.986  1.00 10.00      B   
ATOM   3955  CA  PRO   359      -1.846 -16.499  20.571  1.00 10.00      B   
ATOM   3956  CB  PRO   359      -0.634 -16.327  21.499  1.00 10.00      B   
ATOM   3957  CG  PRO   359      -0.094 -17.702  21.697  1.00 10.00      B   
ATOM   3958  CD  PRO   359      -0.386 -18.442  20.427  1.00 10.00      B   
ATOM   3959  C   PRO   359      -1.863 -15.382  19.525  1.00 10.00      B   
ATOM   3960  O   PRO   359      -2.261 -14.255  19.817  1.00 10.00      B   
ATOM   3961  N   ALA   360      -1.455 -15.699  18.301  1.00 10.00      B   
ATOM   3962  HN  ALA   360      -1.187 -16.622  18.112  1.00 10.00      B   
ATOM   3963  CA  ALA   360      -1.407 -14.706  17.235  1.00 10.00      B   
ATOM   3964  CB  ALA   360      -0.199 -14.944  16.344  1.00 10.00      B   
ATOM   3965  C   ALA   360      -2.685 -14.685  16.402  1.00 10.00      B   
ATOM   3966  O   ALA   360      -2.973 -13.698  15.724  1.00 10.00      B   
ATOM   3967  N   ILE   361      -3.456 -15.765  16.455  1.00 10.00      B   
ATOM   3968  HN  ILE   361      -3.188 -16.522  17.024  1.00 10.00      B   
ATOM   3969  CA  ILE   361      -4.694 -15.851  15.687  1.00 10.00      B   
ATOM   3970  CB  ILE   361      -5.099 -17.321  15.402  1.00 10.00      B   
ATOM   3971  CG1 ILE   361      -6.057 -17.398  14.206  1.00 10.00      B   
ATOM   3972  CG2 ILE   361      -5.718 -17.974  16.629  1.00 10.00      B   
ATOM   3973  CD1 ILE   361      -6.426 -18.809  13.800  1.00 10.00      B   
ATOM   3974  C   ILE   361      -5.831 -15.104  16.388  1.00 10.00      B   
ATOM   3975  O   ILE   361      -6.887 -14.859  15.795  1.00 10.00      B   
ATOM   3976  N   LEU   362      -5.590 -14.714  17.637  1.00 10.00      B   
ATOM   3977  HN  LEU   362      -4.713 -14.903  18.033  1.00 10.00      B   
ATOM   3978  CA  LEU   362      -6.585 -14.004  18.434  1.00 10.00      B   
ATOM   3979  CB  LEU   362      -6.070 -13.788  19.860  1.00 10.00      B   
ATOM   3980  CG  LEU   362      -7.058 -13.161  20.848  1.00 10.00      B   
ATOM   3981  CD1 LEU   362      -8.224 -14.100  21.119  1.00 10.00      B   
ATOM   3982  CD2 LEU   362      -6.355 -12.783  22.141  1.00 10.00      B   
ATOM   3983  C   LEU   362      -6.963 -12.666  17.799  1.00 10.00      B   
ATOM   3984  O   LEU   362      -8.139 -12.306  17.741  1.00 10.00      B   
ATOM   3985  N   GLY   363      -5.964 -11.936  17.324  1.00 10.00      B   
ATOM   3986  HN  GLY   363      -5.043 -12.267  17.408  1.00 10.00      B   
ATOM   3987  CA  GLY   363      -6.219 -10.649  16.703  1.00 10.00      B   
ATOM   3988  C   GLY   363      -6.751 -10.778  15.289  1.00 10.00      B   
ATOM   3989  O   GLY   363      -7.641 -10.031  14.879  1.00 10.00      B   
ATOM   3990  N   VAL   364      -6.219 -11.744  14.551  1.00 10.00      B   
ATOM   3991  HN  VAL   364      -5.532 -12.318  14.950  1.00 10.00      B   
ATOM   3992  CA  VAL   364      -6.624 -11.975  13.167  1.00 10.00      B   
ATOM   3993  CB  VAL   364      -5.798 -13.109  12.520  1.00 10.00      B   
ATOM   3994  CG1 VAL   364      -6.197 -13.311  11.065  1.00 10.00      B   
ATOM   3995  CG2 VAL   364      -4.309 -12.815  12.629  1.00 10.00      B   
ATOM   3996  C   VAL   364      -8.115 -12.306  13.056  1.00 10.00      B   
ATOM   3997  O   VAL   364      -8.825 -11.742  12.218  1.00 10.00      B   
ATOM   3998  N   SER   365      -8.586 -13.208  13.912  1.00 10.00      B   
ATOM   3999  HN  SER   365      -7.979 -13.611  14.566  1.00 10.00      B   
ATOM   4000  CA  SER   365      -9.986 -13.617  13.896  1.00 10.00      B   
ATOM   4001  CB  SER   365     -10.231 -14.756  14.888  1.00 10.00      B   
ATOM   4002  OG  SER   365      -9.564 -14.513  16.115  1.00 10.00      B   
ATOM   4003  HG  SER   365      -8.664 -14.872  16.068  1.00 10.00      B   
ATOM   4004  C   SER   365     -10.928 -12.444  14.173  1.00 10.00      B   
ATOM   4005  O   SER   365     -11.922 -12.259  13.468  1.00 10.00      B   
ATOM   4006  N   VAL   366     -10.602 -11.648  15.185  1.00 10.00      B   
ATOM   4007  HN  VAL   366      -9.788 -11.838  15.700  1.00 10.00      B   
ATOM   4008  CA  VAL   366     -11.424 -10.499  15.554  1.00 10.00      B   
ATOM   4009  CB  VAL   366     -10.936  -9.846  16.864  1.00 10.00      B   
ATOM   4010  CG1 VAL   366     -11.771  -8.621  17.205  1.00 10.00      B   
ATOM   4011  CG2 VAL   366     -10.994 -10.854  18.004  1.00 10.00      B   
ATOM   4012  C   VAL   366     -11.480  -9.468  14.425  1.00 10.00      B   
ATOM   4013  O   VAL   366     -12.543  -8.917  14.123  1.00 10.00      B   
ATOM   4014  N   SER   367     -10.335  -9.227  13.792  1.00 10.00      B   
ATOM   4015  HN  SER   367      -9.521  -9.691  14.085  1.00 10.00      B   
ATOM   4016  CA  SER   367     -10.252  -8.284  12.684  1.00 10.00      B   
ATOM   4017  CB  SER   367      -8.801  -8.184  12.187  1.00 10.00      B   
ATOM   4018  OG  SER   367      -8.694  -7.388  11.016  1.00 10.00      B   
ATOM   4019  HG  SER   367      -8.712  -6.452  11.262  1.00 10.00      B   
ATOM   4020  C   SER   367     -11.185  -8.711  11.551  1.00 10.00      B   
ATOM   4021  O   SER   367     -11.870  -7.884  10.945  1.00 10.00      B   
ATOM   4022  N   GLN   368     -11.230 -10.014  11.296  1.00 10.00      B   
ATOM   4023  HN  GLN   368     -10.681 -10.625  11.835  1.00 10.00      B   
ATOM   4024  CA  GLN   368     -12.073 -10.560  10.241  1.00 10.00      B   
ATOM   4025  CB  GLN   368     -11.742 -12.032   9.998  1.00 10.00      B   
ATOM   4026  CG  GLN   368     -12.531 -12.657   8.860  1.00 10.00      B   
ATOM   4027  CD  GLN   368     -12.312 -14.149   8.747  1.00 10.00      B   
ATOM   4028  OE1 GLN   368     -11.246 -14.658   9.082  1.00 10.00      B   
ATOM   4029  NE2 GLN   368     -13.323 -14.859   8.274  1.00 10.00      B   
ATOM   4030 HE21 GLN   368     -14.145 -14.388   8.025  1.00 10.00      B   
ATOM   4031 HE22 GLN   368     -13.213 -15.831   8.197  1.00 10.00      B   
ATOM   4032  C   GLN   368     -13.553 -10.409  10.574  1.00 10.00      B   
ATOM   4033  O   GLN   368     -14.367 -10.117   9.697  1.00 10.00      B   
ATOM   4034  N   ILE   369     -13.895 -10.604  11.846  1.00 10.00      B   
ATOM   4035  HN  ILE   369     -13.196 -10.831  12.498  1.00 10.00      B   
ATOM   4036  CA  ILE   369     -15.282 -10.493  12.300  1.00 10.00      B   
ATOM   4037  CB  ILE   369     -15.413 -10.735  13.820  1.00 10.00      B   
ATOM   4038  CG1 ILE   369     -14.959 -12.155  14.168  1.00 10.00      B   
ATOM   4039  CG2 ILE   369     -16.847 -10.511  14.284  1.00 10.00      B   
ATOM   4040  CD1 ILE   369     -14.714 -12.380  15.644  1.00 10.00      B   
ATOM   4041  C   ILE   369     -15.872  -9.133  11.940  1.00 10.00      B   
ATOM   4042  O   ILE   369     -16.992  -9.045  11.436  1.00 10.00      B   
ATOM   4043  N   SER   370     -15.101  -8.080  12.176  1.00 10.00      B   
ATOM   4044  HN  SER   370     -14.212  -8.216  12.563  1.00 10.00      B   
ATOM   4045  CA  SER   370     -15.542  -6.726  11.872  1.00 10.00      B   
ATOM   4046  CB  SER   370     -14.516  -5.712  12.377  1.00 10.00      B   
ATOM   4047  OG  SER   370     -14.306  -5.865  13.773  1.00 10.00      B   
ATOM   4048  HG  SER   370     -13.602  -6.508  13.923  1.00 10.00      B   
ATOM   4049  C   SER   370     -15.796  -6.552  10.373  1.00 10.00      B   
ATOM   4050  O   SER   370     -16.733  -5.863   9.966  1.00 10.00      B   
ATOM   4051  N   LEU   371     -14.977  -7.211   9.558  1.00 10.00      B   
ATOM   4052  HN  LEU   371     -14.261  -7.760   9.942  1.00 10.00      B   
ATOM   4053  CA  LEU   371     -15.116  -7.143   8.108  1.00 10.00      B   
ATOM   4054  CB  LEU   371     -13.894  -7.761   7.420  1.00 10.00      B   
ATOM   4055  CG  LEU   371     -12.542  -7.124   7.757  1.00 10.00      B   
ATOM   4056  CD1 LEU   371     -11.399  -7.976   7.231  1.00 10.00      B   
ATOM   4057  CD2 LEU   371     -12.458  -5.711   7.199  1.00 10.00      B   
ATOM   4058  C   LEU   371     -16.396  -7.846   7.666  1.00 10.00      B   
ATOM   4059  O   LEU   371     -17.028  -7.460   6.680  1.00 10.00      B   
ATOM   4060  N   ILE   372     -16.771  -8.885   8.406  1.00 10.00      B   
ATOM   4061  HN  ILE   372     -16.207  -9.160   9.164  1.00 10.00      B   
ATOM   4062  CA  ILE   372     -17.987  -9.633   8.117  1.00 10.00      B   
ATOM   4063  CB  ILE   372     -18.090 -10.899   8.999  1.00 10.00      B   
ATOM   4064  CG1 ILE   372     -16.940 -11.862   8.683  1.00 10.00      B   
ATOM   4065  CG2 ILE   372     -19.435 -11.592   8.807  1.00 10.00      B   
ATOM   4066  CD1 ILE   372     -16.830 -13.026   9.646  1.00 10.00      B   
ATOM   4067  C   ILE   372     -19.201  -8.740   8.360  1.00 10.00      B   
ATOM   4068  O   ILE   372     -20.120  -8.684   7.543  1.00 10.00      B   
ATOM   4069  N   ILE   373     -19.171  -8.022   9.478  1.00 10.00      B   
ATOM   4070  HN  ILE   373     -18.395  -8.111  10.077  1.00 10.00      B   
ATOM   4071  CA  ILE   373     -20.254  -7.114   9.852  1.00 10.00      B   
ATOM   4072  CB  ILE   373     -19.977  -6.442  11.213  1.00 10.00      B   
ATOM   4073  CG1 ILE   373     -19.700  -7.510  12.276  1.00 10.00      B   
ATOM   4074  CG2 ILE   373     -21.158  -5.578  11.634  1.00 10.00      B   
ATOM   4075  CD1 ILE   373     -19.062  -6.974  13.539  1.00 10.00      B   
ATOM   4076  C   ILE   373     -20.459  -6.045   8.778  1.00 10.00      B   
ATOM   4077  O   ILE   373     -21.593  -5.667   8.471  1.00 10.00      B   
ATOM   4078  N   ASN   374     -19.353  -5.581   8.199  1.00 10.00      B   
ATOM   4079  HN  ASN   374     -18.483  -5.925   8.494  1.00 10.00      B   
ATOM   4080  CA  ASN   374     -19.398  -4.569   7.145  1.00 10.00      B   
ATOM   4081  CB  ASN   374     -17.985  -4.171   6.704  1.00 10.00      B   
ATOM   4082  CG  ASN   374     -17.212  -3.402   7.757  1.00 10.00      B   
ATOM   4083  OD1 ASN   374     -17.794  -2.735   8.612  1.00 10.00      B   
ATOM   4084  ND2 ASN   374     -15.892  -3.489   7.697  1.00 10.00      B   
ATOM   4085 HD21 ASN   374     -15.495  -4.033   6.981  1.00 10.00      B   
ATOM   4086 HD22 ASN   374     -15.362  -3.001   8.364  1.00 10.00      B   
ATOM   4087  C   ASN   374     -20.168  -5.097   5.941  1.00 10.00      B   
ATOM   4088  O   ASN   374     -20.883  -4.356   5.267  1.00 10.00      B   
ATOM   4089  N   THR   375     -20.026  -6.391   5.688  1.00 10.00      B   
ATOM   4090  HN  THR   375     -19.458  -6.931   6.275  1.00 10.00      B   
ATOM   4091  CA  THR   375     -20.701  -7.034   4.572  1.00 10.00      B   
ATOM   4092  CB  THR   375     -20.036  -8.382   4.234  1.00 10.00      B   
ATOM   4093  OG1 THR   375     -18.608  -8.214   4.227  1.00 10.00      B   
ATOM   4094  HG1 THR   375     -18.280  -8.218   5.134  1.00 10.00      B   
ATOM   4095  CG2 THR   375     -20.485  -8.875   2.866  1.00 10.00      B   
ATOM   4096  C   THR   375     -22.185  -7.245   4.881  1.00 10.00      B   
ATOM   4097  O   THR   375     -23.040  -7.102   4.003  1.00 10.00      B   
ATOM   4098  N   ILE   376     -22.484  -7.562   6.140  1.00 10.00      B   
ATOM   4099  HN  ILE   376     -21.758  -7.654   6.794  1.00 10.00      B   
ATOM   4100  CA  ILE   376     -23.860  -7.786   6.574  1.00 10.00      B   
ATOM   4101  CB  ILE   376     -23.937  -8.181   8.069  1.00 10.00      B   
ATOM   4102  CG1 ILE   376     -23.128  -9.457   8.331  1.00 10.00      B   
ATOM   4103  CG2 ILE   376     -25.384  -8.375   8.506  1.00 10.00      B   
ATOM   4104  CD1 ILE   376     -22.999  -9.818   9.797  1.00 10.00      B   
ATOM   4105  C   ILE   376     -24.709  -6.539   6.331  1.00 10.00      B   
ATOM   4106  O   ILE   376     -25.773  -6.612   5.716  1.00 10.00      B   
ATOM   4107  N   PHE   377     -24.213  -5.391   6.780  1.00 10.00      B   
ATOM   4108  HN  PHE   377     -23.340  -5.391   7.234  1.00 10.00      B   
ATOM   4109  CA  PHE   377     -24.931  -4.132   6.617  1.00 10.00      B   
ATOM   4110  CB  PHE   377     -24.210  -2.999   7.351  1.00 10.00      B   
ATOM   4111  CG  PHE   377     -24.335  -3.051   8.847  1.00 10.00      B   
ATOM   4112  CD1 PHE   377     -23.264  -2.700   9.657  1.00 10.00      B   
ATOM   4113  CD2 PHE   377     -25.522  -3.442   9.443  1.00 10.00      B   
ATOM   4114  CE1 PHE   377     -23.376  -2.741  11.034  1.00 10.00      B   
ATOM   4115  CE2 PHE   377     -25.641  -3.487  10.817  1.00 10.00      B   
ATOM   4116  CZ  PHE   377     -24.567  -3.135  11.615  1.00 10.00      B   
ATOM   4117  C   PHE   377     -25.103  -3.768   5.144  1.00 10.00      B   
ATOM   4118  O   PHE   377     -26.100  -3.154   4.759  1.00 10.00      B   
ATOM   4119  N   ALA   378     -24.135  -4.160   4.323  1.00 10.00      B   
ATOM   4120  HN  ALA   378     -23.374  -4.660   4.685  1.00 10.00      B   
ATOM   4121  CA  ALA   378     -24.176  -3.864   2.898  1.00 10.00      B   
ATOM   4122  CB  ALA   378     -22.807  -4.082   2.273  1.00 10.00      B   
ATOM   4123  C   ALA   378     -25.239  -4.689   2.174  1.00 10.00      B   
ATOM   4124  O   ALA   378     -25.787  -4.254   1.162  1.00 10.00      B   
ATOM   4125  N   SER   379     -25.544  -5.869   2.701  1.00 10.00      B   
ATOM   4126  HN  SER   379     -25.088  -6.164   3.518  1.00 10.00      B   
ATOM   4127  CA  SER   379     -26.537  -6.740   2.084  1.00 10.00      B   
ATOM   4128  CB  SER   379     -26.395  -8.181   2.588  1.00 10.00      B   
ATOM   4129  OG  SER   379     -26.819  -8.320   3.936  1.00 10.00      B   
ATOM   4130  HG  SER   379     -26.337  -7.693   4.496  1.00 10.00      B   
ATOM   4131  C   SER   379     -27.958  -6.219   2.296  1.00 10.00      B   
ATOM   4132  O   SER   379     -28.888  -6.622   1.597  1.00 10.00      B   
ATOM   4133  N   PHE   380     -28.118  -5.309   3.250  1.00 10.00      B   
ATOM   4134  HN  PHE   380     -27.338  -5.012   3.764  1.00 10.00      B   
ATOM   4135  CA  PHE   380     -29.427  -4.739   3.547  1.00 10.00      B   
ATOM   4136  CB  PHE   380     -29.550  -4.393   5.034  1.00 10.00      B   
ATOM   4137  CG  PHE   380     -29.566  -5.588   5.945  1.00 10.00      B   
ATOM   4138  CD1 PHE   380     -28.693  -5.670   7.016  1.00 10.00      B   
ATOM   4139  CD2 PHE   380     -30.449  -6.631   5.728  1.00 10.00      B   
ATOM   4140  CE1 PHE   380     -28.707  -6.765   7.858  1.00 10.00      B   
ATOM   4141  CE2 PHE   380     -30.469  -7.730   6.566  1.00 10.00      B   
ATOM   4142  CZ  PHE   380     -29.593  -7.799   7.632  1.00 10.00      B   
ATOM   4143  C   PHE   380     -29.697  -3.504   2.696  1.00 10.00      B   
ATOM   4144  O   PHE   380     -30.801  -2.954   2.715  1.00 10.00      B   
ATOM   4145  N   LEU   381     -28.690  -3.073   1.949  1.00 10.00      B   
ATOM   4146  HN  LEU   381     -27.841  -3.560   1.965  1.00 10.00      B   
ATOM   4147  CA  LEU   381     -28.821  -1.901   1.096  1.00 10.00      B   
ATOM   4148  CB  LEU   381     -27.479  -1.170   0.982  1.00 10.00      B   
ATOM   4149  CG  LEU   381     -26.907  -0.595   2.281  1.00 10.00      B   
ATOM   4150  CD1 LEU   381     -25.478  -0.118   2.069  1.00 10.00      B   
ATOM   4151  CD2 LEU   381     -27.779   0.542   2.792  1.00 10.00      B   
ATOM   4152  C   LEU   381     -29.334  -2.290  -0.287  1.00 10.00      B   
ATOM   4153  O   LEU   381     -29.696  -3.445  -0.522  1.00 10.00      B   
ATOM   4154  N   ALA   382     -29.360  -1.325  -1.199  1.00 10.00      B   
ATOM   4155  HN  ALA   382     -29.051  -0.431  -0.952  1.00 10.00      B   
ATOM   4156  CA  ALA   382     -29.826  -1.564  -2.557  1.00 10.00      B   
ATOM   4157  CB  ALA   382     -29.942  -0.249  -3.312  1.00 10.00      B   
ATOM   4158  C   ALA   382     -28.891  -2.519  -3.292  1.00 10.00      B   
ATOM   4159  O   ALA   382     -27.689  -2.556  -3.019  1.00 10.00      B   
ATOM   4160  N   SER   383     -29.450  -3.287  -4.215  1.00 10.00      B   
ATOM   4161  HN  SER   383     -30.417  -3.209  -4.380  1.00 10.00      B   
ATOM   4162  CA  SER   383     -28.678  -4.248  -4.990  1.00 10.00      B   
ATOM   4163  CB  SER   383     -29.616  -5.068  -5.877  1.00 10.00      B   
ATOM   4164  OG  SER   383     -30.764  -5.482  -5.150  1.00 10.00      B   
ATOM   4165  HG  SER   383     -31.473  -5.719  -5.768  1.00 10.00      B   
ATOM   4166  C   SER   383     -27.608  -3.552  -5.834  1.00 10.00      B   
ATOM   4167  O   SER   383     -27.912  -2.917  -6.844  1.00 10.00      B   
ATOM   4168  N   GLY   384     -26.359  -3.665  -5.400  1.00 10.00      B   
ATOM   4169  HN  GLY   384     -26.179  -4.174  -4.580  1.00 10.00      B   
ATOM   4170  CA  GLY   384     -25.260  -3.045  -6.115  1.00 10.00      B   
ATOM   4171  C   GLY   384     -24.396  -2.200  -5.202  1.00 10.00      B   
ATOM   4172  O   GLY   384     -23.342  -1.708  -5.610  1.00 10.00      B   
ATOM   4173  N   SER   385     -24.830  -2.052  -3.954  1.00 10.00      B   
ATOM   4174  HN  SER   385     -25.660  -2.500  -3.682  1.00 10.00      B   
ATOM   4175  CA  SER   385     -24.102  -1.256  -2.977  1.00 10.00      B   
ATOM   4176  CB  SER   385     -24.915  -1.098  -1.692  1.00 10.00      B   
ATOM   4177  OG  SER   385     -26.201  -0.572  -1.972  1.00 10.00      B   
ATOM   4178  HG  SER   385     -26.771  -1.281  -2.301  1.00 10.00      B   
ATOM   4179  C   SER   385     -22.732  -1.853  -2.673  1.00 10.00      B   
ATOM   4180  O   SER   385     -21.779  -1.125  -2.380  1.00 10.00      B   
ATOM   4181  N   VAL   386     -22.635  -3.176  -2.737  1.00 10.00      B   
ATOM   4182  HN  VAL   386     -23.431  -3.709  -2.964  1.00 10.00      B   
ATOM   4183  CA  VAL   386     -21.371  -3.851  -2.487  1.00 10.00      B   
ATOM   4184  CB  VAL   386     -21.557  -5.373  -2.308  1.00 10.00      B   
ATOM   4185  CG1 VAL   386     -20.235  -6.045  -1.971  1.00 10.00      B   
ATOM   4186  CG2 VAL   386     -22.592  -5.664  -1.233  1.00 10.00      B   
ATOM   4187  C   VAL   386     -20.432  -3.587  -3.658  1.00 10.00      B   
ATOM   4188  O   VAL   386     -19.230  -3.376  -3.479  1.00 10.00      B   
ATOM   4189  N   SER   387     -21.009  -3.571  -4.852  1.00 10.00      B   
ATOM   4190  HN  SER   387     -21.975  -3.742  -4.915  1.00 10.00      B   
ATOM   4191  CA  SER   387     -20.260  -3.319  -6.069  1.00 10.00      B   
ATOM   4192  CB  SER   387     -21.172  -3.475  -7.285  1.00 10.00      B   
ATOM   4193  OG  SER   387     -21.700  -4.789  -7.358  1.00 10.00      B   
ATOM   4194  HG  SER   387     -22.203  -4.982  -6.554  1.00 10.00      B   
ATOM   4195  C   SER   387     -19.620  -1.932  -6.048  1.00 10.00      B   
ATOM   4196  O   SER   387     -18.421  -1.795  -6.299  1.00 10.00      B   
ATOM   4197  N   TRP   388     -20.414  -0.911  -5.727  1.00 10.00      B   
ATOM   4198  HN  TRP   388     -21.364  -1.085  -5.527  1.00 10.00      B   
ATOM   4199  CA  TRP   388     -19.913   0.463  -5.675  1.00 10.00      B   
ATOM   4200  CB  TRP   388     -21.016   1.439  -5.250  1.00 10.00      B   
ATOM   4201  CG  TRP   388     -22.259   1.371  -6.083  1.00 10.00      B   
ATOM   4202  CD1 TRP   388     -22.343   1.055  -7.410  1.00 10.00      B   
ATOM   4203  CD2 TRP   388     -23.599   1.630  -5.647  1.00 10.00      B   
ATOM   4204  NE1 TRP   388     -23.653   1.096  -7.823  1.00 10.00      B   
ATOM   4205  HE1 TRP   388     -23.972   0.902  -8.734  1.00 10.00      B   
ATOM   4206  CE2 TRP   388     -24.443   1.449  -6.760  1.00 10.00      B   
ATOM   4207  CE3 TRP   388     -24.168   2.000  -4.424  1.00 10.00      B   
ATOM   4208  CZ2 TRP   388     -25.825   1.617  -6.685  1.00 10.00      B   
ATOM   4209  CZ3 TRP   388     -25.539   2.168  -4.353  1.00 10.00      B   
ATOM   4210  CH2 TRP   388     -26.351   1.979  -5.476  1.00 10.00      B   
ATOM   4211  C   TRP   388     -18.735   0.573  -4.713  1.00 10.00      B   
ATOM   4212  O   TRP   388     -17.721   1.203  -5.020  1.00 10.00      B   
ATOM   4213  N   MET   389     -18.876  -0.057  -3.553  1.00 10.00      B   
ATOM   4214  HN  MET   389     -19.706  -0.550  -3.375  1.00 10.00      B   
ATOM   4215  CA  MET   389     -17.831  -0.036  -2.540  1.00 10.00      B   
ATOM   4216  CB  MET   389     -18.323  -0.657  -1.233  1.00 10.00      B   
ATOM   4217  CG  MET   389     -19.070   0.309  -0.334  1.00 10.00      B   
ATOM   4218  SD  MET   389     -19.575  -0.441   1.226  1.00 10.00      B   
ATOM   4219  CE  MET   389     -17.988  -0.651   2.034  1.00 10.00      B   
ATOM   4220  C   MET   389     -16.582  -0.762  -3.019  1.00 10.00      B   
ATOM   4221  O   MET   389     -15.467  -0.309  -2.778  1.00 10.00      B   
ATOM   4222  N   TYR   390     -16.778  -1.878  -3.710  1.00 10.00      B   
ATOM   4223  HN  TYR   390     -17.697  -2.178  -3.884  1.00 10.00      B   
ATOM   4224  CA  TYR   390     -15.664  -2.671  -4.213  1.00 10.00      B   
ATOM   4225  CB  TYR   390     -16.156  -3.987  -4.821  1.00 10.00      B   
ATOM   4226  CG  TYR   390     -15.052  -4.994  -5.051  1.00 10.00      B   
ATOM   4227  CD1 TYR   390     -14.445  -5.640  -3.982  1.00 10.00      B   
ATOM   4228  CD2 TYR   390     -14.618  -5.303  -6.332  1.00 10.00      B   
ATOM   4229  CE1 TYR   390     -13.432  -6.556  -4.183  1.00 10.00      B   
ATOM   4230  CE2 TYR   390     -13.606  -6.220  -6.542  1.00 10.00      B   
ATOM   4231  CZ  TYR   390     -13.020  -6.845  -5.466  1.00 10.00      B   
ATOM   4232  OH  TYR   390     -12.013  -7.759  -5.675  1.00 10.00      B   
ATOM   4233  HH  TYR   390     -11.670  -7.657  -6.574  1.00 10.00      B   
ATOM   4234  C   TYR   390     -14.825  -1.894  -5.223  1.00 10.00      B   
ATOM   4235  O   TYR   390     -13.597  -1.901  -5.149  1.00 10.00      B   
ATOM   4236  N   TYR   391     -15.488  -1.216  -6.155  1.00 10.00      B   
ATOM   4237  HN  TYR   391     -16.471  -1.243  -6.161  1.00 10.00      B   
ATOM   4238  CA  TYR   391     -14.784  -0.435  -7.169  1.00 10.00      B   
ATOM   4239  CB  TYR   391     -15.753   0.140  -8.208  1.00 10.00      B   
ATOM   4240  CG  TYR   391     -16.298  -0.896  -9.165  1.00 10.00      B   
ATOM   4241  CD1 TYR   391     -17.626  -1.286  -9.110  1.00 10.00      B   
ATOM   4242  CD2 TYR   391     -15.478  -1.496 -10.111  1.00 10.00      B   
ATOM   4243  CE1 TYR   391     -18.128  -2.241  -9.971  1.00 10.00      B   
ATOM   4244  CE2 TYR   391     -15.971  -2.450 -10.982  1.00 10.00      B   
ATOM   4245  CZ  TYR   391     -17.297  -2.822 -10.902  1.00 10.00      B   
ATOM   4246  OH  TYR   391     -17.795  -3.779 -11.757  1.00 10.00      B   
ATOM   4247  HH  TYR   391     -17.111  -4.431 -11.938  1.00 10.00      B   
ATOM   4248  C   TYR   391     -13.964   0.673  -6.520  1.00 10.00      B   
ATOM   4249  O   TYR   391     -12.824   0.923  -6.910  1.00 10.00      B   
ATOM   4250  N   ALA   392     -14.545   1.322  -5.518  1.00 10.00      B   
ATOM   4251  HN  ALA   392     -15.457   1.074  -5.252  1.00 10.00      B   
ATOM   4252  CA  ALA   392     -13.863   2.391  -4.804  1.00 10.00      B   
ATOM   4253  CB  ALA   392     -14.840   3.147  -3.914  1.00 10.00      B   
ATOM   4254  C   ALA   392     -12.716   1.821  -3.976  1.00 10.00      B   
ATOM   4255  O   ALA   392     -11.629   2.396  -3.920  1.00 10.00      B   
ATOM   4256  N   ASP   393     -12.975   0.681  -3.344  1.00 10.00      B   
ATOM   4257  HN  ASP   393     -13.871   0.283  -3.433  1.00 10.00      B   
ATOM   4258  CA  ASP   393     -11.983  -0.001  -2.517  1.00 10.00      B   
ATOM   4259  CB  ASP   393     -12.598  -1.267  -1.903  1.00 10.00      B   
ATOM   4260  CG  ASP   393     -11.702  -1.947  -0.887  1.00 10.00      B   
ATOM   4261  OD1 ASP   393     -11.073  -1.240  -0.070  1.00 10.00      B   
ATOM   4262  OD2 ASP   393     -11.629  -3.198  -0.892  1.00 10.00      B   
ATOM   4263  C   ASP   393     -10.755  -0.359  -3.348  1.00 10.00      B   
ATOM   4264  O   ASP   393      -9.618  -0.197  -2.902  1.00 10.00      B   
ATOM   4265  N   ARG   394     -11.001  -0.822  -4.570  1.00 10.00      B   
ATOM   4266  HN  ARG   394     -11.935  -0.915  -4.861  1.00 10.00      B   
ATOM   4267  CA  ARG   394      -9.933  -1.204  -5.489  1.00 10.00      B   
ATOM   4268  CB  ARG   394     -10.508  -1.953  -6.695  1.00 10.00      B   
ATOM   4269  CG  ARG   394     -10.874  -3.403  -6.420  1.00 10.00      B   
ATOM   4270  CD  ARG   394      -9.890  -4.355  -7.079  1.00 10.00      B   
ATOM   4271  NE  ARG   394      -8.523  -4.147  -6.608  1.00 10.00      B   
ATOM   4272  HE  ARG   394      -8.375  -4.193  -5.639  1.00 10.00      B   
ATOM   4273  CZ  ARG   394      -7.484  -3.899  -7.404  1.00 10.00      B   
ATOM   4274  NH1 ARG   394      -7.643  -3.837  -8.719  1.00 10.00      B   
ATOM   4275 HH11 ARG   394      -6.827  -3.645  -9.339  1.00 10.00      B   
ATOM   4276 HH12 ARG   394      -8.598  -3.979  -9.148  1.00 10.00      B   
ATOM   4277  NH2 ARG   394      -6.280  -3.720  -6.881  1.00 10.00      B   
ATOM   4278 HH21 ARG   394      -6.142  -3.764  -5.842  1.00 10.00      B   
ATOM   4279 HH22 ARG   394      -5.463  -3.525  -7.503  1.00 10.00      B   
ATOM   4280  C   ARG   394      -9.143   0.013  -5.961  1.00 10.00      B   
ATOM   4281  O   ARG   394      -7.910  -0.011  -5.990  1.00 10.00      B   
ATOM   4282  N   LEU   395      -9.858   1.075  -6.324  1.00 10.00      B   
ATOM   4283  HN  LEU   395     -10.840   1.031  -6.278  1.00 10.00      B   
ATOM   4284  CA  LEU   395      -9.224   2.303  -6.801  1.00 10.00      B   
ATOM   4285  CB  LEU   395     -10.266   3.279  -7.359  1.00 10.00      B   
ATOM   4286  CG  LEU   395     -11.026   2.830  -8.609  1.00 10.00      B   
ATOM   4287  CD1 LEU   395     -11.987   3.914  -9.070  1.00 10.00      B   
ATOM   4288  CD2 LEU   395     -10.060   2.461  -9.721  1.00 10.00      B   
ATOM   4289  C   LEU   395      -8.421   2.984  -5.701  1.00 10.00      B   
ATOM   4290  O   LEU   395      -7.321   3.480  -5.938  1.00 10.00      B   
ATOM   4291  N   MET   396      -8.973   2.993  -4.492  1.00 10.00      B   
ATOM   4292  HN  MET   396      -9.849   2.565  -4.364  1.00 10.00      B   
ATOM   4293  CA  MET   396      -8.316   3.622  -3.352  1.00 10.00      B   
ATOM   4294  CB  MET   396      -9.311   3.841  -2.204  1.00 10.00      B   
ATOM   4295  CG  MET   396      -8.767   4.652  -1.036  1.00 10.00      B   
ATOM   4296  SD  MET   396      -8.120   6.262  -1.529  1.00 10.00      B   
ATOM   4297  CE  MET   396      -9.613   7.089  -2.073  1.00 10.00      B   
ATOM   4298  C   MET   396      -7.111   2.810  -2.880  1.00 10.00      B   
ATOM   4299  O   MET   396      -6.252   3.320  -2.164  1.00 10.00      B   
ATOM   4300  N   GLU   397      -7.039   1.553  -3.302  1.00 10.00      B   
ATOM   4301  HN  GLU   397      -7.750   1.202  -3.880  1.00 10.00      B   
ATOM   4302  CA  GLU   397      -5.936   0.677  -2.925  1.00 10.00      B   
ATOM   4303  CB  GLU   397      -6.285  -0.778  -3.248  1.00 10.00      B   
ATOM   4304  CG  GLU   397      -5.182  -1.775  -2.937  1.00 10.00      B   
ATOM   4305  CD  GLU   397      -5.623  -3.213  -3.119  1.00 10.00      B   
ATOM   4306  OE1 GLU   397      -5.732  -3.670  -4.279  1.00 10.00      B   
ATOM   4307  OE2 GLU   397      -5.857  -3.900  -2.104  1.00 10.00      B   
ATOM   4308  C   GLU   397      -4.638   1.090  -3.624  1.00 10.00      B   
ATOM   4309  O   GLU   397      -3.544   0.897  -3.088  1.00 10.00      B   
ATOM   4310  N   PHE   398      -4.768   1.689  -4.802  1.00 10.00      B   
ATOM   4311  HN  PHE   398      -5.669   1.857  -5.154  1.00 10.00      B   
ATOM   4312  CA  PHE   398      -3.610   2.118  -5.578  1.00 10.00      B   
ATOM   4313  CB  PHE   398      -4.025   2.624  -6.965  1.00 10.00      B   
ATOM   4314  CG  PHE   398      -2.885   3.116  -7.815  1.00 10.00      B   
ATOM   4315  CD1 PHE   398      -1.913   2.242  -8.272  1.00 10.00      B   
ATOM   4316  CD2 PHE   398      -2.796   4.455  -8.167  1.00 10.00      B   
ATOM   4317  CE1 PHE   398      -0.874   2.691  -9.063  1.00 10.00      B   
ATOM   4318  CE2 PHE   398      -1.759   4.910  -8.955  1.00 10.00      B   
ATOM   4319  CZ  PHE   398      -0.797   4.027  -9.404  1.00 10.00      B   
ATOM   4320  C   PHE   398      -2.727   3.137  -4.838  1.00 10.00      B   
ATOM   4321  O   PHE   398      -1.536   2.879  -4.638  1.00 10.00      B   
ATOM   4322  N   PRO   399      -3.284   4.299  -4.419  1.00 10.00      B   
ATOM   4323  CA  PRO   399      -2.520   5.339  -3.712  1.00 10.00      B   
ATOM   4324  CB  PRO   399      -3.584   6.376  -3.339  1.00 10.00      B   
ATOM   4325  CG  PRO   399      -4.658   6.181  -4.347  1.00 10.00      B   
ATOM   4326  CD  PRO   399      -4.691   4.706  -4.610  1.00 10.00      B   
ATOM   4327  C   PRO   399      -1.816   4.819  -2.458  1.00 10.00      B   
ATOM   4328  O   PRO   399      -0.707   5.255  -2.134  1.00 10.00      B   
ATOM   4329  N   SER   400      -2.451   3.882  -1.762  1.00 10.00      B   
ATOM   4330  HN  SER   400      -3.334   3.574  -2.061  1.00 10.00      B   
ATOM   4331  CA  SER   400      -1.871   3.310  -0.554  1.00 10.00      B   
ATOM   4332  CB  SER   400      -2.879   2.392   0.130  1.00 10.00      B   
ATOM   4333  OG  SER   400      -4.085   2.337  -0.611  1.00 10.00      B   
ATOM   4334  HG  SER   400      -4.061   1.571  -1.199  1.00 10.00      B   
ATOM   4335  C   SER   400      -0.593   2.544  -0.875  1.00 10.00      B   
ATOM   4336  O   SER   400       0.390   2.619  -0.137  1.00 10.00      B   
ATOM   4337  N   GLY   401      -0.611   1.823  -1.990  1.00 10.00      B   
ATOM   4338  HN  GLY   401      -1.423   1.815  -2.543  1.00 10.00      B   
ATOM   4339  CA  GLY   401       0.548   1.054  -2.395  1.00 10.00      B   
ATOM   4340  C   GLY   401       1.714   1.942  -2.779  1.00 10.00      B   
ATOM   4341  O   GLY   401       2.866   1.630  -2.480  1.00 10.00      B   
ATOM   4342  N   VAL   402       1.409   3.064  -3.429  1.00 10.00      B   
ATOM   4343  HN  VAL   402       0.467   3.262  -3.618  1.00 10.00      B   
ATOM   4344  CA  VAL   402       2.434   4.010  -3.857  1.00 10.00      B   
ATOM   4345  CB  VAL   402       1.831   5.182  -4.662  1.00 10.00      B   
ATOM   4346  CG1 VAL   402       2.923   6.120  -5.153  1.00 10.00      B   
ATOM   4347  CG2 VAL   402       1.013   4.659  -5.832  1.00 10.00      B   
ATOM   4348  C   VAL   402       3.199   4.555  -2.654  1.00 10.00      B   
ATOM   4349  O   VAL   402       4.431   4.547  -2.632  1.00 10.00      B   
ATOM   4350  N   LEU   403       2.464   5.015  -1.650  1.00 10.00      B   
ATOM   4351  HN  LEU   403       1.484   4.992  -1.720  1.00 10.00      B   
ATOM   4352  CA  LEU   403       3.083   5.557  -0.446  1.00 10.00      B   
ATOM   4353  CB  LEU   403       2.084   6.371   0.377  1.00 10.00      B   
ATOM   4354  CG  LEU   403       1.848   7.814  -0.074  1.00 10.00      B   
ATOM   4355  CD1 LEU   403       1.140   8.598   1.018  1.00 10.00      B   
ATOM   4356  CD2 LEU   403       3.159   8.487  -0.451  1.00 10.00      B   
ATOM   4357  C   LEU   403       3.694   4.454   0.407  1.00 10.00      B   
ATOM   4358  O   LEU   403       4.715   4.660   1.060  1.00 10.00      B   
ATOM   4359  N   GLY   404       3.067   3.284   0.390  1.00 10.00      B   
ATOM   4360  HN  GLY   404       2.259   3.182  -0.156  1.00 10.00      B   
ATOM   4361  CA  GLY   404       3.558   2.162   1.166  1.00 10.00      B   
ATOM   4362  C   GLY   404       4.978   1.786   0.795  1.00 10.00      B   
ATOM   4363  O   GLY   404       5.824   1.593   1.665  1.00 10.00      B   
ATOM   4364  N   VAL   405       5.240   1.692  -0.501  1.00 10.00      B   
ATOM   4365  HN  VAL   405       4.517   1.847  -1.149  1.00 10.00      B   
ATOM   4366  CA  VAL   405       6.569   1.349  -0.988  1.00 10.00      B   
ATOM   4367  CB  VAL   405       6.562   1.113  -2.515  1.00 10.00      B   
ATOM   4368  CG1 VAL   405       7.968   0.851  -3.030  1.00 10.00      B   
ATOM   4369  CG2 VAL   405       5.644  -0.049  -2.873  1.00 10.00      B   
ATOM   4370  C   VAL   405       7.566   2.456  -0.644  1.00 10.00      B   
ATOM   4371  O   VAL   405       8.697   2.183  -0.244  1.00 10.00      B   
ATOM   4372  N   ALA   406       7.123   3.702  -0.780  1.00 10.00      B   
ATOM   4373  HN  ALA   406       6.200   3.847  -1.078  1.00 10.00      B   
ATOM   4374  CA  ALA   406       7.965   4.861  -0.496  1.00 10.00      B   
ATOM   4375  CB  ALA   406       7.251   6.143  -0.899  1.00 10.00      B   
ATOM   4376  C   ALA   406       8.369   4.914   0.976  1.00 10.00      B   
ATOM   4377  O   ALA   406       9.555   4.892   1.309  1.00 10.00      B   
ATOM   4378  N   LEU   407       7.380   4.961   1.859  1.00 10.00      B   
ATOM   4379  HN  LEU   407       6.448   4.951   1.540  1.00 10.00      B   
ATOM   4380  CA  LEU   407       7.643   5.022   3.293  1.00 10.00      B   
ATOM   4381  CB  LEU   407       6.337   5.207   4.074  1.00 10.00      B   
ATOM   4382  CG  LEU   407       5.485   6.421   3.691  1.00 10.00      B   
ATOM   4383  CD1 LEU   407       4.199   6.452   4.503  1.00 10.00      B   
ATOM   4384  CD2 LEU   407       6.269   7.711   3.879  1.00 10.00      B   
ATOM   4385  C   LEU   407       8.369   3.767   3.763  1.00 10.00      B   
ATOM   4386  O   LEU   407       9.244   3.828   4.627  1.00 10.00      B   
ATOM   4387  N   GLY   408       8.034   2.640   3.142  1.00 10.00      B   
ATOM   4388  HN  GLY   408       7.356   2.669   2.429  1.00 10.00      B   
ATOM   4389  CA  GLY   408       8.638   1.371   3.498  1.00 10.00      B   
ATOM   4390  C   GLY   408      10.105   1.263   3.117  1.00 10.00      B   
ATOM   4391  O   GLY   408      10.766   0.282   3.457  1.00 10.00      B   
ATOM   4392  N   THR   409      10.625   2.254   2.404  1.00 10.00      B   
ATOM   4393  HN  THR   409      10.058   3.006   2.136  1.00 10.00      B   
ATOM   4394  CA  THR   409      12.024   2.232   2.005  1.00 10.00      B   
ATOM   4395  CB  THR   409      12.186   2.124   0.477  1.00 10.00      B   
ATOM   4396  OG1 THR   409      11.233   2.971  -0.177  1.00 10.00      B   
ATOM   4397  HG1 THR   409      10.343   2.615  -0.045  1.00 10.00      B   
ATOM   4398  CG2 THR   409      11.975   0.689   0.026  1.00 10.00      B   
ATOM   4399  C   THR   409      12.787   3.446   2.527  1.00 10.00      B   
ATOM   4400  O   THR   409      13.951   3.341   2.916  1.00 10.00      B   
ATOM   4401  N   ILE   410      12.120   4.590   2.552  1.00 10.00      B   
ATOM   4402  HN  ILE   410      11.192   4.612   2.230  1.00 10.00      B   
ATOM   4403  CA  ILE   410      12.738   5.823   3.012  1.00 10.00      B   
ATOM   4404  CB  ILE   410      12.098   7.050   2.323  1.00 10.00      B   
ATOM   4405  CG1 ILE   410      12.133   6.880   0.800  1.00 10.00      B   
ATOM   4406  CG2 ILE   410      12.809   8.335   2.728  1.00 10.00      B   
ATOM   4407  CD1 ILE   410      11.290   7.890   0.048  1.00 10.00      B   
ATOM   4408  C   ILE   410      12.651   5.984   4.533  1.00 10.00      B   
ATOM   4409  O   ILE   410      13.530   6.587   5.152  1.00 10.00      B   
ATOM   4410  N   LEU   411      11.606   5.441   5.143  1.00 10.00      B   
ATOM   4411  HN  LEU   411      10.945   4.938   4.622  1.00 10.00      B   
ATOM   4412  CA  LEU   411      11.431   5.579   6.586  1.00 10.00      B   
ATOM   4413  CB  LEU   411      10.081   6.228   6.916  1.00 10.00      B   
ATOM   4414  CG  LEU   411       9.791   7.579   6.255  1.00 10.00      B   
ATOM   4415  CD1 LEU   411       8.478   8.148   6.766  1.00 10.00      B   
ATOM   4416  CD2 LEU   411      10.931   8.562   6.486  1.00 10.00      B   
ATOM   4417  C   LEU   411      11.579   4.261   7.342  1.00 10.00      B   
ATOM   4418  O   LEU   411      12.289   4.200   8.340  1.00 10.00      B   
ATOM   4419  N   LEU   412      10.906   3.217   6.859  1.00 10.00      B   
ATOM   4420  HN  LEU   412      10.368   3.338   6.047  1.00 10.00      B   
ATOM   4421  CA  LEU   412      10.923   1.896   7.502  1.00 10.00      B   
ATOM   4422  CB  LEU   412      10.182   0.846   6.666  1.00 10.00      B   
ATOM   4423  CG  LEU   412      10.179  -0.586   7.208  1.00 10.00      B   
ATOM   4424  CD1 LEU   412       9.415  -0.667   8.520  1.00 10.00      B   
ATOM   4425  CD2 LEU   412       9.592  -1.542   6.183  1.00 10.00      B   
ATOM   4426  C   LEU   412      12.317   1.411   7.945  1.00 10.00      B   
ATOM   4427  O   LEU   412      12.552   1.258   9.145  1.00 10.00      B   
ATOM   4428  N   PRO   413      13.264   1.177   7.011  1.00 10.00      B   
ATOM   4429  CA  PRO   413      14.609   0.692   7.364  1.00 10.00      B   
ATOM   4430  CB  PRO   413      15.328   0.595   6.013  1.00 10.00      B   
ATOM   4431  CG  PRO   413      14.236   0.524   5.005  1.00 10.00      B   
ATOM   4432  CD  PRO   413      13.123   1.363   5.556  1.00 10.00      B   
ATOM   4433  C   PRO   413      15.344   1.666   8.281  1.00 10.00      B   
ATOM   4434  O   PRO   413      16.010   1.263   9.236  1.00 10.00      B   
ATOM   4435  N   SER   414      15.196   2.947   7.988  1.00 10.00      B   
ATOM   4436  HN  SER   414      14.644   3.199   7.218  1.00 10.00      B   
ATOM   4437  CA  SER   414      15.832   4.001   8.758  1.00 10.00      B   
ATOM   4438  CB  SER   414      15.504   5.338   8.106  1.00 10.00      B   
ATOM   4439  OG  SER   414      15.198   5.133   6.733  1.00 10.00      B   
ATOM   4440  HG  SER   414      14.677   5.876   6.400  1.00 10.00      B   
ATOM   4441  C   SER   414      15.378   3.984  10.218  1.00 10.00      B   
ATOM   4442  O   SER   414      16.174   4.234  11.125  1.00 10.00      B   
ATOM   4443  N   LEU   415      14.102   3.674  10.437  1.00 10.00      B   
ATOM   4444  HN  LEU   415      13.520   3.478   9.669  1.00 10.00      B   
ATOM   4445  CA  LEU   415      13.540   3.620  11.780  1.00 10.00      B   
ATOM   4446  CB  LEU   415      12.014   3.711  11.728  1.00 10.00      B   
ATOM   4447  CG  LEU   415      11.430   5.065  11.323  1.00 10.00      B   
ATOM   4448  CD1 LEU   415       9.928   4.960  11.132  1.00 10.00      B   
ATOM   4449  CD2 LEU   415      11.772   6.129  12.354  1.00 10.00      B   
ATOM   4450  C   LEU   415      13.962   2.349  12.505  1.00 10.00      B   
ATOM   4451  O   LEU   415      14.330   2.387  13.678  1.00 10.00      B   
ATOM   4452  N   SER   416      13.912   1.224  11.803  1.00 10.00      B   
ATOM   4453  HN  SER   416      13.603   1.251  10.868  1.00 10.00      B   
ATOM   4454  CA  SER   416      14.295  -0.058  12.386  1.00 10.00      B   
ATOM   4455  CB  SER   416      14.079  -1.190  11.378  1.00 10.00      B   
ATOM   4456  OG  SER   416      12.729  -1.228  10.942  1.00 10.00      B   
ATOM   4457  HG  SER   416      12.150  -0.993  11.680  1.00 10.00      B   
ATOM   4458  C   SER   416      15.743  -0.033  12.867  1.00 10.00      B   
ATOM   4459  O   SER   416      16.095  -0.693  13.841  1.00 10.00      B   
ATOM   4460  N   LYS   417      16.569   0.748  12.184  1.00 10.00      B   
ATOM   4461  HN  LYS   417      16.222   1.247  11.410  1.00 10.00      B   
ATOM   4462  CA  LYS   417      17.977   0.874  12.535  1.00 10.00      B   
ATOM   4463  CB  LYS   417      18.715   1.660  11.450  1.00 10.00      B   
ATOM   4464  CG  LYS   417      20.203   1.827  11.694  1.00 10.00      B   
ATOM   4465  CD  LYS   417      20.833   2.720  10.639  1.00 10.00      B   
ATOM   4466  CE  LYS   417      22.304   2.961  10.925  1.00 10.00      B   
ATOM   4467  NZ  LYS   417      22.922   3.871   9.925  1.00 10.00      B   
ATOM   4468  HZ1 LYS   417      23.902   4.081  10.195  1.00 10.00      B   
ATOM   4469  HZ2 LYS   417      22.389   4.763   9.871  1.00 10.00      B   
ATOM   4470  HZ3 LYS   417      22.924   3.422   8.984  1.00 10.00      B   
ATOM   4471  C   LYS   417      18.153   1.554  13.893  1.00 10.00      B   
ATOM   4472  O   LYS   417      18.851   1.041  14.770  1.00 10.00      B   
ATOM   4473  N   SER   418      17.492   2.690  14.074  1.00 10.00      B   
ATOM   4474  HN  SER   418      16.916   3.032  13.355  1.00 10.00      B   
ATOM   4475  CA  SER   418      17.588   3.448  15.314  1.00 10.00      B   
ATOM   4476  CB  SER   418      17.055   4.862  15.096  1.00 10.00      B   
ATOM   4477  OG  SER   418      16.233   4.911  13.940  1.00 10.00      B   
ATOM   4478  HG  SER   418      16.666   5.439  13.261  1.00 10.00      B   
ATOM   4479  C   SER   418      16.851   2.764  16.466  1.00 10.00      B   
ATOM   4480  O   SER   418      17.140   3.015  17.634  1.00 10.00      B   
ATOM   4481  N   PHE   419      15.902   1.900  16.139  1.00 10.00      B   
ATOM   4482  HN  PHE   419      15.693   1.749  15.190  1.00 10.00      B   
ATOM   4483  CA  PHE   419      15.147   1.187  17.161  1.00 10.00      B   
ATOM   4484  CB  PHE   419      13.719   0.905  16.685  1.00 10.00      B   
ATOM   4485  CG  PHE   419      12.715   0.831  17.801  1.00 10.00      B   
ATOM   4486  CD1 PHE   419      12.562   1.887  18.686  1.00 10.00      B   
ATOM   4487  CD2 PHE   419      11.919  -0.289  17.962  1.00 10.00      B   
ATOM   4488  CE1 PHE   419      11.638   1.823  19.711  1.00 10.00      B   
ATOM   4489  CE2 PHE   419      10.994  -0.359  18.986  1.00 10.00      B   
ATOM   4490  CZ  PHE   419      10.851   0.698  19.860  1.00 10.00      B   
ATOM   4491  C   PHE   419      15.845  -0.113  17.553  1.00 10.00      B   
ATOM   4492  O   PHE   419      15.437  -0.791  18.498  1.00 10.00      B   
ATOM   4493  N   ALA   420      16.901  -0.453  16.826  1.00 10.00      B   
ATOM   4494  HN  ALA   420      17.178   0.126  16.085  1.00 10.00      B   
ATOM   4495  CA  ALA   420      17.648  -1.673  17.100  1.00 10.00      B   
ATOM   4496  CB  ALA   420      17.726  -2.544  15.856  1.00 10.00      B   
ATOM   4497  C   ALA   420      19.046  -1.377  17.629  1.00 10.00      B   
ATOM   4498  O   ALA   420      19.502  -2.011  18.580  1.00 10.00      B   
ATOM   4499  N   SER   421      19.724  -0.414  17.018  1.00 10.00      B   
ATOM   4500  HN  SER   421      19.316   0.061  16.261  1.00 10.00      B   
ATOM   4501  CA  SER   421      21.075  -0.062  17.434  1.00 10.00      B   
ATOM   4502  CB  SER   421      22.067  -0.411  16.320  1.00 10.00      B   
ATOM   4503  OG  SER   421      21.782  -1.690  15.764  1.00 10.00      B   
ATOM   4504  HG  SER   421      21.607  -1.597  14.819  1.00 10.00      B   
ATOM   4505  C   SER   421      21.197   1.414  17.820  1.00 10.00      B   
ATOM   4506  O   SER   421      22.293   1.979  17.812  1.00 10.00      B   
ATOM   4507  N   GLY   422      20.081   2.029  18.185  1.00 10.00      B   
ATOM   4508  HN  GLY   422      19.239   1.528  18.214  1.00 10.00      B   
ATOM   4509  CA  GLY   422      20.101   3.429  18.563  1.00 10.00      B   
ATOM   4510  C   GLY   422      19.309   3.701  19.824  1.00 10.00      B   
ATOM   4511  O   GLY   422      18.701   2.790  20.397  1.00 10.00      B   
ATOM   4512  N   ASN   423      19.314   4.952  20.259  1.00 10.00      B   
ATOM   4513  HN  ASN   423      19.813   5.631  19.759  1.00 10.00      B   
ATOM   4514  CA  ASN   423      18.586   5.342  21.458  1.00 10.00      B   
ATOM   4515  CB  ASN   423      19.449   6.189  22.404  1.00 10.00      B   
ATOM   4516  CG  ASN   423      19.629   7.636  21.975  1.00 10.00      B   
ATOM   4517  OD1 ASN   423      19.514   7.981  20.797  1.00 10.00      B   
ATOM   4518  ND2 ASN   423      19.931   8.495  22.936  1.00 10.00      B   
ATOM   4519 HD21 ASN   423      20.018   8.157  23.855  1.00 10.00      B   
ATOM   4520 HD22 ASN   423      20.072   9.435  22.690  1.00 10.00      B   
ATOM   4521  C   ASN   423      17.278   6.039  21.105  1.00 10.00      B   
ATOM   4522  O   ASN   423      17.050   6.411  19.951  1.00 10.00      B   
ATOM   4523  N   HIS   424      16.426   6.223  22.102  1.00 10.00      B   
ATOM   4524  HN  HIS   424      16.676   5.926  23.005  1.00 10.00      B   
ATOM   4525  CA  HIS   424      15.122   6.845  21.891  1.00 10.00      B   
ATOM   4526  CB  HIS   424      14.180   6.574  23.064  1.00 10.00      B   
ATOM   4527  CG  HIS   424      13.645   5.174  23.094  1.00 10.00      B   
ATOM   4528  ND1 HIS   424      12.370   4.841  22.692  1.00 10.00      B   
ATOM   4529  HD1 HIS   424      11.687   5.471  22.353  1.00 10.00      B   
ATOM   4530  CD2 HIS   424      14.225   4.013  23.483  1.00 10.00      B   
ATOM   4531  CE1 HIS   424      12.191   3.542  22.835  1.00 10.00      B   
ATOM   4532  NE2 HIS   424      13.299   3.019  23.312  1.00 10.00      B   
ATOM   4533  HE2 HIS   424      13.436   2.068  23.520  1.00 10.00      B   
ATOM   4534  C   HIS   424      15.203   8.339  21.592  1.00 10.00      B   
ATOM   4535  O   HIS   424      14.300   8.894  20.973  1.00 10.00      B   
ATOM   4536  N   ASP   425      16.281   8.987  22.018  1.00 10.00      B   
ATOM   4537  HN  ASP   425      16.977   8.496  22.499  1.00 10.00      B   
ATOM   4538  CA  ASP   425      16.444  10.424  21.783  1.00 10.00      B   
ATOM   4539  CB  ASP   425      17.651  10.976  22.543  1.00 10.00      B   
ATOM   4540  CG  ASP   425      17.400  12.359  23.118  1.00 10.00      B   
ATOM   4541  OD1 ASP   425      16.758  13.192  22.439  1.00 10.00      B   
ATOM   4542  OD2 ASP   425      17.841  12.620  24.255  1.00 10.00      B   
ATOM   4543  C   ASP   425      16.579  10.716  20.294  1.00 10.00      B   
ATOM   4544  O   ASP   425      15.945  11.630  19.765  1.00 10.00      B   
ATOM   4545  N   GLU   426      17.403   9.924  19.618  1.00 10.00      B   
ATOM   4546  HN  GLU   426      17.890   9.219  20.095  1.00 10.00      B   
ATOM   4547  CA  GLU   426      17.604  10.085  18.185  1.00 10.00      B   
ATOM   4548  CB  GLU   426      18.853   9.330  17.728  1.00 10.00      B   
ATOM   4549  CG  GLU   426      19.288   9.641  16.306  1.00 10.00      B   
ATOM   4550  CD  GLU   426      19.731  11.080  16.133  1.00 10.00      B   
ATOM   4551  OE1 GLU   426      20.890  11.399  16.484  1.00 10.00      B   
ATOM   4552  OE2 GLU   426      18.929  11.901  15.639  1.00 10.00      B   
ATOM   4553  C   GLU   426      16.376   9.576  17.435  1.00 10.00      B   
ATOM   4554  O   GLU   426      15.965  10.151  16.427  1.00 10.00      B   
ATOM   4555  N   TYR   427      15.785   8.501  17.954  1.00 10.00      B   
ATOM   4556  HN  TYR   427      16.169   8.090  18.757  1.00 10.00      B   
ATOM   4557  CA  TYR   427      14.592   7.913  17.356  1.00 10.00      B   
ATOM   4558  CB  TYR   427      14.167   6.661  18.131  1.00 10.00      B   
ATOM   4559  CG  TYR   427      13.171   5.791  17.399  1.00 10.00      B   
ATOM   4560  CD1 TYR   427      13.548   5.067  16.275  1.00 10.00      B   
ATOM   4561  CD2 TYR   427      11.853   5.692  17.828  1.00 10.00      B   
ATOM   4562  CE1 TYR   427      12.645   4.267  15.605  1.00 10.00      B   
ATOM   4563  CE2 TYR   427      10.941   4.892  17.161  1.00 10.00      B   
ATOM   4564  CZ  TYR   427      11.341   4.184  16.049  1.00 10.00      B   
ATOM   4565  OH  TYR   427      10.439   3.388  15.382  1.00 10.00      B   
ATOM   4566  HH  TYR   427      10.846   2.536  15.189  1.00 10.00      B   
ATOM   4567  C   TYR   427      13.461   8.933  17.343  1.00 10.00      B   
ATOM   4568  O   TYR   427      12.700   9.019  16.380  1.00 10.00      B   
ATOM   4569  N   ASN   428      13.378   9.713  18.417  1.00 10.00      B   
ATOM   4570  HN  ASN   428      14.019   9.580  19.150  1.00 10.00      B   
ATOM   4571  CA  ASN   428      12.362  10.750  18.550  1.00 10.00      B   
ATOM   4572  CB  ASN   428      12.557  11.502  19.870  1.00 10.00      B   
ATOM   4573  CG  ASN   428      11.708  10.961  21.005  1.00 10.00      B   
ATOM   4574  OD1 ASN   428      11.108   9.889  20.903  1.00 10.00      B   
ATOM   4575  ND2 ASN   428      11.668  11.689  22.107  1.00 10.00      B   
ATOM   4576 HD21 ASN   428      12.182  12.524  22.128  1.00 10.00      B   
ATOM   4577 HD22 ASN   428      11.114  11.372  22.856  1.00 10.00      B   
ATOM   4578  C   ASN   428      12.457  11.731  17.391  1.00 10.00      B   
ATOM   4579  O   ASN   428      11.462  12.054  16.752  1.00 10.00      B   
ATOM   4580  N   ARG   429      13.672  12.176  17.114  1.00 10.00      B   
ATOM   4581  HN  ARG   429      14.429  11.852  17.650  1.00 10.00      B   
ATOM   4582  CA  ARG   429      13.923  13.121  16.037  1.00 10.00      B   
ATOM   4583  CB  ARG   429      15.378  13.589  16.092  1.00 10.00      B   
ATOM   4584  CG  ARG   429      15.835  14.372  14.875  1.00 10.00      B   
ATOM   4585  CD  ARG   429      17.327  14.644  14.930  1.00 10.00      B   
ATOM   4586  NE  ARG   429      17.670  15.600  15.981  1.00 10.00      B   
ATOM   4587  HE  ARG   429      17.215  16.474  15.958  1.00 10.00      B   
ATOM   4588  CZ  ARG   429      18.557  15.361  16.945  1.00 10.00      B   
ATOM   4589  NH1 ARG   429      19.188  14.191  17.003  1.00 10.00      B   
ATOM   4590 HH11 ARG   429      18.992  13.441  16.288  1.00 10.00      B   
ATOM   4591 HH12 ARG   429      19.883  14.009  17.755  1.00 10.00      B   
ATOM   4592  NH2 ARG   429      18.800  16.283  17.866  1.00 10.00      B   
ATOM   4593 HH21 ARG   429      19.494  16.100  18.623  1.00 10.00      B   
ATOM   4594 HH22 ARG   429      18.297  17.197  17.838  1.00 10.00      B   
ATOM   4595  C   ARG   429      13.620  12.509  14.670  1.00 10.00      B   
ATOM   4596  O   ARG   429      12.936  13.118  13.843  1.00 10.00      B   
ATOM   4597  N   LEU   430      14.120  11.300  14.445  1.00 10.00      B   
ATOM   4598  HN  LEU   430      14.636  10.857  15.154  1.00 10.00      B   
ATOM   4599  CA  LEU   430      13.925  10.613  13.175  1.00 10.00      B   
ATOM   4600  CB  LEU   430      14.740   9.319  13.128  1.00 10.00      B   
ATOM   4601  CG  LEU   430      16.261   9.488  13.190  1.00 10.00      B   
ATOM   4602  CD1 LEU   430      16.951   8.137  13.196  1.00 10.00      B   
ATOM   4603  CD2 LEU   430      16.757  10.339  12.032  1.00 10.00      B   
ATOM   4604  C   LEU   430      12.454  10.328  12.890  1.00 10.00      B   
ATOM   4605  O   LEU   430      11.969  10.584  11.785  1.00 10.00      B   
ATOM   4606  N   MET   431      11.747   9.810  13.886  1.00 10.00      B   
ATOM   4607  HN  MET   431      12.187   9.641  14.751  1.00 10.00      B   
ATOM   4608  CA  MET   431      10.335   9.487  13.731  1.00 10.00      B   
ATOM   4609  CB  MET   431       9.815   8.695  14.935  1.00 10.00      B   
ATOM   4610  CG  MET   431       8.314   8.444  14.915  1.00 10.00      B   
ATOM   4611  SD  MET   431       7.816   7.287  13.626  1.00 10.00      B   
ATOM   4612  CE  MET   431       8.262   5.729  14.390  1.00 10.00      B   
ATOM   4613  C   MET   431       9.499  10.745  13.521  1.00 10.00      B   
ATOM   4614  O   MET   431       8.647  10.790  12.634  1.00 10.00      B   
ATOM   4615  N   ASP   432       9.755  11.766  14.331  1.00 10.00      B   
ATOM   4616  HN  ASP   432      10.456  11.671  15.012  1.00 10.00      B   
ATOM   4617  CA  ASP   432       9.020  13.027  14.241  1.00 10.00      B   
ATOM   4618  CB  ASP   432       9.493  13.998  15.325  1.00 10.00      B   
ATOM   4619  CG  ASP   432       8.766  15.323  15.280  1.00 10.00      B   
ATOM   4620  OD1 ASP   432       7.684  15.442  15.900  1.00 10.00      B   
ATOM   4621  OD2 ASP   432       9.282  16.260  14.637  1.00 10.00      B   
ATOM   4622  C   ASP   432       9.175  13.661  12.862  1.00 10.00      B   
ATOM   4623  O   ASP   432       8.194  14.092  12.251  1.00 10.00      B   
ATOM   4624  N   TRP   433      10.408  13.702  12.373  1.00 10.00      B   
ATOM   4625  HN  TRP   433      11.146  13.342  12.913  1.00 10.00      B   
ATOM   4626  CA  TRP   433      10.697  14.270  11.061  1.00 10.00      B   
ATOM   4627  CB  TRP   433      12.210  14.313  10.822  1.00 10.00      B   
ATOM   4628  CG  TRP   433      12.622  15.173   9.666  1.00 10.00      B   
ATOM   4629  CD1 TRP   433      13.083  14.750   8.455  1.00 10.00      B   
ATOM   4630  CD2 TRP   433      12.613  16.605   9.612  1.00 10.00      B   
ATOM   4631  NE1 TRP   433      13.363  15.827   7.651  1.00 10.00      B   
ATOM   4632  HE1 TRP   433      13.712  15.780   6.732  1.00 10.00      B   
ATOM   4633  CE2 TRP   433      13.086  16.977   8.339  1.00 10.00      B   
ATOM   4634  CE3 TRP   433      12.256  17.610  10.519  1.00 10.00      B   
ATOM   4635  CZ2 TRP   433      13.206  18.309   7.946  1.00 10.00      B   
ATOM   4636  CZ3 TRP   433      12.375  18.930  10.127  1.00 10.00      B   
ATOM   4637  CH2 TRP   433      12.848  19.268   8.853  1.00 10.00      B   
ATOM   4638  C   TRP   433      10.013  13.454   9.965  1.00 10.00      B   
ATOM   4639  O   TRP   433       9.515  14.005   8.977  1.00 10.00      B   
ATOM   4640  N   GLY   434       9.984  12.139  10.155  1.00 10.00      B   
ATOM   4641  HN  GLY   434      10.392  11.764  10.964  1.00 10.00      B   
ATOM   4642  CA  GLY   434       9.358  11.256   9.193  1.00 10.00      B   
ATOM   4643  C   GLY   434       7.857  11.455   9.136  1.00 10.00      B   
ATOM   4644  O   GLY   434       7.263  11.440   8.058  1.00 10.00      B   
ATOM   4645  N   LEU   435       7.245  11.652  10.302  1.00 10.00      B   
ATOM   4646  HN  LEU   435       7.780  11.642  11.128  1.00 10.00      B   
ATOM   4647  CA  LEU   435       5.806  11.866  10.394  1.00 10.00      B   
ATOM   4648  CB  LEU   435       5.364  11.984  11.857  1.00 10.00      B   
ATOM   4649  CG  LEU   435       5.455  10.705  12.696  1.00 10.00      B   
ATOM   4650  CD1 LEU   435       5.175  11.002  14.162  1.00 10.00      B   
ATOM   4651  CD2 LEU   435       4.500   9.643  12.169  1.00 10.00      B   
ATOM   4652  C   LEU   435       5.386  13.103   9.606  1.00 10.00      B   
ATOM   4653  O   LEU   435       4.343  13.108   8.950  1.00 10.00      B   
ATOM   4654  N   ARG   436       6.215  14.140   9.658  1.00 10.00      B   
ATOM   4655  HN  ARG   436       7.031  14.073  10.199  1.00 10.00      B   
ATOM   4656  CA  ARG   436       5.935  15.379   8.938  1.00 10.00      B   
ATOM   4657  CB  ARG   436       6.988  16.447   9.255  1.00 10.00      B   
ATOM   4658  CG  ARG   436       7.185  16.734  10.735  1.00 10.00      B   
ATOM   4659  CD  ARG   436       8.260  17.790  10.948  1.00 10.00      B   
ATOM   4660  NE  ARG   436       8.732  17.826  12.331  1.00 10.00      B   
ATOM   4661  HE  ARG   436       8.653  16.991  12.855  1.00 10.00      B   
ATOM   4662  CZ  ARG   436       9.271  18.896  12.916  1.00 10.00      B   
ATOM   4663  NH1 ARG   436       9.413  20.034  12.244  1.00 10.00      B   
ATOM   4664 HH11 ARG   436       9.839  20.868  12.706  1.00 10.00      B   
ATOM   4665 HH12 ARG   436       9.109  20.096  11.251  1.00 10.00      B   
ATOM   4666  NH2 ARG   436       9.675  18.819  14.175  1.00 10.00      B   
ATOM   4667 HH21 ARG   436       9.576  17.910  14.699  1.00 10.00      B   
ATOM   4668 HH22 ARG   436      10.089  19.654  14.655  1.00 10.00      B   
ATOM   4669  C   ARG   436       5.912  15.120   7.434  1.00 10.00      B   
ATOM   4670  O   ARG   436       5.101  15.694   6.704  1.00 10.00      B   
ATOM   4671  N   LEU   437       6.805  14.243   6.987  1.00 10.00      B   
ATOM   4672  HN  LEU   437       7.416  13.818   7.628  1.00 10.00      B   
ATOM   4673  CA  LEU   437       6.908  13.895   5.577  1.00 10.00      B   
ATOM   4674  CB  LEU   437       8.227  13.171   5.304  1.00 10.00      B   
ATOM   4675  CG  LEU   437       9.503  13.969   5.571  1.00 10.00      B   
ATOM   4676  CD1 LEU   437      10.722  13.065   5.496  1.00 10.00      B   
ATOM   4677  CD2 LEU   437       9.629  15.120   4.586  1.00 10.00      B   
ATOM   4678  C   LEU   437       5.732  13.030   5.139  1.00 10.00      B   
ATOM   4679  O   LEU   437       5.303  13.086   3.984  1.00 10.00      B   
ATOM   4680  N   CYS   438       5.209  12.236   6.067  1.00 10.00      B   
ATOM   4681  HN  CYS   438       5.601  12.229   6.968  1.00 10.00      B   
ATOM   4682  CA  CYS   438       4.076  11.366   5.779  1.00 10.00      B   
ATOM   4683  CB  CYS   438       3.712  10.521   7.006  1.00 10.00      B   
ATOM   4684  SG  CYS   438       5.059   9.491   7.639  1.00 10.00      B   
ATOM   4685  HG  CYS   438       6.148  10.248   7.723  1.00 10.00      B   
ATOM   4686  C   CYS   438       2.872  12.183   5.322  1.00 10.00      B   
ATOM   4687  O   CYS   438       2.322  11.945   4.246  1.00 10.00      B   
ATOM   4688  N   PHE   439       2.492  13.167   6.128  1.00 10.00      B   
ATOM   4689  HN  PHE   439       2.992  13.324   6.958  1.00 10.00      B   
ATOM   4690  CA  PHE   439       1.354  14.020   5.815  1.00 10.00      B   
ATOM   4691  CB  PHE   439       0.963  14.868   7.026  1.00 10.00      B   
ATOM   4692  CG  PHE   439       0.374  14.072   8.154  1.00 10.00      B   
ATOM   4693  CD1 PHE   439       1.155  13.682   9.231  1.00 10.00      B   
ATOM   4694  CD2 PHE   439      -0.964  13.711   8.137  1.00 10.00      B   
ATOM   4695  CE1 PHE   439       0.614  12.948  10.268  1.00 10.00      B   
ATOM   4696  CE2 PHE   439      -1.511  12.978   9.170  1.00 10.00      B   
ATOM   4697  CZ  PHE   439      -0.722  12.596  10.237  1.00 10.00      B   
ATOM   4698  C   PHE   439       1.640  14.913   4.615  1.00 10.00      B   
ATOM   4699  O   PHE   439       0.726  15.278   3.875  1.00 10.00      B   
ATOM   4700  N   LEU   440       2.915  15.237   4.420  1.00 10.00      B   
ATOM   4701  HN  LEU   440       3.591  14.893   5.041  1.00 10.00      B   
ATOM   4702  CA  LEU   440       3.346  16.094   3.319  1.00 10.00      B   
ATOM   4703  CB  LEU   440       4.848  16.383   3.431  1.00 10.00      B   
ATOM   4704  CG  LEU   440       5.422  17.426   2.468  1.00 10.00      B   
ATOM   4705  CD1 LEU   440       4.899  18.815   2.800  1.00 10.00      B   
ATOM   4706  CD2 LEU   440       6.944  17.399   2.489  1.00 10.00      B   
ATOM   4707  C   LEU   440       3.028  15.477   1.960  1.00 10.00      B   
ATOM   4708  O   LEU   440       2.879  16.185   0.966  1.00 10.00      B   
ATOM   4709  N   LEU   441       2.931  14.155   1.920  1.00 10.00      B   
ATOM   4710  HN  LEU   441       3.082  13.637   2.741  1.00 10.00      B   
ATOM   4711  CA  LEU   441       2.627  13.453   0.678  1.00 10.00      B   
ATOM   4712  CB  LEU   441       3.681  12.375   0.404  1.00 10.00      B   
ATOM   4713  CG  LEU   441       5.143  12.836   0.422  1.00 10.00      B   
ATOM   4714  CD1 LEU   441       6.086  11.655   0.233  1.00 10.00      B   
ATOM   4715  CD2 LEU   441       5.390  13.900  -0.637  1.00 10.00      B   
ATOM   4716  C   LEU   441       1.235  12.826   0.734  1.00 10.00      B   
ATOM   4717  O   LEU   441       0.674  12.432  -0.290  1.00 10.00      B   
ATOM   4718  N   ALA   442       0.675  12.748   1.932  1.00 10.00      B   
ATOM   4719  HN  ALA   442       1.161  13.093   2.709  1.00 10.00      B   
ATOM   4720  CA  ALA   442      -0.646  12.160   2.120  1.00 10.00      B   
ATOM   4721  CB  ALA   442      -0.835  11.700   3.557  1.00 10.00      B   
ATOM   4722  C   ALA   442      -1.758  13.125   1.731  1.00 10.00      B   
ATOM   4723  O   ALA   442      -2.562  12.826   0.847  1.00 10.00      B   
ATOM   4724  N   LEU   443      -1.775  14.285   2.382  1.00 10.00      B   
ATOM   4725  HN  LEU   443      -1.065  14.472   3.035  1.00 10.00      B   
ATOM   4726  CA  LEU   443      -2.801  15.301   2.150  1.00 10.00      B   
ATOM   4727  CB  LEU   443      -2.561  16.547   3.012  1.00 10.00      B   
ATOM   4728  CG  LEU   443      -3.741  17.516   3.154  1.00 10.00      B   
ATOM   4729  CD1 LEU   443      -4.963  16.803   3.714  1.00 10.00      B   
ATOM   4730  CD2 LEU   443      -3.360  18.694   4.038  1.00 10.00      B   
ATOM   4731  C   LEU   443      -3.001  15.661   0.669  1.00 10.00      B   
ATOM   4732  O   LEU   443      -4.123  15.572   0.167  1.00 10.00      B   
ATOM   4733  N   PRO   444      -1.936  16.065  -0.060  1.00 10.00      B   
ATOM   4734  CA  PRO   444      -2.050  16.437  -1.479  1.00 10.00      B   
ATOM   4735  CB  PRO   444      -0.598  16.673  -1.920  1.00 10.00      B   
ATOM   4736  CG  PRO   444       0.237  16.058  -0.850  1.00 10.00      B   
ATOM   4737  CD  PRO   444      -0.550  16.206   0.416  1.00 10.00      B   
ATOM   4738  C   PRO   444      -2.689  15.342  -2.332  1.00 10.00      B   
ATOM   4739  O   PRO   444      -3.662  15.587  -3.043  1.00 10.00      B   
ATOM   4740  N   SER   445      -2.155  14.134  -2.244  1.00 10.00      B   
ATOM   4741  HN  SER   445      -1.394  13.989  -1.644  1.00 10.00      B   
ATOM   4742  CA  SER   445      -2.672  13.017  -3.023  1.00 10.00      B   
ATOM   4743  CB  SER   445      -1.729  11.817  -2.926  1.00 10.00      B   
ATOM   4744  OG  SER   445      -0.372  12.222  -3.079  1.00 10.00      B   
ATOM   4745  HG  SER   445       0.071  12.201  -2.221  1.00 10.00      B   
ATOM   4746  C   SER   445      -4.093  12.638  -2.601  1.00 10.00      B   
ATOM   4747  O   SER   445      -4.929  12.306  -3.441  1.00 10.00      B   
ATOM   4748  N   ALA   446      -4.371  12.719  -1.304  1.00 10.00      B   
ATOM   4749  HN  ALA   446      -3.673  13.016  -0.680  1.00 10.00      B   
ATOM   4750  CA  ALA   446      -5.691  12.377  -0.785  1.00 10.00      B   
ATOM   4751  CB  ALA   446      -5.690  12.368   0.736  1.00 10.00      B   
ATOM   4752  C   ALA   446      -6.763  13.323  -1.317  1.00 10.00      B   
ATOM   4753  O   ALA   446      -7.818  12.885  -1.778  1.00 10.00      B   
ATOM   4754  N   VAL   447      -6.489  14.620  -1.262  1.00 10.00      B   
ATOM   4755  HN  VAL   447      -5.626  14.918  -0.895  1.00 10.00      B   
ATOM   4756  CA  VAL   447      -7.445  15.611  -1.741  1.00 10.00      B   
ATOM   4757  CB  VAL   447      -7.120  17.049  -1.257  1.00 10.00      B   
ATOM   4758  CG1 VAL   447      -5.835  17.579  -1.876  1.00 10.00      B   
ATOM   4759  CG2 VAL   447      -8.286  17.995  -1.520  1.00 10.00      B   
ATOM   4760  C   VAL   447      -7.578  15.551  -3.266  1.00 10.00      B   
ATOM   4761  O   VAL   447      -8.670  15.728  -3.809  1.00 10.00      B   
ATOM   4762  N   ALA   448      -6.470  15.260  -3.950  1.00 10.00      B   
ATOM   4763  HN  ALA   448      -5.630  15.117  -3.461  1.00 10.00      B   
ATOM   4764  CA  ALA   448      -6.468  15.164  -5.410  1.00 10.00      B   
ATOM   4765  CB  ALA   448      -5.051  14.982  -5.939  1.00 10.00      B   
ATOM   4766  C   ALA   448      -7.359  14.019  -5.882  1.00 10.00      B   
ATOM   4767  O   ALA   448      -7.944  14.076  -6.965  1.00 10.00      B   
ATOM   4768  N   LEU   449      -7.455  12.980  -5.061  1.00 10.00      B   
ATOM   4769  HN  LEU   449      -6.951  12.989  -4.218  1.00 10.00      B   
ATOM   4770  CA  LEU   449      -8.281  11.823  -5.382  1.00 10.00      B   
ATOM   4771  CB  LEU   449      -8.077  10.713  -4.350  1.00 10.00      B   
ATOM   4772  CG  LEU   449      -6.726   9.997  -4.384  1.00 10.00      B   
ATOM   4773  CD1 LEU   449      -6.510   9.206  -3.104  1.00 10.00      B   
ATOM   4774  CD2 LEU   449      -6.633   9.089  -5.599  1.00 10.00      B   
ATOM   4775  C   LEU   449      -9.751  12.211  -5.432  1.00 10.00      B   
ATOM   4776  O   LEU   449     -10.482  11.798  -6.331  1.00 10.00      B   
ATOM   4777  N   GLY   450     -10.172  13.021  -4.468  1.00 10.00      B   
ATOM   4778  HN  GLY   450      -9.535  13.329  -3.792  1.00 10.00      B   
ATOM   4779  CA  GLY   450     -11.555  13.457  -4.408  1.00 10.00      B   
ATOM   4780  C   GLY   450     -11.895  14.448  -5.502  1.00 10.00      B   
ATOM   4781  O   GLY   450     -12.969  14.385  -6.100  1.00 10.00      B   
ATOM   4782  N   ILE   451     -10.967  15.356  -5.775  1.00 10.00      B   
ATOM   4783  HN  ILE   451     -10.131  15.352  -5.260  1.00 10.00      B   
ATOM   4784  CA  ILE   451     -11.160  16.370  -6.807  1.00 10.00      B   
ATOM   4785  CB  ILE   451      -9.985  17.381  -6.823  1.00 10.00      B   
ATOM   4786  CG1 ILE   451      -9.882  18.120  -5.483  1.00 10.00      B   
ATOM   4787  CG2 ILE   451     -10.117  18.371  -7.972  1.00 10.00      B   
ATOM   4788  CD1 ILE   451     -11.118  18.913  -5.111  1.00 10.00      B   
ATOM   4789  C   ILE   451     -11.292  15.724  -8.187  1.00 10.00      B   
ATOM   4790  O   ILE   451     -12.104  16.146  -9.012  1.00 10.00      B   
ATOM   4791  N   LEU   452     -10.513  14.676  -8.419  1.00 10.00      B   
ATOM   4792  HN  LEU   452      -9.912  14.358  -7.711  1.00 10.00      B   
ATOM   4793  CA  LEU   452     -10.531  13.989  -9.702  1.00 10.00      B   
ATOM   4794  CB  LEU   452      -9.108  13.640 -10.158  1.00 10.00      B   
ATOM   4795  CG  LEU   452      -8.199  14.825 -10.502  1.00 10.00      B   
ATOM   4796  CD1 LEU   452      -6.786  14.352 -10.804  1.00 10.00      B   
ATOM   4797  CD2 LEU   452      -8.760  15.615 -11.674  1.00 10.00      B   
ATOM   4798  C   LEU   452     -11.411  12.740  -9.688  1.00 10.00      B   
ATOM   4799  O   LEU   452     -11.376  11.952 -10.631  1.00 10.00      B   
ATOM   4800  N   SER   453     -12.213  12.571  -8.637  1.00 10.00      B   
ATOM   4801  HN  SER   453     -12.214  13.242  -7.921  1.00 10.00      B   
ATOM   4802  CA  SER   453     -13.094  11.408  -8.527  1.00 10.00      B   
ATOM   4803  CB  SER   453     -13.902  11.460  -7.231  1.00 10.00      B   
ATOM   4804  OG  SER   453     -13.076  11.234  -6.105  1.00 10.00      B   
ATOM   4805  HG  SER   453     -12.150  11.382  -6.349  1.00 10.00      B   
ATOM   4806  C   SER   453     -14.026  11.294  -9.733  1.00 10.00      B   
ATOM   4807  O   SER   453     -14.239  10.203 -10.265  1.00 10.00      B   
ATOM   4808  N   GLY   454     -14.570  12.425 -10.163  1.00 10.00      B   
ATOM   4809  HN  GLY   454     -14.360  13.262  -9.703  1.00 10.00      B   
ATOM   4810  CA  GLY   454     -15.460  12.437 -11.309  1.00 10.00      B   
ATOM   4811  C   GLY   454     -14.739  12.057 -12.588  1.00 10.00      B   
ATOM   4812  O   GLY   454     -15.005  10.994 -13.152  1.00 10.00      B   
ATOM   4813  N   PRO   455     -13.811  12.910 -13.061  1.00 10.00      B   
ATOM   4814  CA  PRO   455     -13.035  12.662 -14.284  1.00 10.00      B   
ATOM   4815  CB  PRO   455     -11.916  13.696 -14.197  1.00 10.00      B   
ATOM   4816  CG  PRO   455     -12.518  14.828 -13.442  1.00 10.00      B   
ATOM   4817  CD  PRO   455     -13.469  14.212 -12.454  1.00 10.00      B   
ATOM   4818  C   PRO   455     -12.443  11.253 -14.342  1.00 10.00      B   
ATOM   4819  O   PRO   455     -12.465  10.612 -15.391  1.00 10.00      B   
ATOM   4820  N   LEU   456     -11.928  10.775 -13.214  1.00 10.00      B   
ATOM   4821  HN  LEU   456     -11.954  11.330 -12.401  1.00 10.00      B   
ATOM   4822  CA  LEU   456     -11.331   9.447 -13.146  1.00 10.00      B   
ATOM   4823  CB  LEU   456     -10.771   9.185 -11.746  1.00 10.00      B   
ATOM   4824  CG  LEU   456      -9.928   7.921 -11.574  1.00 10.00      B   
ATOM   4825  CD1 LEU   456      -8.596   8.064 -12.291  1.00 10.00      B   
ATOM   4826  CD2 LEU   456      -9.720   7.615 -10.099  1.00 10.00      B   
ATOM   4827  C   LEU   456     -12.341   8.365 -13.517  1.00 10.00      B   
ATOM   4828  O   LEU   456     -12.078   7.530 -14.379  1.00 10.00      B   
ATOM   4829  N   THR   457     -13.499   8.398 -12.876  1.00 10.00      B   
ATOM   4830  HN  THR   457     -13.657   9.100 -12.209  1.00 10.00      B   
ATOM   4831  CA  THR   457     -14.547   7.419 -13.136  1.00 10.00      B   
ATOM   4832  CB  THR   457     -15.692   7.546 -12.108  1.00 10.00      B   
ATOM   4833  OG1 THR   457     -15.134   7.747 -10.798  1.00 10.00      B   
ATOM   4834  HG1 THR   457     -14.919   8.685 -10.675  1.00 10.00      B   
ATOM   4835  CG2 THR   457     -16.538   6.283 -12.093  1.00 10.00      B   
ATOM   4836  C   THR   457     -15.108   7.575 -14.553  1.00 10.00      B   
ATOM   4837  O   THR   457     -15.325   6.588 -15.262  1.00 10.00      B   
ATOM   4838  N   VAL   458     -15.303   8.822 -14.971  1.00 10.00      B   
ATOM   4839  HN  VAL   458     -15.089   9.569 -14.366  1.00 10.00      B   
ATOM   4840  CA  VAL   458     -15.840   9.119 -16.296  1.00 10.00      B   
ATOM   4841  CB  VAL   458     -16.196  10.619 -16.441  1.00 10.00      B   
ATOM   4842  CG1 VAL   458     -16.742  10.925 -17.828  1.00 10.00      B   
ATOM   4843  CG2 VAL   458     -17.206  11.027 -15.382  1.00 10.00      B   
ATOM   4844  C   VAL   458     -14.891   8.682 -17.418  1.00 10.00      B   
ATOM   4845  O   VAL   458     -15.329   8.381 -18.525  1.00 10.00      B   
ATOM   4846  N   SER   459     -13.603   8.630 -17.131  1.00 10.00      B   
ATOM   4847  HN  SER   459     -13.298   8.881 -16.234  1.00 10.00      B   
ATOM   4848  CA  SER   459     -12.621   8.229 -18.128  1.00 10.00      B   
ATOM   4849  CB  SER   459     -11.422   9.182 -18.101  1.00 10.00      B   
ATOM   4850  OG  SER   459     -11.845  10.533 -18.025  1.00 10.00      B   
ATOM   4851  HG  SER   459     -12.114  10.730 -17.117  1.00 10.00      B   
ATOM   4852  C   SER   459     -12.146   6.792 -17.913  1.00 10.00      B   
ATOM   4853  O   SER   459     -11.141   6.377 -18.484  1.00 10.00      B   
ATOM   4854  N   LEU   460     -12.868   6.024 -17.104  1.00 10.00      B   
ATOM   4855  HN  LEU   460     -13.676   6.384 -16.682  1.00 10.00      B   
ATOM   4856  CA  LEU   460     -12.469   4.650 -16.839  1.00 10.00      B   
ATOM   4857  CB  LEU   460     -11.778   4.539 -15.477  1.00 10.00      B   
ATOM   4858  CG  LEU   460     -11.090   3.207 -15.171  1.00 10.00      B   
ATOM   4859  CD1 LEU   460     -10.056   2.880 -16.238  1.00 10.00      B   
ATOM   4860  CD2 LEU   460     -10.445   3.245 -13.796  1.00 10.00      B   
ATOM   4861  C   LEU   460     -13.624   3.657 -16.939  1.00 10.00      B   
ATOM   4862  O   LEU   460     -13.598   2.757 -17.778  1.00 10.00      B   
ATOM   4863  N   PHE   461     -14.639   3.828 -16.102  1.00 10.00      B   
ATOM   4864  HN  PHE   461     -14.628   4.587 -15.481  1.00 10.00      B   
ATOM   4865  CA  PHE   461     -15.774   2.909 -16.088  1.00 10.00      B   
ATOM   4866  CB  PHE   461     -16.217   2.614 -14.651  1.00 10.00      B   
ATOM   4867  CG  PHE   461     -15.143   1.977 -13.814  1.00 10.00      B   
ATOM   4868  CD1 PHE   461     -14.498   2.695 -12.822  1.00 10.00      B   
ATOM   4869  CD2 PHE   461     -14.770   0.660 -14.028  1.00 10.00      B   
ATOM   4870  CE1 PHE   461     -13.504   2.113 -12.057  1.00 10.00      B   
ATOM   4871  CE2 PHE   461     -13.779   0.070 -13.267  1.00 10.00      B   
ATOM   4872  CZ  PHE   461     -13.143   0.798 -12.281  1.00 10.00      B   
ATOM   4873  C   PHE   461     -16.952   3.394 -16.930  1.00 10.00      B   
ATOM   4874  O   PHE   461     -17.795   2.595 -17.337  1.00 10.00      B   
ATOM   4875  N   GLN   462     -17.009   4.696 -17.196  1.00 10.00      B   
ATOM   4876  HN  GLN   462     -16.303   5.285 -16.862  1.00 10.00      B   
ATOM   4877  CA  GLN   462     -18.097   5.260 -17.985  1.00 10.00      B   
ATOM   4878  CB  GLN   462     -18.104   6.789 -17.897  1.00 10.00      B   
ATOM   4879  CG  GLN   462     -19.395   7.436 -18.376  1.00 10.00      B   
ATOM   4880  CD  GLN   462     -19.192   8.352 -19.569  1.00 10.00      B   
ATOM   4881  OE1 GLN   462     -18.315   8.128 -20.406  1.00 10.00      B   
ATOM   4882  NE2 GLN   462     -19.998   9.398 -19.653  1.00 10.00      B   
ATOM   4883 HE21 GLN   462     -20.672   9.522 -18.952  1.00 10.00      B   
ATOM   4884 HE22 GLN   462     -19.891  10.010 -20.416  1.00 10.00      B   
ATOM   4885  C   GLN   462     -18.011   4.804 -19.440  1.00 10.00      B   
ATOM   4886  O   GLN   462     -17.200   5.316 -20.215  1.00 10.00      B   
ATOM   4887  N   TYR   463     -18.838   3.830 -19.789  1.00 10.00      B   
ATOM   4888  HN  TYR   463     -19.441   3.454 -19.112  1.00 10.00      B   
ATOM   4889  CA  TYR   463     -18.876   3.291 -21.140  1.00 10.00      B   
ATOM   4890  CB  TYR   463     -17.677   2.366 -21.385  1.00 10.00      B   
ATOM   4891  CG  TYR   463     -17.032   2.523 -22.748  1.00 10.00      B   
ATOM   4892  CD1 TYR   463     -15.652   2.607 -22.871  1.00 10.00      B   
ATOM   4893  CD2 TYR   463     -17.797   2.580 -23.907  1.00 10.00      B   
ATOM   4894  CE1 TYR   463     -15.050   2.747 -24.107  1.00 10.00      B   
ATOM   4895  CE2 TYR   463     -17.204   2.720 -25.149  1.00 10.00      B   
ATOM   4896  CZ  TYR   463     -15.830   2.800 -25.242  1.00 10.00      B   
ATOM   4897  OH  TYR   463     -15.232   2.938 -26.475  1.00 10.00      B   
ATOM   4898  HH  TYR   463     -15.629   3.690 -26.940  1.00 10.00      B   
ATOM   4899  C   TYR   463     -20.182   2.531 -21.365  1.00 10.00      B   
ATOM   4900  O   TYR   463     -21.168   3.104 -21.832  1.00 10.00      B   
ATOM   4901  N   GLY   464     -20.190   1.254 -20.997  1.00 10.00      B   
ATOM   4902  HN  GLY   464     -19.388   0.868 -20.590  1.00 10.00      B   
ATOM   4903  CA  GLY   464     -21.371   0.429 -21.158  1.00 10.00      B   
ATOM   4904  C   GLY   464     -21.845  -0.079 -19.817  1.00 10.00      B   
ATOM   4905  O   GLY   464     -21.024  -0.310 -18.929  1.00 10.00      B   
ATOM   4906  N   LYS   465     -23.162  -0.230 -19.668  1.00 10.00      B   
ATOM   4907  HN  LYS   465     -23.747  -0.006 -20.423  1.00 10.00      B   
ATOM   4908  CA  LYS   465     -23.780  -0.699 -18.421  1.00 10.00      B   
ATOM   4909  CB  LYS   465     -23.195  -2.031 -17.934  1.00 10.00      B   
ATOM   4910  CG  LYS   465     -23.418  -3.198 -18.888  1.00 10.00      B   
ATOM   4911  CD  LYS   465     -24.897  -3.428 -19.161  1.00 10.00      B   
ATOM   4912  CE  LYS   465     -25.111  -4.615 -20.085  1.00 10.00      B   
ATOM   4913  NZ  LYS   465     -26.550  -4.835 -20.376  1.00 10.00      B   
ATOM   4914  HZ1 LYS   465     -26.676  -5.689 -20.954  1.00 10.00      B   
ATOM   4915  HZ2 LYS   465     -26.941  -4.023 -20.896  1.00 10.00      B   
ATOM   4916  HZ3 LYS   465     -27.080  -4.948 -19.491  1.00 10.00      B   
ATOM   4917  C   LYS   465     -23.729   0.375 -17.333  1.00 10.00      B   
ATOM   4918  O   LYS   465     -24.735   0.661 -16.683  1.00 10.00      B   
ATOM   4919  N   PHE   466     -22.553   0.960 -17.141  1.00 10.00      B   
ATOM   4920  HN  PHE   466     -21.785   0.666 -17.682  1.00 10.00      B   
ATOM   4921  CA  PHE   466     -22.360   2.019 -16.163  1.00 10.00      B   
ATOM   4922  CB  PHE   466     -20.879   2.141 -15.794  1.00 10.00      B   
ATOM   4923  CG  PHE   466     -20.455   1.287 -14.637  1.00 10.00      B   
ATOM   4924  CD1 PHE   466     -19.961   0.012 -14.846  1.00 10.00      B   
ATOM   4925  CD2 PHE   466     -20.546   1.762 -13.339  1.00 10.00      B   
ATOM   4926  CE1 PHE   466     -19.567  -0.775 -13.783  1.00 10.00      B   
ATOM   4927  CE2 PHE   466     -20.154   0.980 -12.269  1.00 10.00      B   
ATOM   4928  CZ  PHE   466     -19.663  -0.291 -12.493  1.00 10.00      B   
ATOM   4929  C   PHE   466     -22.836   3.342 -16.744  1.00 10.00      B   
ATOM   4930  O   PHE   466     -22.326   3.796 -17.772  1.00 10.00      B   
ATOM   4931  N   THR   467     -23.826   3.945 -16.108  1.00 10.00      B   
ATOM   4932  HN  THR   467     -24.212   3.520 -15.304  1.00 10.00      B   
ATOM   4933  CA  THR   467     -24.359   5.219 -16.566  1.00 10.00      B   
ATOM   4934  CB  THR   467     -25.899   5.253 -16.492  1.00 10.00      B   
ATOM   4935  OG1 THR   467     -26.332   4.968 -15.155  1.00 10.00      B   
ATOM   4936  HG1 THR   467     -25.908   4.148 -14.842  1.00 10.00      B   
ATOM   4937  CG2 THR   467     -26.503   4.234 -17.443  1.00 10.00      B   
ATOM   4938  C   THR   467     -23.778   6.365 -15.740  1.00 10.00      B   
ATOM   4939  O   THR   467     -22.935   6.141 -14.868  1.00 10.00      B   
ATOM   4940  N   ALA   468     -24.231   7.587 -16.007  1.00 10.00      B   
ATOM   4941  HN  ALA   468     -24.908   7.707 -16.707  1.00 10.00      B   
ATOM   4942  CA  ALA   468     -23.745   8.752 -15.278  1.00 10.00      B   
ATOM   4943  CB  ALA   468     -24.333  10.031 -15.849  1.00 10.00      B   
ATOM   4944  C   ALA   468     -24.064   8.634 -13.793  1.00 10.00      B   
ATOM   4945  O   ALA   468     -23.241   8.972 -12.945  1.00 10.00      B   
ATOM   4946  N   PHE   469     -25.257   8.135 -13.491  1.00 10.00      B   
ATOM   4947  HN  PHE   469     -25.866   7.882 -14.218  1.00 10.00      B   
ATOM   4948  CA  PHE   469     -25.690   7.963 -12.110  1.00 10.00      B   
ATOM   4949  CB  PHE   469     -27.158   7.537 -12.053  1.00 10.00      B   
ATOM   4950  CG  PHE   469     -27.723   7.466 -10.662  1.00 10.00      B   
ATOM   4951  CD1 PHE   469     -27.748   8.591  -9.853  1.00 10.00      B   
ATOM   4952  CD2 PHE   469     -28.231   6.280 -10.164  1.00 10.00      B   
ATOM   4953  CE1 PHE   469     -28.273   8.531  -8.575  1.00 10.00      B   
ATOM   4954  CE2 PHE   469     -28.757   6.213  -8.888  1.00 10.00      B   
ATOM   4955  CZ  PHE   469     -28.776   7.341  -8.092  1.00 10.00      B   
ATOM   4956  C   PHE   469     -24.814   6.946 -11.389  1.00 10.00      B   
ATOM   4957  O   PHE   469     -24.473   7.124 -10.219  1.00 10.00      B   
ATOM   4958  N   ASP   470     -24.445   5.886 -12.099  1.00 10.00      B   
ATOM   4959  HN  ASP   470     -24.749   5.803 -13.027  1.00 10.00      B   
ATOM   4960  CA  ASP   470     -23.601   4.842 -11.530  1.00 10.00      B   
ATOM   4961  CB  ASP   470     -23.449   3.677 -12.507  1.00 10.00      B   
ATOM   4962  CG  ASP   470     -24.760   2.996 -12.819  1.00 10.00      B   
ATOM   4963  OD1 ASP   470     -25.393   2.457 -11.893  1.00 10.00      B   
ATOM   4964  OD2 ASP   470     -25.169   3.000 -13.997  1.00 10.00      B   
ATOM   4965  C   ASP   470     -22.232   5.408 -11.201  1.00 10.00      B   
ATOM   4966  O   ASP   470     -21.689   5.163 -10.124  1.00 10.00      B   
ATOM   4967  N   ALA   471     -21.692   6.186 -12.135  1.00 10.00      B   
ATOM   4968  HN  ALA   471     -22.186   6.342 -12.969  1.00 10.00      B   
ATOM   4969  CA  ALA   471     -20.391   6.808 -11.957  1.00 10.00      B   
ATOM   4970  CB  ALA   471     -19.977   7.549 -13.219  1.00 10.00      B   
ATOM   4971  C   ALA   471     -20.413   7.754 -10.762  1.00 10.00      B   
ATOM   4972  O   ALA   471     -19.438   7.848 -10.019  1.00 10.00      B   
ATOM   4973  N   LEU   472     -21.538   8.439 -10.577  1.00 10.00      B   
ATOM   4974  HN  LEU   472     -22.279   8.318 -11.211  1.00 10.00      B   
ATOM   4975  CA  LEU   472     -21.701   9.370  -9.467  1.00 10.00      B   
ATOM   4976  CB  LEU   472     -23.004  10.162  -9.614  1.00 10.00      B   
ATOM   4977  CG  LEU   472     -23.072  11.129 -10.797  1.00 10.00      B   
ATOM   4978  CD1 LEU   472     -24.432  11.808 -10.863  1.00 10.00      B   
ATOM   4979  CD2 LEU   472     -21.958  12.158 -10.709  1.00 10.00      B   
ATOM   4980  C   LEU   472     -21.690   8.633  -8.135  1.00 10.00      B   
ATOM   4981  O   LEU   472     -21.152   9.131  -7.142  1.00 10.00      B   
ATOM   4982  N   MET   473     -22.278   7.441  -8.120  1.00 10.00      B   
ATOM   4983  HN  MET   473     -22.687   7.099  -8.945  1.00 10.00      B   
ATOM   4984  CA  MET   473     -22.329   6.631  -6.912  1.00 10.00      B   
ATOM   4985  CB  MET   473     -23.199   5.388  -7.113  1.00 10.00      B   
ATOM   4986  CG  MET   473     -24.682   5.628  -6.875  1.00 10.00      B   
ATOM   4987  SD  MET   473     -25.014   6.366  -5.262  1.00 10.00      B   
ATOM   4988  CE  MET   473     -26.805   6.327  -5.237  1.00 10.00      B   
ATOM   4989  C   MET   473     -20.929   6.239  -6.463  1.00 10.00      B   
ATOM   4990  O   MET   473     -20.563   6.440  -5.305  1.00 10.00      B   
ATOM   4991  N   THR   474     -20.141   5.703  -7.389  1.00 10.00      B   
ATOM   4992  HN  THR   474     -20.485   5.570  -8.303  1.00 10.00      B   
ATOM   4993  CA  THR   474     -18.776   5.297  -7.083  1.00 10.00      B   
ATOM   4994  CB  THR   474     -18.167   4.476  -8.234  1.00 10.00      B   
ATOM   4995  OG1 THR   474     -18.730   4.911  -9.479  1.00 10.00      B   
ATOM   4996  HG1 THR   474     -18.226   5.659  -9.814  1.00 10.00      B   
ATOM   4997  CG2 THR   474     -18.461   2.996  -8.044  1.00 10.00      B   
ATOM   4998  C   THR   474     -17.903   6.518  -6.797  1.00 10.00      B   
ATOM   4999  O   THR   474     -16.961   6.454  -6.008  1.00 10.00      B   
ATOM   5000  N   GLN   475     -18.237   7.630  -7.438  1.00 10.00      B   
ATOM   5001  HN  GLN   475     -18.996   7.609  -8.061  1.00 10.00      B   
ATOM   5002  CA  GLN   475     -17.506   8.876  -7.257  1.00 10.00      B   
ATOM   5003  CB  GLN   475     -18.055   9.949  -8.202  1.00 10.00      B   
ATOM   5004  CG  GLN   475     -17.303  11.265  -8.154  1.00 10.00      B   
ATOM   5005  CD  GLN   475     -17.973  12.357  -8.960  1.00 10.00      B   
ATOM   5006  OE1 GLN   475     -18.686  12.088  -9.923  1.00 10.00      B   
ATOM   5007  NE2 GLN   475     -17.739  13.601  -8.576  1.00 10.00      B   
ATOM   5008 HE21 GLN   475     -17.155  13.744  -7.803  1.00 10.00      B   
ATOM   5009 HE22 GLN   475     -18.160  14.329  -9.082  1.00 10.00      B   
ATOM   5010  C   GLN   475     -17.621   9.350  -5.813  1.00 10.00      B   
ATOM   5011  O   GLN   475     -16.619   9.603  -5.149  1.00 10.00      B   
ATOM   5012  N   ARG   476     -18.852   9.452  -5.328  1.00 10.00      B   
ATOM   5013  HN  ARG   476     -19.616   9.220  -5.902  1.00 10.00      B   
ATOM   5014  CA  ARG   476     -19.094   9.897  -3.963  1.00 10.00      B   
ATOM   5015  CB  ARG   476     -20.575  10.213  -3.744  1.00 10.00      B   
ATOM   5016  CG  ARG   476     -21.096  11.349  -4.611  1.00 10.00      B   
ATOM   5017  CD  ARG   476     -22.239  12.092  -3.935  1.00 10.00      B   
ATOM   5018  NE  ARG   476     -23.470  11.301  -3.875  1.00 10.00      B   
ATOM   5019  HE  ARG   476     -23.654  10.695  -4.629  1.00 10.00      B   
ATOM   5020  CZ  ARG   476     -24.351  11.365  -2.874  1.00 10.00      B   
ATOM   5021  NH1 ARG   476     -24.143  12.183  -1.850  1.00 10.00      B   
ATOM   5022 HH11 ARG   476     -24.831  12.232  -1.065  1.00 10.00      B   
ATOM   5023 HH12 ARG   476     -23.279  12.793  -1.819  1.00 10.00      B   
ATOM   5024  NH2 ARG   476     -25.447  10.614  -2.907  1.00 10.00      B   
ATOM   5025 HH21 ARG   476     -26.142  10.657  -2.127  1.00 10.00      B   
ATOM   5026 HH22 ARG   476     -25.622   9.980  -3.718  1.00 10.00      B   
ATOM   5027  C   ARG   476     -18.590   8.869  -2.951  1.00 10.00      B   
ATOM   5028  O   ARG   476     -18.215   9.216  -1.833  1.00 10.00      B   
ATOM   5029  N   ALA   477     -18.576   7.600  -3.351  1.00 10.00      B   
ATOM   5030  HN  ALA   477     -18.908   7.374  -4.247  1.00 10.00      B   
ATOM   5031  CA  ALA   477     -18.098   6.532  -2.481  1.00 10.00      B   
ATOM   5032  CB  ALA   477     -18.475   5.170  -3.046  1.00 10.00      B   
ATOM   5033  C   ALA   477     -16.585   6.635  -2.296  1.00 10.00      B   
ATOM   5034  O   ALA   477     -16.042   6.220  -1.272  1.00 10.00      B   
ATOM   5035  N   LEU   478     -15.912   7.192  -3.295  1.00 10.00      B   
ATOM   5036  HN  LEU   478     -16.400   7.490  -4.093  1.00 10.00      B   
ATOM   5037  CA  LEU   478     -14.469   7.362  -3.243  1.00 10.00      B   
ATOM   5038  CB  LEU   478     -13.917   7.634  -4.645  1.00 10.00      B   
ATOM   5039  CG  LEU   478     -12.415   7.410  -4.840  1.00 10.00      B   
ATOM   5040  CD1 LEU   478     -12.069   5.935  -4.704  1.00 10.00      B   
ATOM   5041  CD2 LEU   478     -11.965   7.946  -6.190  1.00 10.00      B   
ATOM   5042  C   LEU   478     -14.109   8.506  -2.300  1.00 10.00      B   
ATOM   5043  O   LEU   478     -13.030   8.525  -1.703  1.00 10.00      B   
ATOM   5044  N   ILE   479     -15.034   9.448  -2.160  1.00 10.00      B   
ATOM   5045  HN  ILE   479     -15.873   9.367  -2.662  1.00 10.00      B   
ATOM   5046  CA  ILE   479     -14.844  10.598  -1.286  1.00 10.00      B   
ATOM   5047  CB  ILE   479     -15.966  11.653  -1.477  1.00 10.00      B   
ATOM   5048  CG1 ILE   479     -15.502  12.757  -2.428  1.00 10.00      B   
ATOM   5049  CG2 ILE   479     -16.439  12.249  -0.157  1.00 10.00      B   
ATOM   5050  CD1 ILE   479     -15.272  12.296  -3.848  1.00 10.00      B   
ATOM   5051  C   ILE   479     -14.744  10.154   0.172  1.00 10.00      B   
ATOM   5052  O   ILE   479     -13.844  10.580   0.897  1.00 10.00      B   
ATOM   5053  N   ALA   480     -15.634   9.252   0.575  1.00 10.00      B   
ATOM   5054  HN  ALA   480     -16.309   8.933  -0.060  1.00 10.00      B   
ATOM   5055  CA  ALA   480     -15.650   8.741   1.941  1.00 10.00      B   
ATOM   5056  CB  ALA   480     -16.910   7.926   2.180  1.00 10.00      B   
ATOM   5057  C   ALA   480     -14.400   7.910   2.240  1.00 10.00      B   
ATOM   5058  O   ALA   480     -14.099   7.605   3.392  1.00 10.00      B   
ATOM   5059  N   TYR   481     -13.672   7.551   1.190  1.00 10.00      B   
ATOM   5060  HN  TYR   481     -13.967   7.820   0.293  1.00 10.00      B   
ATOM   5061  CA  TYR   481     -12.453   6.768   1.328  1.00 10.00      B   
ATOM   5062  CB  TYR   481     -12.322   5.794   0.156  1.00 10.00      B   
ATOM   5063  CG  TYR   481     -12.338   4.333   0.550  1.00 10.00      B   
ATOM   5064  CD1 TYR   481     -13.308   3.472   0.054  1.00 10.00      B   
ATOM   5065  CD2 TYR   481     -11.377   3.811   1.408  1.00 10.00      B   
ATOM   5066  CE1 TYR   481     -13.324   2.136   0.403  1.00 10.00      B   
ATOM   5067  CE2 TYR   481     -11.386   2.473   1.763  1.00 10.00      B   
ATOM   5068  CZ  TYR   481     -12.359   1.641   1.255  1.00 10.00      B   
ATOM   5069  OH  TYR   481     -12.373   0.308   1.600  1.00 10.00      B   
ATOM   5070  HH  TYR   481     -11.886  -0.204   0.931  1.00 10.00      B   
ATOM   5071  C   TYR   481     -11.233   7.686   1.383  1.00 10.00      B   
ATOM   5072  O   TYR   481     -10.100   7.227   1.535  1.00 10.00      B   
ATOM   5073  N   SER   482     -11.471   8.989   1.287  1.00 10.00      B   
ATOM   5074  HN  SER   482     -12.401   9.303   1.206  1.00 10.00      B   
ATOM   5075  CA  SER   482     -10.391   9.972   1.312  1.00 10.00      B   
ATOM   5076  CB  SER   482     -10.819  11.264   0.618  1.00 10.00      B   
ATOM   5077  OG  SER   482     -11.153  11.035  -0.740  1.00 10.00      B   
ATOM   5078  HG  SER   482     -11.760  10.288  -0.801  1.00 10.00      B   
ATOM   5079  C   SER   482      -9.923  10.276   2.733  1.00 10.00      B   
ATOM   5080  O   SER   482      -9.128  11.196   2.947  1.00 10.00      B   
ATOM   5081  N   VAL   483     -10.415   9.511   3.696  1.00 10.00      B   
ATOM   5082  HN  VAL   483     -11.058   8.807   3.466  1.00 10.00      B   
ATOM   5083  CA  VAL   483     -10.038   9.698   5.094  1.00 10.00      B   
ATOM   5084  CB  VAL   483     -11.259  10.042   5.972  1.00 10.00      B   
ATOM   5085  CG1 VAL   483     -11.783  11.431   5.648  1.00 10.00      B   
ATOM   5086  CG2 VAL   483     -12.355   9.003   5.799  1.00 10.00      B   
ATOM   5087  C   VAL   483      -9.358   8.447   5.645  1.00 10.00      B   
ATOM   5088  O   VAL   483      -9.055   8.367   6.833  1.00 10.00      B   
ATOM   5089  N   GLY   484      -9.108   7.481   4.774  1.00 10.00      B   
ATOM   5090  HN  GLY   484      -9.344   7.606   3.831  1.00 10.00      B   
ATOM   5091  CA  GLY   484      -8.481   6.247   5.206  1.00 10.00      B   
ATOM   5092  C   GLY   484      -6.977   6.251   5.029  1.00 10.00      B   
ATOM   5093  O   GLY   484      -6.239   5.929   5.959  1.00 10.00      B   
ATOM   5094  N   LEU   485      -6.529   6.642   3.840  1.00 10.00      B   
ATOM   5095  HN  LEU   485      -7.176   6.920   3.162  1.00 10.00      B   
ATOM   5096  CA  LEU   485      -5.106   6.679   3.508  1.00 10.00      B   
ATOM   5097  CB  LEU   485      -4.915   7.196   2.080  1.00 10.00      B   
ATOM   5098  CG  LEU   485      -3.478   7.284   1.565  1.00 10.00      B   
ATOM   5099  CD1 LEU   485      -2.825   5.914   1.559  1.00 10.00      B   
ATOM   5100  CD2 LEU   485      -3.451   7.898   0.175  1.00 10.00      B   
ATOM   5101  C   LEU   485      -4.303   7.524   4.494  1.00 10.00      B   
ATOM   5102  O   LEU   485      -3.172   7.173   4.840  1.00 10.00      B   
ATOM   5103  N   ILE   486      -4.900   8.623   4.953  1.00 10.00      B   
ATOM   5104  HN  ILE   486      -5.805   8.835   4.641  1.00 10.00      B   
ATOM   5105  CA  ILE   486      -4.249   9.526   5.899  1.00 10.00      B   
ATOM   5106  CB  ILE   486      -5.175  10.706   6.281  1.00 10.00      B   
ATOM   5107  CG1 ILE   486      -5.535  11.520   5.034  1.00 10.00      B   
ATOM   5108  CG2 ILE   486      -4.520  11.602   7.327  1.00 10.00      B   
ATOM   5109  CD1 ILE   486      -6.576  12.591   5.278  1.00 10.00      B   
ATOM   5110  C   ILE   486      -3.798   8.788   7.163  1.00 10.00      B   
ATOM   5111  O   ILE   486      -2.694   9.007   7.662  1.00 10.00      B   
ATOM   5112  N   GLY   487      -4.647   7.900   7.664  1.00 10.00      B   
ATOM   5113  HN  GLY   487      -5.507   7.749   7.218  1.00 10.00      B   
ATOM   5114  CA  GLY   487      -4.310   7.151   8.858  1.00 10.00      B   
ATOM   5115  C   GLY   487      -3.634   5.834   8.536  1.00 10.00      B   
ATOM   5116  O   GLY   487      -2.776   5.373   9.286  1.00 10.00      B   
ATOM   5117  N   LEU   488      -4.010   5.246   7.404  1.00 10.00      B   
ATOM   5118  HN  LEU   488      -4.687   5.689   6.843  1.00 10.00      B   
ATOM   5119  CA  LEU   488      -3.464   3.966   6.965  1.00 10.00      B   
ATOM   5120  CB  LEU   488      -4.064   3.566   5.615  1.00 10.00      B   
ATOM   5121  CG  LEU   488      -3.733   2.160   5.109  1.00 10.00      B   
ATOM   5122  CD1 LEU   488      -4.317   1.098   6.032  1.00 10.00      B   
ATOM   5123  CD2 LEU   488      -4.238   1.977   3.687  1.00 10.00      B   
ATOM   5124  C   LEU   488      -1.940   3.986   6.882  1.00 10.00      B   
ATOM   5125  O   LEU   488      -1.276   3.039   7.311  1.00 10.00      B   
ATOM   5126  N   ILE   489      -1.386   5.064   6.337  1.00 10.00      B   
ATOM   5127  HN  ILE   489      -1.962   5.792   6.014  1.00 10.00      B   
ATOM   5128  CA  ILE   489       0.061   5.184   6.207  1.00 10.00      B   
ATOM   5129  CB  ILE   489       0.492   6.381   5.333  1.00 10.00      B   
ATOM   5130  CG1 ILE   489      -0.116   7.689   5.846  1.00 10.00      B   
ATOM   5131  CG2 ILE   489       0.119   6.140   3.877  1.00 10.00      B   
ATOM   5132  CD1 ILE   489       0.562   8.927   5.304  1.00 10.00      B   
ATOM   5133  C   ILE   489       0.746   5.259   7.570  1.00 10.00      B   
ATOM   5134  O   ILE   489       1.794   4.651   7.775  1.00 10.00      B   
ATOM   5135  N   VAL   490       0.139   5.985   8.506  1.00 10.00      B   
ATOM   5136  HN  VAL   490      -0.709   6.425   8.297  1.00 10.00      B   
ATOM   5137  CA  VAL   490       0.705   6.131   9.842  1.00 10.00      B   
ATOM   5138  CB  VAL   490      -0.066   7.164  10.691  1.00 10.00      B   
ATOM   5139  CG1 VAL   490       0.655   7.437  12.002  1.00 10.00      B   
ATOM   5140  CG2 VAL   490      -0.270   8.456   9.916  1.00 10.00      B   
ATOM   5141  C   VAL   490       0.731   4.784  10.560  1.00 10.00      B   
ATOM   5142  O   VAL   490       1.714   4.440  11.218  1.00 10.00      B   
ATOM   5143  N   VAL   491      -0.344   4.017  10.401  1.00 10.00      B   
ATOM   5144  HN  VAL   491      -1.093   4.352   9.858  1.00 10.00      B   
ATOM   5145  CA  VAL   491      -0.450   2.699  11.022  1.00 10.00      B   
ATOM   5146  CB  VAL   491      -1.808   2.025  10.713  1.00 10.00      B   
ATOM   5147  CG1 VAL   491      -1.860   0.614  11.290  1.00 10.00      B   
ATOM   5148  CG2 VAL   491      -2.957   2.860  11.253  1.00 10.00      B   
ATOM   5149  C   VAL   491       0.682   1.786  10.553  1.00 10.00      B   
ATOM   5150  O   VAL   491       1.340   1.132  11.359  1.00 10.00      B   
ATOM   5151  N   LYS   492       0.932   1.780   9.250  1.00 10.00      B   
ATOM   5152  HN  LYS   492       0.401   2.359   8.660  1.00 10.00      B   
ATOM   5153  CA  LYS   492       1.976   0.938   8.670  1.00 10.00      B   
ATOM   5154  CB  LYS   492       1.776   0.779   7.158  1.00 10.00      B   
ATOM   5155  CG  LYS   492       0.482   0.066   6.783  1.00 10.00      B   
ATOM   5156  CD  LYS   492       0.393  -0.187   5.286  1.00 10.00      B   
ATOM   5157  CE  LYS   492      -0.915  -0.876   4.921  1.00 10.00      B   
ATOM   5158  NZ  LYS   492      -1.012  -1.155   3.463  1.00 10.00      B   
ATOM   5159  HZ1 LYS   492      -1.964  -1.494   3.224  1.00 10.00      B   
ATOM   5160  HZ2 LYS   492      -0.323  -1.882   3.190  1.00 10.00      B   
ATOM   5161  HZ3 LYS   492      -0.818  -0.290   2.919  1.00 10.00      B   
ATOM   5162  C   LYS   492       3.384   1.447   8.992  1.00 10.00      B   
ATOM   5163  O   LYS   492       4.376   0.779   8.698  1.00 10.00      B   
ATOM   5164  N   VAL   493       3.466   2.630   9.591  1.00 10.00      B   
ATOM   5165  HN  VAL   493       2.642   3.128   9.780  1.00 10.00      B   
ATOM   5166  CA  VAL   493       4.752   3.213   9.963  1.00 10.00      B   
ATOM   5167  CB  VAL   493       4.820   4.722   9.618  1.00 10.00      B
[truncated: 98,950 more chars]
