# Supplementary material for: Large-scale discovery of protein interactions at residue resolution using co-evolution calculated from genomic sequences
Source: Nat Commun. 2021 Mar 2;12:1396. doi: 10.1038/s41467-021-21636-z (PMC7925567; doi:10.1038/s41467-021-21636-z)
Supplement: Supplementary file 13 — Supplementary Data 11 [file 41467_2021_21636_MOESM13_ESM.zip › supplementary_prediction/addtl_membrane013341_UUP_MURJ/models/structures_haddock-sorted.stat]

#struc haddock-score rmsd_all Einter Enb Evdw+0.1Eelec Evdw Eelec Eair Ecdih Ecoup Esani Evean Edani #NOEviol #Dihedviol #Jviol #Saniviol #veanviol #Daniviol bsa dH Edesolv
haddock_44w.pdb -139.5886 0.000 5.50826E-02 -293.405 -110.499 -90.1757 -203.229 293.46 0 0 0 0 0 3 0 0 0 0 0 3182.42 -101072 -38.1131
haddock_28w.pdb -137.8301 1.355 106.673 -201.016 -99.4247 -88.1368 -112.879 307.688 0 0 0 0 0 3 0 0 0 0 0 3302.3 -96041.5 -57.8863
haddock_89w.pdb -133.6958 0.776 3.71068 -291.011 -113.377 -93.6393 -197.372 294.722 0 0 0 0 0 3 0 0 0 0 0 3187.96 -101516 -30.0543
haddock_22w.pdb -132.0806 1.387 16.6355 -285.481 -103.965 -83.7963 -201.685 302.117 0 0 0 0 0 3 0 0 0 0 0 3057.48 -96072.4 -38.159
haddock_33w.pdb -126.5393 1.440 -4.89841 -270.703 -106.843 -88.6368 -182.066 265.805 0 0 0 0 0 2 0 0 0 0 0 3188.68 -100857 -28.0698
haddock_52w.pdb -125.3565 1.104 9.8076 -275.47 -110.856 -92.566 -182.904 285.278 0 0 0 0 0 3 0 0 0 0 0 3123.66 -96564.5 -24.7375
haddock_24w.pdb -118.2745 1.439 107.623 -195.722 -94.1548 -82.8695 -112.853 303.345 0 0 0 0 0 3 0 0 0 0 0 3033.95 -100912 -43.1689
haddock_8w.pdb -116.6339 1.116 108.031 -195.365 -110.609 -101.192 -94.173 303.396 0 0 0 0 0 3 0 0 0 0 0 3441.06 -95782.4 -26.9469
haddock_85w.pdb -114.62071 3.002 -58.2538 -361.523 -107.17 -78.9087 -282.614 303.269 0 0 0 0 0 3 0 0 0 0 0 2626.07 -101747 -9.51611
haddock_80w.pdb -114.1746 0.868 30.6281 -267.45 -112.747 -95.5573 -171.893 298.078 0 0 0 0 0 3 0 0 0 0 0 3234.66 -101676 -14.0465
haddock_32w.pdb -113.9782 1.277 113.749 -194.748 -82.9845 -70.5663 -124.182 308.498 0 0 0 0 0 3 0 0 0 0 0 2739.46 -100982 -49.4253
haddock_16w.pdb -113.30486 1.452 103.95 -162.925 -94.4614 -86.8544 -76.0703 266.875 0 0 0 0 0 2 0 0 0 0 0 3046.14 -100959 -37.9239
haddock_64w.pdb -111.5973 2.723 60.336 -262.669 -94.6154 -75.9428 -186.726 323.005 0 0 0 0 0 3 0 0 0 0 0 2719.93 -96275.2 -30.6098
haddock_14w.pdb -111.06232 1.416 134.669 -162.522 -84.7985 -76.1626 -86.3591 297.19 0 0 0 0 0 3 0 0 0 0 0 2655.01 -95998 -47.3469
haddock_70w.pdb -110.2992 1.016 -17.42 -306.221 -101.278 -78.5064 -227.715 288.801 0 0 0 0 0 3 0 0 0 0 0 2920.01 -101566 -15.1299
haddock_7w.pdb -109.8379 1.313 44.8989 -215.735 -111.075 -99.4463 -116.289 260.634 0 0 0 0 0 2 0 0 0 0 0 3456.01 -96106.3 -13.1972
haddock_92w.pdb -109.45861 6.375 -139.13 -458.153 -90.9418 -50.1406 -408.012 319.022 0 0 0 0 0 3 0 0 0 0 0 2273.48 -102067 -9.61781
haddock_30w.pdb -107.2865 1.322 68.3537 -229.517 -107.442 -93.8784 -135.639 297.871 0 0 0 0 0 3 0 0 0 0 0 3394.54 -95924.8 -16.0674
haddock_3w.pdb -106.4091 1.581 87.643 -222.276 -93.8167 -79.5434 -142.733 309.919 0 0 0 0 0 3 0 0 0 0 0 3136.75 -96073.5 -29.311
haddock_55w.pdb -104.2862 0.977 7.55993 -294.329 -85.7115 -62.5318 -231.797 301.889 0 0 0 0 0 3 0 0 0 0 0 2631.38 -101622 -25.5839
haddock_75w.pdb -104.043 0.720 24.7276 -277.671 -102.257 -82.767 -194.904 302.398 0 0 0 0 0 3 0 0 0 0 0 2883.68 -101580 -12.535
haddock_49w.pdb -103.8014 0.977 13.3174 -279.909 -101.55 -81.7329 -198.176 293.227 0 0 0 0 0 3 0 0 0 0 0 2834.28 -101615 -11.756
haddock_20w.pdb -102.6319 1.017 88.1687 -222.039 -86.3763 -71.3027 -150.736 310.208 0 0 0 0 0 3 0 0 0 0 0 2546.99 -101542 -32.2028
haddock_42w.pdb -101.4978 2.891 31.9705 -273.738 -96.1331 -76.3992 -197.339 305.709 0 0 0 0 0 3 0 0 0 0 0 2559.82 -101475 -16.2017
haddock_81w.pdb -99.7988 0.987 107.529 -194.308 -79.8095 -67.0875 -127.22 301.836 0 0 0 0 0 3 0 0 0 0 0 2667.4 -101412 -37.4509
haddock_10w.pdb -98.80865 1.234 -14.5011 -274.24 -115.454 -97.8112 -176.429 259.739 0 0 0 0 0 2 0 0 0 0 0 3354.1 -96011.8 8.31445
haddock_51w.pdb -98.75517 0.784 -34.2358 -326.188 -108.17 -83.9462 -242.242 291.953 0 0 0 0 0 3 0 0 0 0 0 2991.23 -91528.3 4.44413
haddock_31w.pdb -96.9713 1.529 87.6883 -219.016 -94.3313 -80.4774 -138.539 306.704 0 0 0 0 0 3 0 0 0 0 0 3049.81 -100946 -19.4565
haddock_25w.pdb -95.9682 1.374 58.8707 -242.981 -84.5598 -66.9574 -176.024 301.853 0 0 0 0 0 3 0 0 0 0 0 2940.95 -95950.1 -23.9913
haddock_23w.pdb -95.72416 1.323 141.744 -162.246 -88.3135 -80.0988 -82.1468 303.989 0 0 0 0 0 3 0 0 0 0 0 2994.59 -96119.5 -29.5949
haddock_41w.pdb -95.2916 0.842 100.553 -204.932 -86.4263 -73.259 -131.673 305.485 0 0 0 0 0 3 0 0 0 0 0 2514.8 -101468 -26.2465
haddock_72w.pdb -95.16043 2.695 12.7343 -313.373 -95.5993 -71.4022 -241.971 326.108 0 0 0 0 0 3 0 0 0 0 0 2477.75 -101350 -7.97483
haddock_76w.pdb -93.73913 3.131 -42.3468 -353.962 -91.0823 -61.8734 -292.089 311.615 0 0 0 0 0 3 0 0 0 0 0 2523.02 -96713.1 -4.60943
haddock_29w.pdb -93.6357 1.548 57.6019 -248.055 -79.19 -60.4272 -187.628 305.657 0 0 0 0 0 3 0 0 0 0 0 2696.91 -96060.6 -26.2486
haddock_12w.pdb -93.5585 1.335 64.6798 -240.345 -89.8492 -73.1275 -167.217 305.025 0 0 0 0 0 3 0 0 0 0 0 2896.64 -95949.8 -17.4901
haddock_65w.pdb -93.49592 0.749 56.9322 -241.478 -99.6494 -83.8907 -157.587 298.41 0 0 0 0 0 3 0 0 0 0 0 2852.41 -96026.2 -7.92882
haddock_74w.pdb -93.2556 5.897 5.97919 -336.127 -71.9418 -42.5879 -293.539 342.107 0 0 0 0 0 3 0 0 0 0 0 1523.94 -102022 -26.1706
haddock_90w.pdb -92.598216 6.320 -110.667 -437.405 -85.8022 -46.7352 -390.67 326.738 0 0 0 0 0 3 0 0 0 0 0 1949.4 -101984 -0.402816
haddock_43w.pdb -92.1319 2.882 52.0608 -278.231 -82.6788 -60.9508 -217.28 330.292 0 0 0 0 0 3 0 0 0 0 0 2273.33 -101111 -20.7543
haddock_71w.pdb -90.96171 2.759 -38.7718 -346.998 -95.8364 -67.9296 -279.068 308.226 0 0 0 0 0 3 0 0 0 0 0 2499.28 -101924 1.95889
haddock_88w.pdb -90.83948 2.799 26.6061 -297.513 -97.131 -74.8663 -222.647 324.12 0 0 0 0 0 3 0 0 0 0 0 2454.17 -96324.3 -3.85578
haddock_96w.pdb -88.9271 2.771 126.949 -188.751 -91.2743 -80.4436 -108.307 315.7 0 0 0 0 0 3 0 0 0 0 0 2863.27 -95770.9 -18.3921
haddock_5w.pdb -88.4498 1.338 94.7632 -212.506 -76.0896 -60.9322 -151.574 307.27 0 0 0 0 0 3 0 0 0 0 0 2480.01 -95909.6 -27.9298
haddock_78w.pdb -87.79865 3.100 38.5264 -264.937 -91.7581 -72.516 -192.421 303.463 0 0 0 0 0 3 0 0 0 0 0 2451.68 -101623 -7.14475
haddock_79w.pdb -87.572 1.073 30.9311 -264.819 -86.689 -66.8968 -197.922 295.749 0 0 0 0 0 3 0 0 0 0 0 2580.33 -101688 -10.6657
haddock_2w.pdb -87.0266 1.144 93.6955 -212.114 -92.3065 -78.9946 -133.119 305.809 0 0 0 0 0 3 0 0 0 0 0 2971.29 -95984.6 -11.9891
haddock_100w.pdb -86.9126 2.831 57.4878 -265.423 -75.7128 -54.6339 -210.789 322.91 0 0 0 0 0 3 0 0 0 0 0 2214.38 -96090.7 -22.4119
haddock_39w.pdb -86.8818 3.702 168.132 -207.128 -87.2268 -73.9044 -133.224 375.261 0 0 0 0 0 3 0 0 0 0 0 2237.83 -101238 -23.8587
haddock_17w.pdb -86.5058 1.362 103.659 -196.158 -80.0321 -67.1292 -129.029 299.817 0 0 0 0 0 3 0 0 0 0 0 2719.39 -95980.4 -23.5525
haddock_60w.pdb -85.4749 2.785 124.109 -201.513 -73.5112 -59.2888 -142.224 325.622 0 0 0 0 0 3 0 0 0 0 0 2340.66 -96496.2 -30.3035
haddock_13w.pdb -84.0267 1.397 58.3472 -247.208 -84.9743 -66.9483 -180.26 305.556 0 0 0 0 0 3 0 0 0 0 0 2727.13 -96156.6 -11.582
haddock_67w.pdb -80.7929 0.813 -77.1014 -373.445 -90.1276 -58.6479 -314.797 296.343 0 0 0 0 0 3 0 0 0 0 0 2540.5 -101927 11.1801
haddock_73w.pdb -79.89692 3.111 53.0996 -251.178 -89.0651 -71.0526 -180.125 304.277 0 0 0 0 0 3 0 0 0 0 0 2270.85 -101807 -3.24702
haddock_18w.pdb -79.67903 1.523 55.5691 -247.163 -83.4991 -65.3142 -181.849 302.732 0 0 0 0 0 3 0 0 0 0 0 2613.71 -96632.4 -8.26823
haddock_37w.pdb -78.87829 3.828 85.83 -236.502 -87.7648 -71.2384 -165.264 322.332 0 0 0 0 0 3 0 0 0 0 0 2305.56 -101557 -6.82029
haddock_58w.pdb -77.90505 0.861 28.6433 -265.416 -90.6638 -71.2469 -194.169 294.059 0 0 0 0 0 3 0 0 0 0 0 2639.79 -96004.6 2.76975
haddock_19w.pdb -77.73 1.268 119.962 -185.73 -71.6774 -59.0049 -126.725 305.692 0 0 0 0 0 3 0 0 0 0 0 2538.5 -91560.1 -23.9493
haddock_11w.pdb -77.2025 0.949 12.33 -290.235 -98.3297 -77.0069 -213.228 302.564 0 0 0 0 0 3 0 0 0 0 0 2988.95 -96155.8 12.1936
haddock_68w.pdb -75.8994 2.899 35.7168 -274.859 -72.577 -50.1012 -224.758 310.576 0 0 0 0 0 3 0 0 0 0 0 2195.34 -101853 -11.9042
haddock_50w.pdb -72.3346 2.736 106.381 -219.592 -80.1739 -64.683 -154.909 325.973 0 0 0 0 0 3 0 0 0 0 0 2396.51 -96805.7 -9.2671
haddock_34w.pdb -72.3299 12.519 96.0377 -159.435 -67.1625 -56.91 -102.525 255.473 0 0 0 0 0 3 0 0 0 0 0 2085.01 -111235 -20.4622
haddock_66w.pdb -71.24352 2.917 60.9238 -248.683 -78.1293 -59.1789 -189.504 309.606 0 0 0 0 0 3 0 0 0 0 0 2178.27 -101534 -5.12442
haddock_61w.pdb -69.61588 2.844 209.604 -114.677 -66.9284 -61.623 -53.0539 324.281 0 0 0 0 0 3 0 0 0 0 0 2257.79 -96549.1 -29.8102
haddock_48w.pdb -69.20848 3.139 35.1216 -269.744 -88.9568 -68.8693 -200.875 304.865 0 0 0 0 0 3 0 0 0 0 0 2394.61 -91879.1 9.34932
haddock_26w.pdb -68.75189 1.439 123.394 -179.496 -81.7238 -70.8602 -108.636 302.89 0 0 0 0 0 3 0 0 0 0 0 2670.34 -96179.1 -6.45349
haddock_47w.pdb -68.3938 2.994 149.802 -173.878 -66.7073 -54.7994 -119.079 323.68 0 0 0 0 0 3 0 0 0 0 0 2136.8 -100887 -22.1466
haddock_77w.pdb -68.2035 2.745 134.788 -192.322 -74.7144 -61.6469 -130.675 327.11 0 0 0 0 0 3 0 0 0 0 0 2200.36 -96149.3 -13.1326
haddock_86w.pdb -66.39838 3.105 184.192 -143.358 -69.4349 -61.2212 -82.1369 327.55 0 0 0 0 0 3 0 0 0 0 0 2255.09 -96093.1 -21.5048
haddock_46w.pdb -66.26352 1.054 80.73 -222.187 -87.3494 -72.3674 -149.82 302.917 0 0 0 0 0 3 0 0 0 0 0 2632.05 -91777 5.77618
haddock_95w.pdb -65.03672 6.104 -5.4952 -335.644 -79.2856 -50.8013 -284.843 330.149 0 0 0 0 0 3 0 0 0 0 0 2012.76 -101989 9.71828
haddock_69w.pdb -64.29923 2.890 76.6788 -245.563 -67.6542 -47.8866 -197.676 322.242 0 0 0 0 0 3 0 0 0 0 0 2045.18 -101639 -9.10163
haddock_84w.pdb -63.960421 6.097 36.7572 -288.268 -71.697 -47.6336 -240.634 325.024 0 0 0 0 0 3 0 0 0 0 0 1762.6 -101829 -0.702421
haddock_91w.pdb -63.11312 3.153 33.5803 -276.364 -81.9849 -60.3872 -215.977 309.945 0 0 0 0 0 3 0 0 0 0 0 2316.08 -101654 9.47498
haddock_4w.pdb -62.67684 1.632 177.08 -123.113 -71.1775 -65.4069 -57.7057 300.192 0 0 0 0 0 3 0 0 0 0 0 2508.62 -100858 -15.748
haddock_63w.pdb -61.4112 2.783 152.784 -172.915 -66.3992 -54.5641 -118.351 325.699 0 0 0 0 0 3 0 0 0 0 0 2049.7 -96781.4 -15.7468
haddock_1w.pdb -60.750002 1.093 84.4732 -222.953 -75.3027 -58.8971 -164.056 307.426 0 0 0 0 0 3 0 0 0 0 0 2442.61 -96061.7 0.215698
haddock_62w.pdb -59.73028 2.879 179.089 -144.125 -57.0271 -47.3496 -96.7754 323.214 0 0 0 0 0 3 0 0 0 0 0 1941.97 -101069 -25.347
haddock_59w.pdb -58.87258 2.911 82.2678 -226.237 -78.1254 -61.6685 -164.569 308.505 0 0 0 0 0 3 0 0 0 0 0 2177.95 -101831 4.85922
haddock_53w.pdb -55.7541 1.105 63.6071 -239.57 -70.9302 -52.1925 -187.377 303.176 0 0 0 0 0 3 0 0 0 0 0 2252.01 -101710 3.5962
haddock_45w.pdb -55.67141 3.339 104.055 -201.973 -72.5472 -58.1666 -143.806 306.028 0 0 0 0 0 3 0 0 0 0 0 2183.24 -101571 0.65359
haddock_97w.pdb -53.78249 2.845 116.596 -206.199 -67.5215 -52.1129 -154.086 322.795 0 0 0 0 0 3 0 0 0 0 0 2084.35 -96665.1 -3.13189
haddock_56w.pdb -53.262831 2.720 112.251 -213.231 -68.9253 -52.8913 -160.34 325.482 0 0 0 0 0 3 0 0 0 0 0 2183.28 -96086.7 -0.851731
haddock_27w.pdb -52.8491 12.724 152.444 -154.239 -49.4399 -37.7955 -116.444 306.684 0 0 0 0 0 3 0 0 0 0 0 1456.41 -111654 -22.4332
haddock_15w.pdb -51.4581 1.413 102.426 -207.056 -81.3574 -67.3909 -139.665 309.482 0 0 0 0 0 3 0 0 0 0 0 3006.16 -96280.7 12.9176
haddock_87w.pdb -51.30798 2.938 106.363 -203.823 -72.03 -57.3863 -146.437 310.186 0 0 0 0 0 3 0 0 0 0 0 2216.63 -101752 4.34712
haddock_36w.pdb -49.7178 3.782 108.485 -217.48 -83.5461 -68.6646 -148.815 325.965 0 0 0 0 0 3 0 0 0 0 0 2191.68 -106227 16.1133
haddock_9w.pdb -49.10496 1.838 138.997 -170.975 -72.0922 -61.1052 -109.87 309.972 0 0 0 0 0 3 0 0 0 0 0 2481.86 -96222.3 2.97704
haddock_57w.pdb -48.66746 2.848 228.707 -100.357 -59.4742 -54.9316 -45.4258 329.065 0 0 0 0 0 3 0 0 0 0 0 1962.49 -96301.3 -17.5572
haddock_21w.pdb -47.72033 1.327 145.105 -167.103 -78.3093 -68.4433 -98.66 312.208 0 0 0 0 0 3 0 0 0 0 0 2694.55 -101151 9.23417
haddock_6w.pdb -47.20936 1.484 163.21 -140.33 -75.0493 -67.7959 -72.5342 303.54 0 0 0 0 0 3 0 0 0 0 0 2683.54 -96088 4.73938
haddock_82w.pdb -44.24624 3.084 194.292 -140.653 -58.1349 -48.9662 -91.6867 334.945 0 0 0 0 0 3 0 0 0 0 0 1955.46 -101319 -10.4372
haddock_40w.pdb -43.90142 1.315 97.7618 -217.725 -56.2537 -38.3125 -179.412 315.486 0 0 0 0 0 3 0 0 0 0 0 1716.56 -101642 -1.25512
haddock_93w.pdb -43.84657 1.224 172.685 -138.15 -61.6282 -53.1258 -85.0241 310.835 0 0 0 0 0 3 0 0 0 0 0 2334.19 -101502 -4.79945
haddock_54w.pdb -43.7385 3.125 201.237 -138.34 -42.3402 -31.6735 -106.667 339.577 0 0 0 0 0 3 0 0 0 0 0 1555.39 -101609 -24.6893
haddock_38w.pdb -43.5554 3.981 137.038 -190.58 -77.2592 -64.668 -125.912 327.617 0 0 0 0 0 3 0 0 0 0 0 2069.48 -101096 13.5333
haddock_35w.pdb -43.1613 3.382 80.2067 -250.093 -59.6758 -38.5183 -211.575 330.3 0 0 0 0 0 3 0 0 0 0 0 1653.54 -106258 4.642
haddock_83w.pdb -40.74404 3.047 169.999 -149.215 -56.7227 -46.4458 -102.769 319.213 0 0 0 0 0 3 0 0 0 0 0 1899.76 -95977 -5.66574
haddock_99w.pdb -28.88328 6.307 154.811 -193.111 -48.7601 -32.7211 -160.39 347.923 0 0 0 0 0 3 0 0 0 0 0 1455.38 -106841 1.12352
haddock_98w.pdb -28.0003 7.058 66.1326 -279.622 -54.4213 -29.399 -250.223 345.755 0 0 0 0 0 3 0 0 0 0 0 1473.74 -107046 16.8678
haddock_94w.pdb -25.399902 2.979 180.089 -149.002 -47.3061 -36.0065 -112.996 329.091 0 0 0 0 0 3 0 0 0 0 0 1654.29 -96159.8 0.296698
                      
