# Supplementary material for: Large-scale discovery of protein interactions at residue resolution using co-evolution calculated from genomic sequences
Source: Nat Commun. 2021 Mar 2;12:1396. doi: 10.1038/s41467-021-21636-z (PMC7925567; doi:10.1038/s41467-021-21636-z)
Supplement: Supplementary file 13 — Supplementary Data 11 [file 41467_2021_21636_MOESM13_ESM.zip › supplementary_prediction/addtl_membrane013341_UUP_MURJ/models/haddock_top_1_haddock_44w.pdb]

REMARK FILENAME="haddock_44w.pdb0"
REMARK ===============================================================
REMARK HADDOCK run for haddock
REMARK initial structure: haddock_44.pdb
REMARK final NOE weights: unambig 50 amb: 50
REMARK ===============================================================
REMARK            total,bonds,angles,improper,dihe,vdw,elec,air,cdih,coup,rdcs,vean,dani,xpcs,rg
REMARK energies: 5.50826E-02, 0, 0, 0, 0, -90.1757, -203.229, 293.46, 0, 0, 0, 0, 0, 0, 0
REMARK ===============================================================
REMARK            bonds,angles,impropers,dihe,air,cdih,coup,rdcs,vean,dani,xpcs
REMARK rms-dev.: 0,0,0,0,15.8039,0,0, 0, 0, 0, 0
REMARK ===============================================================
REMARK               air,cdih,coup,rdcs,vean,dani,xpcs
REMARK               >0.3,>5,>1,>0,>5,>0.2,>0.2
REMARK violations.: 3, 0, 0, 0, 0, 0, 0
REMARK ===============================================================
REMARK                        CVpartition#,violations,rms
REMARK AIRs cross-validation: 2, 0, NaN
REMARK ===============================================================
REMARK NCS energy: 0
REMARK ===============================================================
REMARK Symmetry energy: 0
REMARK ===============================================================
REMARK Desolvation energy: -38.1131
REMARK Internal energy free molecules: 75321.6
REMARK Internal energy complex: -25419.2
REMARK Binding energy: -101072
REMARK ===============================================================
REMARK buried surface area: 3182.42
REMARK ===============================================================
REMARK water - chain1: 0 0 0
REMARK water - chain2: 0 0 0
REMARK water - chain3: 0 0 0
REMARK water - chain4: 0 0 0
REMARK water - chain5: 0 0 0
REMARK water - chain6: 0 0 0
REMARK ===============================================================
REMARK water - water: 0 0 0
REMARK ===============================================================
REMARK DATE:05-Aug-2020  12:23:21       created by user: he47
REMARK VERSION:1.3
ATOM      1  CB  LYS   551      19.151 -17.291 -23.313  1.00 10.00      A   
ATOM      2  CG  LYS   551      19.814 -16.860 -22.012  1.00 10.00      A   
ATOM      3  CD  LYS   551      20.522 -15.521 -22.159  1.00 10.00      A   
ATOM      4  CE  LYS   551      21.356 -15.196 -20.927  1.00 10.00      A   
ATOM      5  NZ  LYS   551      21.891 -13.808 -20.968  1.00 10.00      A   
ATOM      6  HZ1 LYS   551      22.537 -13.647 -20.171  1.00 10.00      A   
ATOM      7  HZ2 LYS   551      21.113 -13.123 -20.907  1.00 10.00      A   
ATOM      8  HZ3 LYS   551      22.408 -13.648 -21.854  1.00 10.00      A   
ATOM      9  C   LYS   551      17.547 -18.836 -24.473  1.00 10.00      A   
ATOM     10  O   LYS   551      17.760 -19.804 -25.208  1.00 10.00      A   
ATOM     11  N   LYS   551      19.321 -19.755 -23.030  1.00 10.00      A   
ATOM     12  HT1 LYS   551      18.782 -20.643 -22.918  1.00 10.00      A   
ATOM     13  HT2 LYS   551      19.909 -19.608 -22.184  1.00 10.00      A   
ATOM     14  HT3 LYS   551      19.940 -19.848 -23.859  1.00 10.00      A   
ATOM     15  CA  LYS   551      18.389 -18.619 -23.222  1.00 10.00      A   
ATOM     16  N   ALA   552      16.588 -17.937 -24.703  1.00 10.00      A   
ATOM     17  HN  ALA   552      16.477 -17.194 -24.072  1.00 10.00      A   
ATOM     18  CA  ALA   552      15.693 -18.013 -25.861  1.00 10.00      A   
ATOM     19  CB  ALA   552      16.469 -17.927 -27.171  1.00 10.00      A   
ATOM     20  C   ALA   552      14.834 -19.273 -25.799  1.00 10.00      A   
ATOM     21  O   ALA   552      14.439 -19.831 -26.823  1.00 10.00      A   
ATOM     22  N   GLU   553      14.542 -19.704 -24.578  1.00 10.00      A   
ATOM     23  HN  GLU   553      14.876 -19.200 -23.805  1.00 10.00      A   
ATOM     24  CA  GLU   553      13.744 -20.900 -24.345  1.00 10.00      A   
ATOM     25  CB  GLU   553      14.600 -21.961 -23.653  1.00 10.00      A   
ATOM     26  CG  GLU   553      15.880 -22.292 -24.401  1.00 10.00      A   
ATOM     27  CD  GLU   553      16.952 -22.866 -23.504  1.00 10.00      A   
ATOM     28  OE1 GLU   553      17.829 -22.097 -23.046  1.00 10.00      A   
ATOM     29  OE2 GLU   553      16.922 -24.089 -23.246  1.00 10.00      A   
ATOM     30  C   GLU   553      12.525 -20.568 -23.494  1.00 10.00      A   
ATOM     31  O   GLU   553      11.996 -21.418 -22.774  1.00 10.00      A   
ATOM     32  N   THR   554      12.091 -19.322 -23.578  1.00 10.00      A   
ATOM     33  HN  THR   554      12.563 -18.692 -24.162  1.00 10.00      A   
ATOM     34  CA  THR   554      10.934 -18.855 -22.832  1.00 10.00      A   
ATOM     35  CB  THR   554      11.083 -17.359 -22.506  1.00 10.00      A   
ATOM     36  OG1 THR   554      12.440 -16.961 -22.762  1.00 10.00      A   
ATOM     37  HG1 THR   554      13.035 -17.470 -22.194  1.00 10.00      A   
ATOM     38  CG2 THR   554      10.754 -17.100 -21.045  1.00 10.00      A   
ATOM     39  C   THR   554       9.654 -19.092 -23.640  1.00 10.00      A   
ATOM     40  O   THR   554       9.689 -19.123 -24.874  1.00 10.00      A   
ATOM     41  N   VAL   555       8.536 -19.263 -22.942  1.00 10.00      A   
ATOM     42  HN  VAL   555       8.571 -19.207 -21.963  1.00 10.00      A   
ATOM     43  CA  VAL   555       7.250 -19.518 -23.592  1.00 10.00      A   
ATOM     44  CB  VAL   555       6.157 -19.925 -22.580  1.00 10.00      A   
ATOM     45  CG1 VAL   555       4.862 -20.273 -23.300  1.00 10.00      A   
ATOM     46  CG2 VAL   555       6.625 -21.097 -21.732  1.00 10.00      A   
ATOM     47  C   VAL   555       6.778 -18.310 -24.395  1.00 10.00      A   
ATOM     48  O   VAL   555       6.472 -17.257 -23.838  1.00 10.00      A   
ATOM     49  N   LYS   556       6.720 -18.478 -25.706  1.00 10.00      A   
ATOM     50  HN  LYS   556       6.971 -19.348 -26.086  1.00 10.00      A   
ATOM     51  CA  LYS   556       6.288 -17.413 -26.599  1.00 10.00      A   
ATOM     52  CB  LYS   556       7.244 -17.292 -27.787  1.00 10.00      A   
ATOM     53  CG  LYS   556       8.468 -16.431 -27.516  1.00 10.00      A   
ATOM     54  CD  LYS   556       9.471 -16.525 -28.655  1.00 10.00      A   
ATOM     55  CE  LYS   556      10.496 -15.403 -28.599  1.00 10.00      A   
ATOM     56  NZ  LYS   556       9.932 -14.105 -29.059  1.00 10.00      A   
ATOM     57  HZ1 LYS   556       9.155 -13.810 -28.437  1.00 10.00      A   
ATOM     58  HZ2 LYS   556       9.568 -14.192 -30.028  1.00 10.00      A   
ATOM     59  HZ3 LYS   556      10.669 -13.371 -29.044  1.00 10.00      A   
ATOM     60  C   LYS   556       4.862 -17.662 -27.078  1.00 10.00      A   
ATOM     61  O   LYS   556       4.586 -17.662 -28.282  1.00 10.00      A   
ATOM     62  N   ARG   557       3.964 -17.873 -26.116  1.00 10.00      A   
ATOM     63  HN  ARG   557       4.262 -17.846 -25.180  1.00 10.00      A   
ATOM     64  CA  ARG   557       2.553 -18.135 -26.395  1.00 10.00      A   
ATOM     65  CB  ARG   557       1.888 -16.962 -27.124  1.00 10.00      A   
ATOM     66  CG  ARG   557       1.807 -15.685 -26.301  1.00 10.00      A   
ATOM     67  CD  ARG   557       0.920 -14.651 -26.975  1.00 10.00      A   
ATOM     68  NE  ARG   557      -0.467 -15.104 -27.079  1.00 10.00      A   
ATOM     69  HE  ARG   557      -0.774 -15.781 -26.429  1.00 10.00      A   
ATOM     70  CZ  ARG   557      -1.333 -14.659 -27.984  1.00 10.00      A   
ATOM     71  NH1 ARG   557      -0.962 -13.747 -28.877  1.00 10.00      A   
ATOM     72 HH11 ARG   557       0.010 -13.371 -28.871  1.00 10.00      A   
ATOM     73 HH12 ARG   557      -1.640 -13.404 -29.591  1.00 10.00      A   
ATOM     74  NH2 ARG   557      -2.566 -15.143 -27.997  1.00 10.00      A   
ATOM     75 HH21 ARG   557      -2.845 -15.871 -27.293  1.00 10.00      A   
ATOM     76 HH22 ARG   557      -3.261 -14.806 -28.698  1.00 10.00      A   
ATOM     77  C   ARG   557       2.365 -19.438 -27.168  1.00 10.00      A   
ATOM     78  O   ARG   557       1.394 -19.603 -27.907  1.00 10.00      A   
ATOM     79  N   SER   558       3.295 -20.366 -26.985  1.00 10.00      A   
ATOM     80  HN  SER   558       4.052 -20.176 -26.394  1.00 10.00      A   
ATOM     81  CA  SER   558       3.244 -21.653 -27.658  1.00 10.00      A   
ATOM     82  CB  SER   558       4.603 -22.332 -27.525  1.00 10.00      A   
ATOM     83  OG  SER   558       5.479 -21.529 -26.746  1.00 10.00      A   
ATOM     84  HG  SER   558       6.300 -22.014 -26.587  1.00 10.00      A   
ATOM     85  C   SER   558       2.136 -22.545 -27.089  1.00 10.00      A   
ATOM     86  O   SER   558       1.305 -23.069 -27.834  1.00 10.00      A   
ATOM     87  N   SER   559       2.126 -22.715 -25.772  1.00 10.00      A   
ATOM     88  HN  SER   559       2.821 -22.289 -25.226  1.00 10.00      A   
ATOM     89  CA  SER   559       1.120 -23.543 -25.119  1.00 10.00      A   
ATOM     90  CB  SER   559       1.746 -24.867 -24.669  1.00 10.00      A   
ATOM     91  OG  SER   559       2.850 -25.212 -25.495  1.00 10.00      A   
ATOM     92  HG  SER   559       2.568 -25.867 -26.147  1.00 10.00      A   
ATOM     93  C   SER   559       0.514 -22.815 -23.923  1.00 10.00      A   
ATOM     94  O   SER   559       0.239 -23.419 -22.887  1.00 10.00      A   
ATOM     95  N   SER   560       0.300 -21.514 -24.069  1.00 10.00      A   
ATOM     96  HN  SER   560       0.532 -21.079 -24.916  1.00 10.00      A   
ATOM     97  CA  SER   560      -0.268 -20.717 -22.989  1.00 10.00      A   
ATOM     98  CB  SER   560       0.432 -19.360 -22.896  1.00 10.00      A   
ATOM     99  OG  SER   560       0.630 -18.795 -24.183  1.00 10.00      A   
ATOM    100  HG  SER   560      -0.147 -18.269 -24.424  1.00 10.00      A   
ATOM    101  C   SER   560      -1.774 -20.530 -23.144  1.00 10.00      A   
ATOM    102  O   SER   560      -2.418 -19.915 -22.294  1.00 10.00      A   
ATOM    103  N   LYS   561      -2.330 -21.071 -24.220  1.00 10.00      A   
ATOM    104  HN  LYS   561      -1.768 -21.573 -24.844  1.00 10.00      A   
ATOM    105  CA  LYS   561      -3.759 -20.952 -24.485  1.00 10.00      A   
ATOM    106  CB  LYS   561      -4.064 -21.306 -25.946  1.00 10.00      A   
ATOM    107  CG  LYS   561      -5.524 -21.144 -26.345  1.00 10.00      A   
ATOM    108  CD  LYS   561      -5.716 -21.320 -27.844  1.00 10.00      A   
ATOM    109  CE  LYS   561      -5.390 -22.736 -28.289  1.00 10.00      A   
ATOM    110  NZ  LYS   561      -5.315 -22.851 -29.768  1.00 10.00      A   
ATOM    111  HZ1 LYS   561      -5.081 -23.827 -30.039  1.00 10.00      A   
ATOM    112  HZ2 LYS   561      -4.580 -22.214 -30.139  1.00 10.00      A   
ATOM    113  HZ3 LYS   561      -6.228 -22.594 -30.195  1.00 10.00      A   
ATOM    114  C   LYS   561      -4.555 -21.846 -23.540  1.00 10.00      A   
ATOM    115  O   LYS   561      -5.530 -21.415 -22.925  1.00 10.00      A   
ATOM    116  N   LEU   562      -4.121 -23.089 -23.418  1.00 10.00      A   
ATOM    117  HN  LEU   562      -3.327 -23.372 -23.922  1.00 10.00      A   
ATOM    118  CA  LEU   562      -4.788 -24.045 -22.552  1.00 10.00      A   
ATOM    119  CB  LEU   562      -5.981 -24.694 -23.269  1.00 10.00      A   
ATOM    120  CG  LEU   562      -5.827 -24.953 -24.772  1.00 10.00      A   
ATOM    121  CD1 LEU   562      -5.199 -26.314 -25.030  1.00 10.00      A   
ATOM    122  CD2 LEU   562      -7.171 -24.833 -25.475  1.00 10.00      A   
ATOM    123  C   LEU   562      -3.809 -25.097 -22.062  1.00 10.00      A   
ATOM    124  O   LEU   562      -2.764 -25.318 -22.676  1.00 10.00      A   
ATOM    125  N   SER   563      -4.137 -25.724 -20.949  1.00 10.00      A   
ATOM    126  HN  SER   563      -4.984 -25.495 -20.501  1.00 10.00      A   
ATOM    127  CA  SER   563      -3.295 -26.758 -20.370  1.00 10.00      A   
ATOM    128  CB  SER   563      -2.396 -26.161 -19.282  1.00 10.00      A   
ATOM    129  OG  SER   563      -1.712 -25.014 -19.762  1.00 10.00      A   
ATOM    130  HG  SER   563      -1.754 -25.005 -20.726  1.00 10.00      A   
ATOM    131  C   SER   563      -4.176 -27.854 -19.791  1.00 10.00      A   
ATOM    132  O   SER   563      -5.328 -27.599 -19.452  1.00 10.00      A   
ATOM    133  N   TYR   564      -3.640 -29.062 -19.672  1.00 10.00      A   
ATOM    134  HN  TYR   564      -2.704 -29.203 -19.942  1.00 10.00      A   
ATOM    135  CA  TYR   564      -4.404 -30.186 -19.143  1.00 10.00      A   
ATOM    136  CB  TYR   564      -3.579 -31.476 -19.162  1.00 10.00      A   
ATOM    137  CG  TYR   564      -4.377 -32.707 -18.802  1.00 10.00      A   
ATOM    138  CD1 TYR   564      -5.409 -33.148 -19.619  1.00 10.00      A   
ATOM    139  CD2 TYR   564      -4.108 -33.423 -17.642  1.00 10.00      A   
ATOM    140  CE1 TYR   564      -6.150 -34.263 -19.293  1.00 10.00      A   
ATOM    141  CE2 TYR   564      -4.844 -34.544 -17.308  1.00 10.00      A   
ATOM    142  CZ  TYR   564      -5.865 -34.957 -18.139  1.00 10.00      A   
ATOM    143  OH  TYR   564      -6.607 -36.070 -17.817  1.00 10.00      A   
ATOM    144  HH  TYR   564      -6.619 -36.182 -16.859  1.00 10.00      A   
ATOM    145  C   TYR   564      -4.926 -29.905 -17.734  1.00 10.00      A   
ATOM    146  O   TYR   564      -6.083 -30.195 -17.425  1.00 10.00      A   
ATOM    147  N   LYS   565      -4.077 -29.327 -16.890  1.00 10.00      A   
ATOM    148  HN  LYS   565      -3.171 -29.112 -17.196  1.00 10.00      A   
ATOM    149  CA  LYS   565      -4.461 -29.012 -15.517  1.00 10.00      A   
ATOM    150  CB  LYS   565      -3.243 -28.559 -14.702  1.00 10.00      A   
ATOM    151  CG  LYS   565      -2.122 -29.590 -14.642  1.00 10.00      A   
ATOM    152  CD  LYS   565      -2.608 -30.898 -14.041  1.00 10.00      A   
ATOM    153  CE  LYS   565      -1.787 -32.084 -14.524  1.00 10.00      A   
ATOM    154  NZ  LYS   565      -0.456 -32.168 -13.864  1.00 10.00      A   
ATOM    155  HZ1 LYS   565       0.158 -31.394 -14.186  1.00 10.00      A   
ATOM    156  HZ2 LYS   565       0.000 -33.074 -14.097  1.00 10.00      A   
ATOM    157  HZ3 LYS   565      -0.560 -32.107 -12.831  1.00 10.00      A   
ATOM    158  C   LYS   565      -5.567 -27.957 -15.484  1.00 10.00      A   
ATOM    159  O   LYS   565      -6.499 -28.041 -14.682  1.00 10.00      A   
ATOM    160  N   LEU   566      -5.465 -26.977 -16.377  1.00 10.00      A   
ATOM    161  HN  LEU   566      -4.706 -26.973 -16.995  1.00 10.00      A   
ATOM    162  CA  LEU   566      -6.457 -25.911 -16.464  1.00 10.00      A   
ATOM    163  CB  LEU   566      -5.930 -24.746 -17.307  1.00 10.00      A   
ATOM    164  CG  LEU   566      -4.812 -23.908 -16.681  1.00 10.00      A   
ATOM    165  CD1 LEU   566      -4.280 -22.893 -17.683  1.00 10.00      A   
ATOM    166  CD2 LEU   566      -5.307 -23.209 -15.423  1.00 10.00      A   
ATOM    167  C   LEU   566      -7.760 -26.443 -17.051  1.00 10.00      A   
ATOM    168  O   LEU   566      -8.848 -26.052 -16.629  1.00 10.00      A   
ATOM    169  N   GLN   567      -7.630 -27.340 -18.022  1.00 10.00      A   
ATOM    170  HN  GLN   567      -6.726 -27.587 -18.322  1.00 10.00      A   
ATOM    171  CA  GLN   567      -8.777 -27.958 -18.674  1.00 10.00      A   
ATOM    172  CB  GLN   567      -8.293 -28.962 -19.729  1.00 10.00      A   
ATOM    173  CG  GLN   567      -9.368 -29.909 -20.242  1.00 10.00      A   
ATOM    174  CD  GLN   567     -10.324 -29.248 -21.213  1.00 10.00      A   
ATOM    175  OE1 GLN   567      -9.933 -28.384 -22.001  1.00 10.00      A   
ATOM    176  NE2 GLN   567     -11.587 -29.635 -21.152  1.00 10.00      A   
ATOM    177 HE21 GLN   567     -11.833 -30.321 -20.481  1.00 10.00      A   
ATOM    178 HE22 GLN   567     -12.227 -29.234 -21.776  1.00 10.00      A   
ATOM    179  C   GLN   567      -9.649 -28.666 -17.644  1.00 10.00      A   
ATOM    180  O   GLN   567     -10.851 -28.411 -17.549  1.00 10.00      A   
ATOM    181  N   ARG   568      -9.024 -29.537 -16.856  1.00 10.00      A   
ATOM    182  HN  ARG   568      -8.057 -29.676 -16.969  1.00 10.00      A   
ATOM    183  CA  ARG   568      -9.734 -30.291 -15.828  1.00 10.00      A   
ATOM    184  CB  ARG   568      -8.801 -31.310 -15.166  1.00 10.00      A   
ATOM    185  CG  ARG   568      -8.253 -32.379 -16.102  1.00 10.00      A   
ATOM    186  CD  ARG   568      -9.239 -33.521 -16.298  1.00 10.00      A   
ATOM    187  NE  ARG   568     -10.198 -33.261 -17.369  1.00 10.00      A   
ATOM    188  HE  ARG   568     -10.850 -32.521 -17.229  1.00 10.00      A   
ATOM    189  CZ  ARG   568     -10.262 -33.960 -18.499  1.00 10.00      A   
ATOM    190  NH1 ARG   568      -9.426 -34.969 -18.712  1.00 10.00      A   
ATOM    191 HH11 ARG   568      -9.478 -35.516 -19.600  1.00 10.00      A   
ATOM    192 HH12 ARG   568      -8.713 -35.220 -17.995  1.00 10.00      A   
ATOM    193  NH2 ARG   568     -11.161 -33.645 -19.421  1.00 10.00      A   
ATOM    194 HH21 ARG   568     -11.218 -34.190 -20.308  1.00 10.00      A   
ATOM    195 HH22 ARG   568     -11.824 -32.838 -19.261  1.00 10.00      A   
ATOM    196  C   ARG   568     -10.325 -29.360 -14.773  1.00 10.00      A   
ATOM    197  O   ARG   568     -11.346 -29.667 -14.154  1.00 10.00      A   
ATOM    198  N   GLU   569      -9.676 -28.223 -14.569  1.00 10.00      A   
ATOM    199  HN  GLU   569      -8.865 -28.036 -15.089  1.00 10.00      A   
ATOM    200  CA  GLU   569     -10.137 -27.245 -13.596  1.00 10.00      A   
ATOM    201  CB  GLU   569      -9.029 -26.234 -13.293  1.00 10.00      A   
ATOM    202  CG  GLU   569      -9.204 -25.491 -11.978  1.00 10.00      A   
ATOM    203  CD  GLU   569      -8.579 -26.227 -10.813  1.00 10.00      A   
ATOM    204  OE1 GLU   569      -7.492 -25.812 -10.366  1.00 10.00      A   
ATOM    205  OE2 GLU   569      -9.170 -27.222 -10.339  1.00 10.00      A   
ATOM    206  C   GLU   569     -11.373 -26.520 -14.122  1.00 10.00      A   
ATOM    207  O   GLU   569     -12.350 -26.331 -13.399  1.00 10.00      A   
ATOM    208  N   LEU   570     -11.336 -26.153 -15.398  1.00 10.00      A   
ATOM    209  HN  LEU   570     -10.537 -26.366 -15.932  1.00 10.00      A   
ATOM    210  CA  LEU   570     -12.441 -25.443 -16.036  1.00 10.00      A   
ATOM    211  CB  LEU   570     -12.043 -24.977 -17.443  1.00 10.00      A   
ATOM    212  CG  LEU   570     -12.978 -23.971 -18.126  1.00 10.00      A   
ATOM    213  CD1 LEU   570     -13.193 -22.749 -17.248  1.00 10.00      A   
ATOM    214  CD2 LEU   570     -12.419 -23.557 -19.477  1.00 10.00      A   
ATOM    215  C   LEU   570     -13.706 -26.300 -16.079  1.00 10.00      A   
ATOM    216  O   LEU   570     -14.809 -25.787 -16.267  1.00 10.00      A   
ATOM    217  N   GLU   571     -13.544 -27.605 -15.905  1.00 10.00      A   
ATOM    218  HN  GLU   571     -12.638 -27.963 -15.781  1.00 10.00      A   
ATOM    219  CA  GLU   571     -14.676 -28.521 -15.907  1.00 10.00      A   
ATOM    220  CB  GLU   571     -14.258 -29.886 -16.451  1.00 10.00      A   
ATOM    221  CG  GLU   571     -13.651 -29.842 -17.841  1.00 10.00      A   
ATOM    222  CD  GLU   571     -12.790 -31.052 -18.130  1.00 10.00      A   
ATOM    223  OE1 GLU   571     -12.253 -31.646 -17.171  1.00 10.00      A   
ATOM    224  OE2 GLU   571     -12.639 -31.413 -19.320  1.00 10.00      A   
ATOM    225  C   GLU   571     -15.239 -28.670 -14.494  1.00 10.00      A   
ATOM    226  O   GLU   571     -16.448 -28.800 -14.302  1.00 10.00      A   
ATOM    227  N   GLN   572     -14.350 -28.632 -13.507  1.00 10.00      A   
ATOM    228  HN  GLN   572     -13.402 -28.520 -13.724  1.00 10.00      A   
ATOM    229  CA  GLN   572     -14.745 -28.760 -12.111  1.00 10.00      A   
ATOM    230  CB  GLN   572     -13.566 -29.236 -11.261  1.00 10.00      A   
ATOM    231  CG  GLN   572     -13.218 -30.705 -11.431  1.00 10.00      A   
ATOM    232  CD  GLN   572     -14.358 -31.625 -11.034  1.00 10.00      A   
ATOM    233  OE1 GLN   572     -14.531 -31.954  -9.859  1.00 10.00      A   
ATOM    234  NE2 GLN   572     -15.128 -32.070 -12.012  1.00 10.00      A   
ATOM    235 HE21 GLN   572     -14.924 -31.787 -12.929  1.00 10.00      A   
ATOM    236 HE22 GLN   572     -15.871 -32.667 -11.782  1.00 10.00      A   
ATOM    237  C   GLN   572     -15.282 -27.441 -11.560  1.00 10.00      A   
ATOM    238  O   GLN   572     -16.133 -27.435 -10.670  1.00 10.00      A   
ATOM    239  N   LEU   573     -14.780 -26.330 -12.093  1.00 10.00      A   
ATOM    240  HN  LEU   573     -14.090 -26.406 -12.789  1.00 10.00      A   
ATOM    241  CA  LEU   573     -15.206 -24.997 -11.660  1.00 10.00      A   
ATOM    242  CB  LEU   573     -14.514 -23.886 -12.456  1.00 10.00      A   
ATOM    243  CG  LEU   573     -13.073 -23.568 -12.051  1.00 10.00      A   
ATOM    244  CD1 LEU   573     -12.511 -22.450 -12.913  1.00 10.00      A   
ATOM    245  CD2 LEU   573     -12.998 -23.195 -10.577  1.00 10.00      A   
ATOM    246  C   LEU   573     -16.730 -24.814 -11.640  1.00 10.00      A   
ATOM    247  O   LEU   573     -17.273 -24.375 -10.628  1.00 10.00      A   
ATOM    248  N   PRO   574     -17.450 -25.128 -12.745  1.00 10.00      A   
ATOM    249  CA  PRO   574     -18.915 -24.997 -12.788  1.00 10.00      A   
ATOM    250  CB  PRO   574     -19.290 -25.605 -14.141  1.00 10.00      A   
ATOM    251  CG  PRO   574     -18.071 -25.434 -14.974  1.00 10.00      A   
ATOM    252  CD  PRO   574     -16.912 -25.594 -14.035  1.00 10.00      A   
ATOM    253  C   PRO   574     -19.581 -25.781 -11.658  1.00 10.00      A   
ATOM    254  O   PRO   574     -20.571 -25.337 -11.079  1.00 10.00      A   
ATOM    255  N   GLN   575     -19.020 -26.943 -11.338  1.00 10.00      A   
ATOM    256  HN  GLN   575     -18.228 -27.243 -11.829  1.00 10.00      A   
ATOM    257  CA  GLN   575     -19.552 -27.777 -10.267  1.00 10.00      A   
ATOM    258  CB  GLN   575     -18.948 -29.180 -10.308  1.00 10.00      A   
ATOM    259  CG  GLN   575     -19.183 -29.915 -11.616  1.00 10.00      A   
ATOM    260  CD  GLN   575     -19.052 -31.418 -11.469  1.00 10.00      A   
ATOM    261  OE1 GLN   575     -18.307 -31.913 -10.624  1.00 10.00      A   
ATOM    262  NE2 GLN   575     -19.778 -32.154 -12.290  1.00 10.00      A   
ATOM    263 HE21 GLN   575     -20.354 -31.695 -12.941  1.00 10.00      A   
ATOM    264 HE22 GLN   575     -19.723 -33.130 -12.210  1.00 10.00      A   
ATOM    265  C   GLN   575     -19.281 -27.125  -8.918  1.00 10.00      A   
ATOM    266  O   GLN   575     -20.118 -27.165  -8.014  1.00 10.00      A   
ATOM    267  N   LEU   576     -18.106 -26.517  -8.794  1.00 10.00      A   
ATOM    268  HN  LEU   576     -17.475 -26.536  -9.548  1.00 10.00      A   
ATOM    269  CA  LEU   576     -17.722 -25.830  -7.571  1.00 10.00      A   
ATOM    270  CB  LEU   576     -16.253 -25.407  -7.630  1.00 10.00      A   
ATOM    271  CG  LEU   576     -15.223 -26.535  -7.544  1.00 10.00      A   
ATOM    272  CD1 LEU   576     -13.840 -26.025  -7.918  1.00 10.00      A   
ATOM    273  CD2 LEU   576     -15.208 -27.135  -6.146  1.00 10.00      A   
ATOM    274  C   LEU   576     -18.612 -24.613  -7.367  1.00 10.00      A   
ATOM    275  O   LEU   576     -19.034 -24.318  -6.250  1.00 10.00      A   
ATOM    276  N   LEU   577     -18.904 -23.919  -8.462  1.00 10.00      A   
ATOM    277  HN  LEU   577     -18.523 -24.202  -9.323  1.00 10.00      A   
ATOM    278  CA  LEU   577     -19.762 -22.742  -8.421  1.00 10.00      A   
ATOM    279  CB  LEU   577     -19.874 -22.104  -9.808  1.00 10.00      A   
ATOM    280  CG  LEU   577     -18.620 -21.399 -10.334  1.00 10.00      A   
ATOM    281  CD1 LEU   577     -18.792 -21.023 -11.797  1.00 10.00      A   
ATOM    282  CD2 LEU   577     -18.308 -20.166  -9.498  1.00 10.00      A   
ATOM    283  C   LEU   577     -21.144 -23.120  -7.903  1.00 10.00      A   
ATOM    284  O   LEU   577     -21.724 -22.413  -7.077  1.00 10.00      A   
ATOM    285  N   GLU   578     -21.655 -24.254  -8.380  1.00 10.00      A   
ATOM    286  HN  GLU   578     -21.140 -24.768  -9.042  1.00 10.00      A   
ATOM    287  CA  GLU   578     -22.962 -24.748  -7.960  1.00 10.00      A   
ATOM    288  CB  GLU   578     -23.318 -26.031  -8.715  1.00 10.00      A   
ATOM    289  CG  GLU   578     -23.559 -25.835 -10.203  1.00 10.00      A   
ATOM    290  CD  GLU   578     -24.970 -25.384 -10.517  1.00 10.00      A   
ATOM    291  OE1 GLU   578     -25.773 -26.222 -10.982  1.00 10.00      A   
ATOM    292  OE2 GLU   578     -25.282 -24.191 -10.301  1.00 10.00      A   
ATOM    293  C   GLU   578     -22.982 -25.007  -6.457  1.00 10.00      A   
ATOM    294  O   GLU   578     -24.000 -24.809  -5.796  1.00 10.00      A   
ATOM    295  N   ASP   579     -21.850 -25.451  -5.920  1.00 10.00      A   
ATOM    296  HN  ASP   579     -21.070 -25.597  -6.498  1.00 10.00      A   
ATOM    297  CA  ASP   579     -21.742 -25.724  -4.491  1.00 10.00      A   
ATOM    298  CB  ASP   579     -20.559 -26.648  -4.189  1.00 10.00      A   
ATOM    299  CG  ASP   579     -20.300 -26.797  -2.697  1.00 10.00      A   
ATOM    300  OD1 ASP   579     -21.069 -27.520  -2.022  1.00 10.00      A   
ATOM    301  OD2 ASP   579     -19.319 -26.204  -2.196  1.00 10.00      A   
ATOM    302  C   ASP   579     -21.606 -24.430  -3.703  1.00 10.00      A   
ATOM    303  O   ASP   579     -22.320 -24.215  -2.731  1.00 10.00      A   
ATOM    304  N   LEU   580     -20.701 -23.565  -4.146  1.00 10.00      A   
ATOM    305  HN  LEU   580     -20.175 -23.793  -4.946  1.00 10.00      A   
ATOM    306  CA  LEU   580     -20.456 -22.292  -3.477  1.00 10.00      A   
ATOM    307  CB  LEU   580     -19.323 -21.530  -4.166  1.00 10.00      A   
ATOM    308  CG  LEU   580     -17.937 -22.175  -4.091  1.00 10.00      A   
ATOM    309  CD1 LEU   580     -16.943 -21.415  -4.955  1.00 10.00      A   
ATOM    310  CD2 LEU   580     -17.457 -22.248  -2.648  1.00 10.00      A   
ATOM    311  C   LEU   580     -21.708 -21.426  -3.408  1.00 10.00      A   
ATOM    312  O   LEU   580     -22.048 -20.904  -2.347  1.00 10.00      A   
ATOM    313  N   GLU   581     -22.400 -21.287  -4.536  1.00 10.00      A   
ATOM    314  HN  GLU   581     -22.094 -21.747  -5.351  1.00 10.00      A   
ATOM    315  CA  GLU   581     -23.608 -20.470  -4.591  1.00 10.00      A   
ATOM    316  CB  GLU   581     -24.107 -20.322  -6.032  1.00 10.00      A   
ATOM    317  CG  GLU   581     -24.975 -19.093  -6.264  1.00 10.00      A   
ATOM    318  CD  GLU   581     -25.623 -19.072  -7.634  1.00 10.00      A   
ATOM    319  OE1 GLU   581     -25.012 -18.531  -8.585  1.00 10.00      A   
ATOM    320  OE2 GLU   581     -26.751 -19.588  -7.766  1.00 10.00      A   
ATOM    321  C   GLU   581     -24.702 -21.051  -3.702  1.00 10.00      A   
ATOM    322  O   GLU   581     -25.333 -20.327  -2.929  1.00 10.00      A   
ATOM    323  N   ALA   582     -24.906 -22.360  -3.800  1.00 10.00      A   
ATOM    324  HN  ALA   582     -24.361 -22.886  -4.425  1.00 10.00      A   
ATOM    325  CA  ALA   582     -25.924 -23.031  -3.004  1.00 10.00      A   
ATOM    326  CB  ALA   582     -26.138 -24.456  -3.483  1.00 10.00      A   
ATOM    327  C   ALA   582     -25.577 -22.999  -1.519  1.00 10.00      A   
ATOM    328  O   ALA   582     -26.442 -22.743  -0.684  1.00 10.00      A   
ATOM    329  N   LYS   583     -24.310 -23.249  -1.200  1.00 10.00      A   
ATOM    330  HN  LYS   583     -23.667 -23.457  -1.915  1.00 10.00      A   
ATOM    331  CA  LYS   583     -23.848 -23.238   0.183  1.00 10.00      A   
ATOM    332  CB  LYS   583     -22.367 -23.615   0.262  1.00 10.00      A   
ATOM    333  CG  LYS   583     -21.860 -23.853   1.674  1.00 10.00      A   
ATOM    334  CD  LYS   583     -20.412 -24.313   1.670  1.00 10.00      A   
ATOM    335  CE  LYS   583     -19.990 -24.824   3.038  1.00 10.00      A   
ATOM    336  NZ  LYS   583     -18.594 -25.333   3.041  1.00 10.00      A   
ATOM    337  HZ1 LYS   583     -18.364 -25.734   3.971  1.00 10.00      A   
ATOM    338  HZ2 LYS   583     -17.932 -24.561   2.838  1.00 10.00      A   
ATOM    339  HZ3 LYS   583     -18.476 -26.071   2.320  1.00 10.00      A   
ATOM    340  C   LYS   583     -24.067 -21.867   0.799  1.00 10.00      A   
ATOM    341  O   LYS   583     -24.577 -21.752   1.911  1.00 10.00      A   
ATOM    342  N   LEU   584     -23.694 -20.831   0.057  1.00 10.00      A   
ATOM    343  HN  LEU   584     -23.289 -20.994  -0.826  1.00 10.00      A   
ATOM    344  CA  LEU   584     -23.862 -19.462   0.519  1.00 10.00      A   
ATOM    345  CB  LEU   584     -23.327 -18.480  -0.525  1.00 10.00      A   
ATOM    346  CG  LEU   584     -23.429 -16.995  -0.176  1.00 10.00      A   
ATOM    347  CD1 LEU   584     -22.602 -16.674   1.060  1.00 10.00      A   
ATOM    348  CD2 LEU   584     -22.992 -16.140  -1.354  1.00 10.00      A   
ATOM    349  C   LEU   584     -25.334 -19.187   0.801  1.00 10.00      A   
ATOM    350  O   LEU   584     -25.684 -18.601   1.824  1.00 10.00      A   
ATOM    351  N   GLU   585     -26.191 -19.652  -0.100  1.00 10.00      A   
ATOM    352  HN  GLU   585     -25.843 -20.130  -0.883  1.00 10.00      A   
ATOM    353  CA  GLU   585     -27.629 -19.475   0.037  1.00 10.00      A   
ATOM    354  CB  GLU   585     -28.336 -19.911  -1.251  1.00 10.00      A   
ATOM    355  CG  GLU   585     -29.834 -19.659  -1.269  1.00 10.00      A   
ATOM    356  CD  GLU   585     -30.416 -19.728  -2.665  1.00 10.00      A   
ATOM    357  OE1 GLU   585     -30.452 -20.831  -3.248  1.00 10.00      A   
ATOM    358  OE2 GLU   585     -30.842 -18.674  -3.187  1.00 10.00      A   
ATOM    359  C   GLU   585     -28.155 -20.258   1.240  1.00 10.00      A   
ATOM    360  O   GLU   585     -28.983 -19.758   2.003  1.00 10.00      A   
ATOM    361  N   ALA   586     -27.656 -21.480   1.411  1.00 10.00      A   
ATOM    362  HN  ALA   586     -26.997 -21.819   0.765  1.00 10.00      A   
ATOM    363  CA  ALA   586     -28.061 -22.339   2.519  1.00 10.00      A   
ATOM    364  CB  ALA   586     -27.468 -23.731   2.361  1.00 10.00      A   
ATOM    365  C   ALA   586     -27.655 -21.730   3.858  1.00 10.00      A   
ATOM    366  O   ALA   586     -28.375 -21.846   4.851  1.00 10.00      A   
ATOM    367  N   LEU   587     -26.499 -21.087   3.882  1.00 10.00      A   
ATOM    368  HN  LEU   587     -25.952 -21.051   3.065  1.00 10.00      A   
ATOM    369  CA  LEU   587     -26.013 -20.447   5.092  1.00 10.00      A   
ATOM    370  CB  LEU   587     -24.521 -20.128   4.972  1.00 10.00      A   
ATOM    371  CG  LEU   587     -23.589 -21.326   4.770  1.00 10.00      A   
ATOM    372  CD1 LEU   587     -22.185 -20.861   4.418  1.00 10.00      A   
ATOM    373  CD2 LEU   587     -23.568 -22.211   6.007  1.00 10.00      A   
ATOM    374  C   LEU   587     -26.808 -19.178   5.360  1.00 10.00      A   
ATOM    375  O   LEU   587     -27.223 -18.916   6.492  1.00 10.00      A   
ATOM    376  N   GLN   588     -27.051 -18.412   4.300  1.00 10.00      A   
ATOM    377  HN  GLN   588     -26.709 -18.693   3.421  1.00 10.00      A   
ATOM    378  CA  GLN   588     -27.802 -17.166   4.405  1.00 10.00      A   
ATOM    379  CB  GLN   588     -27.811 -16.406   3.077  1.00 10.00      A   
ATOM    380  CG  GLN   588     -26.552 -15.594   2.810  1.00 10.00      A   
ATOM    381  CD  GLN   588     -26.674 -14.722   1.574  1.00 10.00      A   
ATOM    382  OE1 GLN   588     -27.763 -14.267   1.223  1.00 10.00      A   
ATOM    383  NE2 GLN   588     -25.558 -14.476   0.909  1.00 10.00      A   
ATOM    384 HE21 GLN   588     -24.722 -14.862   1.244  1.00 10.00      A   
ATOM    385 HE22 GLN   588     -25.609 -13.913   0.107  1.00 10.00      A   
ATOM    386  C   GLN   588     -29.229 -17.411   4.885  1.00 10.00      A   
ATOM    387  O   GLN   588     -29.775 -16.617   5.649  1.00 10.00      A   
ATOM    388  N   THR   589     -29.828 -18.515   4.450  1.00 10.00      A   
ATOM    389  HN  THR   589     -29.345 -19.124   3.851  1.00 10.00      A   
ATOM    390  CA  THR   589     -31.191 -18.839   4.852  1.00 10.00      A   
ATOM    391  CB  THR   589     -31.793 -19.991   4.026  1.00 10.00      A   
ATOM    392  OG1 THR   589     -30.755 -20.890   3.618  1.00 10.00      A   
ATOM    393  HG1 THR   589     -30.263 -20.499   2.881  1.00 10.00      A   
ATOM    394  CG2 THR   589     -32.498 -19.443   2.794  1.00 10.00      A   
ATOM    395  C   THR   589     -31.267 -19.152   6.343  1.00 10.00      A   
ATOM    396  O   THR   589     -32.298 -18.939   6.983  1.00 10.00      A   
ATOM    397  N   GLN   590     -30.166 -19.643   6.896  1.00 10.00      A   
ATOM    398  HN  GLN   590     -29.373 -19.790   6.336  1.00 10.00      A   
ATOM    399  CA  GLN   590     -30.107 -19.963   8.315  1.00 10.00      A   
ATOM    400  CB  GLN   590     -28.957 -20.930   8.614  1.00 10.00      A   
ATOM    401  CG  GLN   590     -29.229 -22.366   8.195  1.00 10.00      A   
ATOM    402  CD  GLN   590     -28.156 -23.332   8.666  1.00 10.00      A   
ATOM    403  OE1 GLN   590     -26.979 -22.982   8.756  1.00 10.00      A   
ATOM    404  NE2 GLN   590     -28.557 -24.556   8.970  1.00 10.00      A   
ATOM    405 HE21 GLN   590     -29.514 -24.768   8.874  1.00 10.00      A   
ATOM    406 HE22 GLN   590     -27.890 -25.200   9.284  1.00 10.00      A   
ATOM    407  C   GLN   590     -29.956 -18.683   9.133  1.00 10.00      A   
ATOM    408  O   GLN   590     -30.677 -18.465  10.104  1.00 10.00      A   
ATOM    409  N   VAL   591     -29.035 -17.825   8.707  1.00 10.00      A   
ATOM    410  HN  VAL   591     -28.508 -18.051   7.910  1.00 10.00      A   
ATOM    411  CA  VAL   591     -28.775 -16.557   9.391  1.00 10.00      A   
ATOM    412  CB  VAL   591     -27.470 -15.899   8.877  1.00 10.00      A   
ATOM    413  CG1 VAL   591     -27.076 -14.713   9.744  1.00 10.00      A   
ATOM    414  CG2 VAL   591     -26.339 -16.915   8.834  1.00 10.00      A   
ATOM    415  C   VAL   591     -29.949 -15.589   9.202  1.00 10.00      A   
ATOM    416  O   VAL   591     -30.055 -14.567   9.885  1.00 10.00      A   
ATOM    417  N   ALA   592     -30.832 -15.921   8.270  1.00 10.00      A   
ATOM    418  HN  ALA   592     -30.692 -16.742   7.751  1.00 10.00      A   
ATOM    419  CA  ALA   592     -31.997 -15.096   7.989  1.00 10.00      A   
ATOM    420  CB  ALA   592     -32.621 -15.490   6.660  1.00 10.00      A   
ATOM    421  C   ALA   592     -33.025 -15.194   9.111  1.00 10.00      A   
ATOM    422  O   ALA   592     -33.844 -14.292   9.294  1.00 10.00      A   
ATOM    423  N   ASP   593     -32.980 -16.284   9.866  1.00 10.00      A   
ATOM    424  HN  ASP   593     -32.291 -16.962   9.694  1.00 10.00      A   
ATOM    425  CA  ASP   593     -33.916 -16.481  10.964  1.00 10.00      A   
ATOM    426  CB  ASP   593     -34.329 -17.950  11.075  1.00 10.00      A   
ATOM    427  CG  ASP   593     -35.596 -18.134  11.887  1.00 10.00      A   
ATOM    428  OD1 ASP   593     -35.533 -18.029  13.125  1.00 10.00      A   
ATOM    429  OD2 ASP   593     -36.664 -18.378  11.286  1.00 10.00      A   
ATOM    430  C   ASP   593     -33.311 -15.996  12.278  1.00 10.00      A   
ATOM    431  O   ASP   593     -32.128 -16.207  12.545  1.00 10.00      A   
ATOM    432  N   ALA   594     -34.126 -15.348  13.096  1.00 10.00      A   
ATOM    433  HN  ALA   594     -35.062 -15.224  12.834  1.00 10.00      A   
ATOM    434  CA  ALA   594     -33.674 -14.817  14.375  1.00 10.00      A   
ATOM    435  CB  ALA   594     -34.683 -13.816  14.919  1.00 10.00      A   
ATOM    436  C   ALA   594     -33.409 -15.925  15.391  1.00 10.00      A   
ATOM    437  O   ALA   594     -32.632 -15.742  16.329  1.00 10.00      A   
ATOM    438  N   SER   595     -34.038 -17.078  15.196  1.00 10.00      A   
ATOM    439  HN  SER   595     -34.634 -17.179  14.415  1.00 10.00      A   
ATOM    440  CA  SER   595     -33.865 -18.205  16.106  1.00 10.00      A   
ATOM    441  CB  SER   595     -34.965 -19.243  15.892  1.00 10.00      A   
ATOM    442  OG  SER   595     -36.191 -18.607  15.578  1.00 10.00      A   
ATOM    443  HG  SER   595     -36.190 -18.373  14.632  1.00 10.00      A   
ATOM    444  C   SER   595     -32.488 -18.837  15.932  1.00 10.00      A   
ATOM    445  O   SER   595     -32.040 -19.623  16.767  1.00 10.00      A   
ATOM    446  N   PHE   596     -31.817 -18.482  14.844  1.00 10.00      A   
ATOM    447  HN  PHE   596     -32.233 -17.860  14.207  1.00 10.00      A   
ATOM    448  CA  PHE   596     -30.487 -18.994  14.567  1.00 10.00      A   
ATOM    449  CB  PHE   596     -30.059 -18.605  13.148  1.00 10.00      A   
ATOM    450  CG  PHE   596     -28.632 -18.935  12.810  1.00 10.00      A   
ATOM    451  CD1 PHE   596     -28.264 -20.230  12.492  1.00 10.00      A   
ATOM    452  CD2 PHE   596     -27.659 -17.947  12.808  1.00 10.00      A   
ATOM    453  CE1 PHE   596     -26.953 -20.536  12.180  1.00 10.00      A   
ATOM    454  CE2 PHE   596     -26.347 -18.245  12.498  1.00 10.00      A   
ATOM    455  CZ  PHE   596     -25.994 -19.542  12.184  1.00 10.00      A   
ATOM    456  C   PHE   596     -29.496 -18.443  15.585  1.00 10.00      A   
ATOM    457  O   PHE   596     -28.582 -19.143  16.018  1.00 10.00      A   
ATOM    458  N   PHE   597     -29.718 -17.196  15.994  1.00 10.00      A   
ATOM    459  HN  PHE   597     -30.498 -16.714  15.644  1.00 10.00      A   
ATOM    460  CA  PHE   597     -28.846 -16.527  16.953  1.00 10.00      A   
ATOM    461  CB  PHE   597     -29.027 -15.008  16.877  1.00 10.00      A   
ATOM    462  CG  PHE   597     -28.675 -14.421  15.539  1.00 10.00      A   
ATOM    463  CD1 PHE   597     -29.668 -14.018  14.662  1.00 10.00      A   
ATOM    464  CD2 PHE   597     -27.352 -14.276  15.160  1.00 10.00      A   
ATOM    465  CE1 PHE   597     -29.349 -13.480  13.431  1.00 10.00      A   
ATOM    466  CE2 PHE   597     -27.025 -13.738  13.930  1.00 10.00      A   
ATOM    467  CZ  PHE   597     -28.026 -13.340  13.064  1.00 10.00      A   
ATOM    468  C   PHE   597     -29.084 -17.019  18.379  1.00 10.00      A   
ATOM    469  O   PHE   597     -28.386 -16.613  19.309  1.00 10.00      A   
ATOM    470  N   SER   598     -30.064 -17.893  18.548  1.00 10.00      A   
ATOM    471  HN  SER   598     -30.596 -18.177  17.773  1.00 10.00      A   
ATOM    472  CA  SER   598     -30.379 -18.438  19.860  1.00 10.00      A   
ATOM    473  CB  SER   598     -31.869 -18.769  19.940  1.00 10.00      A   
ATOM    474  OG  SER   598     -32.644 -17.809  19.237  1.00 10.00      A   
ATOM    475  HG  SER   598     -32.271 -16.929  19.375  1.00 10.00      A   
ATOM    476  C   SER   598     -29.542 -19.688  20.142  1.00 10.00      A   
ATOM    477  O   SER   598     -29.676 -20.321  21.192  1.00 10.00      A   
ATOM    478  N   GLN   599     -28.676 -20.034  19.197  1.00 10.00      A   
ATOM    479  HN  GLN   599     -28.604 -19.480  18.392  1.00 10.00      A   
ATOM    480  CA  GLN   599     -27.821 -21.205  19.329  1.00 10.00      A   
ATOM    481  CB  GLN   599     -27.631 -21.874  17.968  1.00 10.00      A   
ATOM    482  CG  GLN   599     -28.918 -22.400  17.361  1.00 10.00      A   
ATOM    483  CD  GLN   599     -28.682 -23.192  16.094  1.00 10.00      A   
ATOM    484  OE1 GLN   599     -28.478 -24.404  16.136  1.00 10.00      A   
ATOM    485  NE2 GLN   599     -28.701 -22.511  14.960  1.00 10.00      A   
ATOM    486 HE21 GLN   599     -28.859 -21.543  15.004  1.00 10.00      A   
ATOM    487 HE22 GLN   599     -28.574 -23.004  14.121  1.00 10.00      A   
ATOM    488  C   GLN   599     -26.467 -20.832  19.928  1.00 10.00      A   
ATOM    489  O   GLN   599     -26.074 -19.663  19.893  1.00 10.00      A   
ATOM    490  N   PRO   600     -25.748 -21.821  20.499  1.00 10.00      A   
ATOM    491  CA  PRO   600     -24.423 -21.607  21.104  1.00 10.00      A   
ATOM    492  CB  PRO   600     -23.923 -23.030  21.352  1.00 10.00      A   
ATOM    493  CG  PRO   600     -25.167 -23.820  21.558  1.00 10.00      A   
ATOM    494  CD  PRO   600     -26.184 -23.227  20.625  1.00 10.00      A   
ATOM    495  C   PRO   600     -23.466 -20.877  20.161  1.00 10.00      A   
ATOM    496  O   PRO   600     -23.474 -21.109  18.946  1.00 10.00      A   
ATOM    497  N   HIS   601     -22.630 -20.015  20.732  1.00 10.00      A   
ATOM    498  HN  HIS   601     -22.662 -19.900  21.708  1.00 10.00      A   
ATOM    499  CA  HIS   601     -21.673 -19.225  19.957  1.00 10.00      A   
ATOM    500  CB  HIS   601     -20.891 -18.223  20.820  1.00 10.00      A   
ATOM    501  CG  HIS   601     -20.319 -18.774  22.094  1.00 10.00      A   
ATOM    502  ND1 HIS   601     -20.468 -18.144  23.310  1.00 10.00      A   
ATOM    503  HD1 HIS   601     -20.946 -17.292  23.465  1.00 10.00      A   
ATOM    504  CD2 HIS   601     -19.597 -19.892  22.340  1.00 10.00      A   
ATOM    505  CE1 HIS   601     -19.858 -18.845  24.244  1.00 10.00      A   
ATOM    506  NE2 HIS   601     -19.324 -19.909  23.686  1.00 10.00      A   
ATOM    507  HE2 HIS   601     -18.811 -20.601  24.158  1.00 10.00      A   
ATOM    508  C   HIS   601     -20.740 -20.058  19.076  1.00 10.00      A   
ATOM    509  O   HIS   601     -20.311 -19.599  18.018  1.00 10.00      A   
ATOM    510  N   GLU   602     -20.449 -21.288  19.490  1.00 10.00      A   
ATOM    511  HN  GLU   602     -20.838 -21.623  20.330  1.00 10.00      A   
ATOM    512  CA  GLU   602     -19.560 -22.155  18.719  1.00 10.00      A   
ATOM    513  CB  GLU   602     -19.115 -23.370  19.539  1.00 10.00      A   
ATOM    514  CG  GLU   602     -18.525 -23.040  20.899  1.00 10.00      A   
ATOM    515  CD  GLU   602     -19.535 -23.189  22.016  1.00 10.00      A   
ATOM    516  OE1 GLU   602     -19.120 -23.380  23.178  1.00 10.00      A   
ATOM    517  OE2 GLU   602     -20.751 -23.113  21.735  1.00 10.00      A   
ATOM    518  C   GLU   602     -20.222 -22.626  17.428  1.00 10.00      A   
ATOM    519  O   GLU   602     -19.546 -23.057  16.494  1.00 10.00      A   
ATOM    520  N   GLN   603     -21.543 -22.540  17.376  1.00 10.00      A   
ATOM    521  HN  GLN   603     -22.029 -22.169  18.144  1.00 10.00      A   
ATOM    522  CA  GLN   603     -22.291 -22.974  16.206  1.00 10.00      A   
ATOM    523  CB  GLN   603     -23.444 -23.890  16.620  1.00 10.00      A   
ATOM    524  CG  GLN   603     -22.997 -25.080  17.454  1.00 10.00      A   
ATOM    525  CD  GLN   603     -24.116 -26.055  17.761  1.00 10.00      A   
ATOM    526  OE1 GLN   603     -25.281 -25.673  17.887  1.00 10.00      A   
ATOM    527  NE2 GLN   603     -23.762 -27.324  17.897  1.00 10.00      A   
ATOM    528 HE21 GLN   603     -22.812 -27.551  17.794  1.00 10.00      A   
ATOM    529 HE22 GLN   603     -24.460 -27.988  18.100  1.00 10.00      A   
ATOM    530  C   GLN   603     -22.799 -21.791  15.385  1.00 10.00      A   
ATOM    531  O   GLN   603     -22.956 -21.893  14.169  1.00 10.00      A   
ATOM    532  N   THR   604     -23.039 -20.665  16.048  1.00 10.00      A   
ATOM    533  HN  THR   604     -22.888 -20.635  17.020  1.00 10.00      A   
ATOM    534  CA  THR   604     -23.528 -19.470  15.370  1.00 10.00      A   
ATOM    535  CB  THR   604     -24.157 -18.488  16.376  1.00 10.00      A   
ATOM    536  OG1 THR   604     -23.468 -18.589  17.629  1.00 10.00      A   
ATOM    537  HG1 THR   604     -24.046 -19.005  18.283  1.00 10.00      A   
ATOM    538  CG2 THR   604     -25.623 -18.811  16.590  1.00 10.00      A   
ATOM    539  C   THR   604     -22.404 -18.769  14.611  1.00 10.00      A   
ATOM    540  O   THR   604     -22.475 -18.592  13.392  1.00 10.00      A   
ATOM    541  N   GLN   605     -21.357 -18.402  15.341  1.00 10.00      A   
ATOM    542  HN  GLN   605     -21.357 -18.599  16.304  1.00 10.00      A   
ATOM    543  CA  GLN   605     -20.209 -17.713  14.762  1.00 10.00      A   
ATOM    544  CB  GLN   605     -19.249 -17.270  15.866  1.00 10.00      A   
ATOM    545  CG  GLN   605     -19.889 -16.313  16.861  1.00 10.00      A   
ATOM    546  CD  GLN   605     -19.052 -16.073  18.101  1.00 10.00      A   
ATOM    547  OE1 GLN   605     -18.302 -16.940  18.545  1.00 10.00      A   
ATOM    548  NE2 GLN   605     -19.188 -14.891  18.678  1.00 10.00      A   
ATOM    549 HE21 GLN   605     -19.814 -14.248  18.272  1.00 10.00      A   
ATOM    550 HE22 GLN   605     -18.669 -14.709  19.481  1.00 10.00      A   
ATOM    551  C   GLN   605     -19.506 -18.586  13.727  1.00 10.00      A   
ATOM    552  O   GLN   605     -18.913 -18.079  12.773  1.00 10.00      A   
ATOM    553  N   LYS   606     -19.605 -19.900  13.913  1.00 10.00      A   
ATOM    554  HN  LYS   606     -20.089 -20.230  14.697  1.00 10.00      A   
ATOM    555  CA  LYS   606     -19.006 -20.860  12.995  1.00 10.00      A   
ATOM    556  CB  LYS   606     -19.262 -22.286  13.497  1.00 10.00      A   
ATOM    557  CG  LYS   606     -18.341 -23.340  12.905  1.00 10.00      A   
ATOM    558  CD  LYS   606     -19.033 -24.153  11.821  1.00 10.00      A   
ATOM    559  CE  LYS   606     -20.111 -25.051  12.404  1.00 10.00      A   
ATOM    560  NZ  LYS   606     -20.786 -25.868  11.364  1.00 10.00      A   
ATOM    561  HZ1 LYS   606     -21.072 -25.270  10.562  1.00 10.00      A   
ATOM    562  HZ2 LYS   606     -21.634 -26.318  11.762  1.00 10.00      A   
ATOM    563  HZ3 LYS   606     -20.146 -26.609  11.019  1.00 10.00      A   
ATOM    564  C   LYS   606     -19.600 -20.681  11.600  1.00 10.00      A   
ATOM    565  O   LYS   606     -18.878 -20.638  10.602  1.00 10.00      A   
ATOM    566  N   VAL   607     -20.921 -20.553  11.548  1.00 10.00      A   
ATOM    567  HN  VAL   607     -21.438 -20.578  12.381  1.00 10.00      A   
ATOM    568  CA  VAL   607     -21.624 -20.369  10.287  1.00 10.00      A   
ATOM    569  CB  VAL   607     -23.143 -20.596  10.448  1.00 10.00      A   
ATOM    570  CG1 VAL   607     -23.883 -20.277   9.156  1.00 10.00      A   
ATOM    571  CG2 VAL   607     -23.421 -22.029  10.876  1.00 10.00      A   
ATOM    572  C   VAL   607     -21.362 -18.969   9.739  1.00 10.00      A   
ATOM    573  O   VAL   607     -21.143 -18.793   8.544  1.00 10.00      A   
ATOM    574  N   LEU   608     -21.352 -17.984  10.631  1.00 10.00      A   
ATOM    575  HN  LEU   608     -21.520 -18.194  11.575  1.00 10.00      A   
ATOM    576  CA  LEU   608     -21.108 -16.597  10.244  1.00 10.00      A   
ATOM    577  CB  LEU   608     -21.174 -15.681  11.469  1.00 10.00      A   
ATOM    578  CG  LEU   608     -22.541 -15.546  12.141  1.00 10.00      A   
ATOM    579  CD1 LEU   608     -22.427 -14.768  13.444  1.00 10.00      A   
ATOM    580  CD2 LEU   608     -23.536 -14.881  11.204  1.00 10.00      A   
ATOM    581  C   LEU   608     -19.753 -16.447   9.553  1.00 10.00      A   
ATOM    582  O   LEU   608     -19.616 -15.685   8.596  1.00 10.00      A   
ATOM    583  N   ALA   609     -18.759 -17.179  10.042  1.00 10.00      A   
ATOM    584  HN  ALA   609     -18.929 -17.768  10.813  1.00 10.00      A   
ATOM    585  CA  ALA   609     -17.422 -17.125   9.465  1.00 10.00      A   
ATOM    586  CB  ALA   609     -16.390 -17.645  10.455  1.00 10.00      A   
ATOM    587  C   ALA   609     -17.363 -17.905   8.154  1.00 10.00      A   
ATOM    588  O   ALA   609     -16.740 -17.464   7.186  1.00 10.00      A   
ATOM    589  N   ASP   610     -18.024 -19.060   8.127  1.00 10.00      A   
ATOM    590  HN  ASP   610     -18.501 -19.360   8.932  1.00 10.00      A   
ATOM    591  CA  ASP   610     -18.052 -19.900   6.930  1.00 10.00      A   
ATOM    592  CB  ASP   610     -18.694 -21.256   7.229  1.00 10.00      A   
ATOM    593  CG  ASP   610     -18.719 -22.177   6.023  1.00 10.00      A   
ATOM    594  OD1 ASP   610     -19.766 -22.805   5.775  1.00 10.00      A   
ATOM    595  OD2 ASP   610     -17.683 -22.291   5.327  1.00 10.00      A   
ATOM    596  C   ASP   610     -18.798 -19.200   5.801  1.00 10.00      A   
ATOM    597  O   ASP   610     -18.428 -19.314   4.632  1.00 10.00      A   
ATOM    598  N   MET   611     -19.845 -18.464   6.163  1.00 10.00      A   
ATOM    599  HN  MET   611     -20.100 -18.433   7.114  1.00 10.00      A   
ATOM    600  CA  MET   611     -20.639 -17.722   5.194  1.00 10.00      A   
ATOM    601  CB  MET   611     -21.812 -17.018   5.887  1.00 10.00      A   
ATOM    602  CG  MET   611     -22.768 -16.308   4.940  1.00 10.00      A   
ATOM    603  SD  MET   611     -24.212 -15.626   5.781  1.00 10.00      A   
ATOM    604  CE  MET   611     -23.450 -14.387   6.829  1.00 10.00      A   
ATOM    605  C   MET   611     -19.761 -16.707   4.469  1.00 10.00      A   
ATOM    606  O   MET   611     -19.913 -16.482   3.268  1.00 10.00      A   
ATOM    607  N   ALA   612     -18.824 -16.115   5.205  1.00 10.00      A   
ATOM    608  HN  ALA   612     -18.748 -16.342   6.156  1.00 10.00      A   
ATOM    609  CA  ALA   612     -17.906 -15.140   4.636  1.00 10.00      A   
ATOM    610  CB  ALA   612     -17.129 -14.440   5.741  1.00 10.00      A   
ATOM    611  C   ALA   612     -16.951 -15.827   3.670  1.00 10.00      A   
ATOM    612  O   ALA   612     -16.639 -15.300   2.604  1.00 10.00      A   
ATOM    613  N   ALA   613     -16.508 -17.020   4.049  1.00 10.00      A   
ATOM    614  HN  ALA   613     -16.807 -17.387   4.908  1.00 10.00      A   
ATOM    615  CA  ALA   613     -15.594 -17.797   3.227  1.00 10.00      A   
ATOM    616  CB  ALA   613     -15.066 -18.992   4.006  1.00 10.00      A   
ATOM    617  C   ALA   613     -16.275 -18.256   1.942  1.00 10.00      A   
ATOM    618  O   ALA   613     -15.677 -18.224   0.867  1.00 10.00      A   
ATOM    619  N   ALA   614     -17.526 -18.690   2.060  1.00 10.00      A   
ATOM    620  HN  ALA   614     -17.944 -18.711   2.951  1.00 10.00      A   
ATOM    621  CA  ALA   614     -18.292 -19.148   0.906  1.00 10.00      A   
ATOM    622  CB  ALA   614     -19.625 -19.732   1.348  1.00 10.00      A   
ATOM    623  C   ALA   614     -18.510 -18.003  -0.075  1.00 10.00      A   
ATOM    624  O   ALA   614     -18.354 -18.169  -1.287  1.00 10.00      A   
ATOM    625  N   GLU   615     -18.860 -16.839   0.465  1.00 10.00      A   
ATOM    626  HN  GLU   615     -18.971 -16.781   1.438  1.00 10.00      A   
ATOM    627  CA  GLU   615     -19.093 -15.647  -0.340  1.00 10.00      A   
ATOM    628  CB  GLU   615     -19.520 -14.485   0.567  1.00 10.00      A   
ATOM    629  CG  GLU   615     -19.932 -13.217  -0.168  1.00 10.00      A   
ATOM    630  CD  GLU   615     -21.435 -13.033  -0.237  1.00 10.00      A   
ATOM    631  OE1 GLU   615     -21.971 -12.901  -1.360  1.00 10.00      A   
ATOM    632  OE2 GLU   615     -22.090 -13.013   0.830  1.00 10.00      A   
ATOM    633  C   GLU   615     -17.824 -15.273  -1.103  1.00 10.00      A   
ATOM    634  O   GLU   615     -17.845 -15.122  -2.325  1.00 10.00      A   
ATOM    635  N   GLN   616     -16.719 -15.172  -0.369  1.00 10.00      A   
ATOM    636  HN  GLN   616     -16.776 -15.341   0.596  1.00 10.00      A   
ATOM    637  CA  GLN   616     -15.426 -14.811  -0.944  1.00 10.00      A   
ATOM    638  CB  GLN   616     -14.355 -14.798   0.145  1.00 10.00      A   
ATOM    639  CG  GLN   616     -13.278 -13.748  -0.054  1.00 10.00      A   
ATOM    640  CD  GLN   616     -12.131 -13.906   0.921  1.00 10.00      A   
ATOM    641  OE1 GLN   616     -11.745 -15.019   1.275  1.00 10.00      A   
ATOM    642  NE2 GLN   616     -11.587 -12.791   1.377  1.00 10.00      A   
ATOM    643 HE21 GLN   616     -11.954 -11.933   1.067  1.00 10.00      A   
ATOM    644 HE22 GLN   616     -10.829 -12.864   1.997  1.00 10.00      A   
ATOM    645  C   GLN   616     -15.013 -15.770  -2.058  1.00 10.00      A   
ATOM    646  O   GLN   616     -14.594 -15.342  -3.135  1.00 10.00      A   
ATOM    647  N   GLU   617     -15.139 -17.070  -1.792  1.00 10.00      A   
ATOM    648  HN  GLU   617     -15.484 -17.347  -0.916  1.00 10.00      A   
ATOM    649  CA  GLU   617     -14.777 -18.091  -2.770  1.00 10.00      A   
ATOM    650  CB  GLU   617     -14.960 -19.497  -2.198  1.00 10.00      A   
ATOM    651  CG  GLU   617     -13.721 -20.054  -1.517  1.00 10.00      A   
ATOM    652  CD  GLU   617     -13.618 -21.560  -1.641  1.00 10.00      A   
ATOM    653  OE1 GLU   617     -14.127 -22.276  -0.749  1.00 10.00      A   
ATOM    654  OE2 GLU   617     -13.026 -22.041  -2.631  1.00 10.00      A   
ATOM    655  C   GLU   617     -15.580 -17.936  -4.053  1.00 10.00      A   
ATOM    656  O   GLU   617     -15.031 -18.026  -5.150  1.00 10.00      A   
ATOM    657  N   LEU   618     -16.876 -17.684  -3.905  1.00 10.00      A   
ATOM    658  HN  LEU   618     -17.248 -17.613  -2.997  1.00 10.00      A   
ATOM    659  CA  LEU   618     -17.762 -17.510  -5.052  1.00 10.00      A   
ATOM    660  CB  LEU   618     -19.211 -17.323  -4.585  1.00 10.00      A   
ATOM    661  CG  LEU   618     -20.283 -17.267  -5.678  1.00 10.00      A   
ATOM    662  CD1 LEU   618     -20.335 -18.574  -6.453  1.00 10.00      A   
ATOM    663  CD2 LEU   618     -21.643 -16.945  -5.078  1.00 10.00      A   
ATOM    664  C   LEU   618     -17.319 -16.327  -5.913  1.00 10.00      A   
ATOM    665  O   LEU   618     -17.379 -16.385  -7.142  1.00 10.00      A   
ATOM    666  N   GLU   619     -16.861 -15.267  -5.261  1.00 10.00      A   
ATOM    667  HN  GLU   619     -16.830 -15.285  -4.278  1.00 10.00      A   
ATOM    668  CA  GLU   619     -16.408 -14.071  -5.960  1.00 10.00      A   
ATOM    669  CB  GLU   619     -16.175 -12.930  -4.968  1.00 10.00      A   
ATOM    670  CG  GLU   619     -17.401 -12.568  -4.142  1.00 10.00      A   
ATOM    671  CD  GLU   619     -17.122 -11.502  -3.100  1.00 10.00      A   
ATOM    672  OE1 GLU   619     -15.937 -11.177  -2.882  1.00 10.00      A   
ATOM    673  OE2 GLU   619     -18.095 -10.985  -2.504  1.00 10.00      A   
ATOM    674  C   GLU   619     -15.140 -14.338  -6.772  1.00 10.00      A   
ATOM    675  O   GLU   619     -15.054 -13.968  -7.946  1.00 10.00      A   
ATOM    676  N   GLN   620     -14.165 -14.996  -6.151  1.00 10.00      A   
ATOM    677  HN  GLN   620     -14.297 -15.282  -5.220  1.00 10.00      A   
ATOM    678  CA  GLN   620     -12.900 -15.297  -6.817  1.00 10.00      A   
ATOM    679  CB  GLN   620     -11.834 -15.730  -5.805  1.00 10.00      A   
ATOM    680  CG  GLN   620     -11.759 -14.853  -4.565  1.00 10.00      A   
ATOM    681  CD  GLN   620     -10.671 -15.283  -3.603  1.00 10.00      A   
ATOM    682  OE1 GLN   620     -10.248 -16.442  -3.596  1.00 10.00      A   
ATOM    683  NE2 GLN   620     -10.219 -14.356  -2.770  1.00 10.00      A   
ATOM    684 HE21 GLN   620     -10.609 -13.458  -2.823  1.00 10.00      A   
ATOM    685 HE22 GLN   620      -9.520 -14.609  -2.135  1.00 10.00      A   
ATOM    686  C   GLN   620     -13.068 -16.361  -7.901  1.00 10.00      A   
ATOM    687  O   GLN   620     -12.503 -16.243  -8.991  1.00 10.00      A   
ATOM    688  N   ALA   621     -13.858 -17.386  -7.604  1.00 10.00      A   
ATOM    689  HN  ALA   621     -14.294 -17.415  -6.723  1.00 10.00      A   
ATOM    690  CA  ALA   621     -14.088 -18.477  -8.544  1.00 10.00      A   
ATOM    691  CB  ALA   621     -14.910 -19.584  -7.902  1.00 10.00      A   
ATOM    692  C   ALA   621     -14.747 -17.998  -9.832  1.00 10.00      A   
ATOM    693  O   ALA   621     -14.296 -18.338 -10.924  1.00 10.00      A   
ATOM    694  N   PHE   622     -15.802 -17.199  -9.701  1.00 10.00      A   
ATOM    695  HN  PHE   622     -16.104 -16.947  -8.799  1.00 10.00      A   
ATOM    696  CA  PHE   622     -16.525 -16.687 -10.862  1.00 10.00      A   
ATOM    697  CB  PHE   622     -17.737 -15.863 -10.418  1.00 10.00      A   
ATOM    698  CG  PHE   622     -18.653 -15.472 -11.542  1.00 10.00      A   
ATOM    699  CD1 PHE   622     -19.443 -16.422 -12.169  1.00 10.00      A   
ATOM    700  CD2 PHE   622     -18.725 -14.158 -11.972  1.00 10.00      A   
ATOM    701  CE1 PHE   622     -20.288 -16.069 -13.203  1.00 10.00      A   
ATOM    702  CE2 PHE   622     -19.568 -13.797 -13.005  1.00 10.00      A   
ATOM    703  CZ  PHE   622     -20.350 -14.754 -13.622  1.00 10.00      A   
ATOM    704  C   PHE   622     -15.617 -15.847 -11.761  1.00 10.00      A   
ATOM    705  O   PHE   622     -15.630 -15.990 -12.987  1.00 10.00      A   
ATOM    706  N   GLU   623     -14.822 -14.984 -11.141  1.00 10.00      A   
ATOM    707  HN  GLU   623     -14.853 -14.931 -10.161  1.00 10.00      A   
ATOM    708  CA  GLU   623     -13.907 -14.111 -11.868  1.00 10.00      A   
ATOM    709  CB  GLU   623     -13.200 -13.167 -10.890  1.00 10.00      A   
ATOM    710  CG  GLU   623     -12.084 -12.337 -11.504  1.00 10.00      A   
ATOM    711  CD  GLU   623     -10.745 -12.582 -10.839  1.00 10.00      A   
ATOM    712  OE1 GLU   623     -10.631 -12.348  -9.620  1.00 10.00      A   
ATOM    713  OE2 GLU   623      -9.795 -12.996 -11.534  1.00 10.00      A   
ATOM    714  C   GLU   623     -12.880 -14.914 -12.667  1.00 10.00      A   
ATOM    715  O   GLU   623     -12.694 -14.692 -13.866  1.00 10.00      A   
ATOM    716  N   ARG   624     -12.230 -15.857 -12.000  1.00 10.00      A   
ATOM    717  HN  ARG   624     -12.430 -15.995 -11.048  1.00 10.00      A   
ATOM    718  CA  ARG   624     -11.216 -16.685 -12.642  1.00 10.00      A   
ATOM    719  CB  ARG   624     -10.388 -17.434 -11.595  1.00 10.00      A   
ATOM    720  CG  ARG   624      -9.621 -16.504 -10.663  1.00 10.00      A   
ATOM    721  CD  ARG   624      -9.043 -17.243  -9.470  1.00 10.00      A   
ATOM    722  NE  ARG   624      -7.766 -17.887  -9.778  1.00 10.00      A   
ATOM    723  HE  ARG   624      -7.130 -17.384 -10.340  1.00 10.00      A   
ATOM    724  CZ  ARG   624      -7.425 -19.095  -9.340  1.00 10.00      A   
ATOM    725  NH1 ARG   624      -8.268 -19.785  -8.583  1.00 10.00      A   
ATOM    726 HH11 ARG   624      -8.008 -20.733  -8.237  1.00 10.00      A   
ATOM    727 HH12 ARG   624      -9.197 -19.383  -8.330  1.00 10.00      A   
ATOM    728  NH2 ARG   624      -6.241 -19.610  -9.646  1.00 10.00      A   
ATOM    729 HH21 ARG   624      -5.978 -20.557  -9.299  1.00 10.00      A   
ATOM    730 HH22 ARG   624      -5.568 -19.066 -10.231  1.00 10.00      A   
ATOM    731  C   ARG   624     -11.825 -17.640 -13.668  1.00 10.00      A   
ATOM    732  O   ARG   624     -11.169 -18.017 -14.641  1.00 10.00      A   
ATOM    733  N   TRP   625     -13.084 -18.012 -13.454  1.00 10.00      A   
ATOM    734  HN  TRP   625     -13.553 -17.673 -12.657  1.00 10.00      A   
ATOM    735  CA  TRP   625     -13.790 -18.912 -14.363  1.00 10.00      A   
ATOM    736  CB  TRP   625     -15.160 -19.292 -13.787  1.00 10.00      A   
ATOM    737  CG  TRP   625     -15.908 -20.304 -14.603  1.00 10.00      A   
ATOM    738  CD1 TRP   625     -15.554 -21.602 -14.815  1.00 10.00      A   
ATOM    739  CD2 TRP   625     -17.142 -20.106 -15.309  1.00 10.00      A   
ATOM    740  NE1 TRP   625     -16.478 -22.222 -15.616  1.00 10.00      A   
ATOM    741  HE1 TRP   625     -16.440 -23.154 -15.912  1.00 10.00      A   
ATOM    742  CE2 TRP   625     -17.466 -21.328 -15.929  1.00 10.00      A   
ATOM    743  CE3 TRP   625     -18.003 -19.016 -15.478  1.00 10.00      A   
ATOM    744  CZ2 TRP   625     -18.611 -21.491 -16.705  1.00 10.00      A   
ATOM    745  CZ3 TRP   625     -19.139 -19.181 -16.247  1.00 10.00      A   
ATOM    746  CH2 TRP   625     -19.433 -20.409 -16.851  1.00 10.00      A   
ATOM    747  C   TRP   625     -13.956 -18.263 -15.733  1.00 10.00      A   
ATOM    748  O   TRP   625     -13.651 -18.869 -16.763  1.00 10.00      A   
ATOM    749  N   GLU   626     -14.423 -17.018 -15.735  1.00 10.00      A   
ATOM    750  HN  GLU   626     -14.648 -16.588 -14.880  1.00 10.00      A   
ATOM    751  CA  GLU   626     -14.621 -16.281 -16.976  1.00 10.00      A   
ATOM    752  CB  GLU   626     -15.360 -14.965 -16.720  1.00 10.00      A   
ATOM    753  CG  GLU   626     -16.812 -15.138 -16.295  1.00 10.00      A   
ATOM    754  CD  GLU   626     -17.750 -14.182 -17.006  1.00 10.00      A   
ATOM    755  OE1 GLU   626     -17.271 -13.165 -17.553  1.00 10.00      A   
ATOM    756  OE2 GLU   626     -18.973 -14.444 -17.028  1.00 10.00      A   
ATOM    757  C   GLU   626     -13.288 -16.017 -17.670  1.00 10.00      A   
ATOM    758  O   GLU   626     -13.186 -16.097 -18.896  1.00 10.00      A   
ATOM    759  N   TYR   627     -12.262 -15.719 -16.878  1.00 10.00      A   
ATOM    760  HN  TYR   627     -12.403 -15.676 -15.907  1.00 10.00      A   
ATOM    761  CA  TYR   627     -10.937 -15.448 -17.420  1.00 10.00      A   
ATOM    762  CB  TYR   627     -10.002 -14.891 -16.346  1.00 10.00      A   
ATOM    763  CG  TYR   627      -8.640 -14.513 -16.881  1.00 10.00      A   
ATOM    764  CD1 TYR   627      -8.501 -13.504 -17.826  1.00 10.00      A   
ATOM    765  CD2 TYR   627      -7.498 -15.172 -16.450  1.00 10.00      A   
ATOM    766  CE1 TYR   627      -7.260 -13.163 -18.327  1.00 10.00      A   
ATOM    767  CE2 TYR   627      -6.254 -14.836 -16.943  1.00 10.00      A   
ATOM    768  CZ  TYR   627      -6.141 -13.832 -17.881  1.00 10.00      A   
ATOM    769  OH  TYR   627      -4.904 -13.501 -18.379  1.00 10.00      A   
ATOM    770  HH  TYR   627      -4.395 -14.309 -18.523  1.00 10.00      A   
ATOM    771  C   TYR   627     -10.338 -16.698 -18.060  1.00 10.00      A   
ATOM    772  O   TYR   627      -9.670 -16.617 -19.092  1.00 10.00      A   
ATOM    773  N   LEU   628     -10.591 -17.852 -17.451  1.00 10.00      A   
ATOM    774  HN  LEU   628     -11.129 -17.852 -16.627  1.00 10.00      A   
ATOM    775  CA  LEU   628     -10.083 -19.118 -17.970  1.00 10.00      A   
ATOM    776  CB  LEU   628     -10.434 -20.277 -17.034  1.00 10.00      A   
ATOM    777  CG  LEU   628      -9.266 -20.897 -16.265  1.00 10.00      A   
ATOM    778  CD1 LEU   628      -9.757 -22.010 -15.355  1.00 10.00      A   
ATOM    779  CD2 LEU   628      -8.208 -21.418 -17.227  1.00 10.00      A   
ATOM    780  C   LEU   628     -10.628 -19.377 -19.370  1.00 10.00      A   
ATOM    781  O   LEU   628      -9.909 -19.859 -20.248  1.00 10.00      A   
ATOM    782  N   GLU   629     -11.895 -19.029 -19.577  1.00 10.00      A   
ATOM    783  HN  GLU   629     -12.414 -18.647 -18.836  1.00 10.00      A   
ATOM    784  CA  GLU   629     -12.532 -19.205 -20.873  1.00 10.00      A   
ATOM    785  CB  GLU   629     -14.030 -18.926 -20.778  1.00 10.00      A   
ATOM    786  CG  GLU   629     -14.799 -19.267 -22.044  1.00 10.00      A   
ATOM    787  CD  GLU   629     -16.245 -18.841 -21.972  1.00 10.00      A   
ATOM    788  OE1 GLU   629     -17.073 -19.624 -21.463  1.00 10.00      A   
ATOM    789  OE2 GLU   629     -16.560 -17.720 -22.423  1.00 10.00      A   
ATOM    790  C   GLU   629     -11.894 -18.273 -21.896  1.00 10.00      A   
ATOM    791  O   GLU   629     -11.641 -18.663 -23.034  1.00 10.00      A   
ATOM    792  N   ALA   630     -11.626 -17.039 -21.473  1.00 10.00      A   
ATOM    793  HN  ALA   630     -11.863 -16.788 -20.553  1.00 10.00      A   
ATOM    794  CA  ALA   630     -11.001 -16.047 -22.345  1.00 10.00      A   
ATOM    795  CB  ALA   630     -10.925 -14.696 -21.652  1.00 10.00      A   
ATOM    796  C   ALA   630      -9.608 -16.506 -22.757  1.00 10.00      A   
ATOM    797  O   ALA   630      -9.164 -16.256 -23.880  1.00 10.00      A   
ATOM    798  N   LEU   631      -8.925 -17.172 -21.834  1.00 10.00      A   
ATOM    799  HN  LEU   631      -9.330 -17.304 -20.947  1.00 10.00      A   
ATOM    800  CA  LEU   631      -7.590 -17.694 -22.085  1.00 10.00      A   
ATOM    801  CB  LEU   631      -6.954 -18.161 -20.771  1.00 10.00      A   
ATOM    802  CG  LEU   631      -5.458 -18.484 -20.814  1.00 10.00      A   
ATOM    803  CD1 LEU   631      -4.635 -17.212 -20.954  1.00 10.00      A   
ATOM    804  CD2 LEU   631      -5.041 -19.263 -19.577  1.00 10.00      A   
ATOM    805  C   LEU   631      -7.666 -18.854 -23.071  1.00 10.00      A   
ATOM    806  O   LEU   631      -6.843 -18.970 -23.977  1.00 10.00      A   
ATOM    807  N   LYS   632      -8.679 -19.698 -22.893  1.00 10.00      A   
ATOM    808  HN  LYS   632      -9.303 -19.541 -22.151  1.00 10.00      A   
ATOM    809  CA  LYS   632      -8.891 -20.850 -23.763  1.00 10.00      A   
ATOM    810  CB  LYS   632     -10.075 -21.680 -23.251  1.00 10.00      A   
ATOM    811  CG  LYS   632     -10.405 -22.907 -24.090  1.00 10.00      A   
ATOM    812  CD  LYS   632     -11.776 -23.462 -23.732  1.00 10.00      A   
ATOM    813  CE  LYS   632     -12.191 -24.571 -24.685  1.00 10.00      A   
ATOM    814  NZ  LYS   632     -13.602 -24.991 -24.471  1.00 10.00      A   
ATOM    815  HZ1 LYS   632     -13.879 -25.694 -25.185  1.00 10.00      A   
ATOM    816  HZ2 LYS   632     -14.237 -24.173 -24.549  1.00 10.00      A   
ATOM    817  HZ3 LYS   632     -13.714 -25.411 -23.527  1.00 10.00      A   
ATOM    818  C   LYS   632      -9.153 -20.395 -25.195  1.00 10.00      A   
ATOM    819  O   LYS   632      -8.847 -21.105 -26.157  1.00 10.00      A   
ATOM    820  N   ASN   633      -9.722 -19.204 -25.325  1.00 10.00      A   
ATOM    821  HN  ASN   633      -9.948 -18.696 -24.516  1.00 10.00      A   
ATOM    822  CA  ASN   633     -10.028 -18.635 -26.630  1.00 10.00      A   
ATOM    823  CB  ASN   633     -10.970 -17.437 -26.499  1.00 10.00      A   
ATOM    824  CG  ASN   633     -12.357 -17.822 -26.021  1.00 10.00      A   
ATOM    825  OD1 ASN   633     -12.814 -18.947 -26.232  1.00 10.00      A   
ATOM    826  ND2 ASN   633     -13.042 -16.885 -25.383  1.00 10.00      A   
ATOM    827 HD21 ASN   633     -12.622 -16.003 -25.260  1.00 10.00      A   
ATOM    828 HD22 ASN   633     -13.940 -17.110 -25.052  1.00 10.00      A   
ATOM    829  C   ASN   633      -8.759 -18.219 -27.361  1.00 10.00      A   
ATOM    830  O   ASN   633      -8.557 -18.590 -28.515  1.00 10.00      A   
ATOM    831  N   GLY   634      -7.895 -17.468 -26.686  1.00 10.00      A   
ATOM    832  HN  GLY   634      -8.087 -17.222 -25.756  1.00 10.00      A   
ATOM    833  CA  GLY   634      -6.665 -17.022 -27.314  1.00 10.00      A   
ATOM    834  C   GLY   634      -5.640 -16.517 -26.318  1.00 10.00      A   
ATOM    835  O   GLY   634      -5.401 -15.312 -26.224  1.00 10.00      A   
ATOM    836  N   GLY   635      -5.045 -17.435 -25.568  1.00 10.00      A   
ATOM    837  HN  GLY   635      -5.290 -18.375 -25.679  1.00 10.00      A   
ATOM    838  CA  GLY   635      -4.044 -17.070 -24.586  1.00 10.00      A   
ATOM    839  C   GLY   635      -2.673 -16.906 -25.207  1.00 10.00      A   
ATOM    840  O   GLY   635      -2.499 -17.308 -26.375  1.00 10.00      A   
ATOM    841  OXT GLY   635      -1.764 -16.366 -24.536  1.00 10.00      A   
ATOM    842  CB  ASP    24      22.844  -8.734  -4.019  1.00 10.00      B   
ATOM    843  CG  ASP    24      22.103  -9.007  -5.314  1.00 10.00      B   
ATOM    844  OD1 ASP    24      22.309  -8.261  -6.296  1.00 10.00      B   
ATOM    845  OD2 ASP    24      21.308  -9.972  -5.356  1.00 10.00      B   
ATOM    846  C   ASP    24      24.916  -7.916  -2.892  1.00 10.00      B   
ATOM    847  O   ASP    24      25.794  -8.623  -2.393  1.00 10.00      B   
ATOM    848  N   ASP    24      25.087  -9.358  -4.875  1.00 10.00      B   
ATOM    849  HT1 ASP    24      24.719  -9.558  -5.824  1.00 10.00      B   
ATOM    850  HT2 ASP    24      25.040 -10.230  -4.301  1.00 10.00      B   
ATOM    851  HT3 ASP    24      26.082  -9.065  -4.955  1.00 10.00      B   
ATOM    852  CA  ASP    24      24.295  -8.286  -4.230  1.00 10.00      B   
ATOM    853  N   LEU    25      24.461  -6.807  -2.315  1.00 10.00      B   
ATOM    854  HN  LEU    25      23.768  -6.280  -2.772  1.00 10.00      B   
ATOM    855  CA  LEU    25      24.964  -6.347  -1.024  1.00 10.00      B   
ATOM    856  CB  LEU    25      24.353  -4.990  -0.658  1.00 10.00      B   
ATOM    857  CG  LEU    25      25.039  -3.753  -1.243  1.00 10.00      B   
ATOM    858  CD1 LEU    25      24.217  -2.505  -0.962  1.00 10.00      B   
ATOM    859  CD2 LEU    25      26.443  -3.605  -0.676  1.00 10.00      B   
ATOM    860  C   LEU    25      24.657  -7.366   0.068  1.00 10.00      B   
ATOM    861  O   LEU    25      25.418  -7.514   1.025  1.00 10.00      B   
ATOM    862  N   GLU    26      23.537  -8.064  -0.089  1.00 10.00      B   
ATOM    863  HN  GLU    26      22.970  -7.878  -0.868  1.00 10.00      B   
ATOM    864  CA  GLU    26      23.113  -9.081   0.869  1.00 10.00      B   
ATOM    865  CB  GLU    26      21.799  -9.721   0.408  1.00 10.00      B   
ATOM    866  CG  GLU    26      20.740  -8.728  -0.047  1.00 10.00      B   
ATOM    867  CD  GLU    26      20.157  -7.917   1.092  1.00 10.00      B   
ATOM    868  OE1 GLU    26      18.964  -8.109   1.413  1.00 10.00      B   
ATOM    869  OE2 GLU    26      20.880  -7.069   1.666  1.00 10.00      B   
ATOM    870  C   GLU    26      24.178 -10.163   1.025  1.00 10.00      B   
ATOM    871  O   GLU    26      24.487 -10.586   2.138  1.00 10.00      B   
ATOM    872  N   ASP    27      24.743 -10.590  -0.102  1.00 10.00      B   
ATOM    873  HN  ASP    27      24.460 -10.195  -0.953  1.00 10.00      B   
ATOM    874  CA  ASP    27      25.770 -11.628  -0.113  1.00 10.00      B   
ATOM    875  CB  ASP    27      26.219 -11.927  -1.545  1.00 10.00      B   
ATOM    876  CG  ASP    27      25.073 -12.296  -2.457  1.00 10.00      B   
ATOM    877  OD1 ASP    27      24.503 -13.396  -2.288  1.00 10.00      B   
ATOM    878  OD2 ASP    27      24.737 -11.486  -3.347  1.00 10.00      B   
ATOM    879  C   ASP    27      26.972 -11.206   0.713  1.00 10.00      B   
ATOM    880  O   ASP    27      27.431 -11.945   1.588  1.00 10.00      B   
ATOM    881  N   ASN    28      27.464 -10.003   0.444  1.00 10.00      B   
ATOM    882  HN  ASN    28      27.036  -9.459  -0.251  1.00 10.00      B   
ATOM    883  CA  ASN    28      28.618  -9.471   1.157  1.00 10.00      B   
ATOM    884  CB  ASN    28      29.091  -8.162   0.523  1.00 10.00      B   
ATOM    885  CG  ASN    28      29.978  -8.388  -0.687  1.00 10.00      B   
ATOM    886  OD1 ASN    28      30.678  -9.397  -0.778  1.00 10.00      B   
ATOM    887  ND2 ASN    28      29.948  -7.460  -1.632  1.00 10.00      B   
ATOM    888 HD21 ASN    28      29.365  -6.686  -1.505  1.00 10.00      B   
ATOM    889 HD22 ASN    28      30.514  -7.590  -2.431  1.00 10.00      B   
ATOM    890  C   ASN    28      28.312  -9.283   2.638  1.00 10.00      B   
ATOM    891  O   ASN    28      29.136  -9.600   3.495  1.00 10.00      B   
ATOM    892  N   TRP    29      27.110  -8.794   2.928  1.00 10.00      B   
ATOM    893  HN  TRP    29      26.499  -8.571   2.192  1.00 10.00      B   
ATOM    894  CA  TRP    29      26.674  -8.570   4.303  1.00 10.00      B   
ATOM    895  CB  TRP    29      25.258  -7.984   4.314  1.00 10.00      B   
ATOM    896  CG  TRP    29      24.728  -7.680   5.683  1.00 10.00      B   
ATOM    897  CD1 TRP    29      25.231  -6.778   6.575  1.00 10.00      B   
ATOM    898  CD2 TRP    29      23.587  -8.274   6.313  1.00 10.00      B   
ATOM    899  NE1 TRP    29      24.477  -6.777   7.722  1.00 10.00      B   
ATOM    900  HE1 TRP    29      24.641  -6.212   8.511  1.00 10.00      B   
ATOM    901  CE2 TRP    29      23.462  -7.687   7.587  1.00 10.00      B   
ATOM    902  CE3 TRP    29      22.662  -9.247   5.923  1.00 10.00      B   
ATOM    903  CZ2 TRP    29      22.446  -8.040   8.475  1.00 10.00      B   
ATOM    904  CZ3 TRP    29      21.657  -9.596   6.804  1.00 10.00      B   
ATOM    905  CH2 TRP    29      21.556  -8.995   8.064  1.00 10.00      B   
ATOM    906  C   TRP    29      26.716  -9.873   5.097  1.00 10.00      B   
ATOM    907  O   TRP    29      27.259  -9.926   6.207  1.00 10.00      B   
ATOM    908  N   GLU    30      26.156 -10.927   4.513  1.00 10.00      B   
ATOM    909  HN  GLU    30      25.743 -10.819   3.626  1.00 10.00      B   
ATOM    910  CA  GLU    30      26.130 -12.234   5.152  1.00 10.00      B   
ATOM    911  CB  GLU    30      25.264 -13.215   4.357  1.00 10.00      B   
ATOM    912  CG  GLU    30      23.780 -12.877   4.353  1.00 10.00      B   
ATOM    913  CD  GLU    30      22.906 -14.097   4.547  1.00 10.00      B   
ATOM    914  OE1 GLU    30      22.503 -14.718   3.539  1.00 10.00      B   
ATOM    915  OE2 GLU    30      22.617 -14.443   5.713  1.00 10.00      B   
ATOM    916  C   GLU    30      27.543 -12.786   5.317  1.00 10.00      B   
ATOM    917  O   GLU    30      27.852 -13.431   6.319  1.00 10.00      B   
ATOM    918  N   THR    31      28.397 -12.513   4.334  1.00 10.00      B   
ATOM    919  HN  THR    31      28.087 -11.987   3.565  1.00 10.00      B   
ATOM    920  CA  THR    31      29.781 -12.975   4.368  1.00 10.00      B   
ATOM    921  CB  THR    31      30.527 -12.626   3.059  1.00 10.00      B   
ATOM    922  OG1 THR    31      29.808 -13.152   1.932  1.00 10.00      B   
ATOM    923  HG1 THR    31      28.882 -12.873   1.980  1.00 10.00      B   
ATOM    924  CG2 THR    31      31.934 -13.205   3.068  1.00 10.00      B   
ATOM    925  C   THR    31      30.523 -12.367   5.561  1.00 10.00      B   
ATOM    926  O   THR    31      31.234 -13.068   6.291  1.00 10.00      B   
ATOM    927  N   LEU    32      30.336 -11.064   5.766  1.00 10.00      B   
ATOM    928  HN  LEU    32      29.756 -10.562   5.150  1.00 10.00      B   
ATOM    929  CA  LEU    32      30.980 -10.359   6.868  1.00 10.00      B   
ATOM    930  CB  LEU    32      30.706  -8.853   6.783  1.00 10.00      B   
ATOM    931  CG  LEU    32      31.176  -8.125   5.522  1.00 10.00      B   
ATOM    932  CD1 LEU    32      30.930  -6.630   5.658  1.00 10.00      B   
ATOM    933  CD2 LEU    32      32.641  -8.406   5.241  1.00 10.00      B   
ATOM    934  C   LEU    32      30.479 -10.874   8.212  1.00 10.00      B   
ATOM    935  O   LEU    32      31.263 -11.094   9.139  1.00 10.00      B   
ATOM    936  N   ASN    33      29.169 -11.062   8.306  1.00 10.00      B   
ATOM    937  HN  ASN    33      28.603 -10.872   7.524  1.00 10.00      B   
ATOM    938  CA  ASN    33      28.543 -11.533   9.537  1.00 10.00      B   
ATOM    939  CB  ASN    33      27.018 -11.464   9.434  1.00 10.00      B   
ATOM    940  CG  ASN    33      26.452 -10.214  10.073  1.00 10.00      B   
ATOM    941  OD1 ASN    33      27.098  -9.584  10.912  1.00 10.00      B   
ATOM    942  ND2 ASN    33      25.242  -9.847   9.690  1.00 10.00      B   
ATOM    943 HD21 ASN    33      24.780 -10.396   9.020  1.00 10.00      B   
ATOM    944 HD22 ASN    33      24.851  -9.044  10.098  1.00 10.00      B   
ATOM    945  C   ASN    33      28.975 -12.944   9.907  1.00 10.00      B   
ATOM    946  O   ASN    33      29.274 -13.223  11.071  1.00 10.00      B   
ATOM    947  N   ASP    34      29.012 -13.829   8.922  1.00 10.00      B   
ATOM    948  HN  ASP    34      28.769 -13.548   8.012  1.00 10.00      B   
ATOM    949  CA  ASP    34      29.394 -15.217   9.164  1.00 10.00      B   
ATOM    950  CB  ASP    34      29.070 -16.106   7.962  1.00 10.00      B   
ATOM    951  CG  ASP    34      28.388 -17.394   8.375  1.00 10.00      B   
ATOM    952  OD1 ASP    34      27.188 -17.344   8.722  1.00 10.00      B   
ATOM    953  OD2 ASP    34      29.043 -18.460   8.353  1.00 10.00      B   
ATOM    954  C   ASP    34      30.862 -15.344   9.537  1.00 10.00      B   
ATOM    955  O   ASP    34      31.212 -16.089  10.453  1.00 10.00      B   
ATOM    956  N   ASN    35      31.720 -14.609   8.839  1.00 10.00      B   
ATOM    957  HN  ASN    35      31.383 -14.028   8.120  1.00 10.00      B   
ATOM    958  CA  ASN    35      33.154 -14.652   9.112  1.00 10.00      B   
ATOM    959  CB  ASN    35      33.955 -13.890   8.055  1.00 10.00      B   
ATOM    960  CG  ASN    35      34.509 -14.799   6.975  1.00 10.00      B   
ATOM    961  OD1 ASN    35      35.583 -15.383   7.123  1.00 10.00      B   
ATOM    962  ND2 ASN    35      33.779 -14.928   5.880  1.00 10.00      B   
ATOM    963 HD21 ASN    35      32.931 -14.438   5.830  1.00 10.00      B   
ATOM    964 HD22 ASN    35      34.116 -15.505   5.162  1.00 10.00      B   
ATOM    965  C   ASN    35      33.469 -14.121  10.506  1.00 10.00      B   
ATOM    966  O   ASN    35      34.357 -14.633  11.187  1.00 10.00      B   
ATOM    967  N   LEU    36      32.724 -13.104  10.929  1.00 10.00      B   
ATOM    968  HN  LEU    36      32.034 -12.738  10.333  1.00 10.00      B   
ATOM    969  CA  LEU    36      32.912 -12.507  12.247  1.00 10.00      B   
ATOM    970  CB  LEU    36      31.903 -11.375  12.462  1.00 10.00      B   
ATOM    971  CG  LEU    36      32.058 -10.558  13.747  1.00 10.00      B   
ATOM    972  CD1 LEU    36      33.383  -9.811  13.753  1.00 10.00      B   
ATOM    973  CD2 LEU    36      30.895  -9.591  13.908  1.00 10.00      B   
ATOM    974  C   LEU    36      32.761 -13.562  13.344  1.00 10.00      B   
ATOM    975  O   LEU    36      33.550 -13.611  14.288  1.00 10.00      B   
ATOM    976  N   LYS    37      31.759 -14.421  13.193  1.00 10.00      B   
ATOM    977  HN  LYS    37      31.178 -14.341  12.406  1.00 10.00      B   
ATOM    978  CA  LYS    37      31.499 -15.479  14.160  1.00 10.00      B   
ATOM    979  CB  LYS    37      30.233 -16.242  13.776  1.00 10.00      B   
ATOM    980  CG  LYS    37      28.941 -15.517  14.099  1.00 10.00      B   
ATOM    981  CD  LYS    37      27.741 -16.364  13.716  1.00 10.00      B   
ATOM    982  CE  LYS    37      26.448 -15.754  14.223  1.00 10.00      B   
ATOM    983  NZ  LYS    37      25.257 -16.524  13.778  1.00 10.00      B   
ATOM    984  HZ1 LYS    37      25.405 -17.540  13.949  1.00 10.00      B   
ATOM    985  HZ2 LYS    37      25.088 -16.375  12.762  1.00 10.00      B   
ATOM    986  HZ3 LYS    37      24.418 -16.215  14.306  1.00 10.00      B   
ATOM    987  C   LYS    37      32.670 -16.453  14.230  1.00 10.00      B   
ATOM    988  O   LYS    37      33.027 -16.935  15.307  1.00 10.00      B   
ATOM    989  N   VAL    38      33.265 -16.731  13.073  1.00 10.00      B   
ATOM    990  HN  VAL    38      32.933 -16.301  12.253  1.00 10.00      B   
ATOM    991  CA  VAL    38      34.394 -17.653  12.981  1.00 10.00      B   
ATOM    992  CB  VAL    38      34.731 -17.999  11.515  1.00 10.00      B   
ATOM    993  CG1 VAL    38      35.760 -19.118  11.443  1.00 10.00      B   
ATOM    994  CG2 VAL    38      33.471 -18.392  10.763  1.00 10.00      B   
ATOM    995  C   VAL    38      35.630 -17.084  13.674  1.00 10.00      B   
ATOM    996  O   VAL    38      36.416 -17.822  14.266  1.00 10.00      B   
ATOM    997  N   ILE    39      35.793 -15.768  13.595  1.00 10.00      B   
ATOM    998  HN  ILE    39      35.135 -15.235  13.097  1.00 10.00      B   
ATOM    999  CA  ILE    39      36.926 -15.095  14.226  1.00 10.00      B   
ATOM   1000  CB  ILE    39      37.025 -13.614  13.792  1.00 10.00      B   
ATOM   1001  CG1 ILE    39      37.129 -13.511  12.267  1.00 10.00      B   
ATOM   1002  CG2 ILE    39      38.218 -12.934  14.453  1.00 10.00      B   
ATOM   1003  CD1 ILE    39      36.954 -12.105  11.733  1.00 10.00      B   
ATOM   1004  C   ILE    39      36.801 -15.175  15.746  1.00 10.00      B   
ATOM   1005  O   ILE    39      37.776 -15.443  16.449  1.00 10.00      B   
ATOM   1006  N   GLU    40      35.586 -14.971  16.241  1.00 10.00      B   
ATOM   1007  HN  GLU    40      34.845 -14.775  15.625  1.00 10.00      B   
ATOM   1008  CA  GLU    40      35.324 -15.025  17.672  1.00 10.00      B   
ATOM   1009  CB  GLU    40      33.863 -14.677  17.965  1.00 10.00      B   
ATOM   1010  CG  GLU    40      33.465 -13.261  17.585  1.00 10.00      B   
ATOM   1011  CD  GLU    40      32.268 -12.771  18.372  1.00 10.00      B   
ATOM   1012  OE1 GLU    40      31.121 -13.045  17.957  1.00 10.00      B   
ATOM   1013  OE2 GLU    40      32.469 -12.114  19.417  1.00 10.00      B   
ATOM   1014  C   GLU    40      35.651 -16.408  18.231  1.00 10.00      B   
ATOM   1015  O   GLU    40      36.159 -16.536  19.345  1.00 10.00      B   
ATOM   1016  N   LYS    41      35.377 -17.438  17.442  1.00 10.00      B   
ATOM   1017  HN  LYS    41      34.992 -17.271  16.553  1.00 10.00      B   
ATOM   1018  CA  LYS    41      35.636 -18.811  17.861  1.00 10.00      B   
ATOM   1019  CB  LYS    41      34.415 -19.699  17.605  1.00 10.00      B   
ATOM   1020  CG  LYS    41      33.206 -19.347  18.458  1.00 10.00      B   
ATOM   1021  CD  LYS    41      32.023 -20.245  18.138  1.00 10.00      B   
ATOM   1022  CE  LYS    41      30.823 -19.927  19.021  1.00 10.00      B   
ATOM   1023  NZ  LYS    41      29.644 -20.766  18.678  1.00 10.00      B   
ATOM   1024  HZ1 LYS    41      29.897 -21.775  18.718  1.00 10.00      B   
ATOM   1025  HZ2 LYS    41      29.313 -20.543  17.720  1.00 10.00      B   
ATOM   1026  HZ3 LYS    41      28.867 -20.590  19.348  1.00 10.00      B   
ATOM   1027  C   LYS    41      36.871 -19.388  17.174  1.00 10.00      B   
ATOM   1028  O   LYS    41      36.967 -20.598  16.965  1.00 10.00      B   
ATOM   1029  N   ALA    42      37.814 -18.522  16.824  1.00 10.00      B   
ATOM   1030  HN  ALA    42      37.683 -17.568  17.014  1.00 10.00      B   
ATOM   1031  CA  ALA    42      39.043 -18.957  16.168  1.00 10.00      B   
ATOM   1032  CB  ALA    42      39.762 -17.780  15.528  1.00 10.00      B   
ATOM   1033  C   ALA    42      39.956 -19.657  17.163  1.00 10.00      B   
ATOM   1034  O   ALA    42      39.955 -19.336  18.353  1.00 10.00      B   
ATOM   1035  N   ASP    43      40.720 -20.621  16.682  1.00 10.00      B   
ATOM   1036  HN  ASP    43      40.672 -20.840  15.724  1.00 10.00      B   
ATOM   1037  CA  ASP    43      41.633 -21.369  17.538  1.00 10.00      B   
ATOM   1038  CB  ASP    43      41.301 -22.863  17.513  1.00 10.00      B   
ATOM   1039  CG  ASP    43      40.443 -23.293  18.682  1.00 10.00      B   
ATOM   1040  OD1 ASP    43      40.998 -23.568  19.768  1.00 10.00      B   
ATOM   1041  OD2 ASP    43      39.205 -23.363  18.522  1.00 10.00      B   
ATOM   1042  C   ASP    43      43.075 -21.161  17.112  1.00 10.00      B   
ATOM   1043  O   ASP    43      43.976 -21.074  17.945  1.00 10.00      B   
ATOM   1044  N   ASN    44      43.286 -21.074  15.812  1.00 10.00      B   
ATOM   1045  HN  ASN    44      42.522 -21.124  15.196  1.00 10.00      B   
ATOM   1046  CA  ASN    44      44.622 -20.890  15.269  1.00 10.00      B   
ATOM   1047  CB  ASN    44      44.978 -22.043  14.323  1.00 10.00      B   
ATOM   1048  CG  ASN    44      45.285 -23.331  15.063  1.00 10.00      B   
ATOM   1049  OD1 ASN    44      46.439 -23.624  15.374  1.00 10.00      B   
ATOM   1050  ND2 ASN    44      44.256 -24.115  15.345  1.00 10.00      B   
ATOM   1051 HD21 ASN    44      43.363 -23.829  15.061  1.00 10.00      B   
ATOM   1052 HD22 ASN    44      44.427 -24.946  15.833  1.00 10.00      B   
ATOM   1053  C   ASN    44      44.735 -19.558  14.546  1.00 10.00      B   
ATOM   1054  O   ASN    44      43.750 -19.050  14.007  1.00 10.00      B   
ATOM   1055  N   ALA    45      45.939 -18.999  14.536  1.00 10.00      B   
ATOM   1056  HN  ALA    45      46.683 -19.462  14.987  1.00 10.00      B   
ATOM   1057  CA  ALA    45      46.193 -17.720  13.886  1.00 10.00      B   
ATOM   1058  CB  ALA    45      47.615 -17.252  14.160  1.00 10.00      B   
ATOM   1059  C   ALA    45      45.932 -17.797  12.385  1.00 10.00      B   
ATOM   1060  O   ALA    45      45.507 -16.818  11.769  1.00 10.00      B   
ATOM   1061  N   ALA    46      46.178 -18.970  11.808  1.00 10.00      B   
ATOM   1062  HN  ALA    46      46.517 -19.710  12.357  1.00 10.00      B   
ATOM   1063  CA  ALA    46      45.967 -19.184  10.381  1.00 10.00      B   
ATOM   1064  CB  ALA    46      46.427 -20.574   9.976  1.00 10.00      B   
ATOM   1065  C   ALA    46      44.505 -18.976  10.008  1.00 10.00      B   
ATOM   1066  O   ALA    46      44.191 -18.521   8.908  1.00 10.00      B   
ATOM   1067  N   GLN    47      43.613 -19.303  10.935  1.00 10.00      B   
ATOM   1068  HN  GLN    47      43.924 -19.652  11.797  1.00 10.00      B   
ATOM   1069  CA  GLN    47      42.186 -19.146  10.711  1.00 10.00      B   
ATOM   1070  CB  GLN    47      41.395 -19.847  11.816  1.00 10.00      B   
ATOM   1071  CG  GLN    47      41.362 -21.361  11.700  1.00 10.00      B   
ATOM   1072  CD  GLN    47      40.818 -22.030  12.947  1.00 10.00      B   
ATOM   1073  OE1 GLN    47      41.035 -21.560  14.068  1.00 10.00      B   
ATOM   1074  NE2 GLN    47      40.104 -23.128  12.762  1.00 10.00      B   
ATOM   1075 HE21 GLN    47      39.968 -23.444  11.842  1.00 10.00      B   
ATOM   1076 HE22 GLN    47      39.741 -23.583  13.550  1.00 10.00      B   
ATOM   1077  C   GLN    47      41.815 -17.671  10.671  1.00 10.00      B   
ATOM   1078  O   GLN    47      41.087 -17.227   9.783  1.00 10.00      B   
ATOM   1079  N   VAL    48      42.338 -16.917  11.633  1.00 10.00      B   
ATOM   1080  HN  VAL    48      42.926 -17.334  12.298  1.00 10.00      B   
ATOM   1081  CA  VAL    48      42.065 -15.489  11.727  1.00 10.00      B   
ATOM   1082  CB  VAL    48      42.673 -14.879  13.005  1.00 10.00      B   
ATOM   1083  CG1 VAL    48      42.084 -13.504  13.274  1.00 10.00      B   
ATOM   1084  CG2 VAL    48      42.468 -15.799  14.198  1.00 10.00      B   
ATOM   1085  C   VAL    48      42.634 -14.757  10.520  1.00 10.00      B   
ATOM   1086  O   VAL    48      41.950 -13.950   9.890  1.00 10.00      B   
ATOM   1087  N   LYS    49      43.888 -15.058  10.201  1.00 10.00      B   
ATOM   1088  HN  LYS    49      44.371 -15.721  10.745  1.00 10.00      B   
ATOM   1089  CA  LYS    49      44.572 -14.438   9.073  1.00 10.00      B   
ATOM   1090  CB  LYS    49      45.993 -14.993   8.950  1.00 10.00      B   
ATOM   1091  CG  LYS    49      46.787 -14.436   7.780  1.00 10.00      B   
ATOM   1092  CD  LYS    49      48.205 -14.979   7.775  1.00 10.00      B   
ATOM   1093  CE  LYS    49      49.040 -14.339   6.681  1.00 10.00      B   
ATOM   1094  NZ  LYS    49      49.247 -12.888   6.914  1.00 10.00      B   
ATOM   1095  HZ1 LYS    49      48.368 -12.448   7.241  1.00 10.00      B   
ATOM   1096  HZ2 LYS    49      49.539 -12.423   6.031  1.00 10.00      B   
ATOM   1097  HZ3 LYS    49      49.986 -12.737   7.634  1.00 10.00      B   
ATOM   1098  C   LYS    49      43.805 -14.668   7.774  1.00 10.00      B   
ATOM   1099  O   LYS    49      43.620 -13.746   6.974  1.00 10.00      B   
ATOM   1100  N   ASP    50      43.353 -15.899   7.578  1.00 10.00      B   
ATOM   1101  HN  ASP    50      43.525 -16.585   8.260  1.00 10.00      B   
ATOM   1102  CA  ASP    50      42.609 -16.264   6.380  1.00 10.00      B   
ATOM   1103  CB  ASP    50      42.436 -17.782   6.307  1.00 10.00      B   
ATOM   1104  CG  ASP    50      41.957 -18.258   4.953  1.00 10.00      B   
ATOM   1105  OD1 ASP    50      42.653 -18.001   3.943  1.00 10.00      B   
ATOM   1106  OD2 ASP    50      40.891 -18.908   4.895  1.00 10.00      B   
ATOM   1107  C   ASP    50      41.253 -15.563   6.349  1.00 10.00      B   
ATOM   1108  O   ASP    50      40.850 -15.015   5.321  1.00 10.00      B   
ATOM   1109  N   ALA    51      40.569 -15.560   7.489  1.00 10.00      B   
ATOM   1110  HN  ALA    51      40.950 -16.013   8.273  1.00 10.00      B   
ATOM   1111  CA  ALA    51      39.262 -14.918   7.603  1.00 10.00      B   
ATOM   1112  CB  ALA    51      38.661 -15.162   8.981  1.00 10.00      B   
ATOM   1113  C   ALA    51      39.359 -13.421   7.316  1.00 10.00      B   
ATOM   1114  O   ALA    51      38.562 -12.872   6.553  1.00 10.00      B   
ATOM   1115  N   LEU    52      40.352 -12.769   7.919  1.00 10.00      B   
ATOM   1116  HN  LEU    52      40.955 -13.265   8.518  1.00 10.00      B   
ATOM   1117  CA  LEU    52      40.566 -11.338   7.722  1.00 10.00      B   
ATOM   1118  CB  LEU    52      41.735 -10.842   8.582  1.00 10.00      B   
ATOM   1119  CG  LEU    52      41.527 -10.877  10.098  1.00 10.00      B   
ATOM   1120  CD1 LEU    52      42.813 -10.510  10.817  1.00 10.00      B   
ATOM   1121  CD2 LEU    52      40.403  -9.942  10.510  1.00 10.00      B   
ATOM   1122  C   LEU    52      40.838 -11.039   6.253  1.00 10.00      B   
ATOM   1123  O   LEU    52      40.344 -10.054   5.704  1.00 10.00      B   
ATOM   1124  N   THR    53      41.607 -11.916   5.621  1.00 10.00      B   
ATOM   1125  HN  THR    53      41.953 -12.688   6.119  1.00 10.00      B   
ATOM   1126  CA  THR    53      41.952 -11.774   4.214  1.00 10.00      B   
ATOM   1127  CB  THR    53      42.892 -12.917   3.768  1.00 10.00      B   
ATOM   1128  OG1 THR    53      44.151 -12.803   4.453  1.00 10.00      B   
ATOM   1129  HG1 THR    53      44.035 -13.054   5.381  1.00 10.00      B   
ATOM   1130  CG2 THR    53      43.131 -12.886   2.267  1.00 10.00      B   
ATOM   1131  C   THR    53      40.695 -11.764   3.339  1.00 10.00      B   
ATOM   1132  O   THR    53      40.558 -10.931   2.438  1.00 10.00      B   
ATOM   1133  N   LYS    54      39.774 -12.679   3.622  1.00 10.00      B   
ATOM   1134  HN  LYS    54      39.935 -13.308   4.363  1.00 10.00      B   
ATOM   1135  CA  LYS    54      38.535 -12.778   2.862  1.00 10.00      B   
ATOM   1136  CB  LYS    54      37.863 -14.132   3.085  1.00 10.00      B   
ATOM   1137  CG  LYS    54      38.553 -15.280   2.373  1.00 10.00      B   
ATOM   1138  CD  LYS    54      37.700 -16.534   2.387  1.00 10.00      B   
ATOM   1139  CE  LYS    54      38.235 -17.562   1.408  1.00 10.00      B   
ATOM   1140  NZ  LYS    54      37.437 -18.813   1.425  1.00 10.00      B   
ATOM   1141  HZ1 LYS    54      37.311 -19.146   2.400  1.00 10.00      B   
ATOM   1142  HZ2 LYS    54      37.925 -19.553   0.882  1.00 10.00      B   
ATOM   1143  HZ3 LYS    54      36.502 -18.648   1.000  1.00 10.00      B   
ATOM   1144  C   LYS    54      37.571 -11.648   3.201  1.00 10.00      B   
ATOM   1145  O   LYS    54      36.976 -11.042   2.310  1.00 10.00      B   
ATOM   1146  N   MET    55      37.423 -11.365   4.490  1.00 10.00      B   
ATOM   1147  HN  MET    55      37.925 -11.889   5.157  1.00 10.00      B   
ATOM   1148  CA  MET    55      36.528 -10.306   4.947  1.00 10.00      B   
ATOM   1149  CB  MET    55      36.487 -10.260   6.476  1.00 10.00      B   
ATOM   1150  CG  MET    55      35.550  -9.208   7.046  1.00 10.00      B   
ATOM   1151  SD  MET    55      35.271  -9.406   8.816  1.00 10.00      B   
ATOM   1152  CE  MET    55      36.949  -9.291   9.434  1.00 10.00      B   
ATOM   1153  C   MET    55      36.937  -8.948   4.380  1.00 10.00      B   
ATOM   1154  O   MET    55      36.084  -8.130   4.024  1.00 10.00      B   
ATOM   1155  N   ARG    56      38.243  -8.718   4.291  1.00 10.00      B   
ATOM   1156  HN  ARG    56      38.871  -9.407   4.603  1.00 10.00      B   
ATOM   1157  CA  ARG    56      38.770  -7.467   3.759  1.00 10.00      B   
ATOM   1158  CB  ARG    56      40.298  -7.436   3.882  1.00 10.00      B   
ATOM   1159  CG  ARG    56      40.918  -6.062   3.679  1.00 10.00      B   
ATOM   1160  CD  ARG    56      42.412  -6.161   3.410  1.00 10.00      B   
ATOM   1161  NE  ARG    56      42.696  -6.862   2.158  1.00 10.00      B   
ATOM   1162  HE  ARG    56      41.949  -6.964   1.522  1.00 10.00      B   
ATOM   1163  CZ  ARG    56      43.890  -7.359   1.827  1.00 10.00      B   
ATOM   1164  NH1 ARG    56      44.924  -7.239   2.649  1.00 10.00      B   
ATOM   1165 HH11 ARG    56      44.814  -6.752   3.566  1.00 10.00      B   
ATOM   1166 HH12 ARG    56      45.854  -7.632   2.383  1.00 10.00      B   
ATOM   1167  NH2 ARG    56      44.047  -7.982   0.670  1.00 10.00      B   
ATOM   1168 HH21 ARG    56      44.983  -8.373   0.406  1.00 10.00      B   
ATOM   1169 HH22 ARG    56      43.239  -8.089   0.017  1.00 10.00      B   
ATOM   1170  C   ARG    56      38.360  -7.295   2.298  1.00 10.00      B   
ATOM   1171  O   ARG    56      37.957  -6.208   1.878  1.00 10.00      B   
ATOM   1172  N   ALA    57      38.437  -8.384   1.539  1.00 10.00      B   
ATOM   1173  HN  ALA    57      38.734  -9.228   1.944  1.00 10.00      B   
ATOM   1174  CA  ALA    57      38.085  -8.364   0.124  1.00 10.00      B   
ATOM   1175  CB  ALA    57      38.543  -9.649  -0.549  1.00 10.00      B   
ATOM   1176  C   ALA    57      36.583  -8.161  -0.071  1.00 10.00      B   
ATOM   1177  O   ALA    57      36.156  -7.423  -0.964  1.00 10.00      B   
ATOM   1178  N   ALA    58      35.788  -8.810   0.778  1.00 10.00      B   
ATOM   1179  HN  ALA    58      36.193  -9.374   1.473  1.00 10.00      B   
ATOM   1180  CA  ALA    58      34.335  -8.709   0.703  1.00 10.00      B   
ATOM   1181  CB  ALA    58      33.682  -9.647   1.706  1.00 10.00      B   
ATOM   1182  C   ALA    58      33.869  -7.273   0.924  1.00 10.00      B   
ATOM   1183  O   ALA    58      33.029  -6.761   0.180  1.00 10.00      B   
ATOM   1184  N   ALA    59      34.429  -6.620   1.938  1.00 10.00      B   
ATOM   1185  HN  ALA    59      35.093  -7.080   2.497  1.00 10.00      B   
ATOM   1186  CA  ALA    59      34.071  -5.241   2.248  1.00 10.00      B   
ATOM   1187  CB  ALA    59      34.712  -4.808   3.558  1.00 10.00      B   
ATOM   1188  C   ALA    59      34.478  -4.307   1.114  1.00 10.00      B   
ATOM   1189  O   ALA    59      33.776  -3.346   0.803  1.00 10.00      B   
ATOM   1190  N   LEU    60      35.606  -4.615   0.484  1.00 10.00      B   
ATOM   1191  HN  LEU    60      36.110  -5.407   0.770  1.00 10.00      B   
ATOM   1192  CA  LEU    60      36.119  -3.814  -0.619  1.00 10.00      B   
ATOM   1193  CB  LEU    60      37.526  -4.291  -0.997  1.00 10.00      B   
ATOM   1194  CG  LEU    60      38.335  -3.369  -1.909  1.00 10.00      B   
ATOM   1195  CD1 LEU    60      38.699  -2.083  -1.183  1.00 10.00      B   
ATOM   1196  CD2 LEU    60      39.585  -4.079  -2.407  1.00 10.00      B   
ATOM   1197  C   LEU    60      35.191  -3.897  -1.830  1.00 10.00      B   
ATOM   1198  O   LEU    60      35.096  -2.958  -2.622  1.00 10.00      B   
ATOM   1199  N   ASP    61      34.503  -5.026  -1.959  1.00 10.00      B   
ATOM   1200  HN  ASP    61      34.619  -5.732  -1.288  1.00 10.00      B   
ATOM   1201  CA  ASP    61      33.578  -5.243  -3.068  1.00 10.00      B   
ATOM   1202  CB  ASP    61      33.332  -6.743  -3.276  1.00 10.00      B   
ATOM   1203  CG  ASP    61      32.356  -7.031  -4.402  1.00 10.00      B   
ATOM   1204  OD1 ASP    61      31.190  -7.374  -4.115  1.00 10.00      B   
ATOM   1205  OD2 ASP    61      32.754  -6.918  -5.583  1.00 10.00      B   
ATOM   1206  C   ASP    61      32.253  -4.534  -2.817  1.00 10.00      B   
ATOM   1207  O   ASP    61      31.646  -3.984  -3.737  1.00 10.00      B   
ATOM   1208  N   ALA    62      31.818  -4.533  -1.561  1.00 10.00      B   
ATOM   1209  HN  ALA    62      32.357  -4.973  -0.869  1.00 10.00      B   
ATOM   1210  CA  ALA    62      30.558  -3.899  -1.183  1.00 10.00      B   
ATOM   1211  CB  ALA    62      30.200  -4.241   0.252  1.00 10.00      B   
ATOM   1212  C   ALA    62      30.603  -2.387  -1.381  1.00 10.00      B   
ATOM   1213  O   ALA    62      29.573  -1.753  -1.602  1.00 10.00      B   
ATOM   1214  N   GLN    63      31.802  -1.821  -1.314  1.00 10.00      B   
ATOM   1215  HN  GLN    63      32.584  -2.384  -1.133  1.00 10.00      B   
ATOM   1216  CA  GLN    63      31.990  -0.382  -1.490  1.00 10.00      B   
ATOM   1217  CB  GLN    63      33.433  -0.002  -1.136  1.00 10.00      B   
ATOM   1218  CG  GLN    63      33.706   1.495  -1.114  1.00 10.00      B   
ATOM   1219  CD  GLN    63      35.169   1.820  -0.881  1.00 10.00      B   
ATOM   1220  OE1 GLN    63      36.056   1.063  -1.270  1.00 10.00      B   
ATOM   1221  NE2 GLN    63      35.429   2.941  -0.228  1.00 10.00      B   
ATOM   1222 HE21 GLN    63      34.672   3.491   0.068  1.00 10.00      B   
ATOM   1223 HE22 GLN    63      36.372   3.175  -0.054  1.00 10.00      B   
ATOM   1224  C   GLN    63      31.668   0.042  -2.927  1.00 10.00      B   
ATOM   1225  O   GLN    63      31.429   1.217  -3.207  1.00 10.00      B   
ATOM   1226  N   LYS    64      31.646  -0.929  -3.831  1.00 10.00      B   
ATOM   1227  HN  LYS    64      31.823  -1.850  -3.544  1.00 10.00      B   
ATOM   1228  CA  LYS    64      31.363  -0.667  -5.235  1.00 10.00      B   
ATOM   1229  CB  LYS    64      32.219  -1.574  -6.120  1.00 10.00      B   
ATOM   1230  CG  LYS    64      33.713  -1.435  -5.883  1.00 10.00      B   
ATOM   1231  CD  LYS    64      34.492  -2.522  -6.603  1.00 10.00      B   
ATOM   1232  CE  LYS    64      35.969  -2.444  -6.260  1.00 10.00      B   
ATOM   1233  NZ  LYS    64      36.759  -3.516  -6.919  1.00 10.00      B   
ATOM   1234  HZ1 LYS    64      36.591  -3.505  -7.945  1.00 10.00      B   
ATOM   1235  HZ2 LYS    64      36.490  -4.446  -6.544  1.00 10.00      B   
ATOM   1236  HZ3 LYS    64      37.774  -3.365  -6.748  1.00 10.00      B   
ATOM   1237  C   LYS    64      29.884  -0.873  -5.552  1.00 10.00      B   
ATOM   1238  O   LYS    64      29.482  -0.885  -6.717  1.00 10.00      B   
ATOM   1239  N   ALA    65      29.074  -1.033  -4.516  1.00 10.00      B   
ATOM   1240  HN  ALA    65      29.441  -0.997  -3.605  1.00 10.00      B   
ATOM   1241  CA  ALA    65      27.647  -1.240  -4.697  1.00 10.00      B   
ATOM   1242  CB  ALA    65      27.217  -2.574  -4.108  1.00 10.00      B   
ATOM   1243  C   ALA    65      26.852  -0.097  -4.081  1.00 10.00      B   
ATOM   1244  O   ALA    65      27.285   0.519  -3.109  1.00 10.00      B   
ATOM   1245  N   THR    66      25.697   0.186  -4.660  1.00 10.00      B   
ATOM   1246  HN  THR    66      25.405  -0.343  -5.432  1.00 10.00      B   
ATOM   1247  CA  THR    66      24.840   1.255  -4.174  1.00 10.00      B   
ATOM   1248  CB  THR    66      24.083   1.913  -5.344  1.00 10.00      B   
ATOM   1249  OG1 THR    66      24.918   1.886  -6.515  1.00 10.00      B   
ATOM   1250  HG1 THR    66      25.841   1.891  -6.244  1.00 10.00      B   
ATOM   1251  CG2 THR    66      23.738   3.357  -5.010  1.00 10.00      B   
ATOM   1252  C   THR    66      23.836   0.722  -3.152  1.00 10.00      B   
ATOM   1253  O   THR    66      23.139  -0.259  -3.413  1.00 10.00      B   
ATOM   1254  N   PRO    67      23.769   1.346  -1.964  1.00 10.00      B   
ATOM   1255  CA  PRO    67      22.842   0.935  -0.906  1.00 10.00      B   
ATOM   1256  CB  PRO    67      23.319   1.737   0.309  1.00 10.00      B   
ATOM   1257  CG  PRO    67      23.972   2.941  -0.270  1.00 10.00      B   
ATOM   1258  CD  PRO    67      24.601   2.493  -1.560  1.00 10.00      B   
ATOM   1259  C   PRO    67      21.397   1.299  -1.251  1.00 10.00      B   
ATOM   1260  O   PRO    67      21.154   2.260  -1.982  1.00 10.00      B   
ATOM   1261  N   PRO    68      20.422   0.538  -0.718  1.00 10.00      B   
ATOM   1262  CA  PRO    68      18.989   0.764  -0.970  1.00 10.00      B   
ATOM   1263  CB  PRO    68      18.289  -0.256  -0.059  1.00 10.00      B   
ATOM   1264  CG  PRO    68      19.337  -0.707   0.902  1.00 10.00      B   
ATOM   1265  CD  PRO    68      20.638  -0.617   0.164  1.00 10.00      B   
ATOM   1266  C   PRO    68      18.538   2.181  -0.621  1.00 10.00      B   
ATOM   1267  O   PRO    68      17.592   2.702  -1.206  1.00 10.00      B   
ATOM   1268  N   LYS    69      19.224   2.799   0.330  1.00 10.00      B   
ATOM   1269  HN  LYS    69      19.960   2.325   0.766  1.00 10.00      B   
ATOM   1270  CA  LYS    69      18.904   4.156   0.755  1.00 10.00      B   
ATOM   1271  CB  LYS    69      19.711   4.501   2.009  1.00 10.00      B   
ATOM   1272  CG  LYS    69      19.137   5.629   2.850  1.00 10.00      B   
ATOM   1273  CD  LYS    69      20.096   6.013   3.965  1.00 10.00      B   
ATOM   1274  CE  LYS    69      19.435   6.918   4.992  1.00 10.00      B   
ATOM   1275  NZ  LYS    69      20.399   7.370   6.030  1.00 10.00      B   
ATOM   1276  HZ1 LYS    69      19.898   7.863   6.796  1.00 10.00      B   
ATOM   1277  HZ2 LYS    69      21.094   8.020   5.613  1.00 10.00      B   
ATOM   1278  HZ3 LYS    69      20.905   6.553   6.433  1.00 10.00      B   
ATOM   1279  C   LYS    69      19.224   5.156  -0.354  1.00 10.00      B   
ATOM   1280  O   LYS    69      18.678   6.260  -0.391  1.00 10.00      B   
ATOM   1281  N   LEU    70      20.101   4.755  -1.265  1.00 10.00      B   
ATOM   1282  HN  LEU    70      20.476   3.848  -1.202  1.00 10.00      B   
ATOM   1283  CA  LEU    70      20.515   5.610  -2.368  1.00 10.00      B   
ATOM   1284  CB  LEU    70      22.021   5.888  -2.278  1.00 10.00      B   
ATOM   1285  CG  LEU    70      22.527   6.450  -0.943  1.00 10.00      B   
ATOM   1286  CD1 LEU    70      24.046   6.537  -0.929  1.00 10.00      B   
ATOM   1287  CD2 LEU    70      21.910   7.810  -0.654  1.00 10.00      B   
ATOM   1288  C   LEU    70      20.169   4.976  -3.714  1.00 10.00      B   
ATOM   1289  O   LEU    70      20.842   5.215  -4.720  1.00 10.00      B   
ATOM   1290  N   GLU    71      19.102   4.183  -3.731  1.00 10.00      B   
ATOM   1291  HN  GLU    71      18.596   4.047  -2.903  1.00 10.00      B   
ATOM   1292  CA  GLU    71      18.661   3.510  -4.950  1.00 10.00      B   
ATOM   1293  CB  GLU    71      17.498   2.559  -4.655  1.00 10.00      B   
ATOM   1294  CG  GLU    71      17.920   1.136  -4.324  1.00 10.00      B   
ATOM   1295  CD  GLU    71      18.569   0.426  -5.496  1.00 10.00      B   
ATOM   1296  OE1 GLU    71      18.149   0.661  -6.651  1.00 10.00      B   
ATOM   1297  OE2 GLU    71      19.492  -0.387  -5.267  1.00 10.00      B   
ATOM   1298  C   GLU    71      18.259   4.514  -6.028  1.00 10.00      B   
ATOM   1299  O   GLU    71      18.395   4.247  -7.224  1.00 10.00      B   
ATOM   1300  N   ASP    72      17.779   5.677  -5.604  1.00 10.00      B   
ATOM   1301  HN  ASP    72      17.719   5.849  -4.638  1.00 10.00      B   
ATOM   1302  CA  ASP    72      17.354   6.712  -6.540  1.00 10.00      B   
ATOM   1303  CB  ASP    72      15.894   7.103  -6.298  1.00 10.00      B   
ATOM   1304  CG  ASP    72      15.195   7.539  -7.571  1.00 10.00      B   
ATOM   1305  OD1 ASP    72      15.243   6.788  -8.571  1.00 10.00      B   
ATOM   1306  OD2 ASP    72      14.580   8.628  -7.582  1.00 10.00      B   
ATOM   1307  C   ASP    72      18.266   7.929  -6.449  1.00 10.00      B   
ATOM   1308  O   ASP    72      17.848   9.064  -6.695  1.00 10.00      B   
ATOM   1309  N   LYS    73      19.518   7.676  -6.090  1.00 10.00      B   
ATOM   1310  HN  LYS    73      19.781   6.748  -5.906  1.00 10.00      B   
ATOM   1311  CA  LYS    73      20.519   8.726  -5.964  1.00 10.00      B   
ATOM   1312  CB  LYS    73      20.999   8.838  -4.514  1.00 10.00      B   
ATOM   1313  CG  LYS    73      20.034   9.558  -3.585  1.00 10.00      B   
ATOM   1314  CD  LYS    73      20.420  11.019  -3.412  1.00 10.00      B   
ATOM   1315  CE  LYS    73      19.390  11.777  -2.586  1.00 10.00      B   
ATOM   1316  NZ  LYS    73      19.833  13.163  -2.278  1.00 10.00      B   
ATOM   1317  HZ1 LYS    73      20.695  13.142  -1.681  1.00 10.00      B   
ATOM   1318  HZ2 LYS    73      19.082  13.677  -1.768  1.00 10.00      B   
ATOM   1319  HZ3 LYS    73      20.051  13.671  -3.158  1.00 10.00      B   
ATOM   1320  C   LYS    73      21.701   8.445  -6.888  1.00 10.00      B   
ATOM   1321  O   LYS    73      21.957   7.294  -7.254  1.00 10.00      B   
ATOM   1322  N   SER    74      22.410   9.496  -7.270  1.00 10.00      B   
ATOM   1323  HN  SER    74      22.155  10.388  -6.949  1.00 10.00      B   
ATOM   1324  CA  SER    74      23.559   9.364  -8.151  1.00 10.00      B   
ATOM   1325  CB  SER    74      23.982  10.745  -8.651  1.00 10.00      B   
ATOM   1326  OG  SER    74      22.857  11.528  -9.013  1.00 10.00      B   
ATOM   1327  HG  SER    74      22.159  10.948  -9.349  1.00 10.00      B   
ATOM   1328  C   SER    74      24.725   8.695  -7.423  1.00 10.00      B   
ATOM   1329  O   SER    74      24.996   9.002  -6.264  1.00 10.00      B   
ATOM   1330  N   PRO    75      25.433   7.773  -8.095  1.00 10.00      B   
ATOM   1331  CA  PRO    75      26.581   7.063  -7.509  1.00 10.00      B   
ATOM   1332  CB  PRO    75      26.936   6.005  -8.566  1.00 10.00      B   
ATOM   1333  CG  PRO    75      25.762   5.953  -9.484  1.00 10.00      B   
ATOM   1334  CD  PRO    75      25.163   7.326  -9.469  1.00 10.00      B   
ATOM   1335  C   PRO    75      27.774   7.994  -7.280  1.00 10.00      B   
ATOM   1336  O   PRO    75      28.812   7.583  -6.752  1.00 10.00      B   
ATOM   1337  N   ASP    76      27.618   9.242  -7.693  1.00 10.00      B   
ATOM   1338  HN  ASP    76      26.774   9.496  -8.124  1.00 10.00      B   
ATOM   1339  CA  ASP    76      28.658  10.249  -7.543  1.00 10.00      B   
ATOM   1340  CB  ASP    76      28.982  10.873  -8.906  1.00 10.00      B   
ATOM   1341  CG  ASP    76      27.836  11.703  -9.461  1.00 10.00      B   
ATOM   1342  OD1 ASP    76      26.842  11.112  -9.934  1.00 10.00      B   
ATOM   1343  OD2 ASP    76      27.918  12.950  -9.422  1.00 10.00      B   
ATOM   1344  C   ASP    76      28.209  11.342  -6.581  1.00 10.00      B   
ATOM   1345  O   ASP    76      28.864  12.380  -6.455  1.00 10.00      B   
ATOM   1346  N   SER    77      27.093  11.109  -5.898  1.00 10.00      B   
ATOM   1347  HN  SER    77      26.619  10.257  -6.020  1.00 10.00      B   
ATOM   1348  CA  SER    77      26.562  12.085  -4.960  1.00 10.00      B   
ATOM   1349  CB  SER    77      25.065  11.840  -4.717  1.00 10.00      B   
ATOM   1350  OG  SER    77      24.843  10.864  -3.710  1.00 10.00      B   
ATOM   1351  HG  SER    77      24.372  11.279  -2.968  1.00 10.00      B   
ATOM   1352  C   SER    77      27.348  12.065  -3.646  1.00 10.00      B   
ATOM   1353  O   SER    77      28.011  11.071  -3.328  1.00 10.00      B   
ATOM   1354  N   PRO    78      27.304  13.170  -2.876  1.00 10.00      B   
ATOM   1355  CA  PRO    78      28.009  13.281  -1.593  1.00 10.00      B   
ATOM   1356  CB  PRO    78      27.542  14.630  -1.025  1.00 10.00      B   
ATOM   1357  CG  PRO    78      26.363  15.024  -1.853  1.00 10.00      B   
ATOM   1358  CD  PRO    78      26.582  14.410  -3.202  1.00 10.00      B   
ATOM   1359  C   PRO    78      27.657  12.148  -0.628  1.00 10.00      B   
ATOM   1360  O   PRO    78      28.523  11.646   0.090  1.00 10.00      B   
ATOM   1361  N   GLU    79      26.393  11.738  -0.627  1.00 10.00      B   
ATOM   1362  HN  GLU    79      25.748  12.169  -1.232  1.00 10.00      B   
ATOM   1363  CA  GLU    79      25.940  10.665   0.250  1.00 10.00      B   
ATOM   1364  CB  GLU    79      24.422  10.509   0.189  1.00 10.00      B   
ATOM   1365  CG  GLU    79      23.657  11.783   0.498  1.00 10.00      B   
ATOM   1366  CD  GLU    79      23.098  12.443  -0.745  1.00 10.00      B   
ATOM   1367  OE1 GLU    79      23.803  12.478  -1.780  1.00 10.00      B   
ATOM   1368  OE2 GLU    79      21.946  12.932  -0.691  1.00 10.00      B   
ATOM   1369  C   GLU    79      26.617   9.348  -0.107  1.00 10.00      B   
ATOM   1370  O   GLU    79      26.975   8.566   0.773  1.00 10.00      B   
ATOM   1371  N   MET    80      26.805   9.114  -1.402  1.00 10.00      B   
ATOM   1372  HN  MET    80      26.510   9.780  -2.059  1.00 10.00      B   
ATOM   1373  CA  MET    80      27.450   7.893  -1.865  1.00 10.00      B   
ATOM   1374  CB  MET    80      27.316   7.746  -3.383  1.00 10.00      B   
ATOM   1375  CG  MET    80      27.062   6.318  -3.847  1.00 10.00      B   
ATOM   1376  SD  MET    80      28.466   5.226  -3.556  1.00 10.00      B   
ATOM   1377  CE  MET    80      27.833   3.677  -4.185  1.00 10.00      B   
ATOM   1378  C   MET    80      28.918   7.901  -1.459  1.00 10.00      B   
ATOM   1379  O   MET    80      29.477   6.875  -1.073  1.00 10.00      B   
ATOM   1380  N   LYS    81      29.533   9.075  -1.535  1.00 10.00      B   
ATOM   1381  HN  LYS    81      29.031   9.853  -1.857  1.00 10.00      B   
ATOM   1382  CA  LYS    81      30.930   9.233  -1.158  1.00 10.00      B   
ATOM   1383  CB  LYS    81      31.424  10.643  -1.486  1.00 10.00      B   
ATOM   1384  CG  LYS    81      31.328  11.014  -2.956  1.00 10.00      B   
ATOM   1385  CD  LYS    81      31.907  12.395  -3.204  1.00 10.00      B   
ATOM   1386  CE  LYS    81      31.772  12.807  -4.661  1.00 10.00      B   
ATOM   1387  NZ  LYS    81      32.532  14.053  -4.952  1.00 10.00      B   
ATOM   1388  HZ1 LYS    81      32.221  14.819  -4.322  1.00 10.00      B   
ATOM   1389  HZ2 LYS    81      32.377  14.346  -5.937  1.00 10.00      B   
ATOM   1390  HZ3 LYS    81      33.552  13.893  -4.810  1.00 10.00      B   
ATOM   1391  C   LYS    81      31.097   8.950   0.330  1.00 10.00      B   
ATOM   1392  O   LYS    81      32.048   8.287   0.745  1.00 10.00      B   
ATOM   1393  N   ASP    82      30.150   9.440   1.120  1.00 10.00      B   
ATOM   1394  HN  ASP    82      29.418   9.960   0.722  1.00 10.00      B   
ATOM   1395  CA  ASP    82      30.169   9.234   2.560  1.00 10.00      B   
ATOM   1396  CB  ASP    82      29.075  10.064   3.230  1.00 10.00      B   
ATOM   1397  CG  ASP    82      29.028   9.854   4.726  1.00 10.00      B   
ATOM   1398  OD1 ASP    82      29.846  10.465   5.443  1.00 10.00      B   
ATOM   1399  OD2 ASP    82      28.167   9.080   5.194  1.00 10.00      B   
ATOM   1400  C   ASP    82      29.982   7.754   2.883  1.00 10.00      B   
ATOM   1401  O   ASP    82      30.642   7.208   3.771  1.00 10.00      B   
ATOM   1402  N   PHE    83      29.078   7.111   2.149  1.00 10.00      B   
ATOM   1403  HN  PHE    83      28.567   7.612   1.475  1.00 10.00      B   
ATOM   1404  CA  PHE    83      28.815   5.690   2.327  1.00 10.00      B   
ATOM   1405  CB  PHE    83      27.664   5.243   1.418  1.00 10.00      B   
ATOM   1406  CG  PHE    83      27.513   3.751   1.292  1.00 10.00      B   
ATOM   1407  CD1 PHE    83      26.951   3.007   2.316  1.00 10.00      B   
ATOM   1408  CD2 PHE    83      27.933   3.095   0.146  1.00 10.00      B   
ATOM   1409  CE1 PHE    83      26.811   1.637   2.200  1.00 10.00      B   
ATOM   1410  CE2 PHE    83      27.798   1.726   0.022  1.00 10.00      B   
ATOM   1411  CZ  PHE    83      27.236   0.996   1.051  1.00 10.00      B   
ATOM   1412  C   PHE    83      30.075   4.896   2.014  1.00 10.00      B   
ATOM   1413  O   PHE    83      30.458   3.992   2.760  1.00 10.00      B   
ATOM   1414  N   ARG    84      30.719   5.254   0.908  1.00 10.00      B   
ATOM   1415  HN  ARG    84      30.345   5.976   0.352  1.00 10.00      B   
ATOM   1416  CA  ARG    84      31.946   4.599   0.484  1.00 10.00      B   
ATOM   1417  CB  ARG    84      32.438   5.180  -0.842  1.00 10.00      B   
ATOM   1418  CG  ARG    84      31.827   4.541  -2.074  1.00 10.00      B   
ATOM   1419  CD  ARG    84      32.426   5.128  -3.343  1.00 10.00      B   
ATOM   1420  NE  ARG    84      31.979   4.420  -4.541  1.00 10.00      B   
ATOM   1421  HE  ARG    84      32.210   3.463  -4.609  1.00 10.00      B   
ATOM   1422  CZ  ARG    84      31.286   4.989  -5.527  1.00 10.00      B   
ATOM   1423  NH1 ARG    84      30.959   6.279  -5.460  1.00 10.00      B   
ATOM   1424 HH11 ARG    84      30.411   6.726  -6.232  1.00 10.00      B   
ATOM   1425 HH12 ARG    84      31.246   6.848  -4.637  1.00 10.00      B   
ATOM   1426  NH2 ARG    84      30.915   4.267  -6.577  1.00 10.00      B   
ATOM   1427 HH21 ARG    84      30.373   4.704  -7.353  1.00 10.00      B   
ATOM   1428 HH22 ARG    84      31.166   3.255  -6.634  1.00 10.00      B   
ATOM   1429  C   ARG    84      33.028   4.754   1.541  1.00 10.00      B   
ATOM   1430  O   ARG    84      33.745   3.803   1.852  1.00 10.00      B   
ATOM   1431  N   HIS    85      33.134   5.955   2.100  1.00 10.00      B   
ATOM   1432  HN  HIS    85      32.532   6.675   1.808  1.00 10.00      B   
ATOM   1433  CA  HIS    85      34.130   6.231   3.126  1.00 10.00      B   
ATOM   1434  CB  HIS    85      34.207   7.720   3.458  1.00 10.00      B   
ATOM   1435  CG  HIS    85      35.433   8.085   4.238  1.00 10.00      B   
ATOM   1436  ND1 HIS    85      36.704   7.716   3.848  1.00 10.00      B   
ATOM   1437  HD1 HIS    85      36.933   7.203   3.036  1.00 10.00      B   
ATOM   1438  CD2 HIS    85      35.580   8.772   5.395  1.00 10.00      B   
ATOM   1439  CE1 HIS    85      37.578   8.158   4.732  1.00 10.00      B   
ATOM   1440  NE2 HIS    85      36.923   8.802   5.679  1.00 10.00      B   
ATOM   1441  HE2 HIS    85      37.334   9.235   6.461  1.00 10.00      B   
ATOM   1442  C   HIS    85      33.876   5.404   4.380  1.00 10.00      B   
ATOM   1443  O   HIS    85      34.801   5.123   5.143  1.00 10.00      B   
ATOM   1444  N   GLY    86      32.623   5.011   4.586  1.00 10.00      B   
ATOM   1445  HN  GLY    86      31.920   5.286   3.956  1.00 10.00      B   
ATOM   1446  CA  GLY    86      32.285   4.194   5.732  1.00 10.00      B   
ATOM   1447  C   GLY    86      32.991   2.855   5.666  1.00 10.00      B   
ATOM   1448  O   GLY    86      33.332   2.263   6.692  1.00 10.00      B   
ATOM   1449  N   PHE    87      33.223   2.385   4.445  1.00 10.00      B   
ATOM   1450  HN  PHE    87      32.927   2.905   3.666  1.00 10.00      B   
ATOM   1451  CA  PHE    87      33.906   1.119   4.231  1.00 10.00      B   
ATOM   1452  CB  PHE    87      33.543   0.520   2.872  1.00 10.00      B   
ATOM   1453  CG  PHE    87      32.312  -0.336   2.897  1.00 10.00      B   
ATOM   1454  CD1 PHE    87      31.132   0.108   2.327  1.00 10.00      B   
ATOM   1455  CD2 PHE    87      32.337  -1.587   3.492  1.00 10.00      B   
ATOM   1456  CE1 PHE    87      29.998  -0.681   2.348  1.00 10.00      B   
ATOM   1457  CE2 PHE    87      31.206  -2.381   3.518  1.00 10.00      B   
ATOM   1458  CZ  PHE    87      30.035  -1.927   2.944  1.00 10.00      B   
ATOM   1459  C   PHE    87      35.413   1.297   4.342  1.00 10.00      B   
ATOM   1460  O   PHE    87      36.118   0.383   4.758  1.00 10.00      B   
ATOM   1461  N   ASP    88      35.898   2.485   3.985  1.00 10.00      B   
ATOM   1462  HN  ASP    88      35.279   3.175   3.668  1.00 10.00      B   
ATOM   1463  CA  ASP    88      37.331   2.784   4.050  1.00 10.00      B   
ATOM   1464  CB  ASP    88      37.615   4.229   3.626  1.00 10.00      B   
ATOM   1465  CG  ASP    88      37.409   4.491   2.149  1.00 10.00      B   
ATOM   1466  OD1 ASP    88      37.700   3.597   1.323  1.00 10.00      B   
ATOM   1467  OD2 ASP    88      36.972   5.610   1.804  1.00 10.00      B   
ATOM   1468  C   ASP    88      37.847   2.575   5.465  1.00 10.00      B   
ATOM   1469  O   ASP    88      38.926   2.018   5.674  1.00 10.00      B   
ATOM   1470  N   ILE    89      37.057   3.026   6.434  1.00 10.00      B   
ATOM   1471  HN  ILE    89      36.216   3.470   6.193  1.00 10.00      B   
ATOM   1472  CA  ILE    89      37.406   2.888   7.840  1.00 10.00      B   
ATOM   1473  CB  ILE    89      36.390   3.626   8.738  1.00 10.00      B   
ATOM   1474  CG1 ILE    89      36.143   5.043   8.212  1.00 10.00      B   
ATOM   1475  CG2 ILE    89      36.879   3.671  10.178  1.00 10.00      B   
ATOM   1476  CD1 ILE    89      34.882   5.683   8.749  1.00 10.00      B   
ATOM   1477  C   ILE    89      37.431   1.413   8.221  1.00 10.00      B   
ATOM   1478  O   ILE    89      38.326   0.960   8.932  1.00 10.00      B   
ATOM   1479  N   LEU    90      36.451   0.668   7.715  1.00 10.00      B   
ATOM   1480  HN  LEU    90      35.782   1.092   7.137  1.00 10.00      B   
ATOM   1481  CA  LEU    90      36.350  -0.760   7.987  1.00 10.00      B   
ATOM   1482  CB  LEU    90      35.052  -1.326   7.401  1.00 10.00      B   
ATOM   1483  CG  LEU    90      34.614  -2.700   7.918  1.00 10.00      B   
ATOM   1484  CD1 LEU    90      34.232  -2.625   9.388  1.00 10.00      B   
ATOM   1485  CD2 LEU    90      33.459  -3.240   7.089  1.00 10.00      B   
ATOM   1486  C   LEU    90      37.556  -1.497   7.408  1.00 10.00      B   
ATOM   1487  O   LEU    90      38.124  -2.381   8.048  1.00 10.00      B   
ATOM   1488  N   VAL    91      37.944  -1.120   6.193  1.00 10.00      B   
ATOM   1489  HN  VAL    91      37.435  -0.418   5.724  1.00 10.00      B   
ATOM   1490  CA  VAL    91      39.094  -1.729   5.530  1.00 10.00      B   
ATOM   1491  CB  VAL    91      39.271  -1.206   4.086  1.00 10.00      B   
ATOM   1492  CG1 VAL    91      40.549  -1.748   3.457  1.00 10.00      B   
ATOM   1493  CG2 VAL    91      38.065  -1.579   3.237  1.00 10.00      B   
ATOM   1494  C   VAL    91      40.359  -1.459   6.337  1.00 10.00      B   
ATOM   1495  O   VAL    91      41.171  -2.357   6.554  1.00 10.00      B   
ATOM   1496  N   GLY    92      40.501  -0.220   6.801  1.00 10.00      B   
ATOM   1497  HN  GLY    92      39.809   0.450   6.603  1.00 10.00      B   
ATOM   1498  CA  GLY    92      41.658   0.151   7.594  1.00 10.00      B   
ATOM   1499  C   GLY    92      41.723  -0.645   8.880  1.00 10.00      B   
ATOM   1500  O   GLY    92      42.799  -1.061   9.312  1.00 10.00      B   
ATOM   1501  N   GLN    93      40.558  -0.871   9.479  1.00 10.00      B   
ATOM   1502  HN  GLN    93      39.738  -0.511   9.078  1.00 10.00      B   
ATOM   1503  CA  GLN    93      40.462  -1.632  10.715  1.00 10.00      B   
ATOM   1504  CB  GLN    93      39.029  -1.617  11.242  1.00 10.00      B   
ATOM   1505  CG  GLN    93      38.645  -0.341  11.966  1.00 10.00      B   
ATOM   1506  CD  GLN    93      37.162  -0.261  12.258  1.00 10.00      B   
ATOM   1507  OE1 GLN    93      36.332  -0.722  11.475  1.00 10.00      B   
ATOM   1508  NE2 GLN    93      36.820   0.312  13.400  1.00 10.00      B   
ATOM   1509 HE21 GLN    93      37.534   0.642  13.986  1.00 10.00      B   
ATOM   1510 HE22 GLN    93      35.860   0.391  13.611  1.00 10.00      B   
ATOM   1511  C   GLN    93      40.917  -3.069  10.498  1.00 10.00      B   
ATOM   1512  O   GLN    93      41.721  -3.597  11.266  1.00 10.00      B   
ATOM   1513  N   ILE    94      40.407  -3.690   9.440  1.00 10.00      B   
ATOM   1514  HN  ILE    94      39.780  -3.207   8.859  1.00 10.00      B   
ATOM   1515  CA  ILE    94      40.756  -5.069   9.117  1.00 10.00      B   
ATOM   1516  CB  ILE    94      39.847  -5.634   8.003  1.00 10.00      B   
ATOM   1517  CG1 ILE    94      38.378  -5.560   8.436  1.00 10.00      B   
ATOM   1518  CG2 ILE    94      40.228  -7.073   7.675  1.00 10.00      B   
ATOM   1519  CD1 ILE    94      37.391  -5.912   7.343  1.00 10.00      B   
ATOM   1520  C   ILE    94      42.222  -5.164   8.699  1.00 10.00      B   
ATOM   1521  O   ILE    94      42.912  -6.130   9.024  1.00 10.00      B   
ATOM   1522  N   ASP    95      42.690  -4.145   7.991  1.00 10.00      B   
ATOM   1523  HN  ASP    95      42.081  -3.406   7.760  1.00 10.00      B   
ATOM   1524  CA  ASP    95      44.075  -4.090   7.534  1.00 10.00      B   
ATOM   1525  CB  ASP    95      44.294  -2.847   6.663  1.00 10.00      B   
ATOM   1526  CG  ASP    95      45.589  -2.876   5.871  1.00 10.00      B   
ATOM   1527  OD1 ASP    95      46.300  -3.906   5.900  1.00 10.00      B   
ATOM   1528  OD2 ASP    95      45.895  -1.866   5.198  1.00 10.00      B   
ATOM   1529  C   ASP    95      45.021  -4.065   8.729  1.00 10.00      B   
ATOM   1530  O   ASP    95      45.999  -4.811   8.779  1.00 10.00      B   
ATOM   1531  N   ASP    96      44.710  -3.218   9.702  1.00 10.00      B   
ATOM   1532  HN  ASP    96      43.915  -2.645   9.605  1.00 10.00      B   
ATOM   1533  CA  ASP    96      45.531  -3.103  10.902  1.00 10.00      B   
ATOM   1534  CB  ASP    96      45.175  -1.850  11.700  1.00 10.00      B   
ATOM   1535  CG  ASP    96      46.258  -1.484  12.692  1.00 10.00      B   
ATOM   1536  OD1 ASP    96      47.345  -1.058  12.253  1.00 10.00      B   
ATOM   1537  OD2 ASP    96      46.026  -1.610  13.913  1.00 10.00      B   
ATOM   1538  C   ASP    96      45.397  -4.344  11.778  1.00 10.00      B   
ATOM   1539  O   ASP    96      46.357  -4.766  12.427  1.00 10.00      B   
ATOM   1540  N   ALA    97      44.203  -4.928  11.785  1.00 10.00      B   
ATOM   1541  HN  ALA    97      43.475  -4.533  11.257  1.00 10.00      B   
ATOM   1542  CA  ALA    97      43.938  -6.131  12.567  1.00 10.00      B   
ATOM   1543  CB  ALA    97      42.450  -6.444  12.575  1.00 10.00      B   
ATOM   1544  C   ALA    97      44.724  -7.309  12.009  1.00 10.00      B   
ATOM   1545  O   ALA    97      45.126  -8.210  12.745  1.00 10.00      B   
ATOM   1546  N   LEU    98      44.943  -7.291  10.700  1.00 10.00      B   
ATOM   1547  HN  LEU    98      44.573  -6.555  10.164  1.00 10.00      B   
ATOM   1548  CA  LEU    98      45.692  -8.341  10.031  1.00 10.00      B   
ATOM   1549  CB  LEU    98      45.674  -8.125   8.515  1.00 10.00      B   
ATOM   1550  CG  LEU    98      46.244  -9.259   7.663  1.00 10.00      B   
ATOM   1551  CD1 LEU    98      45.230  -9.704   6.623  1.00 10.00      B   
ATOM   1552  CD2 LEU    98      47.543  -8.827   6.998  1.00 10.00      B   
ATOM   1553  C   LEU    98      47.126  -8.383  10.550  1.00 10.00      B   
ATOM   1554  O   LEU    98      47.736  -9.449  10.631  1.00 10.00      B   
ATOM   1555  N   LYS    99      47.650  -7.221  10.924  1.00 10.00      B   
ATOM   1556  HN  LYS    99      47.108  -6.405  10.844  1.00 10.00      B   
ATOM   1557  CA  LYS    99      49.007  -7.123  11.447  1.00 10.00      B   
ATOM   1558  CB  LYS    99      49.422  -5.658  11.588  1.00 10.00      B   
ATOM   1559  CG  LYS    99      49.181  -4.815  10.347  1.00 10.00      B   
ATOM   1560  CD  LYS    99      49.371  -3.336  10.644  1.00 10.00      B   
ATOM   1561  CE  LYS    99      48.808  -2.472   9.527  1.00 10.00      B   
ATOM   1562  NZ  LYS    99      48.672  -1.052   9.944  1.00 10.00      B   
ATOM   1563  HZ1 LYS    99      49.609  -0.634  10.110  1.00 10.00      B   
ATOM   1564  HZ2 LYS    99      48.118  -0.991  10.828  1.00 10.00      B   
ATOM   1565  HZ3 LYS    99      48.186  -0.503   9.203  1.00 10.00      B   
ATOM   1566  C   LYS    99      49.108  -7.822  12.800  1.00 10.00      B   
ATOM   1567  O   LYS    99      50.157  -8.353  13.161  1.00 10.00      B   
ATOM   1568  N   LEU   100      48.007  -7.823  13.542  1.00 10.00      B   
ATOM   1569  HN  LEU   100      47.200  -7.386  13.199  1.00 10.00      B   
ATOM   1570  CA  LEU   100      47.967  -8.465  14.849  1.00 10.00      B   
ATOM   1571  CB  LEU   100      46.712  -8.036  15.615  1.00 10.00      B   
ATOM   1572  CG  LEU   100      46.542  -6.533  15.849  1.00 10.00      B   
ATOM   1573  CD1 LEU   100      45.127  -6.218  16.302  1.00 10.00      B   
ATOM   1574  CD2 LEU   100      47.551  -6.030  16.869  1.00 10.00      B   
ATOM   1575  C   LEU   100      47.989  -9.979  14.680  1.00 10.00      B   
ATOM   1576  O   LEU   100      48.680 -10.692  15.410  1.00 10.00      B   
ATOM   1577  N   ALA   101      47.238 -10.457  13.694  1.00 10.00      B   
ATOM   1578  HN  ALA   101      46.712  -9.832  13.153  1.00 10.00      B   
ATOM   1579  CA  ALA   101      47.165 -11.881  13.402  1.00 10.00      B   
ATOM   1580  CB  ALA   101      46.027 -12.160  12.432  1.00 10.00      B   
ATOM   1581  C   ALA   101      48.487 -12.374  12.823  1.00 10.00      B   
ATOM   1582  O   ALA   101      48.869 -13.529  13.014  1.00 10.00      B   
ATOM   1583  N   ASN   102      49.185 -11.478  12.130  1.00 10.00      B   
ATOM   1584  HN  ASN   102      48.820 -10.573  12.025  1.00 10.00      B   
ATOM   1585  CA  ASN   102      50.470 -11.801  11.514  1.00 10.00      B   
ATOM   1586  CB  ASN   102      50.930 -10.654  10.608  1.00 10.00      B   
ATOM   1587  CG  ASN   102      51.546 -11.138   9.307  1.00 10.00      B   
ATOM   1588  OD1 ASN   102      51.172 -12.187   8.782  1.00 10.00      B   
ATOM   1589  ND2 ASN   102      52.485 -10.373   8.771  1.00 10.00      B   
ATOM   1590 HD21 ASN   102      52.730  -9.542   9.237  1.00 10.00      B   
ATOM   1591 HD22 ASN   102      52.902 -10.669   7.935  1.00 10.00      B   
ATOM   1592  C   ASN   102      51.524 -12.084  12.581  1.00 10.00      B   
ATOM   1593  O   ASN   102      52.434 -12.892  12.377  1.00 10.00      B   
ATOM   1594  N   GLU   103      51.382 -11.421  13.725  1.00 10.00      B   
ATOM   1595  HN  GLU   103      50.636 -10.793  13.820  1.00 10.00      B   
ATOM   1596  CA  GLU   103      52.306 -11.594  14.842  1.00 10.00      B   
ATOM   1597  CB  GLU   103      52.276 -10.360  15.750  1.00 10.00      B   
ATOM   1598  CG  GLU   103      52.757  -9.077  15.088  1.00 10.00      B   
ATOM   1599  CD  GLU   103      54.234  -9.105  14.758  1.00 10.00      B   
ATOM   1600  OE1 GLU   103      55.021  -9.643  15.569  1.00 10.00      B   
ATOM   1601  OE2 GLU   103      54.621  -8.576  13.693  1.00 10.00      B   
ATOM   1602  C   GLU   103      51.945 -12.840  15.650  1.00 10.00      B   
ATOM   1603  O   GLU   103      52.677 -13.244  16.555  1.00 10.00      B   
ATOM   1604  N   GLY   104      50.813 -13.448  15.310  1.00 10.00      B   
ATOM   1605  HN  GLY   104      50.285 -13.092  14.563  1.00 10.00      B   
ATOM   1606  CA  GLY   104      50.361 -14.637  16.008  1.00 10.00      B   
ATOM   1607  C   GLY   104      49.517 -14.299  17.221  1.00 10.00      B   
ATOM   1608  O   GLY   104      49.302 -15.141  18.096  1.00 10.00      B   
ATOM   1609  N   LYS   105      49.041 -13.061  17.276  1.00 10.00      B   
ATOM   1610  HN  LYS   105      49.241 -12.435  16.544  1.00 10.00      B   
ATOM   1611  CA  LYS   105      48.219 -12.610  18.389  1.00 10.00      B   
ATOM   1612  CB  LYS   105      48.473 -11.128  18.677  1.00 10.00      B   
ATOM   1613  CG  LYS   105      49.934 -10.804  18.949  1.00 10.00      B   
ATOM   1614  CD  LYS   105      50.144  -9.330  19.248  1.00 10.00      B   
ATOM   1615  CE  LYS   105      51.614  -9.033  19.494  1.00 10.00      B   
ATOM   1616  NZ  LYS   105      51.840  -7.624  19.907  1.00 10.00      B   
ATOM   1617  HZ1 LYS   105      51.443  -6.975  19.199  1.00 10.00      B   
ATOM   1618  HZ2 LYS   105      52.860  -7.439  19.996  1.00 10.00      B   
ATOM   1619  HZ3 LYS   105      51.385  -7.438  20.825  1.00 10.00      B   
ATOM   1620  C   LYS   105      46.746 -12.864  18.093  1.00 10.00      B   
ATOM   1621  O   LYS   105      46.123 -12.148  17.306  1.00 10.00      B   
ATOM   1622  N   VAL   106      46.202 -13.903  18.712  1.00 10.00      B   
ATOM   1623  HN  VAL   106      46.754 -14.433  19.329  1.00 10.00      B   
ATOM   1624  CA  VAL   106      44.809 -14.275  18.513  1.00 10.00      B   
ATOM   1625  CB  VAL   106      44.541 -15.733  18.949  1.00 10.00      B   
ATOM   1626  CG1 VAL   106      43.105 -16.139  18.644  1.00 10.00      B   
ATOM   1627  CG2 VAL   106      45.522 -16.681  18.274  1.00 10.00      B   
ATOM   1628  C   VAL   106      43.875 -13.339  19.271  1.00 10.00      B   
ATOM   1629  O   VAL   106      42.927 -12.803  18.698  1.00 10.00      B   
ATOM   1630  N   LYS   107      44.164 -13.127  20.549  1.00 10.00      B   
ATOM   1631  HN  LYS   107      44.953 -13.563  20.938  1.00 10.00      B   
ATOM   1632  CA  LYS   107      43.339 -12.265  21.392  1.00 10.00      B   
ATOM   1633  CB  LYS   107      43.833 -12.274  22.838  1.00 10.00      B   
ATOM   1634  CG  LYS   107      43.647 -13.606  23.545  1.00 10.00      B   
ATOM   1635  CD  LYS   107      43.743 -13.444  25.051  1.00 10.00      B   
ATOM   1636  CE  LYS   107      43.380 -14.729  25.773  1.00 10.00      B   
ATOM   1637  NZ  LYS   107      43.076 -14.486  27.207  1.00 10.00      B   
ATOM   1638  HZ1 LYS   107      42.257 -13.847  27.299  1.00 10.00      B   
ATOM   1639  HZ2 LYS   107      43.891 -14.053  27.679  1.00 10.00      B   
ATOM   1640  HZ3 LYS   107      42.853 -15.382  27.684  1.00 10.00      B   
ATOM   1641  C   LYS   107      43.271 -10.839  20.854  1.00 10.00      B   
ATOM   1642  O   LYS   107      42.198 -10.238  20.804  1.00 10.00      B   
ATOM   1643  N   GLU   108      44.414 -10.306  20.442  1.00 10.00      B   
ATOM   1644  HN  GLU   108      45.240 -10.828  20.517  1.00 10.00      B   
ATOM   1645  CA  GLU   108      44.471  -8.955  19.898  1.00 10.00      B   
ATOM   1646  CB  GLU   108      45.913  -8.566  19.577  1.00 10.00      B   
ATOM   1647  CG  GLU   108      46.775  -8.340  20.807  1.00 10.00      B   
ATOM   1648  CD  GLU   108      46.397  -7.081  21.558  1.00 10.00      B   
ATOM   1649  OE1 GLU   108      47.030  -6.034  21.318  1.00 10.00      B   
ATOM   1650  OE2 GLU   108      45.467  -7.131  22.393  1.00 10.00      B   
ATOM   1651  C   GLU   108      43.594  -8.829  18.657  1.00 10.00      B   
ATOM   1652  O   GLU   108      42.916  -7.820  18.467  1.00 10.00      B   
ATOM   1653  N   ALA   109      43.602  -9.865  17.824  1.00 10.00      B   
ATOM   1654  HN  ALA   109      44.161 -10.642  18.033  1.00 10.00      B   
ATOM   1655  CA  ALA   109      42.800  -9.876  16.608  1.00 10.00      B   
ATOM   1656  CB  ALA   109      43.252 -10.991  15.675  1.00 10.00      B   
ATOM   1657  C   ALA   109      41.320 -10.019  16.951  1.00 10.00      B   
ATOM   1658  O   ALA   109      40.458  -9.459  16.272  1.00 10.00      B   
ATOM   1659  N   GLN   110      41.038 -10.766  18.015  1.00 10.00      B   
ATOM   1660  HN  GLN   110      41.772 -11.195  18.504  1.00 10.00      B   
ATOM   1661  CA  GLN   110      39.670 -10.974  18.470  1.00 10.00      B   
ATOM   1662  CB  GLN   110      39.634 -11.993  19.615  1.00 10.00      B   
ATOM   1663  CG  GLN   110      39.523 -13.443  19.169  1.00 10.00      B   
ATOM   1664  CD  GLN   110      39.616 -14.420  20.327  1.00 10.00      B   
ATOM   1665  OE1 GLN   110      40.304 -14.171  21.318  1.00 10.00      B   
ATOM   1666  NE2 GLN   110      38.920 -15.540  20.214  1.00 10.00      B   
ATOM   1667 HE21 GLN   110      38.389 -15.677  19.398  1.00 10.00      B   
ATOM   1668 HE22 GLN   110      38.959 -16.183  20.951  1.00 10.00      B   
ATOM   1669  C   GLN   110      39.066  -9.656  18.938  1.00 10.00      B   
ATOM   1670  O   GLN   110      37.962  -9.289  18.537  1.00 10.00      B   
ATOM   1671  N   ALA   111      39.815  -8.939  19.770  1.00 10.00      B   
ATOM   1672  HN  ALA   111      40.697  -9.287  20.038  1.00 10.00      B   
ATOM   1673  CA  ALA   111      39.366  -7.658  20.300  1.00 10.00      B   
ATOM   1674  CB  ALA   111      40.359  -7.133  21.324  1.00 10.00      B   
ATOM   1675  C   ALA   111      39.158  -6.639  19.184  1.00 10.00      B   
ATOM   1676  O   ALA   111      38.251  -5.809  19.251  1.00 10.00      B   
ATOM   1677  N   ALA   112      39.993  -6.720  18.155  1.00 10.00      B   
ATOM   1678  HN  ALA   112      40.693  -7.408  18.162  1.00 10.00      B   
ATOM   1679  CA  ALA   112      39.903  -5.810  17.018  1.00 10.00      B   
ATOM   1680  CB  ALA   112      41.133  -5.944  16.135  1.00 10.00      B   
ATOM   1681  C   ALA   112      38.633  -6.065  16.213  1.00 10.00      B   
ATOM   1682  O   ALA   112      37.987  -5.130  15.738  1.00 10.00      B   
ATOM   1683  N   ALA   113      38.270  -7.338  16.080  1.00 10.00      B   
ATOM   1684  HN  ALA   113      38.822  -8.038  16.493  1.00 10.00      B   
ATOM   1685  CA  ALA   113      37.077  -7.727  15.339  1.00 10.00      B   
ATOM   1686  CB  ALA   113      37.040  -9.234  15.146  1.00 10.00      B   
ATOM   1687  C   ALA   113      35.819  -7.252  16.057  1.00 10.00      B   
ATOM   1688  O   ALA   113      34.793  -6.979  15.433  1.00 10.00      B   
ATOM   1689  N   GLU   114      35.914  -7.135  17.375  1.00 10.00      B   
ATOM   1690  HN  GLU   114      36.764  -7.364  17.813  1.00 10.00      B   
ATOM   1691  CA  GLU   114      34.790  -6.690  18.190  1.00 10.00      B   
ATOM   1692  CB  GLU   114      35.070  -6.941  19.676  1.00 10.00      B   
ATOM   1693  CG  GLU   114      35.335  -8.399  20.018  1.00 10.00      B   
ATOM   1694  CD  GLU   114      35.465  -8.639  21.509  1.00 10.00      B   
ATOM   1695  OE1 GLU   114      36.591  -8.916  21.985  1.00 10.00      B   
ATOM   1696  OE2 GLU   114      34.439  -8.555  22.218  1.00 10.00      B   
ATOM   1697  C   GLU   114      34.475  -5.213  17.947  1.00 10.00      B   
ATOM   1698  O   GLU   114      33.390  -4.739  18.274  1.00 10.00      B   
ATOM   1699  N   GLN   115      35.420  -4.496  17.352  1.00 10.00      B   
ATOM   1700  HN  GLN   115      36.262  -4.931  17.096  1.00 10.00      B   
ATOM   1701  CA  GLN   115      35.239  -3.077  17.070  1.00 10.00      B   
ATOM   1702  CB  GLN   115      36.578  -2.339  17.166  1.00 10.00      B   
ATOM   1703  CG  GLN   115      37.461  -2.777  18.323  1.00 10.00      B   
ATOM   1704  CD  GLN   115      36.824  -2.550  19.679  1.00 10.00      B   
ATOM   1705  OE1 GLN   115      36.079  -1.588  19.880  1.00 10.00      B   
ATOM   1706  NE2 GLN   115      37.100  -3.446  20.610  1.00 10.00      B   
ATOM   1707 HE21 GLN   115      37.688  -4.197  20.370  1.00 10.00      B   
ATOM   1708 HE22 GLN   115      36.715  -3.320  21.506  1.00 10.00      B   
ATOM   1709  C   GLN   115      34.642  -2.871  15.682  1.00 10.00      B   
ATOM   1710  O   GLN   115      34.145  -1.792  15.361  1.00 10.00      B   
ATOM   1711  N   LEU   116      34.677  -3.920  14.870  1.00 10.00      B   
ATOM   1712  HN  LEU   116      35.060  -4.765  15.196  1.00 10.00      B   
ATOM   1713  CA  LEU   116      34.162  -3.854  13.505  1.00 10.00      B   
ATOM   1714  CB  LEU   116      34.511  -5.128  12.736  1.00 10.00      B   
ATOM   1715  CG  LEU   116      36.001  -5.446  12.599  1.00 10.00      B   
ATOM   1716  CD1 LEU   116      36.199  -6.795  11.925  1.00 10.00      B   
ATOM   1717  CD2 LEU   116      36.716  -4.350  11.825  1.00 10.00      B   
ATOM   1718  C   LEU   116      32.655  -3.613  13.469  1.00 10.00      B   
ATOM   1719  O   LEU   116      32.142  -2.986  12.540  1.00 10.00      B   
ATOM   1720  N   LYS   117      31.951  -4.106  14.478  1.00 10.00      B   
ATOM   1721  HN  LYS   117      32.414  -4.587  15.195  1.00 10.00      B   
ATOM   1722  CA  LYS   117      30.503  -3.940  14.548  1.00 10.00      B   
ATOM   1723  CB  LYS   117      29.872  -4.966  15.497  1.00 10.00      B   
ATOM   1724  CG  LYS   117      30.536  -5.051  16.861  1.00 10.00      B   
ATOM   1725  CD  LYS   117      29.915  -6.142  17.719  1.00 10.00      B   
ATOM   1726  CE  LYS   117      30.750  -6.400  18.963  1.00 10.00      B   
ATOM   1727  NZ  LYS   117      30.160  -7.454  19.831  1.00 10.00      B   
ATOM   1728  HZ1 LYS   117      29.797  -8.238  19.254  1.00 10.00      B   
ATOM   1729  HZ2 LYS   117      29.379  -7.063  20.390  1.00 10.00      B   
ATOM   1730  HZ3 LYS   117      30.882  -7.826  20.484  1.00 10.00      B   
ATOM   1731  C   LYS   117      30.130  -2.518  14.954  1.00 10.00      B   
ATOM   1732  O   LYS   117      29.170  -1.950  14.433  1.00 10.00      B   
ATOM   1733  N   THR   118      30.913  -1.943  15.861  1.00 10.00      B   
ATOM   1734  HN  THR   118      31.675  -2.445  16.221  1.00 10.00      B   
ATOM   1735  CA  THR   118      30.676  -0.591  16.347  1.00 10.00      B   
ATOM   1736  CB  THR   118      31.733  -0.213  17.398  1.00 10.00      B   
ATOM   1737  OG1 THR   118      32.028  -1.376  18.186  1.00 10.00      B   
ATOM   1738  HG1 THR   118      32.642  -1.140  18.891  1.00 10.00      B   
ATOM   1739  CG2 THR   118      31.212   0.889  18.311  1.00 10.00      B   
ATOM   1740  C   THR   118      30.703   0.417  15.202  1.00 10.00      B   
ATOM   1741  O   THR   118      29.783   1.224  15.046  1.00 10.00      B   
ATOM   1742  N   THR   119      31.750   0.350  14.392  1.00 10.00      B   
ATOM   1743  HN  THR   119      32.453  -0.312  14.569  1.00 10.00      B   
ATOM   1744  CA  THR   119      31.894   1.249  13.257  1.00 10.00      B   
ATOM   1745  CB  THR   119      33.302   1.134  12.647  1.00 10.00      B   
ATOM   1746  OG1 THR   119      34.264   1.273  13.700  1.00 10.00      B   
ATOM   1747  HG1 THR   119      33.851   1.731  14.445  1.00 10.00      B   
ATOM   1748  CG2 THR   119      33.533   2.222  11.607  1.00 10.00      B   
ATOM   1749  C   THR   119      30.833   0.966  12.194  1.00 10.00      B   
ATOM   1750  O   THR   119      30.302   1.888  11.571  1.00 10.00      B   
ATOM   1751  N   ARG   120      30.513  -0.312  12.012  1.00 10.00      B   
ATOM   1752  HN  ARG   120      30.969  -1.000  12.544  1.00 10.00      B   
ATOM   1753  CA  ARG   120      29.511  -0.721  11.038  1.00 10.00      B   
ATOM   1754  CB  ARG   120      29.397  -2.250  11.012  1.00 10.00      B   
ATOM   1755  CG  ARG   120      28.378  -2.787  10.018  1.00 10.00      B   
ATOM   1756  CD  ARG   120      27.845  -4.146  10.445  1.00 10.00      B   
ATOM   1757  NE  ARG   120      28.851  -5.204  10.342  1.00 10.00      B   
ATOM   1758  HE  ARG   120      29.769  -4.936  10.100  1.00 10.00      B   
ATOM   1759  CZ  ARG   120      28.592  -6.494  10.554  1.00 10.00      B   
ATOM   1760  NH1 ARG   120      27.364  -6.881  10.879  1.00 10.00      B   
ATOM   1761 HH11 ARG   120      26.599  -6.175  10.973  1.00 10.00      B   
ATOM   1762 HH12 ARG   120      27.155  -7.896  11.044  1.00 10.00      B   
ATOM   1763  NH2 ARG   120      29.562  -7.395  10.438  1.00 10.00      B   
ATOM   1764 HH21 ARG   120      30.532  -7.097  10.183  1.00 10.00      B   
ATOM   1765 HH22 ARG   120      29.361  -8.404  10.603  1.00 10.00      B   
ATOM   1766  C   ARG   120      28.151  -0.111  11.372  1.00 10.00      B   
ATOM   1767  O   ARG   120      27.522   0.537  10.534  1.00 10.00      B   
ATOM   1768  N   ASN   121      27.724  -0.298  12.616  1.00 10.00      B   
ATOM   1769  HN  ASN   121      28.299  -0.792  13.245  1.00 10.00      B   
ATOM   1770  CA  ASN   121      26.431   0.202  13.083  1.00 10.00      B   
ATOM   1771  CB  ASN   121      26.118  -0.314  14.490  1.00 10.00      B   
ATOM   1772  CG  ASN   121      25.935  -1.816  14.567  1.00 10.00      B   
ATOM   1773  OD1 ASN   121      25.452  -2.453  13.629  1.00 10.00      B   
ATOM   1774  ND2 ASN   121      26.315  -2.393  15.696  1.00 10.00      B   
ATOM   1775 HD21 ASN   121      26.687  -1.823  16.405  1.00 10.00      B   
ATOM   1776 HD22 ASN   121      26.211  -3.365  15.782  1.00 10.00      B   
ATOM   1777  C   ASN   121      26.358   1.725  13.089  1.00 10.00      B   
ATOM   1778  O   ASN   121      25.287   2.300  12.897  1.00 10.00      B   
ATOM   1779  N   ALA   122      27.493   2.375  13.306  1.00 10.00      B   
ATOM   1780  HN  ALA   122      28.320   1.864  13.436  1.00 10.00      B   
ATOM   1781  CA  ALA   122      27.537   3.830  13.368  1.00 10.00      B   
ATOM   1782  CB  ALA   122      28.617   4.290  14.335  1.00 10.00      B   
ATOM   1783  C   ALA   122      27.725   4.489  12.004  1.00 10.00      B   
ATOM   1784  O   ALA   122      27.607   5.711  11.889  1.00 10.00      B   
ATOM   1785  N   TYR   123      28.009   3.700  10.975  1.00 10.00      B   
ATOM   1786  HN  TYR   123      28.078   2.731  11.111  1.00 10.00      B   
ATOM   1787  CA  TYR   123      28.223   4.259   9.644  1.00 10.00      B   
ATOM   1788  CB  TYR   123      29.697   4.170   9.232  1.00 10.00      B   
ATOM   1789  CG  TYR   123      30.573   5.235   9.852  1.00 10.00      B   
ATOM   1790  CD1 TYR   123      31.286   4.989  11.019  1.00 10.00      B   
ATOM   1791  CD2 TYR   123      30.682   6.490   9.271  1.00 10.00      B   
ATOM   1792  CE1 TYR   123      32.083   5.966  11.586  1.00 10.00      B   
ATOM   1793  CE2 TYR   123      31.478   7.472   9.830  1.00 10.00      B   
ATOM   1794  CZ  TYR   123      32.174   7.204  10.988  1.00 10.00      B   
ATOM   1795  OH  TYR   123      32.965   8.179  11.551  1.00 10.00      B   
ATOM   1796  HH  TYR   123      32.434   8.973  11.705  1.00 10.00      B   
ATOM   1797  C   TYR   123      27.326   3.646   8.571  1.00 10.00      B   
ATOM   1798  O   TYR   123      26.206   4.110   8.350  1.00 10.00      B   
ATOM   1799  N   ILE   124      27.818   2.590   7.930  1.00 10.00      B   
ATOM   1800  HN  ILE   124      28.695   2.243   8.197  1.00 10.00      B   
ATOM   1801  CA  ILE   124      27.099   1.924   6.841  1.00 10.00      B   
ATOM   1802  CB  ILE   124      27.938   0.809   6.184  1.00 10.00      B   
ATOM   1803  CG1 ILE   124      28.432  -0.193   7.234  1.00 10.00      B   
ATOM   1804  CG2 ILE   124      29.106   1.412   5.418  1.00 10.00      B   
ATOM   1805  CD1 ILE   124      29.177  -1.377   6.655  1.00 10.00      B   
ATOM   1806  C   ILE   124      25.724   1.385   7.235  1.00 10.00      B   
ATOM   1807  O   ILE   124      24.832   1.286   6.393  1.00 10.00      B   
ATOM   1808  N   GLN   125      25.549   1.053   8.509  1.00 10.00      B   
ATOM   1809  HN  GLN   125      26.298   1.153   9.137  1.00 10.00      B   
ATOM   1810  CA  GLN   125      24.276   0.527   8.999  1.00 10.00      B   
ATOM   1811  CB  GLN   125      24.391   0.175  10.483  1.00 10.00      B   
ATOM   1812  CG  GLN   125      23.214  -0.605  11.045  1.00 10.00      B   
ATOM   1813  CD  GLN   125      23.216  -2.059  10.619  1.00 10.00      B   
ATOM   1814  OE1 GLN   125      24.269  -2.666  10.431  1.00 10.00      B   
ATOM   1815  NE2 GLN   125      22.032  -2.625  10.460  1.00 10.00      B   
ATOM   1816 HE21 GLN   125      21.231  -2.078  10.622  1.00 10.00      B   
ATOM   1817 HE22 GLN   125      22.000  -3.567  10.182  1.00 10.00      B   
ATOM   1818  C   GLN   125      23.142   1.529   8.784  1.00 10.00      B   
ATOM   1819  O   GLN   125      21.981   1.146   8.623  1.00 10.00      B   
ATOM   1820  N   LYS   126      23.490   2.811   8.753  1.00 10.00      B   
ATOM   1821  HN  LYS   126      24.440   3.050   8.849  1.00 10.00      B   
ATOM   1822  CA  LYS   126      22.505   3.870   8.563  1.00 10.00      B   
ATOM   1823  CB  LYS   126      23.044   5.205   9.079  1.00 10.00      B   
ATOM   1824  CG  LYS   126      23.352   5.214  10.567  1.00 10.00      B   
ATOM   1825  CD  LYS   126      24.050   6.499  10.977  1.00 10.00      B   
ATOM   1826  CE  LYS   126      24.274   6.549  12.478  1.00 10.00      B   
ATOM   1827  NZ  LYS   126      24.987   7.786  12.890  1.00 10.00      B   
ATOM   1828  HZ1 LYS   126      25.984   7.739  12.600  1.00 10.00      B   
ATOM   1829  HZ2 LYS   126      24.941   7.899  13.923  1.00 10.00      B   
ATOM   1830  HZ3 LYS   126      24.547   8.618  12.446  1.00 10.00      B   
ATOM   1831  C   LYS   126      22.105   3.992   7.096  1.00 10.00      B   
ATOM   1832  O   LYS   126      21.133   4.668   6.761  1.00 10.00      B   
ATOM   1833  N   TYR   127      22.860   3.333   6.226  1.00 10.00      B   
ATOM   1834  HN  TYR   127      23.627   2.812   6.557  1.00 10.00      B   
ATOM   1835  CA  TYR   127      22.584   3.359   4.796  1.00 10.00      B   
ATOM   1836  CB  TYR   127      23.866   3.589   3.996  1.00 10.00      B   
ATOM   1837  CG  TYR   127      24.365   5.014   4.048  1.00 10.00      B   
ATOM   1838  CD1 TYR   127      25.295   5.411   4.998  1.00 10.00      B   
ATOM   1839  CD2 TYR   127      23.899   5.965   3.148  1.00 10.00      B   
ATOM   1840  CE1 TYR   127      25.746   6.715   5.053  1.00 10.00      B   
ATOM   1841  CE2 TYR   127      24.347   7.270   3.194  1.00 10.00      B   
ATOM   1842  CZ  TYR   127      25.269   7.639   4.149  1.00 10.00      B   
ATOM   1843  OH  TYR   127      25.714   8.938   4.205  1.00 10.00      B   
ATOM   1844  HH  TYR   127      26.649   8.946   4.473  1.00 10.00      B   
ATOM   1845  C   TYR   127      21.911   2.069   4.352  1.00 10.00      B   
ATOM   1846  O   TYR   127      21.542   1.915   3.188  1.00 10.00      B   
ATOM   1847  N   LEU   128      21.744   1.147   5.291  1.00 10.00      B   
ATOM   1848  HN  LEU   128      22.058   1.333   6.201  1.00 10.00      B   
ATOM   1849  CA  LEU   128      21.111  -0.135   5.009  1.00 10.00      B   
ATOM   1850  CB  LEU   128      21.663  -1.220   5.938  1.00 10.00      B   
ATOM   1851  CG  LEU   128      23.146  -1.562   5.767  1.00 10.00      B   
ATOM   1852  CD1 LEU   128      23.573  -2.615   6.777  1.00 10.00      B   
ATOM   1853  CD2 LEU   128      23.430  -2.029   4.347  1.00 10.00      B   
ATOM   1854  C   LEU   128      19.598  -0.030   5.158  1.00 10.00      B   
ATOM   1855  O   LEU   128      18.898  -1.033   5.295  1.00 10.00      B   
ATOM   1856  N   LYS   129      19.102   1.197   5.139  1.00 10.00      B   
ATOM   1857  HN  LYS   129      19.715   1.954   5.031  1.00 10.00      B   
ATOM   1858  CA  LYS   129      17.677   1.455   5.262  1.00 10.00      B   
ATOM   1859  CB  LYS   129      17.447   2.808   5.939  1.00 10.00      B   
ATOM   1860  CG  LYS   129      18.116   2.948   7.297  1.00 10.00      B   
ATOM   1861  CD  LYS   129      17.399   2.127   8.354  1.00 10.00      B   
ATOM   1862  CE  LYS   129      18.150   2.153   9.672  1.00 10.00      B   
ATOM   1863  NZ  LYS   129      17.318   1.653  10.797  1.00 10.00      B   
ATOM   1864  HZ1 LYS   129      16.595   2.356  11.050  1.00 10.00      B   
ATOM   1865  HZ2 LYS   129      17.914   1.470  11.632  1.00 10.00      B   
ATOM   1866  HZ3 LYS   129      16.842   0.767  10.526  1.00 10.00      B   
ATOM   1867  C   LYS   129      17.039   1.457   3.885  1.00 10.00      B   
ATOM   1868  O   LYS   129      17.500   2.157   2.987  1.00 10.00      B   
ATOM   1869  N   SER   130      15.995   0.664   3.717  1.00 10.00      B   
ATOM   1870  HN  SER   130      15.680   0.117   4.468  1.00 10.00      B   
ATOM   1871  CA  SER   130      15.301   0.584   2.443  1.00 10.00      B   
ATOM   1872  CB  SER   130      14.270  -0.541   2.500  1.00 10.00      B   
ATOM   1873  OG  SER   130      14.764  -1.635   3.256  1.00 10.00      B   
ATOM   1874  HG  SER   130      15.612  -1.922   2.892  1.00 10.00      B   
ATOM   1875  C   SER   130      14.625   1.919   2.117  1.00 10.00      B   
ATOM   1876  O   SER   130      13.982   2.520   2.977  1.00 10.00      B   
ATOM   1877  N   LEU   131      14.764   2.370   0.874  1.00 10.00      B   
ATOM   1878  HN  LEU   131      15.266   1.832   0.226  1.00 10.00      B   
ATOM   1879  CA  LEU   131      14.186   3.640   0.438  1.00 10.00      B   
ATOM   1880  CB  LEU   131      14.543   3.918  -1.025  1.00 10.00      B   
ATOM   1881  CG  LEU   131      14.162   5.295  -1.572  1.00 10.00      B   
ATOM   1882  CD1 LEU   131      14.853   6.400  -0.783  1.00 10.00      B   
ATOM   1883  CD2 LEU   131      14.512   5.392  -3.049  1.00 10.00      B   
ATOM   1884  C   LEU   131      12.672   3.675   0.631  1.00 10.00      B   
ATOM   1885  O   LEU   131      12.125   4.654   1.135  1.00 10.00      B   
ATOM   1886  N   ALA   132      12.004   2.594   0.264  1.00 10.00      B   
ATOM   1887  HN  ALA   132      12.496   1.829  -0.106  1.00 10.00      B   
ATOM   1888  CA  ALA   132      10.553   2.516   0.390  1.00 10.00      B   
ATOM   1889  CB  ALA   132       9.996   1.431  -0.518  1.00 10.00      B   
ATOM   1890  C   ALA   132      10.113   2.300   1.840  1.00 10.00      B   
ATOM   1891  O   ALA   132       8.919   2.298   2.142  1.00 10.00      B   
ATOM   1892  N   ALA   133      11.079   2.133   2.737  1.00 10.00      B   
ATOM   1893  HN  ALA   133      12.016   2.168   2.448  1.00 10.00      B   
ATOM   1894  CA  ALA   133      10.780   1.919   4.147  1.00 10.00      B   
ATOM   1895  CB  ALA   133      11.522   0.697   4.674  1.00 10.00      B   
ATOM   1896  C   ALA   133      11.131   3.154   4.966  1.00 10.00      B   
ATOM   1897  O   ALA   133      10.714   3.293   6.119  1.00 10.00      B   
ATOM   1898  N   VAL   134      11.893   4.053   4.358  1.00 10.00      B   
ATOM   1899  HN  VAL   134      12.184   3.885   3.436  1.00 10.00      B   
ATOM   1900  CA  VAL   134      12.317   5.276   5.024  1.00 10.00      B   
ATOM   1901  CB  VAL   134      13.824   5.554   4.791  1.00 10.00      B   
ATOM   1902  CG1 VAL   134      14.102   6.044   3.377  1.00 10.00      B   
ATOM   1903  CG2 VAL   134      14.373   6.523   5.822  1.00 10.00      B   
ATOM   1904  C   VAL   134      11.478   6.476   4.579  1.00 10.00      B   
ATOM   1905  O   VAL   134      11.421   7.496   5.270  1.00 10.00      B   
ATOM   1906  N   SER   135      10.817   6.339   3.436  1.00 10.00      B   
ATOM   1907  HN  SER   135      10.884   5.496   2.941  1.00 10.00      B   
ATOM   1908  CA  SER   135       9.991   7.405   2.895  1.00 10.00      B   
ATOM   1909  CB  SER   135       9.611   7.078   1.451  1.00 10.00      B   
ATOM   1910  OG  SER   135       9.403   5.683   1.295  1.00 10.00      B   
ATOM   1911  HG  SER   135       9.670   5.417   0.407  1.00 10.00      B   
ATOM   1912  C   SER   135       8.738   7.622   3.743  1.00 10.00      B   
ATOM   1913  O   SER   135       8.489   8.727   4.225  1.00 10.00      B   
ATOM   1914  N   SER   136       7.956   6.562   3.920  1.00 10.00      B   
ATOM   1915  HN  SER   136       8.210   5.707   3.506  1.00 10.00      B   
ATOM   1916  CA  SER   136       6.728   6.624   4.708  1.00 10.00      B   
ATOM   1917  CB  SER   136       5.597   7.256   3.887  1.00 10.00      B   
ATOM   1918  OG  SER   136       5.879   8.614   3.582  1.00 10.00      B   
ATOM   1919  HG  SER   136       6.761   8.837   3.920  1.00 10.00      B   
ATOM   1920  C   SER   136       6.327   5.226   5.176  1.00 10.00      B   
ATOM   1921  O   SER   136       7.129   4.291   5.103  1.00 10.00      B   
ATOM   1922  N   MET   137       5.089   5.095   5.657  1.00 10.00      B   
ATOM   1923  HN  MET   137       4.508   5.888   5.696  1.00 10.00      B   
ATOM   1924  CA  MET   137       4.558   3.819   6.137  1.00 10.00      B   
ATOM   1925  CB  MET   137       4.513   2.763   5.028  1.00 10.00      B   
ATOM   1926  CG  MET   137       3.467   3.021   3.956  1.00 10.00      B   
ATOM   1927  SD  MET   137       1.800   2.557   4.469  1.00 10.00      B   
ATOM   1928  CE  MET   137       0.866   3.008   3.008  1.00 10.00      B   
ATOM   1929  C   MET   137       5.312   3.297   7.356  1.00 10.00      B   
ATOM   1930  O   MET   137       5.942   2.238   7.310  1.00 10.00      B   
ATOM   1931  N   THR   138       5.261   4.054   8.440  1.00 10.00      B   
ATOM   1932  HN  THR   138       4.773   4.905   8.408  1.00 10.00      B   
ATOM   1933  CA  THR   138       5.917   3.661   9.676  1.00 10.00      B   
ATOM   1934  CB  THR   138       6.428   4.891  10.453  1.00 10.00      B   
ATOM   1935  OG1 THR   138       5.871   6.083   9.880  1.00 10.00      B   
ATOM   1936  HG1 THR   138       6.568   6.746   9.781  1.00 10.00      B   
ATOM   1937  CG2 THR   138       7.945   4.969  10.387  1.00 10.00      B   
ATOM   1938  C   THR   138       4.947   2.860  10.546  1.00 10.00      B   
ATOM   1939  O   THR   138       3.773   2.715  10.203  1.00 10.00      B   
ATOM   1940  N   MET   139       5.430   2.329  11.655  1.00 10.00      B   
ATOM   1941  HN  MET   139       6.375   2.460  11.882  1.00 10.00      B   
ATOM   1942  CA  MET   139       4.585   1.544  12.545  1.00 10.00      B   
ATOM   1943  CB  MET   139       5.427   0.614  13.420  1.00 10.00      B   
ATOM   1944  CG  MET   139       6.197  -0.442  12.647  1.00 10.00      B   
ATOM   1945  SD  MET   139       5.124  -1.610  11.786  1.00 10.00      B   
ATOM   1946  CE  MET   139       4.363  -2.459  13.169  1.00 10.00      B   
ATOM   1947  C   MET   139       3.715   2.439  13.419  1.00 10.00      B   
ATOM   1948  O   MET   139       2.489   2.381  13.349  1.00 10.00      B   
ATOM   1949  N   PHE   140       4.366   3.280  14.219  1.00 10.00      B   
ATOM   1950  HN  PHE   140       5.348   3.285  14.195  1.00 10.00      B   
ATOM   1951  CA  PHE   140       3.682   4.189  15.141  1.00 10.00      B   
ATOM   1952  CB  PHE   140       4.702   5.088  15.849  1.00 10.00      B   
ATOM   1953  CG  PHE   140       4.120   5.978  16.911  1.00 10.00      B   
ATOM   1954  CD1 PHE   140       3.352   5.449  17.937  1.00 10.00      B   
ATOM   1955  CD2 PHE   140       4.346   7.343  16.884  1.00 10.00      B   
ATOM   1956  CE1 PHE   140       2.820   6.267  18.914  1.00 10.00      B   
ATOM   1957  CE2 PHE   140       3.817   8.168  17.858  1.00 10.00      B   
ATOM   1958  CZ  PHE   140       3.052   7.628  18.875  1.00 10.00      B   
ATOM   1959  C   PHE   140       2.601   5.032  14.457  1.00 10.00      B   
ATOM   1960  O   PHE   140       1.497   5.184  14.985  1.00 10.00      B   
ATOM   1961  N   SER   141       2.920   5.569  13.286  1.00 10.00      B   
ATOM   1962  HN  SER   141       3.810   5.405  12.911  1.00 10.00      B   
ATOM   1963  CA  SER   141       1.981   6.396  12.541  1.00 10.00      B   
ATOM   1964  CB  SER   141       2.649   6.935  11.277  1.00 10.00      B   
ATOM   1965  OG  SER   141       3.340   5.900  10.597  1.00 10.00      B   
ATOM   1966  HG  SER   141       4.247   6.185  10.404  1.00 10.00      B   
ATOM   1967  C   SER   141       0.713   5.620  12.190  1.00 10.00      B   
ATOM   1968  O   SER   141      -0.398   6.052  12.508  1.00 10.00      B   
ATOM   1969  N   ARG   142       0.892   4.459  11.570  1.00 10.00      B   
ATOM   1970  HN  ARG   142       1.808   4.161  11.373  1.00 10.00      B   
ATOM   1971  CA  ARG   142      -0.231   3.617  11.167  1.00 10.00      B   
ATOM   1972  CB  ARG   142       0.247   2.433  10.328  1.00 10.00      B   
ATOM   1973  CG  ARG   142       0.693   2.823   8.928  1.00 10.00      B   
ATOM   1974  CD  ARG   142       1.114   1.611   8.116  1.00 10.00      B   
ATOM   1975  NE  ARG   142       2.337   0.998   8.632  1.00 10.00      B   
ATOM   1976  HE  ARG   142       2.864   1.523   9.284  1.00 10.00      B   
ATOM   1977  CZ  ARG   142       2.773  -0.212   8.272  1.00 10.00      B   
ATOM   1978  NH1 ARG   142       2.089  -0.936   7.391  1.00 10.00      B   
ATOM   1979 HH11 ARG   142       1.207  -0.564   6.974  1.00 10.00      B   
ATOM   1980 HH12 ARG   142       2.432  -1.884   7.113  1.00 10.00      B   
ATOM   1981  NH2 ARG   142       3.896  -0.696   8.783  1.00 10.00      B   
ATOM   1982 HH21 ARG   142       4.232  -1.643   8.498  1.00 10.00      B   
ATOM   1983 HH22 ARG   142       4.451  -0.139   9.470  1.00 10.00      B   
ATOM   1984  C   ARG   142      -1.053   3.146  12.362  1.00 10.00      B   
ATOM   1985  O   ARG   142      -2.273   2.994  12.265  1.00 10.00      B   
ATOM   1986  N   VAL   143      -0.388   2.917  13.489  1.00 10.00      B   
ATOM   1987  HN  VAL   143       0.588   3.038  13.504  1.00 10.00      B   
ATOM   1988  CA  VAL   143      -1.074   2.479  14.700  1.00 10.00      B   
ATOM   1989  CB  VAL   143      -0.083   2.151  15.841  1.00 10.00      B   
ATOM   1990  CG1 VAL   143      -0.814   1.941  17.161  1.00 10.00      B   
ATOM   1991  CG2 VAL   143       0.731   0.914  15.493  1.00 10.00      B   
ATOM   1992  C   VAL   143      -2.064   3.547  15.158  1.00 10.00      B   
ATOM   1993  O   VAL   143      -3.229   3.252  15.436  1.00 10.00      B   
ATOM   1994  N   LEU   144      -1.602   4.791  15.199  1.00 10.00      B   
ATOM   1995  HN  LEU   144      -0.669   4.963  14.944  1.00 10.00      B   
ATOM   1996  CA  LEU   144      -2.446   5.906  15.611  1.00 10.00      B   
ATOM   1997  CB  LEU   144      -1.615   7.172  15.820  1.00 10.00      B   
ATOM   1998  CG  LEU   144      -0.615   7.150  16.976  1.00 10.00      B   
ATOM   1999  CD1 LEU   144       0.121   8.477  17.062  1.00 10.00      B   
ATOM   2000  CD2 LEU   144      -1.314   6.833  18.291  1.00 10.00      B   
ATOM   2001  C   LEU   144      -3.531   6.163  14.575  1.00 10.00      B   
ATOM   2002  O   LEU   144      -4.633   6.599  14.908  1.00 10.00      B   
ATOM   2003  N   GLY   145      -3.204   5.895  13.316  1.00 10.00      B   
ATOM   2004  HN  GLY   145      -2.299   5.573  13.116  1.00 10.00      B   
ATOM   2005  CA  GLY   145      -4.157   6.082  12.241  1.00 10.00      B   
ATOM   2006  C   GLY   145      -5.392   5.232  12.444  1.00 10.00      B   
ATOM   2007  O   GLY   145      -6.517   5.737  12.398  1.00 10.00      B   
ATOM   2008  N   PHE   146      -5.174   3.946  12.690  1.00 10.00      B   
ATOM   2009  HN  PHE   146      -4.249   3.616  12.711  1.00 10.00      B   
ATOM   2010  CA  PHE   146      -6.264   3.010  12.918  1.00 10.00      B   
ATOM   2011  CB  PHE   146      -5.743   1.571  12.938  1.00 10.00      B   
ATOM   2012  CG  PHE   146      -5.720   0.919  11.586  1.00 10.00      B   
ATOM   2013  CD1 PHE   146      -4.755   1.258  10.653  1.00 10.00      B   
ATOM   2014  CD2 PHE   146      -6.668  -0.033  11.248  1.00 10.00      B   
ATOM   2015  CE1 PHE   146      -4.736   0.661   9.407  1.00 10.00      B   
ATOM   2016  CE2 PHE   146      -6.654  -0.634  10.004  1.00 10.00      B   
ATOM   2017  CZ  PHE   146      -5.688  -0.286   9.082  1.00 10.00      B   
ATOM   2018  C   PHE   146      -6.980   3.329  14.224  1.00 10.00      B   
ATOM   2019  O   PHE   146      -8.202   3.213  14.317  1.00 10.00      B   
ATOM   2020  N   ALA   147      -6.207   3.732  15.230  1.00 10.00      B   
ATOM   2021  HN  ALA   147      -5.235   3.781  15.097  1.00 10.00      B   
ATOM   2022  CA  ALA   147      -6.766   4.089  16.529  1.00 10.00      B   
ATOM   2023  CB  ALA   147      -5.656   4.443  17.509  1.00 10.00      B   
ATOM   2024  C   ALA   147      -7.743   5.248  16.379  1.00 10.00      B   
ATOM   2025  O   ALA   147      -8.817   5.247  16.974  1.00 10.00      B   
ATOM   2026  N   ARG   148      -7.362   6.228  15.564  1.00 10.00      B   
ATOM   2027  HN  ARG   148      -6.480   6.172  15.134  1.00 10.00      B   
ATOM   2028  CA  ARG   148      -8.200   7.392  15.308  1.00 10.00      B   
ATOM   2029  CB  ARG   148      -7.489   8.349  14.338  1.00 10.00      B   
ATOM   2030  CG  ARG   148      -8.396   9.375  13.672  1.00 10.00      B   
ATOM   2031  CD  ARG   148      -8.755   8.958  12.252  1.00 10.00      B   
ATOM   2032  NE  ARG   148      -8.090   9.789  11.254  1.00 10.00      B   
ATOM   2033  HE  ARG   148      -8.540  10.625  10.995  1.00 10.00      B   
ATOM   2034  CZ  ARG   148      -6.936   9.478  10.670  1.00 10.00      B   
ATOM   2035  NH1 ARG   148      -6.310   8.347  10.977  1.00 10.00      B   
ATOM   2036 HH11 ARG   148      -6.718   7.692  11.680  1.00 10.00      B   
ATOM   2037 HH12 ARG   148      -5.407   8.109  10.513  1.00 10.00      B   
ATOM   2038  NH2 ARG   148      -6.405  10.299   9.774  1.00 10.00      B   
ATOM   2039 HH21 ARG   148      -6.891  11.189   9.521  1.00 10.00      B   
ATOM   2040 HH22 ARG   148      -5.493  10.061   9.320  1.00 10.00      B   
ATOM   2041  C   ARG   148      -9.560   6.973  14.748  1.00 10.00      B   
ATOM   2042  O   ARG   148     -10.603   7.453  15.196  1.00 10.00      B   
ATOM   2043  N   ASP   149      -9.535   6.069  13.775  1.00 10.00      B   
ATOM   2044  HN  ASP   149      -8.672   5.711  13.478  1.00 10.00      B   
ATOM   2045  CA  ASP   149     -10.759   5.586  13.147  1.00 10.00      B   
ATOM   2046  CB  ASP   149     -10.442   4.676  11.954  1.00 10.00      B   
ATOM   2047  CG  ASP   149      -9.774   5.407  10.805  1.00 10.00      B   
ATOM   2048  OD1 ASP   149     -10.301   6.453  10.364  1.00 10.00      B   
ATOM   2049  OD2 ASP   149      -8.719   4.936  10.330  1.00 10.00      B   
ATOM   2050  C   ASP   149     -11.621   4.847  14.161  1.00 10.00      B   
ATOM   2051  O   ASP   149     -12.840   5.016  14.196  1.00 10.00      B   
ATOM   2052  N   ALA   150     -10.970   4.044  14.997  1.00 10.00      B   
ATOM   2053  HN  ALA   150      -9.995   3.965  14.919  1.00 10.00      B   
ATOM   2054  CA  ALA   150     -11.663   3.281  16.023  1.00 10.00      B   
ATOM   2055  CB  ALA   150     -10.705   2.325  16.719  1.00 10.00      B   
ATOM   2056  C   ALA   150     -12.319   4.216  17.033  1.00 10.00      B   
ATOM   2057  O   ALA   150     -13.426   3.959  17.498  1.00 10.00      B   
ATOM   2058  N   ILE   151     -11.632   5.303  17.362  1.00 10.00      B   
ATOM   2059  HN  ILE   151     -10.744   5.447  16.963  1.00 10.00      B   
ATOM   2060  CA  ILE   151     -12.153   6.283  18.310  1.00 10.00      B   
ATOM   2061  CB  ILE   151     -11.126   7.402  18.604  1.00 10.00      B   
ATOM   2062  CG1 ILE   151      -9.903   6.830  19.327  1.00 10.00      B   
ATOM   2063  CG2 ILE   151     -11.749   8.528  19.419  1.00 10.00      B   
ATOM   2064  CD1 ILE   151     -10.232   6.073  20.597  1.00 10.00      B   
ATOM   2065  C   ILE   151     -13.454   6.897  17.798  1.00 10.00      B   
ATOM   2066  O   ILE   151     -14.457   6.926  18.513  1.00 10.00      B   
ATOM   2067  N   VAL   152     -13.436   7.361  16.552  1.00 10.00      B   
ATOM   2068  HN  VAL   152     -12.609   7.289  16.028  1.00 10.00      B   
ATOM   2069  CA  VAL   152     -14.612   7.971  15.940  1.00 10.00      B   
ATOM   2070  CB  VAL   152     -14.303   8.497  14.522  1.00 10.00      B   
ATOM   2071  CG1 VAL   152     -15.529   9.153  13.900  1.00 10.00      B   
ATOM   2072  CG2 VAL   152     -13.139   9.475  14.561  1.00 10.00      B   
ATOM   2073  C   VAL   152     -15.762   6.970  15.867  1.00 10.00      B   
ATOM   2074  O   VAL   152     -16.900   7.286  16.226  1.00 10.00      B   
ATOM   2075  N   ALA   153     -15.444   5.753  15.437  1.00 10.00      B   
ATOM   2076  HN  ALA   153     -14.512   5.565  15.188  1.00 10.00      B   
ATOM   2077  CA  ALA   153     -16.435   4.692  15.302  1.00 10.00      B   
ATOM   2078  CB  ALA   153     -15.818   3.462  14.653  1.00 10.00      B   
ATOM   2079  C   ALA   153     -17.081   4.323  16.636  1.00 10.00      B   
ATOM   2080  O   ALA   153     -18.190   3.795  16.665  1.00 10.00      B   
ATOM   2081  N   ARG   154     -16.393   4.603  17.737  1.00 10.00      B   
ATOM   2082  HN  ARG   154     -15.511   5.028  17.658  1.00 10.00      B   
ATOM   2083  CA  ARG   154     -16.918   4.284  19.060  1.00 10.00      B   
ATOM   2084  CB  ARG   154     -15.798   3.842  20.003  1.00 10.00      B   
ATOM   2085  CG  ARG   154     -15.108   2.548  19.609  1.00 10.00      B   
ATOM   2086  CD  ARG   154     -14.142   2.088  20.691  1.00 10.00      B   
ATOM   2087  NE  ARG   154     -13.548   3.209  21.426  1.00 10.00      B   
ATOM   2088  HE  ARG   154     -13.728   4.118  21.085  1.00 10.00      B   
ATOM   2089  CZ  ARG   154     -12.792   3.074  22.515  1.00 10.00      B   
ATOM   2090  NH1 ARG   154     -12.528   1.869  23.001  1.00 10.00      B   
ATOM   2091 HH11 ARG   154     -12.909   1.016  22.532  1.00 10.00      B   
ATOM   2092 HH12 ARG   154     -11.938   1.767  23.859  1.00 10.00      B   
ATOM   2093  NH2 ARG   154     -12.313   4.149  23.126  1.00 10.00      B   
ATOM   2094 HH21 ARG   154     -12.528   5.103  22.757  1.00 10.00      B   
ATOM   2095 HH22 ARG   154     -11.720   4.049  23.980  1.00 10.00      B   
ATOM   2096  C   ARG   154     -17.662   5.462  19.675  1.00 10.00      B   
ATOM   2097  O   ARG   154     -18.266   5.333  20.738  1.00 10.00      B   
ATOM   2098  N   ILE   155     -17.614   6.610  19.015  1.00 10.00      B   
ATOM   2099  HN  ILE   155     -17.121   6.657  18.166  1.00 10.00      B   
ATOM   2100  CA  ILE   155     -18.283   7.800  19.524  1.00 10.00      B   
ATOM   2101  CB  ILE   155     -17.339   9.022  19.570  1.00 10.00      B   
ATOM   2102  CG1 ILE   155     -16.178   8.747  20.528  1.00 10.00      B   
ATOM   2103  CG2 ILE   155     -18.093  10.274  20.002  1.00 10.00      B   
ATOM   2104  CD1 ILE   155     -15.094   9.800  20.500  1.00 10.00      B   
ATOM   2105  C   ILE   155     -19.542   8.125  18.727  1.00 10.00      B   
ATOM   2106  O   ILE   155     -20.644   8.129  19.277  1.00 10.00      B   
ATOM   2107  N   PHE   156     -19.379   8.392  17.437  1.00 10.00      B   
ATOM   2108  HN  PHE   156     -18.473   8.374  17.053  1.00 10.00      B   
ATOM   2109  CA  PHE   156     -20.509   8.721  16.574  1.00 10.00      B   
ATOM   2110  CB  PHE   156     -20.646  10.238  16.424  1.00 10.00      B   
ATOM   2111  CG  PHE   156     -21.675  10.852  17.329  1.00 10.00      B   
ATOM   2112  CD1 PHE   156     -21.319  11.355  18.569  1.00 10.00      B   
ATOM   2113  CD2 PHE   156     -23.001  10.928  16.937  1.00 10.00      B   
ATOM   2114  CE1 PHE   156     -22.264  11.923  19.402  1.00 10.00      B   
ATOM   2115  CE2 PHE   156     -23.952  11.494  17.764  1.00 10.00      B   
ATOM   2116  CZ  PHE   156     -23.584  11.993  18.999  1.00 10.00      B   
ATOM   2117  C   PHE   156     -20.361   8.073  15.201  1.00 10.00      B   
ATOM   2118  O   PHE   156     -20.946   8.535  14.217  1.00 10.00      B   
ATOM   2119  N   GLY   157     -19.592   6.997  15.145  1.00 10.00      B   
ATOM   2120  HN  GLY   157     -19.172   6.668  15.965  1.00 10.00      B   
ATOM   2121  CA  GLY   157     -19.371   6.300  13.894  1.00 10.00      B   
ATOM   2122  C   GLY   157     -20.571   5.483  13.457  1.00 10.00      B   
ATOM   2123  O   GLY   157     -21.410   5.110  14.281  1.00 10.00      B   
ATOM   2124  N   ALA   158     -20.647   5.222  12.152  1.00 10.00      B   
ATOM   2125  HN  ALA   158     -19.949   5.574  11.565  1.00 10.00      B   
ATOM   2126  CA  ALA   158     -21.730   4.437  11.557  1.00 10.00      B   
ATOM   2127  CB  ALA   158     -21.763   3.016  12.107  1.00 10.00      B   
ATOM   2128  C   ALA   158     -23.087   5.125  11.694  1.00 10.00      B   
ATOM   2129  O   ALA   158     -24.079   4.500  12.074  1.00 10.00      B   
ATOM   2130  N   GLY   159     -23.126   6.411  11.369  1.00 10.00      B   
ATOM   2131  HN  GLY   159     -22.304   6.858  11.066  1.00 10.00      B   
ATOM   2132  CA  GLY   159     -24.362   7.163  11.453  1.00 10.00      B   
ATOM   2133  C   GLY   159     -24.483   8.180  10.336  1.00 10.00      B   
ATOM   2134  O   GLY   159     -23.646   8.218   9.433  1.00 10.00      B   
ATOM   2135  N   MET   160     -25.512   9.017  10.406  1.00 10.00      B   
ATOM   2136  HN  MET   160     -26.132   8.945  11.164  1.00 10.00      B   
ATOM   2137  CA  MET   160     -25.743  10.045   9.395  1.00 10.00      B   
ATOM   2138  CB  MET   160     -27.080  10.753   9.641  1.00 10.00      B   
ATOM   2139  CG  MET   160     -28.300   9.849   9.563  1.00 10.00      B   
ATOM   2140  SD  MET   160     -29.849  10.752   9.778  1.00 10.00      B   
ATOM   2141  CE  MET   160     -29.662  11.357  11.452  1.00 10.00      B   
ATOM   2142  C   MET   160     -24.616  11.069   9.405  1.00 10.00      B   
ATOM   2143  O   MET   160     -24.234  11.604   8.361  1.00 10.00      B   
ATOM   2144  N   ALA   161     -24.086  11.326  10.595  1.00 10.00      B   
ATOM   2145  HN  ALA   161     -24.438  10.858  11.383  1.00 10.00      B   
ATOM   2146  CA  ALA   161     -23.003  12.283  10.769  1.00 10.00      B   
ATOM   2147  CB  ALA   161     -22.706  12.484  12.249  1.00 10.00      B   
ATOM   2148  C   ALA   161     -21.747  11.842  10.022  1.00 10.00      B   
ATOM   2149  O   ALA   161     -21.166  12.617   9.262  1.00 10.00      B   
ATOM   2150  N   THR   162     -21.343  10.595  10.225  1.00 10.00      B   
ATOM   2151  HN  THR   162     -21.858  10.012  10.819  1.00 10.00      B   
ATOM   2152  CA  THR   162     -20.155  10.073   9.571  1.00 10.00      B   
ATOM   2153  CB  THR   162     -19.737   8.709  10.149  1.00 10.00      B   
ATOM   2154  OG1 THR   162     -20.898   7.888  10.342  1.00 10.00      B   
ATOM   2155  HG1 THR   162     -21.073   7.387   9.525  1.00 10.00      B   
ATOM   2156  CG2 THR   162     -19.013   8.889  11.473  1.00 10.00      B   
ATOM   2157  C   THR   162     -20.362   9.955   8.066  1.00 10.00      B   
ATOM   2158  O   THR   162     -19.470  10.281   7.285  1.00 10.00      B   
ATOM   2159  N   ASP   163     -21.550   9.510   7.667  1.00 10.00      B   
ATOM   2160  HN  ASP   163     -22.223   9.275   8.342  1.00 10.00      B   
ATOM   2161  CA  ASP   163     -21.879   9.353   6.253  1.00 10.00      B   
ATOM   2162  CB  ASP   163     -23.314   8.844   6.087  1.00 10.00      B   
ATOM   2163  CG  ASP   163     -23.381   7.400   5.631  1.00 10.00      B   
ATOM   2164  OD1 ASP   163     -22.528   6.592   6.058  1.00 10.00      B   
ATOM   2165  OD2 ASP   163     -24.299   7.058   4.851  1.00 10.00      B   
ATOM   2166  C   ASP   163     -21.705  10.669   5.505  1.00 10.00      B   
ATOM   2167  O   ASP   163     -21.149  10.706   4.409  1.00 10.00      B   
ATOM   2168  N   ALA   164     -22.171  11.749   6.115  1.00 10.00      B   
ATOM   2169  HN  ALA   164     -22.599  11.655   6.995  1.00 10.00      B   
ATOM   2170  CA  ALA   164     -22.066  13.069   5.514  1.00 10.00      B   
ATOM   2171  CB  ALA   164     -23.020  14.037   6.199  1.00 10.00      B   
ATOM   2172  C   ALA   164     -20.633  13.591   5.580  1.00 10.00      B   
ATOM   2173  O   ALA   164     -20.129  14.168   4.614  1.00 10.00      B   
ATOM   2174  N   PHE   165     -19.977  13.369   6.715  1.00 10.00      B   
ATOM   2175  HN  PHE   165     -20.429  12.886   7.442  1.00 10.00      B   
ATOM   2176  CA  PHE   165     -18.607  13.828   6.915  1.00 10.00      B   
ATOM   2177  CB  PHE   165     -18.166  13.613   8.368  1.00 10.00      B   
ATOM   2178  CG  PHE   165     -16.717  13.928   8.617  1.00 10.00      B   
ATOM   2179  CD1 PHE   165     -16.247  15.226   8.495  1.00 10.00      B   
ATOM   2180  CD2 PHE   165     -15.824  12.925   8.965  1.00 10.00      B   
ATOM   2181  CE1 PHE   165     -14.917  15.521   8.713  1.00 10.00      B   
ATOM   2182  CE2 PHE   165     -14.490  13.213   9.187  1.00 10.00      B   
ATOM   2183  CZ  PHE   165     -14.037  14.513   9.060  1.00 10.00      B   
ATOM   2184  C   PHE   165     -17.627  13.153   5.960  1.00 10.00      B   
ATOM   2185  O   PHE   165     -16.765  13.810   5.382  1.00 10.00      B   
ATOM   2186  N   PHE   166     -17.759  11.843   5.791  1.00 10.00      B   
ATOM   2187  HN  PHE   166     -18.475  11.364   6.268  1.00 10.00      B   
ATOM   2188  CA  PHE   166     -16.864  11.096   4.915  1.00 10.00      B   
ATOM   2189  CB  PHE   166     -17.157   9.595   4.966  1.00 10.00      B   
ATOM   2190  CG  PHE   166     -16.869   8.969   6.304  1.00 10.00      B   
ATOM   2191  CD1 PHE   166     -15.930   9.524   7.161  1.00 10.00      B   
ATOM   2192  CD2 PHE   166     -17.543   7.827   6.707  1.00 10.00      B   
ATOM   2193  CE1 PHE   166     -15.669   8.954   8.392  1.00 10.00      B   
ATOM   2194  CE2 PHE   166     -17.285   7.250   7.937  1.00 10.00      B   
ATOM   2195  CZ  PHE   166     -16.348   7.814   8.780  1.00 10.00      B   
ATOM   2196  C   PHE   166     -16.914  11.619   3.486  1.00 10.00      B   
ATOM   2197  O   PHE   166     -15.892  11.690   2.804  1.00 10.00      B   
ATOM   2198  N   VAL   167     -18.102  11.998   3.039  1.00 10.00      B   
ATOM   2199  HN  VAL   167     -18.883  11.913   3.627  1.00 10.00      B   
ATOM   2200  CA  VAL   167     -18.274  12.534   1.696  1.00 10.00      B   
ATOM   2201  CB  VAL   167     -19.766  12.615   1.301  1.00 10.00      B   
ATOM   2202  CG1 VAL   167     -19.931  13.244  -0.074  1.00 10.00      B   
ATOM   2203  CG2 VAL   167     -20.392  11.229   1.323  1.00 10.00      B   
ATOM   2204  C   VAL   167     -17.632  13.917   1.596  1.00 10.00      B   
ATOM   2205  O   VAL   167     -16.966  14.235   0.607  1.00 10.00      B   
ATOM   2206  N   ALA   168     -17.801  14.713   2.647  1.00 10.00      B   
ATOM   2207  HN  ALA   168     -18.316  14.383   3.418  1.00 10.00      B   
ATOM   2208  CA  ALA   168     -17.251  16.063   2.695  1.00 10.00      B   
ATOM   2209  CB  ALA   168     -17.950  16.878   3.772  1.00 10.00      B   
ATOM   2210  C   ALA   168     -15.742  16.048   2.932  1.00 10.00      B   
ATOM   2211  O   ALA   168     -15.069  17.070   2.782  1.00 10.00      B   
ATOM   2212  N   PHE   169     -15.221  14.889   3.312  1.00 10.00      B   
ATOM   2213  HN  PHE   169     -15.816  14.121   3.446  1.00 10.00      B   
ATOM   2214  CA  PHE   169     -13.798  14.733   3.562  1.00 10.00      B   
ATOM   2215  CB  PHE   169     -13.563  13.847   4.792  1.00 10.00      B   
ATOM   2216  CG  PHE   169     -12.114  13.583   5.095  1.00 10.00      B   
ATOM   2217  CD1 PHE   169     -11.284  14.605   5.531  1.00 10.00      B   
ATOM   2218  CD2 PHE   169     -11.583  12.311   4.947  1.00 10.00      B   
ATOM   2219  CE1 PHE   169      -9.954  14.364   5.813  1.00 10.00      B   
ATOM   2220  CE2 PHE   169     -10.253  12.063   5.228  1.00 10.00      B   
ATOM   2221  CZ  PHE   169      -9.438  13.091   5.661  1.00 10.00      B   
ATOM   2222  C   PHE   169     -13.092  14.148   2.341  1.00 10.00      B   
ATOM   2223  O   PHE   169     -11.963  14.525   2.025  1.00 10.00      B   
ATOM   2224  N   LYS   170     -13.764  13.233   1.652  1.00 10.00      B   
ATOM   2225  HN  LYS   170     -14.661  12.968   1.952  1.00 10.00      B   
ATOM   2226  CA  LYS   170     -13.190  12.597   0.470  1.00 10.00      B   
ATOM   2227  CB  LYS   170     -13.825  11.232   0.212  1.00 10.00      B   
ATOM   2228  CG  LYS   170     -13.179  10.096   0.984  1.00 10.00      B   
ATOM   2229  CD  LYS   170     -13.342   8.779   0.245  1.00 10.00      B   
ATOM   2230  CE  LYS   170     -12.395   7.721   0.784  1.00 10.00      B   
ATOM   2231  NZ  LYS   170     -12.325   6.539  -0.110  1.00 10.00      B   
ATOM   2232  HZ1 LYS   170     -11.949   6.814  -1.040  1.00 10.00      B   
ATOM   2233  HZ2 LYS   170     -13.273   6.132  -0.241  1.00 10.00      B   
ATOM   2234  HZ3 LYS   170     -11.704   5.814   0.301  1.00 10.00      B   
ATOM   2235  C   LYS   170     -13.308  13.477  -0.769  1.00 10.00      B   
ATOM   2236  O   LYS   170     -12.559  13.306  -1.731  1.00 10.00      B   
ATOM   2237  N   LEU   171     -14.247  14.417  -0.738  1.00 10.00      B   
ATOM   2238  HN  LEU   171     -14.814  14.500   0.057  1.00 10.00      B   
ATOM   2239  CA  LEU   171     -14.457  15.326  -1.861  1.00 10.00      B   
ATOM   2240  CB  LEU   171     -15.722  16.172  -1.678  1.00 10.00      B   
ATOM   2241  CG  LEU   171     -16.059  17.147  -2.809  1.00 10.00      B   
ATOM   2242  CD1 LEU   171     -16.152  16.420  -4.143  1.00 10.00      B   
ATOM   2243  CD2 LEU   171     -17.356  17.878  -2.508  1.00 10.00      B   
ATOM   2244  C   LEU   171     -13.225  16.196  -2.141  1.00 10.00      B   
ATOM   2245  O   LEU   171     -12.722  16.201  -3.264  1.00 10.00      B   
ATOM   2246  N   PRO   172     -12.712  16.947  -1.142  1.00 10.00      B   
ATOM   2247  CA  PRO   172     -11.528  17.788  -1.340  1.00 10.00      B   
ATOM   2248  CB  PRO   172     -11.358  18.508   0.004  1.00 10.00      B   
ATOM   2249  CG  PRO   172     -12.094  17.668   0.986  1.00 10.00      B   
ATOM   2250  CD  PRO   172     -13.242  17.069   0.230  1.00 10.00      B   
ATOM   2251  C   PRO   172     -10.285  16.958  -1.674  1.00 10.00      B   
ATOM   2252  O   PRO   172      -9.374  17.436  -2.351  1.00 10.00      B   
ATOM   2253  N   ASN   173     -10.267  15.703  -1.221  1.00 10.00      B   
ATOM   2254  HN  ASN   173     -11.032  15.372  -0.706  1.00 10.00      B   
ATOM   2255  CA  ASN   173      -9.139  14.804  -1.474  1.00 10.00      B   
ATOM   2256  CB  ASN   173      -9.353  13.453  -0.780  1.00 10.00      B   
ATOM   2257  CG  ASN   173      -8.048  12.747  -0.445  1.00 10.00      B   
ATOM   2258  OD1 ASN   173      -7.003  13.022  -1.038  1.00 10.00      B   
ATOM   2259  ND2 ASN   173      -8.099  11.825   0.507  1.00 10.00      B   
ATOM   2260 HD21 ASN   173      -8.961  11.648   0.942  1.00 10.00      B   
ATOM   2261 HD22 ASN   173      -7.270  11.353   0.737  1.00 10.00      B   
ATOM   2262  C   ASN   173      -8.951  14.594  -2.973  1.00 10.00      B   
ATOM   2263  O   ASN   173      -7.835  14.382  -3.452  1.00 10.00      B   
ATOM   2264  N   LEU   174     -10.051  14.674  -3.712  1.00 10.00      B   
ATOM   2265  HN  LEU   174     -10.911  14.856  -3.272  1.00 10.00      B   
ATOM   2266  CA  LEU   174     -10.015  14.506  -5.157  1.00 10.00      B   
ATOM   2267  CB  LEU   174     -11.432  14.532  -5.729  1.00 10.00      B   
ATOM   2268  CG  LEU   174     -12.401  13.477  -5.194  1.00 10.00      B   
ATOM   2269  CD1 LEU   174     -13.772  13.636  -5.834  1.00 10.00      B   
ATOM   2270  CD2 LEU   174     -11.858  12.079  -5.433  1.00 10.00      B   
ATOM   2271  C   LEU   174      -9.176  15.606  -5.794  1.00 10.00      B   
ATOM   2272  O   LEU   174      -8.366  15.349  -6.681  1.00 10.00      B   
ATOM   2273  N   LEU   175      -9.364  16.832  -5.314  1.00 10.00      B   
ATOM   2274  HN  LEU   175     -10.017  16.967  -4.596  1.00 10.00      B   
ATOM   2275  CA  LEU   175      -8.628  17.981  -5.822  1.00 10.00      B   
ATOM   2276  CB  LEU   175      -9.336  19.279  -5.421  1.00 10.00      B   
ATOM   2277  CG  LEU   175     -10.791  19.427  -5.875  1.00 10.00      B   
ATOM   2278  CD1 LEU   175     -11.461  20.583  -5.150  1.00 10.00      B   
ATOM   2279  CD2 LEU   175     -10.868  19.625  -7.383  1.00 10.00      B   
ATOM   2280  C   LEU   175      -7.202  17.982  -5.285  1.00 10.00      B   
ATOM   2281  O   LEU   175      -6.289  18.507  -5.920  1.00 10.00      B   
ATOM   2282  N   ARG   176      -7.025  17.380  -4.113  1.00 10.00      B   
ATOM   2283  HN  ARG   176      -7.804  16.985  -3.665  1.00 10.00      B   
ATOM   2284  CA  ARG   176      -5.720  17.293  -3.467  1.00 10.00      B   
ATOM   2285  CB  ARG   176      -5.833  16.519  -2.148  1.00 10.00      B   
ATOM   2286  CG  ARG   176      -4.532  16.405  -1.370  1.00 10.00      B   
ATOM   2287  CD  ARG   176      -4.372  15.021  -0.767  1.00 10.00      B   
ATOM   2288  NE  ARG   176      -4.309  15.050   0.693  1.00 10.00      B   
ATOM   2289  HE  ARG   176      -4.910  15.670   1.157  1.00 10.00      B   
ATOM   2290  CZ  ARG   176      -3.484  14.290   1.418  1.00 10.00      B   
ATOM   2291  NH1 ARG   176      -2.648  13.445   0.822  1.00 10.00      B   
ATOM   2292 HH11 ARG   176      -2.009  12.850   1.393  1.00 10.00      B   
ATOM   2293 HH12 ARG   176      -2.618  13.377  -0.227  1.00 10.00      B   
ATOM   2294  NH2 ARG   176      -3.485  14.382   2.742  1.00 10.00      B   
ATOM   2295 HH21 ARG   176      -2.842  13.786   3.311  1.00 10.00      B   
ATOM   2296 HH22 ARG   176      -4.124  15.057   3.227  1.00 10.00      B   
ATOM   2297  C   ARG   176      -4.697  16.621  -4.378  1.00 10.00      B   
ATOM   2298  O   ARG   176      -3.596  17.135  -4.571  1.00 10.00      B   
ATOM   2299  N   ARG   177      -5.074  15.485  -4.952  1.00 10.00      B   
ATOM   2300  HN  ARG   177      -5.975  15.136  -4.778  1.00 10.00      B   
ATOM   2301  CA  ARG   177      -4.180  14.746  -5.840  1.00 10.00      B   
ATOM   2302  CB  ARG   177      -4.735  13.354  -6.154  1.00 10.00      B   
ATOM   2303  CG  ARG   177      -4.711  12.393  -4.976  1.00 10.00      B   
ATOM   2304  CD  ARG   177      -4.259  11.003  -5.398  1.00 10.00      B   
ATOM   2305  NE  ARG   177      -5.190  10.378  -6.340  1.00 10.00      B   
ATOM   2306  HE  ARG   177      -6.151  10.528  -6.188  1.00 10.00      B   
ATOM   2307  CZ  ARG   177      -4.813   9.622  -7.372  1.00 10.00      B   
ATOM   2308  NH1 ARG   177      -3.527   9.391  -7.594  1.00 10.00      B   
ATOM   2309 HH11 ARG   177      -3.228   8.802  -8.402  1.00 10.00      B   
ATOM   2310 HH12 ARG   177      -2.807   9.795  -6.960  1.00 10.00      B   
ATOM   2311  NH2 ARG   177      -5.724   9.095  -8.180  1.00 10.00      B   
ATOM   2312 HH21 ARG   177      -6.740   9.269  -8.007  1.00 10.00      B   
ATOM   2313 HH22 ARG   177      -5.432   8.504  -8.986  1.00 10.00      B   
ATOM   2314  C   ARG   177      -3.909  15.509  -7.133  1.00 10.00      B   
ATOM   2315  O   ARG   177      -2.839  15.390  -7.718  1.00 10.00      B   
ATOM   2316  N   ILE   178      -4.873  16.307  -7.568  1.00 10.00      B   
ATOM   2317  HN  ILE   178      -5.701  16.383  -7.053  1.00 10.00      B   
ATOM   2318  CA  ILE   178      -4.724  17.077  -8.797  1.00 10.00      B   
ATOM   2319  CB  ILE   178      -6.057  17.748  -9.211  1.00 10.00      B   
ATOM   2320  CG1 ILE   178      -7.171  16.702  -9.329  1.00 10.00      B   
ATOM   2321  CG2 ILE   178      -5.902  18.507 -10.523  1.00 10.00      B   
ATOM   2322  CD1 ILE   178      -8.544  17.290  -9.581  1.00 10.00      B   
ATOM   2323  C   ILE   178      -3.636  18.146  -8.655  1.00 10.00      B   
ATOM   2324  O   ILE   178      -2.948  18.482  -9.622  1.00 10.00      B   
ATOM   2325  N   PHE   179      -3.472  18.670  -7.447  1.00 10.00      B   
ATOM   2326  HN  PHE   179      -4.031  18.351  -6.706  1.00 10.00      B   
ATOM   2327  CA  PHE   179      -2.480  19.711  -7.199  1.00 10.00      B   
ATOM   2328  CB  PHE   179      -3.055  20.818  -6.311  1.00 10.00      B   
ATOM   2329  CG  PHE   179      -4.082  21.670  -7.003  1.00 10.00      B   
ATOM   2330  CD1 PHE   179      -5.435  21.422  -6.840  1.00 10.00      B   
ATOM   2331  CD2 PHE   179      -3.694  22.717  -7.822  1.00 10.00      B   
ATOM   2332  CE1 PHE   179      -6.381  22.199  -7.482  1.00 10.00      B   
ATOM   2333  CE2 PHE   179      -4.633  23.499  -8.466  1.00 10.00      B   
ATOM   2334  CZ  PHE   179      -5.978  23.239  -8.296  1.00 10.00      B   
ATOM   2335  C   PHE   179      -1.181  19.167  -6.607  1.00 10.00      B   
ATOM   2336  O   PHE   179      -0.091  19.541  -7.044  1.00 10.00      B   
ATOM   2337  N   ALA   180      -1.292  18.279  -5.629  1.00 10.00      B   
ATOM   2338  HN  ALA   180      -2.185  17.983  -5.345  1.00 10.00      B   
ATOM   2339  CA  ALA   180      -0.111  17.725  -4.976  1.00 10.00      B   
ATOM   2340  CB  ALA   180      -0.307  17.630  -3.470  1.00 10.00      B   
ATOM   2341  C   ALA   180       0.332  16.388  -5.569  1.00 10.00      B   
ATOM   2342  O   ALA   180       1.205  16.351  -6.441  1.00 10.00      B   
ATOM   2343  N   GLU   181      -0.264  15.294  -5.097  1.00 10.00      B   
ATOM   2344  HN  GLU   181      -0.966  15.387  -4.409  1.00 10.00      B   
ATOM   2345  CA  GLU   181       0.091  13.957  -5.568  1.00 10.00      B   
ATOM   2346  CB  GLU   181      -0.430  12.878  -4.614  1.00 10.00      B   
ATOM   2347  CG  GLU   181      -0.205  13.183  -3.144  1.00 10.00      B   
ATOM   2348  CD  GLU   181      -1.454  13.705  -2.472  1.00 10.00      B   
ATOM   2349  OE1 GLU   181      -2.131  12.920  -1.770  1.00 10.00      B   
ATOM   2350  OE2 GLU   181      -1.768  14.899  -2.642  1.00 10.00      B   
ATOM   2351  C   GLU   181      -0.417  13.696  -6.980  1.00 10.00      B   
ATOM   2352  O   GLU   181      -1.433  13.026  -7.175  1.00 10.00      B   
ATOM   2353  N   GLY   182       0.304  14.218  -7.955  1.00 10.00      B   
ATOM   2354  HN  GLY   182       1.111  14.728  -7.729  1.00 10.00      B   
ATOM   2355  CA  GLY   182      -0.075  14.048  -9.341  1.00 10.00      B   
ATOM   2356  C   GLY   182       0.613  15.062 -10.228  1.00 10.00      B   
ATOM   2357  O   GLY   182       1.078  14.734 -11.317  1.00 10.00      B   
ATOM   2358  N   ALA   183       0.684  16.299  -9.752  1.00 10.00      B   
ATOM   2359  HN  ALA   183       0.286  16.496  -8.879  1.00 10.00      B   
ATOM   2360  CA  ALA   183       1.324  17.371 -10.503  1.00 10.00      B   
ATOM   2361  CB  ALA   183       0.554  18.674 -10.345  1.00 10.00      B   
ATOM   2362  C   ALA   183       2.776  17.544 -10.069  1.00 10.00      B   
ATOM   2363  O   ALA   183       3.689  17.545 -10.899  1.00 10.00      B   
ATOM   2364  N   PHE   184       2.984  17.669  -8.761  1.00 10.00      B   
ATOM   2365  HN  PHE   184       2.216  17.651  -8.152  1.00 10.00      B   
ATOM   2366  CA  PHE   184       4.325  17.842  -8.209  1.00 10.00      B   
ATOM   2367  CB  PHE   184       4.270  18.060  -6.696  1.00 10.00      B   
ATOM   2368  CG  PHE   184       3.562  19.315  -6.274  1.00 10.00      B   
ATOM   2369  CD1 PHE   184       3.571  20.441  -7.082  1.00 10.00      B   
ATOM   2370  CD2 PHE   184       2.892  19.370  -5.065  1.00 10.00      B   
ATOM   2371  CE1 PHE   184       2.921  21.595  -6.692  1.00 10.00      B   
ATOM   2372  CE2 PHE   184       2.242  20.520  -4.667  1.00 10.00      B   
ATOM   2373  CZ  PHE   184       2.256  21.635  -5.484  1.00 10.00      B   
ATOM   2374  C   PHE   184       5.204  16.643  -8.530  1.00 10.00      B   
ATOM   2375  O   PHE   184       6.394  16.784  -8.807  1.00 10.00      B   
ATOM   2376  N   SER   185       4.599  15.467  -8.512  1.00 10.00      B   
ATOM   2377  HN  SER   185       3.644  15.424  -8.289  1.00 10.00      B   
ATOM   2378  CA  SER   185       5.303  14.228  -8.794  1.00 10.00      B   
ATOM   2379  CB  SER   185       4.448  13.065  -8.299  1.00 10.00      B   
ATOM   2380  OG  SER   185       3.313  13.559  -7.597  1.00 10.00      B   
ATOM   2381  HG  SER   185       3.371  13.294  -6.670  1.00 10.00      B   
ATOM   2382  C   SER   185       5.591  14.078 -10.289  1.00 10.00      B   
ATOM   2383  O   SER   185       6.247  13.127 -10.715  1.00 10.00      B   
ATOM   2384  N   GLN   186       5.108  15.027 -11.081  1.00 10.00      B   
ATOM   2385  HN  GLN   186       4.608  15.771 -10.683  1.00 10.00      B   
ATOM   2386  CA  GLN   186       5.304  14.991 -12.522  1.00 10.00      B   
ATOM   2387  CB  GLN   186       3.959  15.114 -13.247  1.00 10.00      B   
ATOM   2388  CG  GLN   186       4.054  15.156 -14.767  1.00 10.00      B   
ATOM   2389  CD  GLN   186       4.498  13.837 -15.368  1.00 10.00      B   
ATOM   2390  OE1 GLN   186       3.676  12.974 -15.679  1.00 10.00      B   
ATOM   2391  NE2 GLN   186       5.801  13.671 -15.541  1.00 10.00      B   
ATOM   2392 HE21 GLN   186       6.404  14.401 -15.273  1.00 10.00      B   
ATOM   2393 HE22 GLN   186       6.113  12.827 -15.935  1.00 10.00      B   
ATOM   2394  C   GLN   186       6.261  16.082 -12.994  1.00 10.00      B   
ATOM   2395  O   GLN   186       7.101  15.841 -13.864  1.00 10.00      B   
ATOM   2396  N   ALA   187       6.147  17.273 -12.419  1.00 10.00      B   
ATOM   2397  HN  ALA   187       5.471  17.412 -11.718  1.00 10.00      B   
ATOM   2398  CA  ALA   187       6.997  18.382 -12.828  1.00 10.00      B   
ATOM   2399  CB  ALA   187       6.148  19.564 -13.268  1.00 10.00      B   
ATOM   2400  C   ALA   187       8.007  18.811 -11.765  1.00 10.00      B   
ATOM   2401  O   ALA   187       9.205  18.887 -12.042  1.00 10.00      B   
ATOM   2402  N   PHE   188       7.523  19.093 -10.560  1.00 10.00      B   
ATOM   2403  HN  PHE   188       6.559  18.995 -10.401  1.00 10.00      B   
ATOM   2404  CA  PHE   188       8.376  19.558  -9.464  1.00 10.00      B   
ATOM   2405  CB  PHE   188       7.555  19.793  -8.192  1.00 10.00      B   
ATOM   2406  CG  PHE   188       8.297  20.521  -7.108  1.00 10.00      B   
ATOM   2407  CD1 PHE   188       8.375  21.904  -7.112  1.00 10.00      B   
ATOM   2408  CD2 PHE   188       8.915  19.822  -6.083  1.00 10.00      B   
ATOM   2409  CE1 PHE   188       9.054  22.577  -6.116  1.00 10.00      B   
ATOM   2410  CE2 PHE   188       9.596  20.488  -5.084  1.00 10.00      B   
ATOM   2411  CZ  PHE   188       9.666  21.868  -5.100  1.00 10.00      B   
ATOM   2412  C   PHE   188       9.558  18.637  -9.172  1.00 10.00      B   
ATOM   2413  O   PHE   188      10.688  19.105  -9.050  1.00 10.00      B   
ATOM   2414  N   VAL   189       9.296  17.338  -9.062  1.00 10.00      B   
ATOM   2415  HN  VAL   189       8.370  17.027  -9.180  1.00 10.00      B   
ATOM   2416  CA  VAL   189      10.349  16.363  -8.762  1.00 10.00      B   
ATOM   2417  CB  VAL   189       9.827  14.910  -8.676  1.00 10.00      B   
ATOM   2418  CG1 VAL   189      10.965  13.949  -8.357  1.00 10.00      B   
ATOM   2419  CG2 VAL   189       8.731  14.800  -7.629  1.00 10.00      B   
ATOM   2420  C   VAL   189      11.564  16.460  -9.703  1.00 10.00      B   
ATOM   2421  O   VAL   189      12.664  16.787  -9.253  1.00 10.00      B   
ATOM   2422  N   PRO   190      11.401  16.194 -11.017  1.00 10.00      B   
ATOM   2423  CA  PRO   190      12.519  16.258 -11.967  1.00 10.00      B   
ATOM   2424  CB  PRO   190      11.908  15.776 -13.288  1.00 10.00      B   
ATOM   2425  CG  PRO   190      10.444  15.993 -13.138  1.00 10.00      B   
ATOM   2426  CD  PRO   190      10.142  15.798 -11.680  1.00 10.00      B   
ATOM   2427  C   PRO   190      13.085  17.668 -12.127  1.00 10.00      B   
ATOM   2428  O   PRO   190      14.290  17.842 -12.324  1.00 10.00      B   
ATOM   2429  N   ILE   191      12.221  18.671 -12.027  1.00 10.00      B   
ATOM   2430  HN  ILE   191      11.275  18.475 -11.845  1.00 10.00      B   
ATOM   2431  CA  ILE   191      12.643  20.058 -12.179  1.00 10.00      B   
ATOM   2432  CB  ILE   191      11.442  21.004 -12.440  1.00 10.00      B   
ATOM   2433  CG1 ILE   191      11.761  21.978 -13.574  1.00 10.00      B   
ATOM   2434  CG2 ILE   191      11.007  21.751 -11.184  1.00 10.00      B   
ATOM   2435  CD1 ILE   191      10.547  22.694 -14.122  1.00 10.00      B   
ATOM   2436  C   ILE   191      13.500  20.535 -10.998  1.00 10.00      B   
ATOM   2437  O   ILE   191      14.410  21.346 -11.170  1.00 10.00      B   
ATOM   2438  N   LEU   192      13.222  20.010  -9.808  1.00 10.00      B   
ATOM   2439  HN  LEU   192      12.486  19.362  -9.729  1.00 10.00      B   
ATOM   2440  CA  LEU   192      13.972  20.383  -8.615  1.00 10.00      B   
ATOM   2441  CB  LEU   192      13.341  19.756  -7.367  1.00 10.00      B   
ATOM   2442  CG  LEU   192      13.899  20.224  -6.020  1.00 10.00      B   
ATOM   2443  CD1 LEU   192      13.534  21.678  -5.762  1.00 10.00      B   
ATOM   2444  CD2 LEU   192      13.401  19.333  -4.895  1.00 10.00      B   
ATOM   2445  C   LEU   192      15.430  19.951  -8.742  1.00 10.00      B   
ATOM   2446  O   LEU   192      16.345  20.733  -8.488  1.00 10.00      B   
ATOM   2447  N   ALA   193      15.632  18.707  -9.162  1.00 10.00      B   
ATOM   2448  HN  ALA   193      14.857  18.138  -9.358  1.00 10.00      B   
ATOM   2449  CA  ALA   193      16.973  18.160  -9.327  1.00 10.00      B   
ATOM   2450  CB  ALA   193      16.903  16.665  -9.597  1.00 10.00      B   
ATOM   2451  C   ALA   193      17.728  18.867 -10.447  1.00 10.00      B   
ATOM   2452  O   ALA   193      18.952  18.989 -10.403  1.00 10.00      B   
ATOM   2453  N   GLU   194      16.994  19.329 -11.452  1.00 10.00      B   
ATOM   2454  HN  GLU   194      16.021  19.203 -11.432  1.00 10.00      B   
ATOM   2455  CA  GLU   194      17.599  20.023 -12.581  1.00 10.00      B   
ATOM   2456  CB  GLU   194      16.570  20.264 -13.691  1.00 10.00      B   
ATOM   2457  CG  GLU   194      17.177  20.683 -15.024  1.00 10.00      B   
ATOM   2458  CD  GLU   194      16.978  22.158 -15.340  1.00 10.00      B   
ATOM   2459  OE1 GLU   194      15.923  22.511 -15.918  1.00 10.00      B   
ATOM   2460  OE2 GLU   194      17.875  22.970 -15.021  1.00 10.00      B   
ATOM   2461  C   GLU   194      18.205  21.345 -12.136  1.00 10.00      B   
ATOM   2462  O   GLU   194      19.389  21.606 -12.355  1.00 10.00      B   
ATOM   2463  N   TYR   195      17.397  22.152 -11.470  1.00 10.00      B   
ATOM   2464  HN  TYR   195      16.476  21.864 -11.288  1.00 10.00      B   
ATOM   2465  CA  TYR   195      17.835  23.457 -11.003  1.00 10.00      B   
ATOM   2466  CB  TYR   195      16.651  24.255 -10.451  1.00 10.00      B   
ATOM   2467  CG  TYR   195      15.584  24.552 -11.480  1.00 10.00      B   
ATOM   2468  CD1 TYR   195      14.249  24.645 -11.118  1.00 10.00      B   
ATOM   2469  CD2 TYR   195      15.914  24.738 -12.815  1.00 10.00      B   
ATOM   2470  CE1 TYR   195      13.273  24.916 -12.058  1.00 10.00      B   
ATOM   2471  CE2 TYR   195      14.948  25.010 -13.760  1.00 10.00      B   
ATOM   2472  CZ  TYR   195      13.630  25.099 -13.378  1.00 10.00      B   
ATOM   2473  OH  TYR   195      12.664  25.361 -14.323  1.00 10.00      B   
ATOM   2474  HH  TYR   195      12.680  24.658 -14.990  1.00 10.00      B   
ATOM   2475  C   TYR   195      18.944  23.360  -9.961  1.00 10.00      B   
ATOM   2476  O   TYR   195      19.865  24.172  -9.954  1.00 10.00      B   
ATOM   2477  N   LYS   196      18.862  22.359  -9.102  1.00 10.00      B   
ATOM   2478  HN  LYS   196      18.111  21.731  -9.172  1.00 10.00      B   
ATOM   2479  CA  LYS   196      19.846  22.172  -8.042  1.00 10.00      B   
ATOM   2480  CB  LYS   196      19.338  21.140  -7.027  1.00 10.00      B   
ATOM   2481  CG  LYS   196      20.278  20.858  -5.863  1.00 10.00      B   
ATOM   2482  CD  LYS   196      20.969  19.514  -6.030  1.00 10.00      B   
ATOM   2483  CE  LYS   196      21.723  19.112  -4.774  1.00 10.00      B   
ATOM   2484  NZ  LYS   196      22.271  17.735  -4.874  1.00 10.00      B   
ATOM   2485  HZ1 LYS   196      21.505  17.055  -5.050  1.00 10.00      B   
ATOM   2486  HZ2 LYS   196      22.752  17.478  -3.987  1.00 10.00      B   
ATOM   2487  HZ3 LYS   196      22.956  17.678  -5.653  1.00 10.00      B   
ATOM   2488  C   LYS   196      21.231  21.784  -8.570  1.00 10.00      B   
ATOM   2489  O   LYS   196      22.249  22.169  -7.991  1.00 10.00      B   
ATOM   2490  N   SER   197      21.279  21.033  -9.661  1.00 10.00      B   
ATOM   2491  HN  SER   197      20.445  20.758 -10.098  1.00 10.00      B   
ATOM   2492  CA  SER   197      22.557  20.593 -10.210  1.00 10.00      B   
ATOM   2493  CB  SER   197      22.475  19.121 -10.616  1.00 10.00      B   
ATOM   2494  OG  SER   197      21.906  18.340  -9.576  1.00 10.00      B   
ATOM   2495  HG  SER   197      22.392  18.501  -8.757  1.00 10.00      B   
ATOM   2496  C   SER   197      23.044  21.438 -11.390  1.00 10.00      B   
ATOM   2497  O   SER   197      24.233  21.745 -11.487  1.00 10.00      B   
ATOM   2498  N   LYS   198      22.134  21.821 -12.277  1.00 10.00      B   
ATOM   2499  HN  LYS   198      21.187  21.593 -12.130  1.00 10.00      B   
ATOM   2500  CA  LYS   198      22.508  22.584 -13.463  1.00 10.00      B   
ATOM   2501  CB  LYS   198      21.598  22.233 -14.642  1.00 10.00      B   
ATOM   2502  CG  LYS   198      21.569  20.753 -14.986  1.00 10.00      B   
ATOM   2503  CD  LYS   198      20.713  20.489 -16.212  1.00 10.00      B   
ATOM   2504  CE  LYS   198      20.557  19.000 -16.461  1.00 10.00      B   
ATOM   2505  NZ  LYS   198      19.870  18.720 -17.747  1.00 10.00      B   
ATOM   2506  HZ1 LYS   198      19.805  17.695 -17.902  1.00 10.00      B   
ATOM   2507  HZ2 LYS   198      20.398  19.140 -18.534  1.00 10.00      B   
ATOM   2508  HZ3 LYS   198      18.909  19.117 -17.737  1.00 10.00      B   
ATOM   2509  C   LYS   198      22.512  24.091 -13.234  1.00 10.00      B   
ATOM   2510  O   LYS   198      23.424  24.788 -13.679  1.00 10.00      B   
ATOM   2511  N   GLN   199      21.502  24.597 -12.544  1.00 10.00      B   
ATOM   2512  HN  GLN   199      20.818  23.997 -12.177  1.00 10.00      B   
ATOM   2513  CA  GLN   199      21.401  26.032 -12.308  1.00 10.00      B   
ATOM   2514  CB  GLN   199      19.940  26.463 -12.170  1.00 10.00      B   
ATOM   2515  CG  GLN   199      19.022  25.891 -13.239  1.00 10.00      B   
ATOM   2516  CD  GLN   199      19.450  26.245 -14.650  1.00 10.00      B   
ATOM   2517  OE1 GLN   199      20.001  27.319 -14.897  1.00 10.00      B   
ATOM   2518  NE2 GLN   199      19.197  25.345 -15.587  1.00 10.00      B   
ATOM   2519 HE21 GLN   199      18.742  24.502 -15.319  1.00 10.00      B   
ATOM   2520 HE22 GLN   199      19.472  25.542 -16.507  1.00 10.00      B   
ATOM   2521  C   GLN   199      22.220  26.476 -11.100  1.00 10.00      B   
ATOM   2522  O   GLN   199      23.152  27.271 -11.232  1.00 10.00      B   
ATOM   2523  N   GLY   200      21.876  25.959  -9.929  1.00 10.00      B   
ATOM   2524  HN  GLY   200      21.123  25.326  -9.883  1.00 10.00      B   
ATOM   2525  CA  GLY   200      22.589  26.317  -8.720  1.00 10.00      B   
ATOM   2526  C   GLY   200      21.686  26.308  -7.505  1.00 10.00      B   
ATOM   2527  O   GLY   200      20.463  26.213  -7.636  1.00 10.00      B   
ATOM   2528  N   GLU   201      22.282  26.425  -6.328  1.00 10.00      B   
ATOM   2529  HN  GLU   201      23.258  26.530  -6.294  1.00 10.00      B   
ATOM   2530  CA  GLU   201      21.526  26.420  -5.081  1.00 10.00      B   
ATOM   2531  CB  GLU   201      22.478  26.418  -3.883  1.00 10.00      B   
ATOM   2532  CG  GLU   201      23.712  25.550  -4.050  1.00 10.00      B   
ATOM   2533  CD  GLU   201      24.551  25.507  -2.792  1.00 10.00      B   
ATOM   2534  OE1 GLU   201      25.117  26.556  -2.408  1.00 10.00      B   
ATOM   2535  OE2 GLU   201      24.645  24.423  -2.177  1.00 10.00      B   
ATOM   2536  C   GLU   201      20.628  27.647  -4.996  1.00 10.00      B   
ATOM   2537  O   GLU   201      19.407  27.539  -4.844  1.00 10.00      B   
ATOM   2538  N   ASP   202      21.249  28.812  -5.112  1.00 10.00      B   
ATOM   2539  HN  ASP   202      22.222  28.818  -5.242  1.00 10.00      B   
ATOM   2540  CA  ASP   202      20.541  30.085  -5.038  1.00 10.00      B   
ATOM   2541  CB  ASP   202      21.530  31.245  -5.113  1.00 10.00      B   
ATOM   2542  CG  ASP   202      22.649  31.110  -4.106  1.00 10.00      B   
ATOM   2543  OD1 ASP   202      22.509  31.638  -2.980  1.00 10.00      B   
ATOM   2544  OD2 ASP   202      23.672  30.462  -4.434  1.00 10.00      B   
ATOM   2545  C   ASP   202      19.501  30.213  -6.141  1.00 10.00      B   
ATOM   2546  O   ASP   202      18.409  30.737  -5.916  1.00 10.00      B   
ATOM   2547  N   ALA   203      19.844  29.727  -7.328  1.00 10.00      B   
ATOM   2548  HN  ALA   203      20.733  29.335  -7.440  1.00 10.00      B   
ATOM   2549  CA  ALA   203      18.938  29.776  -8.470  1.00 10.00      B   
ATOM   2550  CB  ALA   203      19.605  29.187  -9.703  1.00 10.00      B   
ATOM   2551  C   ALA   203      17.642  29.034  -8.158  1.00 10.00      B   
ATOM   2552  O   ALA   203      16.547  29.553  -8.381  1.00 10.00      B   
ATOM   2553  N   THR   204      17.780  27.828  -7.618  1.00 10.00      B   
ATOM   2554  HN  THR   204      18.683  27.482  -7.455  1.00 10.00      B   
ATOM   2555  CA  THR   204      16.632  27.001  -7.265  1.00 10.00      B   
ATOM   2556  CB  THR   204      17.084  25.640  -6.697  1.00 10.00      B   
ATOM   2557  OG1 THR   204      18.040  25.047  -7.583  1.00 10.00      B   
ATOM   2558  HG1 THR   204      18.917  25.420  -7.417  1.00 10.00      B   
ATOM   2559  CG2 THR   204      15.895  24.700  -6.549  1.00 10.00      B   
ATOM   2560  C   THR   204      15.738  27.703  -6.243  1.00 10.00      B   
ATOM   2561  O   THR   204      14.512  27.639  -6.331  1.00 10.00      B   
ATOM   2562  N   ARG   205      16.363  28.392  -5.295  1.00 10.00      B   
ATOM   2563  HN  ARG   205      17.343  28.426  -5.301  1.00 10.00      B   
ATOM   2564  CA  ARG   205      15.634  29.107  -4.249  1.00 10.00      B   
ATOM   2565  CB  ARG   205      16.615  29.788  -3.290  1.00 10.00      B   
ATOM   2566  CG  ARG   205      16.061  30.046  -1.896  1.00 10.00      B   
ATOM   2567  CD  ARG   205      16.870  31.108  -1.167  1.00 10.00      B   
ATOM   2568  NE  ARG   205      16.445  32.463  -1.529  1.00 10.00      B   
ATOM   2569  HE  ARG   205      15.533  32.728  -1.272  1.00 10.00      B   
ATOM   2570  CZ  ARG   205      17.208  33.342  -2.186  1.00 10.00      B   
ATOM   2571  NH1 ARG   205      18.438  33.015  -2.564  1.00 10.00      B   
ATOM   2572 HH11 ARG   205      18.820  32.068  -2.350  1.00 10.00      B   
ATOM   2573 HH12 ARG   205      19.034  33.703  -3.077  1.00 10.00      B   
ATOM   2574  NH2 ARG   205      16.736  34.553  -2.464  1.00 10.00      B   
ATOM   2575 HH21 ARG   205      15.771  34.822  -2.171  1.00 10.00      B   
ATOM   2576 HH22 ARG   205      17.331  35.244  -2.977  1.00 10.00      B   
ATOM   2577  C   ARG   205      14.703  30.149  -4.864  1.00 10.00      B   
ATOM   2578  O   ARG   205      13.553  30.299  -4.445  1.00 10.00      B   
ATOM   2579  N   VAL   206      15.210  30.859  -5.865  1.00 10.00      B   
ATOM   2580  HN  VAL   206      16.136  30.692  -6.150  1.00 10.00      B   
ATOM   2581  CA  VAL   206      14.434  31.882  -6.548  1.00 10.00      B   
ATOM   2582  CB  VAL   206      15.316  32.729  -7.494  1.00 10.00      B   
ATOM   2583  CG1 VAL   206      14.513  33.868  -8.105  1.00 10.00      B   
ATOM   2584  CG2 VAL   206      16.528  33.274  -6.752  1.00 10.00      B   
ATOM   2585  C   VAL   206      13.293  31.244  -7.341  1.00 10.00      B   
ATOM   2586  O   VAL   206      12.162  31.731  -7.321  1.00 10.00      B   
ATOM   2587  N   PHE   207      13.595  30.142  -8.019  1.00 10.00      B   
ATOM   2588  HN  PHE   207      14.514  29.796  -7.987  1.00 10.00      B   
ATOM   2589  CA  PHE   207      12.601  29.434  -8.813  1.00 10.00      B   
ATOM   2590  CB  PHE   207      13.237  28.255  -9.556  1.00 10.00      B   
ATOM   2591  CG  PHE   207      14.073  28.644 -10.744  1.00 10.00      B   
ATOM   2592  CD1 PHE   207      15.377  28.198 -10.864  1.00 10.00      B   
ATOM   2593  CD2 PHE   207      13.551  29.448 -11.743  1.00 10.00      B   
ATOM   2594  CE1 PHE   207      16.148  28.546 -11.957  1.00 10.00      B   
ATOM   2595  CE2 PHE   207      14.315  29.801 -12.839  1.00 10.00      B   
ATOM   2596  CZ  PHE   207      15.616  29.350 -12.947  1.00 10.00      B   
ATOM   2597  C   PHE   207      11.448  28.938  -7.945  1.00 10.00      B   
ATOM   2598  O   PHE   207      10.283  29.217  -8.229  1.00 10.00      B   
ATOM   2599  N   VAL   208      11.782  28.219  -6.879  1.00 10.00      B   
ATOM   2600  HN  VAL   208      12.735  28.046  -6.697  1.00 10.00      B   
ATOM   2601  CA  VAL   208      10.776  27.672  -5.973  1.00 10.00      B   
ATOM   2602  CB  VAL   208      11.404  26.792  -4.870  1.00 10.00      B   
ATOM   2603  CG1 VAL   208      10.330  26.219  -3.958  1.00 10.00      B   
ATOM   2604  CG2 VAL   208      12.216  25.666  -5.491  1.00 10.00      B   
ATOM   2605  C   VAL   208       9.914  28.769  -5.348  1.00 10.00      B   
ATOM   2606  O   VAL   208       8.694  28.626  -5.251  1.00 10.00      B   
ATOM   2607  N   SER   209      10.545  29.869  -4.954  1.00 10.00      B   
ATOM   2608  HN  SER   209      11.516  29.932  -5.077  1.00 10.00      B   
ATOM   2609  CA  SER   209       9.835  30.985  -4.337  1.00 10.00      B   
ATOM   2610  CB  SER   209      10.818  32.090  -3.941  1.00 10.00      B   
ATOM   2611  OG  SER   209      11.719  31.630  -2.941  1.00 10.00      B   
ATOM   2612  HG  SER   209      12.350  31.009  -3.340  1.00 10.00      B   
ATOM   2613  C   SER   209       8.723  31.534  -5.239  1.00 10.00      B   
ATOM   2614  O   SER   209       7.634  31.869  -4.765  1.00 10.00      B   
ATOM   2615  N   TYR   210       8.986  31.600  -6.536  1.00 10.00      B   
ATOM   2616  HN  TYR   210       9.859  31.300  -6.868  1.00 10.00      B   
ATOM   2617  CA  TYR   210       7.997  32.106  -7.478  1.00 10.00      B   
ATOM   2618  CB  TYR   210       8.667  32.627  -8.750  1.00 10.00      B   
ATOM   2619  CG  TYR   210       9.223  34.023  -8.611  1.00 10.00      B   
ATOM   2620  CD1 TYR   210      10.583  34.238  -8.432  1.00 10.00      B   
ATOM   2621  CD2 TYR   210       8.388  35.132  -8.659  1.00 10.00      B   
ATOM   2622  CE1 TYR   210      11.095  35.514  -8.303  1.00 10.00      B   
ATOM   2623  CE2 TYR   210       8.890  36.412  -8.533  1.00 10.00      B   
ATOM   2624  CZ  TYR   210      10.245  36.598  -8.355  1.00 10.00      B   
ATOM   2625  OH  TYR   210      10.752  37.872  -8.226  1.00 10.00      B   
ATOM   2626  HH  TYR   210      11.555  37.951  -8.759  1.00 10.00      B   
ATOM   2627  C   TYR   210       6.943  31.055  -7.811  1.00 10.00      B   
ATOM   2628  O   TYR   210       5.748  31.351  -7.838  1.00 10.00      B   
ATOM   2629  N   VAL   211       7.388  29.826  -8.047  1.00 10.00      B   
ATOM   2630  HN  VAL   211       8.353  29.648  -7.998  1.00 10.00      B   
ATOM   2631  CA  VAL   211       6.481  28.732  -8.382  1.00 10.00      B   
ATOM   2632  CB  VAL   211       7.251  27.438  -8.724  1.00 10.00      B   
ATOM   2633  CG1 VAL   211       6.295  26.269  -8.916  1.00 10.00      B   
ATOM   2634  CG2 VAL   211       8.095  27.641  -9.973  1.00 10.00      B   
ATOM   2635  C   VAL   211       5.485  28.469  -7.252  1.00 10.00      B   
ATOM   2636  O   VAL   211       4.289  28.294  -7.493  1.00 10.00      B   
ATOM   2637  N   SER   212       5.980  28.460  -6.020  1.00 10.00      B   
ATOM   2638  HN  SER   212       6.942  28.606  -5.887  1.00 10.00      B   
ATOM   2639  CA  SER   212       5.132  28.229  -4.862  1.00 10.00      B   
ATOM   2640  CB  SER   212       5.978  28.103  -3.598  1.00 10.00      B   
ATOM   2641  OG  SER   212       7.021  27.163  -3.788  1.00 10.00      B   
ATOM   2642  HG  SER   212       7.767  27.595  -4.224  1.00 10.00      B   
ATOM   2643  C   SER   212       4.109  29.349  -4.710  1.00 10.00      B   
ATOM   2644  O   SER   212       2.999  29.119  -4.239  1.00 10.00      B   
ATOM   2645  N   GLY   213       4.486  30.555  -5.124  1.00 10.00      B   
ATOM   2646  HN  GLY   213       5.382  30.676  -5.501  1.00 10.00      B   
ATOM   2647  CA  GLY   213       3.583  31.684  -5.032  1.00 10.00      B   
ATOM   2648  C   GLY   213       2.365  31.484  -5.905  1.00 10.00      B   
ATOM   2649  O   GLY   213       1.237  31.768  -5.495  1.00 10.00      B   
ATOM   2650  N   LEU   214       2.595  30.972  -7.108  1.00 10.00      B   
ATOM   2651  HN  LEU   214       3.519  30.763  -7.370  1.00 10.00      B   
ATOM   2652  CA  LEU   214       1.515  30.714  -8.049  1.00 10.00      B   
ATOM   2653  CB  LEU   214       2.068  30.392  -9.437  1.00 10.00      B   
ATOM   2654  CG  LEU   214       2.606  31.583 -10.230  1.00 10.00      B   
ATOM   2655  CD1 LEU   214       3.323  31.108 -11.481  1.00 10.00      B   
ATOM   2656  CD2 LEU   214       1.477  32.536 -10.590  1.00 10.00      B   
ATOM   2657  C   LEU   214       0.635  29.574  -7.554  1.00 10.00      B   
ATOM   2658  O   LEU   214      -0.537  29.474  -7.919  1.00 10.00      B   
ATOM   2659  N   LEU   215       1.208  28.719  -6.716  1.00 10.00      B   
ATOM   2660  HN  LEU   215       2.150  28.850  -6.467  1.00 10.00      B   
ATOM   2661  CA  LEU   215       0.478  27.594  -6.158  1.00 10.00      B   
ATOM   2662  CB  LEU   215       1.433  26.602  -5.495  1.00 10.00      B   
ATOM   2663  CG  LEU   215       0.777  25.421  -4.779  1.00 10.00      B   
ATOM   2664  CD1 LEU   215       0.144  24.469  -5.783  1.00 10.00      B   
ATOM   2665  CD2 LEU   215       1.784  24.697  -3.901  1.00 10.00      B   
ATOM   2666  C   LEU   215      -0.554  28.079  -5.149  1.00 10.00      B   
ATOM   2667  O   LEU   215      -1.733  27.736  -5.246  1.00 10.00      B   
ATOM   2668  N   THR   216      -0.113  28.892  -4.194  1.00 10.00      B   
ATOM   2669  HN  THR   216       0.839  29.139  -4.170  1.00 10.00      B   
ATOM   2670  CA  THR   216      -1.003  29.426  -3.174  1.00 10.00      B   
ATOM   2671  CB  THR   216      -0.222  30.258  -2.143  1.00 10.00      B   
ATOM   2672  OG1 THR   216       1.104  30.497  -2.631  1.00 10.00      B   
ATOM   2673  HG1 THR   216       1.533  31.156  -2.074  1.00 10.00      B   
ATOM   2674  CG2 THR   216      -0.145  29.530  -0.813  1.00 10.00      B   
ATOM   2675  C   THR   216      -2.085  30.294  -3.806  1.00 10.00      B   
ATOM   2676  O   THR   216      -3.210  30.359  -3.310  1.00 10.00      B   
ATOM   2677  N   LEU   217      -1.736  30.951  -4.906  1.00 10.00      B   
ATOM   2678  HN  LEU   217      -0.817  30.862  -5.239  1.00 10.00      B   
ATOM   2679  CA  LEU   217      -2.671  31.807  -5.620  1.00 10.00      B   
ATOM   2680  CB  LEU   217      -1.942  32.602  -6.706  1.00 10.00      B   
ATOM   2681  CG  LEU   217      -2.785  33.608  -7.492  1.00 10.00      B   
ATOM   2682  CD1 LEU   217      -3.221  34.760  -6.599  1.00 10.00      B   
ATOM   2683  CD2 LEU   217      -2.014  34.121  -8.699  1.00 10.00      B   
ATOM   2684  C   LEU   217      -3.784  30.970  -6.241  1.00 10.00      B   
ATOM   2685  O   LEU   217      -4.969  31.275  -6.085  1.00 10.00      B   
ATOM   2686  N   ALA   218      -3.395  29.903  -6.931  1.00 10.00      B   
ATOM   2687  HN  ALA   218      -2.436  29.711  -7.016  1.00 10.00      B   
ATOM   2688  CA  ALA   218      -4.354  29.014  -7.570  1.00 10.00      B   
ATOM   2689  CB  ALA   218      -3.636  27.993  -8.436  1.00 10.00      B   
ATOM   2690  C   ALA   218      -5.210  28.317  -6.520  1.00 10.00      B   
ATOM   2691  O   ALA   218      -6.431  28.228  -6.659  1.00 10.00      B   
ATOM   2692  N   LEU   219      -4.559  27.844  -5.460  1.00 10.00      B   
ATOM   2693  HN  LEU   219      -3.583  27.956  -5.408  1.00 10.00      B   
ATOM   2694  CA  LEU   219      -5.250  27.159  -4.375  1.00 10.00      B   
ATOM   2695  CB  LEU   219      -4.253  26.642  -3.335  1.00 10.00      B   
ATOM   2696  CG  LEU   219      -3.391  25.451  -3.755  1.00 10.00      B   
ATOM   2697  CD1 LEU   219      -2.305  25.196  -2.723  1.00 10.00      B   
ATOM   2698  CD2 LEU   219      -4.247  24.208  -3.949  1.00 10.00      B   
ATOM   2699  C   LEU   219      -6.269  28.075  -3.712  1.00 10.00      B   
ATOM   2700  O   LEU   219      -7.341  27.630  -3.305  1.00 10.00      B   
ATOM   2701  N   ALA   220      -5.932  29.357  -3.615  1.00 10.00      B   
ATOM   2702  HN  ALA   220      -5.059  29.651  -3.956  1.00 10.00      B   
ATOM   2703  CA  ALA   220      -6.824  30.339  -3.014  1.00 10.00      B   
ATOM   2704  CB  ALA   220      -6.155  31.702  -2.943  1.00 10.00      B   
ATOM   2705  C   ALA   220      -8.125  30.427  -3.801  1.00 10.00      B   
ATOM   2706  O   ALA   220      -9.209  30.308  -3.233  1.00 10.00      B   
ATOM   2707  N   VAL   221      -8.005  30.616  -5.114  1.00 10.00      B   
ATOM   2708  HN  VAL   221      -7.107  30.693  -5.506  1.00 10.00      B   
ATOM   2709  CA  VAL   221      -9.172  30.712  -5.987  1.00 10.00      B   
ATOM   2710  CB  VAL   221      -8.764  30.937  -7.462  1.00 10.00      B   
ATOM   2711  CG1 VAL   221      -9.993  31.096  -8.349  1.00 10.00      B   
ATOM   2712  CG2 VAL   221      -7.849  32.145  -7.591  1.00 10.00      B   
ATOM   2713  C   VAL   221     -10.016  29.445  -5.885  1.00 10.00      B   
ATOM   2714  O   VAL   221     -11.239  29.508  -5.751  1.00 10.00      B   
ATOM   2715  N   VAL   222      -9.347  28.298  -5.923  1.00 10.00      B   
ATOM   2716  HN  VAL   222      -8.368  28.319  -6.019  1.00 10.00      B   
ATOM   2717  CA  VAL   222     -10.021  27.008  -5.832  1.00 10.00      B   
ATOM   2718  CB  VAL   222      -9.028  25.835  -6.018  1.00 10.00      B   
ATOM   2719  CG1 VAL   222      -9.706  24.494  -5.781  1.00 10.00      B   
ATOM   2720  CG2 VAL   222      -8.417  25.874  -7.410  1.00 10.00      B   
ATOM   2721  C   VAL   222     -10.756  26.870  -4.498  1.00 10.00      B   
ATOM   2722  O   VAL   222     -11.901  26.420  -4.453  1.00 10.00      B   
ATOM   2723  N   THR   223     -10.102  27.284  -3.419  1.00 10.00      B   
ATOM   2724  HN  THR   223      -9.196  27.651  -3.519  1.00 10.00      B   
ATOM   2725  CA  THR   223     -10.694  27.208  -2.090  1.00 10.00      B   
ATOM   2726  CB  THR   223      -9.657  27.540  -0.997  1.00 10.00      B   
ATOM   2727  OG1 THR   223      -8.538  26.652  -1.122  1.00 10.00      B   
ATOM   2728  HG1 THR   223      -8.013  26.906  -1.892  1.00 10.00      B   
ATOM   2729  CG2 THR   223     -10.264  27.386   0.391  1.00 10.00      B   
ATOM   2730  C   THR   223     -11.901  28.139  -1.965  1.00 10.00      B   
ATOM   2731  O   THR   223     -12.963  27.729  -1.493  1.00 10.00      B   
ATOM   2732  N   VAL   224     -11.740  29.381  -2.409  1.00 10.00      B   
ATOM   2733  HN  VAL   224     -10.874  29.645  -2.797  1.00 10.00      B   
ATOM   2734  CA  VAL   224     -12.817  30.363  -2.339  1.00 10.00      B   
ATOM   2735  CB  VAL   224     -12.353  31.767  -2.778  1.00 10.00      B   
ATOM   2736  CG1 VAL   224     -13.515  32.751  -2.764  1.00 10.00      B   
ATOM   2737  CG2 VAL   224     -11.238  32.262  -1.871  1.00 10.00      B   
ATOM   2738  C   VAL   224     -14.016  29.924  -3.174  1.00 10.00      B   
ATOM   2739  O   VAL   224     -15.150  29.949  -2.699  1.00 10.00      B   
ATOM   2740  N   ALA   225     -13.758  29.500  -4.408  1.00 10.00      B   
ATOM   2741  HN  ALA   225     -12.826  29.486  -4.725  1.00 10.00      B   
ATOM   2742  CA  ALA   225     -14.819  29.053  -5.303  1.00 10.00      B   
ATOM   2743  CB  ALA   225     -14.275  28.808  -6.702  1.00 10.00      B   
ATOM   2744  C   ALA   225     -15.500  27.799  -4.763  1.00 10.00      B   
ATOM   2745  O   ALA   225     -16.720  27.657  -4.854  1.00 10.00      B   
ATOM   2746  N   GLY   226     -14.706  26.898  -4.192  1.00 10.00      B   
ATOM   2747  HN  GLY   226     -13.740  27.066  -4.151  1.00 10.00      B   
ATOM   2748  CA  GLY   226     -15.247  25.674  -3.640  1.00 10.00      B   
ATOM   2749  C   GLY   226     -16.122  25.931  -2.433  1.00 10.00      B   
ATOM   2750  O   GLY   226     -17.227  25.406  -2.341  1.00 10.00      B   
ATOM   2751  N   MET   227     -15.627  26.749  -1.513  1.00 10.00      B   
ATOM   2752  HN  MET   227     -14.734  27.138  -1.652  1.00 10.00      B   
ATOM   2753  CA  MET   227     -16.365  27.083  -0.300  1.00 10.00      B   
ATOM   2754  CB  MET   227     -15.464  27.856   0.671  1.00 10.00      B   
ATOM   2755  CG  MET   227     -16.185  28.447   1.872  1.00 10.00      B   
ATOM   2756  SD  MET   227     -15.084  29.376   2.956  1.00 10.00      B   
ATOM   2757  CE  MET   227     -16.274  30.155   4.046  1.00 10.00      B   
ATOM   2758  C   MET   227     -17.619  27.893  -0.626  1.00 10.00      B   
ATOM   2759  O   MET   227     -18.668  27.713  -0.006  1.00 10.00      B   
ATOM   2760  N   LEU   228     -17.503  28.771  -1.613  1.00 10.00      B   
ATOM   2761  HN  LEU   228     -16.642  28.852  -2.080  1.00 10.00      B   
ATOM   2762  CA  LEU   228     -18.614  29.620  -2.026  1.00 10.00      B   
ATOM   2763  CB  LEU   228     -18.122  30.686  -3.006  1.00 10.00      B   
ATOM   2764  CG  LEU   228     -19.103  31.805  -3.356  1.00 10.00      B   
ATOM   2765  CD1 LEU   228     -19.337  32.712  -2.157  1.00 10.00      B   
ATOM   2766  CD2 LEU   228     -18.585  32.601  -4.543  1.00 10.00      B   
ATOM   2767  C   LEU   228     -19.733  28.801  -2.662  1.00 10.00      B   
ATOM   2768  O   LEU   228     -20.911  29.036  -2.398  1.00 10.00      B   
ATOM   2769  N   ALA   229     -19.357  27.834  -3.486  1.00 10.00      B   
ATOM   2770  HN  ALA   229     -18.400  27.682  -3.642  1.00 10.00      B   
ATOM   2771  CA  ALA   229     -20.328  26.988  -4.165  1.00 10.00      B   
ATOM   2772  CB  ALA   229     -20.011  26.907  -5.650  1.00 10.00      B   
ATOM   2773  C   ALA   229     -20.377  25.595  -3.548  1.00 10.00      B   
ATOM   2774  O   ALA   229     -20.647  24.610  -4.236  1.00 10.00      B   
ATOM   2775  N   ALA   230     -20.135  25.529  -2.243  1.00 10.00      B   
ATOM   2776  HN  ALA   230     -19.938  26.354  -1.755  1.00 10.00      B   
ATOM   2777  CA  ALA   230     -20.145  24.260  -1.516  1.00 10.00      B   
ATOM   2778  CB  ALA   230     -19.839  24.460  -0.037  1.00 10.00      B   
ATOM   2779  C   ALA   230     -21.444  23.468  -1.727  1.00 10.00      B   
ATOM   2780  O   ALA   230     -21.393  22.300  -2.124  1.00 10.00      B   
ATOM   2781  N   PRO   231     -22.630  24.082  -1.485  1.00 10.00      B   
ATOM   2782  CA  PRO   231     -23.918  23.395  -1.674  1.00 10.00      B   
ATOM   2783  CB  PRO   231     -24.956  24.472  -1.338  1.00 10.00      B   
ATOM   2784  CG  PRO   231     -24.225  25.432  -0.466  1.00 10.00      B   
ATOM   2785  CD  PRO   231     -22.823  25.463  -0.997  1.00 10.00      B   
ATOM   2786  C   PRO   231     -24.106  22.915  -3.113  1.00 10.00      B   
ATOM   2787  O   PRO   231     -24.774  21.913  -3.363  1.00 10.00      B   
ATOM   2788  N   TRP   232     -23.499  23.627  -4.053  1.00 10.00      B   
ATOM   2789  HN  TRP   232     -22.969  24.409  -3.791  1.00 10.00      B   
ATOM   2790  CA  TRP   232     -23.597  23.272  -5.459  1.00 10.00      B   
ATOM   2791  CB  TRP   232     -23.183  24.452  -6.346  1.00 10.00      B   
ATOM   2792  CG  TRP   232     -23.358  24.194  -7.812  1.00 10.00      B   
ATOM   2793  CD1 TRP   232     -24.517  24.276  -8.523  1.00 10.00      B   
ATOM   2794  CD2 TRP   232     -22.341  23.811  -8.748  1.00 10.00      B   
ATOM   2795  NE1 TRP   232     -24.289  23.959  -9.838  1.00 10.00      B   
ATOM   2796  HE1 TRP   232     -24.972  23.943 -10.546  1.00 10.00      B   
ATOM   2797  CE2 TRP   232     -22.960  23.674 -10.004  1.00 10.00      B   
ATOM   2798  CE3 TRP   232     -20.968  23.571  -8.643  1.00 10.00      B   
ATOM   2799  CZ2 TRP   232     -22.255  23.309 -11.149  1.00 10.00      B   
ATOM   2800  CZ3 TRP   232     -20.269  23.210  -9.779  1.00 10.00      B   
ATOM   2801  CH2 TRP   232     -20.912  23.082 -11.016  1.00 10.00      B   
ATOM   2802  C   TRP   232     -22.736  22.052  -5.770  1.00 10.00      B   
ATOM   2803  O   TRP   232     -23.195  21.107  -6.410  1.00 10.00      B   
ATOM   2804  N   VAL   233     -21.495  22.070  -5.298  1.00 10.00      B   
ATOM   2805  HN  VAL   233     -21.192  22.848  -4.775  1.00 10.00      B   
ATOM   2806  CA  VAL   233     -20.566  20.969  -5.537  1.00 10.00      B   
ATOM   2807  CB  VAL   233     -19.151  21.281  -5.001  1.00 10.00      B   
ATOM   2808  CG1 VAL   233     -18.192  20.144  -5.324  1.00 10.00      B   
ATOM   2809  CG2 VAL   233     -18.636  22.588  -5.585  1.00 10.00      B   
ATOM   2810  C   VAL   233     -21.073  19.662  -4.926  1.00 10.00      B   
ATOM   2811  O   VAL   233     -20.998  18.601  -5.554  1.00 10.00      B   
ATOM   2812  N   ILE   234     -21.604  19.741  -3.711  1.00 10.00      B   
ATOM   2813  HN  ILE   234     -21.652  20.616  -3.261  1.00 10.00      B   
ATOM   2814  CA  ILE   234     -22.112  18.554  -3.027  1.00 10.00      B   
ATOM   2815  CB  ILE   234     -22.333  18.794  -1.515  1.00 10.00      B   
ATOM   2816  CG1 ILE   234     -22.455  17.465  -0.768  1.00 10.00      B   
ATOM   2817  CG2 ILE   234     -23.548  19.673  -1.255  1.00 10.00      B   
ATOM   2818  CD1 ILE   234     -21.182  16.646  -0.764  1.00 10.00      B   
ATOM   2819  C   ILE   234     -23.392  18.030  -3.684  1.00 10.00      B   
ATOM   2820  O   ILE   234     -23.708  16.844  -3.597  1.00 10.00      B   
ATOM   2821  N   MET   235     -24.110  18.917  -4.365  1.00 10.00      B   
ATOM   2822  HN  MET   235     -23.800  19.846  -4.410  1.00 10.00      B   
ATOM   2823  CA  MET   235     -25.349  18.550  -5.044  1.00 10.00      B   
ATOM   2824  CB  MET   235     -26.140  19.811  -5.403  1.00 10.00      B   
ATOM   2825  CG  MET   235     -27.437  19.551  -6.156  1.00 10.00      B   
ATOM   2826  SD  MET   235     -28.269  21.070  -6.657  1.00 10.00      B   
ATOM   2827  CE  MET   235     -27.018  21.815  -7.703  1.00 10.00      B   
ATOM   2828  C   MET   235     -25.053  17.739  -6.304  1.00 10.00      B   
ATOM   2829  O   MET   235     -25.889  16.966  -6.775  1.00 10.00      B   
ATOM   2830  N   VAL   236     -23.861  17.929  -6.849  1.00 10.00      B   
ATOM   2831  HN  VAL   236     -23.245  18.571  -6.436  1.00 10.00      B   
ATOM   2832  CA  VAL   236     -23.449  17.217  -8.052  1.00 10.00      B   
ATOM   2833  CB  VAL   236     -22.490  18.073  -8.914  1.00 10.00      B   
ATOM   2834  CG1 VAL   236     -22.123  17.354 -10.204  1.00 10.00      B   
ATOM   2835  CG2 VAL   236     -23.107  19.429  -9.221  1.00 10.00      B   
ATOM   2836  C   VAL   236     -22.774  15.893  -7.697  1.00 10.00      B   
ATOM   2837  O   VAL   236     -22.899  14.905  -8.421  1.00 10.00      B   
ATOM   2838  N   THR   237     -22.082  15.869  -6.565  1.00 10.00      B   
ATOM   2839  HN  THR   237     -22.053  16.672  -6.005  1.00 10.00      B   
ATOM   2840  CA  THR   237     -21.373  14.675  -6.126  1.00 10.00      B   
ATOM   2841  CB  THR   237     -20.161  15.032  -5.247  1.00 10.00      B   
ATOM   2842  OG1 THR   237     -20.463  16.192  -4.460  1.00 10.00      B   
ATOM   2843  HG1 THR   237     -20.401  16.982  -5.011  1.00 10.00      B   
ATOM   2844  CG2 THR   237     -18.945  15.319  -6.113  1.00 10.00      B   
ATOM   2845  C   THR   237     -22.284  13.699  -5.384  1.00 10.00      B   
ATOM   2846  O   THR   237     -22.194  12.485  -5.575  1.00 10.00      B   
ATOM   2847  N   ALA   238     -23.158  14.227  -4.538  1.00 10.00      B   
ATOM   2848  HN  ALA   238     -23.188  15.204  -4.418  1.00 10.00      B   
ATOM   2849  CA  ALA   238     -24.073  13.387  -3.775  1.00 10.00      B   
ATOM   2850  CB  ALA   238     -23.577  13.221  -2.348  1.00 10.00      B   
ATOM   2851  C   ALA   238     -25.492  13.949  -3.796  1.00 10.00      B   
ATOM   2852  O   ALA   238     -25.960  14.525  -2.813  1.00 10.00      B   
ATOM   2853  N   PRO   239     -26.205  13.776  -4.919  1.00 10.00      B   
ATOM   2854  CA  PRO   239     -27.574  14.275  -5.067  1.00 10.00      B   
ATOM   2855  CB  PRO   239     -27.786  14.246  -6.581  1.00 10.00      B   
ATOM   2856  CG  PRO   239     -26.922  13.127  -7.056  1.00 10.00      B   
ATOM   2857  CD  PRO   239     -25.731  13.089  -6.138  1.00 10.00      B   
ATOM   2858  C   PRO   239     -28.599  13.377  -4.376  1.00 10.00      B   
ATOM   2859  O   PRO   239     -29.777  13.723  -4.280  1.00 10.00      B   
ATOM   2860  N   GLY   240     -28.142  12.230  -3.888  1.00 10.00      B   
ATOM   2861  HN  GLY   240     -27.191  12.012  -3.989  1.00 10.00      B   
ATOM   2862  CA  GLY   240     -29.031  11.299  -3.221  1.00 10.00      B   
ATOM   2863  C   GLY   240     -29.280  11.658  -1.770  1.00 10.00      B   
ATOM   2864  O   GLY   240     -30.097  11.032  -1.101  1.00 10.00      B   
ATOM   2865  N   PHE   241     -28.587  12.675  -1.280  1.00 10.00      B   
ATOM   2866  HN  PHE   241     -27.959  13.152  -1.860  1.00 10.00      B   
ATOM   2867  CA  PHE   241     -28.744  13.101   0.106  1.00 10.00      B   
ATOM   2868  CB  PHE   241     -27.568  13.982   0.538  1.00 10.00      B   
ATOM   2869  CG  PHE   241     -26.308  13.221   0.844  1.00 10.00      B   
ATOM   2870  CD1 PHE   241     -25.104  13.885   1.001  1.00 10.00      B   
ATOM   2871  CD2 PHE   241     -26.327  11.843   0.983  1.00 10.00      B   
ATOM   2872  CE1 PHE   241     -23.944  13.192   1.289  1.00 10.00      B   
ATOM   2873  CE2 PHE   241     -25.171  11.144   1.270  1.00 10.00      B   
ATOM   2874  CZ  PHE   241     -23.976  11.819   1.424  1.00 10.00      B   
ATOM   2875  C   PHE   241     -30.062  13.836   0.322  1.00 10.00      B   
ATOM   2876  O   PHE   241     -30.477  14.069   1.459  1.00 10.00      B   
ATOM   2877  N   ALA   242     -30.726  14.176  -0.775  1.00 10.00      B   
ATOM   2878  HN  ALA   242     -30.353  13.936  -1.648  1.00 10.00      B   
ATOM   2879  CA  ALA   242     -31.991  14.894  -0.723  1.00 10.00      B   
ATOM   2880  CB  ALA   242     -32.383  15.374  -2.111  1.00 10.00      B   
ATOM   2881  C   ALA   242     -33.100  14.043  -0.114  1.00 10.00      B   
ATOM   2882  O   ALA   242     -34.069  14.571   0.433  1.00 10.00      B   
ATOM   2883  N   ASP   243     -32.949  12.727  -0.200  1.00 10.00      B   
ATOM   2884  HN  ASP   243     -32.158  12.365  -0.658  1.00 10.00      B   
ATOM   2885  CA  ASP   243     -33.941  11.803   0.348  1.00 10.00      B   
ATOM   2886  CB  ASP   243     -33.816  10.419  -0.294  1.00 10.00      B   
ATOM   2887  CG  ASP   243     -34.905  10.149  -1.313  1.00 10.00      B   
ATOM   2888  OD1 ASP   243     -35.953   9.577  -0.937  1.00 10.00      B   
ATOM   2889  OD2 ASP   243     -34.723  10.507  -2.497  1.00 10.00      B   
ATOM   2890  C   ASP   243     -33.825  11.700   1.866  1.00 10.00      B   
ATOM   2891  O   ASP   243     -34.627  11.033   2.521  1.00 10.00      B   
ATOM   2892  N   THR   244     -32.822  12.366   2.419  1.00 10.00      B   
ATOM   2893  HN  THR   244     -32.213  12.874   1.842  1.00 10.00      B   
ATOM   2894  CA  THR   244     -32.601  12.365   3.855  1.00 10.00      B   
ATOM   2895  CB  THR   244     -31.289  11.641   4.220  1.00 10.00      B   
ATOM   2896  OG1 THR   244     -30.267  11.965   3.261  1.00 10.00      B   
ATOM   2897  HG1 THR   244     -30.482  12.808   2.836  1.00 10.00      B   
ATOM   2898  CG2 THR   244     -31.503  10.136   4.225  1.00 10.00      B   
ATOM   2899  C   THR   244     -32.580  13.796   4.388  1.00 10.00      B   
ATOM   2900  O   THR   244     -31.769  14.613   3.956  1.00 10.00      B   
ATOM   2901  N   ALA   245     -33.479  14.091   5.318  1.00 10.00      B   
ATOM   2902  HN  ALA   245     -34.086  13.385   5.633  1.00 10.00      B   
ATOM   2903  CA  ALA   245     -33.587  15.426   5.896  1.00 10.00      B   
ATOM   2904  CB  ALA   245     -34.854  15.538   6.728  1.00 10.00      B   
ATOM   2905  C   ALA   245     -32.366  15.797   6.737  1.00 10.00      B   
ATOM   2906  O   ALA   245     -31.817  14.956   7.454  1.00 10.00      B   
ATOM   2907  N   ASP   246     -31.941  17.060   6.607  1.00 10.00      B   
ATOM   2908  HN  ASP   246     -32.411  17.644   5.972  1.00 10.00      B   
ATOM   2909  CA  ASP   246     -30.797  17.616   7.351  1.00 10.00      B   
ATOM   2910  CB  ASP   246     -30.892  17.362   8.865  1.00 10.00      B   
ATOM   2911  CG  ASP   246     -31.554  18.499   9.621  1.00 10.00      B   
ATOM   2912  OD1 ASP   246     -30.849  19.449  10.020  1.00 10.00      B   
ATOM   2913  OD2 ASP   246     -32.787  18.446   9.828  1.00 10.00      B   
ATOM   2914  C   ASP   246     -29.443  17.173   6.798  1.00 10.00      B   
ATOM   2915  O   ASP   246     -28.405  17.720   7.168  1.00 10.00      B   
ATOM   2916  N   LYS   247     -29.460  16.205   5.892  1.00 10.00      B   
ATOM   2917  HN  LYS   247     -30.320  15.825   5.618  1.00 10.00      B   
ATOM   2918  CA  LYS   247     -28.232  15.691   5.295  1.00 10.00      B   
ATOM   2919  CB  LYS   247     -28.552  14.514   4.371  1.00 10.00      B   
ATOM   2920  CG  LYS   247     -27.393  13.562   4.119  1.00 10.00      B   
ATOM   2921  CD  LYS   247     -27.189  12.602   5.282  1.00 10.00      B   
ATOM   2922  CE  LYS   247     -26.796  11.216   4.790  1.00 10.00      B   
ATOM   2923  NZ  LYS   247     -27.962  10.460   4.252  1.00 10.00      B   
ATOM   2924  HZ1 LYS   247     -27.638   9.601   3.758  1.00 10.00      B   
ATOM   2925  HZ2 LYS   247     -28.501  11.049   3.583  1.00 10.00      B   
ATOM   2926  HZ3 LYS   247     -28.595  10.180   5.028  1.00 10.00      B   
ATOM   2927  C   LYS   247     -27.502  16.788   4.520  1.00 10.00      B   
ATOM   2928  O   LYS   247     -26.279  16.924   4.618  1.00 10.00      B   
ATOM   2929  N   PHE   248     -28.266  17.575   3.766  1.00 10.00      B   
ATOM   2930  HN  PHE   248     -29.234  17.415   3.744  1.00 10.00      B   
ATOM   2931  CA  PHE   248     -27.716  18.665   2.962  1.00 10.00      B   
ATOM   2932  CB  PHE   248     -28.801  19.236   2.042  1.00 10.00      B   
ATOM   2933  CG  PHE   248     -28.293  20.172   0.980  1.00 10.00      B   
ATOM   2934  CD1 PHE   248     -27.618  19.684  -0.128  1.00 10.00      B   
ATOM   2935  CD2 PHE   248     -28.495  21.539   1.087  1.00 10.00      B   
ATOM   2936  CE1 PHE   248     -27.154  20.540  -1.108  1.00 10.00      B   
ATOM   2937  CE2 PHE   248     -28.034  22.401   0.112  1.00 10.00      B   
ATOM   2938  CZ  PHE   248     -27.362  21.900  -0.987  1.00 10.00      B   
ATOM   2939  C   PHE   248     -27.155  19.769   3.850  1.00 10.00      B   
ATOM   2940  O   PHE   248     -26.126  20.370   3.537  1.00 10.00      B   
ATOM   2941  N   ALA   249     -27.830  20.019   4.968  1.00 10.00      B   
ATOM   2942  HN  ALA   249     -28.629  19.491   5.168  1.00 10.00      B   
ATOM   2943  CA  ALA   249     -27.410  21.051   5.907  1.00 10.00      B   
ATOM   2944  CB  ALA   249     -28.465  21.249   6.986  1.00 10.00      B   
ATOM   2945  C   ALA   249     -26.061  20.709   6.530  1.00 10.00      B   
ATOM   2946  O   ALA   249     -25.237  21.588   6.771  1.00 10.00      B   
ATOM   2947  N   LEU   250     -25.841  19.427   6.780  1.00 10.00      B   
ATOM   2948  HN  LEU   250     -26.540  18.771   6.570  1.00 10.00      B   
ATOM   2949  CA  LEU   250     -24.592  18.974   7.373  1.00 10.00      B   
ATOM   2950  CB  LEU   250     -24.737  17.548   7.915  1.00 10.00      B   
ATOM   2951  CG  LEU   250     -25.742  17.352   9.050  1.00 10.00      B   
ATOM   2952  CD1 LEU   250     -25.864  15.876   9.399  1.00 10.00      B   
ATOM   2953  CD2 LEU   250     -25.334  18.162  10.271  1.00 10.00      B   
ATOM   2954  C   LEU   250     -23.451  19.034   6.367  1.00 10.00      B   
ATOM   2955  O   LEU   250     -22.386  19.575   6.657  1.00 10.00      B   
ATOM   2956  N   THR   251     -23.693  18.503   5.174  1.00 10.00      B   
ATOM   2957  HN  THR   251     -24.582  18.130   4.988  1.00 10.00      B   
ATOM   2958  CA  THR   251     -22.673  18.467   4.132  1.00 10.00      B   
ATOM   2959  CB  THR   251     -23.131  17.665   2.897  1.00 10.00      B   
ATOM   2960  OG1 THR   251     -24.555  17.759   2.754  1.00 10.00      B   
ATOM   2961  HG1 THR   251     -24.986  17.224   3.436  1.00 10.00      B   
ATOM   2962  CG2 THR   251     -22.736  16.204   3.039  1.00 10.00      B   
ATOM   2963  C   THR   251     -22.196  19.856   3.707  1.00 10.00      B   
ATOM   2964  O   THR   251     -21.004  20.057   3.473  1.00 10.00      B   
ATOM   2965  N   SER   252     -23.117  20.810   3.617  1.00 10.00      B   
ATOM   2966  HN  SER   252     -24.052  20.600   3.830  1.00 10.00      B   
ATOM   2967  CA  SER   252     -22.768  22.165   3.208  1.00 10.00      B   
ATOM   2968  CB  SER   252     -24.028  23.007   2.993  1.00 10.00      B   
ATOM   2969  OG  SER   252     -24.965  22.798   4.034  1.00 10.00      B   
ATOM   2970  HG  SER   252     -25.631  22.161   3.742  1.00 10.00      B   
ATOM   2971  C   SER   252     -21.829  22.837   4.209  1.00 10.00      B   
ATOM   2972  O   SER   252     -20.831  23.447   3.823  1.00 10.00      B   
ATOM   2973  N   GLN   253     -22.144  22.705   5.493  1.00 10.00      B   
ATOM   2974  HN  GLN   253     -22.946  22.193   5.738  1.00 10.00      B   
ATOM   2975  CA  GLN   253     -21.331  23.306   6.545  1.00 10.00      B   
ATOM   2976  CB  GLN   253     -22.077  23.311   7.882  1.00 10.00      B   
ATOM   2977  CG  GLN   253     -23.323  24.182   7.896  1.00 10.00      B   
ATOM   2978  CD  GLN   253     -23.816  24.488   9.299  1.00 10.00      B   
ATOM   2979  OE1 GLN   253     -23.630  23.702  10.230  1.00 10.00      B   
ATOM   2980  NE2 GLN   253     -24.449  25.639   9.460  1.00 10.00      B   
ATOM   2981 HE21 GLN   253     -24.561  26.218   8.676  1.00 10.00      B   
ATOM   2982 HE22 GLN   253     -24.780  25.867  10.352  1.00 10.00      B   
ATOM   2983  C   GLN   253     -19.989  22.597   6.694  1.00 10.00      B   
ATOM   2984  O   GLN   253     -18.949  23.243   6.819  1.00 10.00      B   
ATOM   2985  N   LEU   254     -20.017  21.271   6.667  1.00 10.00      B   
ATOM   2986  HN  LEU   254     -20.880  20.812   6.556  1.00 10.00      B   
ATOM   2987  CA  LEU   254     -18.804  20.474   6.806  1.00 10.00      B   
ATOM   2988  CB  LEU   254     -19.137  18.981   6.857  1.00 10.00      B   
ATOM   2989  CG  LEU   254     -19.855  18.491   8.116  1.00 10.00      B   
ATOM   2990  CD1 LEU   254     -20.278  17.038   7.957  1.00 10.00      B   
ATOM   2991  CD2 LEU   254     -18.970  18.659   9.342  1.00 10.00      B   
ATOM   2992  C   LEU   254     -17.807  20.755   5.684  1.00 10.00      B   
ATOM   2993  O   LEU   254     -16.603  20.849   5.928  1.00 10.00      B   
ATOM   2994  N   LEU   255     -18.312  20.895   4.461  1.00 10.00      B   
ATOM   2995  HN  LEU   255     -19.282  20.814   4.332  1.00 10.00      B   
ATOM   2996  CA  LEU   255     -17.464  21.158   3.301  1.00 10.00      B   
ATOM   2997  CB  LEU   255     -18.302  21.216   2.024  1.00 10.00      B   
ATOM   2998  CG  LEU   255     -18.511  19.892   1.292  1.00 10.00      B   
ATOM   2999  CD1 LEU   255     -19.377  20.101   0.062  1.00 10.00      B   
ATOM   3000  CD2 LEU   255     -17.173  19.280   0.908  1.00 10.00      B   
ATOM   3001  C   LEU   255     -16.668  22.449   3.454  1.00 10.00      B   
ATOM   3002  O   LEU   255     -15.481  22.502   3.122  1.00 10.00      B   
ATOM   3003  N   LYS   256     -17.317  23.479   3.985  1.00 10.00      B   
ATOM   3004  HN  LYS   256     -18.249  23.359   4.265  1.00 10.00      B   
ATOM   3005  CA  LYS   256     -16.681  24.781   4.171  1.00 10.00      B   
ATOM   3006  CB  LYS   256     -17.705  25.827   4.616  1.00 10.00      B   
ATOM   3007  CG  LYS   256     -18.766  26.129   3.569  1.00 10.00      B   
ATOM   3008  CD  LYS   256     -19.783  27.134   4.081  1.00 10.00      B   
ATOM   3009  CE  LYS   256     -20.785  27.500   2.998  1.00 10.00      B   
ATOM   3010  NZ  LYS   256     -21.797  28.475   3.482  1.00 10.00      B   
ATOM   3011  HZ1 LYS   256     -22.449  28.726   2.713  1.00 10.00      B   
ATOM   3012  HZ2 LYS   256     -21.331  29.341   3.816  1.00 10.00      B   
ATOM   3013  HZ3 LYS   256     -22.347  28.067   4.265  1.00 10.00      B   
ATOM   3014  C   LYS   256     -15.518  24.718   5.160  1.00 10.00      B   
ATOM   3015  O   LYS   256     -14.697  25.634   5.227  1.00 10.00      B   
ATOM   3016  N   ILE   257     -15.448  23.632   5.917  1.00 10.00      B   
ATOM   3017  HN  ILE   257     -16.134  22.935   5.819  1.00 10.00      B   
ATOM   3018  CA  ILE   257     -14.385  23.454   6.895  1.00 10.00      B   
ATOM   3019  CB  ILE   257     -14.908  22.811   8.201  1.00 10.00      B   
ATOM   3020  CG1 ILE   257     -16.210  23.491   8.643  1.00 10.00      B   
ATOM   3021  CG2 ILE   257     -13.860  22.910   9.304  1.00 10.00      B   
ATOM   3022  CD1 ILE   257     -16.873  22.841   9.840  1.00 10.00      B   
ATOM   3023  C   ILE   257     -13.226  22.625   6.325  1.00 10.00      B   
ATOM   3024  O   ILE   257     -12.060  22.876   6.643  1.00 10.00      B   
ATOM   3025  N   THR   258     -13.540  21.658   5.465  1.00 10.00      B   
ATOM   3026  HN  THR   258     -14.482  21.508   5.226  1.00 10.00      B   
ATOM   3027  CA  THR   258     -12.514  20.800   4.876  1.00 10.00      B   
ATOM   3028  CB  THR   258     -13.057  19.398   4.543  1.00 10.00      B   
ATOM   3029  OG1 THR   258     -14.478  19.459   4.356  1.00 10.00      B   
ATOM   3030  HG1 THR   258     -14.741  18.805   3.696  1.00 10.00      B   
ATOM   3031  CG2 THR   258     -12.732  18.420   5.660  1.00 10.00      B   
ATOM   3032  C   THR   258     -11.870  21.410   3.630  1.00 10.00      B   
ATOM   3033  O   THR   258     -10.731  21.086   3.300  1.00 10.00      B   
ATOM   3034  N   PHE   259     -12.595  22.290   2.942  1.00 10.00      B   
ATOM   3035  HN  PHE   259     -13.507  22.503   3.249  1.00 10.00      B   
ATOM   3036  CA  PHE   259     -12.079  22.932   1.728  1.00 10.00      B   
ATOM   3037  CB  PHE   259     -13.105  23.876   1.086  1.00 10.00      B   
ATOM   3038  CG  PHE   259     -14.038  23.193   0.124  1.00 10.00      B   
ATOM   3039  CD1 PHE   259     -15.402  23.428   0.174  1.00 10.00      B   
ATOM   3040  CD2 PHE   259     -13.551  22.311  -0.827  1.00 10.00      B   
ATOM   3041  CE1 PHE   259     -16.263  22.798  -0.705  1.00 10.00      B   
ATOM   3042  CE2 PHE   259     -14.405  21.677  -1.711  1.00 10.00      B   
ATOM   3043  CZ  PHE   259     -15.764  21.921  -1.649  1.00 10.00      B   
ATOM   3044  C   PHE   259     -10.713  23.621   1.909  1.00 10.00      B   
ATOM   3045  O   PHE   259      -9.794  23.367   1.128  1.00 10.00      B   
ATOM   3046  N   PRO   260     -10.546  24.495   2.931  1.00 10.00      B   
ATOM   3047  CA  PRO   260      -9.272  25.197   3.170  1.00 10.00      B   
ATOM   3048  CB  PRO   260      -9.558  26.075   4.394  1.00 10.00      B   
ATOM   3049  CG  PRO   260     -11.040  26.200   4.434  1.00 10.00      B   
ATOM   3050  CD  PRO   260     -11.573  24.900   3.910  1.00 10.00      B   
ATOM   3051  C   PRO   260      -8.102  24.255   3.467  1.00 10.00      B   
ATOM   3052  O   PRO   260      -6.938  24.648   3.362  1.00 10.00      B   
ATOM   3053  N   TYR   261      -8.413  23.014   3.830  1.00 10.00      B   
ATOM   3054  HN  TYR   261      -9.358  22.752   3.878  1.00 10.00      B   
ATOM   3055  CA  TYR   261      -7.386  22.024   4.147  1.00 10.00      B   
ATOM   3056  CB  TYR   261      -8.025  20.745   4.705  1.00 10.00      B   
ATOM   3057  CG  TYR   261      -7.156  19.503   4.639  1.00 10.00      B   
ATOM   3058  CD1 TYR   261      -6.100  19.313   5.524  1.00 10.00      B   
ATOM   3059  CD2 TYR   261      -7.405  18.511   3.698  1.00 10.00      B   
ATOM   3060  CE1 TYR   261      -5.319  18.172   5.471  1.00 10.00      B   
ATOM   3061  CE2 TYR   261      -6.629  17.370   3.637  1.00 10.00      B   
ATOM   3062  CZ  TYR   261      -5.589  17.205   4.524  1.00 10.00      B   
ATOM   3063  OH  TYR   261      -4.818  16.066   4.468  1.00 10.00      B   
ATOM   3064  HH  TYR   261      -4.641  15.754   5.363  1.00 10.00      B   
ATOM   3065  C   TYR   261      -6.514  21.716   2.932  1.00 10.00      B   
ATOM   3066  O   TYR   261      -5.321  21.445   3.069  1.00 10.00      B   
ATOM   3067  N   ILE   262      -7.107  21.785   1.745  1.00 10.00      B   
ATOM   3068  HN  ILE   262      -8.057  22.033   1.699  1.00 10.00      B   
ATOM   3069  CA  ILE   262      -6.380  21.508   0.509  1.00 10.00      B   
ATOM   3070  CB  ILE   262      -7.314  21.505  -0.721  1.00 10.00      B   
ATOM   3071  CG1 ILE   262      -8.379  20.417  -0.560  1.00 10.00      B   
ATOM   3072  CG2 ILE   262      -6.528  21.293  -2.011  1.00 10.00      B   
ATOM   3073  CD1 ILE   262      -7.818  19.066  -0.164  1.00 10.00      B   
ATOM   3074  C   ILE   262      -5.235  22.498   0.308  1.00 10.00      B   
ATOM   3075  O   ILE   262      -4.140  22.121  -0.114  1.00 10.00      B   
ATOM   3076  N   LEU   263      -5.494  23.757   0.632  1.00 10.00      B   
ATOM   3077  HN  LEU   263      -6.387  23.990   0.967  1.00 10.00      B   
ATOM   3078  CA  LEU   263      -4.490  24.805   0.507  1.00 10.00      B   
ATOM   3079  CB  LEU   263      -5.104  26.157   0.902  1.00 10.00      B   
ATOM   3080  CG  LEU   263      -4.132  27.303   1.199  1.00 10.00      B   
ATOM   3081  CD1 LEU   263      -3.515  27.841  -0.080  1.00 10.00      B   
ATOM   3082  CD2 LEU   263      -4.830  28.414   1.968  1.00 10.00      B   
ATOM   3083  C   LEU   263      -3.290  24.496   1.398  1.00 10.00      B   
ATOM   3084  O   LEU   263      -2.140  24.676   1.000  1.00 10.00      B   
ATOM   3085  N   LEU   264      -3.574  23.996   2.592  1.00 10.00      B   
ATOM   3086  HN  LEU   264      -4.513  23.839   2.828  1.00 10.00      B   
ATOM   3087  CA  LEU   264      -2.541  23.673   3.563  1.00 10.00      B   
ATOM   3088  CB  LEU   264      -3.155  23.550   4.958  1.00 10.00      B   
ATOM   3089  CG  LEU   264      -4.030  24.722   5.411  1.00 10.00      B   
ATOM   3090  CD1 LEU   264      -4.859  24.338   6.625  1.00 10.00      B   
ATOM   3091  CD2 LEU   264      -3.179  25.947   5.705  1.00 10.00      B   
ATOM   3092  C   LEU   264      -1.791  22.390   3.211  1.00 10.00      B   
ATOM   3093  O   LEU   264      -0.560  22.343   3.284  1.00 10.00      B   
ATOM   3094  N   ILE   265      -2.525  21.351   2.829  1.00 10.00      B   
ATOM   3095  HN  ILE   265      -3.503  21.445   2.776  1.00 10.00      B   
ATOM   3096  CA  ILE   265      -1.909  20.069   2.497  1.00 10.00      B   
ATOM   3097  CB  ILE   265      -2.926  18.906   2.414  1.00 10.00      B   
ATOM   3098  CG1 ILE   265      -2.206  17.555   2.386  1.00 10.00      B   
ATOM   3099  CG2 ILE   265      -3.847  19.050   1.213  1.00 10.00      B   
ATOM   3100  CD1 ILE   265      -1.405  17.261   3.636  1.00 10.00      B   
ATOM   3101  C   ILE   265      -1.030  20.131   1.245  1.00 10.00      B   
ATOM   3102  O   ILE   265       0.027  19.495   1.189  1.00 10.00      B   
ATOM   3103  N   SER   266      -1.450  20.903   0.251  1.00 10.00      B   
ATOM   3104  HN  SER   266      -2.296  21.397   0.342  1.00 10.00      B   
ATOM   3105  CA  SER   266      -0.678  21.026  -0.979  1.00 10.00      B   
ATOM   3106  CB  SER   266      -1.472  21.781  -2.042  1.00 10.00      B   
ATOM   3107  OG  SER   266      -2.761  21.210  -2.196  1.00 10.00      B   
ATOM   3108  HG  SER   266      -3.369  21.619  -1.568  1.00 10.00      B   
ATOM   3109  C   SER   266       0.658  21.709  -0.702  1.00 10.00      B   
ATOM   3110  O   SER   266       1.674  21.380  -1.313  1.00 10.00      B   
ATOM   3111  N   LEU   267       0.651  22.641   0.244  1.00 10.00      B   
ATOM   3112  HN  LEU   267      -0.191  22.854   0.700  1.00 10.00      B   
ATOM   3113  CA  LEU   267       1.863  23.354   0.621  1.00 10.00      B   
ATOM   3114  CB  LEU   267       1.523  24.595   1.453  1.00 10.00      B   
ATOM   3115  CG  LEU   267       0.875  25.764   0.703  1.00 10.00      B   
ATOM   3116  CD1 LEU   267       0.450  26.852   1.678  1.00 10.00      B   
ATOM   3117  CD2 LEU   267       1.827  26.326  -0.342  1.00 10.00      B   
ATOM   3118  C   LEU   267       2.786  22.435   1.415  1.00 10.00      B   
ATOM   3119  O   LEU   267       4.007  22.479   1.259  1.00 10.00      B   
ATOM   3120  N   ALA   268       2.191  21.597   2.261  1.00 10.00      B   
ATOM   3121  HN  ALA   268       1.213  21.616   2.343  1.00 10.00      B   
ATOM   3122  CA  ALA   268       2.952  20.661   3.080  1.00 10.00      B   
ATOM   3123  CB  ALA   268       2.032  19.912   4.030  1.00 10.00      B   
ATOM   3124  C   ALA   268       3.729  19.684   2.206  1.00 10.00      B   
ATOM   3125  O   ALA   268       4.937  19.518   2.367  1.00 10.00      B   
ATOM   3126  N   SER   269       3.031  19.053   1.269  1.00 10.00      B   
ATOM   3127  HN  SER   269       2.066  19.224   1.192  1.00 10.00      B   
ATOM   3128  CA  SER   269       3.657  18.099   0.365  1.00 10.00      B   
ATOM   3129  CB  SER   269       2.595  17.365  -0.453  1.00 10.00      B   
ATOM   3130  OG  SER   269       1.662  16.726   0.406  1.00 10.00      B   
ATOM   3131  HG  SER   269       0.767  16.868   0.070  1.00 10.00      B   
ATOM   3132  C   SER   269       4.679  18.784  -0.546  1.00 10.00      B   
ATOM   3133  O   SER   269       5.630  18.155  -1.013  1.00 10.00      B   
ATOM   3134  N   LEU   270       4.482  20.078  -0.781  1.00 10.00      B   
ATOM   3135  HN  LEU   270       3.706  20.523  -0.381  1.00 10.00      B   
ATOM   3136  CA  LEU   270       5.390  20.851  -1.617  1.00 10.00      B   
ATOM   3137  CB  LEU   270       4.806  22.239  -1.890  1.00 10.00      B   
ATOM   3138  CG  LEU   270       5.710  23.223  -2.635  1.00 10.00      B   
ATOM   3139  CD1 LEU   270       5.766  22.894  -4.118  1.00 10.00      B   
ATOM   3140  CD2 LEU   270       5.239  24.651  -2.410  1.00 10.00      B   
ATOM   3141  C   LEU   270       6.746  20.981  -0.930  1.00 10.00      B   
ATOM   3142  O   LEU   270       7.789  20.719  -1.533  1.00 10.00      B   
ATOM   3143  N   VAL   271       6.712  21.376   0.339  1.00 10.00      B   
ATOM   3144  HN  VAL   271       5.842  21.567   0.755  1.00 10.00      B   
ATOM   3145  CA  VAL   271       7.923  21.536   1.131  1.00 10.00      B   
ATOM   3146  CB  VAL   271       7.631  22.271   2.460  1.00 10.00      B   
ATOM   3147  CG1 VAL   271       8.898  22.432   3.289  1.00 10.00      B   
ATOM   3148  CG2 VAL   271       6.998  23.627   2.187  1.00 10.00      B   
ATOM   3149  C   VAL   271       8.542  20.173   1.424  1.00 10.00      B   
ATOM   3150  O   VAL   271       9.767  20.020   1.432  1.00 10.00      B   
ATOM   3151  N   GLY   272       7.679  19.184   1.643  1.00 10.00      B   
ATOM   3152  HN  GLY   272       6.717  19.379   1.632  1.00 10.00      B   
ATOM   3153  CA  GLY   272       8.131  17.836   1.929  1.00 10.00      B   
ATOM   3154  C   GLY   272       9.046  17.289   0.856  1.00 10.00      B   
ATOM   3155  O   GLY   272      10.085  16.705   1.162  1.00 10.00      B   
ATOM   3156  N   ALA   273       8.673  17.496  -0.402  1.00 10.00      B   
ATOM   3157  HN  ALA   273       7.837  17.980  -0.577  1.00 10.00      B   
ATOM   3158  CA  ALA   273       9.468  17.021  -1.530  1.00 10.00      B   
ATOM   3159  CB  ALA   273       8.777  17.352  -2.845  1.00 10.00      B   
ATOM   3160  C   ALA   273      10.873  17.618  -1.501  1.00 10.00      B   
ATOM   3161  O   ALA   273      11.854  16.946  -1.825  1.00 10.00      B   
ATOM   3162  N   ILE   274      10.963  18.875  -1.087  1.00 10.00      B   
ATOM   3163  HN  ILE   274      10.147  19.348  -0.816  1.00 10.00      B   
ATOM   3164  CA  ILE   274      12.243  19.566  -1.010  1.00 10.00      B   
ATOM   3165  CB  ILE   274      12.053  21.077  -0.739  1.00 10.00      B   
ATOM   3166  CG1 ILE   274      11.055  21.679  -1.731  1.00 10.00      B   
ATOM   3167  CG2 ILE   274      13.388  21.807  -0.816  1.00 10.00      B   
ATOM   3168  CD1 ILE   274      10.619  23.088  -1.385  1.00 10.00      B   
ATOM   3169  C   ILE   274      13.105  18.966   0.098  1.00 10.00      B   
ATOM   3170  O   ILE   274      14.266  18.620  -0.121  1.00 10.00      B   
ATOM   3171  N   LEU   275      12.515  18.821   1.278  1.00 10.00      B   
ATOM   3172  HN  LEU   275      11.574  19.093   1.377  1.00 10.00      B   
ATOM   3173  CA  LEU   275      13.219  18.273   2.433  1.00 10.00      B   
ATOM   3174  CB  LEU   275      12.340  18.355   3.682  1.00 10.00      B   
ATOM   3175  CG  LEU   275      12.070  19.756   4.232  1.00 10.00      B   
ATOM   3176  CD1 LEU   275      11.012  19.704   5.323  1.00 10.00      B   
ATOM   3177  CD2 LEU   275      13.353  20.375   4.765  1.00 10.00      B   
ATOM   3178  C   LEU   275      13.663  16.832   2.198  1.00 10.00      B   
ATOM   3179  O   LEU   275      14.770  16.449   2.583  1.00 10.00      B   
ATOM   3180  N   ASN   276      12.799  16.047   1.562  1.00 10.00      B   
ATOM   3181  HN  ASN   276      11.938  16.425   1.276  1.00 10.00      B   
ATOM   3182  CA  ASN   276      13.080  14.641   1.274  1.00 10.00      B   
ATOM   3183  CB  ASN   276      11.883  14.003   0.559  1.00 10.00      B   
ATOM   3184  CG  ASN   276      10.876  13.371   1.500  1.00 10.00      B   
ATOM   3185  OD1 ASN   276      10.916  12.172   1.758  1.00 10.00      B   
ATOM   3186  ND2 ASN   276       9.957  14.168   2.011  1.00 10.00      B   
ATOM   3187 HD21 ASN   276       9.971  15.122   1.757  1.00 10.00      B   
ATOM   3188 HD22 ASN   276       9.291  13.778   2.615  1.00 10.00      B   
ATOM   3189  C   ASN   276      14.318  14.485   0.401  1.00 10.00      B   
ATOM   3190  O   ASN   276      15.231  13.725   0.723  1.00 10.00      B   
ATOM   3191  N   THR   277      14.342  15.217  -0.705  1.00 10.00      B   
ATOM   3192  HN  THR   277      13.587  15.813  -0.898  1.00 10.00      B   
ATOM   3193  CA  THR   277      15.448  15.155  -1.651  1.00 10.00      B   
ATOM   3194  CB  THR   277      15.095  15.907  -2.948  1.00 10.00      B   
ATOM   3195  OG1 THR   277      13.712  15.673  -3.264  1.00 10.00      B   
ATOM   3196  HG1 THR   277      13.168  16.362  -2.860  1.00 10.00      B   
ATOM   3197  CG2 THR   277      15.955  15.414  -4.101  1.00 10.00      B   
ATOM   3198  C   THR   277      16.749  15.711  -1.069  1.00 10.00      B   
ATOM   3199  O   THR   277      17.844  15.319  -1.484  1.00 10.00      B   
ATOM   3200  N   TRP   278      16.632  16.605  -0.097  1.00 10.00      B   
ATOM   3201  HN  TRP   278      15.737  16.863   0.214  1.00 10.00      B   
ATOM   3202  CA  TRP   278      17.804  17.211   0.510  1.00 10.00      B   
ATOM   3203  CB  TRP   278      17.513  18.643   0.970  1.00 10.00      B   
ATOM   3204  CG  TRP   278      18.737  19.386   1.421  1.00 10.00      B   
ATOM   3205  CD1 TRP   278      19.010  19.822   2.684  1.00 10.00      B   
ATOM   3206  CD2 TRP   278      19.856  19.773   0.615  1.00 10.00      B   
ATOM   3207  NE1 TRP   278      20.225  20.459   2.715  1.00 10.00      B   
ATOM   3208  HE1 TRP   278      20.639  20.862   3.511  1.00 10.00      B   
ATOM   3209  CE2 TRP   278      20.765  20.443   1.459  1.00 10.00      B   
ATOM   3210  CE3 TRP   278      20.178  19.621  -0.736  1.00 10.00      B   
ATOM   3211  CZ2 TRP   278      21.971  20.958   0.996  1.00 10.00      B   
ATOM   3212  CZ3 TRP   278      21.377  20.133  -1.194  1.00 10.00      B   
ATOM   3213  CH2 TRP   278      22.260  20.793  -0.331  1.00 10.00      B   
ATOM   3214  C   TRP   278      18.379  16.377   1.652  1.00 10.00      B   
ATOM   3215  O   TRP   278      19.509  15.897   1.564  1.00 10.00      B   
ATOM   3216  N   ASN   279      17.604  16.179   2.714  1.00 10.00      B   
ATOM   3217  HN  ASN   279      16.678  16.514   2.713  1.00 10.00      B   
ATOM   3218  CA  ASN   279      18.101  15.433   3.864  1.00 10.00      B   
ATOM   3219  CB  ASN   279      18.285  16.320   5.109  1.00 10.00      B   
ATOM   3220  CG  ASN   279      17.033  17.071   5.527  1.00 10.00      B   
ATOM   3221  OD1 ASN   279      16.259  16.595   6.355  1.00 10.00      B   
ATOM   3222  ND2 ASN   279      16.830  18.253   4.967  1.00 10.00      B   
ATOM   3223 HD21 ASN   279      17.492  18.577   4.321  1.00 10.00      B   
ATOM   3224 HD22 ASN   279      16.027  18.756   5.217  1.00 10.00      B   
ATOM   3225  C   ASN   279      17.333  14.140   4.155  1.00 10.00      B   
ATOM   3226  O   ASN   279      17.410  13.186   3.381  1.00 10.00      B   
ATOM   3227  N   ARG   280      16.596  14.107   5.260  1.00 10.00      B   
ATOM   3228  HN  ARG   280      16.541  14.912   5.822  1.00 10.00      B   
ATOM   3229  CA  ARG   280      15.855  12.917   5.655  1.00 10.00      B   
ATOM   3230  CB  ARG   280      15.746  12.843   7.177  1.00 10.00      B   
ATOM   3231  CG  ARG   280      17.082  12.674   7.885  1.00 10.00      B   
ATOM   3232  CD  ARG   280      17.179  11.321   8.573  1.00 10.00      B   
ATOM   3233  NE  ARG   280      16.319  11.244   9.753  1.00 10.00      B   
ATOM   3234  HE  ARG   280      16.520  11.862  10.494  1.00 10.00      B   
ATOM   3235  CZ  ARG   280      15.307  10.387   9.885  1.00 10.00      B   
ATOM   3236  NH1 ARG   280      15.029   9.531   8.911  1.00 10.00      B   
ATOM   3237 HH11 ARG   280      14.234   8.858   9.010  1.00 10.00      B   
ATOM   3238 HH12 ARG   280      15.606   9.520   8.041  1.00 10.00      B   
ATOM   3239  NH2 ARG   280      14.570  10.390  10.988  1.00 10.00      B   
ATOM   3240 HH21 ARG   280      13.779   9.716  11.092  1.00 10.00      B   
ATOM   3241 HH22 ARG   280      14.777  11.064  11.757  1.00 10.00      B   
ATOM   3242  C   ARG   280      14.472  12.850   5.012  1.00 10.00      B   
ATOM   3243  O   ARG   280      13.811  13.872   4.815  1.00 10.00      B   
ATOM   3244  N   PHE   281      14.044  11.632   4.711  1.00 10.00      B   
ATOM   3245  HN  PHE   281      14.625  10.866   4.915  1.00 10.00      B   
ATOM   3246  CA  PHE   281      12.754  11.385   4.077  1.00 10.00      B   
ATOM   3247  CB  PHE   281      12.841  10.126   3.198  1.00 10.00      B   
ATOM   3248  CG  PHE   281      13.695  10.270   1.964  1.00 10.00      B   
ATOM   3249  CD1 PHE   281      15.072  10.385   2.060  1.00 10.00      B   
ATOM   3250  CD2 PHE   281      13.115  10.274   0.705  1.00 10.00      B   
ATOM   3251  CE1 PHE   281      15.855  10.502   0.927  1.00 10.00      B   
ATOM   3252  CE2 PHE   281      13.891  10.394  -0.433  1.00 10.00      B   
ATOM   3253  CZ  PHE   281      15.263  10.507  -0.322  1.00 10.00      B   
ATOM   3254  C   PHE   281      11.641  11.198   5.112  1.00 10.00      B   
ATOM   3255  O   PHE   281      10.499  11.610   4.899  1.00 10.00      B   
ATOM   3256  N   SER   282      11.986  10.590   6.239  1.00 10.00      B   
ATOM   3257  HN  SER   282      12.913  10.305   6.362  1.00 10.00      B   
ATOM   3258  CA  SER   282      11.018  10.313   7.292  1.00 10.00      B   
ATOM   3259  CB  SER   282      11.587   9.278   8.255  1.00 10.00      B   
ATOM   3260  OG  SER   282      12.587   8.507   7.615  1.00 10.00      B   
ATOM   3261  HG  SER   282      12.202   8.071   6.838  1.00 10.00      B   
ATOM   3262  C   SER   282      10.582  11.559   8.062  1.00 10.00      B   
ATOM   3263  O   SER   282       9.549  11.541   8.729  1.00 10.00      B   
ATOM   3264  N   ILE   283      11.359  12.632   7.977  1.00 10.00      B   
ATOM   3265  HN  ILE   283      12.168  12.598   7.427  1.00 10.00      B   
ATOM   3266  CA  ILE   283      11.019  13.865   8.686  1.00 10.00      B   
ATOM   3267  CB  ILE   283      12.149  14.922   8.651  1.00 10.00      B   
ATOM   3268  CG1 ILE   283      13.372  14.413   9.421  1.00 10.00      B   
ATOM   3269  CG2 ILE   283      11.666  16.248   9.230  1.00 10.00      B   
ATOM   3270  CD1 ILE   283      14.529  15.392   9.468  1.00 10.00      B   
ATOM   3271  C   ILE   283       9.682  14.459   8.215  1.00 10.00      B   
ATOM   3272  O   ILE   283       8.764  14.621   9.019  1.00 10.00      B   
ATOM   3273  N   PRO   284       9.535  14.788   6.913  1.00 10.00      B   
ATOM   3274  CA  PRO   284       8.284  15.349   6.382  1.00 10.00      B   
ATOM   3275  CB  PRO   284       8.634  15.726   4.937  1.00 10.00      B   
ATOM   3276  CG  PRO   284      10.122  15.729   4.886  1.00 10.00      B   
ATOM   3277  CD  PRO   284      10.560  14.680   5.862  1.00 10.00      B   
ATOM   3278  C   PRO   284       7.151  14.323   6.394  1.00 10.00      B   
ATOM   3279  O   PRO   284       5.982  14.665   6.205  1.00 10.00      B   
ATOM   3280  N   ALA   285       7.507  13.068   6.635  1.00 10.00      B   
ATOM   3281  HN  ALA   285       8.454  12.864   6.789  1.00 10.00      B   
ATOM   3282  CA  ALA   285       6.533  11.986   6.677  1.00 10.00      B   
ATOM   3283  CB  ALA   285       7.208  10.651   6.419  1.00 10.00      B   
ATOM   3284  C   ALA   285       5.794  11.966   8.008  1.00 10.00      B   
ATOM   3285  O   ALA   285       4.828  11.222   8.182  1.00 10.00      B   
ATOM   3286  N   PHE   286       6.249  12.787   8.947  1.00 10.00      B   
ATOM   3287  HN  PHE   286       7.032  13.349   8.754  1.00 10.00      B   
ATOM   3288  CA  PHE   286       5.619  12.872  10.258  1.00 10.00      B   
ATOM   3289  CB  PHE   286       6.617  13.369  11.306  1.00 10.00      B   
ATOM   3290  CG  PHE   286       7.077  12.306  12.264  1.00 10.00      B   
ATOM   3291  CD1 PHE   286       8.193  11.536  11.983  1.00 10.00      B   
ATOM   3292  CD2 PHE   286       6.390  12.077  13.445  1.00 10.00      B   
ATOM   3293  CE1 PHE   286       8.617  10.558  12.862  1.00 10.00      B   
ATOM   3294  CE2 PHE   286       6.809  11.100  14.328  1.00 10.00      B   
ATOM   3295  CZ  PHE   286       7.924  10.339  14.036  1.00 10.00      B   
ATOM   3296  C   PHE   286       4.403  13.794  10.213  1.00 10.00      B   
ATOM   3297  O   PHE   286       3.688  13.946  11.203  1.00 10.00      B   
ATOM   3298  N   ALA   287       4.177  14.407   9.053  1.00 10.00      B   
ATOM   3299  HN  ALA   287       4.787  14.244   8.303  1.00 10.00      B   
ATOM   3300  CA  ALA   287       3.052  15.319   8.867  1.00 10.00      B   
ATOM   3301  CB  ALA   287       3.123  16.035   7.526  1.00 10.00      B   
ATOM   3302  C   ALA   287       1.696  14.633   9.083  1.00 10.00      B   
ATOM   3303  O   ALA   287       0.926  15.063   9.943  1.00 10.00      B   
ATOM   3304  N   PRO   288       1.377  13.550   8.333  1.00 10.00      B   
ATOM   3305  CA  PRO   288       0.097  12.845   8.497  1.00 10.00      B   
ATOM   3306  CB  PRO   288       0.217  11.651   7.546  1.00 10.00      B   
ATOM   3307  CG  PRO   288       1.209  12.091   6.527  1.00 10.00      B   
ATOM   3308  CD  PRO   288       2.202  12.933   7.272  1.00 10.00      B   
ATOM   3309  C   PRO   288      -0.102  12.368   9.933  1.00 10.00      B   
ATOM   3310  O   PRO   288      -1.232  12.258  10.411  1.00 10.00      B   
ATOM   3311  N   THR   289       1.008  12.114  10.621  1.00 10.00      B   
ATOM   3312  HN  THR   289       1.875  12.242  10.185  1.00 10.00      B   
ATOM   3313  CA  THR   289       0.976  11.666  12.003  1.00 10.00      B   
ATOM   3314  CB  THR   289       2.411  11.413  12.515  1.00 10.00      B   
ATOM   3315  OG1 THR   289       3.076  10.497  11.633  1.00 10.00      B   
ATOM   3316  HG1 THR   289       2.483  10.262  10.907  1.00 10.00      B   
ATOM   3317  CG2 THR   289       2.409  10.846  13.929  1.00 10.00      B   
ATOM   3318  C   THR   289       0.294  12.718  12.882  1.00 10.00      B   
ATOM   3319  O   THR   289      -0.510  12.390  13.758  1.00 10.00      B   
ATOM   3320  N   LEU   290       0.594  13.986  12.613  1.00 10.00      B   
ATOM   3321  HN  LEU   290       1.212  14.184  11.873  1.00 10.00      B   
ATOM   3322  CA  LEU   290       0.019  15.091  13.371  1.00 10.00      B   
ATOM   3323  CB  LEU   290       0.709  16.408  13.004  1.00 10.00      B   
ATOM   3324  CG  LEU   290       2.234  16.438  13.146  1.00 10.00      B   
ATOM   3325  CD1 LEU   290       2.802  17.718  12.553  1.00 10.00      B   
ATOM   3326  CD2 LEU   290       2.647  16.293  14.602  1.00 10.00      B   
ATOM   3327  C   LEU   290      -1.480  15.193  13.114  1.00 10.00      B   
ATOM   3328  O   LEU   290      -2.255  15.533  14.011  1.00 10.00      B   
ATOM   3329  N   LEU   291      -1.880  14.893  11.882  1.00 10.00      B   
ATOM   3330  HN  LEU   291      -1.209  14.640  11.210  1.00 10.00      B   
ATOM   3331  CA  LEU   291      -3.285  14.934  11.498  1.00 10.00      B   
ATOM   3332  CB  LEU   291      -3.427  14.747   9.983  1.00 10.00      B   
ATOM   3333  CG  LEU   291      -4.833  14.910   9.398  1.00 10.00      B   
ATOM   3334  CD1 LEU   291      -5.392  16.294   9.703  1.00 10.00      B   
ATOM   3335  CD2 LEU   291      -4.814  14.658   7.898  1.00 10.00      B   
ATOM   3336  C   LEU   291      -4.071  13.864  12.251  1.00 10.00      B   
ATOM   3337  O   LEU   291      -5.178  14.115  12.734  1.00 10.00      B   
ATOM   3338  N   ASN   292      -3.478  12.680  12.368  1.00 10.00      B   
ATOM   3339  HN  ASN   292      -2.595  12.548  11.958  1.00 10.00      B   
ATOM   3340  CA  ASN   292      -4.105  11.566  13.070  1.00 10.00      B   
ATOM   3341  CB  ASN   292      -3.259  10.286  12.949  1.00 10.00      B   
ATOM   3342  CG  ASN   292      -2.979   9.862  11.518  1.00 10.00      B   
ATOM   3343  OD1 ASN   292      -3.766  10.119  10.610  1.00 10.00      B   
ATOM   3344  ND2 ASN   292      -1.854   9.199  11.312  1.00 10.00      B   
ATOM   3345 HD21 ASN   292      -1.272   9.021  12.081  1.00 10.00      B   
ATOM   3346 HD22 ASN   292      -1.643   8.918  10.396  1.00 10.00      B   
ATOM   3347  C   ASN   292      -4.304  11.905  14.545  1.00 10.00      B   
ATOM   3348  O   ASN   292      -5.388  11.705  15.096  1.00 10.00      B   
ATOM   3349  N   ILE   293      -3.252  12.432  15.172  1.00 10.00      B   
ATOM   3350  HN  ILE   293      -2.421  12.571  14.668  1.00 10.00      B   
ATOM   3351  CA  ILE   293      -3.291  12.802  16.588  1.00 10.00      B   
ATOM   3352  CB  ILE   293      -1.913  13.303  17.085  1.00 10.00      B   
ATOM   3353  CG1 ILE   293      -0.857  12.208  16.919  1.00 10.00      B   
ATOM   3354  CG2 ILE   293      -1.990  13.755  18.539  1.00 10.00      B   
ATOM   3355  CD1 ILE   293       0.562  12.668  17.181  1.00 10.00      B   
ATOM   3356  C   ILE   293      -4.352  13.868  16.862  1.00 10.00      B   
ATOM   3357  O   ILE   293      -5.150  13.740  17.793  1.00 10.00      B   
ATOM   3358  N   SER   294      -4.373  14.907  16.033  1.00 10.00      B   
ATOM   3359  HN  SER   294      -3.735  14.937  15.287  1.00 10.00      B   
ATOM   3360  CA  SER   294      -5.330  15.997  16.193  1.00 10.00      B   
ATOM   3361  CB  SER   294      -5.033  17.116  15.194  1.00 10.00      B   
ATOM   3362  OG  SER   294      -3.674  17.515  15.287  1.00 10.00      B   
ATOM   3363  HG  SER   294      -3.127  16.913  14.764  1.00 10.00      B   
ATOM   3364  C   SER   294      -6.763  15.500  16.042  1.00 10.00      B   
ATOM   3365  O   SER   294      -7.667  15.967  16.735  1.00 10.00      B   
ATOM   3366  N   MET   295      -6.955  14.536  15.146  1.00 10.00      B   
ATOM   3367  HN  MET   295      -6.189  14.206  14.628  1.00 10.00      B   
ATOM   3368  CA  MET   295      -8.273  13.963  14.910  1.00 10.00      B   
ATOM   3369  CB  MET   295      -8.234  12.976  13.739  1.00 10.00      B   
ATOM   3370  CG  MET   295      -8.627  13.576  12.399  1.00 10.00      B   
ATOM   3371  SD  MET   295     -10.380  13.991  12.302  1.00 10.00      B   
ATOM   3372  CE  MET   295     -11.136  12.391  12.580  1.00 10.00      B   
ATOM   3373  C   MET   295      -8.794  13.271  16.165  1.00 10.00      B   
ATOM   3374  O   MET   295      -9.957  13.423  16.526  1.00 10.00      B   
ATOM   3375  N   ILE   296      -7.918  12.527  16.836  1.00 10.00      B   
ATOM   3376  HN  ILE   296      -6.999  12.457  16.503  1.00 10.00      B   
ATOM   3377  CA  ILE   296      -8.285  11.814  18.056  1.00 10.00      B   
ATOM   3378  CB  ILE   296      -7.124  10.930  18.567  1.00 10.00      B   
ATOM   3379  CG1 ILE   296      -6.661   9.966  17.472  1.00 10.00      B   
ATOM   3380  CG2 ILE   296      -7.539  10.157  19.813  1.00 10.00      B   
ATOM   3381  CD1 ILE   296      -5.401   9.198  17.819  1.00 10.00      B   
ATOM   3382  C   ILE   296      -8.682  12.797  19.156  1.00 10.00      B   
ATOM   3383  O   ILE   296      -9.714  12.633  19.808  1.00 10.00      B   
ATOM   3384  N   GLY   297      -7.863  13.827  19.335  1.00 10.00      B   
ATOM   3385  HN  GLY   297      -7.069  13.909  18.765  1.00 10.00      B   
ATOM   3386  CA  GLY   297      -8.125  14.827  20.353  1.00 10.00      B   
ATOM   3387  C   GLY   297      -9.430  15.569  20.134  1.00 10.00      B   
ATOM   3388  O   GLY   297     -10.260  15.662  21.042  1.00 10.00      B   
ATOM   3389  N   PHE   298      -9.626  16.078  18.927  1.00 10.00      B   
ATOM   3390  HN  PHE   298      -8.939  15.949  18.234  1.00 10.00      B   
ATOM   3391  CA  PHE   298     -10.838  16.824  18.599  1.00 10.00      B   
ATOM   3392  CB  PHE   298     -10.727  17.482  17.222  1.00 10.00      B   
ATOM   3393  CG  PHE   298     -10.217  18.895  17.264  1.00 10.00      B   
ATOM   3394  CD1 PHE   298      -8.865  19.155  17.422  1.00 10.00      B   
ATOM   3395  CD2 PHE   298     -11.091  19.963  17.145  1.00 10.00      B   
ATOM   3396  CE1 PHE   298      -8.393  20.452  17.461  1.00 10.00      B   
ATOM   3397  CE2 PHE   298     -10.626  21.264  17.183  1.00 10.00      B   
ATOM   3398  CZ  PHE   298      -9.275  21.508  17.342  1.00 10.00      B   
ATOM   3399  C   PHE   298     -12.084  15.947  18.669  1.00 10.00      B   
ATOM   3400  O   PHE   298     -13.148  16.404  19.083  1.00 10.00      B   
ATOM   3401  N   ALA   299     -11.947  14.686  18.284  1.00 10.00      B   
ATOM   3402  HN  ALA   299     -11.068  14.369  17.977  1.00 10.00      B   
ATOM   3403  CA  ALA   299     -13.069  13.761  18.295  1.00 10.00      B   
ATOM   3404  CB  ALA   299     -12.747  12.517  17.483  1.00 10.00      B   
ATOM   3405  C   ALA   299     -13.480  13.370  19.709  1.00 10.00      B   
ATOM   3406  O   ALA   299     -14.585  12.874  19.917  1.00 10.00      B   
ATOM   3407  N   LEU   300     -12.604  13.596  20.676  1.00 10.00      B   
ATOM   3408  HN  LEU   300     -11.738  14.004  20.456  1.00 10.00      B   
ATOM   3409  CA  LEU   300     -12.898  13.236  22.057  1.00 10.00      B   
ATOM   3410  CB  LEU   300     -11.751  12.411  22.648  1.00 10.00      B   
ATOM   3411  CG  LEU   300     -11.944  11.911  24.082  1.00 10.00      B   
ATOM   3412  CD1 LEU   300     -13.034  10.852  24.141  1.00 10.00      B   
ATOM   3413  CD2 LEU   300     -10.638  11.372  24.643  1.00 10.00      B   
ATOM   3414  C   LEU   300     -13.180  14.452  22.939  1.00 10.00      B   
ATOM   3415  O   LEU   300     -14.247  14.559  23.539  1.00 10.00      B   
ATOM   3416  N   PHE   301     -12.230  15.374  22.995  1.00 10.00      B   
ATOM   3417  HN  PHE   301     -11.423  15.263  22.443  1.00 10.00      B   
ATOM   3418  CA  PHE   301     -12.357  16.556  23.842  1.00 10.00      B   
ATOM   3419  CB  PHE   301     -10.985  17.184  24.091  1.00 10.00      B   
ATOM   3420  CG  PHE   301      -9.998  16.245  24.727  1.00 10.00      B   
ATOM   3421  CD1 PHE   301      -9.023  15.624  23.965  1.00 10.00      B   
ATOM   3422  CD2 PHE   301     -10.043  15.985  26.087  1.00 10.00      B   
ATOM   3423  CE1 PHE   301      -8.112  14.763  24.545  1.00 10.00      B   
ATOM   3424  CE2 PHE   301      -9.136  15.124  26.674  1.00 10.00      B   
ATOM   3425  CZ  PHE   301      -8.167  14.512  25.902  1.00 10.00      B   
ATOM   3426  C   PHE   301     -13.325  17.593  23.283  1.00 10.00      B   
ATOM   3427  O   PHE   301     -14.139  18.146  24.018  1.00 10.00      B   
ATOM   3428  N   ALA   302     -13.246  17.851  21.985  1.00 10.00      B   
ATOM   3429  HN  ALA   302     -12.591  17.369  21.437  1.00 10.00      B   
ATOM   3430  CA  ALA   302     -14.112  18.844  21.353  1.00 10.00      B   
ATOM   3431  CB  ALA   302     -13.416  19.480  20.161  1.00 10.00      B   
ATOM   3432  C   ALA   302     -15.463  18.258  20.947  1.00 10.00      B   
ATOM   3433  O   ALA   302     -16.337  18.976  20.454  1.00 10.00      B   
ATOM   3434  N   ALA   303     -15.632  16.960  21.177  1.00 10.00      B   
ATOM   3435  HN  ALA   303     -14.903  16.454  21.588  1.00 10.00      B   
ATOM   3436  CA  ALA   303     -16.871  16.266  20.833  1.00 10.00      B   
ATOM   3437  CB  ALA   303     -16.776  14.776  21.130  1.00 10.00      B   
ATOM   3438  C   ALA   303     -18.115  16.887  21.483  1.00 10.00      B   
ATOM   3439  O   ALA   303     -19.065  17.220  20.781  1.00 10.00      B   
ATOM   3440  N   PRO   304     -18.145  17.063  22.823  1.00 10.00      B   
ATOM   3441  CA  PRO   304     -19.305  17.639  23.508  1.00 10.00      B   
ATOM   3442  CB  PRO   304     -19.095  17.252  24.982  1.00 10.00      B   
ATOM   3443  CG  PRO   304     -17.880  16.379  25.011  1.00 10.00      B   
ATOM   3444  CD  PRO   304     -17.089  16.714  23.783  1.00 10.00      B   
ATOM   3445  C   PRO   304     -19.385  19.160  23.369  1.00 10.00      B   
ATOM   3446  O   PRO   304     -20.321  19.788  23.864  1.00 10.00      B   
ATOM   3447  N   TYR   305     -18.414  19.750  22.687  1.00 10.00      B   
ATOM   3448  HN  TYR   305     -17.709  19.200  22.288  1.00 10.00      B   
ATOM   3449  CA  TYR   305     -18.382  21.196  22.506  1.00 10.00      B   
ATOM   3450  CB  TYR   305     -16.940  21.707  22.438  1.00 10.00      B   
ATOM   3451  CG  TYR   305     -16.153  21.513  23.718  1.00 10.00      B   
ATOM   3452  CD1 TYR   305     -14.765  21.528  23.711  1.00 10.00      B   
ATOM   3453  CD2 TYR   305     -16.797  21.316  24.934  1.00 10.00      B   
ATOM   3454  CE1 TYR   305     -14.042  21.350  24.876  1.00 10.00      B   
ATOM   3455  CE2 TYR   305     -16.083  21.139  26.102  1.00 10.00      B   
ATOM   3456  CZ  TYR   305     -14.707  21.157  26.068  1.00 10.00      B   
ATOM   3457  OH  TYR   305     -13.994  20.978  27.231  1.00 10.00      B   
ATOM   3458  HH  TYR   305     -13.321  21.665  27.305  1.00 10.00      B   
ATOM   3459  C   TYR   305     -19.158  21.627  21.267  1.00 10.00      B   
ATOM   3460  O   TYR   305     -19.944  22.575  21.312  1.00 10.00      B   
ATOM   3461  N   PHE   306     -18.942  20.934  20.162  1.00 10.00      B   
ATOM   3462  HN  PHE   306     -18.314  20.180  20.178  1.00 10.00      B   
ATOM   3463  CA  PHE   306     -19.629  21.265  18.922  1.00 10.00      B   
ATOM   3464  CB  PHE   306     -18.724  21.010  17.718  1.00 10.00      B   
ATOM   3465  CG  PHE   306     -17.617  22.012  17.572  1.00 10.00      B   
ATOM   3466  CD1 PHE   306     -16.331  21.710  17.989  1.00 10.00      B   
ATOM   3467  CD2 PHE   306     -17.861  23.257  17.016  1.00 10.00      B   
ATOM   3468  CE1 PHE   306     -15.309  22.629  17.854  1.00 10.00      B   
ATOM   3469  CE2 PHE   306     -16.844  24.182  16.878  1.00 10.00      B   
ATOM   3470  CZ  PHE   306     -15.566  23.867  17.298  1.00 10.00      B   
ATOM   3471  C   PHE   306     -20.926  20.481  18.786  1.00 10.00      B   
ATOM   3472  O   PHE   306     -21.010  19.331  19.207  1.00 10.00      B   
ATOM   3473  N   ASN   307     -21.938  21.112  18.209  1.00 10.00      B   
ATOM   3474  HN  ASN   307     -21.816  22.036  17.904  1.00 10.00      B   
ATOM   3475  CA  ASN   307     -23.230  20.471  18.006  1.00 10.00      B   
ATOM   3476  CB  ASN   307     -24.225  20.896  19.093  1.00 10.00      B   
ATOM   3477  CG  ASN   307     -25.615  20.313  18.890  1.00 10.00      B   
ATOM   3478  OD1 ASN   307     -25.774  19.202  18.385  1.00 10.00      B   
ATOM   3479  ND2 ASN   307     -26.632  21.058  19.293  1.00 10.00      B   
ATOM   3480 HD21 ASN   307     -26.436  21.929  19.700  1.00 10.00      B   
ATOM   3481 HD22 ASN   307     -27.543  20.714  19.158  1.00 10.00      B   
ATOM   3482  C   ASN   307     -23.768  20.828  16.624  1.00 10.00      B   
ATOM   3483  O   ASN   307     -24.066  21.991  16.354  1.00 10.00      B   
ATOM   3484  N   PRO   308     -23.885  19.843  15.717  1.00 10.00      B   
ATOM   3485  CA  PRO   308     -23.525  18.442  15.989  1.00 10.00      B   
ATOM   3486  CB  PRO   308     -23.991  17.694  14.728  1.00 10.00      B   
ATOM   3487  CG  PRO   308     -24.901  18.644  14.024  1.00 10.00      B   
ATOM   3488  CD  PRO   308     -24.388  20.014  14.348  1.00 10.00      B   
ATOM   3489  C   PRO   308     -22.017  18.253  16.182  1.00 10.00      B   
ATOM   3490  O   PRO   308     -21.210  18.990  15.608  1.00 10.00      B   
ATOM   3491  N   PRO   309     -21.625  17.250  16.990  1.00 10.00      B   
ATOM   3492  CA  PRO   309     -20.213  16.950  17.280  1.00 10.00      B   
ATOM   3493  CB  PRO   309     -20.277  15.733  18.211  1.00 10.00      B   
ATOM   3494  CG  PRO   309     -21.648  15.177  18.037  1.00 10.00      B   
ATOM   3495  CD  PRO   309     -22.531  16.340  17.707  1.00 10.00      B   
ATOM   3496  C   PRO   309     -19.392  16.620  16.033  1.00 10.00      B   
ATOM   3497  O   PRO   309     -18.164  16.554  16.088  1.00 10.00      B   
ATOM   3498  N   VAL   310     -20.072  16.411  14.914  1.00 10.00      B   
ATOM   3499  HN  VAL   310     -21.051  16.456  14.936  1.00 10.00      B   
ATOM   3500  CA  VAL   310     -19.406  16.102  13.655  1.00 10.00      B   
ATOM   3501  CB  VAL   310     -20.426  15.736  12.552  1.00 10.00      B   
ATOM   3502  CG1 VAL   310     -21.299  16.927  12.182  1.00 10.00      B   
ATOM   3503  CG2 VAL   310     -19.735  15.155  11.329  1.00 10.00      B   
ATOM   3504  C   VAL   310     -18.531  17.276  13.205  1.00 10.00      B   
ATOM   3505  O   VAL   310     -17.544  17.095  12.492  1.00 10.00      B   
ATOM   3506  N   LEU   311     -18.883  18.476  13.661  1.00 10.00      B   
ATOM   3507  HN  LEU   311     -19.668  18.553  14.245  1.00 10.00      B   
ATOM   3508  CA  LEU   311     -18.135  19.680  13.315  1.00 10.00      B   
ATOM   3509  CB  LEU   311     -18.844  20.930  13.842  1.00 10.00      B   
ATOM   3510  CG  LEU   311     -20.248  21.191  13.295  1.00 10.00      B   
ATOM   3511  CD1 LEU   311     -20.888  22.369  14.011  1.00 10.00      B   
ATOM   3512  CD2 LEU   311     -20.204  21.437  11.795  1.00 10.00      B   
ATOM   3513  C   LEU   311     -16.710  19.610  13.858  1.00 10.00      B   
ATOM   3514  O   LEU   311     -15.778  20.137  13.253  1.00 10.00      B   
ATOM   3515  N   ALA   312     -16.547  18.932  14.991  1.00 10.00      B   
ATOM   3516  HN  ALA   312     -17.327  18.515  15.414  1.00 10.00      B   
ATOM   3517  CA  ALA   312     -15.237  18.784  15.615  1.00 10.00      B   
ATOM   3518  CB  ALA   312     -15.370  18.167  17.000  1.00 10.00      B   
ATOM   3519  C   ALA   312     -14.319  17.944  14.736  1.00 10.00      B   
ATOM   3520  O   ALA   312     -13.110  18.163  14.691  1.00 10.00      B   
ATOM   3521  N   LEU   313     -14.912  16.993  14.022  1.00 10.00      B   
ATOM   3522  HN  LEU   313     -15.884  16.887  14.088  1.00 10.00      B   
ATOM   3523  CA  LEU   313     -14.162  16.118  13.133  1.00 10.00      B   
ATOM   3524  CB  LEU   313     -15.053  14.983  12.619  1.00 10.00      B   
ATOM   3525  CG  LEU   313     -15.686  14.082  13.682  1.00 10.00      B   
ATOM   3526  CD1 LEU   313     -16.660  13.104  13.042  1.00 10.00      B   
ATOM   3527  CD2 LEU   313     -14.612  13.337  14.460  1.00 10.00      B   
ATOM   3528  C   LEU   313     -13.613  16.916  11.959  1.00 10.00      B   
ATOM   3529  O   LEU   313     -12.479  16.714  11.531  1.00 10.00      B   
ATOM   3530  N   ALA   314     -14.426  17.834  11.454  1.00 10.00      B   
ATOM   3531  HN  ALA   314     -15.315  17.951  11.846  1.00 10.00      B   
ATOM   3532  CA  ALA   314     -14.031  18.674  10.335  1.00 10.00      B   
ATOM   3533  CB  ALA   314     -15.244  19.370   9.739  1.00 10.00      B   
ATOM   3534  C   ALA   314     -12.990  19.694  10.778  1.00 10.00      B   
ATOM   3535  O   ALA   314     -12.051  19.997  10.041  1.00 10.00      B   
ATOM   3536  N   TRP   315     -13.159  20.209  11.992  1.00 10.00      B   
ATOM   3537  HN  TRP   315     -13.934  19.929  12.526  1.00 10.00      B   
ATOM   3538  CA  TRP   315     -12.233  21.189  12.548  1.00 10.00      B   
ATOM   3539  CB  TRP   315     -12.749  21.717  13.888  1.00 10.00      B   
ATOM   3540  CG  TRP   315     -13.460  23.030  13.784  1.00 10.00      B   
ATOM   3541  CD1 TRP   315     -14.809  23.233  13.746  1.00 10.00      B   
ATOM   3542  CD2 TRP   315     -12.857  24.328  13.702  1.00 10.00      B   
ATOM   3543  NE1 TRP   315     -15.083  24.575  13.651  1.00 10.00      B   
ATOM   3544  HE1 TRP   315     -15.980  24.974  13.613  1.00 10.00      B   
ATOM   3545  CE2 TRP   315     -13.901  25.269  13.621  1.00 10.00      B   
ATOM   3546  CE3 TRP   315     -11.536  24.785  13.692  1.00 10.00      B   
ATOM   3547  CZ2 TRP   315     -13.666  26.639  13.530  1.00 10.00      B   
ATOM   3548  CZ3 TRP   315     -11.304  26.144  13.602  1.00 10.00      B   
ATOM   3549  CH2 TRP   315     -12.364  27.055  13.523  1.00 10.00      B   
ATOM   3550  C   TRP   315     -10.842  20.589  12.723  1.00 10.00      B   
ATOM   3551  O   TRP   315      -9.833  21.271  12.533  1.00 10.00      B   
ATOM   3552  N   ALA   316     -10.803  19.308  13.075  1.00 10.00      B   
ATOM   3553  HN  ALA   316     -11.648  18.826  13.210  1.00 10.00      B   
ATOM   3554  CA  ALA   316      -9.544  18.599  13.272  1.00 10.00      B   
ATOM   3555  CB  ALA   316      -9.797  17.199  13.807  1.00 10.00      B   
ATOM   3556  C   ALA   316      -8.746  18.537  11.974  1.00 10.00      B   
ATOM   3557  O   ALA   316      -7.515  18.506  11.990  1.00 10.00      B   
ATOM   3558  N   VAL   317      -9.454  18.534  10.851  1.00 10.00      B   
ATOM   3559  HN  VAL   317     -10.432  18.566  10.904  1.00 10.00      B   
ATOM   3560  CA  VAL   317      -8.815  18.487   9.546  1.00 10.00      B   
ATOM   3561  CB  VAL   317      -9.832  18.206   8.418  1.00 10.00      B   
ATOM   3562  CG1 VAL   317      -9.117  17.910   7.111  1.00 10.00      B   
ATOM   3563  CG2 VAL   317     -10.744  17.050   8.796  1.00 10.00      B   
ATOM   3564  C   VAL   317      -8.089  19.799   9.265  1.00 10.00      B   
ATOM   3565  O   VAL   317      -6.942  19.801   8.813  1.00 10.00      B   
ATOM   3566  N   THR   318      -8.755  20.912   9.548  1.00 10.00      B   
ATOM   3567  HN  THR   318      -9.669  20.850   9.904  1.00 10.00      B   
ATOM   3568  CA  THR   318      -8.166  22.224   9.333  1.00 10.00      B   
ATOM   3569  CB  THR   318      -9.205  23.341   9.530  1.00 10.00      B   
ATOM   3570  OG1 THR   318     -10.509  22.838   9.207  1.00 10.00      B   
ATOM   3571  HG1 THR   318     -10.574  22.690   8.256  1.00 10.00      B   
ATOM   3572  CG2 THR   318      -8.886  24.523   8.626  1.00 10.00      B   
ATOM   3573  C   THR   318      -6.991  22.453  10.285  1.00 10.00      B   
ATOM   3574  O   THR   318      -5.900  22.836   9.856  1.00 10.00      B   
ATOM   3575  N   VAL   319      -7.213  22.193  11.572  1.00 10.00      B   
ATOM   3576  HN  VAL   319      -8.100  21.869  11.851  1.00 10.00      B   
ATOM   3577  CA  VAL   319      -6.173  22.373  12.580  1.00 10.00      B   
ATOM   3578  CB  VAL   319      -6.705  22.096  14.004  1.00 10.00      B   
ATOM   3579  CG1 VAL   319      -5.590  22.199  15.038  1.00 10.00      B   
ATOM   3580  CG2 VAL   319      -7.829  23.067  14.341  1.00 10.00      B   
ATOM   3581  C   VAL   319      -4.978  21.474  12.281  1.00 10.00      B   
ATOM   3582  O   VAL   319      -3.829  21.916  12.332  1.00 10.00      B   
ATOM   3583  N   GLY   320      -5.260  20.219  11.942  1.00 10.00      B   
ATOM   3584  HN  GLY   320      -6.199  19.927  11.906  1.00 10.00      B   
ATOM   3585  CA  GLY   320      -4.203  19.281  11.628  1.00 10.00      B   
ATOM   3586  C   GLY   320      -3.411  19.714  10.411  1.00 10.00      B   
ATOM   3587  O   GLY   320      -2.194  19.545  10.364  1.00 10.00      B   
ATOM   3588  N   GLY   321      -4.107  20.283   9.429  1.00 10.00      B   
ATOM   3589  HN  GLY   321      -5.078  20.387   9.529  1.00 10.00      B   
ATOM   3590  CA  GLY   321      -3.458  20.746   8.218  1.00 10.00      B   
ATOM   3591  C   GLY   321      -2.416  21.810   8.500  1.00 10.00      B   
ATOM   3592  O   GLY   321      -1.332  21.798   7.917  1.00 10.00      B   
ATOM   3593  N   VAL   322      -2.745  22.729   9.400  1.00 10.00      B   
ATOM   3594  HN  VAL   322      -3.632  22.691   9.820  1.00 10.00      B   
ATOM   3595  CA  VAL   322      -1.827  23.799   9.770  1.00 10.00      B   
ATOM   3596  CB  VAL   322      -2.496  24.822  10.719  1.00 10.00      B   
ATOM   3597  CG1 VAL   322      -1.541  25.963  11.043  1.00 10.00      B   
ATOM   3598  CG2 VAL   322      -3.777  25.364  10.107  1.00 10.00      B   
ATOM   3599  C   VAL   322      -0.592  23.217  10.451  1.00 10.00      B   
ATOM   3600  O   VAL   322       0.540  23.595  10.141  1.00 10.00      B   
ATOM   3601  N   LEU   323      -0.823  22.273  11.358  1.00 10.00      B   
ATOM   3602  HN  LEU   323      -1.752  22.003  11.536  1.00 10.00      B   
ATOM   3603  CA  LEU   323       0.257  21.629  12.096  1.00 10.00      B   
ATOM   3604  CB  LEU   323      -0.300  20.637  13.119  1.00 10.00      B   
ATOM   3605  CG  LEU   323      -1.272  21.204  14.158  1.00 10.00      B   
ATOM   3606  CD1 LEU   323      -1.678  20.127  15.150  1.00 10.00      B   
ATOM   3607  CD2 LEU   323      -0.662  22.394  14.879  1.00 10.00      B   
ATOM   3608  C   LEU   323       1.239  20.925  11.162  1.00 10.00      B   
ATOM   3609  O   LEU   323       2.454  21.010  11.350  1.00 10.00      B   
ATOM   3610  N   GLN   324       0.704  20.243  10.153  1.00 10.00      B   
ATOM   3611  HN  GLN   324      -0.273  20.221  10.060  1.00 10.00      B   
ATOM   3612  CA  GLN   324       1.523  19.519   9.185  1.00 10.00      B   
ATOM   3613  CB  GLN   324       0.630  18.755   8.202  1.00 10.00      B   
ATOM   3614  CG  GLN   324      -0.247  17.695   8.845  1.00 10.00      B   
ATOM   3615  CD  GLN   324      -1.171  17.017   7.852  1.00 10.00      B   
ATOM   3616  OE1 GLN   324      -0.815  16.015   7.237  1.00 10.00      B   
ATOM   3617  NE2 GLN   324      -2.368  17.557   7.694  1.00 10.00      B   
ATOM   3618 HE21 GLN   324      -2.588  18.354   8.221  1.00 10.00      B   
ATOM   3619 HE22 GLN   324      -2.981  17.141   7.056  1.00 10.00      B   
ATOM   3620  C   GLN   324       2.436  20.465   8.409  1.00 10.00      B   
ATOM   3621  O   GLN   324       3.536  20.091   8.005  1.00 10.00      B   
ATOM   3622  N   LEU   325       1.977  21.692   8.214  1.00 10.00      B   
ATOM   3623  HN  LEU   325       1.101  21.938   8.578  1.00 10.00      B   
ATOM   3624  CA  LEU   325       2.742  22.684   7.477  1.00 10.00      B   
ATOM   3625  CB  LEU   325       1.800  23.724   6.861  1.00 10.00      B   
ATOM   3626  CG  LEU   325       2.452  24.829   6.026  1.00 10.00      B   
ATOM   3627  CD1 LEU   325       3.172  24.240   4.822  1.00 10.00      B   
ATOM   3628  CD2 LEU   325       1.409  25.843   5.583  1.00 10.00      B   
ATOM   3629  C   LEU   325       3.786  23.366   8.362  1.00 10.00      B   
ATOM   3630  O   LEU   325       4.963  23.450   8.002  1.00 10.00      B   
ATOM   3631  N   VAL   326       3.360  23.825   9.533  1.00 10.00      B   
ATOM   3632  HN  VAL   326       2.416  23.696   9.784  1.00 10.00      B   
ATOM   3633  CA  VAL   326       4.255  24.520  10.455  1.00 10.00      B   
ATOM   3634  CB  VAL   326       3.501  25.227  11.600  1.00 10.00      B   
ATOM   3635  CG1 VAL   326       2.557  26.284  11.048  1.00 10.00      B   
ATOM   3636  CG2 VAL   326       2.751  24.227  12.464  1.00 10.00      B   
ATOM   3637  C   VAL   326       5.347  23.613  11.025  1.00 10.00      B   
ATOM   3638  O   VAL   326       6.298  24.093  11.634  1.00 10.00      B   
ATOM   3639  N   TYR   327       5.208  22.310  10.829  1.00 10.00      B   
ATOM   3640  HN  TYR   327       4.419  21.978  10.353  1.00 10.00      B   
ATOM   3641  CA  TYR   327       6.193  21.356  11.320  1.00 10.00      B   
ATOM   3642  CB  TYR   327       5.563  19.963  11.444  1.00 10.00      B   
ATOM   3643  CG  TYR   327       6.505  18.893  11.956  1.00 10.00      B   
ATOM   3644  CD1 TYR   327       6.961  18.913  13.267  1.00 10.00      B   
ATOM   3645  CD2 TYR   327       6.936  17.862  11.128  1.00 10.00      B   
ATOM   3646  CE1 TYR   327       7.820  17.940  13.740  1.00 10.00      B   
ATOM   3647  CE2 TYR   327       7.795  16.883  11.594  1.00 10.00      B   
ATOM   3648  CZ  TYR   327       8.234  16.926  12.901  1.00 10.00      B   
ATOM   3649  OH  TYR   327       9.087  15.952  13.373  1.00 10.00      B   
ATOM   3650  HH  TYR   327       9.740  15.746  12.695  1.00 10.00      B   
ATOM   3651  C   TYR   327       7.410  21.303  10.396  1.00 10.00      B   
ATOM   3652  O   TYR   327       8.525  21.003  10.829  1.00 10.00      B   
ATOM   3653  N   GLN   328       7.193  21.613   9.126  1.00 10.00      B   
ATOM   3654  HN  GLN   328       6.290  21.873   8.843  1.00 10.00      B   
ATOM   3655  CA  GLN   328       8.265  21.574   8.138  1.00 10.00      B   
ATOM   3656  CB  GLN   328       7.735  21.080   6.792  1.00 10.00      B   
ATOM   3657  CG  GLN   328       6.850  19.847   6.891  1.00 10.00      B   
ATOM   3658  CD  GLN   328       6.651  19.162   5.556  1.00 10.00      B   
ATOM   3659  OE1 GLN   328       7.543  19.154   4.711  1.00 10.00      B   
ATOM   3660  NE2 GLN   328       5.479  18.581   5.358  1.00 10.00      B   
ATOM   3661 HE21 GLN   328       4.813  18.624   6.075  1.00 10.00      B   
ATOM   3662 HE22 GLN   328       5.323  18.134   4.498  1.00 10.00      B   
ATOM   3663  C   GLN   328       8.943  22.930   7.970  1.00 10.00      B   
ATOM   3664  O   GLN   328      10.109  23.001   7.580  1.00 10.00      B   
ATOM   3665  N   LEU   329       8.216  24.000   8.284  1.00 10.00      B   
ATOM   3666  HN  LEU   329       7.299  23.871   8.607  1.00 10.00      B   
ATOM   3667  CA  LEU   329       8.737  25.364   8.154  1.00 10.00      B   
ATOM   3668  CB  LEU   329       7.708  26.408   8.607  1.00 10.00      B   
ATOM   3669  CG  LEU   329       6.414  26.479   7.790  1.00 10.00      B   
ATOM   3670  CD1 LEU   329       5.482  27.541   8.353  1.00 10.00      B   
ATOM   3671  CD2 LEU   329       6.713  26.750   6.323  1.00 10.00      B   
ATOM   3672  C   LEU   329      10.104  25.582   8.829  1.00 10.00      B   
ATOM   3673  O   LEU   329      11.049  26.019   8.170  1.00 10.00      B   
ATOM   3674  N   PRO   330      10.252  25.280  10.139  1.00 10.00      B   
ATOM   3675  CA  PRO   330      11.529  25.468  10.843  1.00 10.00      B   
ATOM   3676  CB  PRO   330      11.221  25.042  12.284  1.00 10.00      B   
ATOM   3677  CG  PRO   330       9.740  25.120  12.396  1.00 10.00      B   
ATOM   3678  CD  PRO   330       9.212  24.756  11.042  1.00 10.00      B   
ATOM   3679  C   PRO   330      12.644  24.599  10.265  1.00 10.00      B   
ATOM   3680  O   PRO   330      13.826  24.928  10.376  1.00 10.00      B   
ATOM   3681  N   HIS   331      12.262  23.497   9.633  1.00 10.00      B   
ATOM   3682  HN  HIS   331      11.304  23.305   9.551  1.00 10.00      B   
ATOM   3683  CA  HIS   331      13.226  22.582   9.041  1.00 10.00      B   
ATOM   3684  CB  HIS   331      12.621  21.185   8.878  1.00 10.00      B   
ATOM   3685  CG  HIS   331      12.523  20.414  10.158  1.00 10.00      B   
ATOM   3686  ND1 HIS   331      13.334  19.340  10.456  1.00 10.00      B   
ATOM   3687  HD1 HIS   331      14.034  18.968   9.872  1.00 10.00      B   
ATOM   3688  CD2 HIS   331      11.712  20.577  11.231  1.00 10.00      B   
ATOM   3689  CE1 HIS   331      13.023  18.875  11.652  1.00 10.00      B   
ATOM   3690  NE2 HIS   331      12.045  19.610  12.143  1.00 10.00      B   
ATOM   3691  HE2 HIS   331      11.636  19.493  13.030  1.00 10.00      B   
ATOM   3692  C   HIS   331      13.718  23.114   7.703  1.00 10.00      B   
ATOM   3693  O   HIS   331      14.896  22.992   7.367  1.00 10.00      B   
ATOM   3694  N   LEU   332      12.810  23.726   6.954  1.00 10.00      B   
ATOM   3695  HN  LEU   332      11.885  23.788   7.284  1.00 10.00      B   
ATOM   3696  CA  LEU   332      13.133  24.298   5.651  1.00 10.00      B   
ATOM   3697  CB  LEU   332      11.850  24.793   4.976  1.00 10.00      B   
ATOM   3698  CG  LEU   332      11.985  25.319   3.545  1.00 10.00      B   
ATOM   3699  CD1 LEU   332      12.276  24.182   2.578  1.00 10.00      B   
ATOM   3700  CD2 LEU   332      10.729  26.069   3.131  1.00 10.00      B   
ATOM   3701  C   LEU   332      14.127  25.450   5.803  1.00 10.00      B   
ATOM   3702  O   LEU   332      14.934  25.724   4.912  1.00 10.00      B   
ATOM   3703  N   LYS   333      14.071  26.113   6.949  1.00 10.00      B   
ATOM   3704  HN  LYS   333      13.405  25.851   7.618  1.00 10.00      B   
ATOM   3705  CA  LYS   333      14.965  27.228   7.233  1.00 10.00      B   
ATOM   3706  CB  LYS   333      14.432  28.060   8.400  1.00 10.00      B   
ATOM   3707  CG  LYS   333      13.114  28.759   8.109  1.00 10.00      B   
ATOM   3708  CD  LYS   333      12.613  29.519   9.325  1.00 10.00      B   
ATOM   3709  CE  LYS   333      11.340  30.287   9.011  1.00 10.00      B   
ATOM   3710  NZ  LYS   333      10.806  30.999  10.200  1.00 10.00      B   
ATOM   3711  HZ1 LYS   333      10.506  30.314  10.921  1.00 10.00      B   
ATOM   3712  HZ2 LYS   333       9.988  31.581   9.931  1.00 10.00      B   
ATOM   3713  HZ3 LYS   333      11.536  31.619  10.607  1.00 10.00      B   
ATOM   3714  C   LYS   333      16.374  26.733   7.539  1.00 10.00      B   
ATOM   3715  O   LYS   333      17.356  27.426   7.278  1.00 10.00      B   
ATOM   3716  N   LYS   334      16.471  25.521   8.076  1.00 10.00      B   
ATOM   3717  HN  LYS   334      15.653  25.005   8.244  1.00 10.00      B   
ATOM   3718  CA  LYS   334      17.763  24.936   8.418  1.00 10.00      B   
ATOM   3719  CB  LYS   334      17.594  23.767   9.389  1.00 10.00      B   
ATOM   3720  CG  LYS   334      17.650  24.170  10.853  1.00 10.00      B   
ATOM   3721  CD  LYS   334      17.659  22.955  11.764  1.00 10.00      B   
ATOM   3722  CE  LYS   334      18.073  23.339  13.174  1.00 10.00      B   
ATOM   3723  NZ  LYS   334      17.931  22.212  14.131  1.00 10.00      B   
ATOM   3724  HZ1 LYS   334      18.386  21.360  13.754  1.00 10.00      B   
ATOM   3725  HZ2 LYS   334      16.926  22.007  14.300  1.00 10.00      B   
ATOM   3726  HZ3 LYS   334      18.378  22.457  15.038  1.00 10.00      B   
ATOM   3727  C   LYS   334      18.525  24.492   7.175  1.00 10.00      B   
ATOM   3728  O   LYS   334      19.751  24.365   7.193  1.00 10.00      B   
ATOM   3729  N   ILE   335      17.799  24.263   6.092  1.00 10.00      B   
ATOM   3730  HN  ILE   335      16.827  24.376   6.130  1.00 10.00      B   
ATOM   3731  CA  ILE   335      18.422  23.839   4.848  1.00 10.00      B   
ATOM   3732  CB  ILE   335      17.591  22.776   4.098  1.00 10.00      B   
ATOM   3733  CG1 ILE   335      16.324  23.386   3.495  1.00 10.00      B   
ATOM   3734  CG2 ILE   335      17.238  21.630   5.037  1.00 10.00      B   
ATOM   3735  CD1 ILE   335      15.575  22.448   2.573  1.00 10.00      B   
ATOM   3736  C   ILE   335      18.722  25.034   3.949  1.00 10.00      B   
ATOM   3737  O   ILE   335      19.247  24.879   2.847  1.00 10.00      B   
ATOM   3738  N   GLY   336      18.388  26.226   4.445  1.00 10.00      B   
ATOM   3739  HN  GLY   336      17.971  26.272   5.331  1.00 10.00      B   
ATOM   3740  CA  GLY   336      18.633  27.454   3.706  1.00 10.00      B   
ATOM   3741  C   GLY   336      17.842  27.545   2.419  1.00 10.00      B   
ATOM   3742  O   GLY   336      18.372  27.960   1.388  1.00 10.00      B   
ATOM   3743  N   MET   337      16.577  27.154   2.472  1.00 10.00      B   
ATOM   3744  HN  MET   337      16.208  26.833   3.323  1.00 10.00      B   
ATOM   3745  CA  MET   337      15.725  27.194   1.292  1.00 10.00      B   
ATOM   3746  CB  MET   337      15.599  25.804   0.661  1.00 10.00      B   
ATOM   3747  CG  MET   337      16.914  25.218   0.171  1.00 10.00      B   
ATOM   3748  SD  MET   337      16.700  23.691  -0.765  1.00 10.00      B   
ATOM   3749  CE  MET   337      18.325  22.964  -0.581  1.00 10.00      B   
ATOM   3750  C   MET   337      14.347  27.752   1.622  1.00 10.00      B   
ATOM   3751  O   MET   337      13.347  27.312   1.058  1.00 10.00      B   
ATOM   3752  N   LEU   338      14.304  28.716   2.540  1.00 10.00      B   
ATOM   3753  HN  LEU   338      15.141  29.015   2.960  1.00 10.00      B   
ATOM   3754  CA  LEU   338      13.045  29.342   2.937  1.00 10.00      B   
ATOM   3755  CB  LEU   338      13.283  30.434   3.982  1.00 10.00      B   
ATOM   3756  CG  LEU   338      12.035  31.145   4.511  1.00 10.00      B   
ATOM   3757  CD1 LEU   338      11.103  30.158   5.197  1.00 10.00      B   
ATOM   3758  CD2 LEU   338      12.421  32.267   5.461  1.00 10.00      B   
ATOM   3759  C   LEU   338      12.329  29.917   1.719  1.00 10.00      B   
ATOM   3760  O   LEU   338      12.811  30.857   1.085  1.00 10.00      B   
ATOM   3761  N   VAL   339      11.187  29.337   1.395  1.00 10.00      B   
ATOM   3762  HN  VAL   339      10.859  28.597   1.945  1.00 10.00      B   
ATOM   3763  CA  VAL   339      10.408  29.759   0.244  1.00 10.00      B   
ATOM   3764  CB  VAL   339       9.442  28.644  -0.211  1.00 10.00      B   
ATOM   3765  CG1 VAL   339       8.722  29.040  -1.489  1.00 10.00      B   
ATOM   3766  CG2 VAL   339      10.182  27.329  -0.396  1.00 10.00      B   
ATOM   3767  C   VAL   339       9.609  31.026   0.525  1.00 10.00      B   
ATOM   3768  O   VAL   339       8.917  31.135   1.543  1.00 10.00      B   
ATOM   3769  N   LEU   340       9.717  31.982  -0.382  1.00 10.00      B   
ATOM   3770  HN  LEU   340      10.307  31.840  -1.155  1.00 10.00      B   
ATOM   3771  CA  LEU   340       8.986  33.235  -0.273  1.00 10.00      B   
ATOM   3772  CB  LEU   340       9.942  34.429  -0.314  1.00 10.00      B   
ATOM   3773  CG  LEU   340      10.902  34.568   0.868  1.00 10.00      B   
ATOM   3774  CD1 LEU   340      11.801  35.777   0.681  1.00 10.00      B   
ATOM   3775  CD2 LEU   340      10.130  34.676   2.173  1.00 10.00      B   
ATOM   3776  C   LEU   340       7.987  33.322  -1.419  1.00 10.00      B   
ATOM   3777  O   LEU   340       8.343  33.730  -2.524  1.00 10.00      B   
ATOM   3778  N   PRO   341       6.731  32.907  -1.172  1.00 10.00      B   
ATOM   3779  CA  PRO   341       5.667  32.908  -2.187  1.00 10.00      B   
ATOM   3780  CB  PRO   341       4.425  32.458  -1.411  1.00 10.00      B   
ATOM   3781  CG  PRO   341       4.963  31.714  -0.241  1.00 10.00      B   
ATOM   3782  CD  PRO   341       6.245  32.403   0.124  1.00 10.00      B   
ATOM   3783  C   PRO   341       5.432  34.278  -2.822  1.00 10.00      B   
ATOM   3784  O   PRO   341       4.812  35.158  -2.222  1.00 10.00      B   
ATOM   3785  N   ARG   342       5.936  34.445  -4.040  1.00 10.00      B   
ATOM   3786  HN  ARG   342       6.431  33.704  -4.454  1.00 10.00      B   
ATOM   3787  CA  ARG   342       5.785  35.691  -4.779  1.00 10.00      B   
ATOM   3788  CB  ARG   342       7.154  36.298  -5.100  1.00 10.00      B   
ATOM   3789  CG  ARG   342       7.783  37.064  -3.950  1.00 10.00      B   
ATOM   3790  CD  ARG   342       9.110  37.680  -4.358  1.00 10.00      B   
ATOM   3791  NE  ARG   342       9.459  38.820  -3.516  1.00 10.00      B   
ATOM   3792  HE  ARG   342       9.065  38.846  -2.615  1.00 10.00      B   
ATOM   3793  CZ  ARG   342      10.271  39.809  -3.890  1.00 10.00      B   
ATOM   3794  NH1 ARG   342      10.829  39.798  -5.093  1.00 10.00      B   
ATOM   3795 HH11 ARG   342      10.637  39.016  -5.752  1.00 10.00      B   
ATOM   3796 HH12 ARG   342      11.464  40.575  -5.385  1.00 10.00      B   
ATOM   3797  NH2 ARG   342      10.510  40.823  -3.069  1.00 10.00      B   
ATOM   3798 HH21 ARG   342      11.147  41.596  -3.364  1.00 10.00      B   
ATOM   3799 HH22 ARG   342      10.060  40.854  -2.129  1.00 10.00      B   
ATOM   3800  C   ARG   342       5.002  35.450  -6.066  1.00 10.00      B   
ATOM   3801  O   ARG   342       5.444  34.705  -6.940  1.00 10.00      B   
ATOM   3802  N   ILE   343       3.846  36.089  -6.178  1.00 10.00      B   
ATOM   3803  HN  ILE   343       3.556  36.678  -5.449  1.00 10.00      B   
ATOM   3804  CA  ILE   343       2.985  35.936  -7.351  1.00 10.00      B   
ATOM   3805  CB  ILE   343       1.494  36.035  -6.961  1.00 10.00      B   
ATOM   3806  CG1 ILE   343       1.218  37.343  -6.204  1.00 10.00      B   
ATOM   3807  CG2 ILE   343       1.087  34.837  -6.123  1.00 10.00      B   
ATOM   3808  CD1 ILE   343      -0.247  37.588  -5.913  1.00 10.00      B   
ATOM   3809  C   ILE   343       3.278  36.982  -8.424  1.00 10.00      B   
ATOM   3810  O   ILE   343       2.404  37.321  -9.223  1.00 10.00      B   
ATOM   3811  N   ASN   344       4.506  37.474  -8.465  1.00 10.00      B   
ATOM   3812  HN  ASN   344       5.176  37.150  -7.828  1.00 10.00      B   
ATOM   3813  CA  ASN   344       4.872  38.490  -9.445  1.00 10.00      B   
ATOM   3814  CB  ASN   344       6.179  39.188  -9.073  1.00 10.00      B   
ATOM   3815  CG  ASN   344       6.314  40.540  -9.746  1.00 10.00      B   
ATOM   3816  OD1 ASN   344       5.409  41.369  -9.681  1.00 10.00      B   
ATOM   3817  ND2 ASN   344       7.433  40.768 -10.411  1.00 10.00      B   
ATOM   3818 HD21 ASN   344       8.111  40.061 -10.438  1.00 10.00      B   
ATOM   3819 HD22 ASN   344       7.541  41.637 -10.850  1.00 10.00      B   
ATOM   3820  C   ASN   344       4.970  37.915 -10.853  1.00 10.00      B   
ATOM   3821  O   ASN   344       4.738  38.617 -11.836  1.00 10.00      B   
ATOM   3822  N   PHE   345       5.308  36.638 -10.952  1.00 10.00      B   
ATOM   3823  HN  PHE   345       5.460  36.115 -10.139  1.00 10.00      B   
ATOM   3824  CA  PHE   345       5.431  35.995 -12.253  1.00 10.00      B   
ATOM   3825  CB  PHE   345       6.459  34.864 -12.217  1.00 10.00      B   
ATOM   3826  CG  PHE   345       7.884  35.326 -12.360  1.00 10.00      B   
ATOM   3827  CD1 PHE   345       8.179  36.644 -12.680  1.00 10.00      B   
ATOM   3828  CD2 PHE   345       8.930  34.439 -12.177  1.00 10.00      B   
ATOM   3829  CE1 PHE   345       9.489  37.065 -12.813  1.00 10.00      B   
ATOM   3830  CE2 PHE   345      10.242  34.852 -12.308  1.00 10.00      B   
ATOM   3831  CZ  PHE   345      10.521  36.166 -12.626  1.00 10.00      B   
ATOM   3832  C   PHE   345       4.083  35.488 -12.747  1.00 10.00      B   
ATOM   3833  O   PHE   345       3.372  34.786 -12.031  1.00 10.00      B   
ATOM   3834  N   HIS   346       3.733  35.866 -13.966  1.00 10.00      B   
ATOM   3835  HN  HIS   346       4.339  36.444 -14.478  1.00 10.00      B   
ATOM   3836  CA  HIS   346       2.470  35.453 -14.563  1.00 10.00      B   
ATOM   3837  CB  HIS   346       1.742  36.653 -15.178  1.00 10.00      B   
ATOM   3838  CG  HIS   346       1.031  37.518 -14.184  1.00 10.00      B   
ATOM   3839  ND1 HIS   346      -0.335  37.478 -13.994  1.00 10.00      B   
ATOM   3840  HD1 HIS   346      -0.966  36.893 -14.472  1.00 10.00      B   
ATOM   3841  CD2 HIS   346       1.501  38.456 -13.327  1.00 10.00      B   
ATOM   3842  CE1 HIS   346      -0.673  38.354 -13.067  1.00 10.00      B   
ATOM   3843  NE2 HIS   346       0.420  38.958 -12.646  1.00 10.00      B   
ATOM   3844  HE2 HIS   346       0.455  39.655 -11.952  1.00 10.00      B   
ATOM   3845  C   HIS   346       2.692  34.385 -15.626  1.00 10.00      B   
ATOM   3846  O   HIS   346       1.836  33.533 -15.850  1.00 10.00      B   
ATOM   3847  N   ASP   347       3.847  34.437 -16.278  1.00 10.00      B   
ATOM   3848  HN  ASP   347       4.495  35.137 -16.051  1.00 10.00      B   
ATOM   3849  CA  ASP   347       4.173  33.480 -17.331  1.00 10.00      B   
ATOM   3850  CB  ASP   347       3.961  34.094 -18.727  1.00 10.00      B   
ATOM   3851  CG  ASP   347       4.477  35.521 -18.863  1.00 10.00      B   
ATOM   3852  OD1 ASP   347       3.801  36.342 -19.523  1.00 10.00      B   
ATOM   3853  OD2 ASP   347       5.554  35.833 -18.312  1.00 10.00      B   
ATOM   3854  C   ASP   347       5.589  32.924 -17.195  1.00 10.00      B   
ATOM   3855  O   ASP   347       5.810  31.722 -17.376  1.00 10.00      B   
ATOM   3856  N   ALA   348       6.533  33.801 -16.857  1.00 10.00      B   
ATOM   3857  HN  ALA   348       6.278  34.740 -16.730  1.00 10.00      B   
ATOM   3858  CA  ALA   348       7.942  33.434 -16.706  1.00 10.00      B   
ATOM   3859  CB  ALA   348       8.755  34.634 -16.242  1.00 10.00      B   
ATOM   3860  C   ALA   348       8.148  32.250 -15.769  1.00 10.00      B   
ATOM   3861  O   ALA   348       8.970  31.376 -16.034  1.00 10.00      B   
ATOM   3862  N   GLY   349       7.404  32.223 -14.678  1.00 10.00      B   
ATOM   3863  HN  GLY   349       6.767  32.947 -14.511  1.00 10.00      B   
ATOM   3864  CA  GLY   349       7.533  31.134 -13.730  1.00 10.00      B   
ATOM   3865  C   GLY   349       6.335  30.212 -13.754  1.00 10.00      B   
ATOM   3866  O   GLY   349       6.059  29.516 -12.780  1.00 10.00      B   
ATOM   3867  N   ALA   350       5.621  30.203 -14.869  1.00 10.00      B   
ATOM   3868  HN  ALA   350       5.901  30.765 -15.624  1.00 10.00      B   
ATOM   3869  CA  ALA   350       4.441  29.368 -15.000  1.00 10.00      B   
ATOM   3870  CB  ALA   350       3.214  30.232 -15.256  1.00 10.00      B   
ATOM   3871  C   ALA   350       4.609  28.337 -16.106  1.00 10.00      B   
ATOM   3872  O   ALA   350       4.433  27.141 -15.879  1.00 10.00      B   
ATOM   3873  N   MET   351       4.987  28.805 -17.291  1.00 10.00      B   
ATOM   3874  HN  MET   351       5.159  29.767 -17.390  1.00 10.00      B   
ATOM   3875  CA  MET   351       5.160  27.931 -18.453  1.00 10.00      B   
ATOM   3876  CB  MET   351       5.613  28.735 -19.674  1.00 10.00      B   
ATOM   3877  CG  MET   351       4.585  29.738 -20.174  1.00 10.00      B   
ATOM   3878  SD  MET   351       5.301  30.977 -21.272  1.00 10.00      B   
ATOM   3879  CE  MET   351       5.756  29.967 -22.680  1.00 10.00      B   
ATOM   3880  C   MET   351       6.128  26.781 -18.181  1.00 10.00      B   
ATOM   3881  O   MET   351       5.928  25.670 -18.665  1.00 10.00      B   
ATOM   3882  N   ARG   352       7.161  27.052 -17.385  1.00 10.00      B   
ATOM   3883  HN  ARG   352       7.256  27.957 -17.024  1.00 10.00      B   
ATOM   3884  CA  ARG   352       8.167  26.043 -17.044  1.00 10.00      B   
ATOM   3885  CB  ARG   352       9.256  26.644 -16.145  1.00 10.00      B   
ATOM   3886  CG  ARG   352      10.014  27.806 -16.770  1.00 10.00      B   
ATOM   3887  CD  ARG   352      11.074  28.361 -15.828  1.00 10.00      B   
ATOM   3888  NE  ARG   352      12.338  27.625 -15.913  1.00 10.00      B   
ATOM   3889  HE  ARG   352      12.341  26.695 -15.585  1.00 10.00      B   
ATOM   3890  CZ  ARG   352      13.475  28.148 -16.377  1.00 10.00      B   
ATOM   3891  NH1 ARG   352      13.512  29.409 -16.787  1.00 10.00      B   
ATOM   3892 HH11 ARG   352      14.399  29.816 -17.154  1.00 10.00      B   
ATOM   3893 HH12 ARG   352      12.653  30.002 -16.743  1.00 10.00      B   
ATOM   3894  NH2 ARG   352      14.576  27.408 -16.435  1.00 10.00      B   
ATOM   3895 HH21 ARG   352      15.467  27.817 -16.795  1.00 10.00      B   
ATOM   3896 HH22 ARG   352      14.560  26.412 -16.120  1.00 10.00      B   
ATOM   3897  C   ARG   352       7.548  24.820 -16.363  1.00 10.00      B   
ATOM   3898  O   ARG   352       8.061  23.706 -16.480  1.00 10.00      B   
ATOM   3899  N   VAL   353       6.438  25.031 -15.667  1.00 10.00      B   
ATOM   3900  HN  VAL   353       6.054  25.932 -15.642  1.00 10.00      B   
ATOM   3901  CA  VAL   353       5.768  23.949 -14.957  1.00 10.00      B   
ATOM   3902  CB  VAL   353       5.364  24.373 -13.527  1.00 10.00      B   
ATOM   3903  CG1 VAL   353       4.994  23.157 -12.695  1.00 10.00      B   
ATOM   3904  CG2 VAL   353       6.478  25.163 -12.854  1.00 10.00      B   
ATOM   3905  C   VAL   353       4.530  23.458 -15.711  1.00 10.00      B   
ATOM   3906  O   VAL   353       4.312  22.251 -15.838  1.00 10.00      B   
ATOM   3907  N   VAL   354       3.737  24.400 -16.226  1.00 10.00      B   
ATOM   3908  HN  VAL   354       3.986  25.344 -16.109  1.00 10.00      B   
ATOM   3909  CA  VAL   354       2.507  24.082 -16.958  1.00 10.00      B   
ATOM   3910  CB  VAL   354       1.810  25.358 -17.491  1.00 10.00      B   
ATOM   3911  CG1 VAL   354       0.598  25.011 -18.343  1.00 10.00      B   
ATOM   3912  CG2 VAL   354       1.397  26.259 -16.335  1.00 10.00      B   
ATOM   3913  C   VAL   354       2.749  23.089 -18.103  1.00 10.00      B   
ATOM   3914  O   VAL   354       1.919  22.214 -18.361  1.00 10.00      B   
ATOM   3915  N   LYS   355       3.901  23.210 -18.760  1.00 10.00      B   
ATOM   3916  HN  LYS   355       4.526  23.920 -18.498  1.00 10.00      B   
ATOM   3917  CA  LYS   355       4.256  22.330 -19.872  1.00 10.00      B   
ATOM   3918  CB  LYS   355       5.646  22.670 -20.410  1.00 10.00      B   
ATOM   3919  CG  LYS   355       5.698  23.925 -21.260  1.00 10.00      B   
ATOM   3920  CD  LYS   355       7.087  24.134 -21.833  1.00 10.00      B   
ATOM   3921  CE  LYS   355       7.191  25.462 -22.560  1.00 10.00      B   
ATOM   3922  NZ  LYS   355       8.446  25.566 -23.344  1.00 10.00      B   
ATOM   3923  HZ1 LYS   355       8.474  24.828 -24.078  1.00 10.00      B   
ATOM   3924  HZ2 LYS   355       9.269  25.443 -22.721  1.00 10.00      B   
ATOM   3925  HZ3 LYS   355       8.507  26.495 -23.801  1.00 10.00      B   
ATOM   3926  C   LYS   355       4.214  20.856 -19.477  1.00 10.00      B   
ATOM   3927  O   LYS   355       3.908  19.995 -20.301  1.00 10.00      B   
ATOM   3928  N   GLN   356       4.517  20.567 -18.220  1.00 10.00      B   
ATOM   3929  HN  GLN   356       4.732  21.297 -17.595  1.00 10.00      B   
ATOM   3930  CA  GLN   356       4.520  19.192 -17.742  1.00 10.00      B   
ATOM   3931  CB  GLN   356       5.761  18.919 -16.890  1.00 10.00      B   
ATOM   3932  CG  GLN   356       7.071  19.284 -17.573  1.00 10.00      B   
ATOM   3933  CD  GLN   356       8.287  18.967 -16.725  1.00 10.00      B   
ATOM   3934  OE1 GLN   356       8.888  17.897 -16.848  1.00 10.00      B   
ATOM   3935  NE2 GLN   356       8.657  19.894 -15.856  1.00 10.00      B   
ATOM   3936 HE21 GLN   356       8.133  20.721 -15.811  1.00 10.00      B   
ATOM   3937 HE22 GLN   356       9.440  19.717 -15.294  1.00 10.00      B   
ATOM   3938  C   GLN   356       3.247  18.869 -16.964  1.00 10.00      B   
ATOM   3939  O   GLN   356       2.957  17.707 -16.684  1.00 10.00      B   
ATOM   3940  N   MET   357       2.481  19.903 -16.636  1.00 10.00      B   
ATOM   3941  HN  MET   357       2.755  20.806 -16.911  1.00 10.00      B   
ATOM   3942  CA  MET   357       1.238  19.731 -15.891  1.00 10.00      B   
ATOM   3943  CB  MET   357       0.901  20.992 -15.091  1.00 10.00      B   
ATOM   3944  CG  MET   357       1.726  21.174 -13.828  1.00 10.00      B   
ATOM   3945  SD  MET   357       1.379  22.734 -12.990  1.00 10.00      B   
ATOM   3946  CE  MET   357      -0.353  22.524 -12.580  1.00 10.00      B   
ATOM   3947  C   MET   357       0.084  19.382 -16.824  1.00 10.00      B   
ATOM   3948  O   MET   357      -0.800  18.603 -16.465  1.00 10.00      B   
ATOM   3949  N   GLY   358       0.105  19.963 -18.019  1.00 10.00      B   
ATOM   3950  HN  GLY   358       0.839  20.580 -18.236  1.00 10.00      B   
ATOM   3951  CA  GLY   358      -0.940  19.717 -19.005  1.00 10.00      B   
ATOM   3952  C   GLY   358      -1.169  18.239 -19.294  1.00 10.00      B   
ATOM   3953  O   GLY   358      -2.262  17.724 -19.054  1.00 10.00      B   
ATOM   3954  N   PRO   359      -0.157  17.524 -19.813  1.00 10.00      B   
ATOM   3955  CA  PRO   359      -0.274  16.092 -20.125  1.00 10.00      B   
ATOM   3956  CB  PRO   359       1.079  15.744 -20.760  1.00 10.00      B   
ATOM   3957  CG  PRO   359       1.658  17.051 -21.177  1.00 10.00      B   
ATOM   3958  CD  PRO   359       1.169  18.052 -20.175  1.00 10.00      B   
ATOM   3959  C   PRO   359      -0.506  15.229 -18.881  1.00 10.00      B   
ATOM   3960  O   PRO   359      -0.931  14.080 -18.985  1.00 10.00      B   
ATOM   3961  N   ALA   360      -0.239  15.788 -17.709  1.00 10.00      B   
ATOM   3962  HN  ALA   360       0.078  16.713 -17.683  1.00 10.00      B   
ATOM   3963  CA  ALA   360      -0.412  15.058 -16.458  1.00 10.00      B   
ATOM   3964  CB  ALA   360       0.555  15.576 -15.405  1.00 10.00      B   
ATOM   3965  C   ALA   360      -1.849  15.142 -15.945  1.00 10.00      B   
ATOM   3966  O   ALA   360      -2.428  14.138 -15.523  1.00 10.00      B   
ATOM   3967  N   ILE   361      -2.430  16.339 -16.006  1.00 10.00      B   
ATOM   3968  HN  ILE   361      -1.926  17.098 -16.382  1.00 10.00      B   
ATOM   3969  CA  ILE   361      -3.794  16.555 -15.527  1.00 10.00      B   
ATOM   3970  CB  ILE   361      -4.204  18.049 -15.548  1.00 10.00      B   
ATOM   3971  CG1 ILE   361      -5.462  18.278 -14.700  1.00 10.00      B   
ATOM   3972  CG2 ILE   361      -4.411  18.551 -16.972  1.00 10.00      B   
ATOM   3973  CD1 ILE   361      -5.857  19.734 -14.562  1.00 10.00      B   
ATOM   3974  C   ILE   361      -4.816  15.701 -16.284  1.00 10.00      B   
ATOM   3975  O   ILE   361      -5.868  15.360 -15.745  1.00 10.00      B   
ATOM   3976  N   LEU   362      -4.482  15.330 -17.516  1.00 10.00      B   
ATOM   3977  HN  LEU   362      -3.616  15.610 -17.879  1.00 10.00      B   
ATOM   3978  CA  LEU   362      -5.370  14.518 -18.342  1.00 10.00      B   
ATOM   3979  CB  LEU   362      -4.799  14.366 -19.757  1.00 10.00      B   
ATOM   3980  CG  LEU   362      -5.638  13.551 -20.750  1.00 10.00      B   
ATOM   3981  CD1 LEU   362      -7.023  14.159 -20.914  1.00 10.00      B   
ATOM   3982  CD2 LEU   362      -4.934  13.449 -22.095  1.00 10.00      B   
ATOM   3983  C   LEU   362      -5.623  13.144 -17.717  1.00 10.00      B   
ATOM   3984  O   LEU   362      -6.714  12.589 -17.833  1.00 10.00      B   
ATOM   3985  N   GLY   363      -4.618  12.605 -17.043  1.00 10.00      B   
ATOM   3986  HN  GLY   363      -3.769  13.093 -16.963  1.00 10.00      B   
ATOM   3987  CA  GLY   363      -4.770  11.306 -16.419  1.00 10.00      B   
ATOM   3988  C   GLY   363      -5.411  11.404 -15.050  1.00 10.00      B   
ATOM   3989  O   GLY   363      -6.268  10.592 -14.694  1.00 10.00      B   
ATOM   3990  N   VAL   364      -5.008  12.417 -14.291  1.00 10.00      B   
ATOM   3991  HN  VAL   364      -4.335  13.036 -14.646  1.00 10.00      B   
ATOM   3992  CA  VAL   364      -5.526  12.631 -12.944  1.00 10.00      B   
ATOM   3993  CB  VAL   364      -4.763  13.754 -12.204  1.00 10.00      B   
ATOM   3994  CG1 VAL   364      -5.157  13.796 -10.733  1.00 10.00      B   
ATOM   3995  CG2 VAL   364      -3.258  13.569 -12.345  1.00 10.00      B   
ATOM   3996  C   VAL   364      -7.023  12.949 -12.954  1.00 10.00      B   
ATOM   3997  O   VAL   364      -7.774  12.438 -12.123  1.00 10.00      B   
ATOM   3998  N   SER   365      -7.453  13.773 -13.906  1.00 10.00      B   
ATOM   3999  HN  SER   365      -6.811  14.131 -14.556  1.00 10.00      B   
ATOM   4000  CA  SER   365      -8.859  14.157 -14.011  1.00 10.00      B   
ATOM   4001  CB  SER   365      -9.061  15.154 -15.154  1.00 10.00      B   
ATOM   4002  OG  SER   365      -8.370  14.733 -16.318  1.00 10.00      B   
ATOM   4003  HG  SER   365      -7.466  15.074 -16.295  1.00 10.00      B   
ATOM   4004  C   SER   365      -9.760  12.939 -14.201  1.00 10.00      B   
ATOM   4005  O   SER   365     -10.787  12.807 -13.539  1.00 10.00      B   
ATOM   4006  N   VAL   366      -9.358  12.044 -15.096  1.00 10.00      B   
ATOM   4007  HN  VAL   366      -8.530  12.209 -15.597  1.00 10.00      B   
ATOM   4008  CA  VAL   366     -10.125  10.831 -15.364  1.00 10.00      B   
ATOM   4009  CB  VAL   366      -9.511  10.005 -16.513  1.00 10.00      B   
ATOM   4010  CG1 VAL   366     -10.262   8.693 -16.708  1.00 10.00      B   
ATOM   4011  CG2 VAL   366      -9.522  10.816 -17.797  1.00 10.00      B   
ATOM   4012  C   VAL   366     -10.243   9.976 -14.107  1.00 10.00      B   
ATOM   4013  O   VAL   366     -11.305   9.429 -13.817  1.00 10.00      B   
ATOM   4014  N   SER   367      -9.154   9.893 -13.349  1.00 10.00      B   
ATOM   4015  HN  SER   367      -8.345  10.374 -13.623  1.00 10.00      B   
ATOM   4016  CA  SER   367      -9.141   9.115 -12.117  1.00 10.00      B   
ATOM   4017  CB  SER   367      -7.722   9.054 -11.548  1.00 10.00      B   
ATOM   4018  OG  SER   367      -6.782   8.741 -12.563  1.00 10.00      B   
ATOM   4019  HG  SER   367      -7.182   8.887 -13.428  1.00 10.00      B   
ATOM   4020  C   SER   367     -10.094   9.729 -11.092  1.00 10.00      B   
ATOM   4021  O   SER   367     -10.699   9.023 -10.284  1.00 10.00      B   
ATOM   4022  N   GLN   368     -10.224  11.050 -11.144  1.00 10.00      B   
ATOM   4023  HN  GLN   368      -9.709  11.551 -11.814  1.00 10.00      B   
ATOM   4024  CA  GLN   368     -11.099  11.778 -10.239  1.00 10.00      B   
ATOM   4025  CB  GLN   368     -10.809  13.280 -10.322  1.00 10.00      B   
ATOM   4026  CG  GLN   368     -11.412  14.090  -9.188  1.00 10.00      B   
ATOM   4027  CD  GLN   368     -11.978  15.419  -9.647  1.00 10.00      B   
ATOM   4028  OE1 GLN   368     -11.508  16.013 -10.618  1.00 10.00      B   
ATOM   4029  NE2 GLN   368     -12.995  15.895  -8.947  1.00 10.00      B   
ATOM   4030 HE21 GLN   368     -13.316  15.371  -8.184  1.00 10.00      B   
ATOM   4031 HE22 GLN   368     -13.392  16.751  -9.227  1.00 10.00      B   
ATOM   4032  C   GLN   368     -12.561  11.516 -10.583  1.00 10.00      B   
ATOM   4033  O   GLN   368     -13.383  11.282  -9.696  1.00 10.00      B   
ATOM   4034  N   ILE   369     -12.867  11.545 -11.878  1.00 10.00      B   
ATOM   4035  HN  ILE   369     -12.153  11.730 -12.528  1.00 10.00      B   
ATOM   4036  CA  ILE   369     -14.229  11.320 -12.367  1.00 10.00      B   
ATOM   4037  CB  ILE   369     -14.296  11.349 -13.911  1.00 10.00      B   
ATOM   4038  CG1 ILE   369     -13.782  12.689 -14.442  1.00 10.00      B   
ATOM   4039  CG2 ILE   369     -15.722  11.099 -14.394  1.00 10.00      B   
ATOM   4040  CD1 ILE   369     -13.540  12.710 -15.938  1.00 10.00      B   
ATOM   4041  C   ILE   369     -14.796   9.995 -11.862  1.00 10.00      B   
ATOM   4042  O   ILE   369     -15.932   9.939 -11.385  1.00 10.00      B   
ATOM   4043  N   SER   370     -13.991   8.941 -11.953  1.00 10.00      B   
ATOM   4044  HN  SER   370     -13.095   9.055 -12.343  1.00 10.00      B   
ATOM   4045  CA  SER   370     -14.398   7.612 -11.513  1.00 10.00      B   
ATOM   4046  CB  SER   370     -13.240   6.633 -11.708  1.00 10.00      B   
ATOM   4047  OG  SER   370     -12.472   6.987 -12.847  1.00 10.00      B   
ATOM   4048  HG  SER   370     -11.585   6.624 -12.761  1.00 10.00      B   
ATOM   4049  C   SER   370     -14.850   7.611 -10.052  1.00 10.00      B   
ATOM   4050  O   SER   370     -15.835   6.958  -9.695  1.00 10.00      B   
ATOM   4051  N   LEU   371     -14.143   8.360  -9.215  1.00 10.00      B   
ATOM   4052  HN  LEU   371     -13.386   8.877  -9.558  1.00 10.00      B   
ATOM   4053  CA  LEU   371     -14.473   8.434  -7.800  1.00 10.00      B   
ATOM   4054  CB  LEU   371     -13.290   8.962  -6.984  1.00 10.00      B   
ATOM   4055  CG  LEU   371     -12.031   8.089  -6.982  1.00 10.00      B   
ATOM   4056  CD1 LEU   371     -10.989   8.655  -6.032  1.00 10.00      B   
ATOM   4057  CD2 LEU   371     -12.367   6.651  -6.616  1.00 10.00      B   
ATOM   4058  C   LEU   371     -15.721   9.279  -7.562  1.00 10.00      B   
ATOM   4059  O   LEU   371     -16.480   9.024  -6.625  1.00 10.00      B   
ATOM   4060  N   ILE   372     -15.932  10.277  -8.417  1.00 10.00      B   
ATOM   4061  HN  ILE   372     -15.286  10.428  -9.142  1.00 10.00      B   
ATOM   4062  CA  ILE   372     -17.096  11.149  -8.305  1.00 10.00      B   
ATOM   4063  CB  ILE   372     -17.059  12.290  -9.348  1.00 10.00      B   
ATOM   4064  CG1 ILE   372     -15.837  13.181  -9.130  1.00 10.00      B   
ATOM   4065  CG2 ILE   372     -18.336  13.119  -9.289  1.00 10.00      B   
ATOM   4066  CD1 ILE   372     -15.583  14.151 -10.262  1.00 10.00      B   
ATOM   4067  C   ILE   372     -18.374  10.339  -8.503  1.00 10.00      B   
ATOM   4068  O   ILE   372     -19.313  10.436  -7.710  1.00 10.00      B   
ATOM   4069  N   ILE   373     -18.384   9.527  -9.557  1.00 10.00      B   
ATOM   4070  HN  ILE   373     -17.592   9.499 -10.142  1.00 10.00      B   
ATOM   4071  CA  ILE   373     -19.535   8.682  -9.883  1.00 10.00      B   
ATOM   4072  CB  ILE   373     -19.275   7.841 -11.152  1.00 10.00      B   
ATOM   4073  CG1 ILE   373     -18.847   8.745 -12.310  1.00 10.00      B   
ATOM   4074  CG2 ILE   373     -20.514   7.045 -11.538  1.00 10.00      B   
ATOM   4075  CD1 ILE   373     -18.341   7.990 -13.519  1.00 10.00      B   
ATOM   4076  C   ILE   373     -19.871   7.750  -8.720  1.00 10.00      B   
ATOM   4077  O   ILE   373     -21.039   7.468  -8.445  1.00 10.00      B   
ATOM   4078  N   ASN   374     -18.835   7.297  -8.025  1.00 10.00      B   
ATOM   4079  HN  ASN   374     -17.930   7.572  -8.286  1.00 10.00      B   
ATOM   4080  CA  ASN   374     -19.004   6.401  -6.887  1.00 10.00      B   
ATOM   4081  CB  ASN   374     -17.646   5.967  -6.330  1.00 10.00      B   
ATOM   4082  CG  ASN   374     -17.192   4.623  -6.869  1.00 10.00      B   
ATOM   4083  OD1 ASN   374     -17.623   4.189  -7.938  1.00 10.00      B   
ATOM   4084  ND2 ASN   374     -16.315   3.956  -6.135  1.00 10.00      B   
ATOM   4085 HD21 ASN   374     -16.010   4.361  -5.293  1.00 10.00      B   
ATOM   4086 HD22 ASN   374     -16.004   3.087  -6.461  1.00 10.00      B   
ATOM   4087  C   ASN   374     -19.846   7.048  -5.793  1.00 10.00      B   
ATOM   4088  O   ASN   374     -20.702   6.398  -5.194  1.00 10.00      B   
ATOM   4089  N   THR   375     -19.611   8.333  -5.549  1.00 10.00      B   
ATOM   4090  HN  THR   375     -18.917   8.799  -6.062  1.00 10.00      B   
ATOM   4091  CA  THR   375     -20.351   9.068  -4.529  1.00 10.00      B   
ATOM   4092  CB  THR   375     -19.724  10.453  -4.288  1.00 10.00      B   
ATOM   4093  OG1 THR   375     -18.487  10.550  -5.014  1.00 10.00      B   
ATOM   4094  HG1 THR   375     -18.679  10.764  -5.936  1.00 10.00      B   
ATOM   4095  CG2 THR   375     -19.454  10.664  -2.807  1.00 10.00      B   
ATOM   4096  C   THR   375     -21.816   9.247  -4.930  1.00 10.00      B   
ATOM   4097  O   THR   375     -22.713   9.235  -4.080  1.00 10.00      B   
ATOM   4098  N   ILE   376     -22.047   9.399  -6.231  1.00 10.00      B   
ATOM   4099  HN  ILE   376     -21.289   9.389  -6.852  1.00 10.00      B   
ATOM   4100  CA  ILE   376     -23.393   9.582  -6.760  1.00 10.00      B   
ATOM   4101  CB  ILE   376     -23.380   9.833  -8.286  1.00 10.00      B   
ATOM   4102  CG1 ILE   376     -22.524  11.060  -8.619  1.00 10.00      B   
ATOM   4103  CG2 ILE   376     -24.798  10.017  -8.813  1.00 10.00      B   
ATOM   4104  CD1 ILE   376     -22.331  11.294 -10.103  1.00 10.00      B   
ATOM   4105  C   ILE   376     -24.266   8.372  -6.447  1.00 10.00      B   
ATOM   4106  O   ILE   376     -25.371   8.511  -5.933  1.00 10.00      B   
ATOM   4107  N   PHE   377     -23.754   7.187  -6.736  1.00 10.00      B   
ATOM   4108  HN  PHE   377     -22.859   7.134  -7.135  1.00 10.00      B   
ATOM   4109  CA  PHE   377     -24.497   5.960  -6.478  1.00 10.00      B   
ATOM   4110  CB  PHE   377     -23.906   4.791  -7.266  1.00 10.00      B   
ATOM   4111  CG  PHE   377     -24.279   4.790  -8.722  1.00 10.00      B   
ATOM   4112  CD1 PHE   377     -23.352   5.141  -9.688  1.00 10.00      B   
ATOM   4113  CD2 PHE   377     -25.556   4.434  -9.124  1.00 10.00      B   
ATOM   4114  CE1 PHE   377     -23.692   5.138 -11.028  1.00 10.00      B   
ATOM   4115  CE2 PHE   377     -25.902   4.429 -10.462  1.00 10.00      B   
ATOM   4116  CZ  PHE   377     -24.969   4.781 -11.416  1.00 10.00      B   
ATOM   4117  C   PHE   377     -24.550   5.631  -4.986  1.00 10.00      B   
ATOM   4118  O   PHE   377     -25.520   5.047  -4.506  1.00 10.00      B   
ATOM   4119  N   ALA   378     -23.515   6.029  -4.255  1.00 10.00      B   
ATOM   4120  HN  ALA   378     -22.780   6.510  -4.692  1.00 10.00      B   
ATOM   4121  CA  ALA   378     -23.439   5.763  -2.821  1.00 10.00      B   
ATOM   4122  CB  ALA   378     -22.028   6.011  -2.306  1.00 10.00      B   
ATOM   4123  C   ALA   378     -24.449   6.588  -2.025  1.00 10.00      B   
ATOM   4124  O   ALA   378     -24.968   6.130  -1.008  1.00 10.00      B   
ATOM   4125  N   SER   379     -24.733   7.796  -2.493  1.00 10.00      B   
ATOM   4126  HN  SER   379     -24.303   8.107  -3.317  1.00 10.00      B   
ATOM   4127  CA  SER   379     -25.671   8.671  -1.802  1.00 10.00      B   
ATOM   4128  CB  SER   379     -25.489  10.131  -2.225  1.00 10.00      B   
ATOM   4129  OG  SER   379     -25.325  10.254  -3.628  1.00 10.00      B   
ATOM   4130  HG  SER   379     -24.415  10.027  -3.866  1.00 10.00      B   
ATOM   4131  C   SER   379     -27.118   8.221  -1.977  1.00 10.00      B   
ATOM   4132  O   SER   379     -27.993   8.611  -1.207  1.00 10.00      B   
ATOM   4133  N   PHE   380     -27.368   7.390  -2.982  1.00 10.00      B   
ATOM   4134  HN  PHE   380     -26.631   7.104  -3.562  1.00 10.00      B   
ATOM   4135  CA  PHE   380     -28.716   6.892  -3.240  1.00 10.00      B   
ATOM   4136  CB  PHE   380     -28.931   6.637  -4.734  1.00 10.00      B   
ATOM   4137  CG  PHE   380     -29.263   7.874  -5.519  1.00 10.00      B   
ATOM   4138  CD1 PHE   380     -28.369   8.381  -6.444  1.00 10.00      B   
ATOM   4139  CD2 PHE   380     -30.469   8.528  -5.331  1.00 10.00      B   
ATOM   4140  CE1 PHE   380     -28.667   9.519  -7.168  1.00 10.00      B   
ATOM   4141  CE2 PHE   380     -30.777   9.666  -6.052  1.00 10.00      B   
ATOM   4142  CZ  PHE   380     -29.874  10.163  -6.973  1.00 10.00      B   
ATOM   4143  C   PHE   380     -29.005   5.629  -2.433  1.00 10.00      B   
ATOM   4144  O   PHE   380     -30.045   4.988  -2.603  1.00 10.00      B   
ATOM   4145  N   LEU   381     -28.082   5.280  -1.550  1.00 10.00      B   
ATOM   4146  HN  LEU   381     -27.279   5.834  -1.456  1.00 10.00      B   
ATOM   4147  CA  LEU   381     -28.232   4.102  -0.713  1.00 10.00      B   
ATOM   4148  CB  LEU   381     -26.913   3.330  -0.641  1.00 10.00      B   
ATOM   4149  CG  LEU   381     -26.341   2.845  -1.975  1.00 10.00      B   
ATOM   4150  CD1 LEU   381     -24.922   2.334  -1.793  1.00 10.00      B   
ATOM   4151  CD2 LEU   381     -27.225   1.766  -2.581  1.00 10.00      B   
ATOM   4152  C   LEU   381     -28.700   4.492   0.685  1.00 10.00      B   
ATOM   4153  O   LEU   381     -28.923   5.671   0.968  1.00 10.00      B   
ATOM   4154  N   ALA   382     -28.847   3.502   1.554  1.00 10.00      B   
ATOM   4155  HN  ALA   382     -28.660   2.585   1.265  1.00 10.00      B   
ATOM   4156  CA  ALA   382     -29.294   3.732   2.923  1.00 10.00      B   
ATOM   4157  CB  ALA   382     -29.602   2.405   3.600  1.00 10.00      B   
ATOM   4158  C   ALA   382     -28.261   4.512   3.735  1.00 10.00      B   
ATOM   4159  O   ALA   382     -27.117   4.691   3.306  1.00 10.00      B   
ATOM   4160  N   SER   383     -28.666   4.965   4.910  1.00 10.00      B   
ATOM   4161  HN  SER   383     -29.583   4.776   5.207  1.00 10.00      B   
ATOM   4162  CA  SER   383     -27.782   5.717   5.784  1.00 10.00      B   
ATOM   4163  CB  SER   383     -28.600   6.491   6.817  1.00 10.00      B   
ATOM   4164  OG  SER   383     -29.553   7.327   6.180  1.00 10.00      B   
ATOM   4165  HG  SER   383     -30.012   6.827   5.492  1.00 10.00      B   
ATOM   4166  C   SER   383     -26.796   4.781   6.474  1.00 10.00      B   
ATOM   4167  O   SER   383     -27.194   3.840   7.165  1.00 10.00      B   
ATOM   4168  N   GLY   384     -25.512   5.040   6.276  1.00 10.00      B   
ATOM   4169  HN  GLY   384     -25.251   5.816   5.719  1.00 10.00      B   
ATOM   4170  CA  GLY   384     -24.484   4.212   6.871  1.00 10.00      B   
ATOM   4171  C   GLY   384     -23.685   3.485   5.812  1.00 10.00      B   
ATOM   4172  O   GLY   384     -22.611   2.952   6.087  1.00 10.00      B   
ATOM   4173  N   SER   385     -24.211   3.483   4.591  1.00 10.00      B   
ATOM   4174  HN  SER   385     -25.063   3.942   4.443  1.00 10.00      B   
ATOM   4175  CA  SER   385     -23.559   2.820   3.468  1.00 10.00      B   
ATOM   4176  CB  SER   385     -24.426   2.931   2.213  1.00 10.00      B   
ATOM   4177  OG  SER   385     -25.767   2.573   2.496  1.00 10.00      B   
ATOM   4178  HG  SER   385     -26.288   3.379   2.636  1.00 10.00      B   
ATOM   4179  C   SER   385     -22.176   3.405   3.201  1.00 10.00      B   
ATOM   4180  O   SER   385     -21.263   2.690   2.778  1.00 10.00      B   
ATOM   4181  N   VAL   386     -22.025   4.700   3.449  1.00 10.00      B   
ATOM   4182  HN  VAL   386     -22.788   5.217   3.792  1.00 10.00      B   
ATOM   4183  CA  VAL   386     -20.751   5.368   3.239  1.00 10.00      B   
ATOM   4184  CB  VAL   386     -20.917   6.899   3.125  1.00 10.00      B   
ATOM   4185  CG1 VAL   386     -19.582   7.573   2.838  1.00 10.00      B   
ATOM   4186  CG2 VAL   386     -21.934   7.248   2.049  1.00 10.00      B   
ATOM   4187  C   VAL   386     -19.801   5.037   4.383  1.00 10.00      B   
ATOM   4188  O   VAL   386     -18.644   4.694   4.156  1.00 10.00      B   
ATOM   4189  N   SER   387     -20.311   5.124   5.605  1.00 10.00      B   
ATOM   4190  HN  SER   387     -21.248   5.417   5.711  1.00 10.00      B   
ATOM   4191  CA  SER   387     -19.525   4.830   6.797  1.00 10.00      B   
ATOM   4192  CB  SER   387     -20.379   5.013   8.058  1.00 10.00      B   
ATOM   4193  OG  SER   387     -20.946   6.313   8.109  1.00 10.00      B   
ATOM   4194  HG  SER   387     -21.535   6.440   7.342  1.00 10.00      B   
ATOM   4195  C   SER   387     -18.934   3.419   6.755  1.00 10.00      B   
ATOM   4196  O   SER   387     -17.725   3.241   6.920  1.00 10.00      B   
ATOM   4197  N   TRP   388     -19.784   2.426   6.508  1.00 10.00      B   
ATOM   4198  HN  TRP   388     -20.733   2.635   6.359  1.00 10.00      B   
ATOM   4199  CA  TRP   388     -19.344   1.034   6.453  1.00 10.00      B   
ATOM   4200  CB  TRP   388     -20.530   0.087   6.236  1.00 10.00      B   
ATOM   4201  CG  TRP   388     -21.521   0.081   7.361  1.00 10.00      B   
ATOM   4202  CD1 TRP   388     -21.255   0.205   8.694  1.00 10.00      B   
ATOM   4203  CD2 TRP   388     -22.943  -0.063   7.249  1.00 10.00      B   
ATOM   4204  NE1 TRP   388     -22.422   0.155   9.416  1.00 10.00      B   
ATOM   4205  HE1 TRP   388     -22.493   0.226  10.393  1.00 10.00      B   
ATOM   4206  CE2 TRP   388     -23.472  -0.011   8.552  1.00 10.00      B   
ATOM   4207  CE3 TRP   388     -23.820  -0.227   6.173  1.00 10.00      B   
ATOM   4208  CZ2 TRP   388     -24.836  -0.118   8.809  1.00 10.00      B   
ATOM   4209  CZ3 TRP   388     -25.173  -0.334   6.429  1.00 10.00      B   
ATOM   4210  CH2 TRP   388     -25.668  -0.277   7.736  1.00 10.00      B   
ATOM   4211  C   TRP   388     -18.295   0.818   5.367  1.00 10.00      B   
ATOM   4212  O   TRP   388     -17.266   0.183   5.604  1.00 10.00      B   
ATOM   4213  N   MET   389     -18.551   1.360   4.180  1.00 10.00      B   
ATOM   4214  HN  MET   389     -19.379   1.875   4.056  1.00 10.00      B   
ATOM   4215  CA  MET   389     -17.627   1.211   3.058  1.00 10.00      B   
ATOM   4216  CB  MET   389     -18.260   1.722   1.763  1.00 10.00      B   
ATOM   4217  CG  MET   389     -17.688   1.095   0.502  1.00 10.00      B   
ATOM   4218  SD  MET   389     -18.824   1.194  -0.900  1.00 10.00      B   
ATOM   4219  CE  MET   389     -18.875   2.964  -1.171  1.00 10.00      B   
ATOM   4220  C   MET   389     -16.311   1.929   3.332  1.00 10.00      B   
ATOM   4221  O   MET   389     -15.237   1.402   3.052  1.00 10.00      B   
ATOM   4222  N   TYR   390     -16.405   3.125   3.899  1.00 10.00      B   
ATOM   4223  HN  TYR   390     -17.296   3.491   4.099  1.00 10.00      B   
ATOM   4224  CA  TYR   390     -15.227   3.919   4.224  1.00 10.00      B   
ATOM   4225  CB  TYR   390     -15.640   5.292   4.770  1.00 10.00      B   
ATOM   4226  CG  TYR   390     -14.488   6.187   5.180  1.00 10.00      B   
ATOM   4227  CD1 TYR   390     -13.851   7.003   4.255  1.00 10.00      B   
ATOM   4228  CD2 TYR   390     -14.043   6.221   6.496  1.00 10.00      B   
ATOM   4229  CE1 TYR   390     -12.802   7.825   4.627  1.00 10.00      B   
ATOM   4230  CE2 TYR   390     -12.998   7.039   6.878  1.00 10.00      B   
ATOM   4231  CZ  TYR   390     -12.380   7.838   5.941  1.00 10.00      B   
ATOM   4232  OH  TYR   390     -11.336   8.658   6.320  1.00 10.00      B   
ATOM   4233  HH  TYR   390     -11.503   9.555   6.010  1.00 10.00      B   
ATOM   4234  C   TYR   390     -14.342   3.193   5.229  1.00 10.00      B   
ATOM   4235  O   TYR   390     -13.125   3.140   5.062  1.00 10.00      B   
ATOM   4236  N   TYR   391     -14.956   2.632   6.265  1.00 10.00      B   
ATOM   4237  HN  TYR   391     -15.934   2.704   6.342  1.00 10.00      B   
ATOM   4238  CA  TYR   391     -14.208   1.917   7.292  1.00 10.00      B   
ATOM   4239  CB  TYR   391     -15.060   1.636   8.527  1.00 10.00      B   
ATOM   4240  CG  TYR   391     -15.106   2.806   9.482  1.00 10.00      B   
ATOM   4241  CD1 TYR   391     -16.256   3.568   9.630  1.00 10.00      B   
ATOM   4242  CD2 TYR   391     -13.987   3.159  10.226  1.00 10.00      B   
ATOM   4243  CE1 TYR   391     -16.292   4.649  10.491  1.00 10.00      B   
ATOM   4244  CE2 TYR   391     -14.015   4.235  11.092  1.00 10.00      B   
ATOM   4245  CZ  TYR   391     -15.168   4.976  11.219  1.00 10.00      B   
ATOM   4246  OH  TYR   391     -15.196   6.053  12.074  1.00 10.00      B   
ATOM   4247  HH  TYR   391     -14.363   6.537  12.003  1.00 10.00      B   
ATOM   4248  C   TYR   391     -13.554   0.654   6.748  1.00 10.00      B   
ATOM   4249  O   TYR   391     -12.404   0.361   7.076  1.00 10.00      B   
ATOM   4250  N   ALA   392     -14.277  -0.085   5.911  1.00 10.00      B   
ATOM   4251  HN  ALA   392     -15.198   0.186   5.699  1.00 10.00      B   
ATOM   4252  CA  ALA   392     -13.733  -1.298   5.310  1.00 10.00      B   
ATOM   4253  CB  ALA   392     -14.800  -2.012   4.493  1.00 10.00      B   
ATOM   4254  C   ALA   392     -12.539  -0.938   4.432  1.00 10.00      B   
ATOM   4255  O   ALA   392     -11.543  -1.660   4.377  1.00 10.00      B   
ATOM   4256  N   ASP   393     -12.650   0.202   3.763  1.00 10.00      B   
ATOM   4257  HN  ASP   393     -13.480   0.723   3.853  1.00 10.00      B   
ATOM   4258  CA  ASP   393     -11.597   0.706   2.890  1.00 10.00      B   
ATOM   4259  CB  ASP   393     -12.114   1.946   2.156  1.00 10.00      B   
ATOM   4260  CG  ASP   393     -11.305   2.319   0.931  1.00 10.00      B   
ATOM   4261  OD1 ASP   393     -10.201   2.883   1.088  1.00 10.00      B   
ATOM   4262  OD2 ASP   393     -11.790   2.091  -0.197  1.00 10.00      B   
ATOM   4263  C   ASP   393     -10.361   1.068   3.712  1.00 10.00      B   
ATOM   4264  O   ASP   393      -9.228   0.820   3.300  1.00 10.00      B   
ATOM   4265  N   ARG   394     -10.594   1.649   4.886  1.00 10.00      B   
ATOM   4266  HN  ARG   394     -11.523   1.815   5.154  1.00 10.00      B   
ATOM   4267  CA  ARG   394      -9.515   2.047   5.785  1.00 10.00      B   
ATOM   4268  CB  ARG   394     -10.053   2.914   6.926  1.00 10.00      B   
ATOM   4269  CG  ARG   394     -10.570   4.274   6.490  1.00 10.00      B   
ATOM   4270  CD  ARG   394      -9.833   5.398   7.198  1.00 10.00      B   
ATOM   4271  NE  ARG   394      -8.616   5.796   6.491  1.00 10.00      B   
ATOM   4272  HE  ARG   394      -8.611   5.698   5.512  1.00 10.00      B   
ATOM   4273  CZ  ARG   394      -7.533   6.289   7.092  1.00 10.00      B   
ATOM   4274  NH1 ARG   394      -7.511   6.446   8.413  1.00 10.00      B   
ATOM   4275 HH11 ARG   394      -6.663   6.833   8.883  1.00 10.00      B   
ATOM   4276 HH12 ARG   394      -8.344   6.172   8.993  1.00 10.00      B   
ATOM   4277  NH2 ARG   394      -6.466   6.617   6.372  1.00 10.00      B   
ATOM   4278 HH21 ARG   394      -6.473   6.488   5.337  1.00 10.00      B   
ATOM   4279 HH22 ARG   394      -5.612   7.003   6.837  1.00 10.00      B   
ATOM   4280  C   ARG   394      -8.804   0.825   6.354  1.00 10.00      B   
ATOM   4281  O   ARG   394      -7.584   0.817   6.494  1.00 10.00      B   
ATOM   4282  N   LEU   395      -9.573  -0.212   6.662  1.00 10.00      B   
ATOM   4283  HN  LEU   395     -10.543  -0.148   6.521  1.00 10.00      B   
ATOM   4284  CA  LEU   395      -9.013  -1.442   7.207  1.00 10.00      B   
ATOM   4285  CB  LEU   395     -10.128  -2.413   7.599  1.00 10.00      B   
ATOM   4286  CG  LEU   395     -11.025  -1.985   8.760  1.00 10.00      B   
ATOM   4287  CD1 LEU   395     -12.189  -2.952   8.914  1.00 10.00      B   
ATOM   4288  CD2 LEU   395     -10.225  -1.900  10.052  1.00 10.00      B   
ATOM   4289  C   LEU   395      -8.093  -2.104   6.190  1.00 10.00      B   
ATOM   4290  O   LEU   395      -7.091  -2.726   6.550  1.00 10.00      B   
ATOM   4291  N   MET   396      -8.433  -1.944   4.917  1.00 10.00      B   
ATOM   4292  HN  MET   396      -9.236  -1.422   4.699  1.00 10.00      B   
ATOM   4293  CA  MET   396      -7.656  -2.528   3.832  1.00 10.00      B   
ATOM   4294  CB  MET   396      -8.513  -2.675   2.578  1.00 10.00      B   
ATOM   4295  CG  MET   396      -8.206  -3.922   1.771  1.00 10.00      B   
ATOM   4296  SD  MET   396      -8.367  -5.425   2.757  1.00 10.00      B   
ATOM   4297  CE  MET   396      -8.128  -6.680   1.504  1.00 10.00      B   
ATOM   4298  C   MET   396      -6.410  -1.705   3.521  1.00 10.00      B   
ATOM   4299  O   MET   396      -5.543  -2.141   2.763  1.00 10.00      B   
ATOM   4300  N   GLU   397      -6.317  -0.525   4.120  1.00 10.00      B   
ATOM   4301  HN  GLU   397      -7.037  -0.239   4.724  1.00 10.00      B   
ATOM   4302  CA  GLU   397      -5.175   0.361   3.909  1.00 10.00      B   
ATOM   4303  CB  GLU   397      -5.426   1.709   4.598  1.00 10.00      B   
ATOM   4304  CG  GLU   397      -4.261   2.686   4.564  1.00 10.00      B   
ATOM   4305  CD  GLU   397      -3.961   3.203   3.172  1.00 10.00      B   
ATOM   4306  OE1 GLU   397      -4.897   3.661   2.483  1.00 10.00      B   
ATOM   4307  OE2 GLU   397      -2.783   3.174   2.764  1.00 10.00      B   
ATOM   4308  C   GLU   397      -3.889  -0.280   4.435  1.00 10.00      B   
ATOM   4309  O   GLU   397      -2.807  -0.086   3.876  1.00 10.00      B   
ATOM   4310  N   PHE   398      -4.017  -1.052   5.507  1.00 10.00      B   
ATOM   4311  HN  PHE   398      -4.903  -1.171   5.908  1.00 10.00      B   
ATOM   4312  CA  PHE   398      -2.867  -1.723   6.100  1.00 10.00      B   
ATOM   4313  CB  PHE   398      -3.183  -2.279   7.494  1.00 10.00      B   
ATOM   4314  CG  PHE   398      -2.011  -2.263   8.432  1.00 10.00      B   
ATOM   4315  CD1 PHE   398      -1.775  -1.164   9.244  1.00 10.00      B   
ATOM   4316  CD2 PHE   398      -1.146  -3.341   8.504  1.00 10.00      B   
ATOM   4317  CE1 PHE   398      -0.700  -1.141  10.111  1.00 10.00      B   
ATOM   4318  CE2 PHE   398      -0.068  -3.325   9.369  1.00 10.00      B   
ATOM   4319  CZ  PHE   398       0.156  -2.223  10.174  1.00 10.00      B   
ATOM   4320  C   PHE   398      -2.293  -2.803   5.168  1.00 10.00      B   
ATOM   4321  O   PHE   398      -1.138  -2.699   4.761  1.00 10.00      B   
ATOM   4322  N   PRO   399      -3.087  -3.842   4.798  1.00 10.00      B   
ATOM   4323  CA  PRO   399      -2.620  -4.917   3.907  1.00 10.00      B   
ATOM   4324  CB  PRO   399      -3.878  -5.758   3.664  1.00 10.00      B   
ATOM   4325  CG  PRO   399      -4.731  -5.498   4.852  1.00 10.00      B   
ATOM   4326  CD  PRO   399      -4.484  -4.066   5.222  1.00 10.00      B   
ATOM   4327  C   PRO   399      -2.082  -4.379   2.582  1.00 10.00      B   
ATOM   4328  O   PRO   399      -1.038  -4.824   2.102  1.00 10.00      B   
ATOM   4329  N   SER   400      -2.786  -3.408   2.006  1.00 10.00      B   
ATOM   4330  HN  SER   400      -3.606  -3.085   2.441  1.00 10.00      B   
ATOM   4331  CA  SER   400      -2.372  -2.811   0.744  1.00 10.00      B   
ATOM   4332  CB  SER   400      -3.423  -1.811   0.257  1.00 10.00      B   
ATOM   4333  OG  SER   400      -4.709  -2.405   0.218  1.00 10.00      B   
ATOM   4334  HG  SER   400      -5.189  -2.184   1.027  1.00 10.00      B   
ATOM   4335  C   SER   400      -1.019  -2.121   0.886  1.00 10.00      B   
ATOM   4336  O   SER   400      -0.170  -2.201  -0.007  1.00 10.00      B   
ATOM   4337  N   GLY   401      -0.821  -1.460   2.022  1.00 10.00      B   
ATOM   4338  HN  GLY   401      -1.528  -1.449   2.701  1.00 10.00      B   
ATOM   4339  CA  GLY   401       0.424  -0.765   2.269  1.00 10.00      B   
ATOM   4340  C   GLY   401       1.573  -1.718   2.517  1.00 10.00      B   
ATOM   4341  O   GLY   401       2.660  -1.544   1.966  1.00 10.00      B   
ATOM   4342  N   VAL   402       1.328  -2.732   3.343  1.00 10.00      B   
ATOM   4343  HN  VAL   402       0.434  -2.809   3.747  1.00 10.00      B   
ATOM   4344  CA  VAL   402       2.345  -3.728   3.672  1.00 10.00      B   
ATOM   4345  CB  VAL   402       1.789  -4.837   4.597  1.00 10.00      B   
ATOM   4346  CG1 VAL   402       2.841  -5.907   4.854  1.00 10.00      B   
ATOM   4347  CG2 VAL   402       1.309  -4.245   5.911  1.00 10.00      B   
ATOM   4348  C   VAL   402       2.918  -4.365   2.408  1.00 10.00      B   
ATOM   4349  O   VAL   402       4.133  -4.383   2.207  1.00 10.00      B   
ATOM   4350  N   LEU   403       2.036  -4.866   1.550  1.00 10.00      B   
ATOM   4351  HN  LEU   403       1.078  -4.797   1.754  1.00 10.00      B   
ATOM   4352  CA  LEU   403       2.451  -5.511   0.309  1.00 10.00      B   
ATOM   4353  CB  LEU   403       1.253  -6.174  -0.381  1.00 10.00      B   
ATOM   4354  CG  LEU   403       0.578  -7.312   0.392  1.00 10.00      B   
ATOM   4355  CD1 LEU   403      -0.636  -7.833  -0.362  1.00 10.00      B   
ATOM   4356  CD2 LEU   403       1.566  -8.435   0.672  1.00 10.00      B   
ATOM   4357  C   LEU   403       3.131  -4.518  -0.626  1.00 10.00      B   
ATOM   4358  O   LEU   403       4.158  -4.826  -1.232  1.00 10.00      B   
ATOM   4359  N   GLY   404       2.566  -3.319  -0.715  1.00 10.00      B   
ATOM   4360  HN  GLY   404       1.757  -3.131  -0.192  1.00 10.00      B   
ATOM   4361  CA  GLY   404       3.122  -2.289  -1.571  1.00 10.00      B   
ATOM   4362  C   GLY   404       4.551  -1.942  -1.203  1.00 10.00      B   
ATOM   4363  O   GLY   404       5.404  -1.787  -2.078  1.00 10.00      B   
ATOM   4364  N   VAL   405       4.814  -1.827   0.094  1.00 10.00      B   
ATOM   4365  HN  VAL   405       4.088  -1.957   0.744  1.00 10.00      B   
ATOM   4366  CA  VAL   405       6.148  -1.508   0.579  1.00 10.00      B   
ATOM   4367  CB  VAL   405       6.128  -1.081   2.066  1.00 10.00      B   
ATOM   4368  CG1 VAL   405       7.541  -0.915   2.608  1.00 10.00      B   
ATOM   4369  CG2 VAL   405       5.343   0.211   2.235  1.00 10.00      B   
ATOM   4370  C   VAL   405       7.088  -2.697   0.389  1.00 10.00      B   
ATOM   4371  O   VAL   405       8.221  -2.531  -0.058  1.00 10.00      B   
ATOM   4372  N   ALA   406       6.601  -3.895   0.709  1.00 10.00      B   
ATOM   4373  HN  ALA   406       5.681  -3.961   1.047  1.00 10.00      B   
ATOM   4374  CA  ALA   406       7.395  -5.114   0.581  1.00 10.00      B   
ATOM   4375  CB  ALA   406       6.605  -6.321   1.067  1.00 10.00      B   
ATOM   4376  C   ALA   406       7.886  -5.330  -0.850  1.00 10.00      B   
ATOM   4377  O   ALA   406       9.045  -5.675  -1.074  1.00 10.00      B   
ATOM   4378  N   LEU   407       7.006  -5.117  -1.819  1.00 10.00      B   
ATOM   4379  HN  LEU   407       6.091  -4.842  -1.586  1.00 10.00      B   
ATOM   4380  CA  LEU   407       7.362  -5.295  -3.222  1.00 10.00      B   
ATOM   4381  CB  LEU   407       6.105  -5.313  -4.101  1.00 10.00      B   
ATOM   4382  CG  LEU   407       5.068  -6.402  -3.793  1.00 10.00      B   
ATOM   4383  CD1 LEU   407       3.851  -6.252  -4.694  1.00 10.00      B   
ATOM   4384  CD2 LEU   407       5.678  -7.789  -3.934  1.00 10.00      B   
ATOM   4385  C   LEU   407       8.318  -4.199  -3.691  1.00 10.00      B   
ATOM   4386  O   LEU   407       9.233  -4.448  -4.481  1.00 10.00      B   
ATOM   4387  N   GLY   408       8.123  -2.996  -3.169  1.00 10.00      B   
ATOM   4388  HN  GLY   408       7.404  -2.870  -2.513  1.00 10.00      B   
ATOM   4389  CA  GLY   408       8.951  -1.869  -3.554  1.00 10.00      B   
ATOM   4390  C   GLY   408      10.320  -1.851  -2.896  1.00 10.00      B   
ATOM   4391  O   GLY   408      11.202  -1.108  -3.323  1.00 10.00      B   
ATOM   4392  N   THR   409      10.509  -2.668  -1.870  1.00 10.00      B   
ATOM   4393  HN  THR   409       9.776  -3.249  -1.573  1.00 10.00      B   
ATOM   4394  CA  THR   409      11.783  -2.711  -1.160  1.00 10.00      B   
ATOM   4395  CB  THR   409      11.576  -2.877   0.358  1.00 10.00      B   
ATOM   4396  OG1 THR   409      10.465  -3.749   0.604  1.00 10.00      B   
ATOM   4397  HG1 THR   409       9.640  -3.273   0.425  1.00 10.00      B   
ATOM   4398  CG2 THR   409      11.307  -1.531   1.007  1.00 10.00      B   
ATOM   4399  C   THR   409      12.709  -3.815  -1.670  1.00 10.00      B   
ATOM   4400  O   THR   409      13.881  -3.878  -1.290  1.00 10.00      B   
ATOM   4401  N   ILE   410      12.193  -4.684  -2.531  1.00 10.00      B   
ATOM   4402  HN  ILE   410      11.260  -4.586  -2.814  1.00 10.00      B   
ATOM   4403  CA  ILE   410      12.996  -5.781  -3.055  1.00 10.00      B   
ATOM   4404  CB  ILE   410      12.573  -7.139  -2.448  1.00 10.00      B   
ATOM   4405  CG1 ILE   410      12.533  -7.061  -0.917  1.00 10.00      B   
ATOM   4406  CG2 ILE   410      13.523  -8.241  -2.901  1.00 10.00      B   
ATOM   4407  CD1 ILE   410      11.884  -8.257  -0.257  1.00 10.00      B   
ATOM   4408  C   ILE   410      12.929  -5.870  -4.578  1.00 10.00      B   
ATOM   4409  O   ILE   410      13.950  -5.772  -5.260  1.00 10.00      B   
ATOM   4410  N   LEU   411      11.723  -6.034  -5.104  1.00 10.00      B   
ATOM   4411  HN  LEU   411      10.943  -6.064  -4.512  1.00 10.00      B   
ATOM   4412  CA  LEU   411      11.526  -6.173  -6.543  1.00 10.00      B   
ATOM   4413  CB  LEU   411      10.131  -6.717  -6.845  1.00 10.00      B   
ATOM   4414  CG  LEU   411       9.774  -8.048  -6.180  1.00 10.00      B   
ATOM   4415  CD1 LEU   411       8.317  -8.398  -6.431  1.00 10.00      B   
ATOM   4416  CD2 LEU   411      10.687  -9.162  -6.671  1.00 10.00      B   
ATOM   4417  C   LEU   411      11.768  -4.869  -7.295  1.00 10.00      B   
ATOM   4418  O   LEU   411      12.490  -4.852  -8.293  1.00 10.00      B   
ATOM   4419  N   LEU   412      11.176  -3.785  -6.803  1.00 10.00      B   
ATOM   4420  HN  LEU   412      10.627  -3.873  -5.993  1.00 10.00      B   
ATOM   4421  CA  LEU   412      11.306  -2.466  -7.432  1.00 10.00      B   
ATOM   4422  CB  LEU   412      10.590  -1.385  -6.619  1.00 10.00      B   
ATOM   4423  CG  LEU   412      10.557   0.015  -7.234  1.00 10.00      B   
ATOM   4424  CD1 LEU   412       9.734   0.025  -8.514  1.00 10.00      B   
ATOM   4425  CD2 LEU   412      10.014   1.023  -6.236  1.00 10.00      B   
ATOM   4426  C   LEU   412      12.760  -2.064  -7.745  1.00 10.00      B   
ATOM   4427  O   LEU   412      13.064  -1.724  -8.892  1.00 10.00      B   
ATOM   4428  N   PRO   413      13.674  -2.077  -6.743  1.00 10.00      B   
ATOM   4429  CA  PRO   413      15.085  -1.713  -6.961  1.00 10.00      B   
ATOM   4430  CB  PRO   413      15.753  -2.054  -5.625  1.00 10.00      B   
ATOM   4431  CG  PRO   413      14.658  -1.951  -4.625  1.00 10.00      B   
ATOM   4432  CD  PRO   413      13.416  -2.417  -5.329  1.00 10.00      B   
ATOM   4433  C   PRO   413      15.721  -2.526  -8.088  1.00 10.00      B   
ATOM   4434  O   PRO   413      16.358  -1.971  -8.984  1.00 10.00      B   
ATOM   4435  N   SER   414      15.521  -3.840  -8.047  1.00 10.00      B   
ATOM   4436  HN  SER   414      14.989  -4.222  -7.316  1.00 10.00      B   
ATOM   4437  CA  SER   414      16.076  -4.734  -9.055  1.00 10.00      B   
ATOM   4438  CB  SER   414      15.785  -6.188  -8.683  1.00 10.00      B   
ATOM   4439  OG  SER   414      15.948  -6.390  -7.287  1.00 10.00      B   
ATOM   4440  HG  SER   414      15.301  -7.040  -6.981  1.00 10.00      B   
ATOM   4441  C   SER   414      15.533  -4.418 -10.448  1.00 10.00      B   
ATOM   4442  O   SER   414      16.275  -4.452 -11.433  1.00 10.00      B   
ATOM   4443  N   LEU   415      14.241  -4.106 -10.523  1.00 10.00      B   
ATOM   4444  HN  LEU   415      13.703  -4.100  -9.702  1.00 10.00      B   
ATOM   4445  CA  LEU   415      13.600  -3.780 -11.793  1.00 10.00      B   
ATOM   4446  CB  LEU   415      12.082  -3.677 -11.622  1.00 10.00      B   
ATOM   4447  CG  LEU   415      11.341  -4.978 -11.304  1.00 10.00      B   
ATOM   4448  CD1 LEU   415       9.877  -4.695 -11.008  1.00 10.00      B   
ATOM   4449  CD2 LEU   415      11.475  -5.970 -12.447  1.00 10.00      B   
ATOM   4450  C   LEU   415      14.146  -2.473 -12.358  1.00 10.00      B   
ATOM   4451  O   LEU   415      14.376  -2.350 -13.562  1.00 10.00      B   
ATOM   4452  N   SER   416      14.368  -1.505 -11.478  1.00 10.00      B   
ATOM   4453  HN  SER   416      14.177  -1.669 -10.528  1.00 10.00      B   
ATOM   4454  CA  SER   416      14.892  -0.209 -11.885  1.00 10.00      B   
ATOM   4455  CB  SER   416      14.870   0.764 -10.703  1.00 10.00      B   
ATOM   4456  OG  SER   416      13.624   0.718 -10.014  1.00 10.00      B   
ATOM   4457  HG  SER   416      13.502  -0.162  -9.630  1.00 10.00      B   
ATOM   4458  C   SER   416      16.314  -0.355 -12.429  1.00 10.00      B   
ATOM   4459  O   SER   416      16.711   0.333 -13.370  1.00 10.00      B   
ATOM   4460  N   LYS   417      17.065  -1.278 -11.842  1.00 10.00      B   
ATOM   4461  HN  LYS   417      16.684  -1.802 -11.106  1.00 10.00      B   
ATOM   4462  CA  LYS   417      18.439  -1.528 -12.251  1.00 10.00      B   
ATOM   4463  CB  LYS   417      19.130  -2.433 -11.228  1.00 10.00      B   
ATOM   4464  CG  LYS   417      20.638  -2.527 -11.384  1.00 10.00      B   
ATOM   4465  CD  LYS   417      21.204  -3.652 -10.534  1.00 10.00      B   
ATOM   4466  CE  LYS   417      22.718  -3.723 -10.638  1.00 10.00      B   
ATOM   4467  NZ  LYS   417      23.273  -4.873  -9.874  1.00 10.00      B   
ATOM   4468  HZ1 LYS   417      23.075  -5.764 -10.375  1.00 10.00      B   
ATOM   4469  HZ2 LYS   417      22.841  -4.918  -8.930  1.00 10.00      B   
ATOM   4470  HZ3 LYS   417      24.301  -4.769  -9.764  1.00 10.00      B   
ATOM   4471  C   LYS   417      18.501  -2.165 -13.639  1.00 10.00      B   
ATOM   4472  O   LYS   417      19.294  -1.751 -14.487  1.00 10.00      B   
ATOM   4473  N   SER   418      17.647  -3.154 -13.873  1.00 10.00      B   
ATOM   4474  HN  SER   418      17.014  -3.416 -13.172  1.00 10.00      B   
ATOM   4475  CA  SER   418      17.617  -3.854 -15.150  1.00 10.00      B   
ATOM   4476  CB  SER   418      16.781  -5.132 -15.038  1.00 10.00      B   
ATOM   4477  OG  SER   418      15.763  -4.988 -14.060  1.00 10.00      B   
ATOM   4478  HG  SER   418      16.133  -5.135 -13.180  1.00 10.00      B   
ATOM   4479  C   SER   418      17.106  -2.962 -16.280  1.00 10.00      B   
ATOM   4480  O   SER   418      17.578  -3.051 -17.415  1.00 10.00      B   
ATOM   4481  N   PHE   419      16.146  -2.103 -15.964  1.00 10.00      B   
ATOM   4482  HN  PHE   419      15.797  -2.089 -15.044  1.00 10.00      B   
ATOM   4483  CA  PHE   419      15.577  -1.194 -16.950  1.00 10.00      B   
ATOM   4484  CB  PHE   419      14.289  -0.567 -16.405  1.00 10.00      B   
ATOM   4485  CG  PHE   419      13.669   0.455 -17.314  1.00 10.00      B   
ATOM   4486  CD1 PHE   419      13.150   0.085 -18.544  1.00 10.00      B   
ATOM   4487  CD2 PHE   419      13.609   1.788 -16.938  1.00 10.00      B   
ATOM   4488  CE1 PHE   419      12.585   1.026 -19.383  1.00 10.00      B   
ATOM   4489  CE2 PHE   419      13.044   2.734 -17.772  1.00 10.00      B   
ATOM   4490  CZ  PHE   419      12.532   2.352 -18.997  1.00 10.00      B   
ATOM   4491  C   PHE   419      16.580  -0.107 -17.338  1.00 10.00      B   
ATOM   4492  O   PHE   419      16.632   0.328 -18.492  1.00 10.00      B   
ATOM   4493  N   ALA   420      17.378   0.325 -16.370  1.00 10.00      B   
ATOM   4494  HN  ALA   420      17.292  -0.059 -15.470  1.00 10.00      B   
ATOM   4495  CA  ALA   420      18.375   1.360 -16.607  1.00 10.00      B   
ATOM   4496  CB  ALA   420      18.779   2.020 -15.299  1.00 10.00      B   
ATOM   4497  C   ALA   420      19.597   0.801 -17.331  1.00 10.00      B   
ATOM   4498  O   ALA   420      20.073   1.385 -18.307  1.00 10.00      B   
ATOM   4499  N   SER   421      20.102  -0.332 -16.854  1.00 10.00      B   
ATOM   4500  HN  SER   421      19.672  -0.763 -16.080  1.00 10.00      B   
ATOM   4501  CA  SER   421      21.269  -0.962 -17.454  1.00 10.00      B   
ATOM   4502  CB  SER   421      22.520  -0.665 -16.623  1.00 10.00      B   
ATOM   4503  OG  SER   421      22.673   0.729 -16.419  1.00 10.00      B   
ATOM   4504  HG  SER   421      22.012   1.031 -15.791  1.00 10.00      B   
ATOM   4505  C   SER   421      21.068  -2.467 -17.599  1.00 10.00      B   
ATOM   4506  O   SER   421      21.322  -3.234 -16.669  1.00 10.00      B   
ATOM   4507  N   GLY   422      20.607  -2.879 -18.767  1.00 10.00      B   
ATOM   4508  HN  GLY   422      20.421  -2.221 -19.470  1.00 10.00      B   
ATOM   4509  CA  GLY   422      20.374  -4.284 -19.026  1.00 10.00      B   
ATOM   4510  C   GLY   422      19.436  -4.479 -20.194  1.00 10.00      B   
ATOM   4511  O   GLY   422      19.232  -3.559 -20.988  1.00 10.00      B   
ATOM   4512  N   ASN   423      18.865  -5.667 -20.308  1.00 10.00      B   
ATOM   4513  HN  ASN   423      19.069  -6.366 -19.647  1.00 10.00      B   
ATOM   4514  CA  ASN   423      17.936  -5.959 -21.392  1.00 10.00      B   
ATOM   4515  CB  ASN   423      18.555  -6.885 -22.448  1.00 10.00      B   
ATOM   4516  CG  ASN   423      19.045  -8.216 -21.897  1.00 10.00      B   
ATOM   4517  OD1 ASN   423      18.605  -8.679 -20.844  1.00 10.00      B   
ATOM   4518  ND2 ASN   423      19.959  -8.845 -22.616  1.00 10.00      B   
ATOM   4519 HD21 ASN   423      20.265  -8.424 -23.449  1.00 10.00      B   
ATOM   4520 HD22 ASN   423      20.293  -9.709 -22.289  1.00 10.00      B   
ATOM   4521  C   ASN   423      16.629  -6.537 -20.864  1.00 10.00      B   
ATOM   4522  O   ASN   423      16.514  -6.870 -19.681  1.00 10.00      B   
ATOM   4523  N   HIS   424      15.652  -6.668 -21.752  1.00 10.00      B   
ATOM   4524  HN  HIS   424      15.809  -6.386 -22.682  1.00 10.00      B   
ATOM   4525  CA  HIS   424      14.347  -7.201 -21.385  1.00 10.00      B   
ATOM   4526  CB  HIS   424      13.324  -6.972 -22.498  1.00 10.00      B   
ATOM   4527  CG  HIS   424      12.246  -5.999 -22.128  1.00 10.00      B   
ATOM   4528  ND1 HIS   424      11.097  -5.825 -22.872  1.00 10.00      B   
ATOM   4529  HD1 HIS   424      10.873  -6.298 -23.707  1.00 10.00      B   
ATOM   4530  CD2 HIS   424      12.144  -5.146 -21.078  1.00 10.00      B   
ATOM   4531  CE1 HIS   424      10.340  -4.908 -22.298  1.00 10.00      B   
ATOM   4532  NE2 HIS   424      10.952  -4.483 -21.210  1.00 10.00      B   
ATOM   4533  HE2 HIS   424      10.606  -3.800 -20.593  1.00 10.00      B   
ATOM   4534  C   HIS   424      14.413  -8.677 -21.013  1.00 10.00      B   
ATOM   4535  O   HIS   424      13.514  -9.187 -20.353  1.00 10.00      B   
ATOM   4536  N   ASP   425      15.480  -9.353 -21.427  1.00 10.00      B   
ATOM   4537  HN  ASP   425      16.166  -8.890 -21.954  1.00 10.00      B   
ATOM   4538  CA  ASP   425      15.654 -10.773 -21.124  1.00 10.00      B   
ATOM   4539  CB  ASP   425      16.931 -11.309 -21.770  1.00 10.00      B   
ATOM   4540  CG  ASP   425      16.880 -12.803 -22.015  1.00 10.00      B   
ATOM   4541  OD1 ASP   425      17.140 -13.580 -21.074  1.00 10.00      B   
ATOM   4542  OD2 ASP   425      16.587 -13.203 -23.163  1.00 10.00      B   
ATOM   4543  C   ASP   425      15.712 -10.989 -19.616  1.00 10.00      B   
ATOM   4544  O   ASP   425      15.030 -11.860 -19.071  1.00 10.00      B   
ATOM   4545  N   GLU   426      16.522 -10.177 -18.945  1.00 10.00      B   
ATOM   4546  HN  GLU   426      17.039  -9.504 -19.442  1.00 10.00      B   
ATOM   4547  CA  GLU   426      16.661 -10.256 -17.494  1.00 10.00      B   
ATOM   4548  CB  GLU   426      17.847  -9.399 -17.029  1.00 10.00      B   
ATOM   4549  CG  GLU   426      18.122  -9.454 -15.532  1.00 10.00      B   
ATOM   4550  CD  GLU   426      18.975 -10.640 -15.130  1.00 10.00      B   
ATOM   4551  OE1 GLU   426      18.453 -11.775 -15.100  1.00 10.00      B   
ATOM   4552  OE2 GLU   426      20.176 -10.439 -14.834  1.00 10.00      B   
ATOM   4553  C   GLU   426      15.374  -9.763 -16.837  1.00 10.00      B   
ATOM   4554  O   GLU   426      14.880 -10.354 -15.873  1.00 10.00      B   
ATOM   4555  N   TYR   427      14.825  -8.690 -17.400  1.00 10.00      B   
ATOM   4556  HN  TYR   427      15.267  -8.288 -18.179  1.00 10.00      B   
ATOM   4557  CA  TYR   427      13.593  -8.087 -16.897  1.00 10.00      B   
ATOM   4558  CB  TYR   427      13.240  -6.845 -17.723  1.00 10.00      B   
ATOM   4559  CG  TYR   427      12.429  -5.805 -16.979  1.00 10.00      B   
ATOM   4560  CD1 TYR   427      13.055  -4.775 -16.288  1.00 10.00      B   
ATOM   4561  CD2 TYR   427      11.041  -5.852 -16.970  1.00 10.00      B   
ATOM   4562  CE1 TYR   427      12.318  -3.821 -15.608  1.00 10.00      B   
ATOM   4563  CE2 TYR   427      10.298  -4.902 -16.294  1.00 10.00      B   
ATOM   4564  CZ  TYR   427      10.940  -3.888 -15.613  1.00 10.00      B   
ATOM   4565  OH  TYR   427      10.202  -2.940 -14.936  1.00 10.00      B   
ATOM   4566  HH  TYR   427       9.546  -3.377 -14.384  1.00 10.00      B   
ATOM   4567  C   TYR   427      12.440  -9.091 -16.934  1.00 10.00      B   
ATOM   4568  O   TYR   427      11.597  -9.117 -16.041  1.00 10.00      B   
ATOM   4569  N   ASN   428      12.422  -9.922 -17.972  1.00 10.00      B   
ATOM   4570  HN  ASN   428      13.121  -9.840 -18.658  1.00 10.00      B   
ATOM   4571  CA  ASN   428      11.385 -10.943 -18.135  1.00 10.00      B   
ATOM   4572  CB  ASN   428      11.589 -11.731 -19.436  1.00 10.00      B   
ATOM   4573  CG  ASN   428      10.994 -11.060 -20.660  1.00 10.00      B   
ATOM   4574  OD1 ASN   428      10.001 -10.338 -20.576  1.00 10.00      B   
ATOM   4575  ND2 ASN   428      11.592 -11.305 -21.814  1.00 10.00      B   
ATOM   4576 HD21 ASN   428      12.375 -11.900 -21.815  1.00 10.00      B   
ATOM   4577 HD22 ASN   428      11.233 -10.879 -22.623  1.00 10.00      B   
ATOM   4578  C   ASN   428      11.390 -11.908 -16.957  1.00 10.00      B   
ATOM   4579  O   ASN   428      10.346 -12.210 -16.382  1.00 10.00      B   
ATOM   4580  N   ARG   429      12.578 -12.375 -16.592  1.00 10.00      B   
ATOM   4581  HN  ARG   429      13.378 -12.081 -17.081  1.00 10.00      B   
ATOM   4582  CA  ARG   429      12.725 -13.309 -15.481  1.00 10.00      B   
ATOM   4583  CB  ARG   429      14.147 -13.875 -15.433  1.00 10.00      B   
ATOM   4584  CG  ARG   429      14.534 -14.669 -16.669  1.00 10.00      B   
ATOM   4585  CD  ARG   429      15.859 -15.389 -16.481  1.00 10.00      B   
ATOM   4586  NE  ARG   429      16.980 -14.462 -16.330  1.00 10.00      B   
ATOM   4587  HE  ARG   429      16.840 -13.667 -15.766  1.00 10.00      B   
ATOM   4588  CZ  ARG   429      18.169 -14.638 -16.902  1.00 10.00      B   
ATOM   4589  NH1 ARG   429      18.397 -15.701 -17.672  1.00 10.00      B   
ATOM   4590 HH11 ARG   429      17.644 -16.405 -17.836  1.00 10.00      B   
ATOM   4591 HH12 ARG   429      19.332 -15.838 -18.111  1.00 10.00      B   
ATOM   4592  NH2 ARG   429      19.132 -13.751 -16.698  1.00 10.00      B   
ATOM   4593 HH21 ARG   429      20.069 -13.878 -17.140  1.00 10.00      B   
ATOM   4594 HH22 ARG   429      18.956 -12.912 -16.084  1.00 10.00      B   
ATOM   4595  C   ARG   429      12.370 -12.645 -14.157  1.00 10.00      B   
ATOM   4596  O   ARG   429      11.767 -13.267 -13.279  1.00 10.00      B   
ATOM   4597  N   LEU   430      12.734 -11.376 -14.026  1.00 10.00      B   
ATOM   4598  HN  LEU   430      13.212 -10.937 -14.764  1.00 10.00      B   
ATOM   4599  CA  LEU   430      12.450 -10.619 -12.812  1.00 10.00      B   
ATOM   4600  CB  LEU   430      13.260  -9.319 -12.777  1.00 10.00      B   
ATOM   4601  CG  LEU   430      14.771  -9.469 -12.593  1.00 10.00      B   
ATOM   4602  CD1 LEU   430      15.463  -8.118 -12.687  1.00 10.00      B   
ATOM   4603  CD2 LEU   430      15.086 -10.142 -11.267  1.00 10.00      B   
ATOM   4604  C   LEU   430      10.959 -10.321 -12.683  1.00 10.00      B   
ATOM   4605  O   LEU   430      10.368 -10.519 -11.621  1.00 10.00      B   
ATOM   4606  N   MET   431      10.352  -9.864 -13.771  1.00 10.00      B   
ATOM   4607  HN  MET   431      10.876  -9.745 -14.598  1.00 10.00      B   
ATOM   4608  CA  MET   431       8.931  -9.535 -13.778  1.00 10.00      B   
ATOM   4609  CB  MET   431       8.523  -8.922 -15.120  1.00 10.00      B   
ATOM   4610  CG  MET   431       7.038  -8.611 -15.240  1.00 10.00      B   
ATOM   4611  SD  MET   431       6.518  -7.244 -14.185  1.00 10.00      B   
ATOM   4612  CE  MET   431       6.895  -5.842 -15.234  1.00 10.00      B   
ATOM   4613  C   MET   431       8.081 -10.764 -13.469  1.00 10.00      B   
ATOM   4614  O   MET   431       7.170 -10.706 -12.644  1.00 10.00      B   
ATOM   4615  N   ASP   432       8.397 -11.878 -14.125  1.00 10.00      B   
ATOM   4616  HN  ASP   432       9.138 -11.858 -14.771  1.00 10.00      B   
ATOM   4617  CA  ASP   432       7.665 -13.128 -13.914  1.00 10.00      B   
ATOM   4618  CB  ASP   432       8.192 -14.223 -14.842  1.00 10.00      B   
ATOM   4619  CG  ASP   432       7.397 -15.514 -14.750  1.00 10.00      B   
ATOM   4620  OD1 ASP   432       6.464 -15.703 -15.562  1.00 10.00      B   
ATOM   4621  OD2 ASP   432       7.712 -16.354 -13.879  1.00 10.00      B   
ATOM   4622  C   ASP   432       7.785 -13.574 -12.463  1.00 10.00      B   
ATOM   4623  O   ASP   432       6.805 -13.981 -11.840  1.00 10.00      B   
ATOM   4624  N   TRP   433       8.997 -13.475 -11.931  1.00 10.00      B   
ATOM   4625  HN  TRP   433       9.733 -13.139 -12.487  1.00 10.00      B   
ATOM   4626  CA  TRP   433       9.268 -13.847 -10.547  1.00 10.00      B   
ATOM   4627  CB  TRP   433      10.766 -13.702 -10.256  1.00 10.00      B   
ATOM   4628  CG  TRP   433      11.143 -13.790  -8.807  1.00 10.00      B   
ATOM   4629  CD1 TRP   433      11.648 -12.784  -8.038  1.00 10.00      B   
ATOM   4630  CD2 TRP   433      11.057 -14.940  -7.956  1.00 10.00      B   
ATOM   4631  NE1 TRP   433      11.886 -13.234  -6.765  1.00 10.00      B   
ATOM   4632  HE1 TRP   433      12.251 -12.694  -6.030  1.00 10.00      B   
ATOM   4633  CE2 TRP   433      11.532 -14.555  -6.687  1.00 10.00      B   
ATOM   4634  CE3 TRP   433      10.627 -16.257  -8.143  1.00 10.00      B   
ATOM   4635  CZ2 TRP   433      11.588 -15.438  -5.611  1.00 10.00      B   
ATOM   4636  CZ3 TRP   433      10.683 -17.132  -7.076  1.00 10.00      B   
ATOM   4637  CH2 TRP   433      11.159 -16.719  -5.826  1.00 10.00      B   
ATOM   4638  C   TRP   433       8.446 -12.979  -9.602  1.00 10.00      B   
ATOM   4639  O   TRP   433       7.855 -13.477  -8.642  1.00 10.00      B   
ATOM   4640  N   GLY   434       8.397 -11.686  -9.899  1.00 10.00      B   
ATOM   4641  HN  GLY   434       8.889 -11.354 -10.681  1.00 10.00      B   
ATOM   4642  CA  GLY   434       7.633 -10.762  -9.085  1.00 10.00      B   
ATOM   4643  C   GLY   434       6.158 -11.110  -9.092  1.00 10.00      B   
ATOM   4644  O   GLY   434       5.502 -11.091  -8.049  1.00 10.00      B   
ATOM   4645  N   LEU   435       5.643 -11.449 -10.271  1.00 10.00      B   
ATOM   4646  HN  LEU   435       6.223 -11.440 -11.067  1.00 10.00      B   
ATOM   4647  CA  LEU   435       4.242 -11.821 -10.421  1.00 10.00      B   
ATOM   4648  CB  LEU   435       3.900 -12.058 -11.894  1.00 10.00      B   
ATOM   4649  CG  LEU   435       3.913 -10.821 -12.796  1.00 10.00      B   
ATOM   4650  CD1 LEU   435       3.703 -11.216 -14.249  1.00 10.00      B   
ATOM   4651  CD2 LEU   435       2.853  -9.822 -12.355  1.00 10.00      B   
ATOM   4652  C   LEU   435       3.930 -13.067  -9.601  1.00 10.00      B   
ATOM   4653  O   LEU   435       2.869 -13.163  -8.980  1.00 10.00      B   
ATOM   4654  N   ARG   436       4.871 -14.010  -9.588  1.00 10.00      B   
ATOM   4655  HN  ARG   436       5.693 -13.869 -10.108  1.00 10.00      B   
ATOM   4656  CA  ARG   436       4.711 -15.246  -8.829  1.00 10.00      B   
ATOM   4657  CB  ARG   436       5.882 -16.208  -9.077  1.00 10.00      B   
ATOM   4658  CG  ARG   436       5.986 -16.713 -10.509  1.00 10.00      B   
ATOM   4659  CD  ARG   436       6.704 -18.053 -10.587  1.00 10.00      B   
ATOM   4660  NE  ARG   436       8.124 -17.961 -10.235  1.00 10.00      B   
ATOM   4661  HE  ARG   436       8.363 -17.385  -9.479  1.00 10.00      B   
ATOM   4662  CZ  ARG   436       9.094 -18.614 -10.884  1.00 10.00      B   
ATOM   4663  NH1 ARG   436       8.794 -19.402 -11.909  1.00 10.00      B   
ATOM   4664 HH11 ARG   436       9.547 -19.918 -12.415  1.00 10.00      B   
ATOM   4665 HH12 ARG   436       7.800 -19.506 -12.218  1.00 10.00      B   
ATOM   4666  NH2 ARG   436      10.358 -18.486 -10.497  1.00 10.00      B   
ATOM   4667 HH21 ARG   436      10.601 -17.877  -9.691  1.00 10.00      B   
ATOM   4668 HH22 ARG   436      11.116 -18.992 -11.005  1.00 10.00      B   
ATOM   4669  C   ARG   436       4.584 -14.941  -7.339  1.00 10.00      B   
ATOM   4670  O   ARG   436       3.807 -15.579  -6.625  1.00 10.00      B   
ATOM   4671  N   LEU   437       5.337 -13.944  -6.882  1.00 10.00      B   
ATOM   4672  HN  LEU   437       5.928 -13.469  -7.505  1.00 10.00      B   
ATOM   4673  CA  LEU   437       5.310 -13.538  -5.480  1.00 10.00      B   
ATOM   4674  CB  LEU   437       6.522 -12.667  -5.146  1.00 10.00      B   
ATOM   4675  CG  LEU   437       7.893 -13.333  -5.267  1.00 10.00      B   
ATOM   4676  CD1 LEU   437       8.995 -12.328  -4.970  1.00 10.00      B   
ATOM   4677  CD2 LEU   437       7.993 -14.528  -4.333  1.00 10.00      B   
ATOM   4678  C   LEU   437       4.026 -12.782  -5.155  1.00 10.00      B   
ATOM   4679  O   LEU   437       3.536 -12.826  -4.026  1.00 10.00      B   
ATOM   4680  N   CYS   438       3.485 -12.086  -6.152  1.00 10.00      B   
ATOM   4681  HN  CYS   438       3.929 -12.084  -7.028  1.00 10.00      B   
ATOM   4682  CA  CYS   438       2.257 -11.323  -5.974  1.00 10.00      B   
ATOM   4683  CB  CYS   438       1.903 -10.549  -7.247  1.00 10.00      B   
ATOM   4684  SG  CYS   438       3.136  -9.325  -7.747  1.00 10.00      B   
ATOM   4685  HG  CYS   438       4.317  -9.931  -7.783  1.00 10.00      B   
ATOM   4686  C   CYS   438       1.104 -12.232  -5.565  1.00 10.00      B   
ATOM   4687  O   CYS   438       0.512 -12.052  -4.501  1.00 10.00      B   
ATOM   4688  N   PHE   439       0.813 -13.227  -6.396  1.00 10.00      B   
ATOM   4689  HN  PHE   439       1.345 -13.338  -7.215  1.00 10.00      B   
ATOM   4690  CA  PHE   439      -0.272 -14.165  -6.119  1.00 10.00      B   
ATOM   4691  CB  PHE   439      -0.487 -15.104  -7.309  1.00 10.00      B   
ATOM   4692  CG  PHE   439      -0.945 -14.419  -8.564  1.00 10.00      B   
ATOM   4693  CD1 PHE   439      -0.072 -14.228  -9.621  1.00 10.00      B   
ATOM   4694  CD2 PHE   439      -2.249 -13.973  -8.688  1.00 10.00      B   
ATOM   4695  CE1 PHE   439      -0.491 -13.604 -10.780  1.00 10.00      B   
ATOM   4696  CE2 PHE   439      -2.676 -13.346  -9.843  1.00 10.00      B   
ATOM   4697  CZ  PHE   439      -1.795 -13.162 -10.891  1.00 10.00      B   
ATOM   4698  C   PHE   439       0.024 -14.983  -4.866  1.00 10.00      B   
ATOM   4699  O   PHE   439      -0.878 -15.301  -4.090  1.00 10.00      B   
ATOM   4700  N   LEU   440       1.303 -15.295  -4.673  1.00 10.00      B   
ATOM   4701  HN  LEU   440       1.965 -14.989  -5.329  1.00 10.00      B   
ATOM   4702  CA  LEU   440       1.759 -16.082  -3.533  1.00 10.00      B   
ATOM   4703  CB  LEU   440       3.277 -16.271  -3.605  1.00 10.00      B   
ATOM   4704  CG  LEU   440       3.923 -17.090  -2.485  1.00 10.00      B   
ATOM   4705  CD1 LEU   440       3.600 -18.567  -2.642  1.00 10.00      B   
ATOM   4706  CD2 LEU   440       5.427 -16.866  -2.456  1.00 10.00      B   
ATOM   4707  C   LEU   440       1.385 -15.445  -2.198  1.00 10.00      B   
ATOM   4708  O   LEU   440       1.064 -16.145  -1.240  1.00 10.00      B   
ATOM   4709  N   LEU   441       1.429 -14.123  -2.133  1.00 10.00      B   
ATOM   4710  HN  LEU   441       1.694 -13.613  -2.926  1.00 10.00      B   
ATOM   4711  CA  LEU   441       1.108 -13.417  -0.899  1.00 10.00      B   
ATOM   4712  CB  LEU   441       2.115 -12.292  -0.643  1.00 10.00      B   
ATOM   4713  CG  LEU   441       3.582 -12.714  -0.498  1.00 10.00      B   
ATOM   4714  CD1 LEU   441       4.480 -11.496  -0.337  1.00 10.00      B   
ATOM   4715  CD2 LEU   441       3.755 -13.663   0.678  1.00 10.00      B   
ATOM   4716  C   LEU   441      -0.319 -12.868  -0.892  1.00 10.00      B   
ATOM   4717  O   LEU   441      -0.899 -12.655   0.173  1.00 10.00      B   
ATOM   4718  N   ALA   442      -0.884 -12.654  -2.073  1.00 10.00      B   
ATOM   4719  HN  ALA   442      -0.378 -12.858  -2.891  1.00 10.00      B   
ATOM   4720  CA  ALA   442      -2.237 -12.112  -2.188  1.00 10.00      B   
ATOM   4721  CB  ALA   442      -2.531 -11.693  -3.621  1.00 10.00      B   
ATOM   4722  C   ALA   442      -3.301 -13.087  -1.699  1.00 10.00      B   
ATOM   4723  O   ALA   442      -4.090 -12.758  -0.811  1.00 10.00      B   
ATOM   4724  N   LEU   443      -3.303 -14.287  -2.271  1.00 10.00      B   
ATOM   4725  HN  LEU   443      -2.618 -14.494  -2.944  1.00 10.00      B   
ATOM   4726  CA  LEU   443      -4.290 -15.312  -1.931  1.00 10.00      B   
ATOM   4727  CB  LEU   443      -4.065 -16.600  -2.730  1.00 10.00      B   
ATOM   4728  CG  LEU   443      -5.171 -17.655  -2.638  1.00 10.00      B   
ATOM   4729  CD1 LEU   443      -6.505 -17.076  -3.083  1.00 10.00      B   
ATOM   4730  CD2 LEU   443      -4.810 -18.871  -3.475  1.00 10.00      B   
ATOM   4731  C   LEU   443      -4.430 -15.586  -0.425  1.00 10.00      B   
ATOM   4732  O   LEU   443      -5.525 -15.433   0.122  1.00 10.00      B   
ATOM   4733  N   PRO   444      -3.341 -15.979   0.277  1.00 10.00      B   
ATOM   4734  CA  PRO   444      -3.400 -16.280   1.716  1.00 10.00      B   
ATOM   4735  CB  PRO   444      -1.957 -16.650   2.082  1.00 10.00      B   
ATOM   4736  CG  PRO   444      -1.128 -16.095   0.978  1.00 10.00      B   
ATOM   4737  CD  PRO   444      -1.980 -16.164  -0.255  1.00 10.00      B   
ATOM   4738  C   PRO   444      -3.880 -15.101   2.561  1.00 10.00      B   
ATOM   4739  O   PRO   444      -4.702 -15.270   3.459  1.00 10.00      B   
ATOM   4740  N   SER   445      -3.381 -13.908   2.262  1.00 10.00      B   
ATOM   4741  HN  SER   445      -2.750 -13.822   1.517  1.00 10.00      B   
ATOM   4742  CA  SER   445      -3.755 -12.720   3.016  1.00 10.00      B   
ATOM   4743  CB  SER   445      -2.825 -11.557   2.668  1.00 10.00      B   
ATOM   4744  OG  SER   445      -1.466 -11.970   2.723  1.00 10.00      B   
ATOM   4745  HG  SER   445      -1.139 -12.115   1.823  1.00 10.00      B   
ATOM   4746  C   SER   445      -5.216 -12.336   2.786  1.00 10.00      B   
ATOM   4747  O   SER   445      -5.918 -11.945   3.721  1.00 10.00      B   
ATOM   4748  N   ALA   446      -5.675 -12.468   1.546  1.00 10.00      B   
ATOM   4749  HN  ALA   446      -5.073 -12.801   0.843  1.00 10.00      B   
ATOM   4750  CA  ALA   446      -7.047 -12.124   1.198  1.00 10.00      B   
ATOM   4751  CB  ALA   446      -7.241 -12.140  -0.312  1.00 10.00      B   
ATOM   4752  C   ALA   446      -8.053 -13.047   1.878  1.00 10.00      B   
ATOM   4753  O   ALA   446      -9.018 -12.584   2.489  1.00 10.00      B   
ATOM   4754  N   VAL   447      -7.820 -14.351   1.782  1.00 10.00      B   
ATOM   4755  HN  VAL   447      -7.024 -14.666   1.295  1.00 10.00      B   
ATOM   4756  CA  VAL   447      -8.724 -15.326   2.381  1.00 10.00      B   
ATOM   4757  CB  VAL   447      -8.431 -16.765   1.901  1.00 10.00      B   
ATOM   4758  CG1 VAL   447      -7.107 -17.278   2.445  1.00 10.00      B   
ATOM   4759  CG2 VAL   447      -9.573 -17.704   2.264  1.00 10.00      B   
ATOM   4760  C   VAL   447      -8.705 -15.250   3.908  1.00 10.00      B   
ATOM   4761  O   VAL   447      -9.714 -15.511   4.568  1.00 10.00      B   
ATOM   4762  N   ALA   448      -7.558 -14.877   4.464  1.00 10.00      B   
ATOM   4763  HN  ALA   448      -6.785 -14.685   3.889  1.00 10.00      B   
ATOM   4764  CA  ALA   448      -7.414 -14.760   5.908  1.00 10.00      B   
ATOM   4765  CB  ALA   448      -5.960 -14.518   6.285  1.00 10.00      B   
ATOM   4766  C   ALA   448      -8.299 -13.645   6.450  1.00 10.00      B   
ATOM   4767  O   ALA   448      -9.066 -13.854   7.393  1.00 10.00      B   
ATOM   4768  N   LEU   449      -8.204 -12.470   5.828  1.00 10.00      B   
ATOM   4769  HN  LEU   449      -7.585 -12.381   5.071  1.00 10.00      B   
ATOM   4770  CA  LEU   449      -8.987 -11.309   6.237  1.00 10.00      B   
ATOM   4771  CB  LEU   449      -8.509 -10.056   5.496  1.00 10.00      B   
ATOM   4772  CG  LEU   449      -7.062  -9.629   5.756  1.00 10.00      B   
ATOM   4773  CD1 LEU   449      -6.621  -8.593   4.733  1.00 10.00      B   
ATOM   4774  CD2 LEU   449      -6.908  -9.090   7.170  1.00 10.00      B   
ATOM   4775  C   LEU   449     -10.476 -11.531   5.991  1.00 10.00      B   
ATOM   4776  O   LEU   449     -11.319 -10.936   6.659  1.00 10.00      B   
ATOM   4777  N   GLY   450     -10.791 -12.395   5.035  1.00 10.00      B   
ATOM   4778  HN  GLY   450     -10.075 -12.848   4.541  1.00 10.00      B   
ATOM   4779  CA  GLY   450     -12.179 -12.677   4.722  1.00 10.00      B   
ATOM   4780  C   GLY   450     -12.887 -13.403   5.848  1.00 10.00      B   
ATOM   4781  O   GLY   450     -13.948 -12.974   6.304  1.00 10.00      B   
ATOM   4782  N   ILE   451     -12.295 -14.497   6.309  1.00 10.00      B   
ATOM   4783  HN  ILE   451     -11.444 -14.783   5.915  1.00 10.00      B   
ATOM   4784  CA  ILE   451     -12.886 -15.284   7.385  1.00 10.00      B   
ATOM   4785  CB  ILE   451     -12.272 -16.697   7.463  1.00 10.00      B   
ATOM   4786  CG1 ILE   451     -12.330 -17.375   6.091  1.00 10.00      B   
ATOM   4787  CG2 ILE   451     -13.000 -17.539   8.501  1.00 10.00      B   
ATOM   4788  CD1 ILE   451     -11.664 -18.734   6.048  1.00 10.00      B   
ATOM   4789  C   ILE   451     -12.736 -14.575   8.733  1.00 10.00      B   
ATOM   4790  O   ILE   451     -13.619 -14.652   9.590  1.00 10.00      B   
ATOM   4791  N   LEU   452     -11.628 -13.862   8.904  1.00 10.00      B   
ATOM   4792  HN  LEU   452     -10.964 -13.824   8.180  1.00 10.00      B   
ATOM   4793  CA  LEU   452     -11.363 -13.141  10.147  1.00 10.00      B   
ATOM   4794  CB  LEU   452      -9.858 -12.955  10.354  1.00 10.00      B   
ATOM   4795  CG  LEU   452      -9.100 -14.153  10.926  1.00 10.00      B   
ATOM   4796  CD1 LEU   452      -7.599 -13.960  10.775  1.00 10.00      B   
ATOM   4797  CD2 LEU   452      -9.468 -14.368  12.385  1.00 10.00      B   
ATOM   4798  C   LEU   452     -12.067 -11.787  10.192  1.00 10.00      B   
ATOM   4799  O   LEU   452     -11.848 -11.003  11.117  1.00 10.00      B   
ATOM   4800  N   SER   453     -12.914 -11.523   9.199  1.00 10.00      B   
ATOM   4801  HN  SER   453     -13.042 -12.191   8.493  1.00 10.00      B   
ATOM   4802  CA  SER   453     -13.652 -10.264   9.123  1.00 10.00      B   
ATOM   4803  CB  SER   453     -14.532 -10.237   7.867  1.00 10.00      B   
ATOM   4804  OG  SER   453     -15.068  -8.945   7.637  1.00 10.00      B   
ATOM   4805  HG  SER   453     -15.732  -8.993   6.938  1.00 10.00      B   
ATOM   4806  C   SER   453     -14.499 -10.054  10.376  1.00 10.00      B   
ATOM   4807  O   SER   453     -14.464  -8.985  10.991  1.00 10.00      B   
ATOM   4808  N   GLY   454     -15.240 -11.092  10.758  1.00 10.00      B   
ATOM   4809  HN  GLY   454     -15.213 -11.916  10.230  1.00 10.00      B   
ATOM   4810  CA  GLY   454     -16.086 -11.022  11.937  1.00 10.00      B   
ATOM   4811  C   GLY   454     -15.298 -10.748  13.207  1.00 10.00      B   
ATOM   4812  O   GLY   454     -15.490  -9.709  13.836  1.00 10.00      B   
ATOM   4813  N   PRO   455     -14.400 -11.670  13.608  1.00 10.00      B   
ATOM   4814  CA  PRO   455     -13.573 -11.515  14.813  1.00 10.00      B   
ATOM   4815  CB  PRO   455     -12.522 -12.613  14.649  1.00 10.00      B   
ATOM   4816  CG  PRO   455     -13.216 -13.674  13.873  1.00 10.00      B   
ATOM   4817  CD  PRO   455     -14.142 -12.958  12.932  1.00 10.00      B   
ATOM   4818  C   PRO   455     -12.889 -10.150  14.899  1.00 10.00      B   
ATOM   4819  O   PRO   455     -12.761  -9.582  15.984  1.00 10.00      B   
ATOM   4820  N   LEU   456     -12.458  -9.630  13.754  1.00 10.00      B   
ATOM   4821  HN  LEU   456     -12.596 -10.130  12.919  1.00 10.00      B   
ATOM   4822  CA  LEU   456     -11.784  -8.338  13.701  1.00 10.00      B   
ATOM   4823  CB  LEU   456     -11.111  -8.136  12.338  1.00 10.00      B   
ATOM   4824  CG  LEU   456     -10.337  -6.827  12.144  1.00 10.00      B   
ATOM   4825  CD1 LEU   456      -9.095  -6.795  13.025  1.00 10.00      B   
ATOM   4826  CD2 LEU   456      -9.965  -6.637  10.680  1.00 10.00      B   
ATOM   4827  C   LEU   456     -12.738  -7.180  13.994  1.00 10.00      B   
ATOM   4828  O   LEU   456     -12.421  -6.291  14.782  1.00 10.00      B   
ATOM   4829  N   THR   457     -13.909  -7.197  13.372  1.00 10.00      B   
ATOM   4830  HN  THR   457     -14.131  -7.949  12.777  1.00 10.00      B   
ATOM   4831  CA  THR   457     -14.879  -6.129  13.560  1.00 10.00      B   
ATOM   4832  CB  THR   457     -15.946  -6.137  12.449  1.00 10.00      B   
ATOM   4833  OG1 THR   457     -16.356  -7.484  12.185  1.00 10.00      B   
ATOM   4834  HG1 THR   457     -15.724  -7.904  11.582  1.00 10.00      B   
ATOM   4835  CG2 THR   457     -15.389  -5.527  11.173  1.00 10.00      B   
ATOM   4836  C   THR   457     -15.552  -6.189  14.934  1.00 10.00      B   
ATOM   4837  O   THR   457     -15.748  -5.161  15.590  1.00 10.00      B   
ATOM   4838  N   VAL   458     -15.880  -7.394  15.374  1.00 10.00      B   
ATOM   4839  HN  VAL   458     -15.682  -8.178  14.810  1.00 10.00      B   
ATOM   4840  CA  VAL   458     -16.538  -7.595  16.661  1.00 10.00      B   
ATOM   4841  CB  VAL   458     -17.021  -9.055  16.826  1.00 10.00      B   
ATOM   4842  CG1 VAL   458     -17.647  -9.275  18.194  1.00 10.00      B   
ATOM   4843  CG2 VAL   458     -18.013  -9.414  15.729  1.00 10.00      B   
ATOM   4844  C   VAL   458     -15.632  -7.205  17.832  1.00 10.00      B   
ATOM   4845  O   VAL   458     -16.096  -6.670  18.841  1.00 10.00      B   
ATOM   4846  N   SER   459     -14.338  -7.441  17.689  1.00 10.00      B   
ATOM   4847  HN  SER   459     -14.012  -7.844  16.856  1.00 10.00      B   
ATOM   4848  CA  SER   459     -13.390  -7.126  18.748  1.00 10.00      B   
ATOM   4849  CB  SER   459     -12.342  -8.235  18.848  1.00 10.00      B   
ATOM   4850  OG  SER   459     -12.947  -9.513  18.714  1.00 10.00      B   
ATOM   4851  HG  SER   459     -12.966  -9.757  17.779  1.00 10.00      B   
ATOM   4852  C   SER   459     -12.716  -5.770  18.533  1.00 10.00      B   
ATOM   4853  O   SER   459     -11.587  -5.553  18.976  1.00 10.00      B   
ATOM   4854  N   LEU   460     -13.408  -4.858  17.861  1.00 10.00      B   
ATOM   4855  HN  LEU   460     -14.305  -5.077  17.535  1.00 10.00      B   
ATOM   4856  CA  LEU   460     -12.847  -3.538  17.607  1.00 10.00      B   
ATOM   4857  CB  LEU   460     -11.935  -3.567  16.377  1.00 10.00      B   
ATOM   4858  CG  LEU   460     -11.195  -2.268  16.046  1.00 10.00      B   
ATOM   4859  CD1 LEU   460     -10.125  -1.975  17.089  1.00 10.00      B   
ATOM   4860  CD2 LEU   460     -10.591  -2.338  14.652  1.00 10.00      B   
ATOM   4861  C   LEU   460     -13.926  -2.473  17.436  1.00 10.00      B   
ATOM   4862  O   LEU   460     -13.917  -1.451  18.124  1.00 10.00      B   
ATOM   4863  N   PHE   461     -14.861  -2.716  16.531  1.00 10.00      B   
ATOM   4864  HN  PHE   461     -14.842  -3.563  16.033  1.00 10.00      B   
ATOM   4865  CA  PHE   461     -15.917  -1.755  16.259  1.00 10.00      B   
ATOM   4866  CB  PHE   461     -16.405  -1.887  14.816  1.00 10.00      B   
ATOM   4867  CG  PHE   461     -15.401  -1.428  13.796  1.00 10.00      B   
ATOM   4868  CD1 PHE   461     -14.706  -2.344  13.025  1.00 10.00      B   
ATOM   4869  CD2 PHE   461     -15.156  -0.079  13.608  1.00 10.00      B   
ATOM   4870  CE1 PHE   461     -13.785  -1.924  12.084  1.00 10.00      B   
ATOM   4871  CE2 PHE   461     -14.235   0.349  12.671  1.00 10.00      B   
ATOM   4872  CZ  PHE   461     -13.549  -0.574  11.907  1.00 10.00      B   
ATOM   4873  C   PHE   461     -17.085  -1.876  17.229  1.00 10.00      B   
ATOM   4874  O   PHE   461     -17.793  -0.902  17.470  1.00 10.00      B   
ATOM   4875  N   GLN   462     -17.288  -3.063  17.788  1.00 10.00      B   
ATOM   4876  HN  GLN   462     -16.684  -3.806  17.575  1.00 10.00      B   
ATOM   4877  CA  GLN   462     -18.391  -3.275  18.720  1.00 10.00      B   
ATOM   4878  CB  GLN   462     -18.608  -4.762  18.998  1.00 10.00      B   
ATOM   4879  CG  GLN   462     -19.966  -5.086  19.599  1.00 10.00      B   
ATOM   4880  CD  GLN   462     -20.112  -6.549  19.971  1.00 10.00      B   
ATOM   4881  OE1 GLN   462     -19.140  -7.209  20.338  1.00 10.00      B   
ATOM   4882  NE2 GLN   462     -21.328  -7.065  19.883  1.00 10.00      B   
ATOM   4883 HE21 GLN   462     -22.060  -6.481  19.589  1.00 10.00      B   
ATOM   4884 HE22 GLN   462     -21.449  -8.009  20.114  1.00 10.00      B   
ATOM   4885  C   GLN   462     -18.175  -2.505  20.021  1.00 10.00      B   
ATOM   4886  O   GLN   462     -17.187  -2.719  20.726  1.00 10.00      B   
ATOM   4887  N   TYR   463     -19.102  -1.605  20.319  1.00 10.00      B   
ATOM   4888  HN  TYR   463     -19.862  -1.488  19.711  1.00 10.00      B   
ATOM   4889  CA  TYR   463     -19.042  -0.781  21.519  1.00 10.00      B   
ATOM   4890  CB  TYR   463     -17.989   0.324  21.326  1.00 10.00      B   
ATOM   4891  CG  TYR   463     -17.586   1.058  22.588  1.00 10.00      B   
ATOM   4892  CD1 TYR   463     -17.068   0.376  23.682  1.00 10.00      B   
ATOM   4893  CD2 TYR   463     -17.721   2.437  22.680  1.00 10.00      B   
ATOM   4894  CE1 TYR   463     -16.699   1.048  24.831  1.00 10.00      B   
ATOM   4895  CE2 TYR   463     -17.354   3.117  23.824  1.00 10.00      B   
ATOM   4896  CZ  TYR   463     -16.844   2.418  24.898  1.00 10.00      B   
ATOM   4897  OH  TYR   463     -16.474   3.090  26.040  1.00 10.00      B   
ATOM   4898  HH  TYR   463     -17.047   3.860  26.157  1.00 10.00      B   
ATOM   4899  C   TYR   463     -20.421  -0.171  21.754  1.00 10.00      B   
ATOM   4900  O   TYR   463     -21.382  -0.549  21.082  1.00 10.00      B   
ATOM   4901  N   GLY   464     -20.527   0.746  22.706  1.00 10.00      B   
ATOM   4902  HN  GLY   464     -19.737   0.988  23.231  1.00 10.00      B   
ATOM   4903  CA  GLY   464     -21.796   1.387  22.978  1.00 10.00      B   
ATOM   4904  C   GLY   464     -22.266   2.200  21.790  1.00 10.00      B   
ATOM   4905  O   GLY   464     -21.454   2.849  21.127  1.00 10.00      B   
ATOM   4906  N   LYS   465     -23.570   2.137  21.516  1.00 10.00      B   
ATOM   4907  HN  LYS   465     -24.140   1.576  22.085  1.00 10.00      B   
ATOM   4908  CA  LYS   465     -24.192   2.853  20.394  1.00 10.00      B   
ATOM   4909  CB  LYS   465     -23.725   4.313  20.291  1.00 10.00      B   
ATOM   4910  CG  LYS   465     -24.289   5.233  21.364  1.00 10.00      B   
ATOM   4911  CD  LYS   465     -25.687   5.712  21.005  1.00 10.00      B   
ATOM   4912  CE  LYS   465     -26.269   6.600  22.094  1.00 10.00      B   
ATOM   4913  NZ  LYS   465     -26.687   5.818  23.288  1.00 10.00      B   
ATOM   4914  HZ1 LYS   465     -27.440   5.146  23.031  1.00 10.00      B   
ATOM   4915  HZ2 LYS   465     -27.044   6.454  24.026  1.00 10.00      B   
ATOM   4916  HZ3 LYS   465     -25.879   5.284  23.669  1.00 10.00      B   
ATOM   4917  C   LYS   465     -23.979   2.111  19.076  1.00 10.00      B   
ATOM   4918  O   LYS   465     -24.527   2.489  18.040  1.00 10.00      B   
ATOM   4919  N   PHE   466     -23.192   1.047  19.130  1.00 10.00      B   
ATOM   4920  HN  PHE   466     -22.794   0.795  19.990  1.00 10.00      B   
ATOM   4921  CA  PHE   466     -22.896   0.238  17.959  1.00 10.00      B   
ATOM   4922  CB  PHE   466     -21.381   0.071  17.833  1.00 10.00      B   
ATOM   4923  CG  PHE   466     -20.901  -0.394  16.486  1.00 10.00      B   
ATOM   4924  CD1 PHE   466     -20.622   0.520  15.483  1.00 10.00      B   
ATOM   4925  CD2 PHE   466     -20.709  -1.743  16.230  1.00 10.00      B   
ATOM   4926  CE1 PHE   466     -20.163   0.098  14.249  1.00 10.00      B   
ATOM   4927  CE2 PHE   466     -20.252  -2.172  14.999  1.00 10.00      B   
ATOM   4928  CZ  PHE   466     -19.978  -1.250  14.008  1.00 10.00      B   
ATOM   4929  C   PHE   466     -23.560  -1.125  18.109  1.00 10.00      B   
ATOM   4930  O   PHE   466     -23.242  -1.879  19.031  1.00 10.00      B   
ATOM   4931  N   THR   467     -24.486  -1.440  17.218  1.00 10.00      B   
ATOM   4932  HN  THR   467     -24.689  -0.813  16.489  1.00 10.00      B   
ATOM   4933  CA  THR   467     -25.194  -2.712  17.288  1.00 10.00      B   
ATOM   4934  CB  THR   467     -26.634  -2.607  16.730  1.00 10.00      B   
ATOM   4935  OG1 THR   467     -26.606  -2.524  15.297  1.00 10.00      B   
ATOM   4936  HG1 THR   467     -26.075  -1.750  15.025  1.00 10.00      B   
ATOM   4937  CG2 THR   467     -27.341  -1.379  17.289  1.00 10.00      B   
ATOM   4938  C   THR   467     -24.431  -3.809  16.549  1.00 10.00      B   
ATOM   4939  O   THR   467     -23.475  -3.532  15.817  1.00 10.00      B   
ATOM   4940  N   ALA   468     -24.851  -5.052  16.745  1.00 10.00      B   
ATOM   4941  HN  ALA   468     -25.614  -5.213  17.343  1.00 10.00      B   
ATOM   4942  CA  ALA   468     -24.215  -6.181  16.089  1.00 10.00      B   
ATOM   4943  CB  ALA   468     -24.684  -7.489  16.704  1.00 10.00      B   
ATOM   4944  C   ALA   468     -24.520  -6.147  14.597  1.00 10.00      B   
ATOM   4945  O   ALA   468     -23.738  -6.633  13.780  1.00 10.00      B   
ATOM   4946  N   PHE   469     -25.654  -5.544  14.254  1.00 10.00      B   
ATOM   4947  HN  PHE   469     -26.226  -5.171  14.962  1.00 10.00      B   
ATOM   4948  CA  PHE   469     -26.075  -5.424  12.864  1.00 10.00      B   
ATOM   4949  CB  PHE   469     -27.481  -4.820  12.781  1.00 10.00      B   
ATOM   4950  CG  PHE   469     -28.098  -4.887  11.412  1.00 10.00      B   
ATOM   4951  CD1 PHE   469     -28.211  -6.096  10.747  1.00 10.00      B   
ATOM   4952  CD2 PHE   469     -28.570  -3.741  10.794  1.00 10.00      B   
ATOM   4953  CE1 PHE   469     -28.781  -6.166   9.492  1.00 10.00      B   
ATOM   4954  CE2 PHE   469     -29.140  -3.802   9.536  1.00 10.00      B   
ATOM   4955  CZ  PHE   469     -29.246  -5.016   8.884  1.00 10.00      B   
ATOM   4956  C   PHE   469     -25.082  -4.568  12.083  1.00 10.00      B   
ATOM   4957  O   PHE   469     -24.763  -4.864  10.929  1.00 10.00      B   
ATOM   4958  N   ASP   470     -24.591  -3.514  12.730  1.00 10.00      B   
ATOM   4959  HN  ASP   470     -24.895  -3.332  13.645  1.00 10.00      B   
ATOM   4960  CA  ASP   470     -23.619  -2.617  12.111  1.00 10.00      B   
ATOM   4961  CB  ASP   470     -23.285  -1.442  13.041  1.00 10.00      B   
ATOM   4962  CG  ASP   470     -24.450  -0.506  13.292  1.00 10.00      B   
ATOM   4963  OD1 ASP   470     -24.676   0.411  12.474  1.00 10.00      B   
ATOM   4964  OD2 ASP   470     -25.135  -0.671  14.324  1.00 10.00      B   
ATOM   4965  C   ASP   470     -22.344  -3.388  11.797  1.00 10.00      B   
ATOM   4966  O   ASP   470     -21.745  -3.226  10.732  1.00 10.00      B   
ATOM   4967  N   ALA   471     -21.950  -4.251  12.731  1.00 10.00      B   
ATOM   4968  HN  ALA   471     -22.487  -4.345  13.547  1.00 10.00      B   
ATOM   4969  CA  ALA   471     -20.751  -5.063  12.574  1.00 10.00      B   
ATOM   4970  CB  ALA   471     -20.409  -5.768  13.879  1.00 10.00      B   
ATOM   4971  C   ALA   471     -20.930  -6.073  11.447  1.00 10.00      B   
ATOM   4972  O   ALA   471     -20.055  -6.222  10.598  1.00 10.00      B   
ATOM   4973  N   LEU   472     -22.073  -6.750  11.440  1.00 10.00      B   
ATOM   4974  HN  LEU   472     -22.732  -6.585  12.152  1.00 10.00      B   
ATOM   4975  CA  LEU   472     -22.373  -7.742  10.411  1.00 10.00      B   
ATOM   4976  CB  LEU   472     -23.733  -8.395  10.672  1.00 10.00      B   
ATOM   4977  CG  LEU   472     -23.857  -9.215  11.959  1.00 10.00      B   
ATOM   4978  CD1 LEU   472     -25.285  -9.709  12.143  1.00 10.00      B   
ATOM   4979  CD2 LEU   472     -22.884 -10.384  11.947  1.00 10.00      B   
ATOM   4980  C   LEU   472     -22.345  -7.115   9.018  1.00 10.00      B   
ATOM   4981  O   LEU   472     -21.821  -7.706   8.070  1.00 10.00      B   
ATOM   4982  N   MET   473     -22.903  -5.911   8.901  1.00 10.00      B   
ATOM   4983  HN  MET   473     -23.319  -5.496   9.691  1.00 10.00      B   
ATOM   4984  CA  MET   473     -22.928  -5.200   7.626  1.00 10.00      B   
ATOM   4985  CB  MET   473     -23.753  -3.914   7.730  1.00 10.00      B   
ATOM   4986  CG  MET   473     -25.258  -4.121   7.632  1.00 10.00      B   
ATOM   4987  SD  MET   473     -25.787  -4.744   6.021  1.00 10.00      B   
ATOM   4988  CE  MET   473     -25.939  -6.496   6.363  1.00 10.00      B   
ATOM   4989  C   MET   473     -21.512  -4.887   7.149  1.00 10.00      B   
ATOM   4990  O   MET   473     -21.246  -4.822   5.946  1.00 10.00      B   
ATOM   4991  N   THR   474     -20.606  -4.697   8.098  1.00 10.00      B   
ATOM   4992  HN  THR   474     -20.879  -4.758   9.038  1.00 10.00      B   
ATOM   4993  CA  THR   474     -19.217  -4.408   7.779  1.00 10.00      B   
ATOM   4994  CB  THR   474     -18.523  -3.662   8.939  1.00 10.00      B   
ATOM   4995  OG1 THR   474     -19.367  -2.596   9.400  1.00 10.00      B   
ATOM   4996  HG1 THR   474     -20.256  -2.933   9.572  1.00 10.00      B   
ATOM   4997  CG2 THR   474     -17.193  -3.082   8.481  1.00 10.00      B   
ATOM   4998  C   THR   474     -18.468  -5.710   7.482  1.00 10.00      B   
ATOM   4999  O   THR   474     -17.580  -5.749   6.629  1.00 10.00      B   
ATOM   5000  N   GLN   475     -18.860  -6.775   8.179  1.00 10.00      B   
ATOM   5001  HN  GLN   475     -19.579  -6.670   8.840  1.00 10.00      B   
ATOM   5002  CA  GLN   475     -18.251  -8.092   8.014  1.00 10.00      B   
ATOM   5003  CB  GLN   475     -18.979  -9.115   8.892  1.00 10.00      B   
ATOM   5004  CG  GLN   475     -18.310 -10.478   8.975  1.00 10.00      B   
ATOM   5005  CD  GLN   475     -19.305 -11.623   8.900  1.00 10.00      B   
ATOM   5006  OE1 GLN   475     -20.488 -11.456   9.193  1.00 10.00      B   
ATOM   5007  NE2 GLN   475     -18.826 -12.801   8.532  1.00 10.00      B   
ATOM   5008 HE21 GLN   475     -17.866 -12.868   8.331  1.00 10.00      B   
ATOM   5009 HE22 GLN   475     -19.444 -13.561   8.485  1.00 10.00      B   
ATOM   5010  C   GLN   475     -18.299  -8.539   6.556  1.00 10.00      B   
ATOM   5011  O   GLN   475     -17.276  -8.895   5.971  1.00 10.00      B   
ATOM   5012  N   ARG   476     -19.488  -8.495   5.968  1.00 10.00      B   
ATOM   5013  HN  ARG   476     -20.268  -8.185   6.482  1.00 10.00      B   
ATOM   5014  CA  ARG   476     -19.663  -8.905   4.580  1.00 10.00      B   
ATOM   5015  CB  ARG   476     -21.124  -9.245   4.273  1.00 10.00      B   
ATOM   5016  CG  ARG   476     -21.521 -10.663   4.661  1.00 10.00      B   
ATOM   5017  CD  ARG   476     -22.410 -11.304   3.606  1.00 10.00      B   
ATOM   5018  NE  ARG   476     -23.734 -10.684   3.547  1.00 10.00      B   
ATOM   5019  HE  ARG   476     -24.015 -10.149   4.326  1.00 10.00      B   
ATOM   5020  CZ  ARG   476     -24.568 -10.803   2.513  1.00 10.00      B   
ATOM   5021  NH1 ARG   476     -24.218 -11.514   1.445  1.00 10.00      B   
ATOM   5022 HH11 ARG   476     -24.868 -11.608   0.635  1.00 10.00      B   
ATOM   5023 HH12 ARG   476     -23.278 -11.991   1.406  1.00 10.00      B   
ATOM   5024  NH2 ARG   476     -25.755 -10.210   2.550  1.00 10.00      B   
ATOM   5025 HH21 ARG   476     -26.412 -10.297   1.744  1.00 10.00      B   
ATOM   5026 HH22 ARG   476     -26.034  -9.651   3.385  1.00 10.00      B   
ATOM   5027  C   ARG   476     -19.125  -7.861   3.604  1.00 10.00      B   
ATOM   5028  O   ARG   476     -18.892  -8.160   2.435  1.00 10.00      B   
ATOM   5029  N   ALA   477     -18.912  -6.643   4.087  1.00 10.00      B   
ATOM   5030  HN  ALA   477     -19.104  -6.461   5.031  1.00 10.00      B   
ATOM   5031  CA  ALA   477     -18.397  -5.571   3.243  1.00 10.00      B   
ATOM   5032  CB  ALA   477     -18.701  -4.212   3.852  1.00 10.00      B   
ATOM   5033  C   ALA   477     -16.900  -5.728   3.014  1.00 10.00      B   
ATOM   5034  O   ALA   477     -16.380  -5.358   1.964  1.00 10.00      B   
ATOM   5035  N   LEU   478     -16.214  -6.290   4.002  1.00 10.00      B   
ATOM   5036  HN  LEU   478     -16.686  -6.564   4.820  1.00 10.00      B   
ATOM   5037  CA  LEU   478     -14.774  -6.493   3.912  1.00 10.00      B   
ATOM   5038  CB  LEU   478     -14.191  -6.773   5.301  1.00 10.00      B   
ATOM   5039  CG  LEU   478     -12.671  -6.658   5.437  1.00 10.00      B   
ATOM   5040  CD1 LEU   478     -12.212  -5.235   5.157  1.00 10.00      B   
ATOM   5041  CD2 LEU   478     -12.220  -7.108   6.816  1.00 10.00      B   
ATOM   5042  C   LEU   478     -14.430  -7.626   2.944  1.00 10.00      B   
ATOM   5043  O   LEU   478     -13.296  -7.725   2.469  1.00 10.00      B   
ATOM   5044  N   ILE   479     -15.418  -8.463   2.644  1.00 10.00      B   
ATOM   5045  HN  ILE   479     -16.301  -8.318   3.044  1.00 10.00      B   
ATOM   5046  CA  ILE   479     -15.230  -9.589   1.733  1.00 10.00      B   
ATOM   5047  CB  ILE   479     -16.472 -10.506   1.721  1.00 10.00      B   
ATOM   5048  CG1 ILE   479     -16.741 -11.057   3.123  1.00 10.00      B   
ATOM   5049  CG2 ILE   479     -16.294 -11.643   0.725  1.00 10.00      B   
ATOM   5050  CD1 ILE   479     -18.050 -11.806   3.242  1.00 10.00      B   
ATOM   5051  C   ILE   479     -14.958  -9.096   0.313  1.00 10.00      B   
ATOM   5052  O   ILE   479     -13.961  -9.467  -0.306  1.00 10.00      B   
ATOM   5053  N   ALA   480     -15.830  -8.219  -0.172  1.00 10.00      B   
ATOM   5054  HN  ALA   480     -16.582  -7.939   0.388  1.00 10.00      B   
ATOM   5055  CA  ALA   480     -15.710  -7.667  -1.520  1.00 10.00      B   
ATOM   5056  CB  ALA   480     -16.951  -6.859  -1.864  1.00 10.00      B   
ATOM   5057  C   ALA   480     -14.453  -6.810  -1.677  1.00 10.00      B   
ATOM   5058  O   ALA   480     -14.093  -6.407  -2.786  1.00 10.00      B   
ATOM   5059  N   TYR   481     -13.785  -6.527  -0.568  1.00 10.00      B   
ATOM   5060  HN  TYR   481     -14.114  -6.870   0.291  1.00 10.00      B   
ATOM   5061  CA  TYR   481     -12.578  -5.724  -0.601  1.00 10.00      B   
ATOM   5062  CB  TYR   481     -12.456  -4.847   0.643  1.00 10.00      B   
ATOM   5063  CG  TYR   481     -12.854  -3.412   0.390  1.00 10.00      B   
ATOM   5064  CD1 TYR   481     -11.891  -2.433   0.192  1.00 10.00      B   
ATOM   5065  CD2 TYR   481     -14.193  -3.037   0.333  1.00 10.00      B   
ATOM   5066  CE1 TYR   481     -12.247  -1.123  -0.052  1.00 10.00      B   
ATOM   5067  CE2 TYR   481     -14.559  -1.726   0.089  1.00 10.00      B   
ATOM   5068  CZ  TYR   481     -13.580  -0.774  -0.102  1.00 10.00      B   
ATOM   5069  OH  TYR   481     -13.931   0.532  -0.349  1.00 10.00      B   
ATOM   5070  HH  TYR   481     -13.135   1.086  -0.302  1.00 10.00      B   
ATOM   5071  C   TYR   481     -11.330  -6.575  -0.811  1.00 10.00      B   
ATOM   5072  O   TYR   481     -10.300  -6.074  -1.261  1.00 10.00      B   
ATOM   5073  N   SER   482     -11.430  -7.865  -0.511  1.00 10.00      B   
ATOM   5074  HN  SER   482     -12.283  -8.222  -0.173  1.00 10.00      B   
ATOM   5075  CA  SER   482     -10.301  -8.770  -0.679  1.00 10.00      B   
ATOM   5076  CB  SER   482     -10.608 -10.118  -0.029  1.00 10.00      B   
ATOM   5077  OG  SER   482     -11.439  -9.958   1.107  1.00 10.00      B   
ATOM   5078  HG  SER   482     -10.994  -9.400   1.756  1.00 10.00      B   
ATOM   5079  C   SER   482     -10.001  -8.971  -2.161  1.00 10.00      B   
ATOM   5080  O   SER   482      -8.849  -9.147  -2.560  1.00 10.00      B   
ATOM   5081  N   VAL   483     -11.055  -8.926  -2.966  1.00 10.00      B   
ATOM   5082  HN  VAL   483     -11.943  -8.772  -2.576  1.00 10.00      B   
ATOM   5083  CA  VAL   483     -10.944  -9.104  -4.407  1.00 10.00      B   
ATOM   5084  CB  VAL   483     -12.339  -9.063  -5.066  1.00 10.00      B   
ATOM   5085  CG1 VAL   483     -12.236  -9.223  -6.573  1.00 10.00      B   
ATOM   5086  CG2 VAL   483     -13.237 -10.140  -4.473  1.00 10.00      B   
ATOM   5087  C   VAL   483     -10.058  -8.026  -5.030  1.00 10.00      B   
ATOM   5088  O   VAL   483      -9.207  -8.320  -5.872  1.00 10.00      B   
ATOM   5089  N   GLY   484     -10.248  -6.787  -4.589  1.00 10.00      B   
ATOM   5090  HN  GLY   484     -10.915  -6.627  -3.891  1.00 10.00      B   
ATOM   5091  CA  GLY   484      -9.479  -5.676  -5.120  1.00 10.00      B   
ATOM   5092  C   GLY   484      -8.005  -5.748  -4.779  1.00 10.00      B   
ATOM   5093  O   GLY   484      -7.164  -5.320  -5.567  1.00 10.00      B   
ATOM   5094  N   LEU   485      -7.691  -6.300  -3.613  1.00 10.00      B   
ATOM   5095  HN  LEU   485      -8.410  -6.642  -3.039  1.00 10.00      B   
ATOM   5096  CA  LEU   485      -6.307  -6.412  -3.160  1.00 10.00      B   
ATOM   5097  CB  LEU   485      -6.257  -7.059  -1.773  1.00 10.00      B   
ATOM   5098  CG  LEU   485      -4.865  -7.248  -1.163  1.00 10.00      B   
ATOM   5099  CD1 LEU   485      -4.272  -5.913  -0.746  1.00 10.00      B   
ATOM   5100  CD2 LEU   485      -4.917  -8.207   0.016  1.00 10.00      B   
ATOM   5101  C   LEU   485      -5.445  -7.210  -4.135  1.00 10.00      B   
ATOM   5102  O   LEU   485      -4.323  -6.812  -4.454  1.00 10.00      B   
ATOM   5103  N   ILE   486      -5.984  -8.326  -4.611  1.00 10.00      B   
ATOM   5104  HN  ILE   486      -6.894  -8.567  -4.340  1.00 10.00      B   
ATOM   5105  CA  ILE   486      -5.266  -9.202  -5.530  1.00 10.00      B   
ATOM   5106  CB  ILE   486      -6.033 -10.524  -5.758  1.00 10.00      B   
ATOM   5107  CG1 ILE   486      -6.326 -11.199  -4.413  1.00 10.00      B   
ATOM   5108  CG2 ILE   486      -5.241 -11.461  -6.662  1.00 10.00      B   
ATOM   5109  CD1 ILE   486      -7.170 -12.451  -4.516  1.00 10.00      B   
ATOM   5110  C   ILE   486      -4.976  -8.524  -6.871  1.00 10.00      B   
ATOM   5111  O   ILE   486      -3.891  -8.678  -7.432  1.00 10.00      B   
ATOM   5112  N   GLY   487      -5.933  -7.761  -7.375  1.00 10.00      B   
ATOM   5113  HN  GLY   487      -6.769  -7.644  -6.880  1.00 10.00      B   
ATOM   5114  CA  GLY   487      -5.745  -7.094  -8.646  1.00 10.00      B   
ATOM   5115  C   GLY   487      -4.931  -5.820  -8.534  1.00 10.00      B   
ATOM   5116  O   GLY   487      -4.083  -5.545  -9.385  1.00 10.00      B   
ATOM   5117  N   LEU   488      -5.178  -5.051  -7.477  1.00 10.00      B   
ATOM   5118  HN  LEU   488      -5.855  -5.343  -6.824  1.00 10.00      B   
ATOM   5119  CA  LEU   488      -4.483  -3.783  -7.255  1.00 10.00      B   
ATOM   5120  CB  LEU   488      -4.933  -3.137  -5.940  1.00 10.00      B   
ATOM   5121  CG  LEU   488      -4.392  -1.733  -5.654  1.00 10.00      B   
ATOM   5122  CD1 LEU   488      -4.895  -0.744  -6.695  1.00 10.00      B   
ATOM   5123  CD2 LEU   488      -4.781  -1.282  -4.253  1.00 10.00      B   
ATOM   5124  C   LEU   488      -2.964  -3.936  -7.276  1.00 10.00      B   
ATOM   5125  O   LEU   488      -2.263  -3.130  -7.893  1.00 10.00      B   
ATOM   5126  N   ILE   489      -2.457  -4.971  -6.613  1.00 10.00      B   
ATOM   5127  HN  ILE   489      -3.061  -5.595  -6.155  1.00 10.00      B   
ATOM   5128  CA  ILE   489      -1.018  -5.197  -6.558  1.00 10.00      B   
ATOM   5129  CB  ILE   489      -0.609  -6.286  -5.542  1.00 10.00      B   
ATOM   5130  CG1 ILE   489      -1.375  -7.587  -5.791  1.00 10.00      B   
ATOM   5131  CG2 ILE   489      -0.829  -5.793  -4.118  1.00 10.00      B   
ATOM   5132  CD1 ILE   489      -0.876  -8.754  -4.969  1.00 10.00      B   
ATOM   5133  C   ILE   489      -0.435  -5.500  -7.937  1.00 10.00      B   
ATOM   5134  O   ILE   489       0.655  -5.041  -8.263  1.00 10.00      B   
ATOM   5135  N   VAL   490      -1.178  -6.240  -8.755  1.00 10.00      B   
ATOM   5136  HN  VAL   490      -2.058  -6.554  -8.452  1.00 10.00      B   
ATOM   5137  CA  VAL   490      -0.714  -6.585 -10.099  1.00 10.00      B   
ATOM   5138  CB  VAL   490      -1.568  -7.698 -10.746  1.00 10.00      B   
ATOM   5139  CG1 VAL   490      -0.984  -8.125 -12.085  1.00 10.00      B   
ATOM   5140  CG2 VAL   490      -1.684  -8.895  -9.815  1.00 10.00      B   
ATOM   5141  C   VAL   490      -0.705  -5.346 -10.995  1.00 10.00      B   
ATOM   5142  O   VAL   490       0.225  -5.135 -11.775  1.00 10.00      B   
ATOM   5143  N   VAL   491      -1.738  -4.518 -10.860  1.00 10.00      B   
ATOM   5144  HN  VAL   491      -2.449  -4.740 -10.218  1.00 10.00      B   
ATOM   5145  CA  VAL   491      -1.848  -3.292 -11.645  1.00 10.00      B   
ATOM   5146  CB  VAL   491      -3.171  -2.544 -11.354  1.00 10.00      B   
ATOM   5147  CG1 VAL   491      -3.223  -1.213 -12.095  1.00 10.00      B   
ATOM   5148  CG2 VAL   491      -4.366  -3.406 -11.733  1.00 10.00      B   
ATOM   5149  C   VAL   491      -0.667  -2.363 -11.359  1.00 10.00      B   
ATOM   5150  O   VAL   491      -0.095  -1.772 -12.275  1.00 10.00      B   
ATOM   5151  N   LYS   492      -0.287  -2.277 -10.088  1.00 10.00      B   
ATOM   5152  HN  LYS   492      -0.762  -2.811  -9.413  1.00 10.00      B   
ATOM   5153  CA  LYS   492       0.819  -1.417  -9.665  1.00 10.00      B   
ATOM   5154  CB  LYS   492       0.838  -1.264  -8.141  1.00 10.00      B   
ATOM   5155  CG  LYS   492      -0.301  -0.425  -7.584  1.00 10.00      B   
ATOM   5156  CD  LYS   492      -0.167  -0.239  -6.081  1.00 10.00      B   
ATOM   5157  CE  LYS   492      -1.280   0.638  -5.530  1.00 10.00      B   
ATOM   5158  NZ  LYS   492      -1.113   0.909  -4.076  1.00 10.00      B   
ATOM   5159  HZ1 LYS   492      -1.898   1.491  -3.724  1.00 10.00      B   
ATOM   5160  HZ2 LYS   492      -0.222   1.416  -3.904  1.00 10.00      B   
ATOM   5161  HZ3 LYS   492      -1.096   0.016  -3.543  1.00 10.00      B   
ATOM   5162  C   LYS   492       2.174  -1.924 -10.167  1.00 10.00      B   
ATOM   5163  O   LYS   492       3.180  -1.219 -10.083  1.00 10.00      B   
ATOM   5164  N   VAL   493       2.198  -3.147 -10.677  1.00 10.00      B   
ATOM   5165  HN  VAL   493       1.372  -3.674 -10.693  1.00 10.00      B   
ATOM   5166  CA  VAL   493       3.425  -3.734 -11.198  1.00 10.00      B   
ATOM   5167  CB  VAL   493       3.590  -5.204 -10.748  1.00 10.00      B
[truncated: 98,950 more chars]
