# Supplementary material for: Large-scale discovery of protein interactions at residue resolution using co-evolution calculated from genomic sequences
Source: Nat Commun. 2021 Mar 2;12:1396. doi: 10.1038/s41467-021-21636-z (PMC7925567; doi:10.1038/s41467-021-21636-z)
Supplement: Supplementary file 13 — Supplementary Data 11 [file 41467_2021_21636_MOESM13_ESM.zip › supplementary_prediction/addtl_membrane013341_UUP_MURJ/models/haddock_top_10_haddock_80w.pdb]

REMARK FILENAME="haddock_80w.pdb0"
REMARK ===============================================================
REMARK HADDOCK run for haddock
REMARK initial structure: haddock_80.pdb
REMARK final NOE weights: unambig 50 amb: 50
REMARK ===============================================================
REMARK            total,bonds,angles,improper,dihe,vdw,elec,air,cdih,coup,rdcs,vean,dani,xpcs,rg
REMARK energies: 30.6281, 0, 0, 0, 0, -95.5573, -171.893, 298.078, 0, 0, 0, 0, 0, 0, 0
REMARK ===============================================================
REMARK            bonds,angles,impropers,dihe,air,cdih,coup,rdcs,vean,dani,xpcs
REMARK rms-dev.: 0,0,0,0,16.0751,0,0, 0, 0, 0, 0
REMARK ===============================================================
REMARK               air,cdih,coup,rdcs,vean,dani,xpcs
REMARK               >0.3,>5,>1,>0,>5,>0.2,>0.2
REMARK violations.: 3, 0, 0, 0, 0, 0, 0
REMARK ===============================================================
REMARK                        CVpartition#,violations,rms
REMARK AIRs cross-validation: 2, 0, NaN
REMARK ===============================================================
REMARK NCS energy: 0
REMARK ===============================================================
REMARK Symmetry energy: 0
REMARK ===============================================================
REMARK Desolvation energy: -14.0465
REMARK Internal energy free molecules: 75845.8
REMARK Internal energy complex: -25548.5
REMARK Binding energy: -101676
REMARK ===============================================================
REMARK buried surface area: 3234.66
REMARK ===============================================================
REMARK water - chain1: 0 0 0
REMARK water - chain2: 0 0 0
REMARK water - chain3: 0 0 0
REMARK water - chain4: 0 0 0
REMARK water - chain5: 0 0 0
REMARK water - chain6: 0 0 0
REMARK ===============================================================
REMARK water - water: 0 0 0
REMARK ===============================================================
REMARK DATE:05-Aug-2020  12:15:23       created by user: he47
REMARK VERSION:1.3
ATOM      1  CB  LYS   551      18.874 -16.618 -24.446  1.00 10.00      A   
ATOM      2  CG  LYS   551      20.077 -16.627 -23.514  1.00 10.00      A   
ATOM      3  CD  LYS   551      20.772 -15.272 -23.497  1.00 10.00      A   
ATOM      4  CE  LYS   551      22.030 -15.304 -22.643  1.00 10.00      A   
ATOM      5  NZ  LYS   551      22.681 -13.971 -22.548  1.00 10.00      A   
ATOM      6  HZ1 LYS   551      22.014 -13.270 -22.165  1.00 10.00      A   
ATOM      7  HZ2 LYS   551      22.992 -13.658 -23.489  1.00 10.00      A   
ATOM      8  HZ3 LYS   551      23.510 -14.023 -21.920  1.00 10.00      A   
ATOM      9  C   LYS   551      16.771 -17.720 -25.237  1.00 10.00      A   
ATOM     10  O   LYS   551      16.680 -18.284 -26.330  1.00 10.00      A   
ATOM     11  N   LYS   551      18.803 -19.056 -24.857  1.00 10.00      A   
ATOM     12  HT1 LYS   551      18.223 -19.924 -24.779  1.00 10.00      A   
ATOM     13  HT2 LYS   551      19.657 -19.175 -24.279  1.00 10.00      A   
ATOM     14  HT3 LYS   551      19.080 -18.931 -25.848  1.00 10.00      A   
ATOM     15  CA  LYS   551      18.024 -17.889 -24.389  1.00 10.00      A   
ATOM     16  N   ALA   552      15.813 -16.947 -24.722  1.00 10.00      A   
ATOM     17  HN  ALA   552      15.963 -16.536 -23.842  1.00 10.00      A   
ATOM     18  CA  ALA   552      14.551 -16.684 -25.417  1.00 10.00      A   
ATOM     19  CB  ALA   552      14.785 -15.857 -26.673  1.00 10.00      A   
ATOM     20  C   ALA   552      13.803 -17.977 -25.737  1.00 10.00      A   
ATOM     21  O   ALA   552      13.281 -18.154 -26.839  1.00 10.00      A   
ATOM     22  N   GLU   553      13.744 -18.873 -24.761  1.00 10.00      A   
ATOM     23  HN  GLU   553      14.171 -18.670 -23.900  1.00 10.00      A   
ATOM     24  CA  GLU   553      13.068 -20.153 -24.934  1.00 10.00      A   
ATOM     25  CB  GLU   553      13.997 -21.295 -24.519  1.00 10.00      A   
ATOM     26  CG  GLU   553      15.213 -21.463 -25.414  1.00 10.00      A   
ATOM     27  CD  GLU   553      16.430 -21.943 -24.654  1.00 10.00      A   
ATOM     28  OE1 GLU   553      16.548 -23.163 -24.411  1.00 10.00      A   
ATOM     29  OE2 GLU   553      17.274 -21.100 -24.288  1.00 10.00      A   
ATOM     30  C   GLU   553      11.778 -20.206 -24.121  1.00 10.00      A   
ATOM     31  O   GLU   553      11.202 -21.275 -23.922  1.00 10.00      A   
ATOM     32  N   THR   554      11.328 -19.046 -23.665  1.00 10.00      A   
ATOM     33  HN  THR   554      11.822 -18.228 -23.872  1.00 10.00      A   
ATOM     34  CA  THR   554      10.117 -18.947 -22.869  1.00 10.00      A   
ATOM     35  CB  THR   554      10.137 -17.646 -22.056  1.00 10.00      A   
ATOM     36  OG1 THR   554      10.918 -16.675 -22.770  1.00 10.00      A   
ATOM     37  HG1 THR   554      11.449 -16.172 -22.143  1.00 10.00      A   
ATOM     38  CG2 THR   554      10.775 -17.892 -20.700  1.00 10.00      A   
ATOM     39  C   THR   554       8.868 -18.983 -23.751  1.00 10.00      A   
ATOM     40  O   THR   554       8.967 -18.988 -24.979  1.00 10.00      A   
ATOM     41  N   VAL   555       7.700 -19.000 -23.118  1.00 10.00      A   
ATOM     42  HN  VAL   555       7.687 -18.978 -22.137  1.00 10.00      A   
ATOM     43  CA  VAL   555       6.432 -19.052 -23.839  1.00 10.00      A   
ATOM     44  CB  VAL   555       5.260 -19.440 -22.911  1.00 10.00      A   
ATOM     45  CG1 VAL   555       3.990 -19.680 -23.714  1.00 10.00      A   
ATOM     46  CG2 VAL   555       5.611 -20.666 -22.083  1.00 10.00      A   
ATOM     47  C   VAL   555       6.112 -17.724 -24.522  1.00 10.00      A   
ATOM     48  O   VAL   555       5.770 -16.735 -23.869  1.00 10.00      A   
ATOM     49  N   LYS   556       6.222 -17.709 -25.843  1.00 10.00      A   
ATOM     50  HN  LYS   556       6.510 -18.526 -26.310  1.00 10.00      A   
ATOM     51  CA  LYS   556       5.930 -16.514 -26.623  1.00 10.00      A   
ATOM     52  CB  LYS   556       6.983 -16.315 -27.723  1.00 10.00      A   
ATOM     53  CG  LYS   556       8.422 -16.264 -27.232  1.00 10.00      A   
ATOM     54  CD  LYS   556       9.380 -15.993 -28.382  1.00 10.00      A   
ATOM     55  CE  LYS   556      10.829 -16.163 -27.960  1.00 10.00      A   
ATOM     56  NZ  LYS   556      11.763 -15.893 -29.084  1.00 10.00      A   
ATOM     57  HZ1 LYS   556      11.707 -14.894 -29.369  1.00 10.00      A   
ATOM     58  HZ2 LYS   556      11.523 -16.488 -29.902  1.00 10.00      A   
ATOM     59  HZ3 LYS   556      12.738 -16.101 -28.796  1.00 10.00      A   
ATOM     60  C   LYS   556       4.542 -16.637 -27.249  1.00 10.00      A   
ATOM     61  O   LYS   556       4.388 -16.536 -28.470  1.00 10.00      A   
ATOM     62  N   ARG   557       3.538 -16.862 -26.398  1.00 10.00      A   
ATOM     63  HN  ARG   557       3.737 -16.913 -25.439  1.00 10.00      A   
ATOM     64  CA  ARG   557       2.148 -17.029 -26.838  1.00 10.00      A   
ATOM     65  CB  ARG   557       1.598 -15.765 -27.521  1.00 10.00      A   
ATOM     66  CG  ARG   557       1.495 -14.551 -26.607  1.00 10.00      A   
ATOM     67  CD  ARG   557       0.606 -13.466 -27.208  1.00 10.00      A   
ATOM     68  NE  ARG   557      -0.813 -13.676 -26.901  1.00 10.00      A   
ATOM     69  HE  ARG   557      -1.102 -14.613 -26.727  1.00 10.00      A   
ATOM     70  CZ  ARG   557      -1.732 -12.706 -26.858  1.00 10.00      A   
ATOM     71  NH1 ARG   557      -1.399 -11.442 -27.093  1.00 10.00      A   
ATOM     72 HH11 ARG   557      -0.415 -11.191 -27.326  1.00 10.00      A   
ATOM     73 HH12 ARG   557      -2.127 -10.692 -27.053  1.00 10.00      A   
ATOM     74  NH2 ARG   557      -2.991 -12.996 -26.561  1.00 10.00      A   
ATOM     75 HH21 ARG   557      -3.271 -13.985 -26.365  1.00 10.00      A   
ATOM     76 HH22 ARG   557      -3.708 -12.242 -26.527  1.00 10.00      A   
ATOM     77  C   ARG   557       2.000 -18.257 -27.739  1.00 10.00      A   
ATOM     78  O   ARG   557       1.103 -18.330 -28.580  1.00 10.00      A   
ATOM     79  N   SER   558       2.883 -19.226 -27.538  1.00 10.00      A   
ATOM     80  HN  SER   558       3.567 -19.110 -26.845  1.00 10.00      A   
ATOM     81  CA  SER   558       2.884 -20.451 -28.319  1.00 10.00      A   
ATOM     82  CB  SER   558       4.299 -21.023 -28.331  1.00 10.00      A   
ATOM     83  OG  SER   558       4.934 -20.790 -27.081  1.00 10.00      A   
ATOM     84  HG  SER   558       5.633 -21.444 -26.955  1.00 10.00      A   
ATOM     85  C   SER   558       1.912 -21.474 -27.740  1.00 10.00      A   
ATOM     86  O   SER   558       1.233 -22.192 -28.477  1.00 10.00      A   
ATOM     87  N   SER   559       1.857 -21.541 -26.417  1.00 10.00      A   
ATOM     88  HN  SER   559       2.429 -20.948 -25.888  1.00 10.00      A   
ATOM     89  CA  SER   559       0.973 -22.470 -25.727  1.00 10.00      A   
ATOM     90  CB  SER   559       1.675 -23.815 -25.505  1.00 10.00      A   
ATOM     91  OG  SER   559       2.060 -24.397 -26.742  1.00 10.00      A   
ATOM     92  HG  SER   559       1.628 -23.923 -27.468  1.00 10.00      A   
ATOM     93  C   SER   559       0.516 -21.879 -24.398  1.00 10.00      A   
ATOM     94  O   SER   559       0.640 -22.505 -23.344  1.00 10.00      A   
ATOM     95  N   SER   560       0.003 -20.659 -24.455  1.00 10.00      A   
ATOM     96  HN  SER   560      -0.052 -20.202 -25.321  1.00 10.00      A   
ATOM     97  CA  SER   560      -0.473 -19.971 -23.264  1.00 10.00      A   
ATOM     98  CB  SER   560       0.263 -18.639 -23.117  1.00 10.00      A   
ATOM     99  OG  SER   560       0.434 -18.013 -24.383  1.00 10.00      A   
ATOM    100  HG  SER   560      -0.220 -17.299 -24.479  1.00 10.00      A   
ATOM    101  C   SER   560      -1.980 -19.733 -23.340  1.00 10.00      A   
ATOM    102  O   SER   560      -2.542 -18.963 -22.561  1.00 10.00      A   
ATOM    103  N   LYS   561      -2.626 -20.405 -24.280  1.00 10.00      A   
ATOM    104  HN  LYS   561      -2.125 -21.012 -24.859  1.00 10.00      A   
ATOM    105  CA  LYS   561      -4.061 -20.263 -24.472  1.00 10.00      A   
ATOM    106  CB  LYS   561      -4.416 -20.493 -25.941  1.00 10.00      A   
ATOM    107  CG  LYS   561      -5.894 -20.376 -26.269  1.00 10.00      A   
ATOM    108  CD  LYS   561      -6.132 -20.615 -27.750  1.00 10.00      A   
ATOM    109  CE  LYS   561      -7.611 -20.759 -28.063  1.00 10.00      A   
ATOM    110  NZ  LYS   561      -7.862 -20.919 -29.519  1.00 10.00      A   
ATOM    111  HZ1 LYS   561      -8.878 -21.051 -29.693  1.00 10.00      A   
ATOM    112  HZ2 LYS   561      -7.353 -21.746 -29.885  1.00 10.00      A   
ATOM    113  HZ3 LYS   561      -7.543 -20.073 -30.034  1.00 10.00      A   
ATOM    114  C   LYS   561      -4.846 -21.221 -23.583  1.00 10.00      A   
ATOM    115  O   LYS   561      -5.750 -20.805 -22.859  1.00 10.00      A   
ATOM    116  N   LEU   562      -4.497 -22.501 -23.632  1.00 10.00      A   
ATOM    117  HN  LEU   562      -3.752 -22.779 -24.206  1.00 10.00      A   
ATOM    118  CA  LEU   562      -5.194 -23.502 -22.837  1.00 10.00      A   
ATOM    119  CB  LEU   562      -6.427 -24.016 -23.593  1.00 10.00      A   
ATOM    120  CG  LEU   562      -6.232 -24.363 -25.073  1.00 10.00      A   
ATOM    121  CD1 LEU   562      -5.748 -25.795 -25.240  1.00 10.00      A   
ATOM    122  CD2 LEU   562      -7.520 -24.140 -25.848  1.00 10.00      A   
ATOM    123  C   LEU   562      -4.275 -24.656 -22.450  1.00 10.00      A   
ATOM    124  O   LEU   562      -3.127 -24.720 -22.895  1.00 10.00      A   
ATOM    125  N   SER   563      -4.785 -25.554 -21.618  1.00 10.00      A   
ATOM    126  HN  SER   563      -5.709 -25.438 -21.299  1.00 10.00      A   
ATOM    127  CA  SER   563      -4.031 -26.715 -21.164  1.00 10.00      A   
ATOM    128  CB  SER   563      -2.977 -26.306 -20.129  1.00 10.00      A   
ATOM    129  OG  SER   563      -3.573 -25.651 -19.021  1.00 10.00      A   
ATOM    130  HG  SER   563      -3.079 -24.840 -18.833  1.00 10.00      A   
ATOM    131  C   SER   563      -4.987 -27.738 -20.562  1.00 10.00      A   
ATOM    132  O   SER   563      -6.190 -27.480 -20.466  1.00 10.00      A   
ATOM    133  N   TYR   564      -4.464 -28.884 -20.143  1.00 10.00      A   
ATOM    134  HN  TYR   564      -3.496 -29.030 -20.224  1.00 10.00      A   
ATOM    135  CA  TYR   564      -5.297 -29.925 -19.553  1.00 10.00      A   
ATOM    136  CB  TYR   564      -4.546 -31.262 -19.479  1.00 10.00      A   
ATOM    137  CG  TYR   564      -5.383 -32.404 -18.938  1.00 10.00      A   
ATOM    138  CD1 TYR   564      -6.598 -32.735 -19.523  1.00 10.00      A   
ATOM    139  CD2 TYR   564      -4.963 -33.141 -17.837  1.00 10.00      A   
ATOM    140  CE1 TYR   564      -7.372 -33.766 -19.028  1.00 10.00      A   
ATOM    141  CE2 TYR   564      -5.730 -34.175 -17.336  1.00 10.00      A   
ATOM    142  CZ  TYR   564      -6.936 -34.482 -17.934  1.00 10.00      A   
ATOM    143  OH  TYR   564      -7.709 -35.506 -17.436  1.00 10.00      A   
ATOM    144  HH  TYR   564      -7.480 -35.658 -16.509  1.00 10.00      A   
ATOM    145  C   TYR   564      -5.790 -29.498 -18.173  1.00 10.00      A   
ATOM    146  O   TYR   564      -6.943 -29.736 -17.809  1.00 10.00      A   
ATOM    147  N   LYS   565      -4.915 -28.844 -17.420  1.00 10.00      A   
ATOM    148  HN  LYS   565      -4.013 -28.679 -17.770  1.00 10.00      A   
ATOM    149  CA  LYS   565      -5.257 -28.374 -16.084  1.00 10.00      A   
ATOM    150  CB  LYS   565      -4.008 -27.882 -15.347  1.00 10.00      A   
ATOM    151  CG  LYS   565      -2.920 -28.936 -15.226  1.00 10.00      A   
ATOM    152  CD  LYS   565      -1.697 -28.406 -14.503  1.00 10.00      A   
ATOM    153  CE  LYS   565      -0.520 -29.352 -14.668  1.00 10.00      A   
ATOM    154  NZ  LYS   565       0.539 -29.101 -13.658  1.00 10.00      A   
ATOM    155  HZ1 LYS   565       1.466 -29.406 -14.028  1.00 10.00      A   
ATOM    156  HZ2 LYS   565       0.336 -29.635 -12.790  1.00 10.00      A   
ATOM    157  HZ3 LYS   565       0.584 -28.085 -13.427  1.00 10.00      A   
ATOM    158  C   LYS   565      -6.313 -27.276 -16.157  1.00 10.00      A   
ATOM    159  O   LYS   565      -7.258 -27.249 -15.363  1.00 10.00      A   
ATOM    160  N   LEU   566      -6.157 -26.380 -17.129  1.00 10.00      A   
ATOM    161  HN  LEU   566      -5.379 -26.447 -17.725  1.00 10.00      A   
ATOM    162  CA  LEU   566      -7.108 -25.292 -17.322  1.00 10.00      A   
ATOM    163  CB  LEU   566      -6.557 -24.243 -18.293  1.00 10.00      A   
ATOM    164  CG  LEU   566      -5.414 -23.363 -17.778  1.00 10.00      A   
ATOM    165  CD1 LEU   566      -4.977 -22.382 -18.853  1.00 10.00      A   
ATOM    166  CD2 LEU   566      -5.817 -22.624 -16.507  1.00 10.00      A   
ATOM    167  C   LEU   566      -8.437 -25.836 -17.833  1.00 10.00      A   
ATOM    168  O   LEU   566      -9.499 -25.304 -17.516  1.00 10.00      A   
ATOM    169  N   GLN   567      -8.364 -26.906 -18.621  1.00 10.00      A   
ATOM    170  HN  GLN   567      -7.481 -27.270 -18.846  1.00 10.00      A   
ATOM    171  CA  GLN   567      -9.555 -27.544 -19.172  1.00 10.00      A   
ATOM    172  CB  GLN   567      -9.160 -28.694 -20.107  1.00 10.00      A   
ATOM    173  CG  GLN   567     -10.335 -29.403 -20.764  1.00 10.00      A   
ATOM    174  CD  GLN   567     -11.059 -28.533 -21.771  1.00 10.00      A   
ATOM    175  OE1 GLN   567     -10.451 -27.712 -22.456  1.00 10.00      A   
ATOM    176  NE2 GLN   567     -12.365 -28.699 -21.861  1.00 10.00      A   
ATOM    177 HE21 GLN   567     -12.793 -29.370 -21.271  1.00 10.00      A   
ATOM    178 HE22 GLN   567     -12.859 -28.153 -22.510  1.00 10.00      A   
ATOM    179  C   GLN   567     -10.448 -28.067 -18.053  1.00 10.00      A   
ATOM    180  O   GLN   567     -11.640 -27.764 -18.006  1.00 10.00      A   
ATOM    181  N   ARG   568      -9.858 -28.842 -17.144  1.00 10.00      A   
ATOM    182  HN  ARG   568      -8.898 -29.037 -17.232  1.00 10.00      A   
ATOM    183  CA  ARG   568     -10.602 -29.405 -16.023  1.00 10.00      A   
ATOM    184  CB  ARG   568      -9.740 -30.391 -15.231  1.00 10.00      A   
ATOM    185  CG  ARG   568      -9.322 -31.627 -16.013  1.00 10.00      A   
ATOM    186  CD  ARG   568     -10.522 -32.333 -16.631  1.00 10.00      A   
ATOM    187  NE  ARG   568     -11.460 -32.831 -15.622  1.00 10.00      A   
ATOM    188  HE  ARG   568     -11.124 -32.923 -14.700  1.00 10.00      A   
ATOM    189  CZ  ARG   568     -12.729 -33.159 -15.882  1.00 10.00      A   
ATOM    190  NH1 ARG   568     -13.214 -33.042 -17.112  1.00 10.00      A   
ATOM    191 HH11 ARG   568     -14.208 -33.297 -17.314  1.00 10.00      A   
ATOM    192 HH12 ARG   568     -12.603 -32.700 -17.886  1.00 10.00      A   
ATOM    193  NH2 ARG   568     -13.509 -33.623 -14.917  1.00 10.00      A   
ATOM    194 HH21 ARG   568     -14.499 -33.879 -15.121  1.00 10.00      A   
ATOM    195 HH22 ARG   568     -13.135 -33.738 -13.948  1.00 10.00      A   
ATOM    196  C   ARG   568     -11.113 -28.295 -15.114  1.00 10.00      A   
ATOM    197  O   ARG   568     -12.240 -28.352 -14.622  1.00 10.00      A   
ATOM    198  N   GLU   569     -10.285 -27.277 -14.916  1.00 10.00      A   
ATOM    199  HN  GLU   569      -9.401 -27.292 -15.342  1.00 10.00      A   
ATOM    200  CA  GLU   569     -10.647 -26.141 -14.080  1.00 10.00      A   
ATOM    201  CB  GLU   569      -9.473 -25.159 -13.996  1.00 10.00      A   
ATOM    202  CG  GLU   569      -9.711 -23.932 -13.125  1.00 10.00      A   
ATOM    203  CD  GLU   569      -9.825 -24.257 -11.646  1.00 10.00      A   
ATOM    204  OE1 GLU   569      -9.197 -25.242 -11.192  1.00 10.00      A   
ATOM    205  OE2 GLU   569     -10.529 -23.519 -10.930  1.00 10.00      A   
ATOM    206  C   GLU   569     -11.883 -25.439 -14.639  1.00 10.00      A   
ATOM    207  O   GLU   569     -12.861 -25.229 -13.927  1.00 10.00      A   
ATOM    208  N   LEU   570     -11.845 -25.121 -15.928  1.00 10.00      A   
ATOM    209  HN  LEU   570     -11.047 -25.356 -16.457  1.00 10.00      A   
ATOM    210  CA  LEU   570     -12.949 -24.431 -16.585  1.00 10.00      A   
ATOM    211  CB  LEU   570     -12.502 -23.864 -17.937  1.00 10.00      A   
ATOM    212  CG  LEU   570     -13.455 -22.878 -18.620  1.00 10.00      A   
ATOM    213  CD1 LEU   570     -13.740 -21.687 -17.717  1.00 10.00      A   
ATOM    214  CD2 LEU   570     -12.874 -22.413 -19.945  1.00 10.00      A   
ATOM    215  C   LEU   570     -14.180 -25.326 -16.743  1.00 10.00      A   
ATOM    216  O   LEU   570     -15.284 -24.835 -16.978  1.00 10.00      A   
ATOM    217  N   GLU   571     -13.999 -26.635 -16.617  1.00 10.00      A   
ATOM    218  HN  GLU   571     -13.097 -26.982 -16.444  1.00 10.00      A   
ATOM    219  CA  GLU   571     -15.115 -27.566 -16.740  1.00 10.00      A   
ATOM    220  CB  GLU   571     -14.675 -28.891 -17.366  1.00 10.00      A   
ATOM    221  CG  GLU   571     -14.793 -28.928 -18.882  1.00 10.00      A   
ATOM    222  CD  GLU   571     -14.556 -30.310 -19.458  1.00 10.00      A   
ATOM    223  OE1 GLU   571     -15.330 -31.239 -19.136  1.00 10.00      A   
ATOM    224  OE2 GLU   571     -13.599 -30.475 -20.247  1.00 10.00      A   
ATOM    225  C   GLU   571     -15.786 -27.810 -15.391  1.00 10.00      A   
ATOM    226  O   GLU   571     -16.990 -28.052 -15.323  1.00 10.00      A   
ATOM    227  N   GLN   572     -15.004 -27.740 -14.319  1.00 10.00      A   
ATOM    228  HN  GLN   572     -14.048 -27.544 -14.436  1.00 10.00      A   
ATOM    229  CA  GLN   572     -15.525 -27.959 -12.974  1.00 10.00      A   
ATOM    230  CB  GLN   572     -14.472 -28.643 -12.099  1.00 10.00      A   
ATOM    231  CG  GLN   572     -14.228 -30.105 -12.446  1.00 10.00      A   
ATOM    232  CD  GLN   572     -15.383 -30.999 -12.040  1.00 10.00      A   
ATOM    233  OE1 GLN   572     -15.442 -31.478 -10.908  1.00 10.00      A   
ATOM    234  NE2 GLN   572     -16.302 -31.244 -12.962  1.00 10.00      A   
ATOM    235 HE21 GLN   572     -16.192 -30.839 -13.848  1.00 10.00      A   
ATOM    236 HE22 GLN   572     -17.065 -31.810 -12.715  1.00 10.00      A   
ATOM    237  C   GLN   572     -15.982 -26.656 -12.326  1.00 10.00      A   
ATOM    238  O   GLN   572     -16.909 -26.649 -11.516  1.00 10.00      A   
ATOM    239  N   LEU   573     -15.331 -25.557 -12.700  1.00 10.00      A   
ATOM    240  HN  LEU   573     -14.603 -25.639 -13.353  1.00 10.00      A   
ATOM    241  CA  LEU   573     -15.646 -24.234 -12.159  1.00 10.00      A   
ATOM    242  CB  LEU   573     -14.787 -23.139 -12.801  1.00 10.00      A   
ATOM    243  CG  LEU   573     -14.587 -21.862 -11.979  1.00 10.00      A   
ATOM    244  CD1 LEU   573     -14.084 -22.195 -10.582  1.00 10.00      A   
ATOM    245  CD2 LEU   573     -13.620 -20.921 -12.681  1.00 10.00      A   
ATOM    246  C   LEU   573     -17.141 -23.881 -12.207  1.00 10.00      A   
ATOM    247  O   LEU   573     -17.695 -23.470 -11.192  1.00 10.00      A   
ATOM    248  N   PRO   574     -17.824 -24.025 -13.369  1.00 10.00      A   
ATOM    249  CA  PRO   574     -19.261 -23.715 -13.479  1.00 10.00      A   
ATOM    250  CB  PRO   574     -19.626 -24.229 -14.874  1.00 10.00      A   
ATOM    251  CG  PRO   574     -18.355 -24.142 -15.640  1.00 10.00      A   
ATOM    252  CD  PRO   574     -17.266 -24.471 -14.660  1.00 10.00      A   
ATOM    253  C   PRO   574     -20.087 -24.443 -12.419  1.00 10.00      A   
ATOM    254  O   PRO   574     -20.984 -23.861 -11.806  1.00 10.00      A   
ATOM    255  N   GLN   575     -19.759 -25.711 -12.196  1.00 10.00      A   
ATOM    256  HN  GLN   575     -19.020 -26.106 -12.703  1.00 10.00      A   
ATOM    257  CA  GLN   575     -20.459 -26.525 -11.210  1.00 10.00      A   
ATOM    258  CB  GLN   575     -20.081 -27.999 -11.360  1.00 10.00      A   
ATOM    259  CG  GLN   575     -20.250 -28.547 -12.769  1.00 10.00      A   
ATOM    260  CD  GLN   575     -19.900 -30.015 -12.869  1.00 10.00      A   
ATOM    261  OE1 GLN   575     -19.090 -30.528 -12.094  1.00 10.00      A   
ATOM    262  NE2 GLN   575     -20.496 -30.699 -13.835  1.00 10.00      A   
ATOM    263 HE21 GLN   575     -21.120 -30.220 -14.426  1.00 10.00      A   
ATOM    264 HE22 GLN   575     -20.298 -31.655 -13.916  1.00 10.00      A   
ATOM    265  C   GLN   575     -20.132 -26.042  -9.803  1.00 10.00      A   
ATOM    266  O   GLN   575     -21.007 -25.965  -8.940  1.00 10.00      A   
ATOM    267  N   LEU   576     -18.862 -25.712  -9.584  1.00 10.00      A   
ATOM    268  HN  LEU   576     -18.212 -25.807 -10.315  1.00 10.00      A   
ATOM    269  CA  LEU   576     -18.408 -25.218  -8.290  1.00 10.00      A   
ATOM    270  CB  LEU   576     -16.888 -25.029  -8.282  1.00 10.00      A   
ATOM    271  CG  LEU   576     -16.042 -26.294  -8.455  1.00 10.00      A   
ATOM    272  CD1 LEU   576     -14.564 -25.941  -8.545  1.00 10.00      A   
ATOM    273  CD2 LEU   576     -16.293 -27.275  -7.317  1.00 10.00      A   
ATOM    274  C   LEU   576     -19.100 -23.900  -7.965  1.00 10.00      A   
ATOM    275  O   LEU   576     -19.513 -23.670  -6.831  1.00 10.00      A   
ATOM    276  N   LEU   577     -19.228 -23.044  -8.977  1.00 10.00      A   
ATOM    277  HN  LEU   577     -18.857 -23.285  -9.857  1.00 10.00      A   
ATOM    278  CA  LEU   577     -19.887 -21.754  -8.818  1.00 10.00      A   
ATOM    279  CB  LEU   577     -19.891 -20.985 -10.142  1.00 10.00      A   
ATOM    280  CG  LEU   577     -18.549 -20.408 -10.596  1.00 10.00      A   
ATOM    281  CD1 LEU   577     -18.651 -19.888 -12.022  1.00 10.00      A   
ATOM    282  CD2 LEU   577     -18.099 -19.300  -9.656  1.00 10.00      A   
ATOM    283  C   LEU   577     -21.314 -21.950  -8.332  1.00 10.00      A   
ATOM    284  O   LEU   577     -21.729 -21.349  -7.344  1.00 10.00      A   
ATOM    285  N   GLU   578     -22.050 -22.816  -9.021  1.00 10.00      A   
ATOM    286  HN  GLU   578     -21.651 -23.270  -9.795  1.00 10.00      A   
ATOM    287  CA  GLU   578     -23.432 -23.106  -8.661  1.00 10.00      A   
ATOM    288  CB  GLU   578     -24.057 -24.075  -9.660  1.00 10.00      A   
ATOM    289  CG  GLU   578     -24.320 -23.472 -11.026  1.00 10.00      A   
ATOM    290  CD  GLU   578     -24.983 -24.450 -11.972  1.00 10.00      A   
ATOM    291  OE1 GLU   578     -24.527 -24.567 -13.127  1.00 10.00      A   
ATOM    292  OE2 GLU   578     -25.966 -25.111 -11.562  1.00 10.00      A   
ATOM    293  C   GLU   578     -23.523 -23.680  -7.252  1.00 10.00      A   
ATOM    294  O   GLU   578     -24.428 -23.338  -6.491  1.00 10.00      A   
ATOM    295  N   ASP   579     -22.571 -24.539  -6.903  1.00 10.00      A   
ATOM    296  HN  ASP   579     -21.866 -24.765  -7.549  1.00 10.00      A   
ATOM    297  CA  ASP   579     -22.547 -25.150  -5.579  1.00 10.00      A   
ATOM    298  CB  ASP   579     -21.500 -26.261  -5.498  1.00 10.00      A   
ATOM    299  CG  ASP   579     -21.711 -27.157  -4.293  1.00 10.00      A   
ATOM    300  OD1 ASP   579     -22.591 -28.044  -4.357  1.00 10.00      A   
ATOM    301  OD2 ASP   579     -21.003 -26.984  -3.280  1.00 10.00      A   
ATOM    302  C   ASP   579     -22.284 -24.097  -4.512  1.00 10.00      A   
ATOM    303  O   ASP   579     -22.873 -24.132  -3.432  1.00 10.00      A   
ATOM    304  N   LEU   580     -21.398 -23.157  -4.827  1.00 10.00      A   
ATOM    305  HN  LEU   580     -20.945 -23.198  -5.701  1.00 10.00      A   
ATOM    306  CA  LEU   580     -21.069 -22.077  -3.906  1.00 10.00      A   
ATOM    307  CB  LEU   580     -19.863 -21.278  -4.406  1.00 10.00      A   
ATOM    308  CG  LEU   580     -18.509 -21.990  -4.333  1.00 10.00      A   
ATOM    309  CD1 LEU   580     -17.462 -21.228  -5.128  1.00 10.00      A   
ATOM    310  CD2 LEU   580     -18.068 -22.155  -2.887  1.00 10.00      A   
ATOM    311  C   LEU   580     -22.278 -21.168  -3.717  1.00 10.00      A   
ATOM    312  O   LEU   580     -22.542 -20.692  -2.611  1.00 10.00      A   
ATOM    313  N   GLU   581     -23.009 -20.937  -4.806  1.00 10.00      A   
ATOM    314  HN  GLU   581     -22.726 -21.326  -5.664  1.00 10.00      A   
ATOM    315  CA  GLU   581     -24.209 -20.113  -4.765  1.00 10.00      A   
ATOM    316  CB  GLU   581     -24.799 -19.954  -6.170  1.00 10.00      A   
ATOM    317  CG  GLU   581     -23.954 -19.128  -7.125  1.00 10.00      A   
ATOM    318  CD  GLU   581     -24.749 -18.654  -8.323  1.00 10.00      A   
ATOM    319  OE1 GLU   581     -24.388 -19.003  -9.469  1.00 10.00      A   
ATOM    320  OE2 GLU   581     -25.745 -17.927  -8.122  1.00 10.00      A   
ATOM    321  C   GLU   581     -25.238 -20.768  -3.854  1.00 10.00      A   
ATOM    322  O   GLU   581     -25.784 -20.132  -2.949  1.00 10.00      A   
ATOM    323  N   ALA   582     -25.481 -22.054  -4.093  1.00 10.00      A   
ATOM    324  HN  ALA   582     -25.013 -22.497  -4.836  1.00 10.00      A   
ATOM    325  CA  ALA   582     -26.429 -22.820  -3.296  1.00 10.00      A   
ATOM    326  CB  ALA   582     -26.556 -24.236  -3.835  1.00 10.00      A   
ATOM    327  C   ALA   582     -25.996 -22.847  -1.836  1.00 10.00      A   
ATOM    328  O   ALA   582     -26.820 -22.712  -0.933  1.00 10.00      A   
ATOM    329  N   LYS   583     -24.699 -23.016  -1.614  1.00 10.00      A   
ATOM    330  HN  LYS   583     -24.094 -23.138  -2.381  1.00 10.00      A   
ATOM    331  CA  LYS   583     -24.148 -23.045  -0.269  1.00 10.00      A   
ATOM    332  CB  LYS   583     -22.642 -23.299  -0.316  1.00 10.00      A   
ATOM    333  CG  LYS   583     -22.041 -23.671   1.026  1.00 10.00      A   
ATOM    334  CD  LYS   583     -20.524 -23.627   0.989  1.00 10.00      A   
ATOM    335  CE  LYS   583     -19.939 -24.124   2.298  1.00 10.00      A   
ATOM    336  NZ  LYS   583     -18.563 -23.615   2.529  1.00 10.00      A   
ATOM    337  HZ1 LYS   583     -17.869 -24.236   2.072  1.00 10.00      A   
ATOM    338  HZ2 LYS   583     -18.361 -23.581   3.553  1.00 10.00      A   
ATOM    339  HZ3 LYS   583     -18.462 -22.658   2.138  1.00 10.00      A   
ATOM    340  C   LYS   583     -24.428 -21.729   0.439  1.00 10.00      A   
ATOM    341  O   LYS   583     -24.937 -21.713   1.557  1.00 10.00      A   
ATOM    342  N   LEU   584     -24.115 -20.628  -0.235  1.00 10.00      A   
ATOM    343  HN  LEU   584     -23.720 -20.714  -1.132  1.00 10.00      A   
ATOM    344  CA  LEU   584     -24.340 -19.299   0.316  1.00 10.00      A   
ATOM    345  CB  LEU   584     -23.878 -18.221  -0.671  1.00 10.00      A   
ATOM    346  CG  LEU   584     -23.936 -16.773  -0.173  1.00 10.00      A   
ATOM    347  CD1 LEU   584     -22.932 -16.546   0.945  1.00 10.00      A   
ATOM    348  CD2 LEU   584     -23.696 -15.800  -1.316  1.00 10.00      A   
ATOM    349  C   LEU   584     -25.815 -19.112   0.647  1.00 10.00      A   
ATOM    350  O   LEU   584     -26.161 -18.634   1.722  1.00 10.00      A   
ATOM    351  N   GLU   585     -26.673 -19.522  -0.278  1.00 10.00      A   
ATOM    352  HN  GLU   585     -26.326 -19.898  -1.118  1.00 10.00      A   
ATOM    353  CA  GLU   585     -28.115 -19.418  -0.097  1.00 10.00      A   
ATOM    354  CB  GLU   585     -28.826 -19.896  -1.367  1.00 10.00      A   
ATOM    355  CG  GLU   585     -30.343 -19.928  -1.276  1.00 10.00      A   
ATOM    356  CD  GLU   585     -30.972 -20.645  -2.450  1.00 10.00      A   
ATOM    357  OE1 GLU   585     -30.683 -21.847  -2.650  1.00 10.00      A   
ATOM    358  OE2 GLU   585     -31.763 -20.017  -3.181  1.00 10.00      A   
ATOM    359  C   GLU   585     -28.572 -20.237   1.111  1.00 10.00      A   
ATOM    360  O   GLU   585     -29.360 -19.762   1.931  1.00 10.00      A   
ATOM    361  N   ALA   586     -28.054 -21.456   1.225  1.00 10.00      A   
ATOM    362  HN  ALA   586     -27.411 -21.766   0.547  1.00 10.00      A   
ATOM    363  CA  ALA   586     -28.406 -22.350   2.327  1.00 10.00      A   
ATOM    364  CB  ALA   586     -27.811 -23.733   2.106  1.00 10.00      A   
ATOM    365  C   ALA   586     -27.958 -21.779   3.670  1.00 10.00      A   
ATOM    366  O   ALA   586     -28.580 -22.029   4.702  1.00 10.00      A   
ATOM    367  N   LEU   587     -26.873 -21.022   3.648  1.00 10.00      A   
ATOM    368  HN  LEU   587     -26.404 -20.883   2.797  1.00 10.00      A   
ATOM    369  CA  LEU   587     -26.350 -20.403   4.855  1.00 10.00      A   
ATOM    370  CB  LEU   587     -24.856 -20.115   4.699  1.00 10.00      A   
ATOM    371  CG  LEU   587     -23.959 -21.338   4.494  1.00 10.00      A   
ATOM    372  CD1 LEU   587     -22.639 -20.933   3.864  1.00 10.00      A   
ATOM    373  CD2 LEU   587     -23.730 -22.060   5.811  1.00 10.00      A   
ATOM    374  C   LEU   587     -27.109 -19.116   5.164  1.00 10.00      A   
ATOM    375  O   LEU   587     -27.521 -18.886   6.301  1.00 10.00      A   
ATOM    376  N   GLN   588     -27.311 -18.297   4.135  1.00 10.00      A   
ATOM    377  HN  GLN   588     -26.967 -18.554   3.247  1.00 10.00      A   
ATOM    378  CA  GLN   588     -28.019 -17.027   4.273  1.00 10.00      A   
ATOM    379  CB  GLN   588     -28.100 -16.307   2.924  1.00 10.00      A   
ATOM    380  CG  GLN   588     -26.914 -15.410   2.622  1.00 10.00      A   
ATOM    381  CD  GLN   588     -26.964 -14.822   1.224  1.00 10.00      A   
ATOM    382  OE1 GLN   588     -27.451 -15.454   0.284  1.00 10.00      A   
ATOM    383  NE2 GLN   588     -26.472 -13.603   1.081  1.00 10.00      A   
ATOM    384 HE21 GLN   588     -26.116 -13.152   1.878  1.00 10.00      A   
ATOM    385 HE22 GLN   588     -26.469 -13.207   0.184  1.00 10.00      A   
ATOM    386  C   GLN   588     -29.421 -17.221   4.837  1.00 10.00      A   
ATOM    387  O   GLN   588     -29.846 -16.480   5.721  1.00 10.00      A   
ATOM    388  N   THR   589     -30.130 -18.223   4.327  1.00 10.00      A   
ATOM    389  HN  THR   589     -29.735 -18.780   3.621  1.00 10.00      A   
ATOM    390  CA  THR   589     -31.487 -18.512   4.779  1.00 10.00      A   
ATOM    391  CB  THR   589     -32.115 -19.670   3.979  1.00 10.00      A   
ATOM    392  OG1 THR   589     -31.127 -20.684   3.749  1.00 10.00      A   
ATOM    393  HG1 THR   589     -30.660 -20.496   2.921  1.00 10.00      A   
ATOM    394  CG2 THR   589     -32.637 -19.165   2.644  1.00 10.00      A   
ATOM    395  C   THR   589     -31.519 -18.836   6.271  1.00 10.00      A   
ATOM    396  O   THR   589     -32.483 -18.510   6.967  1.00 10.00      A   
ATOM    397  N   GLN   590     -30.455 -19.465   6.758  1.00 10.00      A   
ATOM    398  HN  GLN   590     -29.719 -19.697   6.157  1.00 10.00      A   
ATOM    399  CA  GLN   590     -30.358 -19.820   8.165  1.00 10.00      A   
ATOM    400  CB  GLN   590     -29.368 -20.970   8.373  1.00 10.00      A   
ATOM    401  CG  GLN   590     -29.850 -22.307   7.835  1.00 10.00      A   
ATOM    402  CD  GLN   590     -29.043 -23.478   8.366  1.00 10.00      A   
ATOM    403  OE1 GLN   590     -27.847 -23.358   8.632  1.00 10.00      A   
ATOM    404  NE2 GLN   590     -29.697 -24.615   8.547  1.00 10.00      A   
ATOM    405 HE21 GLN   590     -30.656 -24.638   8.338  1.00 10.00      A   
ATOM    406 HE22 GLN   590     -29.196 -25.391   8.873  1.00 10.00      A   
ATOM    407  C   GLN   590     -29.956 -18.608   9.000  1.00 10.00      A   
ATOM    408  O   GLN   590     -30.523 -18.366  10.062  1.00 10.00      A   
ATOM    409  N   VAL   591     -28.991 -17.837   8.502  1.00 10.00      A   
ATOM    410  HN  VAL   591     -28.582 -18.080   7.641  1.00 10.00      A   
ATOM    411  CA  VAL   591     -28.517 -16.645   9.204  1.00 10.00      A   
ATOM    412  CB  VAL   591     -27.253 -16.056   8.532  1.00 10.00      A   
ATOM    413  CG1 VAL   591     -26.787 -14.794   9.244  1.00 10.00      A   
ATOM    414  CG2 VAL   591     -26.138 -17.087   8.510  1.00 10.00      A   
ATOM    415  C   VAL   591     -29.612 -15.579   9.284  1.00 10.00      A   
ATOM    416  O   VAL   591     -29.687 -14.814  10.249  1.00 10.00      A   
ATOM    417  N   ALA   592     -30.473 -15.549   8.275  1.00 10.00      A   
ATOM    418  HN  ALA   592     -30.366 -16.191   7.538  1.00 10.00      A   
ATOM    419  CA  ALA   592     -31.566 -14.583   8.225  1.00 10.00      A   
ATOM    420  CB  ALA   592     -32.066 -14.410   6.799  1.00 10.00      A   
ATOM    421  C   ALA   592     -32.714 -14.975   9.155  1.00 10.00      A   
ATOM    422  O   ALA   592     -33.710 -14.254   9.266  1.00 10.00      A   
ATOM    423  N   ASP   593     -32.575 -16.110   9.824  1.00 10.00      A   
ATOM    424  HN  ASP   593     -31.760 -16.645   9.703  1.00 10.00      A   
ATOM    425  CA  ASP   593     -33.598 -16.580  10.744  1.00 10.00      A   
ATOM    426  CB  ASP   593     -33.695 -18.109  10.703  1.00 10.00      A   
ATOM    427  CG  ASP   593     -35.031 -18.627  11.196  1.00 10.00      A   
ATOM    428  OD1 ASP   593     -35.344 -18.438  12.394  1.00 10.00      A   
ATOM    429  OD2 ASP   593     -35.779 -19.217  10.386  1.00 10.00      A   
ATOM    430  C   ASP   593     -33.275 -16.116  12.158  1.00 10.00      A   
ATOM    431  O   ASP   593     -32.109 -16.062  12.549  1.00 10.00      A   
ATOM    432  N   ALA   594     -34.303 -15.784  12.924  1.00 10.00      A   
ATOM    433  HN  ALA   594     -35.213 -15.860  12.563  1.00 10.00      A   
ATOM    434  CA  ALA   594     -34.119 -15.322  14.293  1.00 10.00      A   
ATOM    435  CB  ALA   594     -35.417 -14.745  14.833  1.00 10.00      A   
ATOM    436  C   ALA   594     -33.618 -16.454  15.185  1.00 10.00      A   
ATOM    437  O   ALA   594     -32.977 -16.217  16.212  1.00 10.00      A   
ATOM    438  N   SER   595     -33.894 -17.684  14.768  1.00 10.00      A   
ATOM    439  HN  SER   595     -34.398 -17.801  13.930  1.00 10.00      A   
ATOM    440  CA  SER   595     -33.483 -18.865  15.515  1.00 10.00      A   
ATOM    441  CB  SER   595     -34.280 -20.079  15.041  1.00 10.00      A   
ATOM    442  OG  SER   595     -35.606 -19.707  14.695  1.00 10.00      A   
ATOM    443  HG  SER   595     -35.610 -19.322  13.800  1.00 10.00      A   
ATOM    444  C   SER   595     -31.985 -19.125  15.356  1.00 10.00      A   
ATOM    445  O   SER   595     -31.417 -19.979  16.040  1.00 10.00      A   
ATOM    446  N   PHE   596     -31.350 -18.381  14.454  1.00 10.00      A   
ATOM    447  HN  PHE   596     -31.859 -17.714  13.943  1.00 10.00      A   
ATOM    448  CA  PHE   596     -29.923 -18.527  14.203  1.00 10.00      A   
ATOM    449  CB  PHE   596     -29.513 -17.715  12.970  1.00 10.00      A   
ATOM    450  CG  PHE   596     -28.034 -17.695  12.711  1.00 10.00      A   
ATOM    451  CD1 PHE   596     -27.392 -18.817  12.216  1.00 10.00      A   
ATOM    452  CD2 PHE   596     -27.288 -16.554  12.964  1.00 10.00      A   
ATOM    453  CE1 PHE   596     -26.033 -18.805  11.979  1.00 10.00      A   
ATOM    454  CE2 PHE   596     -25.928 -16.535  12.729  1.00 10.00      A   
ATOM    455  CZ  PHE   596     -25.301 -17.663  12.236  1.00 10.00      A   
ATOM    456  C   PHE   596     -29.112 -18.078  15.412  1.00 10.00      A   
ATOM    457  O   PHE   596     -28.143 -18.729  15.798  1.00 10.00      A   
ATOM    458  N   PHE   597     -29.535 -16.977  16.022  1.00 10.00      A   
ATOM    459  HN  PHE   597     -30.338 -16.523  15.685  1.00 10.00      A   
ATOM    460  CA  PHE   597     -28.838 -16.427  17.182  1.00 10.00      A   
ATOM    461  CB  PHE   597     -29.166 -14.942  17.359  1.00 10.00      A   
ATOM    462  CG  PHE   597     -28.627 -14.073  16.260  1.00 10.00      A   
ATOM    463  CD1 PHE   597     -29.441 -13.669  15.215  1.00 10.00      A   
ATOM    464  CD2 PHE   597     -27.306 -13.661  16.271  1.00 10.00      A   
ATOM    465  CE1 PHE   597     -28.947 -12.870  14.201  1.00 10.00      A   
ATOM    466  CE2 PHE   597     -26.804 -12.862  15.261  1.00 10.00      A   
ATOM    467  CZ  PHE   597     -27.626 -12.466  14.223  1.00 10.00      A   
ATOM    468  C   PHE   597     -29.159 -17.201  18.457  1.00 10.00      A   
ATOM    469  O   PHE   597     -28.594 -16.931  19.515  1.00 10.00      A   
ATOM    470  N   SER   598     -30.057 -18.165  18.350  1.00 10.00      A   
ATOM    471  HN  SER   598     -30.478 -18.335  17.480  1.00 10.00      A   
ATOM    472  CA  SER   598     -30.447 -18.976  19.493  1.00 10.00      A   
ATOM    473  CB  SER   598     -31.944 -19.259  19.429  1.00 10.00      A   
ATOM    474  OG  SER   598     -32.644 -18.093  19.024  1.00 10.00      A   
ATOM    475  HG  SER   598     -32.217 -17.318  19.413  1.00 10.00      A   
ATOM    476  C   SER   598     -29.653 -20.281  19.529  1.00 10.00      A   
ATOM    477  O   SER   598     -29.940 -21.183  20.318  1.00 10.00      A   
ATOM    478  N   GLN   599     -28.653 -20.374  18.661  1.00 10.00      A   
ATOM    479  HN  GLN   599     -28.476 -19.623  18.058  1.00 10.00      A   
ATOM    480  CA  GLN   599     -27.809 -21.555  18.589  1.00 10.00      A   
ATOM    481  CB  GLN   599     -27.458 -21.882  17.136  1.00 10.00      A   
ATOM    482  CG  GLN   599     -28.656 -22.071  16.224  1.00 10.00      A   
ATOM    483  CD  GLN   599     -28.248 -22.503  14.830  1.00 10.00      A   
ATOM    484  OE1 GLN   599     -28.274 -23.690  14.497  1.00 10.00      A   
ATOM    485  NE2 GLN   599     -27.845 -21.543  14.015  1.00 10.00      A   
ATOM    486 HE21 GLN   599     -27.834 -20.622  14.352  1.00 10.00      A   
ATOM    487 HE22 GLN   599     -27.566 -21.793  13.105  1.00 10.00      A   
ATOM    488  C   GLN   599     -26.527 -21.339  19.381  1.00 10.00      A   
ATOM    489  O   GLN   599     -26.080 -20.200  19.548  1.00 10.00      A   
ATOM    490  N   PRO   600     -25.932 -22.429  19.893  1.00 10.00      A   
ATOM    491  CA  PRO   600     -24.680 -22.373  20.660  1.00 10.00      A   
ATOM    492  CB  PRO   600     -24.298 -23.845  20.806  1.00 10.00      A   
ATOM    493  CG  PRO   600     -25.597 -24.570  20.761  1.00 10.00      A   
ATOM    494  CD  PRO   600     -26.452 -23.807  19.791  1.00 10.00      A   
ATOM    495  C   PRO   600     -23.586 -21.609  19.913  1.00 10.00      A   
ATOM    496  O   PRO   600     -23.547 -21.606  18.679  1.00 10.00      A   
ATOM    497  N   HIS   601     -22.690 -20.988  20.675  1.00 10.00      A   
ATOM    498  HN  HIS   601     -22.760 -21.082  21.648  1.00 10.00      A   
ATOM    499  CA  HIS   601     -21.596 -20.180  20.122  1.00 10.00      A   
ATOM    500  CB  HIS   601     -20.716 -19.596  21.234  1.00 10.00      A   
ATOM    501  CG  HIS   601     -21.470 -18.851  22.295  1.00 10.00      A   
ATOM    502  ND1 HIS   601     -22.062 -17.623  22.088  1.00 10.00      A   
ATOM    503  HD1 HIS   601     -22.044 -17.102  21.240  1.00 10.00      A   
ATOM    504  CD2 HIS   601     -21.724 -19.171  23.586  1.00 10.00      A   
ATOM    505  CE1 HIS   601     -22.652 -17.225  23.199  1.00 10.00      A   
ATOM    506  NE2 HIS   601     -22.459 -18.146  24.121  1.00 10.00      A   
ATOM    507  HE2 HIS   601     -22.796 -18.104  25.045  1.00 10.00      A   
ATOM    508  C   HIS   601     -20.732 -20.949  19.125  1.00 10.00      A   
ATOM    509  O   HIS   601     -20.223 -20.374  18.163  1.00 10.00      A   
ATOM    510  N   GLU   602     -20.567 -22.246  19.354  1.00 10.00      A   
ATOM    511  HN  GLU   602     -20.995 -22.653  20.139  1.00 10.00      A   
ATOM    512  CA  GLU   602     -19.756 -23.078  18.469  1.00 10.00      A   
ATOM    513  CB  GLU   602     -19.455 -24.431  19.117  1.00 10.00      A   
ATOM    514  CG  GLU   602     -18.467 -24.356  20.270  1.00 10.00      A   
ATOM    515  CD  GLU   602     -18.445 -25.620  21.105  1.00 10.00      A   
ATOM    516  OE1 GLU   602     -17.858 -26.626  20.652  1.00 10.00      A   
ATOM    517  OE2 GLU   602     -19.009 -25.611  22.221  1.00 10.00      A   
ATOM    518  C   GLU   602     -20.422 -23.280  17.110  1.00 10.00      A   
ATOM    519  O   GLU   602     -19.748 -23.550  16.113  1.00 10.00      A   
ATOM    520  N   GLN   603     -21.741 -23.132  17.071  1.00 10.00      A   
ATOM    521  HN  GLN   603     -22.220 -22.874  17.889  1.00 10.00      A   
ATOM    522  CA  GLN   603     -22.493 -23.320  15.839  1.00 10.00      A   
ATOM    523  CB  GLN   603     -23.872 -23.913  16.131  1.00 10.00      A   
ATOM    524  CG  GLN   603     -23.836 -25.264  16.828  1.00 10.00      A   
ATOM    525  CD  GLN   603     -25.201 -25.919  16.902  1.00 10.00      A   
ATOM    526  OE1 GLN   603     -26.229 -25.243  16.942  1.00 10.00      A   
ATOM    527  NE2 GLN   603     -25.224 -27.241  16.920  1.00 10.00      A   
ATOM    528 HE21 GLN   603     -24.369 -27.720  16.878  1.00 10.00      A   
ATOM    529 HE22 GLN   603     -26.094 -27.690  16.979  1.00 10.00      A   
ATOM    530  C   GLN   603     -22.634 -22.016  15.060  1.00 10.00      A   
ATOM    531  O   GLN   603     -22.438 -21.987  13.844  1.00 10.00      A   
ATOM    532  N   THR   604     -22.958 -20.940  15.768  1.00 10.00      A   
ATOM    533  HN  THR   604     -23.074 -21.021  16.742  1.00 10.00      A   
ATOM    534  CA  THR   604     -23.139 -19.634  15.148  1.00 10.00      A   
ATOM    535  CB  THR   604     -23.483 -18.574  16.209  1.00 10.00      A   
ATOM    536  OG1 THR   604     -23.169 -19.091  17.507  1.00 10.00      A   
ATOM    537  HG1 THR   604     -23.972 -19.131  18.039  1.00 10.00      A   
ATOM    538  CG2 THR   604     -24.961 -18.227  16.153  1.00 10.00      A   
ATOM    539  C   THR   604     -21.893 -19.200  14.386  1.00 10.00      A   
ATOM    540  O   THR   604     -21.973 -18.802  13.221  1.00 10.00      A   
ATOM    541  N   GLN   605     -20.744 -19.298  15.046  1.00 10.00      A   
ATOM    542  HN  GLN   605     -20.754 -19.632  15.970  1.00 10.00      A   
ATOM    543  CA  GLN   605     -19.474 -18.914  14.442  1.00 10.00      A   
ATOM    544  CB  GLN   605     -18.339 -19.029  15.452  1.00 10.00      A   
ATOM    545  CG  GLN   605     -18.411 -18.038  16.597  1.00 10.00      A   
ATOM    546  CD  GLN   605     -17.179 -18.104  17.471  1.00 10.00      A   
ATOM    547  OE1 GLN   605     -16.206 -17.383  17.248  1.00 10.00      A   
ATOM    548  NE2 GLN   605     -17.209 -18.979  18.464  1.00 10.00      A   
ATOM    549 HE21 GLN   605     -18.018 -19.520  18.577  1.00 10.00      A   
ATOM    550 HE22 GLN   605     -16.411 -19.066  19.033  1.00 10.00      A   
ATOM    551  C   GLN   605     -19.159 -19.763  13.218  1.00 10.00      A   
ATOM    552  O   GLN   605     -18.636 -19.259  12.225  1.00 10.00      A   
ATOM    553  N   LYS   606     -19.485 -21.049  13.295  1.00 10.00      A   
ATOM    554  HN  LYS   606     -19.908 -21.385  14.112  1.00 10.00      A   
ATOM    555  CA  LYS   606     -19.237 -21.969  12.193  1.00 10.00      A   
ATOM    556  CB  LYS   606     -19.648 -23.398  12.570  1.00 10.00      A   
ATOM    557  CG  LYS   606     -19.356 -24.436  11.494  1.00 10.00      A   
ATOM    558  CD  LYS   606     -19.771 -25.830  11.936  1.00 10.00      A   
ATOM    559  CE  LYS   606     -19.537 -26.852  10.832  1.00 10.00      A   
ATOM    560  NZ  LYS   606     -20.089 -28.190  11.180  1.00 10.00      A   
ATOM    561  HZ1 LYS   606     -19.913 -28.862  10.405  1.00 10.00      A   
ATOM    562  HZ2 LYS   606     -21.116 -28.127  11.340  1.00 10.00      A   
ATOM    563  HZ3 LYS   606     -19.636 -28.551  12.045  1.00 10.00      A   
ATOM    564  C   LYS   606     -19.974 -21.520  10.938  1.00 10.00      A   
ATOM    565  O   LYS   606     -19.375 -21.399   9.871  1.00 10.00      A   
ATOM    566  N   VAL   607     -21.266 -21.249  11.082  1.00 10.00      A   
ATOM    567  HN  VAL   607     -21.680 -21.342  11.969  1.00 10.00      A   
ATOM    568  CA  VAL   607     -22.086 -20.818   9.957  1.00 10.00      A   
ATOM    569  CB  VAL   607     -23.587 -20.800  10.320  1.00 10.00      A   
ATOM    570  CG1 VAL   607     -24.437 -20.436   9.111  1.00 10.00      A   
ATOM    571  CG2 VAL   607     -24.016 -22.146  10.886  1.00 10.00      A   
ATOM    572  C   VAL   607     -21.657 -19.437   9.456  1.00 10.00      A   
ATOM    573  O   VAL   607     -21.507 -19.223   8.255  1.00 10.00      A   
ATOM    574  N   LEU   608     -21.436 -18.513  10.386  1.00 10.00      A   
ATOM    575  HN  LEU   608     -21.552 -18.753  11.334  1.00 10.00      A   
ATOM    576  CA  LEU   608     -21.031 -17.149  10.041  1.00 10.00      A   
ATOM    577  CB  LEU   608     -20.898 -16.283  11.297  1.00 10.00      A   
ATOM    578  CG  LEU   608     -22.204 -15.862  11.969  1.00 10.00      A   
ATOM    579  CD1 LEU   608     -21.925 -15.110  13.263  1.00 10.00      A   
ATOM    580  CD2 LEU   608     -23.043 -15.016  11.025  1.00 10.00      A   
ATOM    581  C   LEU   608     -19.731 -17.119   9.240  1.00 10.00      A   
ATOM    582  O   LEU   608     -19.620 -16.396   8.246  1.00 10.00      A   
ATOM    583  N   ALA   609     -18.753 -17.910   9.667  1.00 10.00      A   
ATOM    584  HN  ALA   609     -18.900 -18.471  10.462  1.00 10.00      A   
ATOM    585  CA  ALA   609     -17.467 -17.963   8.986  1.00 10.00      A   
ATOM    586  CB  ALA   609     -16.391 -18.532   9.899  1.00 10.00      A   
ATOM    587  C   ALA   609     -17.558 -18.749   7.683  1.00 10.00      A   
ATOM    588  O   ALA   609     -16.955 -18.368   6.681  1.00 10.00      A   
ATOM    589  N   ASP   610     -18.322 -19.839   7.692  1.00 10.00      A   
ATOM    590  HN  ASP   610     -18.785 -20.097   8.522  1.00 10.00      A   
ATOM    591  CA  ASP   610     -18.489 -20.667   6.495  1.00 10.00      A   
ATOM    592  CB  ASP   610     -19.246 -21.957   6.814  1.00 10.00      A   
ATOM    593  CG  ASP   610     -19.359 -22.882   5.620  1.00 10.00      A   
ATOM    594  OD1 ASP   610     -20.487 -23.102   5.138  1.00 10.00      A   
ATOM    595  OD2 ASP   610     -18.319 -23.404   5.158  1.00 10.00      A   
ATOM    596  C   ASP   610     -19.207 -19.882   5.405  1.00 10.00      A   
ATOM    597  O   ASP   610     -18.916 -20.032   4.215  1.00 10.00      A   
ATOM    598  N   MET   611     -20.144 -19.036   5.824  1.00 10.00      A   
ATOM    599  HN  MET   611     -20.348 -18.992   6.785  1.00 10.00      A   
ATOM    600  CA  MET   611     -20.893 -18.195   4.898  1.00 10.00      A   
ATOM    601  CB  MET   611     -21.996 -17.433   5.641  1.00 10.00      A   
ATOM    602  CG  MET   611     -22.863 -16.553   4.755  1.00 10.00      A   
ATOM    603  SD  MET   611     -24.206 -15.764   5.665  1.00 10.00      A   
ATOM    604  CE  MET   611     -23.292 -14.819   6.883  1.00 10.00      A   
ATOM    605  C   MET   611     -19.944 -17.218   4.217  1.00 10.00      A   
ATOM    606  O   MET   611     -20.066 -16.939   3.025  1.00 10.00      A   
ATOM    607  N   ALA   612     -18.981 -16.722   4.988  1.00 10.00      A   
ATOM    608  HN  ALA   612     -18.937 -16.994   5.929  1.00 10.00      A   
ATOM    609  CA  ALA   612     -17.986 -15.792   4.475  1.00 10.00      A   
ATOM    610  CB  ALA   612     -17.140 -15.243   5.614  1.00 10.00      A   
ATOM    611  C   ALA   612     -17.102 -16.499   3.461  1.00 10.00      A   
ATOM    612  O   ALA   612     -16.770 -15.944   2.414  1.00 10.00      A   
ATOM    613  N   ALA   613     -16.735 -17.736   3.784  1.00 10.00      A   
ATOM    614  HN  ALA   613     -17.031 -18.111   4.643  1.00 10.00      A   
ATOM    615  CA  ALA   613     -15.899 -18.546   2.912  1.00 10.00      A   
ATOM    616  CB  ALA   613     -15.566 -19.871   3.584  1.00 10.00      A   
ATOM    617  C   ALA   613     -16.599 -18.792   1.582  1.00 10.00      A   
ATOM    618  O   ALA   613     -15.999 -18.644   0.518  1.00 10.00      A   
ATOM    619  N   ALA   614     -17.877 -19.148   1.654  1.00 10.00      A   
ATOM    620  HN  ALA   614     -18.298 -19.237   2.538  1.00 10.00      A   
ATOM    621  CA  ALA   614     -18.670 -19.413   0.461  1.00 10.00      A   
ATOM    622  CB  ALA   614     -20.072 -19.863   0.844  1.00 10.00      A   
ATOM    623  C   ALA   614     -18.735 -18.184  -0.438  1.00 10.00      A   
ATOM    624  O   ALA   614     -18.540 -18.282  -1.649  1.00 10.00      A   
ATOM    625  N   GLU   615     -18.999 -17.030   0.165  1.00 10.00      A   
ATOM    626  HN  GLU   615     -19.148 -17.020   1.136  1.00 10.00      A   
ATOM    627  CA  GLU   615     -19.085 -15.780  -0.577  1.00 10.00      A   
ATOM    628  CB  GLU   615     -19.561 -14.655   0.346  1.00 10.00      A   
ATOM    629  CG  GLU   615     -20.188 -13.473  -0.374  1.00 10.00      A   
ATOM    630  CD  GLU   615     -20.909 -12.541   0.574  1.00 10.00      A   
ATOM    631  OE1 GLU   615     -22.068 -12.835   0.935  1.00 10.00      A   
ATOM    632  OE2 GLU   615     -20.319 -11.518   0.977  1.00 10.00      A   
ATOM    633  C   GLU   615     -17.736 -15.425  -1.200  1.00 10.00      A   
ATOM    634  O   GLU   615     -17.653 -15.096  -2.383  1.00 10.00      A   
ATOM    635  N   GLN   616     -16.680 -15.516  -0.396  1.00 10.00      A   
ATOM    636  HN  GLN   616     -16.814 -15.797   0.536  1.00 10.00      A   
ATOM    637  CA  GLN   616     -15.331 -15.209  -0.858  1.00 10.00      A   
ATOM    638  CB  GLN   616     -14.320 -15.300   0.293  1.00 10.00      A   
ATOM    639  CG  GLN   616     -12.874 -15.468  -0.153  1.00 10.00      A   
ATOM    640  CD  GLN   616     -11.877 -14.943   0.858  1.00 10.00      A   
ATOM    641  OE1 GLN   616     -11.524 -15.629   1.813  1.00 10.00      A   
ATOM    642  NE2 GLN   616     -11.408 -13.725   0.644  1.00 10.00      A   
ATOM    643 HE21 GLN   616     -11.729 -13.236  -0.146  1.00 10.00      A   
ATOM    644 HE22 GLN   616     -10.754 -13.364   1.279  1.00 10.00      A   
ATOM    645  C   GLN   616     -14.917 -16.109  -2.017  1.00 10.00      A   
ATOM    646  O   GLN   616     -14.466 -15.620  -3.055  1.00 10.00      A   
ATOM    647  N   GLU   617     -15.082 -17.419  -1.844  1.00 10.00      A   
ATOM    648  HN  GLU   617     -15.456 -17.751  -0.994  1.00 10.00      A   
ATOM    649  CA  GLU   617     -14.722 -18.375  -2.885  1.00 10.00      A   
ATOM    650  CB  GLU   617     -14.899 -19.821  -2.407  1.00 10.00      A   
ATOM    651  CG  GLU   617     -13.913 -20.249  -1.328  1.00 10.00      A   
ATOM    652  CD  GLU   617     -13.881 -21.753  -1.115  1.00 10.00      A   
ATOM    653  OE1 GLU   617     -14.964 -22.374  -1.028  1.00 10.00      A   
ATOM    654  OE2 GLU   617     -12.768 -22.323  -1.028  1.00 10.00      A   
ATOM    655  C   GLU   617     -15.527 -18.128  -4.156  1.00 10.00      A   
ATOM    656  O   GLU   617     -14.992 -18.204  -5.260  1.00 10.00      A   
ATOM    657  N   LEU   618     -16.805 -17.812  -3.990  1.00 10.00      A   
ATOM    658  HN  LEU   618     -17.169 -17.761  -3.080  1.00 10.00      A   
ATOM    659  CA  LEU   618     -17.691 -17.547  -5.116  1.00 10.00      A   
ATOM    660  CB  LEU   618     -19.125 -17.328  -4.624  1.00 10.00      A   
ATOM    661  CG  LEU   618     -20.177 -17.028  -5.694  1.00 10.00      A   
ATOM    662  CD1 LEU   618     -20.331 -18.204  -6.645  1.00 10.00      A   
ATOM    663  CD2 LEU   618     -21.511 -16.676  -5.051  1.00 10.00      A   
ATOM    664  C   LEU   618     -17.223 -16.343  -5.930  1.00 10.00      A   
ATOM    665  O   LEU   618     -17.027 -16.445  -7.142  1.00 10.00      A   
ATOM    666  N   GLU   619     -17.029 -15.212  -5.257  1.00 10.00      A   
ATOM    667  HN  GLU   619     -17.188 -15.198  -4.286  1.00 10.00      A   
ATOM    668  CA  GLU   619     -16.600 -13.987  -5.923  1.00 10.00      A   
ATOM    669  CB  GLU   619     -16.575 -12.805  -4.944  1.00 10.00      A   
ATOM    670  CG  GLU   619     -17.910 -12.517  -4.270  1.00 10.00      A   
ATOM    671  CD  GLU   619     -19.084 -12.571  -5.231  1.00 10.00      A   
ATOM    672  OE1 GLU   619     -18.944 -12.098  -6.379  1.00 10.00      A   
ATOM    673  OE2 GLU   619     -20.152 -13.093  -4.842  1.00 10.00      A   
ATOM    674  C   GLU   619     -15.244 -14.152  -6.611  1.00 10.00      A   
ATOM    675  O   GLU   619     -15.070 -13.750  -7.764  1.00 10.00      A   
ATOM    676  N   GLN   620     -14.292 -14.766  -5.915  1.00 10.00      A   
ATOM    677  HN  GLN   620     -14.491 -15.090  -5.007  1.00 10.00      A   
ATOM    678  CA  GLN   620     -12.957 -14.971  -6.474  1.00 10.00      A   
ATOM    679  CB  GLN   620     -11.964 -15.428  -5.400  1.00 10.00      A   
ATOM    680  CG  GLN   620     -11.711 -14.390  -4.316  1.00 10.00      A   
ATOM    681  CD  GLN   620     -10.704 -14.856  -3.285  1.00 10.00      A   
ATOM    682  OE1 GLN   620     -10.566 -16.053  -3.030  1.00 10.00      A   
ATOM    683  NE2 GLN   620      -9.998 -13.914  -2.678  1.00 10.00      A   
ATOM    684 HE21 GLN   620     -10.161 -12.979  -2.924  1.00 10.00      A   
ATOM    685 HE22 GLN   620      -9.341 -14.193  -2.009  1.00 10.00      A   
ATOM    686  C   GLN   620     -12.986 -15.942  -7.654  1.00 10.00      A   
ATOM    687  O   GLN   620     -12.262 -15.766  -8.636  1.00 10.00      A   
ATOM    688  N   ALA   621     -13.835 -16.960  -7.563  1.00 10.00      A   
ATOM    689  HN  ALA   621     -14.391 -17.055  -6.755  1.00 10.00      A   
ATOM    690  CA  ALA   621     -13.962 -17.942  -8.636  1.00 10.00      A   
ATOM    691  CB  ALA   621     -14.744 -19.158  -8.169  1.00 10.00      A   
ATOM    692  C   ALA   621     -14.625 -17.314  -9.857  1.00 10.00      A   
ATOM    693  O   ALA   621     -14.308 -17.658 -10.998  1.00 10.00      A   
ATOM    694  N   PHE   622     -15.547 -16.390  -9.607  1.00 10.00      A   
ATOM    695  HN  PHE   622     -15.772 -16.180  -8.671  1.00 10.00      A   
ATOM    696  CA  PHE   622     -16.247 -15.689 -10.675  1.00 10.00      A   
ATOM    697  CB  PHE   622     -17.286 -14.735 -10.078  1.00 10.00      A   
ATOM    698  CG  PHE   622     -18.259 -14.160 -11.072  1.00 10.00      A   
ATOM    699  CD1 PHE   622     -19.407 -14.855 -11.417  1.00 10.00      A   
ATOM    700  CD2 PHE   622     -18.031 -12.921 -11.651  1.00 10.00      A   
ATOM    701  CE1 PHE   622     -20.309 -14.327 -12.322  1.00 10.00      A   
ATOM    702  CE2 PHE   622     -18.928 -12.388 -12.557  1.00 10.00      A   
ATOM    703  CZ  PHE   622     -20.069 -13.092 -12.893  1.00 10.00      A   
ATOM    704  C   PHE   622     -15.242 -14.912 -11.518  1.00 10.00      A   
ATOM    705  O   PHE   622     -15.307 -14.917 -12.749  1.00 10.00      A   
ATOM    706  N   GLU   623     -14.307 -14.257 -10.835  1.00 10.00      A   
ATOM    707  HN  GLU   623     -14.325 -14.289  -9.852  1.00 10.00      A   
ATOM    708  CA  GLU   623     -13.262 -13.485 -11.495  1.00 10.00      A   
ATOM    709  CB  GLU   623     -12.395 -12.784 -10.442  1.00 10.00      A   
ATOM    710  CG  GLU   623     -11.208 -12.011 -11.001  1.00 10.00      A   
ATOM    711  CD  GLU   623      -9.932 -12.247 -10.214  1.00 10.00      A   
ATOM    712  OE1 GLU   623      -8.843 -11.879 -10.710  1.00 10.00      A   
ATOM    713  OE2 GLU   623     -10.004 -12.817  -9.104  1.00 10.00      A   
ATOM    714  C   GLU   623     -12.399 -14.406 -12.354  1.00 10.00      A   
ATOM    715  O   GLU   623     -12.061 -14.082 -13.495  1.00 10.00      A   
ATOM    716  N   ARG   624     -12.072 -15.568 -11.803  1.00 10.00      A   
ATOM    717  HN  ARG   624     -12.388 -15.772 -10.898  1.00 10.00      A   
ATOM    718  CA  ARG   624     -11.252 -16.543 -12.502  1.00 10.00      A   
ATOM    719  CB  ARG   624     -10.890 -17.702 -11.572  1.00 10.00      A   
ATOM    720  CG  ARG   624      -9.782 -18.597 -12.099  1.00 10.00      A   
ATOM    721  CD  ARG   624      -9.024 -19.263 -10.964  1.00 10.00      A   
ATOM    722  NE  ARG   624      -9.677 -20.486 -10.496  1.00 10.00      A   
ATOM    723  HE  ARG   624      -9.826 -21.201 -11.159  1.00 10.00      A   
ATOM    724  CZ  ARG   624     -10.068 -20.691  -9.244  1.00 10.00      A   
ATOM    725  NH1 ARG   624      -9.876 -19.755  -8.321  1.00 10.00      A   
ATOM    726 HH11 ARG   624     -10.187 -19.919  -7.338  1.00 10.00      A   
ATOM    727 HH12 ARG   624      -9.409 -18.857  -8.571  1.00 10.00      A   
ATOM    728  NH2 ARG   624     -10.628 -21.845  -8.911  1.00 10.00      A   
ATOM    729 HH21 ARG   624     -10.941 -22.019  -7.932  1.00 10.00      A   
ATOM    730 HH22 ARG   624     -10.755 -22.601  -9.640  1.00 10.00      A   
ATOM    731  C   ARG   624     -11.957 -17.056 -13.755  1.00 10.00      A   
ATOM    732  O   ARG   624     -11.334 -17.207 -14.803  1.00 10.00      A   
ATOM    733  N   TRP   625     -13.261 -17.296 -13.650  1.00 10.00      A   
ATOM    734  HN  TRP   625     -13.710 -17.140 -12.788  1.00 10.00      A   
ATOM    735  CA  TRP   625     -14.039 -17.790 -14.783  1.00 10.00      A   
ATOM    736  CB  TRP   625     -15.493 -18.059 -14.377  1.00 10.00      A   
ATOM    737  CG  TRP   625     -16.206 -19.017 -15.289  1.00 10.00      A   
ATOM    738  CD1 TRP   625     -16.359 -20.359 -15.101  1.00 10.00      A   
ATOM    739  CD2 TRP   625     -16.859 -18.712 -16.531  1.00 10.00      A   
ATOM    740  NE1 TRP   625     -17.065 -20.908 -16.143  1.00 10.00      A   
ATOM    741  HE1 TRP   625     -17.304 -21.854 -16.232  1.00 10.00      A   
ATOM    742  CE2 TRP   625     -17.382 -19.918 -17.036  1.00 10.00      A   
ATOM    743  CE3 TRP   625     -17.050 -17.538 -17.266  1.00 10.00      A   
ATOM    744  CZ2 TRP   625     -18.087 -19.984 -18.236  1.00 10.00      A   
ATOM    745  CZ3 TRP   625     -17.748 -17.604 -18.456  1.00 10.00      A   
ATOM    746  CH2 TRP   625     -18.256 -18.818 -18.931  1.00 10.00      A   
ATOM    747  C   TRP   625     -13.993 -16.801 -15.942  1.00 10.00      A   
ATOM    748  O   TRP   625     -13.709 -17.176 -17.084  1.00 10.00      A   
ATOM    749  N   GLU   626     -14.252 -15.534 -15.634  1.00 10.00      A   
ATOM    750  HN  GLU   626     -14.446 -15.301 -14.699  1.00 10.00      A   
ATOM    751  CA  GLU   626     -14.248 -14.480 -16.642  1.00 10.00      A   
ATOM    752  CB  GLU   626     -14.643 -13.140 -16.014  1.00 10.00      A   
ATOM    753  CG  GLU   626     -16.072 -13.093 -15.491  1.00 10.00      A   
ATOM    754  CD  GLU   626     -17.104 -13.070 -16.600  1.00 10.00      A   
ATOM    755  OE1 GLU   626     -17.097 -12.112 -17.404  1.00 10.00      A   
ATOM    756  OE2 GLU   626     -17.936 -14.001 -16.671  1.00 10.00      A   
ATOM    757  C   GLU   626     -12.877 -14.374 -17.303  1.00 10.00      A   
ATOM    758  O   GLU   626     -12.771 -14.154 -18.513  1.00 10.00      A   
ATOM    759  N   TYR   627     -11.832 -14.545 -16.500  1.00 10.00      A   
ATOM    760  HN  TYR   627     -11.987 -14.714 -15.545  1.00 10.00      A   
ATOM    761  CA  TYR   627     -10.465 -14.481 -16.999  1.00 10.00      A   
ATOM    762  CB  TYR   627      -9.462 -14.373 -15.846  1.00 10.00      A   
ATOM    763  CG  TYR   627      -8.039 -14.115 -16.298  1.00 10.00      A   
ATOM    764  CD1 TYR   627      -7.651 -12.857 -16.745  1.00 10.00      A   
ATOM    765  CD2 TYR   627      -7.086 -15.125 -16.281  1.00 10.00      A   
ATOM    766  CE1 TYR   627      -6.356 -12.613 -17.163  1.00 10.00      A   
ATOM    767  CE2 TYR   627      -5.788 -14.890 -16.697  1.00 10.00      A   
ATOM    768  CZ  TYR   627      -5.428 -13.632 -17.137  1.00 10.00      A   
ATOM    769  OH  TYR   627      -4.137 -13.394 -17.555  1.00 10.00      A   
ATOM    770  HH  TYR   627      -3.857 -14.103 -18.147  1.00 10.00      A   
ATOM    771  C   TYR   627     -10.146 -15.695 -17.867  1.00 10.00      A   
ATOM    772  O   TYR   627      -9.538 -15.564 -18.927  1.00 10.00      A   
ATOM    773  N   LEU   628     -10.561 -16.875 -17.413  1.00 10.00      A   
ATOM    774  HN  LEU   628     -11.033 -16.915 -16.549  1.00 10.00      A   
ATOM    775  CA  LEU   628     -10.326 -18.111 -18.152  1.00 10.00      A   
ATOM    776  CB  LEU   628     -10.818 -19.328 -17.362  1.00 10.00      A   
ATOM    777  CG  LEU   628     -10.020 -19.686 -16.106  1.00 10.00      A   
ATOM    778  CD1 LEU   628     -10.625 -20.894 -15.408  1.00 10.00      A   
ATOM    779  CD2 LEU   628      -8.562 -19.936 -16.455  1.00 10.00      A   
ATOM    780  C   LEU   628     -11.000 -18.060 -19.516  1.00 10.00      A   
ATOM    781  O   LEU   628     -10.433 -18.506 -20.513  1.00 10.00      A   
ATOM    782  N   GLU   629     -12.209 -17.511 -19.548  1.00 10.00      A   
ATOM    783  HN  GLU   629     -12.613 -17.195 -18.709  1.00 10.00      A   
ATOM    784  CA  GLU   629     -12.959 -17.378 -20.789  1.00 10.00      A   
ATOM    785  CB  GLU   629     -14.347 -16.786 -20.507  1.00 10.00      A   
ATOM    786  CG  GLU   629     -15.118 -16.339 -21.743  1.00 10.00      A   
ATOM    787  CD  GLU   629     -15.608 -17.489 -22.604  1.00 10.00      A   
ATOM    788  OE1 GLU   629     -16.414 -17.241 -23.527  1.00 10.00      A   
ATOM    789  OE2 GLU   629     -15.193 -18.644 -22.370  1.00 10.00      A   
ATOM    790  C   GLU   629     -12.188 -16.502 -21.771  1.00 10.00      A   
ATOM    791  O   GLU   629     -12.041 -16.848 -22.944  1.00 10.00      A   
ATOM    792  N   ALA   630     -11.676 -15.379 -21.274  1.00 10.00      A   
ATOM    793  HN  ALA   630     -11.833 -15.162 -20.332  1.00 10.00      A   
ATOM    794  CA  ALA   630     -10.905 -14.453 -22.096  1.00 10.00      A   
ATOM    795  CB  ALA   630     -10.629 -13.169 -21.331  1.00 10.00      A   
ATOM    796  C   ALA   630      -9.593 -15.087 -22.548  1.00 10.00      A   
ATOM    797  O   ALA   630      -9.167 -14.910 -23.692  1.00 10.00      A   
ATOM    798  N   LEU   631      -8.962 -15.828 -21.645  1.00 10.00      A   
ATOM    799  HN  LEU   631      -9.352 -15.921 -20.746  1.00 10.00      A   
ATOM    800  CA  LEU   631      -7.702 -16.496 -21.937  1.00 10.00      A   
ATOM    801  CB  LEU   631      -7.140 -17.145 -20.670  1.00 10.00      A   
ATOM    802  CG  LEU   631      -5.767 -17.808 -20.795  1.00 10.00      A   
ATOM    803  CD1 LEU   631      -4.693 -16.771 -21.084  1.00 10.00      A   
ATOM    804  CD2 LEU   631      -5.438 -18.591 -19.533  1.00 10.00      A   
ATOM    805  C   LEU   631      -7.879 -17.543 -23.032  1.00 10.00      A   
ATOM    806  O   LEU   631      -7.049 -17.660 -23.933  1.00 10.00      A   
ATOM    807  N   LYS   632      -8.977 -18.290 -22.964  1.00 10.00      A   
ATOM    808  HN  LYS   632      -9.613 -18.142 -22.227  1.00 10.00      A   
ATOM    809  CA  LYS   632      -9.262 -19.325 -23.952  1.00 10.00      A   
ATOM    810  CB  LYS   632     -10.391 -20.244 -23.465  1.00 10.00      A   
ATOM    811  CG  LYS   632     -10.423 -21.610 -24.137  1.00 10.00      A   
ATOM    812  CD  LYS   632     -11.537 -22.485 -23.577  1.00 10.00      A   
ATOM    813  CE  LYS   632     -11.586 -23.833 -24.282  1.00 10.00      A   
ATOM    814  NZ  LYS   632     -12.589 -24.752 -23.674  1.00 10.00      A   
ATOM    815  HZ1 LYS   632     -12.709 -25.596 -24.271  1.00 10.00      A   
ATOM    816  HZ2 LYS   632     -13.508 -24.274 -23.584  1.00 10.00      A   
ATOM    817  HZ3 LYS   632     -12.275 -25.053 -22.730  1.00 10.00      A   
ATOM    818  C   LYS   632      -9.612 -18.701 -25.305  1.00 10.00      A   
ATOM    819  O   LYS   632      -9.663 -19.384 -26.325  1.00 10.00      A   
ATOM    820  N   ASN   633      -9.840 -17.394 -25.304  1.00 10.00      A   
ATOM    821  HN  ASN   633      -9.789 -16.902 -24.457  1.00 10.00      A   
ATOM    822  CA  ASN   633     -10.170 -16.674 -26.530  1.00 10.00      A   
ATOM    823  CB  ASN   633     -11.202 -15.574 -26.268  1.00 10.00      A   
ATOM    824  CG  ASN   633     -12.597 -16.112 -26.027  1.00 10.00      A   
ATOM    825  OD1 ASN   633     -12.947 -17.202 -26.480  1.00 10.00      A   
ATOM    826  ND2 ASN   633     -13.408 -15.346 -25.315  1.00 10.00      A   
ATOM    827 HD21 ASN   633     -13.067 -14.485 -24.991  1.00 10.00      A   
ATOM    828 HD22 ASN   633     -14.320 -15.667 -25.144  1.00 10.00      A   
ATOM    829  C   ASN   633      -8.921 -16.067 -27.160  1.00 10.00      A   
ATOM    830  O   ASN   633      -8.961 -15.579 -28.290  1.00 10.00      A   
ATOM    831  N   GLY   634      -7.814 -16.098 -26.427  1.00 10.00      A   
ATOM    832  HN  GLY   634      -7.840 -16.503 -25.532  1.00 10.00      A   
ATOM    833  CA  GLY   634      -6.571 -15.542 -26.930  1.00 10.00      A   
ATOM    834  C   GLY   634      -5.487 -15.494 -25.871  1.00 10.00      A   
ATOM    835  O   GLY   634      -5.350 -14.500 -25.157  1.00 10.00      A   
ATOM    836  N   GLY   635      -4.710 -16.562 -25.780  1.00 10.00      A   
ATOM    837  HN  GLY   635      -4.850 -17.310 -26.394  1.00 10.00      A   
ATOM    838  CA  GLY   635      -3.642 -16.629 -24.799  1.00 10.00      A   
ATOM    839  C   GLY   635      -2.326 -16.140 -25.361  1.00 10.00      A   
ATOM    840  O   GLY   635      -2.220 -16.017 -26.601  1.00 10.00      A   
ATOM    841  OXT GLY   635      -1.390 -15.879 -24.572  1.00 10.00      A   
ATOM    842  CB  ASP    24      23.319  -8.792  -4.076  1.00 10.00      B   
ATOM    843  CG  ASP    24      22.610  -9.063  -5.382  1.00 10.00      B   
ATOM    844  OD1 ASP    24      23.100  -9.900  -6.164  1.00 10.00      B   
ATOM    845  OD2 ASP    24      21.554  -8.441  -5.633  1.00 10.00      B   
ATOM    846  C   ASP    24      25.411  -8.089  -2.925  1.00 10.00      B   
ATOM    847  O   ASP    24      26.220  -8.798  -2.323  1.00 10.00      B   
ATOM    848  N   ASP    24      25.500  -9.761  -4.746  1.00 10.00      B   
ATOM    849  HT1 ASP    24      25.141 -10.014  -5.690  1.00 10.00      B   
ATOM    850  HT2 ASP    24      25.324 -10.561  -4.094  1.00 10.00      B   
ATOM    851  HT3 ASP    24      26.521  -9.597  -4.806  1.00 10.00      B   
ATOM    852  CA  ASP    24      24.818  -8.539  -4.252  1.00 10.00      B   
ATOM    853  N   LEU    25      24.994  -6.914  -2.465  1.00 10.00      B   
ATOM    854  HN  LEU    25      24.348  -6.396  -2.996  1.00 10.00      B   
ATOM    855  CA  LEU    25      25.469  -6.360  -1.202  1.00 10.00      B   
ATOM    856  CB  LEU    25      24.921  -4.941  -1.016  1.00 10.00      B   
ATOM    857  CG  LEU    25      25.364  -4.192   0.243  1.00 10.00      B   
ATOM    858  CD1 LEU    25      26.843  -3.842   0.172  1.00 10.00      B   
ATOM    859  CD2 LEU    25      24.523  -2.942   0.443  1.00 10.00      B   
ATOM    860  C   LEU    25      25.043  -7.245  -0.034  1.00 10.00      B   
ATOM    861  O   LEU    25      25.761  -7.366   0.959  1.00 10.00      B   
ATOM    862  N   GLU    26      23.879  -7.875  -0.173  1.00 10.00      B   
ATOM    863  HN  GLU    26      23.360  -7.739  -0.993  1.00 10.00      B   
ATOM    864  CA  GLU    26      23.345  -8.750   0.866  1.00 10.00      B   
ATOM    865  CB  GLU    26      21.946  -9.241   0.483  1.00 10.00      B   
ATOM    866  CG  GLU    26      20.981  -8.128   0.102  1.00 10.00      B   
ATOM    867  CD  GLU    26      20.966  -6.995   1.110  1.00 10.00      B   
ATOM    868  OE1 GLU    26      20.198  -7.071   2.091  1.00 10.00      B   
ATOM    869  OE2 GLU    26      21.724  -6.020   0.927  1.00 10.00      B   
ATOM    870  C   GLU    26      24.274  -9.933   1.111  1.00 10.00      B   
ATOM    871  O   GLU    26      24.470 -10.357   2.250  1.00 10.00      B   
ATOM    872  N   ASP    27      24.859 -10.444   0.034  1.00 10.00      B   
ATOM    873  HN  ASP    27      24.668 -10.052  -0.842  1.00 10.00      B   
ATOM    874  CA  ASP    27      25.779 -11.574   0.123  1.00 10.00      B   
ATOM    875  CB  ASP    27      26.222 -12.028  -1.273  1.00 10.00      B   
ATOM    876  CG  ASP    27      25.073 -12.448  -2.165  1.00 10.00      B   
ATOM    877  OD1 ASP    27      24.479 -13.519  -1.919  1.00 10.00      B   
ATOM    878  OD2 ASP    27      24.764 -11.710  -3.127  1.00 10.00      B   
ATOM    879  C   ASP    27      27.003 -11.175   0.931  1.00 10.00      B   
ATOM    880  O   ASP    27      27.449 -11.910   1.815  1.00 10.00      B   
ATOM    881  N   ASN    28      27.531  -9.992   0.629  1.00 10.00      B   
ATOM    882  HN  ASN    28      27.122  -9.459  -0.084  1.00 10.00      B   
ATOM    883  CA  ASN    28      28.703  -9.470   1.321  1.00 10.00      B   
ATOM    884  CB  ASN    28      29.208  -8.182   0.663  1.00 10.00      B   
ATOM    885  CG  ASN    28      29.903  -8.442  -0.659  1.00 10.00      B   
ATOM    886  OD1 ASN    28      30.402  -9.541  -0.904  1.00 10.00      B   
ATOM    887  ND2 ASN    28      29.954  -7.434  -1.515  1.00 10.00      B   
ATOM    888 HD21 ASN    28      29.550  -6.581  -1.251  1.00 10.00      B   
ATOM    889 HD22 ASN    28      30.396  -7.580  -2.377  1.00 10.00      B   
ATOM    890  C   ASN    28      28.402  -9.239   2.793  1.00 10.00      B   
ATOM    891  O   ASN    28      29.231  -9.530   3.658  1.00 10.00      B   
ATOM    892  N   TRP    29      27.204  -8.733   3.070  1.00 10.00      B   
ATOM    893  HN  TRP    29      26.593  -8.512   2.332  1.00 10.00      B   
ATOM    894  CA  TRP    29      26.783  -8.480   4.440  1.00 10.00      B   
ATOM    895  CB  TRP    29      25.374  -7.881   4.475  1.00 10.00      B   
ATOM    896  CG  TRP    29      24.882  -7.592   5.861  1.00 10.00      B   
ATOM    897  CD1 TRP    29      25.175  -6.498   6.622  1.00 10.00      B   
ATOM    898  CD2 TRP    29      24.011  -8.410   6.654  1.00 10.00      B   
ATOM    899  NE1 TRP    29      24.550  -6.588   7.841  1.00 10.00      B   
ATOM    900  HE1 TRP    29      24.609  -5.923   8.564  1.00 10.00      B   
ATOM    901  CE2 TRP    29      23.828  -7.752   7.886  1.00 10.00      B   
ATOM    902  CE3 TRP    29      23.373  -9.637   6.444  1.00 10.00      B   
ATOM    903  CZ2 TRP    29      23.032  -8.276   8.899  1.00 10.00      B   
ATOM    904  CZ3 TRP    29      22.583 -10.155   7.452  1.00 10.00      B   
ATOM    905  CH2 TRP    29      22.421  -9.476   8.665  1.00 10.00      B   
ATOM    906  C   TRP    29      26.824  -9.769   5.247  1.00 10.00      B   
ATOM    907  O   TRP    29      27.378  -9.806   6.348  1.00 10.00      B   
ATOM    908  N   GLU    30      26.249 -10.829   4.684  1.00 10.00      B   
ATOM    909  HN  GLU    30      25.825 -10.731   3.802  1.00 10.00      B   
ATOM    910  CA  GLU    30      26.227 -12.127   5.342  1.00 10.00      B   
ATOM    911  CB  GLU    30      25.365 -13.133   4.573  1.00 10.00      B   
ATOM    912  CG  GLU    30      23.871 -12.978   4.806  1.00 10.00      B   
ATOM    913  CD  GLU    30      23.111 -14.271   4.584  1.00 10.00      B   
ATOM    914  OE1 GLU    30      22.522 -14.444   3.499  1.00 10.00      B   
ATOM    915  OE2 GLU    30      23.097 -15.123   5.499  1.00 10.00      B   
ATOM    916  C   GLU    30      27.638 -12.665   5.514  1.00 10.00      B   
ATOM    917  O   GLU    30      27.936 -13.325   6.503  1.00 10.00      B   
ATOM    918  N   THR    31      28.508 -12.362   4.557  1.00 10.00      B   
ATOM    919  HN  THR    31      28.211 -11.817   3.796  1.00 10.00      B   
ATOM    920  CA  THR    31      29.890 -12.812   4.615  1.00 10.00      B   
ATOM    921  CB  THR    31      30.656 -12.441   3.327  1.00 10.00      B   
ATOM    922  OG1 THR    31      29.913 -12.880   2.183  1.00 10.00      B   
ATOM    923  HG1 THR    31      28.972 -12.711   2.327  1.00 10.00      B   
ATOM    924  CG2 THR    31      32.034 -13.088   3.307  1.00 10.00      B   
ATOM    925  C   THR    31      30.603 -12.197   5.819  1.00 10.00      B   
ATOM    926  O   THR    31      31.231 -12.902   6.607  1.00 10.00      B   
ATOM    927  N   LEU    32      30.473 -10.881   5.969  1.00 10.00      B   
ATOM    928  HN  LEU    32      29.936 -10.377   5.314  1.00 10.00      B   
ATOM    929  CA  LEU    32      31.110 -10.162   7.070  1.00 10.00      B   
ATOM    930  CB  LEU    32      31.077  -8.653   6.805  1.00 10.00      B   
ATOM    931  CG  LEU    32      31.709  -8.190   5.488  1.00 10.00      B   
ATOM    932  CD1 LEU    32      31.475  -6.703   5.268  1.00 10.00      B   
ATOM    933  CD2 LEU    32      33.195  -8.506   5.462  1.00 10.00      B   
ATOM    934  C   LEU    32      30.449 -10.483   8.411  1.00 10.00      B   
ATOM    935  O   LEU    32      31.105 -10.494   9.456  1.00 10.00      B   
ATOM    936  N   ASN    33      29.152 -10.745   8.376  1.00 10.00      B   
ATOM    937  HN  ASN    33      28.683 -10.720   7.513  1.00 10.00      B   
ATOM    938  CA  ASN    33      28.397 -11.058   9.584  1.00 10.00      B   
ATOM    939  CB  ASN    33      26.894 -10.903   9.321  1.00 10.00      B   
ATOM    940  CG  ASN    33      26.066 -10.884  10.592  1.00 10.00      B   
ATOM    941  OD1 ASN    33      26.519 -10.414  11.636  1.00 10.00      B   
ATOM    942  ND2 ASN    33      24.841 -11.388  10.511  1.00 10.00      B   
ATOM    943 HD21 ASN    33      24.541 -11.743   9.648  1.00 10.00      B   
ATOM    944 HD22 ASN    33      24.284 -11.384  11.318  1.00 10.00      B   
ATOM    945  C   ASN    33      28.698 -12.471  10.079  1.00 10.00      B   
ATOM    946  O   ASN    33      28.926 -12.689  11.270  1.00 10.00      B   
ATOM    947  N   ASP    34      28.720 -13.422   9.153  1.00 10.00      B   
ATOM    948  HN  ASP    34      28.560 -13.177   8.213  1.00 10.00      B   
ATOM    949  CA  ASP    34      28.971 -14.823   9.485  1.00 10.00      B   
ATOM    950  CB  ASP    34      28.570 -15.726   8.316  1.00 10.00      B   
ATOM    951  CG  ASP    34      28.805 -17.195   8.592  1.00 10.00      B   
ATOM    952  OD1 ASP    34      28.143 -17.750   9.493  1.00 10.00      B   
ATOM    953  OD2 ASP    34      29.643 -17.808   7.893  1.00 10.00      B   
ATOM    954  C   ASP    34      30.424 -15.077   9.872  1.00 10.00      B   
ATOM    955  O   ASP    34      30.702 -15.846  10.794  1.00 10.00      B   
ATOM    956  N   ASN    35      31.350 -14.426   9.176  1.00 10.00      B   
ATOM    957  HN  ASN    35      31.072 -13.821   8.454  1.00 10.00      B   
ATOM    958  CA  ASN    35      32.774 -14.596   9.457  1.00 10.00      B   
ATOM    959  CB  ASN    35      33.645 -13.947   8.379  1.00 10.00      B   
ATOM    960  CG  ASN    35      34.026 -14.918   7.277  1.00 10.00      B   
ATOM    961  OD1 ASN    35      34.158 -16.123   7.510  1.00 10.00      B   
ATOM    962  ND2 ASN    35      34.203 -14.402   6.069  1.00 10.00      B   
ATOM    963 HD21 ASN    35      34.084 -13.439   5.957  1.00 10.00      B   
ATOM    964 HD22 ASN    35      34.441 -15.009   5.331  1.00 10.00      B   
ATOM    965  C   ASN    35      33.139 -14.068  10.838  1.00 10.00      B   
ATOM    966  O   ASN    35      34.108 -14.524  11.445  1.00 10.00      B   
ATOM    967  N   LEU    36      32.352 -13.117  11.337  1.00 10.00      B   
ATOM    968  HN  LEU    36      31.600 -12.791  10.803  1.00 10.00      B   
ATOM    969  CA  LEU    36      32.587 -12.546  12.658  1.00 10.00      B   
ATOM    970  CB  LEU    36      31.578 -11.429  12.954  1.00 10.00      B   
ATOM    971  CG  LEU    36      31.731 -10.708  14.298  1.00 10.00      B   
ATOM    972  CD1 LEU    36      33.113 -10.084  14.425  1.00 10.00      B   
ATOM    973  CD2 LEU    36      30.649  -9.653  14.467  1.00 10.00      B   
ATOM    974  C   LEU    36      32.505 -13.636  13.723  1.00 10.00      B   
ATOM    975  O   LEU    36      33.304 -13.666  14.659  1.00 10.00      B   
ATOM    976  N   LYS    37      31.556 -14.551  13.548  1.00 10.00      B   
ATOM    977  HN  LYS    37      30.969 -14.484  12.766  1.00 10.00      B   
ATOM    978  CA  LYS    37      31.374 -15.657  14.482  1.00 10.00      B   
ATOM    979  CB  LYS    37      30.171 -16.512  14.075  1.00 10.00      B   
ATOM    980  CG  LYS    37      28.816 -15.853  14.270  1.00 10.00      B   
ATOM    981  CD  LYS    37      27.699 -16.852  14.018  1.00 10.00      B   
ATOM    982  CE  LYS    37      26.333 -16.264  14.330  1.00 10.00      B   
ATOM    983  NZ  LYS    37      25.250 -17.273  14.170  1.00 10.00      B   
ATOM    984  HZ1 LYS    37      25.264 -17.661  13.205  1.00 10.00      B   
ATOM    985  HZ2 LYS    37      24.323 -16.835  14.341  1.00 10.00      B   
ATOM    986  HZ3 LYS    37      25.382 -18.050  14.847  1.00 10.00      B   
ATOM    987  C   LYS    37      32.619 -16.532  14.506  1.00 10.00      B   
ATOM    988  O   LYS    37      33.026 -17.025  15.556  1.00 10.00      B   
ATOM    989  N   VAL    38      33.221 -16.710  13.335  1.00 10.00      B   
ATOM    990  HN  VAL    38      32.847 -16.277  12.541  1.00 10.00      B   
ATOM    991  CA  VAL    38      34.425 -17.520  13.197  1.00 10.00      B   
ATOM    992  CB  VAL    38      34.803 -17.722  11.713  1.00 10.00      B   
ATOM    993  CG1 VAL    38      35.999 -18.653  11.577  1.00 10.00      B   
ATOM    994  CG2 VAL    38      33.615 -18.261  10.932  1.00 10.00      B   
ATOM    995  C   VAL    38      35.592 -16.873  13.933  1.00 10.00      B   
ATOM    996  O   VAL    38      36.345 -17.548  14.629  1.00 10.00      B   
ATOM    997  N   ILE    39      35.730 -15.561  13.781  1.00 10.00      B   
ATOM    998  HN  ILE    39      35.097 -15.078  13.207  1.00 10.00      B   
ATOM    999  CA  ILE    39      36.802 -14.823  14.442  1.00 10.00      B   
ATOM   1000  CB  ILE    39      36.842 -13.343  13.995  1.00 10.00      B   
ATOM   1001  CG1 ILE    39      36.912 -13.249  12.469  1.00 10.00      B   
ATOM   1002  CG2 ILE    39      38.025 -12.623  14.630  1.00 10.00      B   
ATOM   1003  CD1 ILE    39      36.829 -11.837  11.933  1.00 10.00      B   
ATOM   1004  C   ILE    39      36.650 -14.894  15.962  1.00 10.00      B   
ATOM   1005  O   ILE    39      37.634 -15.019  16.693  1.00 10.00      B   
ATOM   1006  N   GLU    40      35.411 -14.835  16.429  1.00 10.00      B   
ATOM   1007  HN  GLU    40      34.662 -14.742  15.798  1.00 10.00      B   
ATOM   1008  CA  GLU    40      35.131 -14.891  17.857  1.00 10.00      B   
ATOM   1009  CB  GLU    40      33.737 -14.348  18.158  1.00 10.00      B   
ATOM   1010  CG  GLU    40      33.564 -12.874  17.851  1.00 10.00      B   
ATOM   1011  CD  GLU    40      32.374 -12.275  18.569  1.00 10.00      B   
ATOM   1012  OE1 GLU    40      31.238 -12.748  18.350  1.00 10.00      B   
ATOM   1013  OE2 GLU    40      32.568 -11.332  19.364  1.00 10.00      B   
ATOM   1014  C   GLU    40      35.270 -16.308  18.405  1.00 10.00      B   
ATOM   1015  O   GLU    40      35.200 -16.524  19.616  1.00 10.00      B   
ATOM   1016  N   LYS    41      35.459 -17.273  17.512  1.00 10.00      B   
ATOM   1017  HN  LYS    41      35.501 -17.039  16.559  1.00 10.00      B   
ATOM   1018  CA  LYS    41      35.608 -18.668  17.910  1.00 10.00      B   
ATOM   1019  CB  LYS    41      34.330 -19.465  17.620  1.00 10.00      B   
ATOM   1020  CG  LYS    41      33.140 -19.065  18.480  1.00 10.00      B   
ATOM   1021  CD  LYS    41      32.060 -20.135  18.471  1.00 10.00      B   
ATOM   1022  CE  LYS    41      30.959 -19.815  19.472  1.00 10.00      B   
ATOM   1023  NZ  LYS    41      30.087 -20.988  19.740  1.00 10.00      B   
ATOM   1024  HZ1 LYS    41      30.638 -21.754  20.179  1.00 10.00      B   
ATOM   1025  HZ2 LYS    41      29.675 -21.339  18.853  1.00 10.00      B   
ATOM   1026  HZ3 LYS    41      29.315 -20.719  20.385  1.00 10.00      B   
ATOM   1027  C   LYS    41      36.805 -19.308  17.215  1.00 10.00      B   
ATOM   1028  O   LYS    41      36.780 -20.491  16.869  1.00 10.00      B   
ATOM   1029  N   ALA    42      37.849 -18.519  17.009  1.00 10.00      B   
ATOM   1030  HN  ALA    42      37.809 -17.588  17.305  1.00 10.00      B   
ATOM   1031  CA  ALA    42      39.058 -19.007  16.362  1.00 10.00      B   
ATOM   1032  CB  ALA    42      39.576 -17.992  15.354  1.00 10.00      B   
ATOM   1033  C   ALA    42      40.121 -19.315  17.405  1.00 10.00      B   
ATOM   1034  O   ALA    42      40.285 -18.569  18.371  1.00 10.00      B   
ATOM   1035  N   ASP    43      40.833 -20.415  17.218  1.00 10.00      B   
ATOM   1036  HN  ASP    43      40.655 -20.976  16.430  1.00 10.00      B   
ATOM   1037  CA  ASP    43      41.873 -20.814  18.158  1.00 10.00      B   
ATOM   1038  CB  ASP    43      41.596 -22.214  18.707  1.00 10.00      B   
ATOM   1039  CG  ASP    43      40.672 -22.194  19.905  1.00 10.00      B   
ATOM   1040  OD1 ASP    43      41.173 -22.066  21.043  1.00 10.00      B   
ATOM   1041  OD2 ASP    43      39.438 -22.298  19.712  1.00 10.00      B   
ATOM   1042  C   ASP    43      43.253 -20.764  17.522  1.00 10.00      B   
ATOM   1043  O   ASP    43      44.255 -20.541  18.199  1.00 10.00      B   
ATOM   1044  N   ASN    44      43.304 -20.973  16.217  1.00 10.00      B   
ATOM   1045  HN  ASN    44      42.468 -21.143  15.724  1.00 10.00      B   
ATOM   1046  CA  ASN    44      44.565 -20.948  15.489  1.00 10.00      B   
ATOM   1047  CB  ASN    44      44.668 -22.144  14.534  1.00 10.00      B   
ATOM   1048  CG  ASN    44      44.803 -23.471  15.255  1.00 10.00      B   
ATOM   1049  OD1 ASN    44      45.905 -23.893  15.601  1.00 10.00      B   
ATOM   1050  ND2 ASN    44      43.683 -24.141  15.487  1.00 10.00      B   
ATOM   1051 HD21 ASN    44      42.835 -23.753  15.183  1.00 10.00      B   
ATOM   1052 HD22 ASN    44      43.749 -25.006  15.949  1.00 10.00      B   
ATOM   1053  C   ASN    44      44.697 -19.647  14.712  1.00 10.00      B   
ATOM   1054  O   ASN    44      43.724 -19.170  14.126  1.00 10.00      B   
ATOM   1055  N   ALA    45      45.901 -19.083  14.701  1.00 10.00      B   
ATOM   1056  HN  ALA    45      46.638 -19.524  15.178  1.00 10.00      B   
ATOM   1057  CA  ALA    45      46.164 -17.831  13.996  1.00 10.00      B   
ATOM   1058  CB  ALA    45      47.614 -17.410  14.181  1.00 10.00      B   
ATOM   1059  C   ALA    45      45.830 -17.952  12.512  1.00 10.00      B   
ATOM   1060  O   ALA    45      45.390 -16.988  11.885  1.00 10.00      B   
ATOM   1061  N   ALA    46      46.030 -19.147  11.965  1.00 10.00      B   
ATOM   1062  HN  ALA    46      46.399 -19.864  12.520  1.00 10.00      B   
ATOM   1063  CA  ALA    46      45.747 -19.414  10.559  1.00 10.00      B   
ATOM   1064  CB  ALA    46      46.175 -20.828  10.194  1.00 10.00      B   
ATOM   1065  C   ALA    46      44.271 -19.204  10.243  1.00 10.00      B   
ATOM   1066  O   ALA    46      43.907 -18.889   9.113  1.00 10.00      B   
ATOM   1067  N   GLN    47      43.420 -19.381  11.244  1.00 10.00      B   
ATOM   1068  HN  GLN    47      43.764 -19.625  12.129  1.00 10.00      B   
ATOM   1069  CA  GLN    47      41.986 -19.205  11.063  1.00 10.00      B   
ATOM   1070  CB  GLN    47      41.216 -19.992  12.124  1.00 10.00      B   
ATOM   1071  CG  GLN    47      41.466 -21.489  12.093  1.00 10.00      B   
ATOM   1072  CD  GLN    47      41.089 -22.169  13.394  1.00 10.00      B   
ATOM   1073  OE1 GLN    47      41.188 -21.579  14.474  1.00 10.00      B   
ATOM   1074  NE2 GLN    47      40.656 -23.415  13.299  1.00 10.00      B   
ATOM   1075 HE21 GLN    47      40.606 -23.822  12.408  1.00 10.00      B   
ATOM   1076 HE22 GLN    47      40.403 -23.882  14.125  1.00 10.00      B   
ATOM   1077  C   GLN    47      41.626 -17.727  11.156  1.00 10.00      B   
ATOM   1078  O   GLN    47      40.699 -17.256  10.496  1.00 10.00      B   
ATOM   1079  N   VAL    48      42.381 -17.003  11.975  1.00 10.00      B   
ATOM   1080  HN  VAL    48      43.110 -17.440  12.460  1.00 10.00      B   
ATOM   1081  CA  VAL    48      42.160 -15.578  12.174  1.00 10.00      B   
ATOM   1082  CB  VAL    48      42.955 -15.051  13.387  1.00 10.00      B   
ATOM   1083  CG1 VAL    48      42.470 -13.666  13.778  1.00 10.00      B   
ATOM   1084  CG2 VAL    48      42.858 -16.010  14.565  1.00 10.00      B   
ATOM   1085  C   VAL    48      42.582 -14.793  10.939  1.00 10.00      B   
ATOM   1086  O   VAL    48      41.796 -14.034  10.372  1.00 10.00      B   
ATOM   1087  N   LYS    49      43.823 -15.001  10.518  1.00 10.00      B   
ATOM   1088  HN  LYS    49      44.389 -15.643  11.003  1.00 10.00      B   
ATOM   1089  CA  LYS    49      44.374 -14.309   9.360  1.00 10.00      B   
ATOM   1090  CB  LYS    49      45.845 -14.685   9.161  1.00 10.00      B   
ATOM   1091  CG  LYS    49      46.510 -14.004   7.976  1.00 10.00      B   
ATOM   1092  CD  LYS    49      48.014 -14.195   8.001  1.00 10.00      B   
ATOM   1093  CE  LYS    49      48.669 -13.566   6.783  1.00 10.00      B   
ATOM   1094  NZ  LYS    49      50.148 -13.568   6.894  1.00 10.00      B   
ATOM   1095  HZ1 LYS    49      50.450 -12.956   7.681  1.00 10.00      B   
ATOM   1096  HZ2 LYS    49      50.573 -13.214   6.015  1.00 10.00      B   
ATOM   1097  HZ3 LYS    49      50.493 -14.533   7.067  1.00 10.00      B   
ATOM   1098  C   LYS    49      43.573 -14.590   8.094  1.00 10.00      B   
ATOM   1099  O   LYS    49      43.273 -13.673   7.326  1.00 10.00      B   
ATOM   1100  N   ASP    50      43.215 -15.851   7.889  1.00 10.00      B   
ATOM   1101  HN  ASP    50      43.473 -16.533   8.546  1.00 10.00      B   
ATOM   1102  CA  ASP    50      42.454 -16.252   6.708  1.00 10.00      B   
ATOM   1103  CB  ASP    50      42.207 -17.762   6.714  1.00 10.00      B   
ATOM   1104  CG  ASP    50      42.544 -18.414   5.390  1.00 10.00      B   
ATOM   1105  OD1 ASP    50      43.578 -19.113   5.312  1.00 10.00      B   
ATOM   1106  OD2 ASP    50      41.773 -18.239   4.423  1.00 10.00      B   
ATOM   1107  C   ASP    50      41.124 -15.511   6.623  1.00 10.00      B   
ATOM   1108  O   ASP    50      40.773 -14.965   5.575  1.00 10.00      B   
ATOM   1109  N   ALA    51      40.398 -15.478   7.736  1.00 10.00      B   
ATOM   1110  HN  ALA    51      40.746 -15.911   8.545  1.00 10.00      B   
ATOM   1111  CA  ALA    51      39.103 -14.806   7.788  1.00 10.00      B   
ATOM   1112  CB  ALA    51      38.403 -15.089   9.108  1.00 10.00      B   
ATOM   1113  C   ALA    51      39.252 -13.303   7.566  1.00 10.00      B   
ATOM   1114  O   ALA    51      38.496 -12.701   6.804  1.00 10.00      B   
ATOM   1115  N   LEU    52      40.241 -12.710   8.223  1.00 10.00      B   
ATOM   1116  HN  LEU    52      40.814 -13.249   8.813  1.00 10.00      B   
ATOM   1117  CA  LEU    52      40.495 -11.278   8.104  1.00 10.00      B   
ATOM   1118  CB  LEU    52      41.601 -10.842   9.067  1.00 10.00      B   
ATOM   1119  CG  LEU    52      41.221 -10.823  10.549  1.00 10.00      B   
ATOM   1120  CD1 LEU    52      42.439 -10.555  11.416  1.00 10.00      B   
ATOM   1121  CD2 LEU    52      40.139  -9.787  10.808  1.00 10.00      B   
ATOM   1122  C   LEU    52      40.848 -10.885   6.674  1.00 10.00      B   
ATOM   1123  O   LEU    52      40.368  -9.870   6.163  1.00 10.00      B   
ATOM   1124  N   THR    53      41.673 -11.696   6.025  1.00 10.00      B   
ATOM   1125  HN  THR    53      42.016 -12.497   6.480  1.00 10.00      B   
ATOM   1126  CA  THR    53      42.084 -11.429   4.653  1.00 10.00      B   
ATOM   1127  CB  THR    53      43.152 -12.437   4.179  1.00 10.00      B   
ATOM   1128  OG1 THR    53      44.222 -12.485   5.134  1.00 10.00      B   
ATOM   1129  HG1 THR    53      43.911 -12.904   5.947  1.00 10.00      B   
ATOM   1130  CG2 THR    53      43.719 -12.020   2.831  1.00 10.00      B   
ATOM   1131  C   THR    53      40.879 -11.460   3.708  1.00 10.00      B   
ATOM   1132  O   THR    53      40.760 -10.629   2.802  1.00 10.00      B   
ATOM   1133  N   LYS    54      39.975 -12.403   3.944  1.00 10.00      B   
ATOM   1134  HN  LYS    54      40.115 -13.026   4.691  1.00 10.00      B   
ATOM   1135  CA  LYS    54      38.779 -12.539   3.120  1.00 10.00      B   
ATOM   1136  CB  LYS    54      38.137 -13.911   3.321  1.00 10.00      B   
ATOM   1137  CG  LYS    54      38.920 -15.044   2.680  1.00 10.00      B   
ATOM   1138  CD  LYS    54      38.269 -16.387   2.952  1.00 10.00      B   
ATOM   1139  CE  LYS    54      38.856 -17.469   2.063  1.00 10.00      B   
ATOM   1140  NZ  LYS    54      38.193 -18.780   2.270  1.00 10.00      B   
ATOM   1141  HZ1 LYS    54      37.158 -18.669   2.235  1.00 10.00      B   
ATOM   1142  HZ2 LYS    54      38.455 -19.170   3.196  1.00 10.00      B   
ATOM   1143  HZ3 LYS    54      38.483 -19.450   1.528  1.00 10.00      B   
ATOM   1144  C   LYS    54      37.778 -11.429   3.413  1.00 10.00      B   
ATOM   1145  O   LYS    54      37.139 -10.899   2.502  1.00 10.00      B   
ATOM   1146  N   MET    55      37.655 -11.074   4.685  1.00 10.00      B   
ATOM   1147  HN  MET    55      38.192 -11.540   5.367  1.00 10.00      B   
ATOM   1148  CA  MET    55      36.737 -10.021   5.098  1.00 10.00      B   
ATOM   1149  CB  MET    55      36.659  -9.919   6.620  1.00 10.00      B   
ATOM   1150  CG  MET    55      35.644 -10.863   7.243  1.00 10.00      B   
ATOM   1151  SD  MET    55      35.381 -10.554   8.999  1.00 10.00      B   
ATOM   1152  CE  MET    55      34.804  -8.860   8.965  1.00 10.00      B   
ATOM   1153  C   MET    55      37.131  -8.680   4.497  1.00 10.00      B   
ATOM   1154  O   MET    55      36.272  -7.890   4.109  1.00 10.00      B   
ATOM   1155  N   ARG    56      38.433  -8.436   4.407  1.00 10.00      B   
ATOM   1156  HN  ARG    56      39.071  -9.112   4.729  1.00 10.00      B   
ATOM   1157  CA  ARG    56      38.942  -7.189   3.848  1.00 10.00      B   
ATOM   1158  CB  ARG    56      40.456  -7.098   4.025  1.00 10.00      B   
ATOM   1159  CG  ARG    56      40.923  -5.785   4.627  1.00 10.00      B   
ATOM   1160  CD  ARG    56      42.417  -5.804   4.913  1.00 10.00      B   
ATOM   1161  NE  ARG    56      43.213  -5.636   3.701  1.00 10.00      B   
ATOM   1162  HE  ARG    56      43.591  -6.448   3.293  1.00 10.00      B   
ATOM   1163  CZ  ARG    56      43.466  -4.459   3.127  1.00 10.00      B   
ATOM   1164  NH1 ARG    56      42.988  -3.337   3.646  1.00 10.00      B   
ATOM   1165 HH11 ARG    56      42.411  -3.361   4.509  1.00 10.00      B   
ATOM   1166 HH12 ARG    56      43.194  -2.421   3.187  1.00 10.00      B   
ATOM   1167  NH2 ARG    56      44.190  -4.413   2.018  1.00 10.00      B   
ATOM   1168 HH21 ARG    56      44.395  -3.497   1.558  1.00 10.00      B   
ATOM   1169 HH22 ARG    56      44.559  -5.296   1.596  1.00 10.00      B   
ATOM   1170  C   ARG    56      38.572  -7.059   2.374  1.00 10.00      B   
ATOM   1171  O   ARG    56      38.276  -5.966   1.889  1.00 10.00      B   
ATOM   1172  N   ALA    57      38.580  -8.182   1.670  1.00 10.00      B   
ATOM   1173  HN  ALA    57      38.820  -9.024   2.114  1.00 10.00      B   
ATOM   1174  CA  ALA    57      38.239  -8.196   0.255  1.00 10.00      B   
ATOM   1175  CB  ALA    57      38.689  -9.497  -0.389  1.00 10.00      B   
ATOM   1176  C   ALA    57      36.737  -7.997   0.067  1.00 10.00      B   
ATOM   1177  O   ALA    57      36.305  -7.240  -0.804  1.00 10.00      B   
ATOM   1178  N   ALA    58      35.951  -8.671   0.901  1.00 10.00      B   
ATOM   1179  HN  ALA    58      36.361  -9.256   1.576  1.00 10.00      B   
ATOM   1180  CA  ALA    58      34.497  -8.575   0.838  1.00 10.00      B   
ATOM   1181  CB  ALA    58      33.853  -9.604   1.755  1.00 10.00      B   
ATOM   1182  C   ALA    58      34.024  -7.170   1.197  1.00 10.00      B   
ATOM   1183  O   ALA    58      33.136  -6.622   0.545  1.00 10.00      B   
ATOM   1184  N   ALA    59      34.624  -6.589   2.231  1.00 10.00      B   
ATOM   1185  HN  ALA    59      35.324  -7.080   2.719  1.00 10.00      B   
ATOM   1186  CA  ALA    59      34.263  -5.244   2.666  1.00 10.00      B   
ATOM   1187  CB  ALA    59      35.016  -4.868   3.935  1.00 10.00      B   
ATOM   1188  C   ALA    59      34.537  -4.228   1.561  1.00 10.00      B   
ATOM   1189  O   ALA    59      33.761  -3.295   1.355  1.00 10.00      B   
ATOM   1190  N   LEU    60      35.641  -4.428   0.850  1.00 10.00      B   
ATOM   1191  HN  LEU    60      36.217  -5.193   1.071  1.00 10.00      B   
ATOM   1192  CA  LEU    60      36.024  -3.544  -0.244  1.00 10.00      B   
ATOM   1193  CB  LEU    60      37.466  -3.824  -0.673  1.00 10.00      B   
ATOM   1194  CG  LEU    60      38.055  -2.879  -1.722  1.00 10.00      B   
ATOM   1195  CD1 LEU    60      38.314  -1.506  -1.123  1.00 10.00      B   
ATOM   1196  CD2 LEU    60      39.331  -3.456  -2.309  1.00 10.00      B   
ATOM   1197  C   LEU    60      35.078  -3.722  -1.430  1.00 10.00      B   
ATOM   1198  O   LEU    60      34.716  -2.758  -2.103  1.00 10.00      B   
ATOM   1199  N   ASP    61      34.672  -4.963  -1.666  1.00 10.00      B   
ATOM   1200  HN  ASP    61      34.995  -5.687  -1.086  1.00 10.00      B   
ATOM   1201  CA  ASP    61      33.765  -5.280  -2.763  1.00 10.00      B   
ATOM   1202  CB  ASP    61      33.660  -6.795  -2.950  1.00 10.00      B   
ATOM   1203  CG  ASP    61      33.570  -7.196  -4.408  1.00 10.00      B   
ATOM   1204  OD1 ASP    61      34.104  -6.459  -5.265  1.00 10.00      B   
ATOM   1205  OD2 ASP    61      32.984  -8.263  -4.701  1.00 10.00      B   
ATOM   1206  C   ASP    61      32.385  -4.681  -2.508  1.00 10.00      B   
ATOM   1207  O   ASP    61      31.690  -4.265  -3.435  1.00 10.00      B   
ATOM   1208  N   ALA    62      32.004  -4.628  -1.237  1.00 10.00      B   
ATOM   1209  HN  ALA    62      32.607  -4.983  -0.544  1.00 10.00      B   
ATOM   1210  CA  ALA    62      30.716  -4.073  -0.838  1.00 10.00      B   
ATOM   1211  CB  ALA    62      30.408  -4.441   0.604  1.00 10.00      B   
ATOM   1212  C   ALA    62      30.689  -2.557  -1.020  1.00 10.00      B   
ATOM   1213  O   ALA    62      29.623  -1.958  -1.157  1.00 10.00      B   
ATOM   1214  N   GLN    63      31.871  -1.947  -1.046  1.00 10.00      B   
ATOM   1215  HN  GLN    63      32.688  -2.485  -0.948  1.00 10.00      B   
ATOM   1216  CA  GLN    63      31.996  -0.500  -1.213  1.00 10.00      B   
ATOM   1217  CB  GLN    63      33.415  -0.060  -0.842  1.00 10.00      B   
ATOM   1218  CG  GLN    63      33.540   1.394  -0.418  1.00 10.00      B   
ATOM   1219  CD  GLN    63      34.980   1.869  -0.406  1.00 10.00      B   
ATOM   1220  OE1 GLN    63      35.797   1.436  -1.220  1.00 10.00      B   
ATOM   1221  NE2 GLN    63      35.303   2.758   0.519  1.00 10.00      B   
ATOM   1222 HE21 GLN    63      34.603   3.057   1.141  1.00 10.00      B   
ATOM   1223 HE22 GLN    63      36.234   3.082   0.552  1.00 10.00      B   
ATOM   1224  C   GLN    63      31.686  -0.095  -2.657  1.00 10.00      B   
ATOM   1225  O   GLN    63      31.636   1.091  -2.990  1.00 10.00      B   
ATOM   1226  N   LYS    64      31.479  -1.091  -3.508  1.00 10.00      B   
ATOM   1227  HN  LYS    64      31.529  -2.014  -3.180  1.00 10.00      B   
ATOM   1228  CA  LYS    64      31.179  -0.857  -4.914  1.00 10.00      B   
ATOM   1229  CB  LYS    64      32.024  -1.784  -5.795  1.00 10.00      B   
ATOM   1230  CG  LYS    64      33.497  -1.841  -5.421  1.00 10.00      B   
ATOM   1231  CD  LYS    64      34.163  -3.078  -5.998  1.00 10.00      B   
ATOM   1232  CE  LYS    64      35.517  -3.325  -5.354  1.00 10.00      B   
ATOM   1233  NZ  LYS    64      36.030  -4.684  -5.660  1.00 10.00      B   
ATOM   1234  HZ1 LYS    64      36.297  -4.749  -6.663  1.00 10.00      B   
ATOM   1235  HZ2 LYS    64      35.291  -5.401  -5.462  1.00 10.00      B   
ATOM   1236  HZ3 LYS    64      36.863  -4.895  -5.075  1.00 10.00      B   
ATOM   1237  C   LYS    64      29.699  -1.100  -5.194  1.00 10.00      B   
ATOM   1238  O   LYS    64      29.302  -1.330  -6.338  1.00 10.00      B   
ATOM   1239  N   ALA    65      28.883  -1.049  -4.151  1.00 10.00      B   
ATOM   1240  HN  ALA    65      29.249  -0.849  -3.263  1.00 10.00      B   
ATOM   1241  CA  ALA    65      27.451  -1.272  -4.294  1.00 10.00      B   
ATOM   1242  CB  ALA    65      27.032  -2.528  -3.544  1.00 10.00      B   
ATOM   1243  C   ALA    65      26.651  -0.065  -3.815  1.00 10.00      B   
ATOM   1244  O   ALA    65      27.147   0.755  -3.042  1.00 10.00      B   
ATOM   1245  N   THR    66      25.414   0.035  -4.283  1.00 10.00      B   
ATOM   1246  HN  THR    66      25.079  -0.648  -4.897  1.00 10.00      B   
ATOM   1247  CA  THR    66      24.534   1.132  -3.910  1.00 10.00      B   
ATOM   1248  CB  THR    66      23.745   1.633  -5.137  1.00 10.00      B   
ATOM   1249  OG1 THR    66      24.502   1.383  -6.330  1.00 10.00      B   
ATOM   1250  HG1 THR    66      25.105   2.123  -6.482  1.00 10.00      B   
ATOM   1251  CG2 THR    66      23.459   3.124  -5.028  1.00 10.00      B   
ATOM   1252  C   THR    66      23.538   0.666  -2.853  1.00 10.00      B   
ATOM   1253  O   THR    66      22.809  -0.304  -3.068  1.00 10.00      B   
ATOM   1254  N   PRO    67      23.515   1.328  -1.688  1.00 10.00      B   
ATOM   1255  CA  PRO    67      22.588   0.984  -0.606  1.00 10.00      B   
ATOM   1256  CB  PRO    67      23.028   1.892   0.547  1.00 10.00      B   
ATOM   1257  CG  PRO    67      23.738   3.025  -0.109  1.00 10.00      B   
ATOM   1258  CD  PRO    67      24.397   2.451  -1.330  1.00 10.00      B   
ATOM   1259  C   PRO    67      21.140   1.284  -1.002  1.00 10.00      B   
ATOM   1260  O   PRO    67      20.886   2.185  -1.801  1.00 10.00      B   
ATOM   1261  N   PRO    68      20.171   0.549  -0.429  1.00 10.00      B   
ATOM   1262  CA  PRO    68      18.742   0.723  -0.738  1.00 10.00      B   
ATOM   1263  CB  PRO    68      18.046  -0.307   0.160  1.00 10.00      B   
ATOM   1264  CG  PRO    68      19.041  -0.626   1.222  1.00 10.00      B   
ATOM   1265  CD  PRO    68      20.387  -0.509   0.569  1.00 10.00      B   
ATOM   1266  C   PRO    68      18.231   2.126  -0.427  1.00 10.00      B   
ATOM   1267  O   PRO    68      17.211   2.559  -0.958  1.00 10.00      B   
ATOM   1268  N   LYS    69      18.948   2.835   0.432  1.00 10.00      B   
ATOM   1269  HN  LYS    69      19.754   2.436   0.822  1.00 10.00      B   
ATOM   1270  CA  LYS    69      18.565   4.186   0.818  1.00 10.00      B   
ATOM   1271  CB  LYS    69      19.206   4.529   2.166  1.00 10.00      B   
ATOM   1272  CG  LYS    69      18.643   5.763   2.854  1.00 10.00      B   
ATOM   1273  CD  LYS    69      19.428   6.077   4.116  1.00 10.00      B   
ATOM   1274  CE  LYS    69      18.821   7.236   4.889  1.00 10.00      B   
ATOM   1275  NZ  LYS    69      19.577   7.523   6.138  1.00 10.00      B   
ATOM   1276  HZ1 LYS    69      19.113   8.285   6.673  1.00 10.00      B   
ATOM   1277  HZ2 LYS    69      20.546   7.817   5.913  1.00 10.00      B   
ATOM   1278  HZ3 LYS    69      19.619   6.671   6.736  1.00 10.00      B   
ATOM   1279  C   LYS    69      18.997   5.206  -0.235  1.00 10.00      B   
ATOM   1280  O   LYS    69      18.478   6.324  -0.283  1.00 10.00      B   
ATOM   1281  N   LEU    70      19.934   4.814  -1.091  1.00 10.00      B   
ATOM   1282  HN  LEU    70      20.276   3.893  -1.044  1.00 10.00      B   
ATOM   1283  CA  LEU    70      20.452   5.713  -2.115  1.00 10.00      B   
ATOM   1284  CB  LEU    70      21.931   6.016  -1.852  1.00 10.00      B   
ATOM   1285  CG  LEU    70      22.289   6.480  -0.437  1.00 10.00      B   
ATOM   1286  CD1 LEU    70      23.793   6.629  -0.289  1.00 10.00      B   
ATOM   1287  CD2 LEU    70      21.584   7.785  -0.095  1.00 10.00      B   
ATOM   1288  C   LEU    70      20.280   5.132  -3.515  1.00 10.00      B   
ATOM   1289  O   LEU    70      21.022   5.476  -4.435  1.00 10.00      B   
ATOM   1290  N   GLU    71      19.286   4.271  -3.679  1.00 10.00      B   
ATOM   1291  HN  GLU    71      18.719   4.047  -2.913  1.00 10.00      B   
ATOM   1292  CA  GLU    71      19.019   3.642  -4.971  1.00 10.00      B   
ATOM   1293  CB  GLU    71      17.936   2.571  -4.835  1.00 10.00      B   
ATOM   1294  CG  GLU    71      18.428   1.273  -4.223  1.00 10.00      B   
ATOM   1295  CD  GLU    71      19.208   0.416  -5.199  1.00 10.00      B   
ATOM   1296  OE1 GLU    71      19.761   0.960  -6.180  1.00 10.00      B   
ATOM   1297  OE2 GLU    71      19.272  -0.814  -4.987  1.00 10.00      B   
ATOM   1298  C   GLU    71      18.610   4.664  -6.026  1.00 10.00      B   
ATOM   1299  O   GLU    71      18.800   4.447  -7.223  1.00 10.00      B   
ATOM   1300  N   ASP    72      18.062   5.784  -5.578  1.00 10.00      B   
ATOM   1301  HN  ASP    72      17.957   5.912  -4.611  1.00 10.00      B   
ATOM   1302  CA  ASP    72      17.619   6.835  -6.486  1.00 10.00      B   
ATOM   1303  CB  ASP    72      16.259   7.376  -6.032  1.00 10.00      B   
ATOM   1304  CG  ASP    72      15.494   8.084  -7.134  1.00 10.00      B   
ATOM   1305  OD1 ASP    72      15.440   7.559  -8.267  1.00 10.00      B   
ATOM   1306  OD2 ASP    72      14.918   9.159  -6.864  1.00 10.00      B   
ATOM   1307  C   ASP    72      18.649   7.959  -6.551  1.00 10.00      B   
ATOM   1308  O   ASP    72      18.357   9.065  -7.007  1.00 10.00      B   
ATOM   1309  N   LYS    73      19.863   7.666  -6.102  1.00 10.00      B   
ATOM   1310  HN  LYS    73      20.043   6.759  -5.769  1.00 10.00      B   
ATOM   1311  CA  LYS    73      20.938   8.648  -6.097  1.00 10.00      B   
ATOM   1312  CB  LYS    73      21.544   8.764  -4.696  1.00 10.00      B   
ATOM   1313  CG  LYS    73      20.576   9.266  -3.636  1.00 10.00      B   
ATOM   1314  CD  LYS    73      20.391  10.773  -3.719  1.00 10.00      B   
ATOM   1315  CE  LYS    73      19.441  11.273  -2.643  1.00 10.00      B   
ATOM   1316  NZ  LYS    73      19.514  12.749  -2.476  1.00 10.00      B   
ATOM   1317  HZ1 LYS    73      20.446  13.018  -2.085  1.00 10.00      B   
ATOM   1318  HZ2 LYS    73      18.769  13.071  -1.825  1.00 10.00      B   
ATOM   1319  HZ3 LYS    73      19.387  13.222  -3.393  1.00 10.00      B   
ATOM   1320  C   LYS    73      22.025   8.276  -7.100  1.00 10.00      B   
ATOM   1321  O   LYS    73      22.079   7.140  -7.583  1.00 10.00      B   
ATOM   1322  N   SER    74      22.879   9.239  -7.417  1.00 10.00      B   
ATOM   1323  HN  SER    74      22.772  10.124  -7.015  1.00 10.00      B   
ATOM   1324  CA  SER    74      23.972   9.018  -8.350  1.00 10.00      B   
ATOM   1325  CB  SER    74      24.462  10.364  -8.895  1.00 10.00      B   
ATOM   1326  OG  SER    74      23.466  11.366  -8.750  1.00 10.00      B   
ATOM   1327  HG  SER    74      23.891  12.235  -8.742  1.00 10.00      B   
ATOM   1328  C   SER    74      25.118   8.286  -7.647  1.00 10.00      B   
ATOM   1329  O   SER    74      25.335   8.470  -6.451  1.00 10.00      B   
ATOM   1330  N   PRO    75      25.876   7.456  -8.378  1.00 10.00      B   
ATOM   1331  CA  PRO    75      26.998   6.697  -7.807  1.00 10.00      B   
ATOM   1332  CB  PRO    75      27.406   5.754  -8.944  1.00 10.00      B   
ATOM   1333  CG  PRO    75      26.946   6.435 -10.185  1.00 10.00      B   
ATOM   1334  CD  PRO    75      25.693   7.176  -9.814  1.00 10.00      B   
ATOM   1335  C   PRO    75      28.176   7.588  -7.414  1.00 10.00      B   
ATOM   1336  O   PRO    75      29.176   7.112  -6.872  1.00 10.00      B   
ATOM   1337  N   ASP    76      28.050   8.879  -7.686  1.00 10.00      B   
ATOM   1338  HN  ASP    76      27.230   9.194  -8.118  1.00 10.00      B   
ATOM   1339  CA  ASP    76      29.098   9.841  -7.368  1.00 10.00      B   
ATOM   1340  CB  ASP    76      29.753  10.357  -8.654  1.00 10.00      B   
ATOM   1341  CG  ASP    76      28.882  11.348  -9.402  1.00 10.00      B   
ATOM   1342  OD1 ASP    76      27.788  10.958  -9.864  1.00 10.00      B   
ATOM   1343  OD2 ASP    76      29.288  12.525  -9.534  1.00 10.00      B   
ATOM   1344  C   ASP    76      28.543  11.013  -6.559  1.00 10.00      B   
ATOM   1345  O   ASP    76      29.165  12.073  -6.472  1.00 10.00      B   
ATOM   1346  N   SER    77      27.378  10.818  -5.956  1.00 10.00      B   
ATOM   1347  HN  SER    77      26.936   9.944  -6.030  1.00 10.00      B   
ATOM   1348  CA  SER    77      26.751  11.868  -5.165  1.00 10.00      B   
ATOM   1349  CB  SER    77      25.231  11.670  -5.122  1.00 10.00      B   
ATOM   1350  OG  SER    77      24.861  10.649  -4.212  1.00 10.00      B   
ATOM   1351  HG  SER    77      24.353  11.047  -3.485  1.00 10.00      B   
ATOM   1352  C   SER    77      27.342  11.906  -3.752  1.00 10.00      B   
ATOM   1353  O   SER    77      27.947  10.928  -3.303  1.00 10.00      B   
ATOM   1354  N   PRO    78      27.186  13.039  -3.037  1.00 10.00      B   
ATOM   1355  CA  PRO    78      27.701  13.204  -1.670  1.00 10.00      B   
ATOM   1356  CB  PRO    78      27.098  14.539  -1.204  1.00 10.00      B   
ATOM   1357  CG  PRO    78      26.062  14.887  -2.220  1.00 10.00      B   
ATOM   1358  CD  PRO    78      26.512  14.258  -3.504  1.00 10.00      B   
ATOM   1359  C   PRO    78      27.267  12.074  -0.736  1.00 10.00      B   
ATOM   1360  O   PRO    78      28.042  11.625   0.111  1.00 10.00      B   
ATOM   1361  N   GLU    79      26.034  11.611  -0.909  1.00 10.00      B   
ATOM   1362  HN  GLU    79      25.469  11.999  -1.618  1.00 10.00      B   
ATOM   1363  CA  GLU    79      25.499  10.537  -0.086  1.00 10.00      B   
ATOM   1364  CB  GLU    79      24.019  10.308  -0.396  1.00 10.00      B   
ATOM   1365  CG  GLU    79      23.141  11.532  -0.177  1.00 10.00      B   
ATOM   1366  CD  GLU    79      22.952  12.354  -1.435  1.00 10.00      B   
ATOM   1367  OE1 GLU    79      23.773  12.225  -2.368  1.00 10.00      B   
ATOM   1368  OE2 GLU    79      21.979  13.135  -1.500  1.00 10.00      B   
ATOM   1369  C   GLU    79      26.290   9.252  -0.299  1.00 10.00      B   
ATOM   1370  O   GLU    79      26.650   8.567   0.657  1.00 10.00      B   
ATOM   1371  N   MET    80      26.574   8.940  -1.558  1.00 10.00      B   
ATOM   1372  HN  MET    80      26.270   9.532  -2.279  1.00 10.00      B   
ATOM   1373  CA  MET    80      27.334   7.739  -1.892  1.00 10.00      B   
ATOM   1374  CB  MET    80      27.307   7.473  -3.396  1.00 10.00      B   
ATOM   1375  CG  MET    80      26.108   6.659  -3.856  1.00 10.00      B   
ATOM   1376  SD  MET    80      26.064   5.009  -3.128  1.00 10.00      B   
ATOM   1377  CE  MET    80      27.509   4.262  -3.880  1.00 10.00      B   
ATOM   1378  C   MET    80      28.769   7.863  -1.405  1.00 10.00      B   
ATOM   1379  O   MET    80      29.397   6.874  -1.024  1.00 10.00      B   
ATOM   1380  N   LYS    81      29.282   9.088  -1.422  1.00 10.00      B   
ATOM   1381  HN  LYS    81      28.734   9.829  -1.761  1.00 10.00      B   
ATOM   1382  CA  LYS    81      30.638   9.358  -0.964  1.00 10.00      B   
ATOM   1383  CB  LYS    81      31.018  10.818  -1.220  1.00 10.00      B   
ATOM   1384  CG  LYS    81      31.139  11.195  -2.687  1.00 10.00      B   
ATOM   1385  CD  LYS    81      31.534  12.654  -2.835  1.00 10.00      B   
ATOM   1386  CE  LYS    81      31.675  13.049  -4.295  1.00 10.00      B   
ATOM   1387  NZ  LYS    81      32.147  14.450  -4.445  1.00 10.00      B   
ATOM   1388  HZ1 LYS    81      31.472  15.107  -4.001  1.00 10.00      B   
ATOM   1389  HZ2 LYS    81      32.236  14.691  -5.452  1.00 10.00      B   
ATOM   1390  HZ3 LYS    81      33.077  14.566  -3.991  1.00 10.00      B   
ATOM   1391  C   LYS    81      30.758   9.055   0.524  1.00 10.00      B   
ATOM   1392  O   LYS    81      31.715   8.416   0.964  1.00 10.00      B   
ATOM   1393  N   ASP    82      29.772   9.510   1.294  1.00 10.00      B   
ATOM   1394  HN  ASP    82      29.034  10.013   0.881  1.00 10.00      B   
ATOM   1395  CA  ASP    82      29.760   9.284   2.734  1.00 10.00      B   
ATOM   1396  CB  ASP    82      28.620  10.047   3.411  1.00 10.00      B   
ATOM   1397  CG  ASP    82      28.647   9.903   4.922  1.00 10.00      B   
ATOM   1398  OD1 ASP    82      29.472  10.581   5.573  1.00 10.00      B   
ATOM   1399  OD2 ASP    82      27.848   9.111   5.465  1.00 10.00      B   
ATOM   1400  C   ASP    82      29.648   7.798   3.036  1.00 10.00      B   
ATOM   1401  O   ASP    82      30.322   7.286   3.930  1.00 10.00      B   
ATOM   1402  N   PHE    83      28.798   7.111   2.278  1.00 10.00      B   
ATOM   1403  HN  PHE    83      28.277   7.587   1.594  1.00 10.00      B   
ATOM   1404  CA  PHE    83      28.606   5.675   2.442  1.00 10.00      B   
ATOM   1405  CB  PHE    83      27.542   5.167   1.462  1.00 10.00      B   
ATOM   1406  CG  PHE    83      27.325   3.677   1.498  1.00 10.00      B   
ATOM   1407  CD1 PHE    83      26.688   3.082   2.575  1.00 10.00      B   
ATOM   1408  CD2 PHE    83      27.759   2.873   0.453  1.00 10.00      B   
ATOM   1409  CE1 PHE    83      26.487   1.715   2.613  1.00 10.00      B   
ATOM   1410  CE2 PHE    83      27.561   1.504   0.484  1.00 10.00      B   
ATOM   1411  CZ  PHE    83      26.924   0.926   1.567  1.00 10.00      B   
ATOM   1412  C   PHE    83      29.925   4.939   2.219  1.00 10.00      B   
ATOM   1413  O   PHE    83      30.289   4.034   2.973  1.00 10.00      B   
ATOM   1414  N   ARG    84      30.646   5.344   1.180  1.00 10.00      B   
ATOM   1415  HN  ARG    84      30.300   6.067   0.611  1.00 10.00      B   
ATOM   1416  CA  ARG    84      31.928   4.737   0.860  1.00 10.00      B   
ATOM   1417  CB  ARG    84      32.440   5.211  -0.500  1.00 10.00      B   
ATOM   1418  CG  ARG    84      31.763   4.525  -1.672  1.00 10.00      B   
ATOM   1419  CD  ARG    84      32.420   4.894  -2.988  1.00 10.00      B   
ATOM   1420  NE  ARG    84      31.940   4.050  -4.081  1.00 10.00      B   
ATOM   1421  HE  ARG    84      32.041   3.076  -3.970  1.00 10.00      B   
ATOM   1422  CZ  ARG    84      31.389   4.521  -5.202  1.00 10.00      B   
ATOM   1423  NH1 ARG    84      31.248   5.831  -5.381  1.00 10.00      B   
ATOM   1424 HH11 ARG    84      30.815   6.203  -6.259  1.00 10.00      B   
ATOM   1425 HH12 ARG    84      31.569   6.500  -4.644  1.00 10.00      B   
ATOM   1426  NH2 ARG    84      30.973   3.676  -6.140  1.00 10.00      B   
ATOM   1427 HH21 ARG    84      30.545   4.035  -7.021  1.00 10.00      B   
ATOM   1428 HH22 ARG    84      31.073   2.651  -6.001  1.00 10.00      B   
ATOM   1429  C   ARG    84      32.947   5.032   1.950  1.00 10.00      B   
ATOM   1430  O   ARG    84      33.762   4.178   2.299  1.00 10.00      B   
ATOM   1431  N   HIS    85      32.883   6.237   2.498  1.00 10.00      B   
ATOM   1432  HN  HIS    85      32.209   6.874   2.173  1.00 10.00      B   
ATOM   1433  CA  HIS    85      33.793   6.639   3.561  1.00 10.00      B   
ATOM   1434  CB  HIS    85      33.600   8.116   3.924  1.00 10.00      B   
ATOM   1435  CG  HIS    85      34.588   8.622   4.931  1.00 10.00      B   
ATOM   1436  ND1 HIS    85      35.933   8.745   4.666  1.00 10.00      B   
ATOM   1437  HD1 HIS    85      36.371   8.545   3.807  1.00 10.00      B   
ATOM   1438  CD2 HIS    85      34.426   9.019   6.218  1.00 10.00      B   
ATOM   1439  CE1 HIS    85      36.556   9.191   5.738  1.00 10.00      B   
ATOM   1440  NE2 HIS    85      35.664   9.366   6.693  1.00 10.00      B   
ATOM   1441  HE2 HIS    85      35.863   9.700   7.598  1.00 10.00      B   
ATOM   1442  C   HIS    85      33.596   5.761   4.791  1.00 10.00      B   
ATOM   1443  O   HIS    85      34.563   5.366   5.441  1.00 10.00      B   
ATOM   1444  N   GLY    86      32.338   5.452   5.094  1.00 10.00      B   
ATOM   1445  HN  GLY    86      31.606   5.802   4.535  1.00 10.00      B   
ATOM   1446  CA  GLY    86      32.030   4.616   6.238  1.00 10.00      B   
ATOM   1447  C   GLY    86      32.583   3.217   6.076  1.00 10.00      B   
ATOM   1448  O   GLY    86      33.015   2.591   7.046  1.00 10.00      B   
ATOM   1449  N   PHE    87      32.572   2.727   4.844  1.00 10.00      B   
ATOM   1450  HN  PHE    87      32.195   3.272   4.118  1.00 10.00      B   
ATOM   1451  CA  PHE    87      33.088   1.400   4.542  1.00 10.00      B   
ATOM   1452  CB  PHE    87      32.548   0.902   3.199  1.00 10.00      B   
ATOM   1453  CG  PHE    87      31.574  -0.238   3.315  1.00 10.00      B   
ATOM   1454  CD1 PHE    87      30.380  -0.220   2.613  1.00 10.00      B   
ATOM   1455  CD2 PHE    87      31.853  -1.327   4.126  1.00 10.00      B   
ATOM   1456  CE1 PHE    87      29.484  -1.266   2.717  1.00 10.00      B   
ATOM   1457  CE2 PHE    87      30.961  -2.376   4.234  1.00 10.00      B   
ATOM   1458  CZ  PHE    87      29.775  -2.346   3.528  1.00 10.00      B   
ATOM   1459  C   PHE    87      34.613   1.405   4.521  1.00 10.00      B   
ATOM   1460  O   PHE    87      35.250   0.424   4.903  1.00 10.00      B   
ATOM   1461  N   ASP    88      35.189   2.521   4.085  1.00 10.00      B   
ATOM   1462  HN  ASP    88      34.620   3.268   3.801  1.00 10.00      B   
ATOM   1463  CA  ASP    88      36.644   2.664   4.008  1.00 10.00      B   
ATOM   1464  CB  ASP    88      37.030   4.010   3.392  1.00 10.00      B   
ATOM   1465  CG  ASP    88      38.131   3.883   2.358  1.00 10.00      B   
ATOM   1466  OD1 ASP    88      39.317   3.785   2.744  1.00 10.00      B   
ATOM   1467  OD2 ASP    88      37.813   3.882   1.147  1.00 10.00      B   
ATOM   1468  C   ASP    88      37.281   2.522   5.382  1.00 10.00      B   
ATOM   1469  O   ASP    88      38.320   1.879   5.533  1.00 10.00      B   
ATOM   1470  N   ILE    89      36.645   3.120   6.384  1.00 10.00      B   
ATOM   1471  HN  ILE    89      35.825   3.625   6.194  1.00 10.00      B   
ATOM   1472  CA  ILE    89      37.137   3.048   7.756  1.00 10.00      B   
ATOM   1473  CB  ILE    89      36.295   3.932   8.704  1.00 10.00      B   
ATOM   1474  CG1 ILE    89      36.268   5.377   8.192  1.00 10.00      B   
ATOM   1475  CG2 ILE    89      36.848   3.881  10.123  1.00 10.00      B   
ATOM   1476  CD1 ILE    89      35.317   6.283   8.947  1.00 10.00      B   
ATOM   1477  C   ILE    89      37.112   1.599   8.238  1.00 10.00      B   
ATOM   1478  O   ILE    89      37.999   1.155   8.971  1.00 10.00      B   
ATOM   1479  N   LEU    90      36.099   0.862   7.794  1.00 10.00      B   
ATOM   1480  HN  LEU    90      35.436   1.276   7.203  1.00 10.00      B   
ATOM   1481  CA  LEU    90      35.947  -0.541   8.154  1.00 10.00      B   
ATOM   1482  CB  LEU    90      34.591  -1.064   7.674  1.00 10.00      B   
ATOM   1483  CG  LEU    90      34.144  -2.412   8.242  1.00 10.00      B   
ATOM   1484  CD1 LEU    90      33.646  -2.254   9.671  1.00 10.00      B   
ATOM   1485  CD2 LEU    90      33.073  -3.034   7.361  1.00 10.00      B   
ATOM   1486  C   LEU    90      37.075  -1.362   7.533  1.00 10.00      B   
ATOM   1487  O   LEU    90      37.684  -2.199   8.197  1.00 10.00      B   
ATOM   1488  N   VAL    91      37.361  -1.099   6.259  1.00 10.00      B   
ATOM   1489  HN  VAL    91      36.842  -0.410   5.784  1.00 10.00      B   
ATOM   1490  CA  VAL    91      38.425  -1.805   5.546  1.00 10.00      B   
ATOM   1491  CB  VAL    91      38.517  -1.365   4.066  1.00 10.00      B   
ATOM   1492  CG1 VAL    91      39.619  -2.126   3.342  1.00 10.00      B   
ATOM   1493  CG2 VAL    91      37.184  -1.566   3.361  1.00 10.00      B   
ATOM   1494  C   VAL    91      39.765  -1.568   6.239  1.00 10.00      B   
ATOM   1495  O   VAL    91      40.571  -2.490   6.401  1.00 10.00      B   
ATOM   1496  N   GLY    92      39.983  -0.327   6.661  1.00 10.00      B   
ATOM   1497  HN  GLY    92      39.306   0.364   6.483  1.00 10.00      B   
ATOM   1498  CA  GLY    92      41.205   0.024   7.354  1.00 10.00      B   
ATOM   1499  C   GLY    92      41.306  -0.673   8.696  1.00 10.00      B   
ATOM   1500  O   GLY    92      42.396  -1.029   9.142  1.00 10.00      B   
ATOM   1501  N   GLN    93      40.161  -0.871   9.340  1.00 10.00      B   
ATOM   1502  HN  GLN    93      39.324  -0.560   8.932  1.00 10.00      B   
ATOM   1503  CA  GLN    93      40.116  -1.540  10.633  1.00 10.00      B   
ATOM   1504  CB  GLN    93      38.711  -1.464  11.231  1.00 10.00      B   
ATOM   1505  CG  GLN    93      38.580  -0.489  12.387  1.00 10.00      B   
ATOM   1506  CD  GLN    93      37.184  -0.478  12.974  1.00 10.00      B   
ATOM   1507  OE1 GLN    93      36.196  -0.675  12.268  1.00 10.00      B   
ATOM   1508  NE2 GLN    93      37.087  -0.253  14.272  1.00 10.00      B   
ATOM   1509 HE21 GLN    93      37.914  -0.104  14.780  1.00 10.00      B   
ATOM   1510 HE22 GLN    93      36.193  -0.250  14.675  1.00 10.00      B   
ATOM   1511  C   GLN    93      40.541  -2.995  10.485  1.00 10.00      B   
ATOM   1512  O   GLN    93      41.316  -3.511  11.292  1.00 10.00      B   
ATOM   1513  N   ILE    94      40.033  -3.648   9.439  1.00 10.00      B   
ATOM   1514  HN  ILE    94      39.408  -3.180   8.844  1.00 10.00      B   
ATOM   1515  CA  ILE    94      40.369  -5.042   9.166  1.00 10.00      B   
ATOM   1516  CB  ILE    94      39.540  -5.619   7.998  1.00 10.00      B   
ATOM   1517  CG1 ILE    94      38.057  -5.289   8.173  1.00 10.00      B   
ATOM   1518  CG2 ILE    94      39.739  -7.125   7.905  1.00 10.00      B   
ATOM   1519  CD1 ILE    94      37.199  -5.659   6.983  1.00 10.00      B   
ATOM   1520  C   ILE    94      41.849  -5.164   8.824  1.00 10.00      B   
ATOM   1521  O   ILE    94      42.511  -6.126   9.209  1.00 10.00      B   
ATOM   1522  N   ASP    95      42.360  -4.173   8.101  1.00 10.00      B   
ATOM   1523  HN  ASP    95      41.773  -3.437   7.820  1.00 10.00      B   
ATOM   1524  CA  ASP    95      43.765  -4.151   7.711  1.00 10.00      B   
ATOM   1525  CB  ASP    95      44.059  -2.940   6.822  1.00 10.00      B   
ATOM   1526  CG  ASP    95      45.516  -2.859   6.408  1.00 10.00      B   
ATOM   1527  OD1 ASP    95      46.274  -2.080   7.020  1.00 10.00      B   
ATOM   1528  OD2 ASP    95      45.911  -3.582   5.471  1.00 10.00      B   
ATOM   1529  C   ASP    95      44.653  -4.114   8.946  1.00 10.00      B   
ATOM   1530  O   ASP    95      45.668  -4.808   9.024  1.00 10.00      B   
ATOM   1531  N   ASP    96      44.251  -3.307   9.917  1.00 10.00      B   
ATOM   1532  HN  ASP    96      43.435  -2.774   9.790  1.00 10.00      B   
ATOM   1533  CA  ASP    96      44.998  -3.176  11.160  1.00 10.00      B   
ATOM   1534  CB  ASP    96      44.521  -1.963  11.954  1.00 10.00      B   
ATOM   1535  CG  ASP    96      45.577  -1.453  12.908  1.00 10.00      B   
ATOM   1536  OD1 ASP    96      46.678  -1.084  12.439  1.00 10.00      B   
ATOM   1537  OD2 ASP    96      45.313  -1.408  14.126  1.00 10.00      B   
ATOM   1538  C   ASP    96      44.878  -4.444  11.995  1.00 10.00      B   
ATOM   1539  O   ASP    96      45.831  -4.865  12.650  1.00 10.00      B   
ATOM   1540  N   ALA    97      43.703  -5.059  11.947  1.00 10.00      B   
ATOM   1541  HN  ALA    97      42.980  -4.668  11.410  1.00 10.00      B   
ATOM   1542  CA  ALA    97      43.452  -6.293  12.680  1.00 10.00      B   
ATOM   1543  CB  ALA    97      41.971  -6.639  12.646  1.00 10.00      B   
ATOM   1544  C   ALA    97      44.283  -7.430  12.092  1.00 10.00      B   
ATOM   1545  O   ALA    97      44.745  -8.316  12.812  1.00 10.00      B   
ATOM   1546  N   LEU    98      44.476  -7.384  10.777  1.00 10.00      B   
ATOM   1547  HN  LEU    98      44.063  -6.656  10.261  1.00 10.00      B   
ATOM   1548  CA  LEU    98      45.265  -8.390  10.073  1.00 10.00      B   
ATOM   1549  CB  LEU    98      45.214  -8.145   8.559  1.00 10.00      B   
ATOM   1550  CG  LEU    98      45.926  -9.176   7.677  1.00 10.00      B   
ATOM   1551  CD1 LEU    98      45.262 -10.539   7.803  1.00 10.00      B   
ATOM   1552  CD2 LEU    98      45.947  -8.716   6.227  1.00 10.00      B   
ATOM   1553  C   LEU    98      46.711  -8.368  10.558  1.00 10.00      B   
ATOM   1554  O   LEU    98      47.379  -9.400  10.603  1.00 10.00      B   
ATOM   1555  N   LYS    99      47.180  -7.184  10.938  1.00 10.00      B   
ATOM   1556  HN  LYS    99      46.591  -6.402  10.895  1.00 10.00      B   
ATOM   1557  CA  LYS    99      48.542  -7.020  11.428  1.00 10.00      B   
ATOM   1558  CB  LYS    99      48.869  -5.537  11.610  1.00 10.00      B   
ATOM   1559  CG  LYS    99      48.691  -4.700  10.354  1.00 10.00      B   
ATOM   1560  CD  LYS    99      48.707  -3.217  10.680  1.00 10.00      B   
ATOM   1561  CE  LYS    99      48.125  -2.396   9.545  1.00 10.00      B   
ATOM   1562  NZ  LYS    99      47.786  -1.014   9.981  1.00 10.00      B   
ATOM   1563  HZ1 LYS    99      48.649  -0.440  10.054  1.00 10.00      B   
ATOM   1564  HZ2 LYS    99      47.319  -1.033  10.918  1.00 10.00      B   
ATOM   1565  HZ3 LYS    99      47.143  -0.569   9.299  1.00 10.00      B   
ATOM   1566  C   LYS    99      48.714  -7.762  12.748  1.00 10.00      B   
ATOM   1567  O   LYS    99      49.767  -8.340  13.017  1.00 10.00      B   
ATOM   1568  N   LEU   100      47.659  -7.752  13.558  1.00 10.00      B   
ATOM   1569  HN  LEU   100      46.849  -7.276  13.279  1.00 10.00      B   
ATOM   1570  CA  LEU   100      47.671  -8.433  14.845  1.00 10.00      B   
ATOM   1571  CB  LEU   100      46.399  -8.102  15.630  1.00 10.00      B   
ATOM   1572  CG  LEU   100      46.103  -6.618  15.843  1.00 10.00      B   
ATOM   1573  CD1 LEU   100      44.638  -6.414  16.193  1.00 10.00      B   
ATOM   1574  CD2 LEU   100      46.996  -6.044  16.929  1.00 10.00      B   
ATOM   1575  C   LEU   100      47.774  -9.939  14.630  1.00 10.00      B   
ATOM   1576  O   LEU   100      48.453 -10.643  15.378  1.00 10.00      B   
ATOM   1577  N   ALA   101      47.104 -10.419  13.589  1.00 10.00      B   
ATOM   1578  HN  ALA   101      46.576  -9.803  13.039  1.00 10.00      B   
ATOM   1579  CA  ALA   101      47.119 -11.835  13.247  1.00 10.00      B   
ATOM   1580  CB  ALA   101      46.073 -12.133  12.184  1.00 10.00      B   
ATOM   1581  C   ALA   101      48.506 -12.258  12.771  1.00 10.00      B   
ATOM   1582  O   ALA   101      48.922 -13.399  12.972  1.00 10.00      B   
ATOM   1583  N   ASN   102      49.216 -11.327  12.145  1.00 10.00      B   
ATOM   1584  HN  ASN   102      48.820 -10.440  12.004  1.00 10.00      B   
ATOM   1585  CA  ASN   102      50.562 -11.589  11.651  1.00 10.00      B   
ATOM   1586  CB  ASN   102      51.042 -10.449  10.743  1.00 10.00      B   
ATOM   1587  CG  ASN   102      50.385 -10.450   9.377  1.00 10.00      B   
ATOM   1588  OD1 ASN   102      49.985 -11.494   8.865  1.00 10.00      B   
ATOM   1589  ND2 ASN   102      50.273  -9.277   8.774  1.00 10.00      B   
ATOM   1590 HD21 ASN   102      50.622  -8.485   9.238  1.00 10.00      B   
ATOM   1591 HD22 ASN   102      49.854  -9.248   7.888  1.00 10.00      B   
ATOM   1592  C   ASN   102      51.525 -11.738  12.815  1.00 10.00      B   
ATOM   1593  O   ASN   102      52.428 -12.572  12.789  1.00 10.00      B   
ATOM   1594  N   GLU   103      51.314 -10.932  13.847  1.00 10.00      B   
ATOM   1595  HN  GLU   103      50.565 -10.295  13.810  1.00 10.00      B   
ATOM   1596  CA  GLU   103      52.167 -10.956  15.028  1.00 10.00      B   
ATOM   1597  CB  GLU   103      52.099  -9.615  15.755  1.00 10.00      B   
ATOM   1598  CG  GLU   103      52.361  -8.412  14.865  1.00 10.00      B   
ATOM   1599  CD  GLU   103      53.750  -8.422  14.267  1.00 10.00      B   
ATOM   1600  OE1 GLU   103      54.729  -8.306  15.036  1.00 10.00      B   
ATOM   1601  OE2 GLU   103      53.876  -8.528  13.030  1.00 10.00      B   
ATOM   1602  C   GLU   103      51.779 -12.086  15.981  1.00 10.00      B   
ATOM   1603  O   GLU   103      52.381 -12.243  17.043  1.00 10.00      B   
ATOM   1604  N   GLY   104      50.767 -12.859  15.603  1.00 10.00      B   
ATOM   1605  HN  GLY   104      50.322 -12.682  14.746  1.00 10.00      B   
ATOM   1606  CA  GLY   104      50.322 -13.965  16.432  1.00 10.00      B   
ATOM   1607  C   GLY   104      49.515 -13.510  17.632  1.00 10.00      B   
ATOM   1608  O   GLY   104      49.437 -14.209  18.643  1.00 10.00      B   
ATOM   1609  N   LYS   105      48.912 -12.338  17.522  1.00 10.00      B   
ATOM   1610  HN  LYS   105      49.003 -11.829  16.685  1.00 10.00      B   
ATOM   1611  CA  LYS   105      48.106 -11.784  18.597  1.00 10.00      B   
ATOM   1612  CB  LYS   105      48.354 -10.278  18.720  1.00 10.00      B   
ATOM   1613  CG  LYS   105      49.806  -9.924  19.014  1.00 10.00      B   
ATOM   1614  CD  LYS   105      50.085  -8.442  18.823  1.00 10.00      B   
ATOM   1615  CE  LYS   105      51.561  -8.127  19.033  1.00 10.00      B   
ATOM   1616  NZ  LYS   105      51.899  -6.724  18.671  1.00 10.00      B   
ATOM   1617  HZ1 LYS   105      51.682  -6.547  17.670  1.00 10.00      B   
ATOM   1618  HZ2 LYS   105      52.911  -6.546  18.829  1.00 10.00      B   
ATOM   1619  HZ3 LYS   105      51.350  -6.063  19.254  1.00 10.00      B   
ATOM   1620  C   LYS   105      46.632 -12.085  18.348  1.00 10.00      B   
ATOM   1621  O   LYS   105      45.881 -11.239  17.858  1.00 10.00      B   
ATOM   1622  N   VAL   106      46.235 -13.308  18.684  1.00 10.00      B   
ATOM   1623  HN  VAL   106      46.887 -13.923  19.086  1.00 10.00      B   
ATOM   1624  CA  VAL   106      44.863 -13.765  18.488  1.00 10.00      B   
ATOM   1625  CB  VAL   106      44.706 -15.261  18.840  1.00 10.00      B   
ATOM   1626  CG1 VAL   106      43.288 -15.739  18.559  1.00 10.00      B   
ATOM   1627  CG2 VAL   106      45.716 -16.099  18.068  1.00 10.00      B   
ATOM   1628  C   VAL   106      43.864 -12.940  19.295  1.00 10.00      B   
ATOM   1629  O   VAL   106      42.885 -12.439  18.748  1.00 10.00      B   
ATOM   1630  N   LYS   107      44.125 -12.788  20.590  1.00 10.00      B   
ATOM   1631  HN  LYS   107      44.938 -13.191  20.965  1.00 10.00      B   
ATOM   1632  CA  LYS   107      43.234 -12.028  21.465  1.00 10.00      B   
ATOM   1633  CB  LYS   107      43.724 -12.062  22.912  1.00 10.00      B   
ATOM   1634  CG  LYS   107      43.857 -13.463  23.487  1.00 10.00      B   
ATOM   1635  CD  LYS   107      44.155 -13.418  24.973  1.00 10.00      B   
ATOM   1636  CE  LYS   107      44.617 -14.769  25.488  1.00 10.00      B   
ATOM   1637  NZ  LYS   107      44.922 -14.724  26.940  1.00 10.00      B   
ATOM   1638  HZ1 LYS   107      45.389 -13.829  27.180  1.00 10.00      B   
ATOM   1639  HZ2 LYS   107      45.554 -15.506  27.198  1.00 10.00      B   
ATOM   1640  HZ3 LYS   107      44.045 -14.802  27.497  1.00 10.00      B   
ATOM   1641  C   LYS   107      43.085 -10.591  20.978  1.00 10.00      B   
ATOM   1642  O   LYS   107      41.988 -10.028  21.000  1.00 10.00      B   
ATOM   1643  N   GLU   108      44.190 -10.010  20.523  1.00 10.00      B   
ATOM   1644  HN  GLU   108      45.033 -10.509  20.542  1.00 10.00      B   
ATOM   1645  CA  GLU   108      44.181  -8.650  20.008  1.00 10.00      B   
ATOM   1646  CB  GLU   108      45.596  -8.191  19.658  1.00 10.00      B   
ATOM   1647  CG  GLU   108      46.385  -7.663  20.842  1.00 10.00      B   
ATOM   1648  CD  GLU   108      45.684  -6.512  21.531  1.00 10.00      B   
ATOM   1649  OE1 GLU   108      45.529  -5.446  20.903  1.00 10.00      B   
ATOM   1650  OE2 GLU   108      45.285  -6.668  22.704  1.00 10.00      B   
ATOM   1651  C   GLU   108      43.281  -8.557  18.783  1.00 10.00      B   
ATOM   1652  O   GLU   108      42.518  -7.602  18.632  1.00 10.00      B   
ATOM   1653  N   ALA   109      43.369  -9.564  17.919  1.00 10.00      B   
ATOM   1654  HN  ALA   109      44.003 -10.291  18.097  1.00 10.00      B   
ATOM   1655  CA  ALA   109      42.553  -9.615  16.714  1.00 10.00      B   
ATOM   1656  CB  ALA   109      43.027 -10.726  15.791  1.00 10.00      B   
ATOM   1657  C   ALA   109      41.083  -9.803  17.076  1.00 10.00      B   
ATOM   1658  O   ALA   109      40.203  -9.196  16.466  1.00 10.00      B   
ATOM   1659  N   GLN   110      40.824 -10.639  18.078  1.00 10.00      B   
ATOM   1660  HN  GLN   110      41.570 -11.108  18.517  1.00 10.00      B   
ATOM   1661  CA  GLN   110      39.461 -10.884  18.534  1.00 10.00      B   
ATOM   1662  CB  GLN   110      39.422 -12.005  19.579  1.00 10.00      B   
ATOM   1663  CG  GLN   110      39.895 -13.356  19.062  1.00 10.00      B   
ATOM   1664  CD  GLN   110      39.677 -14.484  20.055  1.00 10.00      B   
ATOM   1665  OE1 GLN   110      39.648 -14.265  21.265  1.00 10.00      B   
ATOM   1666  NE2 GLN   110      39.537 -15.701  19.550  1.00 10.00      B   
ATOM   1667 HE21 GLN   110      39.586 -15.805  18.576  1.00 10.00      B   
ATOM   1668 HE22 GLN   110      39.391 -16.450  20.170  1.00 10.00      B   
ATOM   1669  C   GLN   110      38.869  -9.598  19.106  1.00 10.00      B   
ATOM   1670  O   GLN   110      37.720  -9.250  18.830  1.00 10.00      B   
ATOM   1671  N   ALA   111      39.675  -8.883  19.889  1.00 10.00      B   
ATOM   1672  HN  ALA   111      40.579  -9.222  20.085  1.00 10.00      B   
ATOM   1673  CA  ALA   111      39.246  -7.623  20.481  1.00 10.00      B   
ATOM   1674  CB  ALA   111      40.291  -7.108  21.461  1.00 10.00      B   
ATOM   1675  C   ALA   111      38.979  -6.591  19.390  1.00 10.00      B   
ATOM   1676  O   ALA   111      38.083  -5.757  19.512  1.00 10.00      B   
ATOM   1677  N   ALA   112      39.758  -6.662  18.316  1.00 10.00      B   
ATOM   1678  HN  ALA   112      40.466  -7.344  18.281  1.00 10.00      B   
ATOM   1679  CA  ALA   112      39.597  -5.745  17.194  1.00 10.00      B   
ATOM   1680  CB  ALA   112      40.785  -5.844  16.252  1.00 10.00      B   
ATOM   1681  C   ALA   112      38.299  -6.032  16.448  1.00 10.00      B   
ATOM   1682  O   ALA   112      37.631  -5.116  15.970  1.00 10.00      B   
ATOM   1683  N   ALA   113      37.935  -7.309  16.372  1.00 10.00      B   
ATOM   1684  HN  ALA   113      38.505  -7.993  16.786  1.00 10.00      B   
ATOM   1685  CA  ALA   113      36.713  -7.723  15.688  1.00 10.00      B   
ATOM   1686  CB  ALA   113      36.583  -9.237  15.707  1.00 10.00      B   
ATOM   1687  C   ALA   113      35.492  -7.077  16.332  1.00 10.00      B   
ATOM   1688  O   ALA   113      34.550  -6.670  15.648  1.00 10.00      B   
ATOM   1689  N   GLU   114      35.526  -6.968  17.654  1.00 10.00      B   
ATOM   1690  HN  GLU   114      36.308  -7.309  18.142  1.00 10.00      B   
ATOM   1691  CA  GLU   114      34.432  -6.363  18.400  1.00 10.00      B   
ATOM   1692  CB  GLU   114      34.491  -6.747  19.873  1.00 10.00      B   
ATOM   1693  CG  GLU   114      33.833  -8.077  20.183  1.00 10.00      B   
ATOM   1694  CD  GLU   114      33.474  -8.221  21.643  1.00 10.00      B   
ATOM   1695  OE1 GLU   114      32.707  -7.378  22.161  1.00 10.00      B   
ATOM   1696  OE2 GLU   114      33.944  -9.185  22.279  1.00 10.00      B   
ATOM   1697  C   GLU   114      34.417  -4.848  18.241  1.00 10.00      B   
ATOM   1698  O   GLU   114      33.456  -4.183  18.620  1.00 10.00      B   
ATOM   1699  N   GLN   115      35.488  -4.302  17.692  1.00 10.00      B   
ATOM   1700  HN  GLN   115      36.242  -4.874  17.427  1.00 10.00      B   
ATOM   1701  CA  GLN   115      35.567  -2.870  17.472  1.00 10.00      B   
ATOM   1702  CB  GLN   115      37.005  -2.367  17.603  1.00 10.00      B   
ATOM   1703  CG  GLN   115      37.514  -2.316  19.036  1.00 10.00      B   
ATOM   1704  CD  GLN   115      36.645  -1.456  19.934  1.00 10.00      B   
ATOM   1705  OE1 GLN   115      36.819  -0.238  20.008  1.00 10.00      B   
ATOM   1706  NE2 GLN   115      35.713  -2.084  20.637  1.00 10.00      B   
ATOM   1707 HE21 GLN   115      35.638  -3.059  20.543  1.00 10.00      B   
ATOM   1708 HE22 GLN   115      35.138  -1.551  21.224  1.00 10.00      B   
ATOM   1709  C   GLN   115      34.991  -2.518  16.108  1.00 10.00      B   
ATOM   1710  O   GLN   115      34.626  -1.370  15.852  1.00 10.00      B   
ATOM   1711  N   LEU   116      34.897  -3.522  15.243  1.00 10.00      B   
ATOM   1712  HN  LEU   116      35.208  -4.414  15.512  1.00 10.00      B   
ATOM   1713  CA  LEU   116      34.357  -3.335  13.905  1.00 10.00      B   
ATOM   1714  CB  LEU   116      34.788  -4.479  12.984  1.00 10.00      B   
ATOM   1715  CG  LEU   116      36.010  -4.228  12.098  1.00 10.00      B   
ATOM   1716  CD1 LEU   116      37.303  -4.417  12.877  1.00 10.00      B   
ATOM   1717  CD2 LEU   116      35.973  -5.137  10.882  1.00 10.00      B   
ATOM   1718  C   LEU   116      32.836  -3.256  13.942  1.00 10.00      B   
ATOM   1719  O   LEU   116      32.223  -2.531  13.159  1.00 10.00      B   
ATOM   1720  N   LYS   117      32.228  -4.003  14.857  1.00 10.00      B   
ATOM   1721  HN  LYS   117      32.769  -4.560  15.455  1.00 10.00      B   
ATOM   1722  CA  LYS   117      30.772  -4.010  14.986  1.00 10.00      B   
ATOM   1723  CB  LYS   117      30.291  -5.086  15.966  1.00 10.00      B   
ATOM   1724  CG  LYS   117      30.724  -4.868  17.404  1.00 10.00      B   
ATOM   1725  CD  LYS   117      30.306  -6.024  18.294  1.00 10.00      B   
ATOM   1726  CE  LYS   117      30.754  -5.800  19.728  1.00 10.00      B   
ATOM   1727  NZ  LYS   117      30.401  -6.940  20.616  1.00 10.00      B   
ATOM   1728  HZ1 LYS   117      30.532  -7.841  20.117  1.00 10.00      B   
ATOM   1729  HZ2 LYS   117      29.409  -6.867  20.920  1.00 10.00      B   
ATOM   1730  HZ3 LYS   117      31.012  -6.935  21.462  1.00 10.00      B   
ATOM   1731  C   LYS   117      30.253  -2.631  15.377  1.00 10.00      B   
ATOM   1732  O   LYS   117      29.153  -2.237  14.988  1.00 10.00      B   
ATOM   1733  N   THR   118      31.059  -1.899  16.138  1.00 10.00      B   
ATOM   1734  HN  THR   118      31.914  -2.277  16.432  1.00 10.00      B   
ATOM   1735  CA  THR   118      30.704  -0.556  16.560  1.00 10.00      B   
ATOM   1736  CB  THR   118      31.752  -0.004  17.540  1.00 10.00      B   
ATOM   1737  OG1 THR   118      32.689  -1.043  17.859  1.00 10.00      B   
ATOM   1738  HG1 THR   118      33.517  -0.879  17.388  1.00 10.00      B   
ATOM   1739  CG2 THR   118      31.085   0.484  18.813  1.00 10.00      B   
ATOM   1740  C   THR   118      30.631   0.356  15.340  1.00 10.00      B   
ATOM   1741  O   THR   118      29.720   1.175  15.216  1.00 10.00      B   
ATOM   1742  N   THR   119      31.591   0.187  14.436  1.00 10.00      B   
ATOM   1743  HN  THR   119      32.294  -0.479  14.603  1.00 10.00      B   
ATOM   1744  CA  THR   119      31.654   0.966  13.209  1.00 10.00      B   
ATOM   1745  CB  THR   119      32.964   0.665  12.463  1.00 10.00      B   
ATOM   1746  OG1 THR   119      33.942   0.219  13.411  1.00 10.00      B   
ATOM   1747  HG1 THR   119      34.718  -0.119  12.938  1.00 10.00      B   
ATOM   1748  CG2 THR   119      33.479   1.912  11.761  1.00 10.00      B   
ATOM   1749  C   THR   119      30.473   0.622  12.306  1.00 10.00      B   
ATOM   1750  O   THR   119      29.891   1.499  11.663  1.00 10.00      B   
ATOM   1751  N   ARG   120      30.114  -0.663  12.284  1.00 10.00      B   
ATOM   1752  HN  ARG   120      30.624  -1.306  12.824  1.00 10.00      B   
ATOM   1753  CA  ARG   120      28.994  -1.142  11.478  1.00 10.00      B   
ATOM   1754  CB  ARG   120      28.753  -2.639  11.717  1.00 10.00      B   
ATOM   1755  CG  ARG   120      29.855  -3.569  11.240  1.00 10.00      B   
ATOM   1756  CD  ARG   120      29.553  -5.010  11.636  1.00 10.00      B   
ATOM   1757  NE  ARG   120      30.626  -5.932  11.257  1.00 10.00      B   
ATOM   1758  HE  ARG   120      31.493  -5.532  11.012  1.00 10.00      B   
ATOM   1759  CZ  ARG   120      30.493  -7.259  11.212  1.00 10.00      B   
ATOM   1760  NH1 ARG   120      29.330  -7.824  11.518  1.00 10.00      B   
ATOM   1761 HH11 ARG   120      28.519  -7.232  11.799  1.00 10.00      B   
ATOM   1762 HH12 ARG   120      29.224  -8.861  11.483  1.00 10.00      B   
ATOM   1763  NH2 ARG   120      31.531  -8.015  10.866  1.00 10.00      B   
ATOM   1764 HH21 ARG   120      32.452  -7.573  10.638  1.00 10.00      B   
ATOM   1765 HH22 ARG   120      31.435  -9.055  10.820  1.00 10.00      B   
ATOM   1766  C   ARG   120      27.722  -0.386  11.838  1.00 10.00      B   
ATOM   1767  O   ARG   120      27.017   0.122  10.968  1.00 10.00      B   
ATOM   1768  N   ASN   121      27.458  -0.290  13.135  1.00 10.00      B   
ATOM   1769  HN  ASN   121      28.083  -0.688  13.780  1.00 10.00      B   
ATOM   1770  CA  ASN   121      26.262   0.384  13.630  1.00 10.00      B   
ATOM   1771  CB  ASN   121      25.869  -0.157  15.013  1.00 10.00      B   
ATOM   1772  CG  ASN   121      25.789  -1.672  15.080  1.00 10.00      B   
ATOM   1773  OD1 ASN   121      25.451  -2.338  14.098  1.00 10.00      B   
ATOM   1774  ND2 ASN   121      26.109  -2.226  16.242  1.00 10.00      B   
ATOM   1775 HD21 ASN   121      26.377  -1.636  16.980  1.00 10.00      B   
ATOM   1776 HD22 ASN   121      26.070  -3.203  16.320  1.00 10.00      B   
ATOM   1777  C   ASN   121      26.455   1.896  13.716  1.00 10.00      B   
ATOM   1778  O   ASN   121      25.565   2.614  14.173  1.00 10.00      B   
ATOM   1779  N   ALA   122      27.601   2.386  13.271  1.00 10.00      B   
ATOM   1780  HN  ALA   122      28.274   1.777  12.898  1.00 10.00      B   
ATOM   1781  CA  ALA   122      27.883   3.817  13.334  1.00 10.00      B   
ATOM   1782  CB  ALA   122      29.266   4.059  13.914  1.00 10.00      B   
ATOM   1783  C   ALA   122      27.746   4.512  11.983  1.00 10.00      B   
ATOM   1784  O   ALA   122      27.353   5.678  11.922  1.00 10.00      B   
ATOM   1785  N   TYR   123      28.065   3.807  10.905  1.00 10.00      B   
ATOM   1786  HN  TYR   123      28.357   2.876  11.004  1.00 10.00      B   
ATOM   1787  CA  TYR   123      27.990   4.400   9.574  1.00 10.00      B   
ATOM   1788  CB  TYR   123      29.381   4.483   8.936  1.00 10.00      B   
ATOM   1789  CG  TYR   123      30.389   5.260   9.755  1.00 10.00      B   
ATOM   1790  CD1 TYR   123      31.401   4.605  10.442  1.00 10.00      B   
ATOM   1791  CD2 TYR   123      30.326   6.645   9.846  1.00 10.00      B   
ATOM   1792  CE1 TYR   123      32.321   5.304  11.196  1.00 10.00      B   
ATOM   1793  CE2 TYR   123      31.244   7.352  10.596  1.00 10.00      B   
ATOM   1794  CZ  TYR   123      32.239   6.675  11.270  1.00 10.00      B   
ATOM   1795  OH  TYR   123      33.157   7.371  12.022  1.00 10.00      B   
ATOM   1796  HH  TYR   123      33.996   6.893  12.027  1.00 10.00      B   
ATOM   1797  C   TYR   123      27.018   3.669   8.648  1.00 10.00      B   
ATOM   1798  O   TYR   123      25.875   4.099   8.476  1.00 10.00      B   
ATOM   1799  N   ILE   124      27.476   2.552   8.085  1.00 10.00      B   
ATOM   1800  HN  ILE   124      28.386   2.254   8.308  1.00 10.00      B   
ATOM   1801  CA  ILE   124      26.691   1.751   7.138  1.00 10.00      B   
ATOM   1802  CB  ILE   124      27.441   0.473   6.703  1.00 10.00      B   
ATOM   1803  CG1 ILE   124      27.954  -0.298   7.926  1.00 10.00      B   
ATOM   1804  CG2 ILE   124      28.589   0.832   5.769  1.00 10.00      B   
ATOM   1805  CD1 ILE   124      28.691  -1.579   7.594  1.00 10.00      B   
ATOM   1806  C   ILE   124      25.285   1.397   7.628  1.00 10.00      B   
ATOM   1807  O   ILE   124      24.358   1.271   6.826  1.00 10.00      B   
ATOM   1808  N   GLN   125      25.127   1.249   8.938  1.00 10.00      B   
ATOM   1809  HN  GLN   125      25.907   1.362   9.527  1.00 10.00      B   
ATOM   1810  CA  GLN   125      23.835   0.907   9.530  1.00 10.00      B   
ATOM   1811  CB  GLN   125      23.953   0.842  11.055  1.00 10.00      B   
ATOM   1812  CG  GLN   125      22.640   0.587  11.779  1.00 10.00      B   
ATOM   1813  CD  GLN   125      22.078  -0.795  11.515  1.00 10.00      B   
ATOM   1814  OE1 GLN   125      22.365  -1.741  12.244  1.00 10.00      B   
ATOM   1815  NE2 GLN   125      21.278  -0.923  10.472  1.00 10.00      B   
ATOM   1816 HE21 GLN   125      21.092  -0.125   9.927  1.00 10.00      B   
ATOM   1817 HE22 GLN   125      20.898  -1.807  10.282  1.00 10.00      B   
ATOM   1818  C   GLN   125      22.740   1.901   9.135  1.00 10.00      B   
ATOM   1819  O   GLN   125      21.588   1.517   8.928  1.00 10.00      B   
ATOM   1820  N   LYS   126      23.110   3.169   9.002  1.00 10.00      B   
ATOM   1821  HN  LYS   126      24.057   3.408   9.126  1.00 10.00      B   
ATOM   1822  CA  LYS   126      22.153   4.216   8.658  1.00 10.00      B   
ATOM   1823  CB  LYS   126      22.654   5.582   9.128  1.00 10.00      B   
ATOM   1824  CG  LYS   126      22.637   5.751  10.637  1.00 10.00      B   
ATOM   1825  CD  LYS   126      23.178   7.107  11.056  1.00 10.00      B   
ATOM   1826  CE  LYS   126      22.950   7.355  12.538  1.00 10.00      B   
ATOM   1827  NZ  LYS   126      23.546   8.641  12.988  1.00 10.00      B   
ATOM   1828  HZ1 LYS   126      24.578   8.615  12.874  1.00 10.00      B   
ATOM   1829  HZ2 LYS   126      23.327   8.804  13.989  1.00 10.00      B   
ATOM   1830  HZ3 LYS   126      23.166   9.433  12.428  1.00 10.00      B   
ATOM   1831  C   LYS   126      21.827   4.248   7.167  1.00 10.00      B   
ATOM   1832  O   LYS   126      21.029   5.070   6.717  1.00 10.00      B   
ATOM   1833  N   TYR   127      22.439   3.356   6.402  1.00 10.00      B   
ATOM   1834  HN  TYR   127      23.073   2.724   6.812  1.00 10.00      B   
ATOM   1835  CA  TYR   127      22.200   3.297   4.967  1.00 10.00      B   
ATOM   1836  CB  TYR   127      23.481   3.615   4.191  1.00 10.00      B   
ATOM   1837  CG  TYR   127      23.971   5.034   4.376  1.00 10.00      B   
ATOM   1838  CD1 TYR   127      24.893   5.346   5.367  1.00 10.00      B   
ATOM   1839  CD2 TYR   127      23.509   6.061   3.563  1.00 10.00      B   
ATOM   1840  CE1 TYR   127      25.340   6.640   5.545  1.00 10.00      B   
ATOM   1841  CE2 TYR   127      23.952   7.358   3.733  1.00 10.00      B   
ATOM   1842  CZ  TYR   127      24.867   7.642   4.726  1.00 10.00      B   
ATOM   1843  OH  TYR   127      25.312   8.932   4.898  1.00 10.00      B   
ATOM   1844  HH  TYR   127      26.267   8.919   5.104  1.00 10.00      B   
ATOM   1845  C   TYR   127      21.652   1.935   4.560  1.00 10.00      B   
ATOM   1846  O   TYR   127      21.425   1.671   3.379  1.00 10.00      B   
ATOM   1847  N   LEU   128      21.425   1.077   5.548  1.00 10.00      B   
ATOM   1848  HN  LEU   128      21.614   1.350   6.470  1.00 10.00      B   
ATOM   1849  CA  LEU   128      20.906  -0.264   5.295  1.00 10.00      B   
ATOM   1850  CB  LEU   128      21.385  -1.246   6.368  1.00 10.00      B   
ATOM   1851  CG  LEU   128      22.874  -1.599   6.348  1.00 10.00      B   
ATOM   1852  CD1 LEU   128      23.217  -2.530   7.501  1.00 10.00      B   
ATOM   1853  CD2 LEU   128      23.254  -2.232   5.017  1.00 10.00      B   
ATOM   1854  C   LEU   128      19.382  -0.273   5.214  1.00 10.00      B   
ATOM   1855  O   LEU   128      18.775  -1.290   4.871  1.00 10.00      B   
ATOM   1856  N   LYS   129      18.772   0.862   5.527  1.00 10.00      B   
ATOM   1857  HN  LYS   129      19.309   1.637   5.784  1.00 10.00      B   
ATOM   1858  CA  LYS   129      17.322   0.981   5.486  1.00 10.00      B   
ATOM   1859  CB  LYS   129      16.841   2.095   6.420  1.00 10.00      B   
ATOM   1860  CG  LYS   129      17.104   1.815   7.890  1.00 10.00      B   
ATOM   1861  CD  LYS   129      16.495   2.885   8.778  1.00 10.00      B   
ATOM   1862  CE  LYS   129      16.658   2.533  10.247  1.00 10.00      B   
ATOM   1863  NZ  LYS   129      15.941   3.485  11.130  1.00 10.00      B   
ATOM   1864  HZ1 LYS   129      16.386   4.426  11.080  1.00 10.00      B   
ATOM   1865  HZ2 LYS   129      15.970   3.152  12.115  1.00 10.00      B   
ATOM   1866  HZ3 LYS   129      14.946   3.567  10.833  1.00 10.00      B   
ATOM   1867  C   LYS   129      16.845   1.234   4.062  1.00 10.00      B   
ATOM   1868  O   LYS   129      17.420   2.048   3.342  1.00 10.00      B   
ATOM   1869  N   SER   130      15.804   0.521   3.658  1.00 10.00      B   
ATOM   1870  HN  SER   130      15.392  -0.119   4.277  1.00 10.00      B   
ATOM   1871  CA  SER   130      15.251   0.654   2.321  1.00 10.00      B   
ATOM   1872  CB  SER   130      14.209  -0.438   2.098  1.00 10.00      B   
ATOM   1873  OG  SER   130      14.409  -1.515   3.003  1.00 10.00      B   
ATOM   1874  HG  SER   130      15.029  -2.146   2.615  1.00 10.00      B   
ATOM   1875  C   SER   130      14.630   2.037   2.114  1.00 10.00      B   
ATOM   1876  O   SER   130      14.066   2.620   3.042  1.00 10.00      B   
ATOM   1877  N   LEU   131      14.722   2.547   0.890  1.00 10.00      B   
ATOM   1878  HN  LEU   131      15.158   2.021   0.185  1.00 10.00      B   
ATOM   1879  CA  LEU   131      14.188   3.862   0.558  1.00 10.00      B   
ATOM   1880  CB  LEU   131      14.480   4.204  -0.905  1.00 10.00      B   
ATOM   1881  CG  LEU   131      14.077   5.606  -1.368  1.00 10.00      B   
ATOM   1882  CD1 LEU   131      14.877   6.669  -0.629  1.00 10.00      B   
ATOM   1883  CD2 LEU   131      14.255   5.748  -2.873  1.00 10.00      B   
ATOM   1884  C   LEU   131      12.689   3.949   0.830  1.00 10.00      B   
ATOM   1885  O   LEU   131      12.229   4.860   1.514  1.00 10.00      B   
ATOM   1886  N   ALA   132      11.934   2.980   0.322  1.00 10.00      B   
ATOM   1887  HN  ALA   132      12.361   2.257  -0.189  1.00 10.00      B   
ATOM   1888  CA  ALA   132      10.484   2.967   0.505  1.00 10.00      B   
ATOM   1889  CB  ALA   132       9.817   2.070  -0.526  1.00 10.00      B   
ATOM   1890  C   ALA   132      10.084   2.568   1.928  1.00 10.00      B   
ATOM   1891  O   ALA   132       8.898   2.508   2.258  1.00 10.00      B   
ATOM   1892  N   ALA   133      11.075   2.295   2.767  1.00 10.00      B   
ATOM   1893  HN  ALA   133      12.001   2.355   2.448  1.00 10.00      B   
ATOM   1894  CA  ALA   133      10.821   1.913   4.148  1.00 10.00      B   
ATOM   1895  CB  ALA   133      11.641   0.688   4.523  1.00 10.00      B   
ATOM   1896  C   ALA   133      11.122   3.073   5.093  1.00 10.00      B   
ATOM   1897  O   ALA   133      10.595   3.140   6.205  1.00 10.00      B   
ATOM   1898  N   VAL   134      11.970   3.987   4.642  1.00 10.00      B   
ATOM   1899  HN  VAL   134      12.362   3.877   3.749  1.00 10.00      B   
ATOM   1900  CA  VAL   134      12.347   5.143   5.441  1.00 10.00      B   
ATOM   1901  CB  VAL   134      13.883   5.343   5.438  1.00 10.00      B   
ATOM   1902  CG1 VAL   134      14.372   5.916   4.114  1.00 10.00      B   
ATOM   1903  CG2 VAL   134      14.338   6.195   6.615  1.00 10.00      B   
ATOM   1904  C   VAL   134      11.641   6.407   4.938  1.00 10.00      B   
ATOM   1905  O   VAL   134      11.727   7.471   5.560  1.00 10.00      B   
ATOM   1906  N   SER   135      10.947   6.283   3.808  1.00 10.00      B   
ATOM   1907  HN  SER   135      10.919   5.416   3.353  1.00 10.00      B   
ATOM   1908  CA  SER   135      10.236   7.407   3.222  1.00 10.00      B   
ATOM   1909  CB  SER   135       9.987   7.161   1.731  1.00 10.00      B   
ATOM   1910  OG  SER   135       9.413   5.880   1.508  1.00 10.00      B   
ATOM   1911  HG  SER   135       9.247   5.764   0.563  1.00 10.00      B   
ATOM   1912  C   SER   135       8.919   7.676   3.942  1.00 10.00      B   
ATOM   1913  O   SER   135       8.679   8.781   4.423  1.00 10.00      B   
ATOM   1914  N   SER   136       8.062   6.667   4.005  1.00 10.00      B   
ATOM   1915  HN  SER   136       8.308   5.806   3.608  1.00 10.00      B   
ATOM   1916  CA  SER   136       6.769   6.806   4.655  1.00 10.00      B   
ATOM   1917  CB  SER   136       5.734   7.355   3.666  1.00 10.00      B   
ATOM   1918  OG  SER   136       6.282   8.401   2.880  1.00 10.00      B   
ATOM   1919  HG  SER   136       7.059   8.764   3.333  1.00 10.00      B   
ATOM   1920  C   SER   136       6.291   5.472   5.220  1.00 10.00      B   
ATOM   1921  O   SER   136       6.960   4.446   5.062  1.00 10.00      B   
ATOM   1922  N   MET   137       5.129   5.505   5.869  1.00 10.00      B   
ATOM   1923  HN  MET   137       4.663   6.366   5.952  1.00 10.00      B   
ATOM   1924  CA  MET   137       4.517   4.323   6.475  1.00 10.00      B   
ATOM   1925  CB  MET   137       4.216   3.220   5.457  1.00 10.00      B   
ATOM   1926  CG  MET   137       3.120   3.572   4.465  1.00 10.00      B   
ATOM   1927  SD  MET   137       2.384   2.116   3.702  1.00 10.00      B   
ATOM   1928  CE  MET   137       1.782   2.815   2.168  1.00 10.00      B   
ATOM   1929  C   MET   137       5.319   3.787   7.654  1.00 10.00      B   
ATOM   1930  O   MET   137       6.147   2.884   7.509  1.00 10.00      B   
ATOM   1931  N   THR   138       5.078   4.370   8.814  1.00 10.00      B   
ATOM   1932  HN  THR   138       4.424   5.101   8.851  1.00 10.00      B   
ATOM   1933  CA  THR   138       5.745   3.965  10.040  1.00 10.00      B   
ATOM   1934  CB  THR   138       6.240   5.201  10.812  1.00 10.00      B   
ATOM   1935  OG1 THR   138       6.709   6.176   9.870  1.00 10.00      B   
ATOM   1936  HG1 THR   138       6.894   5.740   9.030  1.00 10.00      B   
ATOM   1937  CG2 THR   138       7.371   4.839  11.761  1.00 10.00      B   
ATOM   1938  C   THR   138       4.765   3.168  10.901  1.00 10.00      B   
ATOM   1939  O   THR   138       3.550   3.376  10.819  1.00 10.00      B   
ATOM   1940  N   MET   139       5.288   2.252  11.708  1.00 10.00      B   
ATOM   1941  HN  MET   139       6.265   2.134  11.724  1.00 10.00      B   
ATOM   1942  CA  MET   139       4.457   1.405  12.563  1.00 10.00      B   
ATOM   1943  CB  MET   139       5.314   0.430  13.375  1.00 10.00      B   
ATOM   1944  CG  MET   139       6.015  -0.625  12.534  1.00 10.00      B   
ATOM   1945  SD  MET   139       4.866  -1.611  11.553  1.00 10.00      B   
ATOM   1946  CE  MET   139       4.094  -2.607  12.828  1.00 10.00      B   
ATOM   1947  C   MET   139       3.525   2.197  13.479  1.00 10.00      B   
ATOM   1948  O   MET   139       2.304   2.044  13.403  1.00 10.00      B   
ATOM   1949  N   PHE   140       4.102   3.044  14.327  1.00 10.00      B   
ATOM   1950  HN  PHE   140       5.080   3.123  14.327  1.00 10.00      B   
ATOM   1951  CA  PHE   140       3.331   3.851  15.271  1.00 10.00      B   
ATOM   1952  CB  PHE   140       4.274   4.717  16.114  1.00 10.00      B   
ATOM   1953  CG  PHE   140       3.632   5.350  17.315  1.00 10.00      B   
ATOM   1954  CD1 PHE   140       3.004   4.574  18.274  1.00 10.00      B   
ATOM   1955  CD2 PHE   140       3.663   6.726  17.486  1.00 10.00      B   
ATOM   1956  CE1 PHE   140       2.417   5.155  19.382  1.00 10.00      B   
ATOM   1957  CE2 PHE   140       3.078   7.315  18.590  1.00 10.00      B   
ATOM   1958  CZ  PHE   140       2.454   6.528  19.539  1.00 10.00      B   
ATOM   1959  C   PHE   140       2.300   4.726  14.561  1.00 10.00      B   
ATOM   1960  O   PHE   140       1.168   4.867  15.026  1.00 10.00      B   
ATOM   1961  N   SER   141       2.698   5.295  13.431  1.00 10.00      B   
ATOM   1962  HN  SER   141       3.612   5.138  13.114  1.00 10.00      B   
ATOM   1963  CA  SER   141       1.827   6.160  12.646  1.00 10.00      B   
ATOM   1964  CB  SER   141       2.616   6.729  11.469  1.00 10.00      B   
ATOM   1965  OG  SER   141       3.990   6.830  11.808  1.00 10.00      B   
ATOM   1966  HG  SER   141       4.442   7.392  11.166  1.00 10.00      B   
ATOM   1967  C   SER   141       0.584   5.417  12.153  1.00 10.00      B   
ATOM   1968  O   SER   141      -0.500   5.998  12.052  1.00 10.00      B   
ATOM   1969  N   ARG   142       0.740   4.135  11.840  1.00 10.00      B   
ATOM   1970  HN  ARG   142       1.632   3.725  11.918  1.00 10.00      B   
ATOM   1971  CA  ARG   142      -0.383   3.326  11.378  1.00 10.00      B   
ATOM   1972  CB  ARG   142       0.091   2.052  10.678  1.00 10.00      B   
ATOM   1973  CG  ARG   142       0.445   2.243   9.213  1.00 10.00      B   
ATOM   1974  CD  ARG   142       0.723   0.912   8.532  1.00 10.00      B   
ATOM   1975  NE  ARG   142       1.972   0.307   8.987  1.00 10.00      B   
ATOM   1976  HE  ARG   142       2.061   0.133   9.952  1.00 10.00      B   
ATOM   1977  CZ  ARG   142       2.974  -0.026   8.175  1.00 10.00      B   
ATOM   1978  NH1 ARG   142       2.871   0.184   6.865  1.00 10.00      B   
ATOM   1979 HH11 ARG   142       2.002   0.604   6.464  1.00 10.00      B   
ATOM   1980 HH12 ARG   142       3.662  -0.072   6.230  1.00 10.00      B   
ATOM   1981  NH2 ARG   142       4.079  -0.570   8.670  1.00 10.00      B   
ATOM   1982 HH21 ARG   142       4.868  -0.827   8.033  1.00 10.00      B   
ATOM   1983 HH22 ARG   142       4.168  -0.743   9.697  1.00 10.00      B   
ATOM   1984  C   ARG   142      -1.301   2.982  12.544  1.00 10.00      B   
ATOM   1985  O   ARG   142      -2.522   2.969  12.399  1.00 10.00      B   
ATOM   1986  N   VAL   143      -0.699   2.730  13.706  1.00 10.00      B   
ATOM   1987  HN  VAL   143       0.280   2.769  13.754  1.00 10.00      B   
ATOM   1988  CA  VAL   143      -1.452   2.399  14.911  1.00 10.00      B   
ATOM   1989  CB  VAL   143      -0.512   2.058  16.090  1.00 10.00      B   
ATOM   1990  CG1 VAL   143      -1.310   1.754  17.349  1.00 10.00      B   
ATOM   1991  CG2 VAL   143       0.379   0.878  15.733  1.00 10.00      B   
ATOM   1992  C   VAL   143      -2.361   3.562  15.300  1.00 10.00      B   
ATOM   1993  O   VAL   143      -3.548   3.371  15.578  1.00 10.00      B   
ATOM   1994  N   LEU   144      -1.801   4.769  15.283  1.00 10.00      B   
ATOM   1995  HN  LEU   144      -0.851   4.850  15.047  1.00 10.00      B   
ATOM   1996  CA  LEU   144      -2.557   5.970  15.620  1.00 10.00      B   
ATOM   1997  CB  LEU   144      -1.650   7.200  15.639  1.00 10.00      B   
ATOM   1998  CG  LEU   144      -0.713   7.339  16.839  1.00 10.00      B   
ATOM   1999  CD1 LEU   144       0.163   8.573  16.686  1.00 10.00      B   
ATOM   2000  CD2 LEU   144      -1.503   7.403  18.137  1.00 10.00      B   
ATOM   2001  C   LEU   144      -3.704   6.187  14.641  1.00 10.00      B   
ATOM   2002  O   LEU   144      -4.779   6.651  15.022  1.00 10.00      B   
ATOM   2003  N   GLY   145      -3.473   5.835  13.379  1.00 10.00      B   
ATOM   2004  HN  GLY   145      -2.598   5.466  13.137  1.00 10.00      B   
ATOM   2005  CA  GLY   145      -4.497   5.987  12.366  1.00 10.00      B   
ATOM   2006  C   GLY   145      -5.693   5.101  12.640  1.00 10.00      B   
ATOM   2007  O   GLY   145      -6.837   5.545  12.545  1.00 10.00      B   
ATOM   2008  N   PHE   146      -5.421   3.850  12.996  1.00 10.00      B   
ATOM   2009  HN  PHE   146      -4.484   3.561  13.056  1.00 10.00      B   
ATOM   2010  CA  PHE   146      -6.481   2.896  13.298  1.00 10.00      B   
ATOM   2011  CB  PHE   146      -5.928   1.476  13.409  1.00 10.00      B   
ATOM   2012  CG  PHE   146      -5.767   0.794  12.084  1.00 10.00      B   
ATOM   2013  CD1 PHE   146      -4.513   0.606  11.534  1.00 10.00      B   
ATOM   2014  CD2 PHE   146      -6.875   0.341  11.388  1.00 10.00      B   
ATOM   2015  CE1 PHE   146      -4.363  -0.021  10.314  1.00 10.00      B   
ATOM   2016  CE2 PHE   146      -6.733  -0.287  10.169  1.00 10.00      B   
ATOM   2017  CZ  PHE   146      -5.475  -0.468   9.631  1.00 10.00      B   
ATOM   2018  C   PHE   146      -7.208   3.282  14.581  1.00 10.00      B   
ATOM   2019  O   PHE   146      -8.432   3.157  14.676  1.00 10.00      B   
ATOM   2020  N   ALA   147      -6.448   3.754  15.560  1.00 10.00      B   
ATOM   2021  HN  ALA   147      -5.475   3.822  15.421  1.00 10.00      B   
ATOM   2022  CA  ALA   147      -7.015   4.173  16.837  1.00 10.00      B   
ATOM   2023  CB  ALA   147      -5.912   4.523  17.821  1.00 10.00      B   
ATOM   2024  C   ALA   147      -7.950   5.359  16.638  1.00 10.00      B   
ATOM   2025  O   ALA   147      -9.000   5.450  17.274  1.00 10.00      B   
ATOM   2026  N   ARG   148      -7.559   6.255  15.741  1.00 10.00      B   
ATOM   2027  HN  ARG   148      -6.702   6.122  15.283  1.00 10.00      B   
ATOM   2028  CA  ARG   148      -8.346   7.438  15.425  1.00 10.00      B   
ATOM   2029  CB  ARG   148      -7.633   8.261  14.342  1.00 10.00      B   
ATOM   2030  CG  ARG   148      -8.512   9.274  13.628  1.00 10.00      B   
ATOM   2031  CD  ARG   148      -8.811   8.837  12.202  1.00 10.00      B   
ATOM   2032  NE  ARG   148      -7.681   9.068  11.306  1.00 10.00      B   
ATOM   2033  HE  ARG   148      -6.910   9.560  11.669  1.00 10.00      B   
ATOM   2034  CZ  ARG   148      -7.634   8.642  10.041  1.00 10.00      B   
ATOM   2035  NH1 ARG   148      -8.644   7.952   9.529  1.00 10.00      B   
ATOM   2036 HH11 ARG   148      -9.480   7.722  10.121  1.00 10.00      B   
ATOM   2037 HH12 ARG   148      -8.609   7.628   8.537  1.00 10.00      B   
ATOM   2038  NH2 ARG   148      -6.572   8.899   9.288  1.00 10.00      B   
ATOM   2039 HH21 ARG   148      -5.763   9.430   9.685  1.00 10.00      B   
ATOM   2040 HH22 ARG   148      -6.538   8.573   8.297  1.00 10.00      B   
ATOM   2041  C   ARG   148      -9.757   7.058  14.974  1.00 10.00      B   
ATOM   2042  O   ARG   148     -10.749   7.590  15.483  1.00 10.00      B   
ATOM   2043  N   ASP   149      -9.840   6.128  14.030  1.00 10.00      B   
ATOM   2044  HN  ASP   149      -9.013   5.736  13.668  1.00 10.00      B   
ATOM   2045  CA  ASP   149     -11.130   5.680  13.510  1.00 10.00      B   
ATOM   2046  CB  ASP   149     -10.958   4.754  12.305  1.00 10.00      B   
ATOM   2047  CG  ASP   149     -10.292   5.426  11.126  1.00 10.00      B   
ATOM   2048  OD1 ASP   149     -10.628   6.593  10.822  1.00 10.00      B   
ATOM   2049  OD2 ASP   149      -9.424   4.787  10.500  1.00 10.00      B   
ATOM   2050  C   ASP   149     -11.931   4.968  14.590  1.00 10.00      B   
ATOM   2051  O   ASP   149     -13.149   5.127  14.679  1.00 10.00      B   
ATOM   2052  N   ALA   150     -11.232   4.191  15.414  1.00 10.00      B   
ATOM   2053  HN  ALA   150     -10.261   4.116  15.290  1.00 10.00      B   
ATOM   2054  CA  ALA   150     -11.865   3.451  16.496  1.00 10.00      B   
ATOM   2055  CB  ALA   150     -10.827   2.638  17.258  1.00 10.00      B   
ATOM   2056  C   ALA   150     -12.598   4.401  17.436  1.00 10.00      B   
ATOM   2057  O   ALA   150     -13.751   4.166  17.794  1.00 10.00      B   
ATOM   2058  N   ILE   151     -11.925   5.484  17.814  1.00 10.00      B   
ATOM   2059  HN  ILE   151     -11.006   5.615  17.485  1.00 10.00      B   
ATOM   2060  CA  ILE   151     -12.508   6.478  18.709  1.00 10.00      B   
ATOM   2061  CB  ILE   151     -11.499   7.604  19.043  1.00 10.00      B   
ATOM   2062  CG1 ILE   151     -10.282   7.036  19.782  1.00 10.00      B   
ATOM   2063  CG2 ILE   151     -12.152   8.709  19.864  1.00 10.00      B   
ATOM   2064  CD1 ILE   151     -10.624   6.313  21.070  1.00 10.00      B   
ATOM   2065  C   ILE   151     -13.771   7.082  18.100  1.00 10.00      B   
ATOM   2066  O   ILE   151     -14.804   7.188  18.766  1.00 10.00      B   
ATOM   2067  N   VAL   152     -13.691   7.448  16.824  1.00 10.00      B   
ATOM   2068  HN  VAL   152     -12.848   7.309  16.339  1.00 10.00      B   
ATOM   2069  CA  VAL   152     -14.824   8.042  16.122  1.00 10.00      B   
ATOM   2070  CB  VAL   152     -14.435   8.497  14.696  1.00 10.00      B   
ATOM   2071  CG1 VAL   152     -15.627   9.119  13.981  1.00 10.00      B   
ATOM   2072  CG2 VAL   152     -13.275   9.479  14.743  1.00 10.00      B   
ATOM   2073  C   VAL   152     -15.999   7.068  16.045  1.00 10.00      B   
ATOM   2074  O   VAL   152     -17.142   7.438  16.318  1.00 10.00      B   
ATOM   2075  N   ALA   153     -15.703   5.821  15.698  1.00 10.00      B   
ATOM   2076  HN  ALA   153     -14.766   5.588  15.517  1.00 10.00      B   
ATOM   2077  CA  ALA   153     -16.723   4.788  15.573  1.00 10.00      B   
ATOM   2078  CB  ALA   153     -16.118   3.513  15.004  1.00 10.00      B   
ATOM   2079  C   ALA   153     -17.415   4.503  16.903  1.00 10.00      B   
ATOM   2080  O   ALA   153     -18.631   4.313  16.952  1.00 10.00      B   
ATOM   2081  N   ARG   154     -16.642   4.479  17.979  1.00 10.00      B   
ATOM   2082  HN  ARG   154     -15.678   4.642  17.880  1.00 10.00      B   
ATOM   2083  CA  ARG   154     -17.188   4.204  19.303  1.00 10.00      B   
ATOM   2084  CB  ARG   154     -16.072   3.949  20.314  1.00 10.00      B   
ATOM   2085  CG  ARG   154     -15.214   2.737  20.001  1.00 10.00      B   
ATOM   2086  CD  ARG   154     -14.722   2.056  21.266  1.00 10.00      B   
ATOM   2087  NE  ARG   154     -14.146   2.998  22.230  1.00 10.00      B   
ATOM   2088  HE  ARG   154     -14.286   3.960  22.066  1.00 10.00      B   
ATOM   2089  CZ  ARG   154     -13.466   2.622  23.314  1.00 10.00      B   
ATOM   2090  NH1 ARG   154     -13.281   1.335  23.564  1.00 10.00      B   
ATOM   2091 HH11 ARG   154     -13.666   0.615  22.921  1.00 10.00      B   
ATOM   2092 HH12 ARG   154     -12.751   1.036  24.412  1.00 10.00      B   
ATOM   2093  NH2 ARG   154     -12.968   3.534  24.139  1.00 10.00      B   
ATOM   2094 HH21 ARG   154     -13.102   4.552  23.948  1.00 10.00      B   
ATOM   2095 HH22 ARG   154     -12.435   3.237  24.990  1.00 10.00      B   
ATOM   2096  C   ARG   154     -18.085   5.330  19.800  1.00 10.00      B   
ATOM   2097  O   ARG   154     -19.082   5.082  20.475  1.00 10.00      B   
ATOM   2098  N   ILE   155     -17.726   6.564  19.474  1.00 10.00      B   
ATOM   2099  HN  ILE   155     -16.921   6.701  18.930  1.00 10.00      B   
ATOM   2100  CA  ILE   155     -18.497   7.718  19.910  1.00 10.00      B   
ATOM   2101  CB  ILE   155     -17.643   9.002  19.942  1.00 10.00      B   
ATOM   2102  CG1 ILE   155     -16.506   8.833  20.954  1.00 10.00      B   
ATOM   2103  CG2 ILE   155     -18.497  10.211  20.305  1.00 10.00      B   
ATOM   2104  CD1 ILE   155     -15.477   9.940  20.924  1.00 10.00      B   
ATOM   2105  C   ILE   155     -19.749   7.930  19.065  1.00 10.00      B   
ATOM   2106  O   ILE   155     -20.862   7.958  19.594  1.00 10.00      B   
ATOM   2107  N   PHE   156     -19.576   8.066  17.758  1.00 10.00      B   
ATOM   2108  HN  PHE   156     -18.671   8.003  17.377  1.00 10.00      B   
ATOM   2109  CA  PHE   156     -20.707   8.292  16.871  1.00 10.00      B   
ATOM   2110  CB  PHE   156     -21.104   9.774  16.894  1.00 10.00      B   
ATOM   2111  CG  PHE   156     -22.572  10.019  17.113  1.00 10.00      B   
ATOM   2112  CD1 PHE   156     -23.047  10.397  18.359  1.00 10.00      B   
ATOM   2113  CD2 PHE   156     -23.476   9.878  16.071  1.00 10.00      B   
ATOM   2114  CE1 PHE   156     -24.396  10.630  18.562  1.00 10.00      B   
ATOM   2115  CE2 PHE   156     -24.825  10.108  16.266  1.00 10.00      B   
ATOM   2116  CZ  PHE   156     -25.286  10.485  17.513  1.00 10.00      B   
ATOM   2117  C   PHE   156     -20.379   7.857  15.449  1.00 10.00      B   
ATOM   2118  O   PHE   156     -20.446   8.654  14.513  1.00 10.00      B   
ATOM   2119  N   GLY   157     -20.026   6.593  15.289  1.00 10.00      B   
ATOM   2120  HN  GLY   157     -19.997   5.997  16.067  1.00 10.00      B   
ATOM   2121  CA  GLY   157     -19.693   6.084  13.975  1.00 10.00      B   
ATOM   2122  C   GLY   157     -20.820   5.273  13.371  1.00 10.00      B   
ATOM   2123  O   GLY   157     -21.757   4.892  14.073  1.00 10.00      B   
ATOM   2124  N   ALA   158     -20.722   5.014  12.067  1.00 10.00      B   
ATOM   2125  HN  ALA   158     -19.941   5.352  11.576  1.00 10.00      B   
ATOM   2126  CA  ALA   158     -21.727   4.238  11.342  1.00 10.00      B   
ATOM   2127  CB  ALA   158     -21.734   2.786  11.809  1.00 10.00      B   
ATOM   2128  C   ALA   158     -23.118   4.862  11.452  1.00 10.00      B   
ATOM   2129  O   ALA   158     -24.121   4.155  11.557  1.00 10.00      B   
ATOM   2130  N   GLY   159     -23.173   6.186  11.406  1.00 10.00      B   
ATOM   2131  HN  GLY   159     -22.343   6.700  11.286  1.00 10.00      B   
ATOM   2132  CA  GLY   159     -24.440   6.881  11.508  1.00 10.00      B   
ATOM   2133  C   GLY   159     -24.681   7.803  10.332  1.00 10.00      B   
ATOM   2134  O   GLY   159     -23.976   7.734   9.324  1.00 10.00      B   
ATOM   2135  N   MET   160     -25.668   8.673  10.468  1.00 10.00      B   
ATOM   2136  HN  MET   160     -26.179   8.686  11.306  1.00 10.00      B   
ATOM   2137  CA  MET   160     -26.015   9.613   9.412  1.00 10.00      B   
ATOM   2138  CB  MET   160     -27.404  10.203   9.670  1.00 10.00      B   
ATOM   2139  CG  MET   160     -27.984  10.982   8.500  1.00 10.00      B   
ATOM   2140  SD  MET   160     -29.540  11.801   8.904  1.00 10.00      B   
ATOM   2141  CE  MET   160     -30.544  10.404   9.409  1.00 10.00      B   
ATOM   2142  C   MET   160     -24.982  10.732   9.317  1.00 10.00      B   
ATOM   2143  O   MET   160     -24.664  11.203   8.224  1.00 10.00      B   
ATOM   2144  N   ALA   161     -24.446  11.132  10.464  1.00 10.00      B   
ATOM   2145  HN  ALA   161     -24.712  10.690  11.299  1.00 10.00      B   
ATOM   2146  CA  ALA   161     -23.461  12.204  10.514  1.00 10.00      B   
ATOM   2147  CB  ALA   161     -23.249  12.675  11.946  1.00 10.00      B   
ATOM   2148  C   ALA   161     -22.141  11.783   9.874  1.00 10.00      B   
ATOM   2149  O   ALA   161     -21.538  12.549   9.121  1.00 10.00      B   
ATOM   2150  N   THR   162     -21.700  10.560  10.161  1.00 10.00      B   
ATOM   2151  HN  THR   162     -22.222   9.986  10.760  1.00 10.00      B   
ATOM   2152  CA  THR   162     -20.453  10.059   9.604  1.00 10.00      B   
ATOM   2153  CB  THR   162     -20.053   8.698  10.200  1.00 10.00      B   
ATOM   2154  OG1 THR   162     -21.221   7.890  10.388  1.00 10.00      B   
ATOM   2155  HG1 THR   162     -21.425   7.432   9.556  1.00 10.00      B   
ATOM   2156  CG2 THR   162     -19.340   8.885  11.527  1.00 10.00      B   
ATOM   2157  C   THR   162     -20.546   9.942   8.090  1.00 10.00      B   
ATOM   2158  O   THR   162     -19.587  10.238   7.382  1.00 10.00      B   
ATOM   2159  N   ASP   163     -21.715   9.528   7.603  1.00 10.00      B   
ATOM   2160  HN  ASP   163     -22.442   9.316   8.225  1.00 10.00      B   
ATOM   2161  CA  ASP   163     -21.941   9.378   6.169  1.00 10.00      B   
ATOM   2162  CB  ASP   163     -23.363   8.884   5.897  1.00 10.00      B   
ATOM   2163  CG  ASP   163     -23.404   7.443   5.434  1.00 10.00      B   
ATOM   2164  OD1 ASP   163     -22.571   6.641   5.899  1.00 10.00      B   
ATOM   2165  OD2 ASP   163     -24.285   7.097   4.617  1.00 10.00      B   
ATOM   2166  C   ASP   163     -21.703  10.701   5.458  1.00 10.00      B   
ATOM   2167  O   ASP   163     -21.022  10.760   4.435  1.00 10.00      B   
ATOM   2168  N   ALA   164     -22.251  11.764   6.028  1.00 10.00      B   
ATOM   2169  HN  ALA   164     -22.773  11.647   6.851  1.00 10.00      B   
ATOM   2170  CA  ALA   164     -22.098  13.097   5.467  1.00 10.00      B   
ATOM   2171  CB  ALA   164     -23.018  14.072   6.183  1.00 10.00      B   
ATOM   2172  C   ALA   164     -20.646  13.556   5.577  1.00 10.00      B   
ATOM   2173  O   ALA   164     -20.072  14.079   4.619  1.00 10.00      B   
ATOM   2174  N   PHE   165     -20.053  13.334   6.744  1.00 10.00      B   
ATOM   2175  HN  PHE   165     -20.561  12.892   7.460  1.00 10.00      B   
ATOM   2176  CA  PHE   165     -18.672  13.727   6.993  1.00 10.00      B   
ATOM   2177  CB  PHE   165     -18.284  13.463   8.454  1.00 10.00      B   
ATOM   2178  CG  PHE   165     -16.838  13.744   8.763  1.00 10.00      B   
ATOM   2179  CD1 PHE   165     -16.333  15.033   8.684  1.00 10.00      B   
ATOM   2180  CD2 PHE   165     -15.984  12.717   9.127  1.00 10.00      B   
ATOM   2181  CE1 PHE   165     -15.004  15.291   8.962  1.00 10.00      B   
ATOM   2182  CE2 PHE   165     -14.654  12.967   9.407  1.00 10.00      B   
ATOM   2183  CZ  PHE   165     -14.163  14.256   9.324  1.00 10.00      B   
ATOM   2184  C   PHE   165     -17.702  13.023   6.047  1.00 10.00      B   
ATOM   2185  O   PHE   165     -16.823  13.657   5.470  1.00 10.00      B   
ATOM   2186  N   PHE   166     -17.869  11.715   5.883  1.00 10.00      B   
ATOM   2187  HN  PHE   166     -18.604  11.260   6.359  1.00 10.00      B   
ATOM   2188  CA  PHE   166     -16.990  10.934   5.016  1.00 10.00      B   
ATOM   2189  CB  PHE   166     -17.283   9.434   5.127  1.00 10.00      B   
ATOM   2190  CG  PHE   166     -16.853   8.831   6.438  1.00 10.00      B   
ATOM   2191  CD1 PHE   166     -15.729   9.303   7.097  1.00 10.00      B   
ATOM   2192  CD2 PHE   166     -17.573   7.795   7.012  1.00 10.00      B   
ATOM   2193  CE1 PHE   166     -15.331   8.756   8.301  1.00 10.00      B   
ATOM   2194  CE2 PHE   166     -17.180   7.242   8.218  1.00 10.00      B   
ATOM   2195  CZ  PHE   166     -16.057   7.724   8.863  1.00 10.00      B   
ATOM   2196  C   PHE   166     -17.051  11.402   3.566  1.00 10.00      B   
ATOM   2197  O   PHE   166     -16.023  11.505   2.895  1.00 10.00      B   
ATOM   2198  N   VAL   167     -18.254  11.699   3.089  1.00 10.00      B   
ATOM   2199  HN  VAL   167     -19.040  11.599   3.671  1.00 10.00      B   
ATOM   2200  CA  VAL   167     -18.435  12.174   1.720  1.00 10.00      B   
ATOM   2201  CB  VAL   167     -19.931  12.254   1.332  1.00 10.00      B   
ATOM   2202  CG1 VAL   167     -20.116  12.959  -0.006  1.00 10.00      B   
ATOM   2203  CG2 VAL   167     -20.538  10.862   1.280  1.00 10.00      B   
ATOM   2204  C   VAL   167     -17.780  13.541   1.550  1.00 10.00      B   
ATOM   2205  O   VAL   167     -17.115  13.807   0.545  1.00 10.00      B   
ATOM   2206  N   ALA   168     -17.949  14.391   2.559  1.00 10.00      B   
ATOM   2207  HN  ALA   168     -18.478  14.109   3.338  1.00 10.00      B   
ATOM   2208  CA  ALA   168     -17.381  15.730   2.542  1.00 10.00      B   
ATOM   2209  CB  ALA   168     -17.982  16.572   3.659  1.00 10.00      B   
ATOM   2210  C   ALA   168     -15.861  15.687   2.673  1.00 10.00      B   
ATOM   2211  O   ALA   168     -15.165  16.544   2.143  1.00 10.00      B   
ATOM   2212  N   PHE   169     -15.356  14.684   3.379  1.00 10.00      B   
ATOM   2213  HN  PHE   169     -15.968  14.036   3.794  1.00 10.00      B   
ATOM   2214  CA  PHE   169     -13.919  14.535   3.584  1.00 10.00      B   
ATOM   2215  CB  PHE   169     -13.638  13.697   4.834  1.00 10.00      B   
ATOM   2216  CG  PHE   169     -12.176  13.534   5.138  1.00 10.00      B   
ATOM   2217  CD1 PHE   169     -11.407  14.624   5.507  1.00 10.00      B   
ATOM   2218  CD2 PHE   169     -11.571  12.291   5.054  1.00 10.00      B   
ATOM   2219  CE1 PHE   169     -10.061  14.479   5.787  1.00 10.00      B   
ATOM   2220  CE2 PHE   169     -10.226  12.139   5.333  1.00 10.00      B   
ATOM   2221  CZ  PHE   169      -9.469  13.235   5.699  1.00 10.00      B   
ATOM   2222  C   PHE   169     -13.225  13.928   2.367  1.00 10.00      B   
ATOM   2223  O   PHE   169     -12.105  14.308   2.028  1.00 10.00      B   
ATOM   2224  N   LYS   170     -13.889  12.986   1.708  1.00 10.00      B   
ATOM   2225  HN  LYS   170     -14.777  12.712   2.027  1.00 10.00      B   
ATOM   2226  CA  LYS   170     -13.318  12.341   0.531  1.00 10.00      B   
ATOM   2227  CB  LYS   170     -14.050  11.036   0.196  1.00 10.00      B   
ATOM   2228  CG  LYS   170     -13.453   9.800   0.855  1.00 10.00      B   
ATOM   2229  CD  LYS   170     -13.543   8.584  -0.056  1.00 10.00      B   
ATOM   2230  CE  LYS   170     -12.862   7.372   0.565  1.00 10.00      B   
ATOM   2231  NZ  LYS   170     -12.676   6.270  -0.416  1.00 10.00      B   
ATOM   2232  HZ1 LYS   170     -13.566   6.086  -0.921  1.00 10.00      B   
ATOM   2233  HZ2 LYS   170     -12.381   5.393   0.075  1.00 10.00      B   
ATOM   2234  HZ3 LYS   170     -11.944   6.526  -1.108  1.00 10.00      B   
ATOM   2235  C   LYS   170     -13.298  13.278  -0.675  1.00 10.00      B   
ATOM   2236  O   LYS   170     -12.602  13.022  -1.660  1.00 10.00      B   
ATOM   2237  N   LEU   171     -14.046  14.373  -0.586  1.00 10.00      B   
ATOM   2238  HN  LEU   171     -14.566  14.529   0.230  1.00 10.00      B   
ATOM   2239  CA  LEU   171     -14.116  15.346  -1.672  1.00 10.00      B   
ATOM   2240  CB  LEU   171     -15.288  16.317  -1.488  1.00 10.00      B   
ATOM   2241  CG  LEU   171     -15.639  17.191  -2.694  1.00 10.00      B   
ATOM   2242  CD1 LEU   171     -16.042  16.335  -3.886  1.00 10.00      B   
ATOM   2243  CD2 LEU   171     -16.748  18.167  -2.337  1.00 10.00      B   
ATOM   2244  C   LEU   171     -12.784  16.083  -1.894  1.00 10.00      B   
ATOM   2245  O   LEU   171     -12.214  16.000  -2.984  1.00 10.00      B   
ATOM   2246  N   PRO   172     -12.250  16.806  -0.880  1.00 10.00      B   
ATOM   2247  CA  PRO   172     -10.978  17.523  -1.022  1.00 10.00      B   
ATOM   2248  CB  PRO   172     -10.786  18.215   0.332  1.00 10.00      B   
ATOM   2249  CG  PRO   172     -11.662  17.466   1.272  1.00 10.00      B   
ATOM   2250  CD  PRO   172     -12.830  17.000   0.459  1.00 10.00      B   
ATOM   2251  C   PRO   172      -9.823  16.566  -1.297  1.00 10.00      B   
ATOM   2252  O   PRO   172      -8.820  16.946  -1.898  1.00 10.00      B   
ATOM   2253  N   ASN   173      -9.978  15.319  -0.860  1.00 10.00      B   
ATOM   2254  HN  ASN   173     -10.798  15.082  -0.374  1.00 10.00      B   
ATOM   2255  CA  ASN   173      -8.955  14.300  -1.073  1.00 10.00      B   
ATOM   2256  CB  ASN   173      -9.343  12.980  -0.400  1.00 10.00      B   
ATOM   2257  CG  ASN   173      -9.032  12.957   1.085  1.00 10.00      B   
ATOM   2258  OD1 ASN   173      -8.129  13.652   1.555  1.00 10.00      B   
ATOM   2259  ND2 ASN   173      -9.760  12.142   1.828  1.00 10.00      B   
ATOM   2260 HD21 ASN   173     -10.448  11.603   1.386  1.00 10.00      B   
ATOM   2261 HD22 ASN   173      -9.589  12.117   2.792  1.00 10.00      B   
ATOM   2262  C   ASN   173      -8.727  14.080  -2.562  1.00 10.00      B   
ATOM   2263  O   ASN   173      -7.600  13.857  -3.001  1.00 10.00      B   
ATOM   2264  N   LEU   174      -9.806  14.168  -3.333  1.00 10.00      B   
ATOM   2265  HN  LEU   174     -10.675  14.361  -2.919  1.00 10.00      B   
ATOM   2266  CA  LEU   174      -9.736  13.991  -4.775  1.00 10.00      B   
ATOM   2267  CB  LEU   174     -11.145  14.008  -5.364  1.00 10.00      B   
ATOM   2268  CG  LEU   174     -12.059  12.856  -4.950  1.00 10.00      B   
ATOM   2269  CD1 LEU   174     -13.505  13.152  -5.323  1.00 10.00      B   
ATOM   2270  CD2 LEU   174     -11.594  11.560  -5.593  1.00 10.00      B   
ATOM   2271  C   LEU   174      -8.913  15.107  -5.402  1.00 10.00      B   
ATOM   2272  O   LEU   174      -8.034  14.862  -6.230  1.00 10.00      B   
ATOM   2273  N   LEU   175      -9.197  16.333  -4.975  1.00 10.00      B   
ATOM   2274  HN  LEU   175      -9.893  16.446  -4.294  1.00 10.00      B   
ATOM   2275  CA  LEU   175      -8.505  17.514  -5.479  1.00 10.00      B   
ATOM   2276  CB  LEU   175      -9.172  18.785  -4.942  1.00 10.00      B   
ATOM   2277  CG  LEU   175     -10.693  18.885  -5.103  1.00 10.00      B   
ATOM   2278  CD1 LEU   175     -11.237  20.079  -4.333  1.00 10.00      B   
ATOM   2279  CD2 LEU   175     -11.082  18.972  -6.573  1.00 10.00      B   
ATOM   2280  C   LEU   175      -7.035  17.489  -5.079  1.00 10.00      B   
ATOM   2281  O   LEU   175      -6.160  17.884  -5.852  1.00 10.00      B   
ATOM   2282  N   ARG   176      -6.777  17.006  -3.869  1.00 10.00      B   
ATOM   2283  HN  ARG   176      -7.530  16.714  -3.308  1.00 10.00      B   
ATOM   2284  CA  ARG   176      -5.423  16.907  -3.336  1.00 10.00      B   
ATOM   2285  CB  ARG   176      -5.462  16.342  -1.909  1.00 10.00      B   
ATOM   2286  CG  ARG   176      -4.106  15.942  -1.337  1.00 10.00      B   
ATOM   2287  CD  ARG   176      -3.962  14.428  -1.244  1.00 10.00      B   
ATOM   2288  NE  ARG   176      -4.955  13.832  -0.351  1.00 10.00      B   
ATOM   2289  HE  ARG   176      -5.486  14.440   0.203  1.00 10.00      B   
ATOM   2290  CZ  ARG   176      -5.170  12.520  -0.246  1.00 10.00      B   
ATOM   2291  NH1 ARG   176      -4.469  11.664  -0.974  1.00 10.00      B   
ATOM   2292 HH11 ARG   176      -4.641  10.638  -0.891  1.00 10.00      B   
ATOM   2293 HH12 ARG   176      -3.731  12.012  -1.640  1.00 10.00      B   
ATOM   2294  NH2 ARG   176      -6.086  12.063   0.590  1.00 10.00      B   
ATOM   2295 HH21 ARG   176      -6.257  11.035   0.673  1.00 10.00      B   
ATOM   2296 HH22 ARG   176      -6.649  12.726   1.172  1.00 10.00      B   
ATOM   2297  C   ARG   176      -4.541  16.037  -4.227  1.00 10.00      B   
ATOM   2298  O   ARG   176      -3.358  16.324  -4.418  1.00 10.00      B   
ATOM   2299  N   ARG   177      -5.122  14.986  -4.786  1.00 10.00      B   
ATOM   2300  HN  ARG   177      -6.075  14.816  -4.620  1.00 10.00      B   
ATOM   2301  CA  ARG   177      -4.375  14.079  -5.645  1.00 10.00      B   
ATOM   2302  CB  ARG   177      -5.121  12.757  -5.820  1.00 10.00      B   
ATOM   2303  CG  ARG   177      -5.332  11.999  -4.520  1.00 10.00      B   
ATOM   2304  CD  ARG   177      -4.919  10.544  -4.656  1.00 10.00      B   
ATOM   2305  NE  ARG   177      -5.785   9.817  -5.580  1.00 10.00      B   
ATOM   2306  HE  ARG   177      -6.691  10.177  -5.718  1.00 10.00      B   
ATOM   2307  CZ  ARG   177      -5.417   8.718  -6.244  1.00 10.00      B   
ATOM   2308  NH1 ARG   177      -4.199   8.216  -6.090  1.00 10.00      B   
ATOM   2309 HH11 ARG   177      -3.913   7.356  -6.614  1.00 10.00      B   
ATOM   2310 HH12 ARG   177      -3.520   8.680  -5.448  1.00 10.00      B   
ATOM   2311  NH2 ARG   177      -6.275   8.117  -7.061  1.00 10.00      B   
ATOM   2312 HH21 ARG   177      -7.235   8.503  -7.187  1.00 10.00      B   
ATOM   2313 HH22 ARG   177      -5.992   7.256  -7.582  1.00 10.00      B   
ATOM   2314  C   ARG   177      -4.055  14.703  -7.001  1.00 10.00      B   
ATOM   2315  O   ARG   177      -3.146  14.254  -7.695  1.00 10.00      B   
ATOM   2316  N   ILE   178      -4.788  15.745  -7.368  1.00 10.00      B   
ATOM   2317  HN  ILE   178      -5.486  16.078  -6.766  1.00 10.00      B   
ATOM   2318  CA  ILE   178      -4.574  16.408  -8.649  1.00 10.00      B   
ATOM   2319  CB  ILE   178      -5.910  16.822  -9.299  1.00 10.00      B   
ATOM   2320  CG1 ILE   178      -6.773  15.585  -9.570  1.00 10.00      B   
ATOM   2321  CG2 ILE   178      -5.667  17.607 -10.584  1.00 10.00      B   
ATOM   2322  CD1 ILE   178      -8.052  15.880 -10.322  1.00 10.00      B   
ATOM   2323  C   ILE   178      -3.677  17.636  -8.510  1.00 10.00      B   
ATOM   2324  O   ILE   178      -2.724  17.809  -9.271  1.00 10.00      B   
ATOM   2325  N   PHE   179      -3.977  18.474  -7.525  1.00 10.00      B   
ATOM   2326  HN  PHE   179      -4.735  18.266  -6.931  1.00 10.00      B   
ATOM   2327  CA  PHE   179      -3.219  19.703  -7.305  1.00 10.00      B   
ATOM   2328  CB  PHE   179      -4.035  20.703  -6.481  1.00 10.00      B   
ATOM   2329  CG  PHE   179      -5.287  21.181  -7.161  1.00 10.00      B   
ATOM   2330  CD1 PHE   179      -6.509  21.118  -6.510  1.00 10.00      B   
ATOM   2331  CD2 PHE   179      -5.244  21.695  -8.447  1.00 10.00      B   
ATOM   2332  CE1 PHE   179      -7.663  21.558  -7.129  1.00 10.00      B   
ATOM   2333  CE2 PHE   179      -6.395  22.136  -9.072  1.00 10.00      B   
ATOM   2334  CZ  PHE   179      -7.607  22.067  -8.412  1.00 10.00      B   
ATOM   2335  C   PHE   179      -1.867  19.463  -6.644  1.00 10.00      B   
ATOM   2336  O   PHE   179      -0.941  20.258  -6.815  1.00 10.00      B   
ATOM   2337  N   ALA   180      -1.741  18.373  -5.899  1.00 10.00      B   
ATOM   2338  HN  ALA   180      -2.500  17.757  -5.811  1.00 10.00      B   
ATOM   2339  CA  ALA   180      -0.490  18.083  -5.212  1.00 10.00      B   
ATOM   2340  CB  ALA   180      -0.699  18.013  -3.705  1.00 10.00      B   
ATOM   2341  C   ALA   180       0.206  16.827  -5.728  1.00 10.00      B   
ATOM   2342  O   ALA   180       1.137  16.916  -6.526  1.00 10.00      B   
ATOM   2343  N   GLU   181      -0.271  15.670  -5.280  1.00 10.00      B   
ATOM   2344  HN  GLU   181      -1.053  15.685  -4.688  1.00 10.00      B   
ATOM   2345  CA  GLU   181       0.317  14.374  -5.631  1.00 10.00      B   
ATOM   2346  CB  GLU   181      -0.550  13.225  -5.112  1.00 10.00      B   
ATOM   2347  CG  GLU   181      -0.677  13.187  -3.599  1.00 10.00      B   
ATOM   2348  CD  GLU   181      -1.323  11.913  -3.098  1.00 10.00      B   
ATOM   2349  OE1 GLU   181      -2.501  11.957  -2.691  1.00 10.00      B   
ATOM   2350  OE2 GLU   181      -0.653  10.857  -3.107  1.00 10.00      B   
ATOM   2351  C   GLU   181       0.629  14.192  -7.119  1.00 10.00      B   
ATOM   2352  O   GLU   181       1.796  14.161  -7.516  1.00 10.00      B   
ATOM   2353  N   GLY   182      -0.412  14.082  -7.935  1.00 10.00      B   
ATOM   2354  HN  GLY   182      -1.324  14.144  -7.566  1.00 10.00      B   
ATOM   2355  CA  GLY   182      -0.232  13.862  -9.366  1.00 10.00      B   
ATOM   2356  C   GLY   182       0.474  14.987 -10.104  1.00 10.00      B   
ATOM   2357  O   GLY   182       0.973  14.783 -11.210  1.00 10.00      B   
ATOM   2358  N   ALA   183       0.528  16.165  -9.507  1.00 10.00      B   
ATOM   2359  HN  ALA   183       0.129  16.272  -8.621  1.00 10.00      B   
ATOM   2360  CA  ALA   183       1.172  17.304 -10.144  1.00 10.00      B   
ATOM   2361  CB  ALA   183       0.501  18.603  -9.723  1.00 10.00      B   
ATOM   2362  C   ALA   183       2.669  17.357  -9.848  1.00 10.00      B   
ATOM   2363  O   ALA   183       3.498  17.323 -10.764  1.00 10.00      B   
ATOM   2364  N   PHE   184       3.010  17.408  -8.566  1.00 10.00      B   
ATOM   2365  HN  PHE   184       2.302  17.373  -7.883  1.00 10.00      B   
ATOM   2366  CA  PHE   184       4.401  17.505  -8.137  1.00 10.00      B   
ATOM   2367  CB  PHE   184       4.498  17.667  -6.617  1.00 10.00      B   
ATOM   2368  CG  PHE   184       3.753  18.856  -6.076  1.00 10.00      B   
ATOM   2369  CD1 PHE   184       3.206  18.824  -4.804  1.00 10.00      B   
ATOM   2370  CD2 PHE   184       3.597  20.005  -6.839  1.00 10.00      B   
ATOM   2371  CE1 PHE   184       2.518  19.912  -4.302  1.00 10.00      B   
ATOM   2372  CE2 PHE   184       2.910  21.096  -6.343  1.00 10.00      B   
ATOM   2373  CZ  PHE   184       2.369  21.049  -5.073  1.00 10.00      B   
ATOM   2374  C   PHE   184       5.248  16.327  -8.611  1.00 10.00      B   
ATOM   2375  O   PHE   184       6.412  16.502  -8.982  1.00 10.00      B   
ATOM   2376  N   SER   185       4.661  15.137  -8.626  1.00 10.00      B   
ATOM   2377  HN  SER   185       3.721  15.061  -8.347  1.00 10.00      B   
ATOM   2378  CA  SER   185       5.380  13.937  -9.049  1.00 10.00      B   
ATOM   2379  CB  SER   185       4.668  12.674  -8.549  1.00 10.00      B   
ATOM   2380  OG  SER   185       3.315  12.634  -8.984  1.00 10.00      B   
ATOM   2381  HG  SER   185       2.768  13.163  -8.383  1.00 10.00      B   
ATOM   2382  C   SER   185       5.556  13.882 -10.566  1.00 10.00      B   
ATOM   2383  O   SER   185       6.139  12.937 -11.099  1.00 10.00      B   
ATOM   2384  N   GLN   186       5.059  14.896 -11.261  1.00 10.00      B   
ATOM   2385  HN  GLN   186       4.611  15.629 -10.789  1.00 10.00      B   
ATOM   2386  CA  GLN   186       5.158  14.935 -12.710  1.00 10.00      B   
ATOM   2387  CB  GLN   186       3.763  15.026 -13.335  1.00 10.00      B   
ATOM   2388  CG  GLN   186       3.743  14.909 -14.852  1.00 10.00      B   
ATOM   2389  CD  GLN   186       4.170  13.541 -15.343  1.00 10.00      B   
ATOM   2390  OE1 GLN   186       3.347  12.636 -15.497  1.00 10.00      B   
ATOM   2391  NE2 GLN   186       5.460  13.378 -15.590  1.00 10.00      B   
ATOM   2392 HE21 GLN   186       6.062  14.143 -15.444  1.00 10.00      B   
ATOM   2393 HE22 GLN   186       5.763  12.502 -15.912  1.00 10.00      B   
ATOM   2394  C   GLN   186       6.037  16.084 -13.203  1.00 10.00      B   
ATOM   2395  O   GLN   186       6.696  15.959 -14.237  1.00 10.00      B   
ATOM   2396  N   ALA   187       6.058  17.193 -12.472  1.00 10.00      B   
ATOM   2397  HN  ALA   187       5.529  17.242 -11.645  1.00 10.00      B   
ATOM   2398  CA  ALA   187       6.852  18.348 -12.893  1.00 10.00      B   
ATOM   2399  CB  ALA   187       5.944  19.476 -13.361  1.00 10.00      B   
ATOM   2400  C   ALA   187       7.824  18.849 -11.825  1.00 10.00      B   
ATOM   2401  O   ALA   187       9.009  19.026 -12.098  1.00 10.00      B   
ATOM   2402  N   PHE   188       7.324  19.074 -10.615  1.00 10.00      B   
ATOM   2403  HN  PHE   188       6.369  18.907 -10.453  1.00 10.00      B   
ATOM   2404  CA  PHE   188       8.151  19.589  -9.521  1.00 10.00      B   
ATOM   2405  CB  PHE   188       7.324  19.815  -8.254  1.00 10.00      B   
ATOM   2406  CG  PHE   188       8.067  20.548  -7.172  1.00 10.00      B   
ATOM   2407  CD1 PHE   188       8.332  21.901  -7.294  1.00 10.00      B   
ATOM   2408  CD2 PHE   188       8.504  19.883  -6.038  1.00 10.00      B   
ATOM   2409  CE1 PHE   188       9.018  22.579  -6.305  1.00 10.00      B   
ATOM   2410  CE2 PHE   188       9.190  20.556  -5.045  1.00 10.00      B   
ATOM   2411  CZ  PHE   188       9.447  21.906  -5.178  1.00 10.00      B   
ATOM   2412  C   PHE   188       9.369  18.720  -9.214  1.00 10.00      B   
ATOM   2413  O   PHE   188      10.490  19.225  -9.172  1.00 10.00      B   
ATOM   2414  N   VAL   189       9.146  17.426  -9.000  1.00 10.00      B   
ATOM   2415  HN  VAL   189       8.224  17.084  -9.060  1.00 10.00      B   
ATOM   2416  CA  VAL   189      10.234  16.496  -8.677  1.00 10.00      B   
ATOM   2417  CB  VAL   189       9.753  15.033  -8.513  1.00 10.00      B   
ATOM   2418  CG1 VAL   189      10.916  14.111  -8.182  1.00 10.00      B   
ATOM   2419  CG2 VAL   189       8.690  14.941  -7.429  1.00 10.00      B   
ATOM   2420  C   VAL   189      11.423  16.590  -9.651  1.00 10.00      B   
ATOM   2421  O   VAL   189      12.538  16.905  -9.229  1.00 10.00      B   
ATOM   2422  N   PRO   190      11.217  16.337 -10.962  1.00 10.00      B   
ATOM   2423  CA  PRO   190      12.301  16.411 -11.952  1.00 10.00      B   
ATOM   2424  CB  PRO   190      11.638  15.972 -13.263  1.00 10.00      B   
ATOM   2425  CG  PRO   190      10.177  16.161 -13.045  1.00 10.00      B   
ATOM   2426  CD  PRO   190       9.939  15.940 -11.581  1.00 10.00      B   
ATOM   2427  C   PRO   190      12.870  17.825 -12.090  1.00 10.00      B   
ATOM   2428  O   PRO   190      14.055  18.006 -12.376  1.00 10.00      B   
ATOM   2429  N   ILE   191      12.022  18.822 -11.880  1.00 10.00      B   
ATOM   2430  HN  ILE   191      11.086  18.617 -11.658  1.00 10.00      B   
ATOM   2431  CA  ILE   191      12.438  20.213 -11.976  1.00 10.00      B   
ATOM   2432  CB  ILE   191      11.214  21.166 -11.990  1.00 10.00      B   
ATOM   2433  CG1 ILE   191      10.891  21.587 -13.428  1.00 10.00      B   
ATOM   2434  CG2 ILE   191      11.409  22.383 -11.091  1.00 10.00      B   
ATOM   2435  CD1 ILE   191       9.647  22.440 -13.560  1.00 10.00      B   
ATOM   2436  C   ILE   191      13.423  20.578 -10.860  1.00 10.00      B   
ATOM   2437  O   ILE   191      14.435  21.236 -11.106  1.00 10.00      B   
ATOM   2438  N   LEU   192      13.132  20.125  -9.644  1.00 10.00      B   
ATOM   2439  HN  LEU   192      12.316  19.591  -9.514  1.00 10.00      B   
ATOM   2440  CA  LEU   192      13.986  20.404  -8.497  1.00 10.00      B   
ATOM   2441  CB  LEU   192      13.313  19.931  -7.203  1.00 10.00      B   
ATOM   2442  CG  LEU   192      14.166  19.936  -5.929  1.00 10.00      B   
ATOM   2443  CD1 LEU   192      14.788  21.305  -5.690  1.00 10.00      B   
ATOM   2444  CD2 LEU   192      13.328  19.513  -4.733  1.00 10.00      B   
ATOM   2445  C   LEU   192      15.352  19.749  -8.663  1.00 10.00      B   
ATOM   2446  O   LEU   192      16.385  20.386  -8.450  1.00 10.00      B   
ATOM   2447  N   ALA   193      15.350  18.486  -9.076  1.00 10.00      B   
ATOM   2448  HN  ALA   193      14.493  18.044  -9.258  1.00 10.00      B   
ATOM   2449  CA  ALA   193      16.588  17.740  -9.270  1.00 10.00      B   
ATOM   2450  CB  ALA   193      16.284  16.308  -9.680  1.00 10.00      B   
ATOM   2451  C   ALA   193      17.484  18.413 -10.306  1.00 10.00      B   
ATOM   2452  O   ALA   193      18.711  18.403 -10.182  1.00 10.00      B   
ATOM   2453  N   GLU   194      16.863  19.007 -11.316  1.00 10.00      B   
ATOM   2454  HN  GLU   194      15.882  18.985 -11.351  1.00 10.00      B   
ATOM   2455  CA  GLU   194      17.591  19.685 -12.380  1.00 10.00      B   
ATOM   2456  CB  GLU   194      16.672  19.902 -13.585  1.00 10.00      B   
ATOM   2457  CG  GLU   194      17.198  20.880 -14.622  1.00 10.00      B   
ATOM   2458  CD  GLU   194      16.451  20.786 -15.934  1.00 10.00      B   
ATOM   2459  OE1 GLU   194      15.241  21.095 -15.960  1.00 10.00      B   
ATOM   2460  OE2 GLU   194      17.076  20.398 -16.948  1.00 10.00      B   
ATOM   2461  C   GLU   194      18.186  21.011 -11.908  1.00 10.00      B   
ATOM   2462  O   GLU   194      19.385  21.253 -12.068  1.00 10.00      B   
ATOM   2463  N   TYR   195      17.357  21.857 -11.309  1.00 10.00      B   
ATOM   2464  HN  TYR   195      16.418  21.595 -11.175  1.00 10.00      B   
ATOM   2465  CA  TYR   195      17.804  23.168 -10.841  1.00 10.00      B   
ATOM   2466  CB  TYR   195      16.632  23.997 -10.309  1.00 10.00      B   
ATOM   2467  CG  TYR   195      15.581  24.352 -11.337  1.00 10.00      B   
ATOM   2468  CD1 TYR   195      14.309  24.739 -10.938  1.00 10.00      B   
ATOM   2469  CD2 TYR   195      15.852  24.296 -12.699  1.00 10.00      B   
ATOM   2470  CE1 TYR   195      13.338  25.058 -11.864  1.00 10.00      B   
ATOM   2471  CE2 TYR   195      14.885  24.618 -13.631  1.00 10.00      B   
ATOM   2472  CZ  TYR   195      13.629  24.997 -13.207  1.00 10.00      B   
ATOM   2473  OH  TYR   195      12.656  25.303 -14.129  1.00 10.00      B   
ATOM   2474  HH  TYR   195      12.551  24.553 -14.732  1.00 10.00      B   
ATOM   2475  C   TYR   195      18.888  23.063  -9.772  1.00 10.00      B   
ATOM   2476  O   TYR   195      19.868  23.810  -9.795  1.00 10.00      B   
ATOM   2477  N   LYS   196      18.725  22.113  -8.865  1.00 10.00      B   
ATOM   2478  HN  LYS   196      17.940  21.525  -8.928  1.00 10.00      B   
ATOM   2479  CA  LYS   196      19.668  21.919  -7.767  1.00 10.00      B   
ATOM   2480  CB  LYS   196      19.092  20.938  -6.738  1.00 10.00      B   
ATOM   2481  CG  LYS   196      19.733  21.020  -5.360  1.00 10.00      B   
ATOM   2482  CD  LYS   196      19.247  19.901  -4.453  1.00 10.00      B   
ATOM   2483  CE  LYS   196      19.970  19.925  -3.114  1.00 10.00      B   
ATOM   2484  NZ  LYS   196      19.557  18.804  -2.229  1.00 10.00      B   
ATOM   2485  HZ1 LYS   196      18.556  18.908  -1.960  1.00 10.00      B   
ATOM   2486  HZ2 LYS   196      20.135  18.795  -1.366  1.00 10.00      B   
ATOM   2487  HZ3 LYS   196      19.680  17.894  -2.720  1.00 10.00      B   
ATOM   2488  C   LYS   196      21.054  21.454  -8.232  1.00 10.00      B   
ATOM   2489  O   LYS   196      21.981  21.359  -7.425  1.00 10.00      B   
ATOM   2490  N   SER   197      21.213  21.168  -9.518  1.00 10.00      B   
ATOM   2491  HN  SER   197      20.459  21.267 -10.136  1.00 10.00      B   
ATOM   2492  CA  SER   197      22.501  20.712 -10.021  1.00 10.00      B   
ATOM   2493  CB  SER   197      22.447  19.224 -10.370  1.00 10.00      B   
ATOM   2494  OG  SER   197      21.280  18.914 -11.117  1.00 10.00      B   
ATOM   2495  HG  SER   197      20.517  18.878 -10.523  1.00 10.00      B   
ATOM   2496  C   SER   197      22.999  21.530 -11.211  1.00 10.00      B   
ATOM   2497  O   SER   197      24.165  21.926 -11.253  1.00 10.00      B   
ATOM   2498  N   LYS   198      22.116  21.793 -12.170  1.00 10.00      B   
ATOM   2499  HN  LYS   198      21.190  21.474 -12.075  1.00 10.00      B   
ATOM   2500  CA  LYS   198      22.493  22.536 -13.368  1.00 10.00      B   
ATOM   2501  CB  LYS   198      21.573  22.176 -14.538  1.00 10.00      B   
ATOM   2502  CG  LYS   198      21.488  20.685 -14.834  1.00 10.00      B   
ATOM   2503  CD  LYS   198      20.517  20.404 -15.968  1.00 10.00      B   
ATOM   2504  CE  LYS   198      20.181  18.924 -16.056  1.00 10.00      B   
ATOM   2505  NZ  LYS   198      19.139  18.650 -17.083  1.00 10.00      B   
ATOM   2506  HZ1 LYS   198      18.768  17.686 -16.968  1.00 10.00      B   
ATOM   2507  HZ2 LYS   198      19.540  18.739 -18.037  1.00 10.00      B   
ATOM   2508  HZ3 LYS   198      18.349  19.327 -16.988  1.00 10.00      B   
ATOM   2509  C   LYS   198      22.502  24.049 -13.152  1.00 10.00      B   
ATOM   2510  O   LYS   198      23.430  24.735 -13.581  1.00 10.00      B   
ATOM   2511  N   GLN   199      21.477  24.564 -12.487  1.00 10.00      B   
ATOM   2512  HN  GLN   199      20.783  23.969 -12.141  1.00 10.00      B   
ATOM   2513  CA  GLN   199      21.374  25.998 -12.248  1.00 10.00      B   
ATOM   2514  CB  GLN   199      19.910  26.437 -12.199  1.00 10.00      B   
ATOM   2515  CG  GLN   199      19.182  26.293 -13.523  1.00 10.00      B   
ATOM   2516  CD  GLN   199      19.743  27.199 -14.600  1.00 10.00      B   
ATOM   2517  OE1 GLN   199      20.181  28.316 -14.329  1.00 10.00      B   
ATOM   2518  NE2 GLN   199      19.742  26.720 -15.830  1.00 10.00      B   
ATOM   2519 HE21 GLN   199      19.382  25.817 -15.975  1.00 10.00      B   
ATOM   2520 HE22 GLN   199      20.104  27.280 -16.548  1.00 10.00      B   
ATOM   2521  C   GLN   199      22.097  26.416 -10.976  1.00 10.00      B   
ATOM   2522  O   GLN   199      22.926  27.325 -10.992  1.00 10.00      B   
ATOM   2523  N   GLY   200      21.778  25.757  -9.873  1.00 10.00      B   
ATOM   2524  HN  GLY   200      21.098  25.045  -9.911  1.00 10.00      B   
ATOM   2525  CA  GLY   200      22.406  26.082  -8.611  1.00 10.00      B   
ATOM   2526  C   GLY   200      21.387  26.229  -7.506  1.00 10.00      B   
ATOM   2527  O   GLY   200      20.233  26.563  -7.767  1.00 10.00      B   
ATOM   2528  N   GLU   201      21.812  25.991  -6.275  1.00 10.00      B   
ATOM   2529  HN  GLU   201      22.754  25.752  -6.134  1.00 10.00      B   
ATOM   2530  CA  GLU   201      20.924  26.082  -5.123  1.00 10.00      B   
ATOM   2531  CB  GLU   201      21.665  25.666  -3.853  1.00 10.00      B   
ATOM   2532  CG  GLU   201      22.512  24.413  -4.010  1.00 10.00      B   
ATOM   2533  CD  GLU   201      23.751  24.449  -3.143  1.00 10.00      B   
ATOM   2534  OE1 GLU   201      24.415  25.507  -3.098  1.00 10.00      B   
ATOM   2535  OE2 GLU   201      24.071  23.420  -2.510  1.00 10.00      B   
ATOM   2536  C   GLU   201      20.357  27.490  -4.963  1.00 10.00      B   
ATOM   2537  O   GLU   201      19.159  27.664  -4.731  1.00 10.00      B   
ATOM   2538  N   ASP   202      21.219  28.492  -5.107  1.00 10.00      B   
ATOM   2539  HN  ASP   202      22.157  28.289  -5.308  1.00 10.00      B   
ATOM   2540  CA  ASP   202      20.804  29.885  -4.967  1.00 10.00      B   
ATOM   2541  CB  ASP   202      22.006  30.830  -5.051  1.00 10.00      B   
ATOM   2542  CG  ASP   202      21.732  32.179  -4.417  1.00 10.00      B   
ATOM   2543  OD1 ASP   202      20.995  32.229  -3.405  1.00 10.00      B   
ATOM   2544  OD2 ASP   202      22.267  33.196  -4.910  1.00 10.00      B   
ATOM   2545  C   ASP   202      19.757  30.257  -6.011  1.00 10.00      B   
ATOM   2546  O   ASP   202      18.809  30.990  -5.723  1.00 10.00      B   
ATOM   2547  N   ALA   203      19.931  29.734  -7.218  1.00 10.00      B   
ATOM   2548  HN  ALA   203      20.714  29.163  -7.380  1.00 10.00      B   
ATOM   2549  CA  ALA   203      19.003  29.993  -8.310  1.00 10.00      B   
ATOM   2550  CB  ALA   203      19.637  29.623  -9.643  1.00 10.00      B   
ATOM   2551  C   ALA   203      17.701  29.227  -8.102  1.00 10.00      B   
ATOM   2552  O   ALA   203      16.616  29.743  -8.376  1.00 10.00      B   
ATOM   2553  N   THR   204      17.815  28.001  -7.605  1.00 10.00      B   
ATOM   2554  HN  THR   204      18.709  27.649  -7.401  1.00 10.00      B   
ATOM   2555  CA  THR   204      16.651  27.161  -7.352  1.00 10.00      B   
ATOM   2556  CB  THR   204      17.068  25.780  -6.806  1.00 10.00      B   
ATOM   2557  OG1 THR   204      18.022  25.182  -7.694  1.00 10.00      B   
ATOM   2558  HG1 THR   204      18.857  25.666  -7.649  1.00 10.00      B   
ATOM   2559  CG2 THR   204      15.860  24.863  -6.686  1.00 10.00      B   
ATOM   2560  C   THR   204      15.712  27.831  -6.354  1.00 10.00      B   
ATOM   2561  O   THR   204      14.496  27.841  -6.548  1.00 10.00      B   
ATOM   2562  N   ARG   205      16.295  28.411  -5.304  1.00 10.00      B   
ATOM   2563  HN  ARG   205      17.274  28.370  -5.222  1.00 10.00      B   
ATOM   2564  CA  ARG   205      15.532  29.092  -4.261  1.00 10.00      B   
ATOM   2565  CB  ARG   205      16.491  29.745  -3.259  1.00 10.00      B   
ATOM   2566  CG  ARG   205      15.830  30.289  -2.002  1.00 10.00      B   
ATOM   2567  CD  ARG   205      15.829  31.812  -1.986  1.00 10.00      B   
ATOM   2568  NE  ARG   205      14.665  32.369  -2.674  1.00 10.00      B   
ATOM   2569  HE  ARG   205      13.860  31.801  -2.725  1.00 10.00      B   
ATOM   2570  CZ  ARG   205      14.627  33.581  -3.220  1.00 10.00      B   
ATOM   2571  NH1 ARG   205      15.687  34.380  -3.167  1.00 10.00      B   
ATOM   2572 HH11 ARG   205      16.560  34.061  -2.694  1.00 10.00      B   
ATOM   2573 HH12 ARG   205      15.653  35.333  -3.599  1.00 10.00      B   
ATOM   2574  NH2 ARG   205      13.518  33.995  -3.820  1.00 10.00      B   
ATOM   2575 HH21 ARG   205      12.676  33.370  -3.858  1.00 10.00      B   
ATOM   2576 HH22 ARG   205      13.476  34.941  -4.258  1.00 10.00      B   
ATOM   2577  C   ARG   205      14.586  30.140  -4.851  1.00 10.00      B   
ATOM   2578  O   ARG   205      13.447  30.281  -4.407  1.00 10.00      B   
ATOM   2579  N   VAL   206      15.063  30.859  -5.862  1.00 10.00      B   
ATOM   2580  HN  VAL   206      15.970  30.678  -6.187  1.00 10.00      B   
ATOM   2581  CA  VAL   206      14.272  31.901  -6.510  1.00 10.00      B   
ATOM   2582  CB  VAL   206      15.121  32.720  -7.508  1.00 10.00      B   
ATOM   2583  CG1 VAL   206      14.351  33.937  -8.005  1.00 10.00      B   
ATOM   2584  CG2 VAL   206      16.439  33.142  -6.876  1.00 10.00      B   
ATOM   2585  C   VAL   206      13.064  31.311  -7.237  1.00 10.00      B   
ATOM   2586  O   VAL   206      11.964  31.863  -7.186  1.00 10.00      B   
ATOM   2587  N   PHE   207      13.271  30.180  -7.901  1.00 10.00      B   
ATOM   2588  HN  PHE   207      14.165  29.777  -7.891  1.00 10.00      B   
ATOM   2589  CA  PHE   207      12.202  29.518  -8.644  1.00 10.00      B   
ATOM   2590  CB  PHE   207      12.762  28.409  -9.539  1.00 10.00      B   
ATOM   2591  CG  PHE   207      13.600  28.909 -10.682  1.00 10.00      B   
ATOM   2592  CD1 PHE   207      14.902  28.468 -10.848  1.00 10.00      B   
ATOM   2593  CD2 PHE   207      13.086  29.824 -11.588  1.00 10.00      B   
ATOM   2594  CE1 PHE   207      15.678  28.926 -11.896  1.00 10.00      B   
ATOM   2595  CE2 PHE   207      13.857  30.286 -12.640  1.00 10.00      B   
ATOM   2596  CZ  PHE   207      15.155  29.836 -12.794  1.00 10.00      B   
ATOM   2597  C   PHE   207      11.125  28.959  -7.716  1.00 10.00      B   
ATOM   2598  O   PHE   207       9.939  28.968  -8.054  1.00 10.00      B   
ATOM   2599  N   VAL   208      11.539  28.476  -6.548  1.00 10.00      B   
ATOM   2600  HN  VAL   208      12.498  28.495  -6.332  1.00 10.00      B   
ATOM   2601  CA  VAL   208      10.603  27.911  -5.582  1.00 10.00      B   
ATOM   2602  CB  VAL   208      11.321  27.277  -4.373  1.00 10.00      B   
ATOM   2603  CG1 VAL   208      10.336  26.501  -3.513  1.00 10.00      B   
ATOM   2604  CG2 VAL   208      12.446  26.368  -4.835  1.00 10.00      B   
ATOM   2605  C   VAL   208       9.613  28.967  -5.096  1.00 10.00      B   
ATOM   2606  O   VAL   208       8.415  28.697  -4.978  1.00 10.00      B   
ATOM   2607  N   SER   209      10.117  30.171  -4.834  1.00 10.00      B   
ATOM   2608  HN  SER   209      11.080  30.324  -4.955  1.00 10.00      B   
ATOM   2609  CA  SER   209       9.284  31.272  -4.364  1.00 10.00      B   
ATOM   2610  CB  SER   209      10.152  32.505  -4.090  1.00 10.00      B   
ATOM   2611  OG  SER   209      11.387  32.140  -3.489  1.00 10.00      B   
ATOM   2612  HG  SER   209      11.284  32.114  -2.531  1.00 10.00      B   
ATOM   2613  C   SER   209       8.191  31.606  -5.380  1.00 10.00      B   
ATOM   2614  O   SER   209       7.070  31.963  -5.012  1.00 10.00      B   
ATOM   2615  N   TYR   210       8.523  31.463  -6.658  1.00 10.00      B   
ATOM   2616  HN  TYR   210       9.429  31.159  -6.884  1.00 10.00      B   
ATOM   2617  CA  TYR   210       7.584  31.750  -7.735  1.00 10.00      B   
ATOM   2618  CB  TYR   210       8.328  31.906  -9.064  1.00 10.00      B   
ATOM   2619  CG  TYR   210       9.165  33.161  -9.155  1.00 10.00      B   
ATOM   2620  CD1 TYR   210      10.400  33.151  -9.789  1.00 10.00      B   
ATOM   2621  CD2 TYR   210       8.717  34.356  -8.611  1.00 10.00      B   
ATOM   2622  CE1 TYR   210      11.164  34.297  -9.877  1.00 10.00      B   
ATOM   2623  CE2 TYR   210       9.472  35.507  -8.694  1.00 10.00      B   
ATOM   2624  CZ  TYR   210      10.695  35.472  -9.327  1.00 10.00      B   
ATOM   2625  OH  TYR   210      11.450  36.618  -9.417  1.00 10.00      B   
ATOM   2626  HH  TYR   210      11.279  37.178  -8.647  1.00 10.00      B   
ATOM   2627  C   TYR   210       6.520  30.664  -7.859  1.00 10.00      B   
ATOM   2628  O   TYR   210       5.321  30.951  -7.860  1.00 10.00      B   
ATOM   2629  N   VAL   211       6.966  29.417  -7.952  1.00 10.00      B   
ATOM   2630  HN  VAL   211       7.935  29.253  -7.931  1.00 10.00      B   
ATOM   2631  CA  VAL   211       6.056  28.284  -8.089  1.00 10.00      B   
ATOM   2632  CB  VAL   211       6.820  26.956  -8.279  1.00 10.00      B   
ATOM   2633  CG1 VAL   211       5.858  25.778  -8.358  1.00 10.00      B   
ATOM   2634  CG2 VAL   211       7.677  27.023  -9.531  1.00 10.00      B   
ATOM   2635  C   VAL   211       5.103  28.183  -6.897  1.00 10.00      B   
ATOM   2636  O   VAL   211       3.896  28.001  -7.071  1.00 10.00      B   
ATOM   2637  N   SER   212       5.645  28.322  -5.692  1.00 10.00      B   
ATOM   2638  HN  SER   212       6.614  28.469  -5.615  1.00 10.00      B   
ATOM   2639  CA  SER   212       4.834  28.250  -4.483  1.00 10.00      B   
ATOM   2640  CB  SER   212       5.716  28.275  -3.235  1.00 10.00      B   
ATOM   2641  OG  SER   212       6.726  27.281  -3.310  1.00 10.00      B   
ATOM   2642  HG  SER   212       7.424  27.581  -3.911  1.00 10.00      B   
ATOM   2643  C   SER   212       3.814  29.385  -4.440  1.00 10.00      B   
ATOM   2644  O   SER   212       2.705  29.218  -3.928  1.00 10.00      B   
ATOM   2645  N   GLY   213       4.192  30.532  -4.994  1.00 10.00      B   
ATOM   2646  HN  GLY   213       5.083  30.601  -5.400  1.00 10.00      B   
ATOM   2647  CA  GLY   213       3.304  31.674  -5.016  1.00 10.00      B   
ATOM   2648  C   GLY   213       2.077  31.412  -5.862  1.00 10.00      B   
ATOM   2649  O   GLY   213       0.946  31.533  -5.383  1.00 10.00      B   
ATOM   2650  N   LEU   214       2.300  31.022  -7.113  1.00 10.00      B   
ATOM   2651  HN  LEU   214       3.229  30.925  -7.427  1.00 10.00      B   
ATOM   2652  CA  LEU   214       1.205  30.738  -8.032  1.00 10.00      B   
ATOM   2653  CB  LEU   214       1.725  30.466  -9.446  1.00 10.00      B   
ATOM   2654  CG  LEU   214       2.244  31.678 -10.223  1.00 10.00      B   
ATOM   2655  CD1 LEU   214       2.570  31.288 -11.655  1.00 10.00      B   
ATOM   2656  CD2 LEU   214       1.227  32.809 -10.193  1.00 10.00      B   
ATOM   2657  C   LEU   214       0.364  29.567  -7.539  1.00 10.00      B   
ATOM   2658  O   LEU   214      -0.842  29.506  -7.788  1.00 10.00      B   
ATOM   2659  N   LEU   215       1.010  28.636  -6.847  1.00 10.00      B   
ATOM   2660  HN  LEU   215       1.978  28.727  -6.708  1.00 10.00      B   
ATOM   2661  CA  LEU   215       0.319  27.478  -6.301  1.00 10.00      B   
ATOM   2662  CB  LEU   215       1.318  26.468  -5.727  1.00 10.00      B   
ATOM   2663  CG  LEU   215       0.719  25.190  -5.134  1.00 10.00      B   
ATOM   2664  CD1 LEU   215       0.190  24.279  -6.231  1.00 10.00      B   
ATOM   2665  CD2 LEU   215       1.740  24.466  -4.273  1.00 10.00      B   
ATOM   2666  C   LEU   215      -0.657  27.921  -5.218  1.00 10.00      B   
ATOM   2667  O   LEU   215      -1.845  27.612  -5.281  1.00 10.00      B   
ATOM   2668  N   THR   216      -0.147  28.670  -4.240  1.00 10.00      B   
ATOM   2669  HN  THR   216       0.810  28.888  -4.256  1.00 10.00      B   
ATOM   2670  CA  THR   216      -0.964  29.168  -3.140  1.00 10.00      B   
ATOM   2671  CB  THR   216      -0.120  29.999  -2.151  1.00 10.00      B   
ATOM   2672  OG1 THR   216       1.060  29.263  -1.795  1.00 10.00      B   
ATOM   2673  HG1 THR   216       1.703  29.316  -2.512  1.00 10.00      B   
ATOM   2674  CG2 THR   216      -0.912  30.306  -0.887  1.00 10.00      B   
ATOM   2675  C   THR   216      -2.122  30.018  -3.664  1.00 10.00      B   
ATOM   2676  O   THR   216      -3.252  29.911  -3.185  1.00 10.00      B   
ATOM   2677  N   LEU   217      -1.833  30.840  -4.667  1.00 10.00      B   
ATOM   2678  HN  LEU   217      -0.913  30.870  -5.006  1.00 10.00      B   
ATOM   2679  CA  LEU   217      -2.839  31.704  -5.271  1.00 10.00      B   
ATOM   2680  CB  LEU   217      -2.202  32.589  -6.347  1.00 10.00      B   
ATOM   2681  CG  LEU   217      -3.101  33.662  -6.966  1.00 10.00      B   
ATOM   2682  CD1 LEU   217      -3.526  34.681  -5.918  1.00 10.00      B   
ATOM   2683  CD2 LEU   217      -2.396  34.341  -8.131  1.00 10.00      B   
ATOM   2684  C   LEU   217      -3.972  30.874  -5.868  1.00 10.00      B   
ATOM   2685  O   LEU   217      -5.147  31.141  -5.618  1.00 10.00      B   
ATOM   2686  N   ALA   218      -3.605  29.857  -6.643  1.00 10.00      B   
ATOM   2687  HN  ALA   218      -2.648  29.689  -6.792  1.00 10.00      B   
ATOM   2688  CA  ALA   218      -4.584  28.982  -7.273  1.00 10.00      B   
ATOM   2689  CB  ALA   218      -3.902  28.007  -8.219  1.00 10.00      B   
ATOM   2690  C   ALA   218      -5.388  28.230  -6.219  1.00 10.00      B   
ATOM   2691  O   ALA   218      -6.614  28.144  -6.302  1.00 10.00      B   
ATOM   2692  N   LEU   219      -4.689  27.703  -5.219  1.00 10.00      B   
ATOM   2693  HN  LEU   219      -3.712  27.809  -5.211  1.00 10.00      B   
ATOM   2694  CA  LEU   219      -5.332  26.966  -4.138  1.00 10.00      B   
ATOM   2695  CB  LEU   219      -4.295  26.447  -3.139  1.00 10.00      B   
ATOM   2696  CG  LEU   219      -3.257  25.469  -3.684  1.00 10.00      B   
ATOM   2697  CD1 LEU   219      -2.209  25.166  -2.625  1.00 10.00      B   
ATOM   2698  CD2 LEU   219      -3.920  24.191  -4.176  1.00 10.00      B   
ATOM   2699  C   LEU   219      -6.346  27.844  -3.419  1.00 10.00      B   
ATOM   2700  O   LEU   219      -7.432  27.388  -3.061  1.00 10.00      B   
ATOM   2701  N   ALA   220      -5.985  29.106  -3.217  1.00 10.00      B   
ATOM   2702  HN  ALA   220      -5.100  29.405  -3.523  1.00 10.00      B   
ATOM   2703  CA  ALA   220      -6.863  30.057  -2.551  1.00 10.00      B   
ATOM   2704  CB  ALA   220      -6.167  31.397  -2.369  1.00 10.00      B   
ATOM   2705  C   ALA   220      -8.156  30.225  -3.339  1.00 10.00      B   
ATOM   2706  O   ALA   220      -9.248  30.183  -2.773  1.00 10.00      B   
ATOM   2707  N   VAL   221      -8.021  30.395  -4.650  1.00 10.00      B   
ATOM   2708  HN  VAL   221      -7.117  30.417  -5.039  1.00 10.00      B   
ATOM   2709  CA  VAL   221      -9.172  30.554  -5.530  1.00 10.00      B   
ATOM   2710  CB  VAL   221      -8.741  30.789  -6.994  1.00 10.00      B   
ATOM   2711  CG1 VAL   221      -9.955  30.869  -7.907  1.00 10.00      B   
ATOM   2712  CG2 VAL   221      -7.907  32.057  -7.107  1.00 10.00      B   
ATOM   2713  C   VAL   221     -10.074  29.324  -5.452  1.00 10.00      B   
ATOM   2714  O   VAL   221     -11.285  29.441  -5.250  1.00 10.00      B   
ATOM   2715  N   VAL   222      -9.466  28.147  -5.573  1.00 10.00      B   
ATOM   2716  HN  VAL   222      -8.492  28.125  -5.706  1.00 10.00      B   
ATOM   2717  CA  VAL   222     -10.200  26.887  -5.519  1.00 10.00      B   
ATOM   2718  CB  VAL   222      -9.273  25.675  -5.784  1.00 10.00      B   
ATOM   2719  CG1 VAL   222     -10.049  24.369  -5.717  1.00 10.00      B   
ATOM   2720  CG2 VAL   222      -8.586  25.811  -7.136  1.00 10.00      B   
ATOM   2721  C   VAL   222     -10.902  26.721  -4.170  1.00 10.00      B   
ATOM   2722  O   VAL   222     -12.018  26.208  -4.098  1.00 10.00      B   
ATOM   2723  N   THR   223     -10.250  27.168  -3.104  1.00 10.00      B   
ATOM   2724  HN  THR   223      -9.362  27.574  -3.221  1.00 10.00      B   
ATOM   2725  CA  THR   223     -10.822  27.071  -1.767  1.00 10.00      B   
ATOM   2726  CB  THR   223      -9.777  27.384  -0.677  1.00 10.00      B   
ATOM   2727  OG1 THR   223      -8.640  26.528  -0.856  1.00 10.00      B   
ATOM   2728  HG1 THR   223      -8.193  26.758  -1.683  1.00 10.00      B   
ATOM   2729  CG2 THR   223     -10.358  27.155   0.710  1.00 10.00      B   
ATOM   2730  C   THR   223     -12.031  27.998  -1.621  1.00 10.00      B   
ATOM   2731  O   THR   223     -13.101  27.568  -1.186  1.00 10.00      B   
ATOM   2732  N   VAL   224     -11.861  29.261  -2.009  1.00 10.00      B   
ATOM   2733  HN  VAL   224     -10.984  29.539  -2.359  1.00 10.00      B   
ATOM   2734  CA  VAL   224     -12.938  30.247  -1.924  1.00 10.00      B   
ATOM   2735  CB  VAL   224     -12.455  31.657  -2.335  1.00 10.00      B   
ATOM   2736  CG1 VAL   224     -13.605  32.654  -2.313  1.00 10.00      B   
ATOM   2737  CG2 VAL   224     -11.334  32.125  -1.420  1.00 10.00      B   
ATOM   2738  C   VAL   224     -14.127  29.836  -2.792  1.00 10.00      B   
ATOM   2739  O   VAL   224     -15.269  29.806  -2.325  1.00 10.00      B   
ATOM   2740  N   ALA   225     -13.845  29.492  -4.047  1.00 10.00      B   
ATOM   2741  HN  ALA   225     -12.909  29.519  -4.352  1.00 10.00      B   
ATOM   2742  CA  ALA   225     -14.882  29.078  -4.982  1.00 10.00      B   
ATOM   2743  CB  ALA   225     -14.300  28.879  -6.373  1.00 10.00      B   
ATOM   2744  C   ALA   225     -15.571  27.809  -4.501  1.00 10.00      B   
ATOM   2745  O   ALA   225     -16.794  27.699  -4.568  1.00 10.00      B   
ATOM   2746  N   GLY   226     -14.779  26.866  -3.998  1.00 10.00      B   
ATOM   2747  HN  GLY   226     -13.808  27.017  -3.973  1.00 10.00      B   
ATOM   2748  CA  GLY   226     -15.319  25.617  -3.502  1.00 10.00      B   
ATOM   2749  C   GLY   226     -16.265  25.823  -2.338  1.00 10.00      B   
ATOM   2750  O   GLY   226     -17.329  25.215  -2.286  1.00 10.00      B   
ATOM   2751  N   MET   227     -15.877  26.689  -1.406  1.00 10.00      B   
ATOM   2752  HN  MET   227     -15.012  27.144  -1.507  1.00 10.00      B   
ATOM   2753  CA  MET   227     -16.703  26.978  -0.238  1.00 10.00      B   
ATOM   2754  CB  MET   227     -15.925  27.809   0.787  1.00 10.00      B   
ATOM   2755  CG  MET   227     -14.929  27.010   1.612  1.00 10.00      B   
ATOM   2756  SD  MET   227     -14.001  28.036   2.773  1.00 10.00      B   
ATOM   2757  CE  MET   227     -15.318  28.636   3.832  1.00 10.00      B   
ATOM   2758  C   MET   227     -17.975  27.711  -0.643  1.00 10.00      B   
ATOM   2759  O   MET   227     -19.048  27.470  -0.092  1.00 10.00      B   
ATOM   2760  N   LEU   228     -17.846  28.602  -1.616  1.00 10.00      B   
ATOM   2761  HN  LEU   228     -16.961  28.747  -2.016  1.00 10.00      B   
ATOM   2762  CA  LEU   228     -18.977  29.376  -2.103  1.00 10.00      B   
ATOM   2763  CB  LEU   228     -18.488  30.515  -3.001  1.00 10.00      B   
ATOM   2764  CG  LEU   228     -19.519  31.591  -3.346  1.00 10.00      B   
ATOM   2765  CD1 LEU   228     -20.030  32.265  -2.083  1.00 10.00      B   
ATOM   2766  CD2 LEU   228     -18.920  32.616  -4.296  1.00 10.00      B   
ATOM   2767  C   LEU   228     -19.957  28.488  -2.861  1.00 10.00      B   
ATOM   2768  O   LEU   228     -21.172  28.659  -2.763  1.00 10.00      B   
ATOM   2769  N   ALA   229     -19.423  27.534  -3.607  1.00 10.00      B   
ATOM   2770  HN  ALA   229     -18.444  27.447  -3.648  1.00 10.00      B   
ATOM   2771  CA  ALA   229     -20.245  26.616  -4.382  1.00 10.00      B   
ATOM   2772  CB  ALA   229     -19.632  26.388  -5.756  1.00 10.00      B   
ATOM   2773  C   ALA   229     -20.435  25.292  -3.650  1.00 10.00      B   
ATOM   2774  O   ALA   229     -20.761  24.278  -4.265  1.00 10.00      B   
ATOM   2775  N   ALA   230     -20.244  25.314  -2.335  1.00 10.00      B   
ATOM   2776  HN  ALA   230     -19.992  26.158  -1.909  1.00 10.00      B   
ATOM   2777  CA  ALA   230     -20.388  24.115  -1.508  1.00 10.00      B   
ATOM   2778  CB  ALA   230     -20.158  24.421  -0.035  1.00 10.00      B   
ATOM   2779  C   ALA   230     -21.723  23.389  -1.734  1.00 10.00      B   
ATOM   2780  O   ALA   230     -21.725  22.190  -2.024  1.00 10.00      B   
ATOM   2781  N   PRO   231     -22.881  24.085  -1.611  1.00 10.00      B   
ATOM   2782  CA  PRO   231     -24.192  23.457  -1.824  1.00 10.00      B   
ATOM   2783  CB  PRO   231     -25.183  24.615  -1.660  1.00 10.00      B   
ATOM   2784  CG  PRO   231     -24.456  25.616  -0.834  1.00 10.00      B   
ATOM   2785  CD  PRO   231     -23.016  25.509  -1.242  1.00 10.00      B   
ATOM   2786  C   PRO   231     -24.316  22.854  -3.223  1.00 10.00      B   
ATOM   2787  O   PRO   231     -24.951  21.817  -3.411  1.00 10.00      B   
ATOM   2788  N   TRP   232     -23.693  23.503  -4.199  1.00 10.00      B   
ATOM   2789  HN  TRP   232     -23.190  24.318  -3.986  1.00 10.00      B   
ATOM   2790  CA  TRP   232     -23.733  23.031  -5.575  1.00 10.00      B   
ATOM   2791  CB  TRP   232     -23.289  24.132  -6.542  1.00 10.00      B   
ATOM   2792  CG  TRP   232     -23.254  23.690  -7.972  1.00 10.00      B   
ATOM   2793  CD1 TRP   232     -24.299  23.212  -8.707  1.00 10.00      B   
ATOM   2794  CD2 TRP   232     -22.116  23.679  -8.840  1.00 10.00      B   
ATOM   2795  NE1 TRP   232     -23.884  22.908  -9.978  1.00 10.00      B   
ATOM   2796  HE1 TRP   232     -24.452  22.550 -10.694  1.00 10.00      B   
ATOM   2797  CE2 TRP   232     -22.546  23.186 -10.085  1.00 10.00      B   
ATOM   2798  CE3 TRP   232     -20.774  24.041  -8.684  1.00 10.00      B   
ATOM   2799  CZ2 TRP   232     -21.685  23.043 -11.170  1.00 10.00      B   
ATOM   2800  CZ3 TRP   232     -19.921  23.899  -9.761  1.00 10.00      B   
ATOM   2801  CH2 TRP   232     -20.379  23.406 -10.989  1.00 10.00      B   
ATOM   2802  C   TRP   232     -22.870  21.788  -5.759  1.00 10.00      B   
ATOM   2803  O   TRP   232     -23.333  20.777  -6.284  1.00 10.00      B   
ATOM   2804  N   VAL   233     -21.623  21.860  -5.309  1.00 10.00      B   
ATOM   2805  HN  VAL   233     -21.318  22.693  -4.877  1.00 10.00      B   
ATOM   2806  CA  VAL   233     -20.691  20.743  -5.439  1.00 10.00      B   
ATOM   2807  CB  VAL   233     -19.291  21.086  -4.885  1.00 10.00      B   
ATOM   2808  CG1 VAL   233     -18.344  19.905  -5.042  1.00 10.00      B   
ATOM   2809  CG2 VAL   233     -18.726  22.310  -5.589  1.00 10.00      B   
ATOM   2810  C   VAL   233     -21.224  19.479  -4.764  1.00 10.00      B   
ATOM   2811  O   VAL   233     -21.154  18.385  -5.332  1.00 10.00      B   
ATOM   2812  N   ILE   234     -21.780  19.628  -3.567  1.00 10.00      B   
ATOM   2813  HN  ILE   234     -21.828  20.524  -3.166  1.00 10.00      B   
ATOM   2814  CA  ILE   234     -22.317  18.485  -2.839  1.00 10.00      B   
ATOM   2815  CB  ILE   234     -22.570  18.784  -1.341  1.00 10.00      B   
ATOM   2816  CG1 ILE   234     -22.731  17.480  -0.554  1.00 10.00      B   
ATOM   2817  CG2 ILE   234     -23.785  19.678  -1.141  1.00 10.00      B   
ATOM   2818  CD1 ILE   234     -21.534  16.558  -0.649  1.00 10.00      B   
ATOM   2819  C   ILE   234     -23.578  17.933  -3.510  1.00 10.00      B   
ATOM   2820  O   ILE   234     -23.882  16.747  -3.400  1.00 10.00      B   
ATOM   2821  N   MET   235     -24.295  18.792  -4.223  1.00 10.00      B   
ATOM   2822  HN  MET   235     -24.005  19.729  -4.282  1.00 10.00      B   
ATOM   2823  CA  MET   235     -25.510  18.377  -4.916  1.00 10.00      B   
ATOM   2824  CB  MET   235     -26.321  19.597  -5.365  1.00 10.00      B   
ATOM   2825  CG  MET   235     -27.681  19.266  -5.964  1.00 10.00      B   
ATOM   2826  SD  MET   235     -28.515  20.718  -6.638  1.00 10.00      B   
ATOM   2827  CE  MET   235     -27.443  21.109  -8.021  1.00 10.00      B   
ATOM   2828  C   MET   235     -25.163  17.507  -6.120  1.00 10.00      B   
ATOM   2829  O   MET   235     -25.923  16.621  -6.500  1.00 10.00      B   
ATOM   2830  N   VAL   236     -24.000  17.763  -6.709  1.00 10.00      B   
ATOM   2831  HN  VAL   236     -23.435  18.484  -6.356  1.00 10.00      B   
ATOM   2832  CA  VAL   236     -23.545  17.006  -7.869  1.00 10.00      B   
ATOM   2833  CB  VAL   236     -22.569  17.842  -8.734  1.00 10.00      B   
ATOM   2834  CG1 VAL   236     -22.119  17.062  -9.961  1.00 10.00      B   
ATOM   2835  CG2 VAL   236     -23.210  19.159  -9.148  1.00 10.00      B   
ATOM   2836  C   VAL   236     -22.862  15.708  -7.437  1.00 10.00      B   
ATOM   2837  O   VAL   236     -22.988  14.676  -8.098  1.00 10.00      B   
ATOM   2838  N   THR   237     -22.152  15.765  -6.317  1.00 10.00      B   
ATOM   2839  HN  THR   237     -22.105  16.612  -5.827  1.00 10.00      B   
ATOM   2840  CA  THR   237     -21.436  14.602  -5.803  1.00 10.00      B   
ATOM   2841  CB  THR   237     -20.317  15.027  -4.833  1.00 10.00      B   
ATOM   2842  OG1 THR   237     -19.616  16.154  -5.381  1.00 10.00      B   
ATOM   2843  HG1 THR   237     -20.174  16.941  -5.318  1.00 10.00      B   
ATOM   2844  CG2 THR   237     -19.334  13.885  -4.610  1.00 10.00      B   
ATOM   2845  C   THR   237     -22.372  13.616  -5.100  1.00 10.00      B   
ATOM   2846  O   THR   237     -22.200  12.401  -5.203  1.00 10.00      B   
ATOM   2847  N   ALA   238     -23.363  14.140  -4.389  1.00 10.00      B   
ATOM   2848  HN  ALA   238     -23.464  15.117  -4.347  1.00 10.00      B   
ATOM   2849  CA  ALA   238     -24.313  13.297  -3.676  1.00 10.00      B   
ATOM   2850  CB  ALA   238     -23.871  13.099  -2.234  1.00 10.00      B   
ATOM   2851  C   ALA   238     -25.724  13.880  -3.740  1.00 10.00      B   
ATOM   2852  O   ALA   238     -26.198  14.486  -2.779  1.00 10.00      B   
ATOM   2853  N   PRO   239     -26.418  13.689  -4.872  1.00 10.00      B   
ATOM   2854  CA  PRO   239     -27.778  14.208  -5.071  1.00 10.00      B   
ATOM   2855  CB  PRO   239     -28.004  14.032  -6.574  1.00 10.00      B   
ATOM   2856  CG  PRO   239     -27.134  12.883  -6.951  1.00 10.00      B   
ATOM   2857  CD  PRO   239     -25.927  12.959  -6.058  1.00 10.00      B   
ATOM   2858  C   PRO   239     -28.827  13.426  -4.282  1.00 10.00      B   
ATOM   2859  O   PRO   239     -29.995  13.809  -4.234  1.00 10.00      B   
ATOM   2860  N   GLY   240     -28.408  12.333  -3.665  1.00 10.00      B   
ATOM   2861  HN  GLY   240     -27.465  12.074  -3.737  1.00 10.00      B   
ATOM   2862  CA  GLY   240     -29.326  11.520  -2.893  1.00 10.00      B   
ATOM   2863  C   GLY   240     -29.402  11.946  -1.441  1.00 10.00      B   
ATOM   2864  O   GLY   240     -30.115  11.336  -0.644  1.00 10.00      B   
ATOM   2865  N   PHE   241     -28.685  13.005  -1.090  1.00 10.00      B   
ATOM   2866  HN  PHE   241     -28.154  13.472  -1.770  1.00 10.00      B   
ATOM   2867  CA  PHE   241     -28.678  13.494   0.283  1.00 10.00      B   
ATOM   2868  CB  PHE   241     -27.492  14.423   0.537  1.00 10.00      B   
ATOM   2869  CG  PHE   241     -26.234  13.701   0.933  1.00 10.00      B   
ATOM   2870  CD1 PHE   241     -25.109  14.409   1.316  1.00 10.00      B   
ATOM   2871  CD2 PHE   241     -26.178  12.316   0.928  1.00 10.00      B   
ATOM   2872  CE1 PHE   241     -23.951  13.750   1.686  1.00 10.00      B   
ATOM   2873  CE2 PHE   241     -25.024  11.652   1.295  1.00 10.00      B   
ATOM   2874  CZ  PHE   241     -23.909  12.370   1.675  1.00 10.00      B   
ATOM   2875  C   PHE   241     -29.994  14.172   0.645  1.00 10.00      B   
ATOM   2876  O   PHE   241     -30.364  14.241   1.815  1.00 10.00      B   
ATOM   2877  N   ALA   242     -30.705  14.652  -0.367  1.00 10.00      B   
ATOM   2878  HN  ALA   242     -30.349  14.576  -1.280  1.00 10.00      B   
ATOM   2879  CA  ALA   242     -31.990  15.310  -0.159  1.00 10.00      B   
ATOM   2880  CB  ALA   242     -32.435  16.018  -1.427  1.00 10.00      B   
ATOM   2881  C   ALA   242     -33.047  14.304   0.290  1.00 10.00      B   
ATOM   2882  O   ALA   242     -34.111  14.680   0.783  1.00 10.00      B   
ATOM   2883  N   ASP   243     -32.739  13.023   0.118  1.00 10.00      B   
ATOM   2884  HN  ASP   243     -31.875  12.794  -0.284  1.00 10.00      B   
ATOM   2885  CA  ASP   243     -33.646  11.947   0.506  1.00 10.00      B   
ATOM   2886  CB  ASP   243     -33.186  10.623  -0.113  1.00 10.00      B   
ATOM   2887  CG  ASP   243     -34.160   9.481   0.112  1.00 10.00      B   
ATOM   2888  OD1 ASP   243     -35.221   9.459  -0.554  1.00 10.00      B   
ATOM   2889  OD2 ASP   243     -33.857   8.589   0.937  1.00 10.00      B   
ATOM   2890  C   ASP   243     -33.702  11.824   2.025  1.00 10.00      B   
ATOM   2891  O   ASP   243     -34.661  11.291   2.586  1.00 10.00      B   
ATOM   2892  N   THR   244     -32.672  12.330   2.685  1.00 10.00      B   
ATOM   2893  HN  THR   244     -31.944  12.758   2.182  1.00 10.00      B   
ATOM   2894  CA  THR   244     -32.597  12.285   4.136  1.00 10.00      B   
ATOM   2895  CB  THR   244     -31.212  11.804   4.599  1.00 10.00      B   
ATOM   2896  OG1 THR   244     -30.521  11.197   3.494  1.00 10.00      B   
ATOM   2897  HG1 THR   244     -31.165  10.842   2.869  1.00 10.00      B   
ATOM   2898  CG2 THR   244     -31.353  10.790   5.721  1.00 10.00      B   
ATOM   2899  C   THR   244     -32.858  13.669   4.724  1.00 10.00      B   
ATOM   2900  O   THR   244     -32.340  14.670   4.228  1.00 10.00      B   
ATOM   2901  N   ALA   245     -33.665  13.723   5.772  1.00 10.00      B   
ATOM   2902  HN  ALA   245     -34.055  12.892   6.120  1.00 10.00      B   
ATOM   2903  CA  ALA   245     -33.986  14.985   6.423  1.00 10.00      B   
ATOM   2904  CB  ALA   245     -35.191  14.812   7.336  1.00 10.00      B   
ATOM   2905  C   ALA   245     -32.787  15.504   7.215  1.00 10.00      B   
ATOM   2906  O   ALA   245     -32.209  14.773   8.026  1.00 10.00      B   
ATOM   2907  N   ASP   246     -32.416  16.763   6.966  1.00 10.00      B   
ATOM   2908  HN  ASP   246     -32.914  17.277   6.293  1.00 10.00      B   
ATOM   2909  CA  ASP   246     -31.283  17.403   7.644  1.00 10.00      B   
ATOM   2910  CB  ASP   246     -31.468  17.452   9.169  1.00 10.00      B   
ATOM   2911  CG  ASP   246     -32.395  18.561   9.630  1.00 10.00      B   
ATOM   2912  OD1 ASP   246     -32.064  19.750   9.426  1.00 10.00      B   
ATOM   2913  OD2 ASP   246     -33.460  18.250  10.208  1.00 10.00      B   
ATOM   2914  C   ASP   246     -29.970  16.720   7.276  1.00 10.00      B   
ATOM   2915  O   ASP   246     -29.179  16.344   8.143  1.00 10.00      B   
ATOM   2916  N   LYS   247     -29.743  16.574   5.979  1.00 10.00      B   
ATOM   2917  HN  LYS   247     -30.405  16.916   5.339  1.00 10.00      B   
ATOM   2918  CA  LYS   247     -28.540  15.927   5.474  1.00 10.00      B   
ATOM   2919  CB  LYS   247     -28.932  14.655   4.713  1.00 10.00      B   
ATOM   2920  CG  LYS   247     -27.772  13.764   4.294  1.00 10.00      B   
ATOM   2921  CD  LYS   247     -27.504  12.678   5.323  1.00 10.00      B   
ATOM   2922  CE  LYS   247     -26.841  11.463   4.688  1.00 10.00      B   
ATOM   2923  NZ  LYS   247     -27.836  10.517   4.107  1.00 10.00      B   
ATOM   2924  HZ1 LYS   247     -28.611  11.041   3.651  1.00 10.00      B   
ATOM   2925  HZ2 LYS   247     -28.235   9.910   4.854  1.00 10.00      B   
ATOM   2926  HZ3 LYS   247     -27.380   9.909   3.394  1.00 10.00      B   
ATOM   2927  C   LYS   247     -27.773  16.874   4.550  1.00 10.00      B   
ATOM   2928  O   LYS   247     -26.555  17.024   4.664  1.00 10.00      B   
ATOM   2929  N   PHE   248     -28.504  17.524   3.654  1.00 10.00      B   
ATOM   2930  HN  PHE   248     -29.473  17.377   3.639  1.00 10.00      B   
ATOM   2931  CA  PHE   248     -27.922  18.452   2.690  1.00 10.00      B   
ATOM   2932  CB  PHE   248     -29.014  18.985   1.754  1.00 10.00      B   
ATOM   2933  CG  PHE   248     -28.510  19.904   0.677  1.00 10.00      B   
ATOM   2934  CD1 PHE   248     -28.000  19.394  -0.505  1.00 10.00      B   
ATOM   2935  CD2 PHE   248     -28.550  21.279   0.845  1.00 10.00      B   
ATOM   2936  CE1 PHE   248     -27.537  20.234  -1.498  1.00 10.00      B   
ATOM   2937  CE2 PHE   248     -28.089  22.124  -0.144  1.00 10.00      B   
ATOM   2938  CZ  PHE   248     -27.582  21.601  -1.317  1.00 10.00      B   
ATOM   2939  C   PHE   248     -27.204  19.611   3.377  1.00 10.00      B   
ATOM   2940  O   PHE   248     -26.059  19.931   3.042  1.00 10.00      B   
ATOM   2941  N   ALA   249     -27.875  20.225   4.345  1.00 10.00      B   
ATOM   2942  HN  ALA   249     -28.773  19.904   4.580  1.00 10.00      B   
ATOM   2943  CA  ALA   249     -27.316  21.361   5.071  1.00 10.00      B   
ATOM   2944  CB  ALA   249     -28.360  21.994   5.975  1.00 10.00      B   
ATOM   2945  C   ALA   249     -26.068  20.985   5.864  1.00 10.00      B   
ATOM   2946  O   ALA   249     -25.072  21.701   5.827  1.00 10.00      B   
ATOM   2947  N   LEU   250     -26.115  19.859   6.562  1.00 10.00      B   
ATOM   2948  HN  LEU   250     -26.927  19.311   6.539  1.00 10.00      B   
ATOM   2949  CA  LEU   250     -24.977  19.419   7.362  1.00 10.00      B   
ATOM   2950  CB  LEU   250     -25.308  18.143   8.139  1.00 10.00      B   
ATOM   2951  CG  LEU   250     -25.626  18.324   9.625  1.00 10.00      B   
ATOM   2952  CD1 LEU   250     -25.856  16.976  10.282  1.00 10.00      B   
ATOM   2953  CD2 LEU   250     -24.505  19.076  10.327  1.00 10.00      B   
ATOM   2954  C   LEU   250     -23.731  19.213   6.508  1.00 10.00      B   
ATOM   2955  O   LEU   250     -22.657  19.723   6.828  1.00 10.00      B   
ATOM   2956  N   THR   251     -23.885  18.483   5.414  1.00 10.00      B   
ATOM   2957  HN  THR   251     -24.767  18.111   5.208  1.00 10.00      B   
ATOM   2958  CA  THR   251     -22.773  18.204   4.521  1.00 10.00      B   
ATOM   2959  CB  THR   251     -23.170  17.202   3.424  1.00 10.00      B   
ATOM   2960  OG1 THR   251     -24.081  16.238   3.974  1.00 10.00      B   
ATOM   2961  HG1 THR   251     -24.976  16.596   3.970  1.00 10.00      B   
ATOM   2962  CG2 THR   251     -21.938  16.474   2.914  1.00 10.00      B   
ATOM   2963  C   THR   251     -22.203  19.478   3.894  1.00 10.00      B   
ATOM   2964  O   THR   251     -20.987  19.616   3.766  1.00 10.00      B   
ATOM   2965  N   SER   252     -23.072  20.416   3.525  1.00 10.00      B   
ATOM   2966  HN  SER   252     -24.032  20.273   3.671  1.00 10.00      B   
ATOM   2967  CA  SER   252     -22.612  21.661   2.918  1.00 10.00      B   
ATOM   2968  CB  SER   252     -23.766  22.445   2.280  1.00 10.00      B   
ATOM   2969  OG  SER   252     -24.948  22.369   3.062  1.00 10.00      B   
ATOM   2970  HG  SER   252     -25.377  21.514   2.916  1.00 10.00      B   
ATOM   2971  C   SER   252     -21.831  22.512   3.924  1.00 10.00      B   
ATOM   2972  O   SER   252     -20.888  23.218   3.558  1.00 10.00      B   
ATOM   2973  N   GLN   253     -22.215  22.420   5.195  1.00 10.00      B   
ATOM   2974  HN  GLN   253     -22.971  21.835   5.427  1.00 10.00      B   
ATOM   2975  CA  GLN   253     -21.541  23.163   6.252  1.00 10.00      B   
ATOM   2976  CB  GLN   253     -22.372  23.153   7.536  1.00 10.00      B   
ATOM   2977  CG  GLN   253     -23.681  23.916   7.431  1.00 10.00      B   
ATOM   2978  CD  GLN   253     -24.565  23.733   8.647  1.00 10.00      B   
ATOM   2979  OE1 GLN   253     -24.509  22.710   9.332  1.00 10.00      B   
ATOM   2980  NE2 GLN   253     -25.395  24.723   8.926  1.00 10.00      B   
ATOM   2981 HE21 GLN   253     -25.389  25.510   8.340  1.00 10.00      B   
ATOM   2982 HE22 GLN   253     -25.985  24.629   9.704  1.00 10.00      B   
ATOM   2983  C   GLN   253     -20.171  22.556   6.517  1.00 10.00      B   
ATOM   2984  O   GLN   253     -19.181  23.271   6.685  1.00 10.00      B   
ATOM   2985  N   LEU   254     -20.124  21.228   6.533  1.00 10.00      B   
ATOM   2986  HN  LEU   254     -20.955  20.725   6.391  1.00 10.00      B   
ATOM   2987  CA  LEU   254     -18.885  20.496   6.764  1.00 10.00      B   
ATOM   2988  CB  LEU   254     -19.157  18.990   6.837  1.00 10.00      B   
ATOM   2989  CG  LEU   254     -19.993  18.502   8.024  1.00 10.00      B   
ATOM   2990  CD1 LEU   254     -20.373  17.041   7.841  1.00 10.00      B   
ATOM   2991  CD2 LEU   254     -19.243  18.700   9.332  1.00 10.00      B   
ATOM   2992  C   LEU   254     -17.869  20.788   5.665  1.00 10.00      B   
ATOM   2993  O   LEU   254     -16.666  20.866   5.921  1.00 10.00      B   
ATOM   2994  N   LEU   255     -18.363  20.956   4.444  1.00 10.00      B   
ATOM   2995  HN  LEU   255     -19.333  20.866   4.308  1.00 10.00      B   
ATOM   2996  CA  LEU   255     -17.509  21.250   3.296  1.00 10.00      B   
ATOM   2997  CB  LEU   255     -18.340  21.334   2.015  1.00 10.00      B   
ATOM   2998  CG  LEU   255     -18.777  20.003   1.409  1.00 10.00      B   
ATOM   2999  CD1 LEU   255     -19.652  20.235   0.190  1.00 10.00      B   
ATOM   3000  CD2 LEU   255     -17.562  19.167   1.044  1.00 10.00      B   
ATOM   3001  C   LEU   255     -16.734  22.548   3.496  1.00 10.00      B   
ATOM   3002  O   LEU   255     -15.550  22.635   3.172  1.00 10.00      B   
ATOM   3003  N   LYS   256     -17.397  23.547   4.062  1.00 10.00      B   
ATOM   3004  HN  LYS   256     -18.331  23.408   4.330  1.00 10.00      B   
ATOM   3005  CA  LYS   256     -16.776  24.845   4.298  1.00 10.00      B   
ATOM   3006  CB  LYS   256     -17.818  25.861   4.771  1.00 10.00      B   
ATOM   3007  CG  LYS   256     -18.974  26.058   3.803  1.00 10.00      B   
ATOM   3008  CD  LYS   256     -19.987  27.051   4.348  1.00 10.00      B   
ATOM   3009  CE  LYS   256     -21.234  27.092   3.483  1.00 10.00      B   
ATOM   3010  NZ  LYS   256     -22.241  28.052   4.007  1.00 10.00      B   
ATOM   3011  HZ1 LYS   256     -23.132  27.959   3.478  1.00 10.00      B   
ATOM   3012  HZ2 LYS   256     -21.894  29.026   3.907  1.00 10.00      B   
ATOM   3013  HZ3 LYS   256     -22.426  27.868   5.011  1.00 10.00      B   
ATOM   3014  C   LYS   256     -15.631  24.750   5.306  1.00 10.00      B   
ATOM   3015  O   LYS   256     -14.784  25.641   5.384  1.00 10.00      B   
ATOM   3016  N   ILE   257     -15.609  23.669   6.071  1.00 10.00      B   
ATOM   3017  HN  ILE   257     -16.313  22.993   5.965  1.00 10.00      B   
ATOM   3018  CA  ILE   257     -14.569  23.464   7.072  1.00 10.00      B   
ATOM   3019  CB  ILE   257     -15.155  22.913   8.393  1.00 10.00      B   
ATOM   3020  CG1 ILE   257     -16.498  23.584   8.699  1.00 10.00      B   
ATOM   3021  CG2 ILE   257     -14.183  23.146   9.541  1.00 10.00      B   
ATOM   3022  CD1 ILE   257     -17.241  22.977   9.872  1.00 10.00      B   
ATOM   3023  C   ILE   257     -13.489  22.511   6.558  1.00 10.00      B   
ATOM   3024  O   ILE   257     -12.369  22.491   7.070  1.00 10.00      B   
ATOM   3025  N   THR   258     -13.822  21.738   5.531  1.00 10.00      B   
ATOM   3026  HN  THR   258     -14.717  21.820   5.140  1.00 10.00      B   
ATOM   3027  CA  THR   258     -12.883  20.777   4.964  1.00 10.00      B   
ATOM   3028  CB  THR   258     -13.584  19.460   4.583  1.00 10.00      B   
ATOM   3029  OG1 THR   258     -14.926  19.742   4.170  1.00 10.00      B   
ATOM   3030  HG1 THR   258     -15.478  19.884   4.950  1.00 10.00      B   
ATOM   3031  CG2 THR   258     -13.612  18.508   5.768  1.00 10.00      B   
ATOM   3032  C   THR   258     -12.143  21.336   3.751  1.00 10.00      B   
ATOM   3033  O   THR   258     -10.981  21.007   3.526  1.00 10.00      B   
ATOM   3034  N   PHE   259     -12.815  22.187   2.978  1.00 10.00      B   
ATOM   3035  HN  PHE   259     -13.747  22.405   3.205  1.00 10.00      B   
ATOM   3036  CA  PHE   259     -12.215  22.795   1.791  1.00 10.00      B   
ATOM   3037  CB  PHE   259     -13.191  23.736   1.074  1.00 10.00      B   
ATOM   3038  CG  PHE   259     -14.125  23.030   0.131  1.00 10.00      B   
ATOM   3039  CD1 PHE   259     -15.487  23.281   0.158  1.00 10.00      B   
ATOM   3040  CD2 PHE   259     -13.637  22.113  -0.784  1.00 10.00      B   
ATOM   3041  CE1 PHE   259     -16.343  22.631  -0.709  1.00 10.00      B   
ATOM   3042  CE2 PHE   259     -14.486  21.458  -1.654  1.00 10.00      B   
ATOM   3043  CZ  PHE   259     -15.842  21.718  -1.617  1.00 10.00      B   
ATOM   3044  C   PHE   259     -10.864  23.480   2.058  1.00 10.00      B   
ATOM   3045  O   PHE   259      -9.923  23.282   1.286  1.00 10.00      B   
ATOM   3046  N   PRO   260     -10.736  24.299   3.138  1.00 10.00      B   
ATOM   3047  CA  PRO   260      -9.470  24.979   3.476  1.00 10.00      B   
ATOM   3048  CB  PRO   260      -9.751  25.592   4.849  1.00 10.00      B   
ATOM   3049  CG  PRO   260     -11.218  25.824   4.846  1.00 10.00      B   
ATOM   3050  CD  PRO   260     -11.810  24.675   4.080  1.00 10.00      B   
ATOM   3051  C   PRO   260      -8.273  24.027   3.564  1.00 10.00      B   
ATOM   3052  O   PRO   260      -7.122  24.459   3.465  1.00 10.00      B   
ATOM   3053  N   TYR   261      -8.548  22.734   3.739  1.00 10.00      B   
ATOM   3054  HN  TYR   261      -9.486  22.452   3.805  1.00 10.00      B   
ATOM   3055  CA  TYR   261      -7.496  21.725   3.828  1.00 10.00      B   
ATOM   3056  CB  TYR   261      -8.105  20.341   4.097  1.00 10.00      B   
ATOM   3057  CG  TYR   261      -7.120  19.285   4.556  1.00 10.00      B   
ATOM   3058  CD1 TYR   261      -6.491  19.381   5.791  1.00 10.00      B   
ATOM   3059  CD2 TYR   261      -6.831  18.182   3.762  1.00 10.00      B   
ATOM   3060  CE1 TYR   261      -5.601  18.411   6.222  1.00 10.00      B   
ATOM   3061  CE2 TYR   261      -5.942  17.209   4.183  1.00 10.00      B   
ATOM   3062  CZ  TYR   261      -5.330  17.327   5.413  1.00 10.00      B   
ATOM   3063  OH  TYR   261      -4.441  16.360   5.835  1.00 10.00      B   
ATOM   3064  HH  TYR   261      -4.826  15.874   6.569  1.00 10.00      B   
ATOM   3065  C   TYR   261      -6.670  21.696   2.544  1.00 10.00      B   
ATOM   3066  O   TYR   261      -5.491  21.349   2.565  1.00 10.00      B   
ATOM   3067  N   ILE   262      -7.296  22.079   1.430  1.00 10.00      B   
ATOM   3068  HN  ILE   262      -8.240  22.353   1.484  1.00 10.00      B   
ATOM   3069  CA  ILE   262      -6.628  22.107   0.131  1.00 10.00      B   
ATOM   3070  CB  ILE   262      -7.627  22.464  -0.996  1.00 10.00      B   
ATOM   3071  CG1 ILE   262      -8.663  21.347  -1.166  1.00 10.00      B   
ATOM   3072  CG2 ILE   262      -6.912  22.743  -2.314  1.00 10.00      B   
ATOM   3073  CD1 ILE   262      -8.060  20.003  -1.513  1.00 10.00      B   
ATOM   3074  C   ILE   262      -5.475  23.113   0.135  1.00 10.00      B   
ATOM   3075  O   ILE   262      -4.408  22.862  -0.428  1.00 10.00      B   
ATOM   3076  N   LEU   263      -5.687  24.234   0.810  1.00 10.00      B   
ATOM   3077  HN  LEU   263      -6.543  24.357   1.273  1.00 10.00      B   
ATOM   3078  CA  LEU   263      -4.681  25.285   0.897  1.00 10.00      B   
ATOM   3079  CB  LEU   263      -5.350  26.605   1.308  1.00 10.00      B   
ATOM   3080  CG  LEU   263      -4.462  27.851   1.335  1.00 10.00      B   
ATOM   3081  CD1 LEU   263      -3.966  28.196  -0.061  1.00 10.00      B   
ATOM   3082  CD2 LEU   263      -5.204  29.026   1.950  1.00 10.00      B   
ATOM   3083  C   LEU   263      -3.591  24.906   1.901  1.00 10.00      B   
ATOM   3084  O   LEU   263      -2.614  25.634   2.085  1.00 10.00      B   
ATOM   3085  N   LEU   264      -3.760  23.758   2.543  1.00 10.00      B   
ATOM   3086  HN  LEU   264      -4.555  23.216   2.351  1.00 10.00      B   
ATOM   3087  CA  LEU   264      -2.802  23.287   3.532  1.00 10.00      B   
ATOM   3088  CB  LEU   264      -3.509  23.012   4.862  1.00 10.00      B   
ATOM   3089  CG  LEU   264      -4.226  24.203   5.500  1.00 10.00      B   
ATOM   3090  CD1 LEU   264      -5.265  23.727   6.505  1.00 10.00      B   
ATOM   3091  CD2 LEU   264      -3.225  25.136   6.165  1.00 10.00      B   
ATOM   3092  C   LEU   264      -2.065  22.035   3.060  1.00 10.00      B   
ATOM   3093  O   LEU   264      -0.838  22.019   2.987  1.00 10.00      B   
ATOM   3094  N   ILE   265      -2.823  20.998   2.716  1.00 10.00      B   
ATOM   3095  HN  ILE   265      -3.804  21.089   2.758  1.00 10.00      B   
ATOM   3096  CA  ILE   265      -2.246  19.728   2.278  1.00 10.00      B   
ATOM   3097  CB  ILE   265      -3.317  18.629   2.059  1.00 10.00      B   
ATOM   3098  CG1 ILE   265      -2.662  17.263   1.829  1.00 10.00      B   
ATOM   3099  CG2 ILE   265      -4.256  18.979   0.911  1.00 10.00      B   
ATOM   3100  CD1 ILE   265      -1.917  16.730   3.035  1.00 10.00      B   
ATOM   3101  C   ILE   265      -1.350  19.871   1.044  1.00 10.00      B   
ATOM   3102  O   ILE   265      -0.280  19.266   0.982  1.00 10.00      B   
ATOM   3103  N   SER   266      -1.774  20.673   0.074  1.00 10.00      B   
ATOM   3104  HN  SER   266      -2.633  21.133   0.171  1.00 10.00      B   
ATOM   3105  CA  SER   266      -0.996  20.870  -1.139  1.00 10.00      B   
ATOM   3106  CB  SER   266      -1.789  21.693  -2.149  1.00 10.00      B   
ATOM   3107  OG  SER   266      -3.147  21.286  -2.161  1.00 10.00      B   
ATOM   3108  HG  SER   266      -3.692  21.974  -1.755  1.00 10.00      B   
ATOM   3109  C   SER   266       0.346  21.528  -0.827  1.00 10.00      B   
ATOM   3110  O   SER   266       1.383  21.134  -1.364  1.00 10.00      B   
ATOM   3111  N   LEU   267       0.325  22.512   0.066  1.00 10.00      B   
ATOM   3112  HN  LEU   267      -0.524  22.768   0.476  1.00 10.00      B   
ATOM   3113  CA  LEU   267       1.541  23.210   0.454  1.00 10.00      B   
ATOM   3114  CB  LEU   267       1.217  24.476   1.251  1.00 10.00      B   
ATOM   3115  CG  LEU   267       0.674  25.663   0.449  1.00 10.00      B   
ATOM   3116  CD1 LEU   267       0.437  26.860   1.358  1.00 10.00      B   
ATOM   3117  CD2 LEU   267       1.622  26.031  -0.684  1.00 10.00      B   
ATOM   3118  C   LEU   267       2.445  22.288   1.260  1.00 10.00      B   
ATOM   3119  O   LEU   267       3.661  22.275   1.073  1.00 10.00      B   
ATOM   3120  N   ALA   268       1.838  21.499   2.142  1.00 10.00      B   
ATOM   3121  HN  ALA   268       0.861  21.558   2.245  1.00 10.00      B   
ATOM   3122  CA  ALA   268       2.582  20.561   2.973  1.00 10.00      B   
ATOM   3123  CB  ALA   268       1.661  19.899   3.986  1.00 10.00      B   
ATOM   3124  C   ALA   268       3.277  19.511   2.113  1.00 10.00      B   
ATOM   3125  O   ALA   268       4.419  19.133   2.380  1.00 10.00      B   
ATOM   3126  N   SER   269       2.584  19.053   1.075  1.00 10.00      B   
ATOM   3127  HN  SER   269       1.673  19.386   0.924  1.00 10.00      B   
ATOM   3128  CA  SER   269       3.135  18.055   0.164  1.00 10.00      B   
ATOM   3129  CB  SER   269       2.043  17.532  -0.774  1.00 10.00      B   
ATOM   3130  OG  SER   269       0.920  17.068  -0.040  1.00 10.00      B   
ATOM   3131  HG  SER   269       0.474  17.819   0.376  1.00 10.00      B   
ATOM   3132  C   SER   269       4.291  18.644  -0.641  1.00 10.00      B   
ATOM   3133  O   SER   269       5.225  17.933  -1.028  1.00 10.00      B   
ATOM   3134  N   LEU   270       4.222  19.951  -0.878  1.00 10.00      B   
ATOM   3135  HN  LEU   270       3.452  20.455  -0.539  1.00 10.00      B   
ATOM   3136  CA  LEU   270       5.249  20.657  -1.626  1.00 10.00      B   
ATOM   3137  CB  LEU   270       4.740  22.037  -2.050  1.00 10.00      B   
ATOM   3138  CG  LEU   270       5.689  22.880  -2.904  1.00 10.00      B   
ATOM   3139  CD1 LEU   270       5.831  22.284  -4.293  1.00 10.00      B   
ATOM   3140  CD2 LEU   270       5.205  24.318  -2.984  1.00 10.00      B   
ATOM   3141  C   LEU   270       6.517  20.802  -0.792  1.00 10.00      B   
ATOM   3142  O   LEU   270       7.616  20.506  -1.262  1.00 10.00      B   
ATOM   3143  N   VAL   271       6.356  21.246   0.452  1.00 10.00      B   
ATOM   3144  HN  VAL   271       5.449  21.460   0.771  1.00 10.00      B   
ATOM   3145  CA  VAL   271       7.488  21.423   1.359  1.00 10.00      B   
ATOM   3146  CB  VAL   271       7.056  22.059   2.699  1.00 10.00      B   
ATOM   3147  CG1 VAL   271       8.259  22.269   3.607  1.00 10.00      B   
ATOM   3148  CG2 VAL   271       6.344  23.382   2.457  1.00 10.00      B   
ATOM   3149  C   VAL   271       8.175  20.081   1.615  1.00 10.00      B   
ATOM   3150  O   VAL   271       9.403  20.003   1.710  1.00 10.00      B   
ATOM   3151  N   GLY   272       7.370  19.028   1.699  1.00 10.00      B   
ATOM   3152  HN  GLY   272       6.403  19.158   1.616  1.00 10.00      B   
ATOM   3153  CA  GLY   272       7.897  17.698   1.929  1.00 10.00      B   
ATOM   3154  C   GLY   272       8.881  17.278   0.858  1.00 10.00      B   
ATOM   3155  O   GLY   272       9.913  16.680   1.157  1.00 10.00      B   
ATOM   3156  N   ALA   273       8.576  17.615  -0.392  1.00 10.00      B   
ATOM   3157  HN  ALA   273       7.748  18.110  -0.564  1.00 10.00      B   
ATOM   3158  CA  ALA   273       9.443  17.270  -1.510  1.00 10.00      B   
ATOM   3159  CB  ALA   273       8.784  17.637  -2.828  1.00 10.00      B   
ATOM   3160  C   ALA   273      10.799  17.956  -1.374  1.00 10.00      B   
ATOM   3161  O   ALA   273      11.833  17.390  -1.732  1.00 10.00      B   
ATOM   3162  N   ILE   274      10.788  19.166  -0.829  1.00 10.00      B   
ATOM   3163  HN  ILE   274       9.932  19.555  -0.544  1.00 10.00      B   
ATOM   3164  CA  ILE   274      12.012  19.929  -0.638  1.00 10.00      B   
ATOM   3165  CB  ILE   274      11.712  21.375  -0.188  1.00 10.00      B   
ATOM   3166  CG1 ILE   274      10.728  22.042  -1.156  1.00 10.00      B   
ATOM   3167  CG2 ILE   274      12.998  22.183  -0.104  1.00 10.00      B   
ATOM   3168  CD1 ILE   274      10.202  23.376  -0.670  1.00 10.00      B   
ATOM   3169  C   ILE   274      12.911  19.246   0.392  1.00 10.00      B   
ATOM   3170  O   ILE   274      14.117  19.096   0.179  1.00 10.00      B   
ATOM   3171  N   LEU   275      12.303  18.808   1.492  1.00 10.00      B   
ATOM   3172  HN  LEU   275      11.333  18.944   1.586  1.00 10.00      B   
ATOM   3173  CA  LEU   275      13.032  18.134   2.563  1.00 10.00      B   
ATOM   3174  CB  LEU   275      12.163  18.038   3.822  1.00 10.00      B   
ATOM   3175  CG  LEU   275      11.788  19.368   4.486  1.00 10.00      B   
ATOM   3176  CD1 LEU   275      10.739  19.150   5.565  1.00 10.00      B   
ATOM   3177  CD2 LEU   275      13.021  20.042   5.068  1.00 10.00      B   
ATOM   3178  C   LEU   275      13.482  16.744   2.121  1.00 10.00      B   
ATOM   3179  O   LEU   275      14.576  16.293   2.471  1.00 10.00      B   
ATOM   3180  N   ASN   276      12.637  16.081   1.335  1.00 10.00      B   
ATOM   3181  HN  ASN   276      11.777  16.500   1.106  1.00 10.00      B   
ATOM   3182  CA  ASN   276      12.932  14.743   0.816  1.00 10.00      B   
ATOM   3183  CB  ASN   276      11.767  14.233  -0.043  1.00 10.00      B   
ATOM   3184  CG  ASN   276      10.711  13.484   0.752  1.00 10.00      B   
ATOM   3185  OD1 ASN   276      11.015  12.805   1.730  1.00 10.00      B   
ATOM   3186  ND2 ASN   276       9.459  13.597   0.333  1.00 10.00      B   
ATOM   3187 HD21 ASN   276       9.281  14.150  -0.456  1.00 10.00      B   
ATOM   3188 HD22 ASN   276       8.761  13.123   0.833  1.00 10.00      B   
ATOM   3189  C   ASN   276      14.205  14.754  -0.024  1.00 10.00      B   
ATOM   3190  O   ASN   276      14.980  13.797  -0.022  1.00 10.00      B   
ATOM   3191  N   THR   277      14.427  15.853  -0.727  1.00 10.00      B   
ATOM   3192  HN  THR   277      13.788  16.593  -0.669  1.00 10.00      B   
ATOM   3193  CA  THR   277      15.594  15.990  -1.581  1.00 10.00      B   
ATOM   3194  CB  THR   277      15.270  16.872  -2.802  1.00 10.00      B   
ATOM   3195  OG1 THR   277      13.924  16.607  -3.223  1.00 10.00      B   
ATOM   3196  HG1 THR   277      13.305  17.060  -2.633  1.00 10.00      B   
ATOM   3197  CG2 THR   277      16.214  16.564  -3.954  1.00 10.00      B   
ATOM   3198  C   THR   277      16.779  16.578  -0.814  1.00 10.00      B   
ATOM   3199  O   THR   277      17.849  16.805  -1.378  1.00 10.00      B   
ATOM   3200  N   TRP   278      16.597  16.806   0.478  1.00 10.00      B   
ATOM   3201  HN  TRP   278      15.735  16.579   0.894  1.00 10.00      B   
ATOM   3202  CA  TRP   278      17.659  17.373   1.292  1.00 10.00      B   
ATOM   3203  CB  TRP   278      17.160  18.572   2.107  1.00 10.00      B   
ATOM   3204  CG  TRP   278      18.260  19.324   2.801  1.00 10.00      B   
ATOM   3205  CD1 TRP   278      18.721  19.123   4.071  1.00 10.00      B   
ATOM   3206  CD2 TRP   278      19.040  20.396   2.260  1.00 10.00      B   
ATOM   3207  NE1 TRP   278      19.741  20.001   4.351  1.00 10.00      B   
ATOM   3208  HE1 TRP   278      20.234  20.055   5.201  1.00 10.00      B   
ATOM   3209  CE2 TRP   278      19.954  20.794   3.256  1.00 10.00      B   
ATOM   3210  CE3 TRP   278      19.056  21.057   1.030  1.00 10.00      B   
ATOM   3211  CZ2 TRP   278      20.871  21.823   3.059  1.00 10.00      B   
ATOM   3212  CZ3 TRP   278      19.966  22.078   0.838  1.00 10.00      B   
ATOM   3213  CH2 TRP   278      20.862  22.451   1.845  1.00 10.00      B   
ATOM   3214  C   TRP   278      18.297  16.329   2.203  1.00 10.00      B   
ATOM   3215  O   TRP   278      19.447  15.937   1.995  1.00 10.00      B   
ATOM   3216  N   ASN   279      17.552  15.863   3.197  1.00 10.00      B   
ATOM   3217  HN  ASN   279      16.624  16.173   3.297  1.00 10.00      B   
ATOM   3218  CA  ASN   279      18.087  14.891   4.140  1.00 10.00      B   
ATOM   3219  CB  ASN   279      18.579  15.560   5.439  1.00 10.00      B   
ATOM   3220  CG  ASN   279      17.523  16.387   6.162  1.00 10.00      B   
ATOM   3221  OD1 ASN   279      16.622  16.960   5.552  1.00 10.00      B   
ATOM   3222  ND2 ASN   279      17.633  16.454   7.478  1.00 10.00      B   
ATOM   3223 HD21 ASN   279      18.375  15.975   7.909  1.00 10.00      B   
ATOM   3224 HD22 ASN   279      16.973  16.984   7.972  1.00 10.00      B   
ATOM   3225  C   ASN   279      17.151  13.708   4.413  1.00 10.00      B   
ATOM   3226  O   ASN   279      16.864  12.916   3.514  1.00 10.00      B   
ATOM   3227  N   ARG   280      16.683  13.589   5.652  1.00 10.00      B   
ATOM   3228  HN  ARG   280      16.919  14.270   6.313  1.00 10.00      B   
ATOM   3229  CA  ARG   280      15.817  12.485   6.052  1.00 10.00      B   
ATOM   3230  CB  ARG   280      15.706  12.417   7.579  1.00 10.00      B   
ATOM   3231  CG  ARG   280      15.408  11.027   8.124  1.00 10.00      B   
ATOM   3232  CD  ARG   280      14.897  11.084   9.557  1.00 10.00      B   
ATOM   3233  NE  ARG   280      15.874  11.663  10.478  1.00 10.00      B   
ATOM   3234  HE  ARG   280      16.200  12.569  10.280  1.00 10.00      B   
ATOM   3235  CZ  ARG   280      16.339  11.042  11.560  1.00 10.00      B   
ATOM   3236  NH1 ARG   280      15.921   9.815  11.862  1.00 10.00      B   
ATOM   3237 HH11 ARG   280      16.285   9.326  12.708  1.00 10.00      B   
ATOM   3238 HH12 ARG   280      15.222   9.334  11.254  1.00 10.00      B   
ATOM   3239  NH2 ARG   280      17.206  11.654  12.350  1.00 10.00      B   
ATOM   3240 HH21 ARG   280      17.575  11.174  13.201  1.00 10.00      B   
ATOM   3241 HH22 ARG   280      17.523  12.621  12.122  1.00 10.00      B   
ATOM   3242  C   ARG   280      14.427  12.565   5.420  1.00 10.00      B   
ATOM   3243  O   ARG   280      13.724  13.568   5.548  1.00 10.00      B   
ATOM   3244  N   PHE   281      14.033  11.478   4.763  1.00 10.00      B   
ATOM   3245  HN  PHE   281      14.642  10.715   4.703  1.00 10.00      B   
ATOM   3246  CA  PHE   281      12.730  11.388   4.106  1.00 10.00      B   
ATOM   3247  CB  PHE   281      12.708  10.205   3.125  1.00 10.00      B   
ATOM   3248  CG  PHE   281      13.795  10.223   2.085  1.00 10.00      B   
ATOM   3249  CD1 PHE   281      15.054   9.714   2.368  1.00 10.00      B   
ATOM   3250  CD2 PHE   281      13.555  10.740   0.822  1.00 10.00      B   
ATOM   3251  CE1 PHE   281      16.053   9.723   1.414  1.00 10.00      B   
ATOM   3252  CE2 PHE   281      14.550  10.753  -0.137  1.00 10.00      B   
ATOM   3253  CZ  PHE   281      15.801  10.244   0.160  1.00 10.00      B   
ATOM   3254  C   PHE   281      11.615  11.198   5.132  1.00 10.00      B   
ATOM   3255  O   PHE   281      10.444  11.456   4.854  1.00 10.00      B   
ATOM   3256  N   SER   282      11.985  10.747   6.321  1.00 10.00      B   
ATOM   3257  HN  SER   282      12.930  10.558   6.487  1.00 10.00      B   
ATOM   3258  CA  SER   282      11.018  10.501   7.382  1.00 10.00      B   
ATOM   3259  CB  SER   282      11.655   9.642   8.468  1.00 10.00      B   
ATOM   3260  OG  SER   282      12.658   8.802   7.913  1.00 10.00      B   
ATOM   3261  HG  SER   282      12.273   8.283   7.189  1.00 10.00      B   
ATOM   3262  C   SER   282      10.460  11.794   7.981  1.00 10.00      B   
ATOM   3263  O   SER   282       9.422  11.775   8.637  1.00 10.00      B   
ATOM   3264  N   ILE   283      11.139  12.915   7.741  1.00 10.00      B   
ATOM   3265  HN  ILE   283      11.943  12.879   7.183  1.00 10.00      B   
ATOM   3266  CA  ILE   283      10.696  14.204   8.275  1.00 10.00      B   
ATOM   3267  CB  ILE   283      11.696  15.347   7.984  1.00 10.00      B   
ATOM   3268  CG1 ILE   283      13.084  14.984   8.517  1.00 10.00      B   
ATOM   3269  CG2 ILE   283      11.215  16.654   8.601  1.00 10.00      B   
ATOM   3270  CD1 ILE   283      14.167  15.963   8.116  1.00 10.00      B   
ATOM   3271  C   ILE   283       9.288  14.577   7.781  1.00 10.00      B   
ATOM   3272  O   ILE   283       8.377  14.760   8.590  1.00 10.00      B   
ATOM   3273  N   PRO   284       9.073  14.690   6.453  1.00 10.00      B   
ATOM   3274  CA  PRO   284       7.753  15.032   5.901  1.00 10.00      B   
ATOM   3275  CB  PRO   284       8.001  15.122   4.389  1.00 10.00      B   
ATOM   3276  CG  PRO   284       9.476  15.272   4.239  1.00 10.00      B   
ATOM   3277  CD  PRO   284      10.081  14.527   5.388  1.00 10.00      B   
ATOM   3278  C   PRO   284       6.714  13.946   6.192  1.00 10.00      B   
ATOM   3279  O   PRO   284       5.507  14.192   6.157  1.00 10.00      B   
ATOM   3280  N   ALA   285       7.198  12.747   6.493  1.00 10.00      B   
ATOM   3281  HN  ALA   285       8.170  12.623   6.520  1.00 10.00      B   
ATOM   3282  CA  ALA   285       6.333  11.613   6.786  1.00 10.00      B   
ATOM   3283  CB  ALA   285       7.109  10.313   6.683  1.00 10.00      B   
ATOM   3284  C   ALA   285       5.685  11.744   8.162  1.00 10.00      B   
ATOM   3285  O   ALA   285       4.696  11.077   8.454  1.00 10.00      B   
ATOM   3286  N   PHE   286       6.238  12.613   9.003  1.00 10.00      B   
ATOM   3287  HN  PHE   286       7.033  13.118   8.721  1.00 10.00      B   
ATOM   3288  CA  PHE   286       5.694  12.823  10.343  1.00 10.00      B   
ATOM   3289  CB  PHE   286       6.763  13.374  11.289  1.00 10.00      B   
ATOM   3290  CG  PHE   286       7.906  12.436  11.560  1.00 10.00      B   
ATOM   3291  CD1 PHE   286       9.201  12.914  11.639  1.00 10.00      B   
ATOM   3292  CD2 PHE   286       7.687  11.079  11.740  1.00 10.00      B   
ATOM   3293  CE1 PHE   286      10.258  12.063  11.892  1.00 10.00      B   
ATOM   3294  CE2 PHE   286       8.742  10.220  11.994  1.00 10.00      B   
ATOM   3295  CZ  PHE   286      10.029  10.713  12.070  1.00 10.00      B   
ATOM   3296  C   PHE   286       4.486  13.760  10.318  1.00 10.00      B   
ATOM   3297  O   PHE   286       3.902  14.066  11.360  1.00 10.00      B   
ATOM   3298  N   ALA   287       4.117  14.211   9.125  1.00 10.00      B   
ATOM   3299  HN  ALA   287       4.623  13.931   8.334  1.00 10.00      B   
ATOM   3300  CA  ALA   287       2.983  15.114   8.961  1.00 10.00      B   
ATOM   3301  CB  ALA   287       3.064  15.869   7.642  1.00 10.00      B   
ATOM   3302  C   ALA   287       1.627  14.410   9.134  1.00 10.00      B   
ATOM   3303  O   ALA   287       0.810  14.852   9.940  1.00 10.00      B   
ATOM   3304  N   PRO   288       1.358  13.303   8.397  1.00 10.00      B   
ATOM   3305  CA  PRO   288       0.082  12.572   8.506  1.00 10.00      B   
ATOM   3306  CB  PRO   288       0.305  11.328   7.643  1.00 10.00      B   
ATOM   3307  CG  PRO   288       1.335  11.745   6.655  1.00 10.00      B   
ATOM   3308  CD  PRO   288       2.244  12.691   7.386  1.00 10.00      B   
ATOM   3309  C   PRO   288      -0.257  12.167   9.944  1.00 10.00      B   
ATOM   3310  O   PRO   288      -1.433  12.041  10.304  1.00 10.00      B   
ATOM   3311  N   THR   289       0.770  11.980  10.765  1.00 10.00      B   
ATOM   3312  HN  THR   289       1.682  12.102  10.425  1.00 10.00      B   
ATOM   3313  CA  THR   289       0.579  11.596  12.157  1.00 10.00      B   
ATOM   3314  CB  THR   289       1.929  11.290  12.832  1.00 10.00      B   
ATOM   3315  OG1 THR   289       2.914  10.978  11.829  1.00 10.00      B   
ATOM   3316  HG1 THR   289       3.796  11.083  12.213  1.00 10.00      B   
ATOM   3317  CG2 THR   289       1.796  10.114  13.786  1.00 10.00      B   
ATOM   3318  C   THR   289      -0.137  12.700  12.935  1.00 10.00      B   
ATOM   3319  O   THR   289      -0.978  12.424  13.793  1.00 10.00      B   
ATOM   3320  N   LEU   290       0.181  13.949  12.604  1.00 10.00      B   
ATOM   3321  HN  LEU   290       0.834  14.098  11.885  1.00 10.00      B   
ATOM   3322  CA  LEU   290      -0.419  15.102  13.267  1.00 10.00      B   
ATOM   3323  CB  LEU   290       0.247  16.395  12.796  1.00 10.00      B   
ATOM   3324  CG  LEU   290       1.726  16.559  13.153  1.00 10.00      B   
ATOM   3325  CD1 LEU   290       2.397  17.527  12.193  1.00 10.00      B   
ATOM   3326  CD2 LEU   290       1.877  17.039  14.588  1.00 10.00      B   
ATOM   3327  C   LEU   290      -1.918  15.156  13.004  1.00 10.00      B   
ATOM   3328  O   LEU   290      -2.702  15.512  13.885  1.00 10.00      B   
ATOM   3329  N   LEU   291      -2.309  14.783  11.793  1.00 10.00      B   
ATOM   3330  HN  LEU   291      -1.635  14.507  11.137  1.00 10.00      B   
ATOM   3331  CA  LEU   291      -3.715  14.776  11.412  1.00 10.00      B   
ATOM   3332  CB  LEU   291      -3.865  14.435   9.925  1.00 10.00      B   
ATOM   3333  CG  LEU   291      -5.289  14.449   9.365  1.00 10.00      B   
ATOM   3334  CD1 LEU   291      -5.852  15.862   9.363  1.00 10.00      B   
ATOM   3335  CD2 LEU   291      -5.323  13.849   7.967  1.00 10.00      B   
ATOM   3336  C   LEU   291      -4.485  13.773  12.266  1.00 10.00      B   
ATOM   3337  O   LEU   291      -5.615  14.031  12.684  1.00 10.00      B   
ATOM   3338  N   ASN   292      -3.855  12.638  12.538  1.00 10.00      B   
ATOM   3339  HN  ASN   292      -2.950  12.498  12.183  1.00 10.00      B   
ATOM   3340  CA  ASN   292      -4.473  11.599  13.352  1.00 10.00      B   
ATOM   3341  CB  ASN   292      -3.656  10.303  13.307  1.00 10.00      B   
ATOM   3342  CG  ASN   292      -3.757   9.602  11.972  1.00 10.00      B   
ATOM   3343  OD1 ASN   292      -4.785   9.669  11.301  1.00 10.00      B   
ATOM   3344  ND2 ASN   292      -2.690   8.929  11.570  1.00 10.00      B   
ATOM   3345 HD21 ASN   292      -1.904   8.915  12.152  1.00 10.00      B   
ATOM   3346 HD22 ASN   292      -2.730   8.478  10.700  1.00 10.00      B   
ATOM   3347  C   ASN   292      -4.623  12.076  14.787  1.00 10.00      B   
ATOM   3348  O   ASN   292      -5.692  11.953  15.383  1.00 10.00      B   
ATOM   3349  N   ILE   293      -3.547  12.644  15.323  1.00 10.00      B   
ATOM   3350  HN  ILE   293      -2.730  12.720  14.781  1.00 10.00      B   
ATOM   3351  CA  ILE   293      -3.541  13.157  16.689  1.00 10.00      B   
ATOM   3352  CB  ILE   293      -2.159  13.738  17.064  1.00 10.00      B   
ATOM   3353  CG1 ILE   293      -1.090  12.641  17.005  1.00 10.00      B   
ATOM   3354  CG2 ILE   293      -2.198  14.370  18.449  1.00 10.00      B   
ATOM   3355  CD1 ILE   293       0.326  13.146  17.173  1.00 10.00      B   
ATOM   3356  C   ILE   293      -4.617  14.226  16.870  1.00 10.00      B   
ATOM   3357  O   ILE   293      -5.356  14.217  17.857  1.00 10.00      B   
ATOM   3358  N   SER   294      -4.712  15.130  15.901  1.00 10.00      B   
ATOM   3359  HN  SER   294      -4.097  15.076  15.136  1.00 10.00      B   
ATOM   3360  CA  SER   294      -5.698  16.202  15.941  1.00 10.00      B   
ATOM   3361  CB  SER   294      -5.531  17.114  14.719  1.00 10.00      B   
ATOM   3362  OG  SER   294      -6.313  18.291  14.834  1.00 10.00      B   
ATOM   3363  HG  SER   294      -6.925  18.342  14.085  1.00 10.00      B   
ATOM   3364  C   SER   294      -7.121  15.636  15.992  1.00 10.00      B   
ATOM   3365  O   SER   294      -7.972  16.125  16.741  1.00 10.00      B   
ATOM   3366  N   MET   295      -7.367  14.595  15.207  1.00 10.00      B   
ATOM   3367  HN  MET   295      -6.646  14.237  14.644  1.00 10.00      B   
ATOM   3368  CA  MET   295      -8.683  13.966  15.163  1.00 10.00      B   
ATOM   3369  CB  MET   295      -8.783  12.997  13.985  1.00 10.00      B   
ATOM   3370  CG  MET   295      -9.217  13.652  12.683  1.00 10.00      B   
ATOM   3371  SD  MET   295     -10.991  13.975  12.620  1.00 10.00      B   
ATOM   3372  CE  MET   295     -11.621  12.339  12.251  1.00 10.00      B   
ATOM   3373  C   MET   295      -9.003  13.248  16.469  1.00 10.00      B   
ATOM   3374  O   MET   295     -10.126  13.327  16.967  1.00 10.00      B   
ATOM   3375  N   ILE   296      -8.008  12.561  17.024  1.00 10.00      B   
ATOM   3376  HN  ILE   296      -7.132  12.542  16.578  1.00 10.00      B   
ATOM   3377  CA  ILE   296      -8.182  11.825  18.274  1.00 10.00      B   
ATOM   3378  CB  ILE   296      -6.930  10.985  18.618  1.00 10.00      B   
ATOM   3379  CG1 ILE   296      -6.664   9.945  17.525  1.00 10.00      B   
ATOM   3380  CG2 ILE   296      -7.088  10.300  19.969  1.00 10.00      B   
ATOM   3381  CD1 ILE   296      -5.340   9.225  17.678  1.00 10.00      B   
ATOM   3382  C   ILE   296      -8.493  12.774  19.432  1.00 10.00      B   
ATOM   3383  O   ILE   296      -9.346  12.484  20.276  1.00 10.00      B   
ATOM   3384  N   GLY   297      -7.805  13.909  19.458  1.00 10.00      B   
ATOM   3385  HN  GLY   297      -7.145  14.088  18.749  1.00 10.00      B   
ATOM   3386  CA  GLY   297      -8.012  14.881  20.514  1.00 10.00      B   
ATOM   3387  C   GLY   297      -9.362  15.571  20.429  1.00 10.00      B   
ATOM   3388  O   GLY   297     -10.128  15.571  21.395  1.00 10.00      B   
ATOM   3389  N   PHE   298      -9.664  16.142  19.271  1.00 10.00      B   
ATOM   3390  HN  PHE   298      -9.022  16.085  18.528  1.00 10.00      B   
ATOM   3391  CA  PHE   298     -10.924  16.857  19.066  1.00 10.00      B   
ATOM   3392  CB  PHE   298     -10.964  17.496  17.678  1.00 10.00      B   
ATOM   3393  CG  PHE   298     -10.565  18.945  17.652  1.00 10.00      B   
ATOM   3394  CD1 PHE   298     -11.362  19.886  17.020  1.00 10.00      B   
ATOM   3395  CD2 PHE   298      -9.393  19.366  18.261  1.00 10.00      B   
ATOM   3396  CE1 PHE   298     -10.998  21.218  16.993  1.00 10.00      B   
ATOM   3397  CE2 PHE   298      -9.023  20.697  18.238  1.00 10.00      B   
ATOM   3398  CZ  PHE   298      -9.826  21.623  17.604  1.00 10.00      B   
ATOM   3399  C   PHE   298     -12.147  15.964  19.272  1.00 10.00      B   
ATOM   3400  O   PHE   298     -13.169  16.409  19.800  1.00 10.00      B   
ATOM   3401  N   ALA   299     -12.034  14.702  18.879  1.00 10.00      B   
ATOM   3402  HN  ALA   299     -11.188  14.398  18.483  1.00 10.00      B   
ATOM   3403  CA  ALA   299     -13.139  13.755  19.006  1.00 10.00      B   
ATOM   3404  CB  ALA   299     -12.816  12.451  18.289  1.00 10.00      B   
ATOM   3405  C   ALA   299     -13.505  13.485  20.463  1.00 10.00      B   
ATOM   3406  O   ALA   299     -14.596  12.999  20.756  1.00 10.00      B   
ATOM   3407  N   LEU   300     -12.602  13.805  21.375  1.00 10.00      B   
ATOM   3408  HN  LEU   300     -11.748  14.194  21.091  1.00 10.00      B   
ATOM   3409  CA  LEU   300     -12.851  13.570  22.787  1.00 10.00      B   
ATOM   3410  CB  LEU   300     -11.756  12.674  23.372  1.00 10.00      B   
ATOM   3411  CG  LEU   300     -12.030  12.100  24.763  1.00 10.00      B   
ATOM   3412  CD1 LEU   300     -13.174  11.100  24.711  1.00 10.00      B   
ATOM   3413  CD2 LEU   300     -10.778  11.456  25.337  1.00 10.00      B   
ATOM   3414  C   LEU   300     -12.948  14.866  23.590  1.00 10.00      B   
ATOM   3415  O   LEU   300     -13.748  14.967  24.521  1.00 10.00      B   
ATOM   3416  N   PHE   301     -12.150  15.860  23.230  1.00 10.00      B   
ATOM   3417  HN  PHE   301     -11.543  15.744  22.465  1.00 10.00      B   
ATOM   3418  CA  PHE   301     -12.138  17.117  23.969  1.00 10.00      B   
ATOM   3419  CB  PHE   301     -10.702  17.596  24.194  1.00 10.00      B   
ATOM   3420  CG  PHE   301      -9.793  16.546  24.770  1.00 10.00      B   
ATOM   3421  CD1 PHE   301      -8.568  16.275  24.185  1.00 10.00      B   
ATOM   3422  CD2 PHE   301     -10.166  15.825  25.894  1.00 10.00      B   
ATOM   3423  CE1 PHE   301      -7.731  15.307  24.709  1.00 10.00      B   
ATOM   3424  CE2 PHE   301      -9.335  14.856  26.423  1.00 10.00      B   
ATOM   3425  CZ  PHE   301      -8.116  14.596  25.830  1.00 10.00      B   
ATOM   3426  C   PHE   301     -12.971  18.225  23.329  1.00 10.00      B   
ATOM   3427  O   PHE   301     -13.109  19.301  23.906  1.00 10.00      B   
ATOM   3428  N   ALA   302     -13.525  17.982  22.150  1.00 10.00      B   
ATOM   3429  HN  ALA   302     -13.384  17.115  21.716  1.00 10.00      B   
ATOM   3430  CA  ALA   302     -14.325  19.009  21.483  1.00 10.00      B   
ATOM   3431  CB  ALA   302     -13.567  19.600  20.302  1.00 10.00      B   
ATOM   3432  C   ALA   302     -15.700  18.507  21.049  1.00 10.00      B   
ATOM   3433  O   ALA   302     -16.629  19.299  20.898  1.00 10.00      B   
ATOM   3434  N   ALA   303     -15.828  17.196  20.856  1.00 10.00      B   
ATOM   3435  HN  ALA   303     -15.049  16.620  20.991  1.00 10.00      B   
ATOM   3436  CA  ALA   303     -17.088  16.584  20.424  1.00 10.00      B   
ATOM   3437  CB  ALA   303     -16.989  15.066  20.386  1.00 10.00      B   
ATOM   3438  C   ALA   303     -18.323  17.054  21.213  1.00 10.00      B   
ATOM   3439  O   ALA   303     -19.284  17.533  20.611  1.00 10.00      B   
ATOM   3440  N   PRO   304     -18.329  16.943  22.562  1.00 10.00      B   
ATOM   3441  CA  PRO   304     -19.482  17.362  23.374  1.00 10.00      B   
ATOM   3442  CB  PRO   304     -19.098  16.949  24.802  1.00 10.00      B   
ATOM   3443  CG  PRO   304     -17.983  15.974  24.639  1.00 10.00      B   
ATOM   3444  CD  PRO   304     -17.250  16.396  23.402  1.00 10.00      B   
ATOM   3445  C   PRO   304     -19.738  18.868  23.320  1.00 10.00      B   
ATOM   3446  O   PRO   304     -20.843  19.328  23.612  1.00 10.00      B   
ATOM   3447  N   TYR   305     -18.723  19.629  22.936  1.00 10.00      B   
ATOM   3448  HN  TYR   305     -17.873  19.204  22.690  1.00 10.00      B   
ATOM   3449  CA  TYR   305     -18.840  21.078  22.861  1.00 10.00      B   
ATOM   3450  CB  TYR   305     -17.459  21.733  22.946  1.00 10.00      B   
ATOM   3451  CG  TYR   305     -16.806  21.618  24.306  1.00 10.00      B   
ATOM   3452  CD1 TYR   305     -16.203  20.435  24.715  1.00 10.00      B   
ATOM   3453  CD2 TYR   305     -16.792  22.695  25.181  1.00 10.00      B   
ATOM   3454  CE1 TYR   305     -15.607  20.328  25.958  1.00 10.00      B   
ATOM   3455  CE2 TYR   305     -16.197  22.598  26.424  1.00 10.00      B   
ATOM   3456  CZ  TYR   305     -15.608  21.414  26.808  1.00 10.00      B   
ATOM   3457  OH  TYR   305     -15.016  21.318  28.047  1.00 10.00      B   
ATOM   3458  HH  TYR   305     -15.470  21.908  28.664  1.00 10.00      B   
ATOM   3459  C   TYR   305     -19.560  21.519  21.592  1.00 10.00      B   
ATOM   3460  O   TYR   305     -20.208  22.568  21.567  1.00 10.00      B   
ATOM   3461  N   PHE   306     -19.454  20.716  20.548  1.00 10.00      B   
ATOM   3462  HN  PHE   306     -18.937  19.886  20.633  1.00 10.00      B   
ATOM   3463  CA  PHE   306     -20.094  21.026  19.278  1.00 10.00      B   
ATOM   3464  CB  PHE   306     -19.215  20.570  18.108  1.00 10.00      B   
ATOM   3465  CG  PHE   306     -18.021  21.449  17.851  1.00 10.00      B   
ATOM   3466  CD1 PHE   306     -16.896  21.374  18.656  1.00 10.00      B   
ATOM   3467  CD2 PHE   306     -18.022  22.346  16.796  1.00 10.00      B   
ATOM   3468  CE1 PHE   306     -15.797  22.176  18.416  1.00 10.00      B   
ATOM   3469  CE2 PHE   306     -16.927  23.152  16.549  1.00 10.00      B   
ATOM   3470  CZ  PHE   306     -15.813  23.067  17.360  1.00 10.00      B   
ATOM   3471  C   PHE   306     -21.466  20.368  19.190  1.00 10.00      B   
ATOM   3472  O   PHE   306     -21.729  19.363  19.858  1.00 10.00      B   
ATOM   3473  N   ASN   307     -22.342  20.940  18.382  1.00 10.00      B   
ATOM   3474  HN  ASN   307     -22.083  21.753  17.890  1.00 10.00      B   
ATOM   3475  CA  ASN   307     -23.682  20.403  18.201  1.00 10.00      B   
ATOM   3476  CB  ASN   307     -24.626  20.910  19.297  1.00 10.00      B   
ATOM   3477  CG  ASN   307     -26.017  20.314  19.189  1.00 10.00      B   
ATOM   3478  OD1 ASN   307     -26.197  19.219  18.657  1.00 10.00      B   
ATOM   3479  ND2 ASN   307     -27.006  21.022  19.707  1.00 10.00      B   
ATOM   3480 HD21 ASN   307     -26.792  21.883  20.128  1.00 10.00      B   
ATOM   3481 HD22 ASN   307     -27.914  20.660  19.645  1.00 10.00      B   
ATOM   3482  C   ASN   307     -24.223  20.775  16.825  1.00 10.00      B   
ATOM   3483  O   ASN   307     -24.562  21.935  16.578  1.00 10.00      B   
ATOM   3484  N   PRO   308     -24.313  19.802  15.902  1.00 10.00      B   
ATOM   3485  CA  PRO   308     -23.929  18.403  16.150  1.00 10.00      B   
ATOM   3486  CB  PRO   308     -24.400  17.662  14.888  1.00 10.00      B   
ATOM   3487  CG  PRO   308     -25.292  18.620  14.173  1.00 10.00      B   
ATOM   3488  CD  PRO   308     -24.806  19.990  14.532  1.00 10.00      B   
ATOM   3489  C   PRO   308     -22.418  18.231  16.320  1.00 10.00      B   
ATOM   3490  O   PRO   308     -21.626  18.993  15.761  1.00 10.00      B   
ATOM   3491  N   PRO   309     -22.006  17.211  17.090  1.00 10.00      B   
ATOM   3492  CA  PRO   309     -20.590  16.920  17.362  1.00 10.00      B   
ATOM   3493  CB  PRO   309     -20.631  15.665  18.245  1.00 10.00      B   
ATOM   3494  CG  PRO   309     -21.994  15.093  18.048  1.00 10.00      B   
ATOM   3495  CD  PRO   309     -22.897  16.257  17.771  1.00 10.00      B   
ATOM   3496  C   PRO   309     -19.771  16.656  16.096  1.00 10.00      B   
ATOM   3497  O   PRO   309     -18.540  16.711  16.125  1.00 10.00      B   
ATOM   3498  N   VAL   310     -20.454  16.379  14.988  1.00 10.00      B   
ATOM   3499  HN  VAL   310     -21.433  16.340  15.033  1.00 10.00      B   
ATOM   3500  CA  VAL   310     -19.791  16.114  13.712  1.00 10.00      B   
ATOM   3501  CB  VAL   310     -20.810  15.749  12.604  1.00 10.00      B   
ATOM   3502  CG1 VAL   310     -21.714  16.928  12.273  1.00 10.00      B   
ATOM   3503  CG2 VAL   310     -20.108  15.224  11.359  1.00 10.00      B   
ATOM   3504  C   VAL   310     -18.928  17.305  13.275  1.00 10.00      B   
ATOM   3505  O   VAL   310     -17.930  17.141  12.570  1.00 10.00      B   
ATOM   3506  N   LEU   311     -19.298  18.500  13.732  1.00 10.00      B   
ATOM   3507  HN  LEU   311     -20.093  18.567  14.306  1.00 10.00      B   
ATOM   3508  CA  LEU   311     -18.560  19.711  13.397  1.00 10.00      B   
ATOM   3509  CB  LEU   311     -19.312  20.954  13.882  1.00 10.00      B   
ATOM   3510  CG  LEU   311     -20.701  21.189  13.280  1.00 10.00      B   
ATOM   3511  CD1 LEU   311     -21.358  22.401  13.918  1.00 10.00      B   
ATOM   3512  CD2 LEU   311     -20.613  21.357  11.771  1.00 10.00      B   
ATOM   3513  C   LEU   311     -17.153  19.677  13.991  1.00 10.00      B   
ATOM   3514  O   LEU   311     -16.225  20.285  13.453  1.00 10.00      B   
ATOM   3515  N   ALA   312     -16.998  18.947  15.091  1.00 10.00      B   
ATOM   3516  HN  ALA   312     -17.772  18.469  15.462  1.00 10.00      B   
ATOM   3517  CA  ALA   312     -15.706  18.827  15.755  1.00 10.00      B   
ATOM   3518  CB  ALA   312     -15.870  18.244  17.149  1.00 10.00      B   
ATOM   3519  C   ALA   312     -14.764  17.963  14.928  1.00 10.00      B   
ATOM   3520  O   ALA   312     -13.545  18.112  14.996  1.00 10.00      B   
ATOM   3521  N   LEU   313     -15.343  17.057  14.150  1.00 10.00      B   
ATOM   3522  HN  LEU   313     -16.322  16.989  14.142  1.00 10.00      B   
ATOM   3523  CA  LEU   313     -14.565  16.171  13.296  1.00 10.00      B   
ATOM   3524  CB  LEU   313     -15.437  15.026  12.768  1.00 10.00      B   
ATOM   3525  CG  LEU   313     -15.991  14.049  13.810  1.00 10.00      B   
ATOM   3526  CD1 LEU   313     -17.059  13.161  13.191  1.00 10.00      B   
ATOM   3527  CD2 LEU   313     -14.873  13.203  14.399  1.00 10.00      B   
ATOM   3528  C   LEU   313     -13.990  16.960  12.131  1.00 10.00      B   
ATOM   3529  O   LEU   313     -12.828  16.797  11.766  1.00 10.00      B   
ATOM   3530  N   ALA   314     -14.813  17.837  11.568  1.00 10.00      B   
ATOM   3531  HN  ALA   314     -15.720  17.934  11.924  1.00 10.00      B   
ATOM   3532  CA  ALA   314     -14.402  18.662  10.441  1.00 10.00      B   
ATOM   3533  CB  ALA   314     -15.592  19.424   9.879  1.00 10.00      B   
ATOM   3534  C   ALA   314     -13.292  19.624  10.847  1.00 10.00      B   
ATOM   3535  O   ALA   314     -12.288  19.755  10.148  1.00 10.00      B   
ATOM   3536  N   TRP   315     -13.474  20.281  11.991  1.00 10.00      B   
ATOM   3537  HN  TRP   315     -14.294  20.122  12.507  1.00 10.00      B   
ATOM   3538  CA  TRP   315     -12.491  21.233  12.498  1.00 10.00      B   
ATOM   3539  CB  TRP   315     -13.029  21.988  13.715  1.00 10.00      B   
ATOM   3540  CG  TRP   315     -13.638  23.311  13.363  1.00 10.00      B   
ATOM   3541  CD1 TRP   315     -14.963  23.635  13.371  1.00 10.00      B   
ATOM   3542  CD2 TRP   315     -12.940  24.488  12.936  1.00 10.00      B   
ATOM   3543  NE1 TRP   315     -15.134  24.941  12.979  1.00 10.00      B   
ATOM   3544  HE1 TRP   315     -15.997  25.407  12.902  1.00 10.00      B   
ATOM   3545  CE2 TRP   315     -13.907  25.486  12.708  1.00 10.00      B   
ATOM   3546  CE3 TRP   315     -11.592  24.796  12.730  1.00 10.00      B   
ATOM   3547  CZ2 TRP   315     -13.570  26.767  12.280  1.00 10.00      B   
ATOM   3548  CZ3 TRP   315     -11.259  26.069  12.305  1.00 10.00      B   
ATOM   3549  CH2 TRP   315     -12.244  27.040  12.087  1.00 10.00      B   
ATOM   3550  C   TRP   315     -11.167  20.552  12.830  1.00 10.00      B   
ATOM   3551  O   TRP   315     -10.099  21.153  12.701  1.00 10.00      B   
ATOM   3552  N   ALA   316     -11.240  19.292  13.245  1.00 10.00      B   
ATOM   3553  HN  ALA   316     -12.120  18.865  13.325  1.00 10.00      B   
ATOM   3554  CA  ALA   316     -10.044  18.529  13.579  1.00 10.00      B   
ATOM   3555  CB  ALA   316     -10.418  17.167  14.131  1.00 10.00      B   
ATOM   3556  C   ALA   316      -9.157  18.377  12.351  1.00 10.00      B   
ATOM   3557  O   ALA   316      -7.927  18.398  12.449  1.00 10.00      B   
ATOM   3558  N   VAL   317      -9.795  18.250  11.193  1.00 10.00      B   
ATOM   3559  HN  VAL   317     -10.777  18.260  11.188  1.00 10.00      B   
ATOM   3560  CA  VAL   317      -9.084  18.106   9.931  1.00 10.00      B   
ATOM   3561  CB  VAL   317     -10.042  17.682   8.793  1.00 10.00      B   
ATOM   3562  CG1 VAL   317      -9.295  17.532   7.474  1.00 10.00      B   
ATOM   3563  CG2 VAL   317     -10.758  16.388   9.151  1.00 10.00      B   
ATOM   3564  C   VAL   317      -8.406  19.421   9.560  1.00 10.00      B   
ATOM   3565  O   VAL   317      -7.242  19.439   9.151  1.00 10.00      B   
ATOM   3566  N   THR   318      -9.136  20.520   9.724  1.00 10.00      B   
ATOM   3567  HN  THR   318     -10.056  20.438  10.065  1.00 10.00      B   
ATOM   3568  CA  THR   318      -8.617  21.846   9.410  1.00 10.00      B   
ATOM   3569  CB  THR   318      -9.672  22.929   9.695  1.00 10.00      B   
ATOM   3570  OG1 THR   318     -10.980  22.349   9.603  1.00 10.00      B   
ATOM   3571  HG1 THR   318     -11.291  22.392   8.689  1.00 10.00      B   
ATOM   3572  CG2 THR   318      -9.555  24.063   8.687  1.00 10.00      B   
ATOM   3573  C   THR   318      -7.359  22.140  10.226  1.00 10.00      B   
ATOM   3574  O   THR   318      -6.337  22.558   9.680  1.00 10.00      B   
ATOM   3575  N   VAL   319      -7.437  21.902  11.534  1.00 10.00      B   
ATOM   3576  HN  VAL   319      -8.285  21.572  11.910  1.00 10.00      B   
ATOM   3577  CA  VAL   319      -6.301  22.129  12.425  1.00 10.00      B   
ATOM   3578  CB  VAL   319      -6.687  21.907  13.908  1.00 10.00      B   
ATOM   3579  CG1 VAL   319      -5.500  22.181  14.824  1.00 10.00      B   
ATOM   3580  CG2 VAL   319      -7.867  22.786  14.293  1.00 10.00      B   
ATOM   3581  C   VAL   319      -5.148  21.199  12.057  1.00 10.00      B   
ATOM   3582  O   VAL   319      -3.981  21.599  12.057  1.00 10.00      B   
ATOM   3583  N   GLY   320      -5.489  19.960  11.721  1.00 10.00      B   
ATOM   3584  HN  GLY   320      -6.440  19.707  11.729  1.00 10.00      B   
ATOM   3585  CA  GLY   320      -4.488  18.979  11.347  1.00 10.00      B   
ATOM   3586  C   GLY   320      -3.683  19.410  10.138  1.00 10.00      B   
ATOM   3587  O   GLY   320      -2.494  19.109  10.037  1.00 10.00      B   
ATOM   3588  N   GLY   321      -4.330  20.113   9.216  1.00 10.00      B   
ATOM   3589  HN  GLY   321      -5.288  20.305   9.339  1.00 10.00      B   
ATOM   3590  CA  GLY   321      -3.648  20.589   8.028  1.00 10.00      B   
ATOM   3591  C   GLY   321      -2.629  21.661   8.358  1.00 10.00      B   
ATOM   3592  O   GLY   321      -1.530  21.678   7.804  1.00 10.00      B   
ATOM   3593  N   VAL   322      -2.997  22.550   9.272  1.00 10.00      B   
ATOM   3594  HN  VAL   322      -3.889  22.475   9.676  1.00 10.00      B   
ATOM   3595  CA  VAL   322      -2.115  23.632   9.692  1.00 10.00      B   
ATOM   3596  CB  VAL   322      -2.839  24.628  10.626  1.00 10.00      B   
ATOM   3597  CG1 VAL   322      -1.950  25.824  10.938  1.00 10.00      B   
ATOM   3598  CG2 VAL   322      -4.148  25.084  10.005  1.00 10.00      B   
ATOM   3599  C   VAL   322      -0.898  23.067  10.413  1.00 10.00      B   
ATOM   3600  O   VAL   322       0.227  23.528  10.213  1.00 10.00      B   
ATOM   3601  N   LEU   323      -1.132  22.053  11.238  1.00 10.00      B   
ATOM   3602  HN  LEU   323      -2.054  21.732  11.346  1.00 10.00      B   
ATOM   3603  CA  LEU   323      -0.065  21.409  11.994  1.00 10.00      B   
ATOM   3604  CB  LEU   323      -0.633  20.319  12.907  1.00 10.00      B   
ATOM   3605  CG  LEU   323      -1.591  20.787  14.003  1.00 10.00      B   
ATOM   3606  CD1 LEU   323      -2.158  19.598  14.763  1.00 10.00      B   
ATOM   3607  CD2 LEU   323      -0.896  21.750  14.954  1.00 10.00      B   
ATOM   3608  C   LEU   323       0.987  20.819  11.061  1.00 10.00      B   
ATOM   3609  O   LEU   323       2.184  20.934  11.312  1.00 10.00      B   
ATOM   3610  N   GLN   324       0.529  20.206   9.974  1.00 10.00      B   
ATOM   3611  HN  GLN   324      -0.440  20.165   9.825  1.00 10.00      B   
ATOM   3612  CA  GLN   324       1.426  19.597   8.997  1.00 10.00      B   
ATOM   3613  CB  GLN   324       0.624  18.806   7.959  1.00 10.00      B   
ATOM   3614  CG  GLN   324      -0.102  17.597   8.524  1.00 10.00      B   
ATOM   3615  CD  GLN   324      -1.008  16.934   7.507  1.00 10.00      B   
ATOM   3616  OE1 GLN   324      -0.583  16.055   6.756  1.00 10.00      B   
ATOM   3617  NE2 GLN   324      -2.265  17.351   7.475  1.00 10.00      B   
ATOM   3618 HE21 GLN   324      -2.534  18.055   8.104  1.00 10.00      B   
ATOM   3619 HE22 GLN   324      -2.876  16.940   6.823  1.00 10.00      B   
ATOM   3620  C   GLN   324       2.272  20.658   8.299  1.00 10.00      B   
ATOM   3621  O   GLN   324       3.414  20.403   7.909  1.00 10.00      B   
ATOM   3622  N   LEU   325       1.707  21.849   8.164  1.00 10.00      B   
ATOM   3623  HN  LEU   325       0.802  21.987   8.514  1.00 10.00      B   
ATOM   3624  CA  LEU   325       2.387  22.959   7.512  1.00 10.00      B   
ATOM   3625  CB  LEU   325       1.367  24.028   7.102  1.00 10.00      B   
ATOM   3626  CG  LEU   325       1.883  25.159   6.210  1.00 10.00      B   
ATOM   3627  CD1 LEU   325       2.138  24.654   4.800  1.00 10.00      B   
ATOM   3628  CD2 LEU   325       0.903  26.322   6.198  1.00 10.00      B   
ATOM   3629  C   LEU   325       3.449  23.575   8.422  1.00 10.00      B   
ATOM   3630  O   LEU   325       4.615  23.694   8.041  1.00 10.00      B   
ATOM   3631  N   VAL   326       3.047  23.938   9.637  1.00 10.00      B   
ATOM   3632  HN  VAL   326       2.109  23.787   9.898  1.00 10.00      B   
ATOM   3633  CA  VAL   326       3.962  24.563  10.592  1.00 10.00      B   
ATOM   3634  CB  VAL   326       3.220  25.238  11.766  1.00 10.00      B   
ATOM   3635  CG1 VAL   326       2.283  26.325  11.261  1.00 10.00      B   
ATOM   3636  CG2 VAL   326       2.464  24.216  12.603  1.00 10.00      B   
ATOM   3637  C   VAL   326       5.009  23.594  11.136  1.00 10.00      B   
ATOM   3638  O   VAL   326       5.991  24.017  11.748  1.00 10.00      B   
ATOM   3639  N   TYR   327       4.801  22.303  10.923  1.00 10.00      B   
ATOM   3640  HN  TYR   327       3.991  22.020  10.449  1.00 10.00      B   
ATOM   3641  CA  TYR   327       5.738  21.292  11.396  1.00 10.00      B   
ATOM   3642  CB  TYR   327       5.091  19.904  11.364  1.00 10.00      B   
ATOM   3643  CG  TYR   327       5.982  18.788  11.869  1.00 10.00      B   
ATOM   3644  CD1 TYR   327       6.212  18.621  13.227  1.00 10.00      B   
ATOM   3645  CD2 TYR   327       6.589  17.900  10.988  1.00 10.00      B   
ATOM   3646  CE1 TYR   327       7.021  17.604  13.696  1.00 10.00      B   
ATOM   3647  CE2 TYR   327       7.400  16.880  11.449  1.00 10.00      B   
ATOM   3648  CZ  TYR   327       7.611  16.737  12.805  1.00 10.00      B   
ATOM   3649  OH  TYR   327       8.413  15.721  13.271  1.00 10.00      B   
ATOM   3650  HH  TYR   327       9.287  15.794  12.871  1.00 10.00      B   
ATOM   3651  C   TYR   327       7.014  21.286  10.563  1.00 10.00      B   
ATOM   3652  O   TYR   327       8.111  21.102  11.087  1.00 10.00      B   
ATOM   3653  N   GLN   328       6.867  21.495   9.266  1.00 10.00      B   
ATOM   3654  HN  GLN   328       5.966  21.656   8.907  1.00 10.00      B   
ATOM   3655  CA  GLN   328       8.008  21.485   8.355  1.00 10.00      B   
ATOM   3656  CB  GLN   328       7.594  20.939   6.990  1.00 10.00      B   
ATOM   3657  CG  GLN   328       7.026  19.531   7.045  1.00 10.00      B   
ATOM   3658  CD  GLN   328       6.550  19.043   5.694  1.00 10.00      B   
ATOM   3659  OE1 GLN   328       7.313  18.456   4.933  1.00 10.00      B   
ATOM   3660  NE2 GLN   328       5.282  19.274   5.392  1.00 10.00      B   
ATOM   3661 HE21 GLN   328       4.725  19.743   6.052  1.00 10.00      B   
ATOM   3662 HE22 GLN   328       4.954  18.972   4.518  1.00 10.00      B   
ATOM   3663  C   GLN   328       8.658  22.861   8.218  1.00 10.00      B   
ATOM   3664  O   GLN   328       9.767  22.981   7.698  1.00 10.00      B   
ATOM   3665  N   LEU   329       7.967  23.887   8.707  1.00 10.00      B   
ATOM   3666  HN  LEU   329       7.099  23.715   9.126  1.00 10.00      B   
ATOM   3667  CA  LEU   329       8.462  25.264   8.642  1.00 10.00      B   
ATOM   3668  CB  LEU   329       7.460  26.246   9.263  1.00 10.00      B   
ATOM   3669  CG  LEU   329       6.603  27.052   8.284  1.00 10.00      B   
ATOM   3670  CD1 LEU   329       5.429  27.699   9.006  1.00 10.00      B   
ATOM   3671  CD2 LEU   329       7.443  28.106   7.582  1.00 10.00      B   
ATOM   3672  C   LEU   329       9.867  25.442   9.246  1.00 10.00      B   
ATOM   3673  O   LEU   329      10.761  25.953   8.572  1.00 10.00      B   
ATOM   3674  N   PRO   330      10.091  25.027  10.516  1.00 10.00      B   
ATOM   3675  CA  PRO   330      11.403  25.170  11.172  1.00 10.00      B   
ATOM   3676  CB  PRO   330      11.211  24.473  12.521  1.00 10.00      B   
ATOM   3677  CG  PRO   330       9.745  24.532  12.769  1.00 10.00      B   
ATOM   3678  CD  PRO   330       9.100  24.411  11.422  1.00 10.00      B   
ATOM   3679  C   PRO   330      12.533  24.498  10.394  1.00 10.00      B   
ATOM   3680  O   PRO   330      13.580  25.099  10.161  1.00 10.00      B   
ATOM   3681  N   HIS   331      12.306  23.259   9.973  1.00 10.00      B   
ATOM   3682  HN  HIS   331      11.437  22.846  10.158  1.00 10.00      B   
ATOM   3683  CA  HIS   331      13.314  22.505   9.233  1.00 10.00      B   
ATOM   3684  CB  HIS   331      12.892  21.047   9.028  1.00 10.00      B   
ATOM   3685  CG  HIS   331      13.244  20.145  10.174  1.00 10.00      B   
ATOM   3686  ND1 HIS   331      14.238  19.189  10.104  1.00 10.00      B   
ATOM   3687  HD1 HIS   331      14.809  19.008   9.324  1.00 10.00      B   
ATOM   3688  CD2 HIS   331      12.727  20.053  11.423  1.00 10.00      B   
ATOM   3689  CE1 HIS   331      14.309  18.548  11.257  1.00 10.00      B   
ATOM   3690  NE2 HIS   331      13.407  19.055  12.072  1.00 10.00      B   
ATOM   3691  HE2 HIS   331      13.244  18.762  12.997  1.00 10.00      B   
ATOM   3692  C   HIS   331      13.667  23.169   7.905  1.00 10.00      B   
ATOM   3693  O   HIS   331      14.832  23.192   7.510  1.00 10.00      B   
ATOM   3694  N   LEU   332      12.664  23.727   7.232  1.00 10.00      B   
ATOM   3695  HN  LEU   332      11.756  23.687   7.605  1.00 10.00      B   
ATOM   3696  CA  LEU   332      12.876  24.396   5.952  1.00 10.00      B   
ATOM   3697  CB  LEU   332      11.537  24.788   5.323  1.00 10.00      B   
ATOM   3698  CG  LEU   332      11.560  25.084   3.822  1.00 10.00      B   
ATOM   3699  CD1 LEU   332      11.851  23.819   3.030  1.00 10.00      B   
ATOM   3700  CD2 LEU   332      10.249  25.707   3.376  1.00 10.00      B   
ATOM   3701  C   LEU   332      13.759  25.632   6.129  1.00 10.00      B   
ATOM   3702  O   LEU   332      14.525  26.001   5.236  1.00 10.00      B   
ATOM   3703  N   LYS   333      13.650  26.262   7.292  1.00 10.00      B   
ATOM   3704  HN  LYS   333      13.015  25.923   7.960  1.00 10.00      B   
ATOM   3705  CA  LYS   333      14.441  27.445   7.601  1.00 10.00      B   
ATOM   3706  CB  LYS   333      13.871  28.164   8.827  1.00 10.00      B   
ATOM   3707  CG  LYS   333      12.506  28.797   8.618  1.00 10.00      B   
ATOM   3708  CD  LYS   333      12.028  29.471   9.895  1.00 10.00      B   
ATOM   3709  CE  LYS   333      10.771  30.287   9.663  1.00 10.00      B   
ATOM   3710  NZ  LYS   333      10.399  31.074  10.869  1.00 10.00      B   
ATOM   3711  HZ1 LYS   333       9.518  31.598  10.698  1.00 10.00      B   
ATOM   3712  HZ2 LYS   333      11.152  31.756  11.099  1.00 10.00      B   
ATOM   3713  HZ3 LYS   333      10.260  30.441  11.683  1.00 10.00      B   
ATOM   3714  C   LYS   333      15.892  27.055   7.875  1.00 10.00      B   
ATOM   3715  O   LYS   333      16.824  27.714   7.418  1.00 10.00      B   
ATOM   3716  N   LYS   334      16.066  25.961   8.606  1.00 10.00      B   
ATOM   3717  HN  LYS   334      15.276  25.468   8.916  1.00 10.00      B   
ATOM   3718  CA  LYS   334      17.392  25.473   8.968  1.00 10.00      B   
ATOM   3719  CB  LYS   334      17.293  24.363  10.017  1.00 10.00      B   
ATOM   3720  CG  LYS   334      16.514  24.761  11.261  1.00 10.00      B   
ATOM   3721  CD  LYS   334      16.676  23.740  12.376  1.00 10.00      B   
ATOM   3722  CE  LYS   334      17.949  23.992  13.166  1.00 10.00      B   
ATOM   3723  NZ  LYS   334      18.026  23.164  14.400  1.00 10.00      B   
ATOM   3724  HZ1 LYS   334      18.134  22.162  14.152  1.00 10.00      B   
ATOM   3725  HZ2 LYS   334      17.164  23.279  14.971  1.00 10.00      B   
ATOM   3726  HZ3 LYS   334      18.842  23.456  14.970  1.00 10.00      B   
ATOM   3727  C   LYS   334      18.187  24.982   7.761  1.00 10.00      B   
ATOM   3728  O   LYS   334      19.418  24.962   7.791  1.00 10.00      B   
ATOM   3729  N   ILE   335      17.494  24.580   6.706  1.00 10.00      B   
ATOM   3730  HN  ILE   335      16.513  24.605   6.733  1.00 10.00      B   
ATOM   3731  CA  ILE   335      18.167  24.092   5.509  1.00 10.00      B   
ATOM   3732  CB  ILE   335      17.413  22.924   4.839  1.00 10.00      B   
ATOM   3733  CG1 ILE   335      16.081  23.390   4.251  1.00 10.00      B   
ATOM   3734  CG2 ILE   335      17.195  21.798   5.836  1.00 10.00      B   
ATOM   3735  CD1 ILE   335      15.416  22.365   3.356  1.00 10.00      B   
ATOM   3736  C   ILE   335      18.415  25.216   4.504  1.00 10.00      B   
ATOM   3737  O   ILE   335      18.971  24.989   3.429  1.00 10.00      B   
ATOM   3738  N   GLY   336      18.014  26.431   4.870  1.00 10.00      B   
ATOM   3739  HN  GLY   336      17.592  26.553   5.749  1.00 10.00      B   
ATOM   3740  CA  GLY   336      18.200  27.573   3.995  1.00 10.00      B   
ATOM   3741  C   GLY   336      17.355  27.483   2.743  1.00 10.00      B   
ATOM   3742  O   GLY   336      17.837  27.733   1.636  1.00 10.00      B   
ATOM   3743  N   MET   337      16.097  27.112   2.914  1.00 10.00      B   
ATOM   3744  HN  MET   337      15.773  26.912   3.821  1.00 10.00      B   
ATOM   3745  CA  MET   337      15.183  26.986   1.793  1.00 10.00      B   
ATOM   3746  CB  MET   337      14.962  25.513   1.437  1.00 10.00      B   
ATOM   3747  CG  MET   337      15.976  24.939   0.460  1.00 10.00      B   
ATOM   3748  SD  MET   337      15.924  25.740  -1.156  1.00 10.00      B   
ATOM   3749  CE  MET   337      14.193  25.547  -1.578  1.00 10.00      B   
ATOM   3750  C   MET   337      13.850  27.651   2.102  1.00 10.00      B   
ATOM   3751  O   MET   337      12.801  27.178   1.668  1.00 10.00      B   
ATOM   3752  N   LEU   338      13.894  28.746   2.855  1.00 10.00      B   
ATOM   3753  HN  LEU   338      14.764  29.085   3.162  1.00 10.00      B   
ATOM   3754  CA  LEU   338      12.677  29.467   3.208  1.00 10.00      B   
ATOM   3755  CB  LEU   338      12.969  30.605   4.186  1.00 10.00      B   
ATOM   3756  CG  LEU   338      11.748  31.378   4.692  1.00 10.00      B   
ATOM   3757  CD1 LEU   338      10.850  30.481   5.531  1.00 10.00      B   
ATOM   3758  CD2 LEU   338      12.175  32.603   5.480  1.00 10.00      B   
ATOM   3759  C   LEU   338      12.015  30.010   1.949  1.00 10.00      B   
ATOM   3760  O   LEU   338      12.623  30.773   1.196  1.00 10.00      B   
ATOM   3761  N   VAL   339      10.780  29.604   1.717  1.00 10.00      B   
ATOM   3762  HN  VAL   339      10.344  28.999   2.356  1.00 10.00      B   
ATOM   3763  CA  VAL   339      10.053  30.026   0.534  1.00 10.00      B   
ATOM   3764  CB  VAL   339       9.234  28.862  -0.061  1.00 10.00      B   
ATOM   3765  CG1 VAL   339       8.670  29.245  -1.419  1.00 10.00      B   
ATOM   3766  CG2 VAL   339      10.077  27.599  -0.160  1.00 10.00      B   
ATOM   3767  C   VAL   339       9.118  31.198   0.812  1.00 10.00      B   
ATOM   3768  O   VAL   339       8.254  31.127   1.690  1.00 10.00      B   
ATOM   3769  N   LEU   340       9.311  32.276   0.068  1.00 10.00      B   
ATOM   3770  HN  LEU   340      10.051  32.284  -0.574  1.00 10.00      B   
ATOM   3771  CA  LEU   340       8.470  33.455   0.181  1.00 10.00      B   
ATOM   3772  CB  LEU   340       9.322  34.727   0.150  1.00 10.00      B   
ATOM   3773  CG  LEU   340      10.379  34.853   1.254  1.00 10.00      B   
ATOM   3774  CD1 LEU   340      11.274  36.056   1.010  1.00 10.00      B   
ATOM   3775  CD2 LEU   340       9.723  34.940   2.625  1.00 10.00      B   
ATOM   3776  C   LEU   340       7.473  33.453  -0.975  1.00 10.00      B   
ATOM   3777  O   LEU   340       7.867  33.532  -2.140  1.00 10.00      B   
ATOM   3778  N   PRO   341       6.173  33.321  -0.670  1.00 10.00      B   
ATOM   3779  CA  PRO   341       5.115  33.278  -1.687  1.00 10.00      B   
ATOM   3780  CB  PRO   341       3.825  33.139  -0.873  1.00 10.00      B   
ATOM   3781  CG  PRO   341       4.261  32.627   0.456  1.00 10.00      B   
ATOM   3782  CD  PRO   341       5.627  33.203   0.692  1.00 10.00      B   
ATOM   3783  C   PRO   341       5.063  34.536  -2.551  1.00 10.00      B   
ATOM   3784  O   PRO   341       4.581  35.587  -2.117  1.00 10.00      B   
ATOM   3785  N   ARG   342       5.575  34.425  -3.769  1.00 10.00      B   
ATOM   3786  HN  ARG   342       5.969  33.569  -4.045  1.00 10.00      B   
ATOM   3787  CA  ARG   342       5.580  35.536  -4.709  1.00 10.00      B   
ATOM   3788  CB  ARG   342       7.005  35.864  -5.172  1.00 10.00      B   
ATOM   3789  CG  ARG   342       7.896  36.409  -4.068  1.00 10.00      B   
ATOM   3790  CD  ARG   342       9.217  36.932  -4.610  1.00 10.00      B   
ATOM   3791  NE  ARG   342       9.948  37.695  -3.597  1.00 10.00      B   
ATOM   3792  HE  ARG   342       9.768  37.476  -2.656  1.00 10.00      B   
ATOM   3793  CZ  ARG   342      10.825  38.659  -3.869  1.00 10.00      B   
ATOM   3794  NH1 ARG   342      11.090  38.988  -5.127  1.00 10.00      B   
ATOM   3795 HH11 ARG   342      10.613  38.491  -5.910  1.00 10.00      B   
ATOM   3796 HH12 ARG   342      11.776  39.743  -5.340  1.00 10.00      B   
ATOM   3797  NH2 ARG   342      11.422  39.302  -2.874  1.00 10.00      B   
ATOM   3798 HH21 ARG   342      12.111  40.062  -3.072  1.00 10.00      B   
ATOM   3799 HH22 ARG   342      11.201  39.050  -1.885  1.00 10.00      B   
ATOM   3800  C   ARG   342       4.675  35.226  -5.896  1.00 10.00      B   
ATOM   3801  O   ARG   342       4.821  34.192  -6.547  1.00 10.00      B   
ATOM   3802  N   ILE   343       3.728  36.118  -6.156  1.00 10.00      B   
ATOM   3803  HN  ILE   343       3.662  36.917  -5.591  1.00 10.00      B   
ATOM   3804  CA  ILE   343       2.781  35.949  -7.255  1.00 10.00      B   
ATOM   3805  CB  ILE   343       1.320  36.042  -6.760  1.00 10.00      B   
ATOM   3806  CG1 ILE   343       1.101  37.329  -5.954  1.00 10.00      B   
ATOM   3807  CG2 ILE   343       0.958  34.819  -5.931  1.00 10.00      B   
ATOM   3808  CD1 ILE   343      -0.337  37.560  -5.539  1.00 10.00      B   
ATOM   3809  C   ILE   343       3.011  36.999  -8.341  1.00 10.00      B   
ATOM   3810  O   ILE   343       2.072  37.443  -9.006  1.00 10.00      B   
ATOM   3811  N   ASN   344       4.265  37.376  -8.526  1.00 10.00      B   
ATOM   3812  HN  ASN   344       4.970  36.959  -7.990  1.00 10.00      B   
ATOM   3813  CA  ASN   344       4.624  38.381  -9.519  1.00 10.00      B   
ATOM   3814  CB  ASN   344       5.975  39.010  -9.181  1.00 10.00      B   
ATOM   3815  CG  ASN   344       5.849  40.191  -8.242  1.00 10.00      B   
ATOM   3816  OD1 ASN   344       4.883  40.304  -7.491  1.00 10.00      B   
ATOM   3817  ND2 ASN   344       6.836  41.071  -8.266  1.00 10.00      B   
ATOM   3818 HD21 ASN   344       7.584  40.912  -8.881  1.00 10.00      B   
ATOM   3819 HD22 ASN   344       6.782  41.843  -7.666  1.00 10.00      B   
ATOM   3820  C   ASN   344       4.654  37.794 -10.923  1.00 10.00      B   
ATOM   3821  O   ASN   344       4.059  38.344 -11.851  1.00 10.00      B   
ATOM   3822  N   PHE   345       5.337  36.672 -11.075  1.00 10.00      B   
ATOM   3823  HN  PHE   345       5.763  36.261 -10.291  1.00 10.00      B   
ATOM   3824  CA  PHE   345       5.443  36.012 -12.367  1.00 10.00      B   
ATOM   3825  CB  PHE   345       6.736  35.201 -12.453  1.00 10.00      B   
ATOM   3826  CG  PHE   345       7.941  36.010 -12.841  1.00 10.00      B   
ATOM   3827  CD1 PHE   345       8.578  36.820 -11.917  1.00 10.00      B   
ATOM   3828  CD2 PHE   345       8.439  35.956 -14.133  1.00 10.00      B   
ATOM   3829  CE1 PHE   345       9.691  37.560 -12.273  1.00 10.00      B   
ATOM   3830  CE2 PHE   345       9.549  36.694 -14.497  1.00 10.00      B   
ATOM   3831  CZ  PHE   345      10.177  37.497 -13.565  1.00 10.00      B   
ATOM   3832  C   PHE   345       4.237  35.115 -12.607  1.00 10.00      B   
ATOM   3833  O   PHE   345       3.992  34.173 -11.856  1.00 10.00      B   
ATOM   3834  N   HIS   346       3.481  35.410 -13.653  1.00 10.00      B   
ATOM   3835  HN  HIS   346       3.725  36.167 -14.228  1.00 10.00      B   
ATOM   3836  CA  HIS   346       2.296  34.628 -13.970  1.00 10.00      B   
ATOM   3837  CB  HIS   346       1.070  35.534 -14.113  1.00 10.00      B   
ATOM   3838  CG  HIS   346       0.514  36.029 -12.815  1.00 10.00      B   
ATOM   3839  ND1 HIS   346      -0.567  35.447 -12.193  1.00 10.00      B   
ATOM   3840  HD1 HIS   346      -1.072  34.670 -12.522  1.00 10.00      B   
ATOM   3841  CD2 HIS   346       0.885  37.066 -12.026  1.00 10.00      B   
ATOM   3842  CE1 HIS   346      -0.834  36.099 -11.079  1.00 10.00      B   
ATOM   3843  NE2 HIS   346       0.033  37.084 -10.954  1.00 10.00      B   
ATOM   3844  HE2 HIS   346       0.061  37.723 -10.208  1.00 10.00      B   
ATOM   3845  C   HIS   346       2.487  33.814 -15.242  1.00 10.00      B   
ATOM   3846  O   HIS   346       1.761  32.852 -15.483  1.00 10.00      B   
ATOM   3847  N   ASP   347       3.468  34.200 -16.051  1.00 10.00      B   
ATOM   3848  HN  ASP   347       4.022  34.971 -15.801  1.00 10.00      B   
ATOM   3849  CA  ASP   347       3.735  33.507 -17.307  1.00 10.00      B   
ATOM   3850  CB  ASP   347       3.689  34.484 -18.487  1.00 10.00      B   
ATOM   3851  CG  ASP   347       2.278  34.864 -18.890  1.00 10.00      B   
ATOM   3852  OD1 ASP   347       1.728  34.228 -19.819  1.00 10.00      B   
ATOM   3853  OD2 ASP   347       1.716  35.810 -18.289  1.00 10.00      B   
ATOM   3854  C   ASP   347       5.076  32.786 -17.278  1.00 10.00      B   
ATOM   3855  O   ASP   347       5.131  31.556 -17.288  1.00 10.00      B   
ATOM   3856  N   ALA   348       6.157  33.557 -17.214  1.00 10.00      B   
ATOM   3857  HN  ALA   348       6.045  34.531 -17.178  1.00 10.00      B   
ATOM   3858  CA  ALA   348       7.508  33.000 -17.202  1.00 10.00      B   
ATOM   3859  CB  ALA   348       8.545  34.112 -17.184  1.00 10.00      B   
ATOM   3860  C   ALA   348       7.732  32.040 -16.039  1.00 10.00      B   
ATOM   3861  O   ALA   348       8.447  31.049 -16.171  1.00 10.00      B   
ATOM   3862  N   GLY   349       7.107  32.329 -14.908  1.00 10.00      B   
ATOM   3863  HN  GLY   349       6.541  33.127 -14.862  1.00 10.00      B   
ATOM   3864  CA  GLY   349       7.259  31.481 -13.742  1.00 10.00      B   
ATOM   3865  C   GLY   349       6.220  30.378 -13.677  1.00 10.00      B   
ATOM   3866  O   GLY   349       6.103  29.690 -12.665  1.00 10.00      B   
ATOM   3867  N   ALA   350       5.465  30.205 -14.755  1.00 10.00      B   
ATOM   3868  HN  ALA   350       5.606  30.782 -15.538  1.00 10.00      B   
ATOM   3869  CA  ALA   350       4.431  29.182 -14.802  1.00 10.00      B   
ATOM   3870  CB  ALA   350       3.057  29.823 -14.901  1.00 10.00      B   
ATOM   3871  C   ALA   350       4.645  28.215 -15.960  1.00 10.00      B   
ATOM   3872  O   ALA   350       4.487  27.008 -15.800  1.00 10.00      B   
ATOM   3873  N   MET   351       5.017  28.754 -17.119  1.00 10.00      B   
ATOM   3874  HN  MET   351       5.141  29.731 -17.170  1.00 10.00      B   
ATOM   3875  CA  MET   351       5.236  27.956 -18.329  1.00 10.00      B   
ATOM   3876  CB  MET   351       5.885  28.809 -19.420  1.00 10.00      B   
ATOM   3877  CG  MET   351       4.963  29.839 -20.051  1.00 10.00      B   
ATOM   3878  SD  MET   351       5.837  30.976 -21.144  1.00 10.00      B   
ATOM   3879  CE  MET   351       6.409  29.855 -22.418  1.00 10.00      B   
ATOM   3880  C   MET   351       6.082  26.707 -18.086  1.00 10.00      B   
ATOM   3881  O   MET   351       5.752  25.626 -18.574  1.00 10.00      B   
ATOM   3882  N   ARG   352       7.150  26.855 -17.311  1.00 10.00      B   
ATOM   3883  HN  ARG   352       7.336  27.735 -16.922  1.00 10.00      B   
ATOM   3884  CA  ARG   352       8.058  25.749 -17.020  1.00 10.00      B   
ATOM   3885  CB  ARG   352       9.257  26.232 -16.202  1.00 10.00      B   
ATOM   3886  CG  ARG   352      10.091  27.288 -16.913  1.00 10.00      B   
ATOM   3887  CD  ARG   352      11.296  27.705 -16.089  1.00 10.00      B   
ATOM   3888  NE  ARG   352      12.537  27.104 -16.578  1.00 10.00      B   
ATOM   3889  HE  ARG   352      12.574  26.123 -16.628  1.00 10.00      B   
ATOM   3890  CZ  ARG   352      13.605  27.809 -16.955  1.00 10.00      B   
ATOM   3891  NH1 ARG   352      13.577  29.137 -16.908  1.00 10.00      B   
ATOM   3892 HH11 ARG   352      14.411  29.690 -17.203  1.00 10.00      B   
ATOM   3893 HH12 ARG   352      12.720  29.633 -16.579  1.00 10.00      B   
ATOM   3894  NH2 ARG   352      14.702  27.194 -17.376  1.00 10.00      B   
ATOM   3895 HH21 ARG   352      15.536  27.752 -17.666  1.00 10.00      B   
ATOM   3896 HH22 ARG   352      14.740  26.150 -17.420  1.00 10.00      B   
ATOM   3897  C   ARG   352       7.368  24.566 -16.337  1.00 10.00      B   
ATOM   3898  O   ARG   352       7.733  23.412 -16.565  1.00 10.00      B   
ATOM   3899  N   VAL   353       6.366  24.841 -15.513  1.00 10.00      B   
ATOM   3900  HN  VAL   353       6.088  25.773 -15.380  1.00 10.00      B   
ATOM   3901  CA  VAL   353       5.658  23.771 -14.818  1.00 10.00      B   
ATOM   3902  CB  VAL   353       5.339  24.100 -13.341  1.00 10.00      B   
ATOM   3903  CG1 VAL   353       6.618  24.286 -12.540  1.00 10.00      B   
ATOM   3904  CG2 VAL   353       4.440  25.323 -13.218  1.00 10.00      B   
ATOM   3905  C   VAL   353       4.393  23.349 -15.559  1.00 10.00      B   
ATOM   3906  O   VAL   353       4.039  22.168 -15.571  1.00 10.00      B   
ATOM   3907  N   VAL   354       3.729  24.314 -16.198  1.00 10.00      B   
ATOM   3908  HN  VAL   354       4.075  25.234 -16.163  1.00 10.00      B   
ATOM   3909  CA  VAL   354       2.498  24.047 -16.942  1.00 10.00      B   
ATOM   3910  CB  VAL   354       1.858  25.352 -17.483  1.00 10.00      B   
ATOM   3911  CG1 VAL   354       0.643  25.052 -18.353  1.00 10.00      B   
ATOM   3912  CG2 VAL   354       1.466  26.273 -16.337  1.00 10.00      B   
ATOM   3913  C   VAL   354       2.757  23.079 -18.095  1.00 10.00      B   
ATOM   3914  O   VAL   354       1.920  22.233 -18.406  1.00 10.00      B   
ATOM   3915  N   LYS   355       3.933  23.196 -18.706  1.00 10.00      B   
ATOM   3916  HN  LYS   355       4.561  23.889 -18.403  1.00 10.00      B   
ATOM   3917  CA  LYS   355       4.312  22.336 -19.824  1.00 10.00      B   
ATOM   3918  CB  LYS   355       5.731  22.660 -20.292  1.00 10.00      B   
ATOM   3919  CG  LYS   355       5.827  23.791 -21.298  1.00 10.00      B   
ATOM   3920  CD  LYS   355       7.250  23.935 -21.806  1.00 10.00      B   
ATOM   3921  CE  LYS   355       7.356  25.022 -22.859  1.00 10.00      B   
ATOM   3922  NZ  LYS   355       8.724  25.104 -23.432  1.00 10.00      B   
ATOM   3923  HZ1 LYS   355       8.988  24.195 -23.865  1.00 10.00      B   
ATOM   3924  HZ2 LYS   355       9.409  25.329 -22.682  1.00 10.00      B   
ATOM   3925  HZ3 LYS   355       8.763  25.850 -24.159  1.00 10.00      B   
ATOM   3926  C   LYS   355       4.237  20.854 -19.462  1.00 10.00      B   
ATOM   3927  O   LYS   355       3.806  20.032 -20.269  1.00 10.00      B   
ATOM   3928  N   GLN   356       4.644  20.519 -18.246  1.00 10.00      B   
ATOM   3929  HN  GLN   356       4.946  21.222 -17.632  1.00 10.00      B   
ATOM   3930  CA  GLN   356       4.646  19.132 -17.802  1.00 10.00      B   
ATOM   3931  CB  GLN   356       5.873  18.854 -16.930  1.00 10.00      B   
ATOM   3932  CG  GLN   356       7.195  19.143 -17.628  1.00 10.00      B   
ATOM   3933  CD  GLN   356       8.382  19.102 -16.688  1.00 10.00      B   
ATOM   3934  OE1 GLN   356       9.007  18.058 -16.499  1.00 10.00      B   
ATOM   3935  NE2 GLN   356       8.710  20.241 -16.099  1.00 10.00      B   
ATOM   3936 HE21 GLN   356       8.179  21.042 -16.302  1.00 10.00      B   
ATOM   3937 HE22 GLN   356       9.471  20.238 -15.480  1.00 10.00      B   
ATOM   3938  C   GLN   356       3.359  18.757 -17.069  1.00 10.00      B   
ATOM   3939  O   GLN   356       2.923  17.606 -17.118  1.00 10.00      B   
ATOM   3940  N   MET   357       2.750  19.726 -16.402  1.00 10.00      B   
ATOM   3941  HN  MET   357       3.143  20.627 -16.399  1.00 10.00      B   
ATOM   3942  CA  MET   357       1.515  19.487 -15.656  1.00 10.00      B   
ATOM   3943  CB  MET   357       1.299  20.578 -14.607  1.00 10.00      B   
ATOM   3944  CG  MET   357       2.119  20.384 -13.342  1.00 10.00      B   
ATOM   3945  SD  MET   357       1.970  21.763 -12.188  1.00 10.00      B   
ATOM   3946  CE  MET   357       0.196  21.799 -11.926  1.00 10.00      B   
ATOM   3947  C   MET   357       0.302  19.388 -16.578  1.00 10.00      B   
ATOM   3948  O   MET   357      -0.711  18.783 -16.223  1.00 10.00      B   
ATOM   3949  N   GLY   358       0.417  19.983 -17.758  1.00 10.00      B   
ATOM   3950  HN  GLY   358       1.251  20.453 -17.978  1.00 10.00      B   
ATOM   3951  CA  GLY   358      -0.671  19.964 -18.722  1.00 10.00      B   
ATOM   3952  C   GLY   358      -1.129  18.564 -19.096  1.00 10.00      B   
ATOM   3953  O   GLY   358      -2.246  18.174 -18.766  1.00 10.00      B   
ATOM   3954  N   PRO   359      -0.280  17.775 -19.773  1.00 10.00      B   
ATOM   3955  CA  PRO   359      -0.625  16.408 -20.196  1.00 10.00      B   
ATOM   3956  CB  PRO   359       0.593  15.967 -21.024  1.00 10.00      B   
ATOM   3957  CG  PRO   359       1.314  17.227 -21.359  1.00 10.00      B   
ATOM   3958  CD  PRO   359       1.077  18.147 -20.202  1.00 10.00      B   
ATOM   3959  C   PRO   359      -0.823  15.448 -19.022  1.00 10.00      B   
ATOM   3960  O   PRO   359      -1.269  14.317 -19.206  1.00 10.00      B   
ATOM   3961  N   ALA   360      -0.506  15.908 -17.820  1.00 10.00      B   
ATOM   3962  HN  ALA   360      -0.180  16.827 -17.733  1.00 10.00      B   
ATOM   3963  CA  ALA   360      -0.635  15.082 -16.627  1.00 10.00      B   
ATOM   3964  CB  ALA   360       0.431  15.457 -15.613  1.00 10.00      B   
ATOM   3965  C   ALA   360      -2.020  15.194 -15.999  1.00 10.00      B   
ATOM   3966  O   ALA   360      -2.502  14.250 -15.374  1.00 10.00      B   
ATOM   3967  N   ILE   361      -2.665  16.344 -16.172  1.00 10.00      B   
ATOM   3968  HN  ILE   361      -2.242  17.060 -16.693  1.00 10.00      B   
ATOM   3969  CA  ILE   361      -3.991  16.559 -15.601  1.00 10.00      B   
ATOM   3970  CB  ILE   361      -4.432  18.040 -15.666  1.00 10.00      B   
ATOM   3971  CG1 ILE   361      -5.544  18.312 -14.647  1.00 10.00      B   
ATOM   3972  CG2 ILE   361      -4.876  18.428 -17.071  1.00 10.00      B   
ATOM   3973  CD1 ILE   361      -5.907  19.775 -14.505  1.00 10.00      B   
ATOM   3974  C   ILE   361      -5.039  15.654 -16.255  1.00 10.00      B   
ATOM   3975  O   ILE   361      -6.090  15.383 -15.675  1.00 10.00      B   
ATOM   3976  N   LEU   362      -4.726  15.170 -17.449  1.00 10.00      B   
ATOM   3977  HN  LEU   362      -3.862  15.408 -17.845  1.00 10.00      B   
ATOM   3978  CA  LEU   362      -5.629  14.297 -18.190  1.00 10.00      B   
ATOM   3979  CB  LEU   362      -5.044  13.986 -19.573  1.00 10.00      B   
ATOM   3980  CG  LEU   362      -5.759  12.907 -20.395  1.00 10.00      B   
ATOM   3981  CD1 LEU   362      -7.171  13.341 -20.758  1.00 10.00      B   
ATOM   3982  CD2 LEU   362      -4.964  12.575 -21.647  1.00 10.00      B   
ATOM   3983  C   LEU   362      -5.912  13.002 -17.429  1.00 10.00      B   
ATOM   3984  O   LEU   362      -7.059  12.576 -17.320  1.00 10.00      B   
ATOM   3985  N   GLY   363      -4.867  12.397 -16.883  1.00 10.00      B   
ATOM   3986  HN  GLY   363      -3.976  12.801 -16.966  1.00 10.00      B   
ATOM   3987  CA  GLY   363      -5.032  11.149 -16.162  1.00 10.00      B   
ATOM   3988  C   GLY   363      -5.736  11.313 -14.827  1.00 10.00      B   
ATOM   3989  O   GLY   363      -6.668  10.568 -14.513  1.00 10.00      B   
ATOM   3990  N   VAL   364      -5.306  12.298 -14.050  1.00 10.00      B   
ATOM   3991  HN  VAL   364      -4.580  12.874 -14.368  1.00 10.00      B   
ATOM   3992  CA  VAL   364      -5.881  12.537 -12.729  1.00 10.00      B   
ATOM   3993  CB  VAL   364      -5.023  13.486 -11.869  1.00 10.00      B   
ATOM   3994  CG1 VAL   364      -3.772  12.775 -11.378  1.00 10.00      B   
ATOM   3995  CG2 VAL   364      -4.656  14.742 -12.643  1.00 10.00      B   
ATOM   3996  C   VAL   364      -7.335  13.018 -12.760  1.00 10.00      B   
ATOM   3997  O   VAL   364      -8.131  12.625 -11.905  1.00 10.00      B   
ATOM   3998  N   SER   365      -7.691  13.851 -13.738  1.00 10.00      B   
ATOM   3999  HN  SER   365      -7.028  14.120 -14.412  1.00 10.00      B   
ATOM   4000  CA  SER   365      -9.055  14.368 -13.828  1.00 10.00      B   
ATOM   4001  CB  SER   365      -9.178  15.417 -14.936  1.00 10.00      B   
ATOM   4002  OG  SER   365      -8.672  14.922 -16.164  1.00 10.00      B   
ATOM   4003  HG  SER   365      -7.760  15.226 -16.279  1.00 10.00      B   
ATOM   4004  C   SER   365     -10.067  13.245 -14.037  1.00 10.00      B   
ATOM   4005  O   SER   365     -11.066  13.155 -13.322  1.00 10.00      B   
ATOM   4006  N   VAL   366      -9.791  12.382 -15.008  1.00 10.00      B   
ATOM   4007  HN  VAL   366      -8.975  12.508 -15.540  1.00 10.00      B   
ATOM   4008  CA  VAL   366     -10.672  11.261 -15.315  1.00 10.00      B   
ATOM   4009  CB  VAL   366     -10.164  10.471 -16.540  1.00 10.00      B   
ATOM   4010  CG1 VAL   366     -11.104   9.325 -16.873  1.00 10.00      B   
ATOM   4011  CG2 VAL   366     -10.009  11.391 -17.740  1.00 10.00      B   
ATOM   4012  C   VAL   366     -10.804  10.325 -14.114  1.00 10.00      B   
ATOM   4013  O   VAL   366     -11.890   9.828 -13.814  1.00 10.00      B   
ATOM   4014  N   SER   367      -9.693  10.113 -13.418  1.00 10.00      B   
ATOM   4015  HN  SER   367      -8.864  10.549 -13.705  1.00 10.00      B   
ATOM   4016  CA  SER   367      -9.667   9.246 -12.245  1.00 10.00      B   
ATOM   4017  CB  SER   367      -8.229   9.104 -11.730  1.00 10.00      B   
ATOM   4018  OG  SER   367      -8.103   8.014 -10.833  1.00 10.00      B   
ATOM   4019  HG  SER   367      -7.646   7.287 -11.275  1.00 10.00      B   
ATOM   4020  C   SER   367     -10.577   9.787 -11.138  1.00 10.00      B   
ATOM   4021  O   SER   367     -11.197   9.020 -10.394  1.00 10.00      B   
ATOM   4022  N   GLN   368     -10.653  11.109 -11.034  1.00 10.00      B   
ATOM   4023  HN  GLN   368     -10.128  11.669 -11.645  1.00 10.00      B   
ATOM   4024  CA  GLN   368     -11.488  11.746 -10.027  1.00 10.00      B   
ATOM   4025  CB  GLN   368     -11.139  13.230  -9.892  1.00 10.00      B   
ATOM   4026  CG  GLN   368     -11.906  13.933  -8.782  1.00 10.00      B   
ATOM   4027  CD  GLN   368     -11.958  15.437  -8.945  1.00 10.00      B   
ATOM   4028  OE1 GLN   368     -11.047  16.050  -9.489  1.00 10.00      B   
ATOM   4029  NE2 GLN   368     -13.030  16.040  -8.463  1.00 10.00      B   
ATOM   4030 HE21 GLN   368     -13.718  15.490  -8.033  1.00 10.00      B   
ATOM   4031 HE22 GLN   368     -13.103  17.013  -8.565  1.00 10.00      B   
ATOM   4032  C   GLN   368     -12.966  11.595 -10.372  1.00 10.00      B   
ATOM   4033  O   GLN   368     -13.787  11.288  -9.506  1.00 10.00      B   
ATOM   4034  N   ILE   369     -13.290  11.797 -11.645  1.00 10.00      B   
ATOM   4035  HN  ILE   369     -12.577  12.014 -12.288  1.00 10.00      B   
ATOM   4036  CA  ILE   369     -14.669  11.704 -12.121  1.00 10.00      B   
ATOM   4037  CB  ILE   369     -14.761  11.916 -13.646  1.00 10.00      B   
ATOM   4038  CG1 ILE   369     -14.172  13.275 -14.032  1.00 10.00      B   
ATOM   4039  CG2 ILE   369     -16.205  11.811 -14.117  1.00 10.00      B   
ATOM   4040  CD1 ILE   369     -14.047  13.490 -15.525  1.00 10.00      B   
ATOM   4041  C   ILE   369     -15.303  10.363 -11.757  1.00 10.00      B   
ATOM   4042  O   ILE   369     -16.434  10.313 -11.266  1.00 10.00      B   
ATOM   4043  N   SER   370     -14.560   9.285 -11.974  1.00 10.00      B   
ATOM   4044  HN  SER   370     -13.656   9.396 -12.346  1.00 10.00      B   
ATOM   4045  CA  SER   370     -15.046   7.943 -11.679  1.00 10.00      B   
ATOM   4046  CB  SER   370     -14.012   6.903 -12.104  1.00 10.00      B   
ATOM   4047  OG  SER   370     -13.614   7.114 -13.448  1.00 10.00      B   
ATOM   4048  HG  SER   370     -14.296   7.611 -13.912  1.00 10.00      B   
ATOM   4049  C   SER   370     -15.417   7.774 -10.204  1.00 10.00      B   
ATOM   4050  O   SER   370     -16.390   7.091  -9.876  1.00 10.00      B   
ATOM   4051  N   LEU   371     -14.658   8.403  -9.316  1.00 10.00      B   
ATOM   4052  HN  LEU   371     -13.901   8.950  -9.627  1.00 10.00      B   
ATOM   4053  CA  LEU   371     -14.938   8.307  -7.888  1.00 10.00      B   
ATOM   4054  CB  LEU   371     -13.712   8.669  -7.051  1.00 10.00      B   
ATOM   4055  CG  LEU   371     -12.551   7.671  -7.117  1.00 10.00      B   
ATOM   4056  CD1 LEU   371     -11.429   8.091  -6.187  1.00 10.00      B   
ATOM   4057  CD2 LEU   371     -13.030   6.270  -6.768  1.00 10.00      B   
ATOM   4058  C   LEU   371     -16.149   9.153  -7.511  1.00 10.00      B   
ATOM   4059  O   LEU   371     -16.914   8.795  -6.614  1.00 10.00      B   
ATOM   4060  N   ILE   372     -16.331  10.266  -8.216  1.00 10.00      B   
ATOM   4061  HN  ILE   372     -15.680  10.500  -8.915  1.00 10.00      B   
ATOM   4062  CA  ILE   372     -17.466  11.150  -7.972  1.00 10.00      B   
ATOM   4063  CB  ILE   372     -17.381  12.440  -8.821  1.00 10.00      B   
ATOM   4064  CG1 ILE   372     -16.100  13.215  -8.503  1.00 10.00      B   
ATOM   4065  CG2 ILE   372     -18.607  13.319  -8.597  1.00 10.00      B   
ATOM   4066  CD1 ILE   372     -15.831  14.365  -9.448  1.00 10.00      B   
ATOM   4067  C   ILE   372     -18.762  10.419  -8.309  1.00 10.00      B   
ATOM   4068  O   ILE   372     -19.718  10.440  -7.536  1.00 10.00      B   
ATOM   4069  N   ILE   373     -18.765   9.742  -9.454  1.00 10.00      B   
ATOM   4070  HN  ILE   373     -17.956   9.746 -10.012  1.00 10.00      B   
ATOM   4071  CA  ILE   373     -19.935   8.996  -9.909  1.00 10.00      B   
ATOM   4072  CB  ILE   373     -19.734   8.431 -11.334  1.00 10.00      B   
ATOM   4073  CG1 ILE   373     -19.407   9.564 -12.311  1.00 10.00      B   
ATOM   4074  CG2 ILE   373     -20.974   7.679 -11.798  1.00 10.00      B   
ATOM   4075  CD1 ILE   373     -19.095   9.097 -13.716  1.00 10.00      B   
ATOM   4076  C   ILE   373     -20.280   7.867  -8.935  1.00 10.00      B   
ATOM   4077  O   ILE   373     -21.453   7.587  -8.688  1.00 10.00      B   
ATOM   4078  N   ASN   374     -19.254   7.241  -8.362  1.00 10.00      B   
ATOM   4079  HN  ASN   374     -18.340   7.513  -8.585  1.00 10.00      B   
ATOM   4080  CA  ASN   374     -19.464   6.152  -7.408  1.00 10.00      B   
ATOM   4081  CB  ASN   374     -18.137   5.477  -7.040  1.00 10.00      B   
ATOM   4082  CG  ASN   374     -18.289   3.985  -6.784  1.00 10.00      B   
ATOM   4083  OD1 ASN   374     -19.375   3.501  -6.463  1.00 10.00      B   
ATOM   4084  ND2 ASN   374     -17.201   3.243  -6.928  1.00 10.00      B   
ATOM   4085 HD21 ASN   374     -16.365   3.685  -7.191  1.00 10.00      B   
ATOM   4086 HD22 ASN   374     -17.274   2.280  -6.763  1.00 10.00      B   
ATOM   4087  C   ASN   374     -20.161   6.678  -6.154  1.00 10.00      B   
ATOM   4088  O   ASN   374     -20.934   5.970  -5.510  1.00 10.00      B   
ATOM   4089  N   THR   375     -19.902   7.938  -5.830  1.00 10.00      B   
ATOM   4090  HN  THR   375     -19.289   8.459  -6.391  1.00 10.00      B   
ATOM   4091  CA  THR   375     -20.505   8.571  -4.668  1.00 10.00      B   
ATOM   4092  CB  THR   375     -19.784   9.891  -4.324  1.00 10.00      B   
ATOM   4093  OG1 THR   375     -18.368   9.653  -4.257  1.00 10.00      B   
ATOM   4094  HG1 THR   375     -18.045   9.363  -5.120  1.00 10.00      B   
ATOM   4095  CG2 THR   375     -20.260  10.429  -2.982  1.00 10.00      B   
ATOM   4096  C   THR   375     -21.994   8.830  -4.918  1.00 10.00      B   
ATOM   4097  O   THR   375     -22.811   8.809  -3.991  1.00 10.00      B   
ATOM   4098  N   ILE   376     -22.343   9.038  -6.184  1.00 10.00      B   
ATOM   4099  HN  ILE   376     -21.648   9.025  -6.878  1.00 10.00      B   
ATOM   4100  CA  ILE   376     -23.723   9.286  -6.575  1.00 10.00      B   
ATOM   4101  CB  ILE   376     -23.810   9.741  -8.051  1.00 10.00      B   
ATOM   4102  CG1 ILE   376     -22.959  10.996  -8.277  1.00 10.00      B   
ATOM   4103  CG2 ILE   376     -25.252  10.000  -8.462  1.00 10.00      B   
ATOM   4104  CD1 ILE   376     -22.831  11.399  -9.732  1.00 10.00      B   
ATOM   4105  C   ILE   376     -24.558   8.019  -6.371  1.00 10.00      B   
ATOM   4106  O   ILE   376     -25.768   8.077  -6.154  1.00 10.00      B   
ATOM   4107  N   PHE   377     -23.897   6.873  -6.417  1.00 10.00      B   
ATOM   4108  HN  PHE   377     -22.931   6.885  -6.581  1.00 10.00      B   
ATOM   4109  CA  PHE   377     -24.575   5.597  -6.235  1.00 10.00      B   
ATOM   4110  CB  PHE   377     -23.764   4.460  -6.863  1.00 10.00      B   
ATOM   4111  CG  PHE   377     -23.525   4.613  -8.338  1.00 10.00      B   
ATOM   4112  CD1 PHE   377     -22.310   4.253  -8.894  1.00 10.00      B   
ATOM   4113  CD2 PHE   377     -24.512   5.119  -9.169  1.00 10.00      B   
ATOM   4114  CE1 PHE   377     -22.083   4.393 -10.249  1.00 10.00      B   
ATOM   4115  CE2 PHE   377     -24.292   5.262 -10.525  1.00 10.00      B   
ATOM   4116  CZ  PHE   377     -23.075   4.898 -11.066  1.00 10.00      B   
ATOM   4117  C   PHE   377     -24.805   5.312  -4.755  1.00 10.00      B   
ATOM   4118  O   PHE   377     -25.840   4.769  -4.369  1.00 10.00      B   
ATOM   4119  N   ALA   378     -23.837   5.697  -3.931  1.00 10.00      B   
ATOM   4120  HN  ALA   378     -23.046   6.140  -4.305  1.00 10.00      B   
ATOM   4121  CA  ALA   378     -23.910   5.469  -2.490  1.00 10.00      B   
ATOM   4122  CB  ALA   378     -22.526   5.577  -1.866  1.00 10.00      B   
ATOM   4123  C   ALA   378     -24.885   6.415  -1.794  1.00 10.00      B   
ATOM   4124  O   ALA   378     -25.459   6.071  -0.761  1.00 10.00      B   
ATOM   4125  N   SER   379     -25.080   7.596  -2.361  1.00 10.00      B   
ATOM   4126  HN  SER   379     -24.606   7.816  -3.190  1.00 10.00      B   
ATOM   4127  CA  SER   379     -25.981   8.582  -1.771  1.00 10.00      B   
ATOM   4128  CB  SER   379     -25.686   9.983  -2.310  1.00 10.00      B   
ATOM   4129  OG  SER   379     -25.312   9.940  -3.674  1.00 10.00      B   
ATOM   4130  HG  SER   379     -24.356   9.811  -3.742  1.00 10.00      B   
ATOM   4131  C   SER   379     -27.451   8.216  -1.972  1.00 10.00      B   
ATOM   4132  O   SER   379     -28.335   8.799  -1.346  1.00 10.00      B   
ATOM   4133  N   PHE   380     -27.706   7.247  -2.840  1.00 10.00      B   
ATOM   4134  HN  PHE   380     -26.958   6.817  -3.307  1.00 10.00      B   
ATOM   4135  CA  PHE   380     -29.066   6.802  -3.114  1.00 10.00      B   
ATOM   4136  CB  PHE   380     -29.218   6.418  -4.588  1.00 10.00      B   
ATOM   4137  CG  PHE   380     -29.610   7.562  -5.481  1.00 10.00      B   
ATOM   4138  CD1 PHE   380     -28.764   8.645  -5.664  1.00 10.00      B   
ATOM   4139  CD2 PHE   380     -30.825   7.550  -6.144  1.00 10.00      B   
ATOM   4140  CE1 PHE   380     -29.124   9.694  -6.490  1.00 10.00      B   
ATOM   4141  CE2 PHE   380     -31.191   8.594  -6.971  1.00 10.00      B   
ATOM   4142  CZ  PHE   380     -30.339   9.667  -7.145  1.00 10.00      B   
ATOM   4143  C   PHE   380     -29.441   5.627  -2.216  1.00 10.00      B   
ATOM   4144  O   PHE   380     -30.446   4.948  -2.439  1.00 10.00      B   
ATOM   4145  N   LEU   381     -28.626   5.395  -1.199  1.00 10.00      B   
ATOM   4146  HN  LEU   381     -27.849   5.977  -1.067  1.00 10.00      B   
ATOM   4147  CA  LEU   381     -28.860   4.309  -0.264  1.00 10.00      B   
ATOM   4148  CB  LEU   381     -27.620   3.419  -0.171  1.00 10.00      B   
ATOM   4149  CG  LEU   381     -27.087   2.864  -1.493  1.00 10.00      B   
ATOM   4150  CD1 LEU   381     -25.763   2.155  -1.275  1.00 10.00      B   
ATOM   4151  CD2 LEU   381     -28.102   1.930  -2.135  1.00 10.00      B   
ATOM   4152  C   LEU   381     -29.215   4.860   1.111  1.00 10.00      B   
ATOM   4153  O   LEU   381     -29.413   6.066   1.273  1.00 10.00      B   
ATOM   4154  N   ALA   382     -29.304   3.977   2.095  1.00 10.00      B   
ATOM   4155  HN  ALA   382     -29.152   3.027   1.903  1.00 10.00      B   
ATOM   4156  CA  ALA   382     -29.624   4.385   3.454  1.00 10.00      B   
ATOM   4157  CB  ALA   382     -30.164   3.208   4.253  1.00 10.00      B   
ATOM   4158  C   ALA   382     -28.391   4.974   4.128  1.00 10.00      B   
ATOM   4159  O   ALA   382     -27.257   4.664   3.748  1.00 10.00      B   
ATOM   4160  N   SER   383     -28.613   5.825   5.118  1.00 10.00      B   
ATOM   4161  HN  SER   383     -29.537   6.031   5.374  1.00 10.00      B   
ATOM   4162  CA  SER   383     -27.521   6.456   5.840  1.00 10.00      B   
ATOM   4163  CB  SER   383     -28.042   7.576   6.740  1.00 10.00      B   
ATOM   4164  OG  SER   383     -28.732   8.554   5.974  1.00 10.00      B   
ATOM   4165  HG  SER   383     -29.556   8.174   5.643  1.00 10.00      B   
ATOM   4166  C   SER   383     -26.728   5.430   6.642  1.00 10.00      B   
ATOM   4167  O   SER   383     -27.274   4.713   7.486  1.00 10.00      B   
ATOM   4168  N   GLY   384     -25.442   5.359   6.360  1.00 10.00      B   
ATOM   4169  HN  GLY   384     -25.064   5.965   5.675  1.00 10.00      B   
ATOM   4170  CA  GLY   384     -24.576   4.420   7.034  1.00 10.00      B   
ATOM   4171  C   GLY   384     -23.783   3.608   6.037  1.00 10.00      B   
ATOM   4172  O   GLY   384     -22.734   3.052   6.366  1.00 10.00      B   
ATOM   4173  N   SER   385     -24.284   3.564   4.807  1.00 10.00      B   
ATOM   4174  HN  SER   385     -25.115   4.047   4.618  1.00 10.00      B   
ATOM   4175  CA  SER   385     -23.641   2.820   3.731  1.00 10.00      B   
ATOM   4176  CB  SER   385     -24.513   2.861   2.473  1.00 10.00      B   
ATOM   4177  OG  SER   385     -25.869   2.578   2.784  1.00 10.00      B   
ATOM   4178  HG  SER   385     -26.315   3.396   3.052  1.00 10.00      B   
ATOM   4179  C   SER   385     -22.250   3.372   3.427  1.00 10.00      B   
ATOM   4180  O   SER   385     -21.302   2.610   3.208  1.00 10.00      B   
ATOM   4181  N   VAL   386     -22.129   4.695   3.430  1.00 10.00      B   
ATOM   4182  HN  VAL   386     -22.913   5.251   3.639  1.00 10.00      B   
ATOM   4183  CA  VAL   386     -20.854   5.342   3.157  1.00 10.00      B   
ATOM   4184  CB  VAL   386     -21.009   6.865   2.964  1.00 10.00      B   
ATOM   4185  CG1 VAL   386     -19.679   7.491   2.569  1.00 10.00      B   
ATOM   4186  CG2 VAL   386     -22.075   7.167   1.920  1.00 10.00      B   
ATOM   4187  C   VAL   386     -19.884   5.068   4.299  1.00 10.00      B   
ATOM   4188  O   VAL   386     -18.710   4.766   4.075  1.00 10.00      B   
ATOM   4189  N   SER   387     -20.391   5.165   5.520  1.00 10.00      B   
ATOM   4190  HN  SER   387     -21.336   5.440   5.626  1.00 10.00      B   
ATOM   4191  CA  SER   387     -19.592   4.910   6.708  1.00 10.00      B   
ATOM   4192  CB  SER   387     -20.442   5.088   7.966  1.00 10.00      B   
ATOM   4193  OG  SER   387     -21.043   6.371   8.000  1.00 10.00      B   
ATOM   4194  HG  SER   387     -21.582   6.497   7.196  1.00 10.00      B   
ATOM   4195  C   SER   387     -18.998   3.505   6.670  1.00 10.00      B   
ATOM   4196  O   SER   387     -17.805   3.321   6.917  1.00 10.00      B   
ATOM   4197  N   TRP   388     -19.833   2.522   6.343  1.00 10.00      B   
ATOM   4198  HN  TRP   388     -20.775   2.734   6.158  1.00 10.00      B   
ATOM   4199  CA  TRP   388     -19.387   1.132   6.264  1.00 10.00      B   
ATOM   4200  CB  TRP   388     -20.566   0.185   6.019  1.00 10.00      B   
ATOM   4201  CG  TRP   388     -21.509   0.088   7.179  1.00 10.00      B   
ATOM   4202  CD1 TRP   388     -21.193   0.186   8.502  1.00 10.00      B   
ATOM   4203  CD2 TRP   388     -22.924  -0.133   7.119  1.00 10.00      B   
ATOM   4204  NE1 TRP   388     -22.323   0.048   9.270  1.00 10.00      B   
ATOM   4205  HE1 TRP   388     -22.354   0.085  10.249  1.00 10.00      B   
ATOM   4206  CE2 TRP   388     -23.400  -0.150   8.444  1.00 10.00      B   
ATOM   4207  CE3 TRP   388     -23.835  -0.316   6.073  1.00 10.00      B   
ATOM   4208  CZ2 TRP   388     -24.745  -0.341   8.751  1.00 10.00      B   
ATOM   4209  CZ3 TRP   388     -25.167  -0.505   6.380  1.00 10.00      B   
ATOM   4210  CH2 TRP   388     -25.611  -0.517   7.707  1.00 10.00      B   
ATOM   4211  C   TRP   388     -18.333   0.958   5.178  1.00 10.00      B   
ATOM   4212  O   TRP   388     -17.328   0.276   5.377  1.00 10.00      B   
ATOM   4213  N   MET   389     -18.561   1.592   4.032  1.00 10.00      B   
ATOM   4214  HN  MET   389     -19.380   2.124   3.935  1.00 10.00      B   
ATOM   4215  CA  MET   389     -17.624   1.520   2.915  1.00 10.00      B   
ATOM   4216  CB  MET   389     -18.186   2.248   1.690  1.00 10.00      B   
ATOM   4217  CG  MET   389     -19.220   1.446   0.914  1.00 10.00      B   
ATOM   4218  SD  MET   389     -20.050   2.411  -0.365  1.00 10.00      B   
ATOM   4219  CE  MET   389     -18.679   2.787  -1.458  1.00 10.00      B   
ATOM   4220  C   MET   389     -16.281   2.123   3.308  1.00 10.00      B   
ATOM   4221  O   MET   389     -15.224   1.599   2.956  1.00 10.00      B   
ATOM   4222  N   TYR   390     -16.337   3.221   4.053  1.00 10.00      B   
ATOM   4223  HN  TYR   390     -17.217   3.588   4.298  1.00 10.00      B   
ATOM   4224  CA  TYR   390     -15.134   3.903   4.508  1.00 10.00      B   
ATOM   4225  CB  TYR   390     -15.486   5.256   5.130  1.00 10.00      B   
ATOM   4226  CG  TYR   390     -14.331   6.231   5.172  1.00 10.00      B   
ATOM   4227  CD1 TYR   390     -14.132   7.144   4.145  1.00 10.00      B   
ATOM   4228  CD2 TYR   390     -13.438   6.235   6.234  1.00 10.00      B   
ATOM   4229  CE1 TYR   390     -13.074   8.032   4.177  1.00 10.00      B   
ATOM   4230  CE2 TYR   390     -12.380   7.121   6.274  1.00 10.00      B   
ATOM   4231  CZ  TYR   390     -12.202   8.016   5.244  1.00 10.00      B   
ATOM   4232  OH  TYR   390     -11.145   8.894   5.277  1.00 10.00      B   
ATOM   4233  HH  TYR   390     -11.385   9.663   5.813  1.00 10.00      B   
ATOM   4234  C   TYR   390     -14.373   3.042   5.511  1.00 10.00      B   
ATOM   4235  O   TYR   390     -13.142   3.016   5.513  1.00 10.00      B   
ATOM   4236  N   TYR   391     -15.113   2.330   6.354  1.00 10.00      B   
ATOM   4237  HN  TYR   391     -16.093   2.395   6.305  1.00 10.00      B   
ATOM   4238  CA  TYR   391     -14.503   1.462   7.355  1.00 10.00      B   
ATOM   4239  CB  TYR   391     -15.564   0.841   8.265  1.00 10.00      B   
ATOM   4240  CG  TYR   391     -16.164   1.803   9.263  1.00 10.00      B   
ATOM   4241  CD1 TYR   391     -17.491   1.687   9.653  1.00 10.00      B   
ATOM   4242  CD2 TYR   391     -15.406   2.827   9.817  1.00 10.00      B   
ATOM   4243  CE1 TYR   391     -18.046   2.562  10.565  1.00 10.00      B   
ATOM   4244  CE2 TYR   391     -15.953   3.706  10.731  1.00 10.00      B   
ATOM   4245  CZ  TYR   391     -17.272   3.568  11.101  1.00 10.00      B   
ATOM   4246  OH  TYR   391     -17.821   4.440  12.011  1.00 10.00      B   
ATOM   4247  HH  TYR   391     -18.159   3.943  12.764  1.00 10.00      B   
ATOM   4248  C   TYR   391     -13.677   0.369   6.690  1.00 10.00      B   
ATOM   4249  O   TYR   391     -12.536   0.115   7.077  1.00 10.00      B   
ATOM   4250  N   ALA   392     -14.261  -0.270   5.684  1.00 10.00      B   
ATOM   4251  HN  ALA   392     -15.178  -0.027   5.432  1.00 10.00      B   
ATOM   4252  CA  ALA   392     -13.578  -1.329   4.952  1.00 10.00      B   
ATOM   4253  CB  ALA   392     -14.541  -2.012   3.991  1.00 10.00      B   
ATOM   4254  C   ALA   392     -12.377  -0.764   4.199  1.00 10.00      B   
ATOM   4255  O   ALA   392     -11.332  -1.409   4.093  1.00 10.00      B   
ATOM   4256  N   ASP   393     -12.535   0.455   3.695  1.00 10.00      B   
ATOM   4257  HN  ASP   393     -13.395   0.913   3.819  1.00 10.00      B   
ATOM   4258  CA  ASP   393     -11.477   1.135   2.953  1.00 10.00      B   
ATOM   4259  CB  ASP   393     -11.982   2.500   2.469  1.00 10.00      B   
ATOM   4260  CG  ASP   393     -11.770   2.738   0.986  1.00 10.00      B   
ATOM   4261  OD1 ASP   393     -11.178   1.871   0.312  1.00 10.00      B   
ATOM   4262  OD2 ASP   393     -12.213   3.795   0.479  1.00 10.00      B   
ATOM   4263  C   ASP   393     -10.252   1.337   3.841  1.00 10.00      B   
ATOM   4264  O   ASP   393      -9.119   1.087   3.430  1.00 10.00      B   
ATOM   4265  N   ARG   394     -10.500   1.769   5.075  1.00 10.00      B   
ATOM   4266  HN  ARG   394     -11.434   1.931   5.343  1.00 10.00      B   
ATOM   4267  CA  ARG   394      -9.433   2.019   6.037  1.00 10.00      B   
ATOM   4268  CB  ARG   394      -9.959   2.813   7.230  1.00 10.00      B   
ATOM   4269  CG  ARG   394     -10.409   4.219   6.877  1.00 10.00      B   
ATOM   4270  CD  ARG   394      -9.550   5.269   7.560  1.00 10.00      B   
ATOM   4271  NE  ARG   394      -8.182   5.301   7.043  1.00 10.00      B   
ATOM   4272  HE  ARG   394      -8.066   5.483   6.082  1.00 10.00      B   
ATOM   4273  CZ  ARG   394      -7.099   5.109   7.795  1.00 10.00      B   
ATOM   4274  NH1 ARG   394      -7.217   4.884   9.102  1.00 10.00      B   
ATOM   4275 HH11 ARG   394      -6.369   4.731   9.691  1.00 10.00      B   
ATOM   4276 HH12 ARG   394      -8.172   4.856   9.555  1.00 10.00      B   
ATOM   4277  NH2 ARG   394      -5.899   5.160   7.234  1.00 10.00      B   
ATOM   4278 HH21 ARG   394      -5.805   5.348   6.212  1.00 10.00      B   
ATOM   4279 HH22 ARG   394      -5.041   5.007   7.813  1.00 10.00      B   
ATOM   4280  C   ARG   394      -8.781   0.727   6.518  1.00 10.00      B   
ATOM   4281  O   ARG   394      -7.590   0.706   6.832  1.00 10.00      B   
ATOM   4282  N   LEU   395      -9.560  -0.344   6.578  1.00 10.00      B   
ATOM   4283  HN  LEU   395     -10.505  -0.266   6.319  1.00 10.00      B   
ATOM   4284  CA  LEU   395      -9.046  -1.636   7.025  1.00 10.00      B   
ATOM   4285  CB  LEU   395     -10.184  -2.605   7.355  1.00 10.00      B   
ATOM   4286  CG  LEU   395     -10.944  -2.343   8.658  1.00 10.00      B   
ATOM   4287  CD1 LEU   395     -11.979  -3.430   8.897  1.00 10.00      B   
ATOM   4288  CD2 LEU   395      -9.985  -2.250   9.835  1.00 10.00      B   
ATOM   4289  C   LEU   395      -8.107  -2.252   5.995  1.00 10.00      B   
ATOM   4290  O   LEU   395      -7.051  -2.785   6.342  1.00 10.00      B   
ATOM   4291  N   MET   396      -8.488  -2.155   4.727  1.00 10.00      B   
ATOM   4292  HN  MET   396      -9.339  -1.709   4.517  1.00 10.00      B   
ATOM   4293  CA  MET   396      -7.688  -2.703   3.634  1.00 10.00      B   
ATOM   4294  CB  MET   396      -8.509  -2.737   2.338  1.00 10.00      B   
ATOM   4295  CG  MET   396      -7.810  -3.415   1.168  1.00 10.00      B   
ATOM   4296  SD  MET   396      -7.460  -5.159   1.476  1.00 10.00      B   
ATOM   4297  CE  MET   396      -9.120  -5.822   1.579  1.00 10.00      B   
ATOM   4298  C   MET   396      -6.409  -1.890   3.435  1.00 10.00      B   
ATOM   4299  O   MET   396      -5.435  -2.370   2.853  1.00 10.00      B   
ATOM   4300  N   GLU   397      -6.415  -0.664   3.951  1.00 10.00      B   
ATOM   4301  HN  GLU   397      -7.219  -0.350   4.418  1.00 10.00      B   
ATOM   4302  CA  GLU   397      -5.270   0.233   3.841  1.00 10.00      B   
ATOM   4303  CB  GLU   397      -5.622   1.595   4.448  1.00 10.00      B   
ATOM   4304  CG  GLU   397      -4.700   2.734   4.045  1.00 10.00      B   
ATOM   4305  CD  GLU   397      -4.743   3.032   2.560  1.00 10.00      B   
ATOM   4306  OE1 GLU   397      -5.839   2.978   1.964  1.00 10.00      B   
ATOM   4307  OE2 GLU   397      -3.677   3.335   1.982  1.00 10.00      B   
ATOM   4308  C   GLU   397      -4.030  -0.358   4.523  1.00 10.00      B   
ATOM   4309  O   GLU   397      -2.895  -0.019   4.175  1.00 10.00      B   
ATOM   4310  N   PHE   398      -4.244  -1.254   5.482  1.00 10.00      B   
ATOM   4311  HN  PHE   398      -5.164  -1.508   5.704  1.00 10.00      B   
ATOM   4312  CA  PHE   398      -3.134  -1.877   6.194  1.00 10.00      B   
ATOM   4313  CB  PHE   398      -3.568  -2.454   7.546  1.00 10.00      B   
ATOM   4314  CG  PHE   398      -2.428  -2.937   8.397  1.00 10.00      B   
ATOM   4315  CD1 PHE   398      -1.524  -2.041   8.936  1.00 10.00      B   
ATOM   4316  CD2 PHE   398      -2.263  -4.286   8.658  1.00 10.00      B   
ATOM   4317  CE1 PHE   398      -0.475  -2.479   9.720  1.00 10.00      B   
ATOM   4318  CE2 PHE   398      -1.216  -4.732   9.440  1.00 10.00      B   
ATOM   4319  CZ  PHE   398      -0.321  -3.827   9.972  1.00 10.00      B   
ATOM   4320  C   PHE   398      -2.409  -2.915   5.325  1.00 10.00      B   
ATOM   4321  O   PHE   398      -1.231  -2.732   5.013  1.00 10.00      B   
ATOM   4322  N   PRO   399      -3.090  -4.007   4.898  1.00 10.00      B   
ATOM   4323  CA  PRO   399      -2.466  -5.038   4.057  1.00 10.00      B   
ATOM   4324  CB  PRO   399      -3.600  -6.034   3.789  1.00 10.00      B   
ATOM   4325  CG  PRO   399      -4.579  -5.799   4.884  1.00 10.00      B   
ATOM   4326  CD  PRO   399      -4.498  -4.336   5.199  1.00 10.00      B   
ATOM   4327  C   PRO   399      -1.948  -4.459   2.741  1.00 10.00      B   
ATOM   4328  O   PRO   399      -0.884  -4.851   2.258  1.00 10.00      B   
ATOM   4329  N   SER   400      -2.703  -3.519   2.175  1.00 10.00      B   
ATOM   4330  HN  SER   400      -3.541  -3.252   2.611  1.00 10.00      B   
ATOM   4331  CA  SER   400      -2.322  -2.878   0.923  1.00 10.00      B   
ATOM   4332  CB  SER   400      -3.430  -1.927   0.451  1.00 10.00      B   
ATOM   4333  OG  SER   400      -3.154  -1.396  -0.834  1.00 10.00      B   
ATOM   4334  HG  SER   400      -3.523  -0.506  -0.897  1.00 10.00      B   
ATOM   4335  C   SER   400      -1.007  -2.120   1.085  1.00 10.00      B   
ATOM   4336  O   SER   400      -0.117  -2.211   0.236  1.00 10.00      B   
ATOM   4337  N   GLY   401      -0.886  -1.393   2.191  1.00 10.00      B   
ATOM   4338  HN  GLY   401      -1.625  -1.376   2.837  1.00 10.00      B   
ATOM   4339  CA  GLY   401       0.315  -0.627   2.454  1.00 10.00      B   
ATOM   4340  C   GLY   401       1.521  -1.510   2.700  1.00 10.00      B   
ATOM   4341  O   GLY   401       2.574  -1.313   2.094  1.00 10.00      B   
ATOM   4342  N   VAL   402       1.359  -2.498   3.577  1.00 10.00      B   
ATOM   4343  HN  VAL   402       0.485  -2.610   4.013  1.00 10.00      B   
ATOM   4344  CA  VAL   402       2.444  -3.417   3.910  1.00 10.00      B   
ATOM   4345  CB  VAL   402       2.012  -4.464   4.961  1.00 10.00      B   
ATOM   4346  CG1 VAL   402       3.144  -5.440   5.256  1.00 10.00      B   
ATOM   4347  CG2 VAL   402       1.563  -3.777   6.243  1.00 10.00      B   
ATOM   4348  C   VAL   402       2.976  -4.124   2.665  1.00 10.00      B   
ATOM   4349  O   VAL   402       4.181  -4.124   2.410  1.00 10.00      B   
ATOM   4350  N   LEU   403       2.070  -4.708   1.886  1.00 10.00      B   
ATOM   4351  HN  LEU   403       1.121  -4.661   2.134  1.00 10.00      B   
ATOM   4352  CA  LEU   403       2.455  -5.414   0.671  1.00 10.00      B   
ATOM   4353  CB  LEU   403       1.266  -6.160   0.065  1.00 10.00      B   
ATOM   4354  CG  LEU   403       0.745  -7.363   0.859  1.00 10.00      B   
ATOM   4355  CD1 LEU   403      -0.510  -7.929   0.214  1.00 10.00      B   
ATOM   4356  CD2 LEU   403       1.817  -8.438   0.985  1.00 10.00      B   
ATOM   4357  C   LEU   403       3.062  -4.457  -0.349  1.00 10.00      B   
ATOM   4358  O   LEU   403       4.039  -4.793  -1.021  1.00 10.00      B   
ATOM   4359  N   GLY   404       2.490  -3.259  -0.447  1.00 10.00      B   
ATOM   4360  HN  GLY   404       1.719  -3.045   0.126  1.00 10.00      B   
ATOM   4361  CA  GLY   404       2.987  -2.267  -1.380  1.00 10.00      B   
ATOM   4362  C   GLY   404       4.416  -1.868  -1.073  1.00 10.00      B   
ATOM   4363  O   GLY   404       5.252  -1.779  -1.974  1.00 10.00      B   
ATOM   4364  N   VAL   405       4.702  -1.642   0.205  1.00 10.00      B   
ATOM   4365  HN  VAL   405       3.988  -1.730   0.879  1.00 10.00      B   
ATOM   4366  CA  VAL   405       6.042  -1.261   0.630  1.00 10.00      B   
ATOM   4367  CB  VAL   405       6.071  -0.831   2.115  1.00 10.00      B   
ATOM   4368  CG1 VAL   405       7.502  -0.632   2.592  1.00 10.00      B   
ATOM   4369  CG2 VAL   405       5.269   0.446   2.313  1.00 10.00      B   
ATOM   4370  C   VAL   405       7.023  -2.410   0.409  1.00 10.00      B   
ATOM   4371  O   VAL   405       8.127  -2.203  -0.092  1.00 10.00      B   
ATOM   4372  N   ALA   406       6.602  -3.620   0.769  1.00 10.00      B   
ATOM   4373  HN  ALA   406       5.702  -3.714   1.155  1.00 10.00      B   
ATOM   4374  CA  ALA   406       7.438  -4.811   0.616  1.00 10.00      B   
ATOM   4375  CB  ALA   406       6.718  -6.038   1.157  1.00 10.00      B   
ATOM   4376  C   ALA   406       7.852  -5.024  -0.840  1.00 10.00      B   
ATOM   4377  O   ALA   406       9.027  -5.229  -1.143  1.00 10.00      B   
ATOM   4378  N   LEU   407       6.885  -4.959  -1.743  1.00 10.00      B   
ATOM   4379  HN  LEU   407       5.962  -4.792  -1.449  1.00 10.00      B   
ATOM   4380  CA  LEU   407       7.163  -5.137  -3.162  1.00 10.00      B   
ATOM   4381  CB  LEU   407       5.855  -5.268  -3.947  1.00 10.00      B   
ATOM   4382  CG  LEU   407       4.977  -6.476  -3.607  1.00 10.00      B   
ATOM   4383  CD1 LEU   407       3.641  -6.384  -4.327  1.00 10.00      B   
ATOM   4384  CD2 LEU   407       5.687  -7.773  -3.962  1.00 10.00      B   
ATOM   4385  C   LEU   407       7.989  -3.967  -3.696  1.00 10.00      B   
ATOM   4386  O   LEU   407       8.892  -4.145  -4.518  1.00 10.00      B   
ATOM   4387  N   GLY   408       7.703  -2.776  -3.182  1.00 10.00      B   
ATOM   4388  HN  GLY   408       7.000  -2.705  -2.500  1.00 10.00      B   
ATOM   4389  CA  GLY   408       8.399  -1.579  -3.616  1.00 10.00      B   
ATOM   4390  C   GLY   408       9.798  -1.433  -3.048  1.00 10.00      B   
ATOM   4391  O   GLY   408      10.498  -0.474  -3.369  1.00 10.00      B   
ATOM   4392  N   THR   409      10.210  -2.364  -2.200  1.00 10.00      B   
ATOM   4393  HN  THR   409       9.605  -3.095  -1.955  1.00 10.00      B   
ATOM   4394  CA  THR   409      11.543  -2.308  -1.611  1.00 10.00      B   
ATOM   4395  CB  THR   409      11.491  -2.385  -0.071  1.00 10.00      B   
ATOM   4396  OG1 THR   409      10.499  -3.335   0.330  1.00 10.00      B   
ATOM   4397  HG1 THR   409       9.625  -2.924   0.289  1.00 10.00      B   
ATOM   4398  CG2 THR   409      11.151  -1.029   0.522  1.00 10.00      B   
ATOM   4399  C   THR   409      12.437  -3.427  -2.138  1.00 10.00      B   
ATOM   4400  O   THR   409      13.615  -3.211  -2.428  1.00 10.00      B   
ATOM   4401  N   ILE   410      11.867  -4.616  -2.277  1.00 10.00      B   
ATOM   4402  HN  ILE   410      10.922  -4.723  -2.039  1.00 10.00      B   
ATOM   4403  CA  ILE   410      12.619  -5.773  -2.742  1.00 10.00      B   
ATOM   4404  CB  ILE   410      12.095  -7.077  -2.100  1.00 10.00      B   
ATOM   4405  CG1 ILE   410      11.963  -6.907  -0.583  1.00 10.00      B   
ATOM   4406  CG2 ILE   410      13.016  -8.247  -2.425  1.00 10.00      B   
ATOM   4407  CD1 ILE   410      11.229  -8.041   0.099  1.00 10.00      B   
ATOM   4408  C   ILE   410      12.607  -5.917  -4.265  1.00 10.00      B   
ATOM   4409  O   ILE   410      13.634  -6.221  -4.872  1.00 10.00      B   
ATOM   4410  N   LEU   411      11.458  -5.685  -4.887  1.00 10.00      B   
ATOM   4411  HN  LEU   411      10.675  -5.398  -4.369  1.00 10.00      B   
ATOM   4412  CA  LEU   411      11.345  -5.842  -6.335  1.00 10.00      B   
ATOM   4413  CB  LEU   411      10.017  -6.507  -6.709  1.00 10.00      B   
ATOM   4414  CG  LEU   411       9.817  -7.942  -6.211  1.00 10.00      B   
ATOM   4415  CD1 LEU   411       8.416  -8.434  -6.538  1.00 10.00      B   
ATOM   4416  CD2 LEU   411      10.863  -8.870  -6.811  1.00 10.00      B   
ATOM   4417  C   LEU   411      11.529  -4.538  -7.111  1.00 10.00      B   
ATOM   4418  O   LEU   411      12.403  -4.453  -7.973  1.00 10.00      B   
ATOM   4419  N   LEU   412      10.714  -3.535  -6.791  1.00 10.00      B   
ATOM   4420  HN  LEU   412      10.057  -3.674  -6.074  1.00 10.00      B   
ATOM   4421  CA  LEU   412      10.742  -2.229  -7.471  1.00 10.00      B   
ATOM   4422  CB  LEU   412       9.908  -1.181  -6.726  1.00 10.00      B   
ATOM   4423  CG  LEU   412       9.976   0.250  -7.268  1.00 10.00      B   
ATOM   4424  CD1 LEU   412       9.264   0.354  -8.607  1.00 10.00      B   
ATOM   4425  CD2 LEU   412       9.394   1.232  -6.269  1.00 10.00      B   
ATOM   4426  C   LEU   412      12.143  -1.690  -7.816  1.00 10.00      B   
ATOM   4427  O   LEU   412      12.437  -1.474  -8.996  1.00 10.00      B   
ATOM   4428  N   PRO   413      13.027  -1.452  -6.819  1.00 10.00      B   
ATOM   4429  CA  PRO   413      14.375  -0.919  -7.081  1.00 10.00      B   
ATOM   4430  CB  PRO   413      15.016  -0.848  -5.690  1.00 10.00      B   
ATOM   4431  CG  PRO   413      13.862  -0.806  -4.754  1.00 10.00      B   
ATOM   4432  CD  PRO   413      12.807  -1.668  -5.377  1.00 10.00      B   
ATOM   4433  C   PRO   413      15.188  -1.830  -7.989  1.00 10.00      B   
ATOM   4434  O   PRO   413      15.881  -1.363  -8.894  1.00 10.00      B   
ATOM   4435  N   SER   414      15.083  -3.127  -7.749  1.00 10.00      B   
ATOM   4436  HN  SER   414      14.501  -3.430  -7.021  1.00 10.00      B   
ATOM   4437  CA  SER   414      15.803  -4.118  -8.531  1.00 10.00      B   
ATOM   4438  CB  SER   414      15.590  -5.502  -7.921  1.00 10.00      B   
ATOM   4439  OG  SER   414      15.708  -5.444  -6.508  1.00 10.00      B   
ATOM   4440  HG  SER   414      14.956  -5.898  -6.104  1.00 10.00      B   
ATOM   4441  C   SER   414      15.354  -4.102  -9.991  1.00 10.00      B   
ATOM   4442  O   SER   414      16.182  -4.068 -10.902  1.00 10.00      B   
ATOM   4443  N   LEU   415      14.042  -4.099 -10.205  1.00 10.00      B   
ATOM   4444  HN  LEU   415      13.429  -4.113  -9.433  1.00 10.00      B   
ATOM   4445  CA  LEU   415      13.485  -4.080 -11.552  1.00 10.00      B   
ATOM   4446  CB  LEU   415      11.957  -4.165 -11.503  1.00 10.00      B   
ATOM   4447  CG  LEU   415      11.368  -5.444 -10.899  1.00 10.00      B   
ATOM   4448  CD1 LEU   415       9.850  -5.368 -10.867  1.00 10.00      B   
ATOM   4449  CD2 LEU   415      11.829  -6.667 -11.673  1.00 10.00      B   
ATOM   4450  C   LEU   415      13.916  -2.820 -12.292  1.00 10.00      B   
ATOM   4451  O   LEU   415      14.314  -2.874 -13.457  1.00 10.00      B   
ATOM   4452  N   SER   416      13.857  -1.689 -11.596  1.00 10.00      B   
ATOM   4453  HN  SER   416      13.541  -1.716 -10.665  1.00 10.00      B   
ATOM   4454  CA  SER   416      14.246  -0.414 -12.177  1.00 10.00      B   
ATOM   4455  CB  SER   416      13.969   0.720 -11.185  1.00 10.00      B   
ATOM   4456  OG  SER   416      12.607   0.721 -10.775  1.00 10.00      B   
ATOM   4457  HG  SER   416      12.436  -0.057 -10.225  1.00 10.00      B   
ATOM   4458  C   SER   416      15.721  -0.428 -12.579  1.00 10.00      B   
ATOM   4459  O   SER   416      16.107   0.152 -13.595  1.00 10.00      B   
ATOM   4460  N   LYS   417      16.529  -1.114 -11.781  1.00 10.00      B   
ATOM   4461  HN  LYS   417      16.149  -1.565 -10.995  1.00 10.00      B   
ATOM   4462  CA  LYS   417      17.961  -1.223 -12.029  1.00 10.00      B   
ATOM   4463  CB  LYS   417      18.642  -1.812 -10.792  1.00 10.00      B   
ATOM   4464  CG  LYS   417      20.160  -1.799 -10.819  1.00 10.00      B   
ATOM   4465  CD  LYS   417      20.714  -2.354  -9.517  1.00 10.00      B   
ATOM   4466  CE  LYS   417      22.230  -2.309  -9.483  1.00 10.00      B   
ATOM   4467  NZ  LYS   417      22.763  -2.789  -8.181  1.00 10.00      B   
ATOM   4468  HZ1 LYS   417      22.434  -3.754  -7.991  1.00 10.00      B   
ATOM   4469  HZ2 LYS   417      22.439  -2.168  -7.409  1.00 10.00      B   
ATOM   4470  HZ3 LYS   417      23.803  -2.786  -8.202  1.00 10.00      B   
ATOM   4471  C   LYS   417      18.239  -2.100 -13.251  1.00 10.00      B   
ATOM   4472  O   LYS   417      19.010  -1.725 -14.139  1.00 10.00      B   
ATOM   4473  N   SER   418      17.583  -3.255 -13.301  1.00 10.00      B   
ATOM   4474  HN  SER   418      16.967  -3.487 -12.568  1.00 10.00      B   
ATOM   4475  CA  SER   418      17.758  -4.201 -14.400  1.00 10.00      B   
ATOM   4476  CB  SER   418      17.150  -5.554 -14.031  1.00 10.00      B   
ATOM   4477  OG  SER   418      17.655  -6.006 -12.785  1.00 10.00      B   
ATOM   4478  HG  SER   418      18.584  -5.758 -12.709  1.00 10.00      B   
ATOM   4479  C   SER   418      17.166  -3.688 -15.715  1.00 10.00      B   
ATOM   4480  O   SER   418      17.455  -4.229 -16.784  1.00 10.00      B   
ATOM   4481  N   PHE   419      16.334  -2.657 -15.633  1.00 10.00      B   
ATOM   4482  HN  PHE   419      16.115  -2.288 -14.753  1.00 10.00      B   
ATOM   4483  CA  PHE   419      15.720  -2.078 -16.821  1.00 10.00      B   
ATOM   4484  CB  PHE   419      14.290  -1.615 -16.518  1.00 10.00      B   
ATOM   4485  CG  PHE   419      13.534  -1.114 -17.719  1.00 10.00      B   
ATOM   4486  CD1 PHE   419      12.854  -1.997 -18.543  1.00 10.00      B   
ATOM   4487  CD2 PHE   419      13.501   0.239 -18.022  1.00 10.00      B   
ATOM   4488  CE1 PHE   419      12.156  -1.541 -19.645  1.00 10.00      B   
ATOM   4489  CE2 PHE   419      12.806   0.702 -19.123  1.00 10.00      B   
ATOM   4490  CZ  PHE   419      12.132  -0.190 -19.935  1.00 10.00      B   
ATOM   4491  C   PHE   419      16.548  -0.908 -17.342  1.00 10.00      B   
ATOM   4492  O   PHE   419      16.686  -0.720 -18.552  1.00 10.00      B   
ATOM   4493  N   ALA   420      17.098  -0.127 -16.420  1.00 10.00      B   
ATOM   4494  HN  ALA   420      16.960  -0.340 -15.473  1.00 10.00      B   
ATOM   4495  CA  ALA   420      17.900   1.037 -16.775  1.00 10.00      B   
ATOM   4496  CB  ALA   420      18.215   1.866 -15.539  1.00 10.00      B   
ATOM   4497  C   ALA   420      19.182   0.651 -17.507  1.00 10.00      B   
ATOM   4498  O   ALA   420      19.468   1.169 -18.587  1.00 10.00      B   
ATOM   4499  N   SER   421      19.942  -0.265 -16.925  1.00 10.00      B   
ATOM   4500  HN  SER   421      19.653  -0.660 -16.074  1.00 10.00      B   
ATOM   4501  CA  SER   421      21.197  -0.704 -17.520  1.00 10.00      B   
ATOM   4502  CB  SER   421      22.345  -0.471 -16.536  1.00 10.00      B   
ATOM   4503  OG  SER   421      21.911  -0.660 -15.196  1.00 10.00      B   
ATOM   4504  HG  SER   421      21.625   0.188 -14.831  1.00 10.00      B   
ATOM   4505  C   SER   421      21.131  -2.174 -17.924  1.00 10.00      B   
ATOM   4506  O   SER   421      22.128  -2.894 -17.869  1.00 10.00      B   
ATOM   4507  N   GLY   422      19.955  -2.614 -18.348  1.00 10.00      B   
ATOM   4508  HN  GLY   422      19.196  -1.996 -18.404  1.00 10.00      B   
ATOM   4509  CA  GLY   422      19.791  -3.995 -18.739  1.00 10.00      B   
ATOM   4510  C   GLY   422      18.927  -4.166 -19.967  1.00 10.00      B   
ATOM   4511  O   GLY   422      18.375  -3.198 -20.496  1.00 10.00      B   
ATOM   4512  N   ASN   423      18.821  -5.403 -20.425  1.00 10.00      B   
ATOM   4513  HN  ASN   423      19.283  -6.129 -19.951  1.00 10.00      B   
ATOM   4514  CA  ASN   423      18.020  -5.725 -21.598  1.00 10.00      B   
ATOM   4515  CB  ASN   423      18.772  -6.691 -22.528  1.00 10.00      B   
ATOM   4516  CG  ASN   423      19.329  -7.916 -21.818  1.00 10.00      B   
ATOM   4517  OD1 ASN   423      18.753  -8.410 -20.845  1.00 10.00      B   
ATOM   4518  ND2 ASN   423      20.464  -8.409 -22.290  1.00 10.00      B   
ATOM   4519 HD21 ASN   423      20.883  -7.963 -23.062  1.00 10.00      B   
ATOM   4520 HD22 ASN   423      20.839  -9.203 -21.856  1.00 10.00      B   
ATOM   4521  C   ASN   423      16.675  -6.307 -21.171  1.00 10.00      B   
ATOM   4522  O   ASN   423      16.113  -5.902 -20.155  1.00 10.00      B   
ATOM   4523  N   HIS   424      16.159  -7.262 -21.930  1.00 10.00      B   
ATOM   4524  HN  HIS   424      16.648  -7.565 -22.726  1.00 10.00      B   
ATOM   4525  CA  HIS   424      14.879  -7.878 -21.601  1.00 10.00      B   
ATOM   4526  CB  HIS   424      13.836  -7.613 -22.688  1.00 10.00      B   
ATOM   4527  CG  HIS   424      13.269  -6.230 -22.623  1.00 10.00      B   
ATOM   4528  ND1 HIS   424      12.187  -5.899 -21.838  1.00 10.00      B   
ATOM   4529  HD1 HIS   424      11.679  -6.518 -21.268  1.00 10.00      B   
ATOM   4530  CD2 HIS   424      13.657  -5.082 -23.230  1.00 10.00      B   
ATOM   4531  CE1 HIS   424      11.939  -4.610 -21.957  1.00 10.00      B   
ATOM   4532  NE2 HIS   424      12.812  -4.092 -22.796  1.00 10.00      B   
ATOM   4533  HE2 HIS   424      12.858  -3.146 -23.056  1.00 10.00      B   
ATOM   4534  C   HIS   424      15.023  -9.366 -21.318  1.00 10.00      B   
ATOM   4535  O   HIS   424      14.060 -10.128 -21.417  1.00 10.00      B   
ATOM   4536  N   ASP   425      16.231  -9.773 -20.956  1.00 10.00      B   
ATOM   4537  HN  ASP   425      16.964  -9.116 -20.903  1.00 10.00      B   
ATOM   4538  CA  ASP   425      16.501 -11.170 -20.635  1.00 10.00      B   
ATOM   4539  CB  ASP   425      17.915 -11.573 -21.066  1.00 10.00      B   
ATOM   4540  CG  ASP   425      18.037 -11.818 -22.554  1.00 10.00      B   
ATOM   4541  OD1 ASP   425      17.521 -12.850 -23.035  1.00 10.00      B   
ATOM   4542  OD2 ASP   425      18.656 -10.984 -23.253  1.00 10.00      B   
ATOM   4543  C   ASP   425      16.333 -11.396 -19.139  1.00 10.00      B   
ATOM   4544  O   ASP   425      15.446 -12.132 -18.704  1.00 10.00      B   
ATOM   4545  N   GLU   426      17.178 -10.735 -18.355  1.00 10.00      B   
ATOM   4546  HN  GLU   426      17.855 -10.157 -18.764  1.00 10.00      B   
ATOM   4547  CA  GLU   426      17.130 -10.849 -16.902  1.00 10.00      B   
ATOM   4548  CB  GLU   426      18.313 -10.111 -16.277  1.00 10.00      B   
ATOM   4549  CG  GLU   426      18.799 -10.712 -14.970  1.00 10.00      B   
ATOM   4550  CD  GLU   426      19.640 -11.951 -15.187  1.00 10.00      B   
ATOM   4551  OE1 GLU   426      19.223 -13.046 -14.752  1.00 10.00      B   
ATOM   4552  OE2 GLU   426      20.723 -11.833 -15.799  1.00 10.00      B   
ATOM   4553  C   GLU   426      15.832 -10.249 -16.383  1.00 10.00      B   
ATOM   4554  O   GLU   426      15.179 -10.810 -15.502  1.00 10.00      B   
ATOM   4555  N   TYR   427      15.463  -9.111 -16.960  1.00 10.00      B   
ATOM   4556  HN  TYR   427      16.044  -8.725 -17.651  1.00 10.00      B   
ATOM   4557  CA  TYR   427      14.241  -8.401 -16.591  1.00 10.00      B   
ATOM   4558  CB  TYR   427      14.079  -7.164 -17.478  1.00 10.00      B   
ATOM   4559  CG  TYR   427      13.068  -6.151 -16.983  1.00 10.00      B   
ATOM   4560  CD1 TYR   427      13.213  -5.538 -15.743  1.00 10.00      B   
ATOM   4561  CD2 TYR   427      11.976  -5.793 -17.764  1.00 10.00      B   
ATOM   4562  CE1 TYR   427      12.298  -4.600 -15.300  1.00 10.00      B   
ATOM   4563  CE2 TYR   427      11.055  -4.859 -17.326  1.00 10.00      B   
ATOM   4564  CZ  TYR   427      11.221  -4.265 -16.094  1.00 10.00      B   
ATOM   4565  OH  TYR   427      10.313  -3.326 -15.656  1.00 10.00      B   
ATOM   4566  HH  TYR   427       9.441  -3.534 -16.005  1.00 10.00      B   
ATOM   4567  C   TYR   427      13.018  -9.305 -16.729  1.00 10.00      B   
ATOM   4568  O   TYR   427      12.069  -9.204 -15.957  1.00 10.00      B   
ATOM   4569  N   ASN   428      13.057 -10.197 -17.712  1.00 10.00      B   
ATOM   4570  HN  ASN   428      13.851 -10.237 -18.285  1.00 10.00      B   
ATOM   4571  CA  ASN   428      11.956 -11.123 -17.955  1.00 10.00      B   
ATOM   4572  CB  ASN   428      12.026 -11.666 -19.382  1.00 10.00      B   
ATOM   4573  CG  ASN   428      10.894 -11.168 -20.251  1.00 10.00      B   
ATOM   4574  OD1 ASN   428       9.741 -11.132 -19.830  1.00 10.00      B   
ATOM   4575  ND2 ASN   428      11.218 -10.766 -21.468  1.00 10.00      B   
ATOM   4576 HD21 ASN   428      12.162 -10.821 -21.737  1.00 10.00      B   
ATOM   4577 HD22 ASN   428      10.506 -10.421 -22.050  1.00 10.00      B   
ATOM   4578  C   ASN   428      11.993 -12.279 -16.965  1.00 10.00      B   
ATOM   4579  O   ASN   428      10.961 -12.698 -16.439  1.00 10.00      B   
ATOM   4580  N   ARG   429      13.194 -12.783 -16.711  1.00 10.00      B   
ATOM   4581  HN  ARG   429      13.977 -12.399 -17.164  1.00 10.00      B   
ATOM   4582  CA  ARG   429      13.390 -13.893 -15.787  1.00 10.00      B   
ATOM   4583  CB  ARG   429      14.854 -14.336 -15.826  1.00 10.00      B   
ATOM   4584  CG  ARG   429      15.047 -15.839 -15.905  1.00 10.00      B   
ATOM   4585  CD  ARG   429      16.467 -16.196 -16.315  1.00 10.00      B   
ATOM   4586  NE  ARG   429      16.721 -15.926 -17.732  1.00 10.00      B   
ATOM   4587  HE  ARG   429      16.051 -16.249 -18.379  1.00 10.00      B   
ATOM   4588  CZ  ARG   429      17.794 -15.282 -18.187  1.00 10.00      B   
ATOM   4589  NH1 ARG   429      18.716 -14.832 -17.343  1.00 10.00      B   
ATOM   4590 HH11 ARG   429      18.609 -14.981 -16.316  1.00 10.00      B   
ATOM   4591 HH12 ARG   429      19.551 -14.321 -17.703  1.00 10.00      B   
ATOM   4592  NH2 ARG   429      17.953 -15.099 -19.494  1.00 10.00      B   
ATOM   4593 HH21 ARG   429      18.795 -14.599 -19.855  1.00 10.00      B   
ATOM   4594 HH22 ARG   429      17.240 -15.460 -20.166  1.00 10.00      B   
ATOM   4595  C   ARG   429      12.994 -13.500 -14.365  1.00 10.00      B   
ATOM   4596  O   ARG   429      12.385 -14.285 -13.634  1.00 10.00      B   
ATOM   4597  N   LEU   430      13.334 -12.273 -13.985  1.00 10.00      B   
ATOM   4598  HN  LEU   430      13.819 -11.693 -14.616  1.00 10.00      B   
ATOM   4599  CA  LEU   430      13.028 -11.765 -12.653  1.00 10.00      B   
ATOM   4600  CB  LEU   430      13.991 -10.639 -12.268  1.00 10.00      B   
ATOM   4601  CG  LEU   430      15.482 -10.992 -12.261  1.00 10.00      B   
ATOM   4602  CD1 LEU   430      16.317  -9.769 -11.917  1.00 10.00      B   
ATOM   4603  CD2 LEU   430      15.767 -12.130 -11.291  1.00 10.00      B   
ATOM   4604  C   LEU   430      11.584 -11.281 -12.545  1.00 10.00      B   
ATOM   4605  O   LEU   430      11.029 -11.202 -11.448  1.00 10.00      B   
ATOM   4606  N   MET   431      10.972 -10.961 -13.680  1.00 10.00      B   
ATOM   4607  HN  MET   431      11.457 -11.040 -14.529  1.00 10.00      B   
ATOM   4608  CA  MET   431       9.594 -10.486 -13.687  1.00 10.00      B   
ATOM   4609  CB  MET   431       9.204  -9.907 -15.048  1.00 10.00      B   
ATOM   4610  CG  MET   431       7.899  -9.123 -15.036  1.00 10.00      B   
ATOM   4611  SD  MET   431       7.902  -7.785 -13.826  1.00 10.00      B   
ATOM   4612  CE  MET   431       9.273  -6.798 -14.421  1.00 10.00      B   
ATOM   4613  C   MET   431       8.636 -11.599 -13.281  1.00 10.00      B   
ATOM   4614  O   MET   431       7.791 -11.412 -12.405  1.00 10.00      B   
ATOM   4615  N   ASP   432       8.787 -12.760 -13.912  1.00 10.00      B   
ATOM   4616  HN  ASP   432       9.481 -12.844 -14.601  1.00 10.00      B   
ATOM   4617  CA  ASP   432       7.944 -13.914 -13.602  1.00 10.00      B   
ATOM   4618  CB  ASP   432       8.277 -15.078 -14.539  1.00 10.00      B   
ATOM   4619  CG  ASP   432       7.206 -16.157 -14.572  1.00 10.00      B   
ATOM   4620  OD1 ASP   432       6.448 -16.212 -15.565  1.00 10.00      B   
ATOM   4621  OD2 ASP   432       7.136 -16.964 -13.622  1.00 10.00      B   
ATOM   4622  C   ASP   432       8.173 -14.325 -12.152  1.00 10.00      B   
ATOM   4623  O   ASP   432       7.234 -14.642 -11.424  1.00 10.00      B   
ATOM   4624  N   TRP   433       9.439 -14.272 -11.743  1.00 10.00      B   
ATOM   4625  HN  TRP   433      10.124 -13.989 -12.381  1.00 10.00      B   
ATOM   4626  CA  TRP   433       9.846 -14.613 -10.382  1.00 10.00      B   
ATOM   4627  CB  TRP   433      11.364 -14.406 -10.248  1.00 10.00      B   
ATOM   4628  CG  TRP   433      11.888 -14.351  -8.843  1.00 10.00      B   
ATOM   4629  CD1 TRP   433      12.321 -13.240  -8.181  1.00 10.00      B   
ATOM   4630  CD2 TRP   433      12.047 -15.446  -7.933  1.00 10.00      B   
ATOM   4631  NE1 TRP   433      12.738 -13.572  -6.918  1.00 10.00      B   
ATOM   4632  HE1 TRP   433      13.091 -12.944  -6.248  1.00 10.00      B   
ATOM   4633  CE2 TRP   433      12.578 -14.920  -6.739  1.00 10.00      B   
ATOM   4634  CE3 TRP   433      11.792 -16.817  -8.009  1.00 10.00      B   
ATOM   4635  CZ2 TRP   433      12.857 -15.716  -5.633  1.00 10.00      B   
ATOM   4636  CZ3 TRP   433      12.069 -17.606  -6.909  1.00 10.00      B   
ATOM   4637  CH2 TRP   433      12.596 -17.054  -5.737  1.00 10.00      B   
ATOM   4638  C   TRP   433       9.092 -13.751  -9.373  1.00 10.00      B   
ATOM   4639  O   TRP   433       8.540 -14.256  -8.393  1.00 10.00      B   
ATOM   4640  N   GLY   434       9.058 -12.451  -9.639  1.00 10.00      B   
ATOM   4641  HN  GLY   434       9.511 -12.115 -10.440  1.00 10.00      B   
ATOM   4642  CA  GLY   434       8.365 -11.528  -8.764  1.00 10.00      B   
ATOM   4643  C   GLY   434       6.871 -11.782  -8.741  1.00 10.00      B   
ATOM   4644  O   GLY   434       6.240 -11.710  -7.687  1.00 10.00      B   
ATOM   4645  N   LEU   435       6.308 -12.091  -9.906  1.00 10.00      B   
ATOM   4646  HN  LEU   435       6.869 -12.129 -10.713  1.00 10.00      B   
ATOM   4647  CA  LEU   435       4.879 -12.368 -10.022  1.00 10.00      B   
ATOM   4648  CB  LEU   435       4.481 -12.586 -11.484  1.00 10.00      B   
ATOM   4649  CG  LEU   435       4.572 -11.363 -12.401  1.00 10.00      B   
ATOM   4650  CD1 LEU   435       4.250 -11.746 -13.836  1.00 10.00      B   
ATOM   4651  CD2 LEU   435       3.642 -10.259 -11.920  1.00 10.00      B   
ATOM   4652  C   LEU   435       4.492 -13.583  -9.188  1.00 10.00      B   
ATOM   4653  O   LEU   435       3.474 -13.572  -8.489  1.00 10.00      B   
ATOM   4654  N   ARG   436       5.313 -14.628  -9.256  1.00 10.00      B   
ATOM   4655  HN  ARG   436       6.104 -14.580  -9.839  1.00 10.00      B   
ATOM   4656  CA  ARG   436       5.061 -15.846  -8.497  1.00 10.00      B   
ATOM   4657  CB  ARG   436       6.062 -16.948  -8.875  1.00 10.00      B   
ATOM   4658  CG  ARG   436       6.096 -17.258 -10.365  1.00 10.00      B   
ATOM   4659  CD  ARG   436       6.754 -18.597 -10.671  1.00 10.00      B   
ATOM   4660  NE  ARG   436       8.126 -18.690 -10.170  1.00 10.00      B   
ATOM   4661  HE  ARG   436       8.247 -19.040  -9.257  1.00 10.00      B   
ATOM   4662  CZ  ARG   436       9.208 -18.312 -10.856  1.00 10.00      B   
ATOM   4663  NH1 ARG   436       9.093 -17.800 -12.075  1.00 10.00      B   
ATOM   4664 HH11 ARG   436       9.947 -17.508 -12.599  1.00 10.00      B   
ATOM   4665 HH12 ARG   436       8.144 -17.674 -12.519  1.00 10.00      B   
ATOM   4666  NH2 ARG   436      10.416 -18.476 -10.330  1.00 10.00      B   
ATOM   4667 HH21 ARG   436      10.526 -18.903  -9.382  1.00 10.00      B   
ATOM   4668 HH22 ARG   436      11.263 -18.176 -10.860  1.00 10.00      B   
ATOM   4669  C   ARG   436       5.102 -15.556  -6.998  1.00 10.00      B   
ATOM   4670  O   ARG   436       4.313 -16.105  -6.226  1.00 10.00      B   
ATOM   4671  N   LEU   437       6.013 -14.671  -6.597  1.00 10.00      B   
ATOM   4672  HN  LEU   437       6.615 -14.267  -7.264  1.00 10.00      B   
ATOM   4673  CA  LEU   437       6.145 -14.285  -5.196  1.00 10.00      B   
ATOM   4674  CB  LEU   437       7.394 -13.424  -4.984  1.00 10.00      B   
ATOM   4675  CG  LEU   437       8.744 -14.119  -5.162  1.00 10.00      B   
ATOM   4676  CD1 LEU   437       9.877 -13.112  -5.019  1.00 10.00      B   
ATOM   4677  CD2 LEU   437       8.903 -15.251  -4.157  1.00 10.00      B   
ATOM   4678  C   LEU   437       4.909 -13.515  -4.742  1.00 10.00      B   
ATOM   4679  O   LEU   437       4.424 -13.705  -3.627  1.00 10.00      B   
ATOM   4680  N   CYS   438       4.401 -12.656  -5.622  1.00 10.00      B   
ATOM   4681  HN  CYS   438       4.835 -12.553  -6.494  1.00 10.00      B   
ATOM   4682  CA  CYS   438       3.220 -11.858  -5.322  1.00 10.00      B   
ATOM   4683  CB  CYS   438       2.878 -10.929  -6.488  1.00 10.00      B   
ATOM   4684  SG  CYS   438       4.185  -9.759  -6.924  1.00 10.00      B   
ATOM   4685  HG  CYS   438       5.285 -10.453  -7.194  1.00 10.00      B   
ATOM   4686  C   CYS   438       2.029 -12.751  -4.992  1.00 10.00      B   
ATOM   4687  O   CYS   438       1.393 -12.587  -3.953  1.00 10.00      B   
ATOM   4688  N   PHE   439       1.751 -13.715  -5.865  1.00 10.00      B   
ATOM   4689  HN  PHE   439       2.311 -13.812  -6.667  1.00 10.00      B   
ATOM   4690  CA  PHE   439       0.634 -14.635  -5.658  1.00 10.00      B   
ATOM   4691  CB  PHE   439       0.437 -15.547  -6.871  1.00 10.00      B   
ATOM   4692  CG  PHE   439      -0.246 -14.874  -8.025  1.00 10.00      B   
ATOM   4693  CD1 PHE   439       0.471 -14.483  -9.142  1.00 10.00      B   
ATOM   4694  CD2 PHE   439      -1.610 -14.630  -7.988  1.00 10.00      B   
ATOM   4695  CE1 PHE   439      -0.156 -13.860 -10.202  1.00 10.00      B   
ATOM   4696  CE2 PHE   439      -2.243 -14.007  -9.045  1.00 10.00      B   
ATOM   4697  CZ  PHE   439      -1.516 -13.621 -10.153  1.00 10.00      B   
ATOM   4698  C   PHE   439       0.828 -15.471  -4.399  1.00 10.00      B   
ATOM   4699  O   PHE   439      -0.131 -15.747  -3.678  1.00 10.00      B   
ATOM   4700  N   LEU   440       2.078 -15.849  -4.139  1.00 10.00      B   
ATOM   4701  HN  LEU   440       2.793 -15.578  -4.756  1.00 10.00      B   
ATOM   4702  CA  LEU   440       2.425 -16.657  -2.973  1.00 10.00      B   
ATOM   4703  CB  LEU   440       3.929 -16.964  -2.967  1.00 10.00      B   
ATOM   4704  CG  LEU   440       4.484 -17.655  -1.716  1.00 10.00      B   
ATOM   4705  CD1 LEU   440       4.068 -19.118  -1.672  1.00 10.00      B   
ATOM   4706  CD2 LEU   440       5.997 -17.514  -1.646  1.00 10.00      B   
ATOM   4707  C   LEU   440       2.025 -15.971  -1.666  1.00 10.00      B   
ATOM   4708  O   LEU   440       1.712 -16.633  -0.680  1.00 10.00      B   
ATOM   4709  N   LEU   441       2.034 -14.645  -1.667  1.00 10.00      B   
ATOM   4710  HN  LEU   441       2.298 -14.168  -2.482  1.00 10.00      B   
ATOM   4711  CA  LEU   441       1.680 -13.883  -0.480  1.00 10.00      B   
ATOM   4712  CB  LEU   441       2.701 -12.767  -0.243  1.00 10.00      B   
ATOM   4713  CG  LEU   441       4.146 -13.220  -0.008  1.00 10.00      B   
ATOM   4714  CD1 LEU   441       5.082 -12.023   0.048  1.00 10.00      B   
ATOM   4715  CD2 LEU   441       4.253 -14.043   1.267  1.00 10.00      B   
ATOM   4716  C   LEU   441       0.264 -13.309  -0.563  1.00 10.00      B   
ATOM   4717  O   LEU   441      -0.423 -13.190   0.452  1.00 10.00      B   
ATOM   4718  N   ALA   442      -0.173 -12.968  -1.771  1.00 10.00      B   
ATOM   4719  HN  ALA   442       0.416 -13.097  -2.546  1.00 10.00      B   
ATOM   4720  CA  ALA   442      -1.500 -12.394  -1.979  1.00 10.00      B   
ATOM   4721  CB  ALA   442      -1.663 -11.927  -3.415  1.00 10.00      B   
ATOM   4722  C   ALA   442      -2.616 -13.366  -1.628  1.00 10.00      B   
ATOM   4723  O   ALA   442      -3.525 -13.023  -0.873  1.00 10.00      B   
ATOM   4724  N   LEU   443      -2.535 -14.579  -2.166  1.00 10.00      B   
ATOM   4725  HN  LEU   443      -1.759 -14.802  -2.728  1.00 10.00      B   
ATOM   4726  CA  LEU   443      -3.560 -15.596  -1.938  1.00 10.00      B   
ATOM   4727  CB  LEU   443      -3.240 -16.902  -2.680  1.00 10.00      B   
ATOM   4728  CG  LEU   443      -4.432 -17.635  -3.305  1.00 10.00      B   
ATOM   4729  CD1 LEU   443      -5.178 -16.723  -4.266  1.00 10.00      B   
ATOM   4730  CD2 LEU   443      -3.972 -18.900  -4.016  1.00 10.00      B   
ATOM   4731  C   LEU   443      -3.868 -15.830  -0.449  1.00 10.00      B   
ATOM   4732  O   LEU   443      -5.011 -15.651  -0.025  1.00 10.00      B   
ATOM   4733  N   PRO   444      -2.867 -16.213   0.376  1.00 10.00      B   
ATOM   4734  CA  PRO   444      -3.085 -16.459   1.807  1.00 10.00      B   
ATOM   4735  CB  PRO   444      -1.711 -16.888   2.333  1.00 10.00      B   
ATOM   4736  CG  PRO   444      -0.744 -16.402   1.313  1.00 10.00      B   
ATOM   4737  CD  PRO   444      -1.464 -16.454  -0.004  1.00 10.00      B   
ATOM   4738  C   PRO   444      -3.582 -15.222   2.555  1.00 10.00      B   
ATOM   4739  O   PRO   444      -4.442 -15.323   3.426  1.00 10.00      B   
ATOM   4740  N   SER   445      -3.059 -14.056   2.200  1.00 10.00      B   
ATOM   4741  HN  SER   445      -2.395 -14.026   1.480  1.00 10.00      B   
ATOM   4742  CA  SER   445      -3.457 -12.817   2.857  1.00 10.00      B   
ATOM   4743  CB  SER   445      -2.510 -11.677   2.474  1.00 10.00      B   
ATOM   4744  OG  SER   445      -1.156 -12.037   2.707  1.00 10.00      B   
ATOM   4745  HG  SER   445      -0.780 -12.411   1.895  1.00 10.00      B   
ATOM   4746  C   SER   445      -4.906 -12.447   2.531  1.00 10.00      B   
ATOM   4747  O   SER   445      -5.668 -12.046   3.414  1.00 10.00      B   
ATOM   4748  N   ALA   446      -5.284 -12.601   1.267  1.00 10.00      B   
ATOM   4749  HN  ALA   446      -4.633 -12.938   0.608  1.00 10.00      B   
ATOM   4750  CA  ALA   446      -6.636 -12.277   0.825  1.00 10.00      B   
ATOM   4751  CB  ALA   446      -6.723 -12.294  -0.695  1.00 10.00      B   
ATOM   4752  C   ALA   446      -7.663 -13.225   1.437  1.00 10.00      B   
ATOM   4753  O   ALA   446      -8.710 -12.790   1.923  1.00 10.00      B   
ATOM   4754  N   VAL   447      -7.357 -14.519   1.425  1.00 10.00      B   
ATOM   4755  HN  VAL   447      -6.502 -14.807   1.034  1.00 10.00      B   
ATOM   4756  CA  VAL   447      -8.264 -15.515   1.978  1.00 10.00      B   
ATOM   4757  CB  VAL   447      -7.893 -16.964   1.571  1.00 10.00      B   
ATOM   4758  CG1 VAL   447      -6.613 -17.435   2.243  1.00 10.00      B   
ATOM   4759  CG2 VAL   447      -9.042 -17.923   1.850  1.00 10.00      B   
ATOM   4760  C   VAL   447      -8.383 -15.373   3.497  1.00 10.00      B   
ATOM   4761  O   VAL   447      -9.456 -15.559   4.066  1.00 10.00      B   
ATOM   4762  N   ALA   448      -7.282 -15.004   4.147  1.00 10.00      B   
ATOM   4763  HN  ALA   448      -6.452 -14.857   3.642  1.00 10.00      B   
ATOM   4764  CA  ALA   448      -7.278 -14.826   5.593  1.00 10.00      B   
ATOM   4765  CB  ALA   448      -5.867 -14.578   6.101  1.00 10.00      B   
ATOM   4766  C   ALA   448      -8.197 -13.681   5.997  1.00 10.00      B   
ATOM   4767  O   ALA   448      -8.873 -13.747   7.022  1.00 10.00      B   
ATOM   4768  N   LEU   449      -8.222 -12.634   5.181  1.00 10.00      B   
ATOM   4769  HN  LEU   449      -7.660 -12.641   4.377  1.00 10.00      B   
ATOM   4770  CA  LEU   449      -9.065 -11.475   5.450  1.00 10.00      B   
ATOM   4771  CB  LEU   449      -8.637 -10.283   4.590  1.00 10.00      B   
ATOM   4772  CG  LEU   449      -7.368  -9.551   5.035  1.00 10.00      B   
ATOM   4773  CD1 LEU   449      -6.944  -8.527   3.994  1.00 10.00      B   
ATOM   4774  CD2 LEU   449      -7.579  -8.882   6.386  1.00 10.00      B   
ATOM   4775  C   LEU   449     -10.535 -11.807   5.211  1.00 10.00      B   
ATOM   4776  O   LEU   449     -11.417 -11.289   5.893  1.00 10.00      B   
ATOM   4777  N   GLY   450     -10.785 -12.680   4.244  1.00 10.00      B   
ATOM   4778  HN  GLY   450     -10.038 -13.061   3.736  1.00 10.00      B   
ATOM   4779  CA  GLY   450     -12.143 -13.075   3.930  1.00 10.00      B   
ATOM   4780  C   GLY   450     -12.722 -13.998   4.984  1.00 10.00      B   
ATOM   4781  O   GLY   450     -13.814 -13.757   5.499  1.00 10.00      B   
ATOM   4782  N   ILE   451     -11.976 -15.049   5.315  1.00 10.00      B   
ATOM   4783  HN  ILE   451     -11.112 -15.181   4.866  1.00 10.00      B   
ATOM   4784  CA  ILE   451     -12.409 -16.016   6.318  1.00 10.00      B   
ATOM   4785  CB  ILE   451     -11.387 -17.172   6.468  1.00 10.00      B   
ATOM   4786  CG1 ILE   451     -11.171 -17.897   5.134  1.00 10.00      B   
ATOM   4787  CG2 ILE   451     -11.820 -18.157   7.548  1.00 10.00      B   
ATOM   4788  CD1 ILE   451     -12.426 -18.492   4.537  1.00 10.00      B   
ATOM   4789  C   ILE   451     -12.595 -15.335   7.673  1.00 10.00      B   
ATOM   4790  O   ILE   451     -13.554 -15.607   8.396  1.00 10.00      B   
ATOM   4791  N   LEU   452     -11.689 -14.423   7.995  1.00 10.00      B   
ATOM   4792  HN  LEU   452     -10.965 -14.219   7.362  1.00 10.00      B   
ATOM   4793  CA  LEU   452     -11.743 -13.718   9.267  1.00 10.00      B   
ATOM   4794  CB  LEU   452     -10.337 -13.461   9.813  1.00 10.00      B   
ATOM   4795  CG  LEU   452      -9.492 -14.698  10.128  1.00 10.00      B   
ATOM   4796  CD1 LEU   452      -8.077 -14.290  10.513  1.00 10.00      B   
ATOM   4797  CD2 LEU   452     -10.130 -15.523  11.235  1.00 10.00      B   
ATOM   4798  C   LEU   452     -12.527 -12.411   9.186  1.00 10.00      B   
ATOM   4799  O   LEU   452     -12.443 -11.587  10.093  1.00 10.00      B   
ATOM   4800  N   SER   453     -13.303 -12.230   8.118  1.00 10.00      B   
ATOM   4801  HN  SER   453     -13.340 -12.926   7.425  1.00 10.00      B   
ATOM   4802  CA  SER   453     -14.102 -11.015   7.957  1.00 10.00      B   
ATOM   4803  CB  SER   453     -14.872 -11.028   6.634  1.00 10.00      B   
ATOM   4804  OG  SER   453     -14.023 -10.723   5.541  1.00 10.00      B   
ATOM   4805  HG  SER   453     -13.118 -10.986   5.755  1.00 10.00      B   
ATOM   4806  C   SER   453     -15.065 -10.847   9.130  1.00 10.00      B   
ATOM   4807  O   SER   453     -15.311  -9.732   9.596  1.00 10.00      B   
ATOM   4808  N   GLY   454     -15.601 -11.965   9.602  1.00 10.00      B   
ATOM   4809  HN  GLY   454     -15.371 -12.819   9.183  1.00 10.00      B   
ATOM   4810  CA  GLY   454     -16.511 -11.938  10.729  1.00 10.00      B   
ATOM   4811  C   GLY   454     -15.788 -11.602  12.021  1.00 10.00      B   
ATOM   4812  O   GLY   454     -16.061 -10.569  12.630  1.00 10.00      B   
ATOM   4813  N   PRO   455     -14.853 -12.466  12.466  1.00 10.00      B   
ATOM   4814  CA  PRO   455     -14.077 -12.244  13.693  1.00 10.00      B   
ATOM   4815  CB  PRO   455     -12.975 -13.300  13.603  1.00 10.00      B   
ATOM   4816  CG  PRO   455     -13.586 -14.406  12.819  1.00 10.00      B   
ATOM   4817  CD  PRO   455     -14.509 -13.754  11.830  1.00 10.00      B   
ATOM   4818  C   PRO   455     -13.454 -10.851  13.758  1.00 10.00      B   
ATOM   4819  O   PRO   455     -13.455 -10.216  14.811  1.00 10.00      B   
ATOM   4820  N   LEU   456     -12.934 -10.379  12.629  1.00 10.00      B   
ATOM   4821  HN  LEU   456     -12.977 -10.929  11.814  1.00 10.00      B   
ATOM   4822  CA  LEU   456     -12.297  -9.067  12.568  1.00 10.00      B   
ATOM   4823  CB  LEU   456     -11.614  -8.852  11.214  1.00 10.00      B   
ATOM   4824  CG  LEU   456     -10.825  -7.550  11.047  1.00 10.00      B   
ATOM   4825  CD1 LEU   456      -9.667  -7.489  12.031  1.00 10.00      B   
ATOM   4826  CD2 LEU   456     -10.326  -7.408   9.619  1.00 10.00      B   
ATOM   4827  C   LEU   456     -13.277  -7.931  12.857  1.00 10.00      B   
ATOM   4828  O   LEU   456     -12.950  -7.000  13.590  1.00 10.00      B   
ATOM   4829  N   THR   457     -14.477  -8.009  12.295  1.00 10.00      B   
ATOM   4830  HN  THR   457     -14.703  -8.786  11.739  1.00 10.00      B   
ATOM   4831  CA  THR   457     -15.469  -6.965  12.504  1.00 10.00      B   
ATOM   4832  CB  THR   457     -16.607  -7.018  11.460  1.00 10.00      B   
ATOM   4833  OG1 THR   457     -16.975  -8.379  11.204  1.00 10.00      B   
ATOM   4834  HG1 THR   457     -16.368  -8.762  10.552  1.00 10.00      B   
ATOM   4835  CG2 THR   457     -16.167  -6.367  10.159  1.00 10.00      B   
ATOM   4836  C   THR   457     -16.040  -7.007  13.920  1.00 10.00      B   
ATOM   4837  O   THR   457     -16.172  -5.973  14.577  1.00 10.00      B   
ATOM   4838  N   VAL   458     -16.344  -8.205  14.398  1.00 10.00      B   
ATOM   4839  HN  VAL   458     -16.194  -8.999  13.835  1.00 10.00      B   
ATOM   4840  CA  VAL   458     -16.908  -8.375  15.731  1.00 10.00      B   
ATOM   4841  CB  VAL   458     -17.415  -9.813  15.967  1.00 10.00      B   
ATOM   4842  CG1 VAL   458     -18.052  -9.936  17.344  1.00 10.00      B   
ATOM   4843  CG2 VAL   458     -18.412 -10.210  14.890  1.00 10.00      B   
ATOM   4844  C   VAL   458     -15.919  -7.990  16.833  1.00 10.00      B   
ATOM   4845  O   VAL   458     -16.218  -7.148  17.674  1.00 10.00      B   
ATOM   4846  N   SER   459     -14.724  -8.564  16.796  1.00 10.00      B   
ATOM   4847  HN  SER   459     -14.508  -9.175  16.057  1.00 10.00      B   
ATOM   4848  CA  SER   459     -13.714  -8.302  17.825  1.00 10.00      B   
ATOM   4849  CB  SER   459     -12.585  -9.331  17.744  1.00 10.00      B   
ATOM   4850  OG  SER   459     -13.084 -10.616  17.417  1.00 10.00      B   
ATOM   4851  HG  SER   459     -13.301 -10.643  16.475  1.00 10.00      B   
ATOM   4852  C   SER   459     -13.122  -6.893  17.758  1.00 10.00      B   
ATOM   4853  O   SER   459     -12.246  -6.552  18.556  1.00 10.00      B   
ATOM   4854  N   LEU   460     -13.587  -6.073  16.826  1.00 10.00      B   
ATOM   4855  HN  LEU   460     -14.292  -6.380  16.222  1.00 10.00      B   
ATOM   4856  CA  LEU   460     -13.055  -4.726  16.692  1.00 10.00      B   
ATOM   4857  CB  LEU   460     -12.289  -4.583  15.377  1.00 10.00      B   
ATOM   4858  CG  LEU   460     -11.433  -3.327  15.222  1.00 10.00      B   
ATOM   4859  CD1 LEU   460     -10.303  -3.319  16.242  1.00 10.00      B   
ATOM   4860  CD2 LEU   460     -10.881  -3.241  13.808  1.00 10.00      B   
ATOM   4861  C   LEU   460     -14.129  -3.645  16.798  1.00 10.00      B   
ATOM   4862  O   LEU   460     -13.912  -2.606  17.424  1.00 10.00      B   
ATOM   4863  N   PHE   461     -15.290  -3.887  16.208  1.00 10.00      B   
ATOM   4864  HN  PHE   461     -15.437  -4.745  15.754  1.00 10.00      B   
ATOM   4865  CA  PHE   461     -16.357  -2.896  16.223  1.00 10.00      B   
ATOM   4866  CB  PHE   461     -17.028  -2.792  14.853  1.00 10.00      B   
ATOM   4867  CG  PHE   461     -16.133  -2.245  13.778  1.00 10.00      B   
ATOM   4868  CD1 PHE   461     -15.534  -3.091  12.859  1.00 10.00      B   
ATOM   4869  CD2 PHE   461     -15.892  -0.884  13.685  1.00 10.00      B   
ATOM   4870  CE1 PHE   461     -14.713  -2.591  11.868  1.00 10.00      B   
ATOM   4871  CE2 PHE   461     -15.071  -0.378  12.697  1.00 10.00      B   
ATOM   4872  CZ  PHE   461     -14.480  -1.233  11.787  1.00 10.00      B   
ATOM   4873  C   PHE   461     -17.399  -3.127  17.312  1.00 10.00      B   
ATOM   4874  O   PHE   461     -18.273  -2.283  17.506  1.00 10.00      B   
ATOM   4875  N   GLN   462     -17.311  -4.249  18.027  1.00 10.00      B   
ATOM   4876  HN  GLN   462     -16.585  -4.883  17.845  1.00 10.00      B   
ATOM   4877  CA  GLN   462     -18.279  -4.548  19.083  1.00 10.00      B   
ATOM   4878  CB  GLN   462     -18.102  -5.963  19.632  1.00 10.00      B   
ATOM   4879  CG  GLN   462     -19.401  -6.602  20.094  1.00 10.00      B   
ATOM   4880  CD  GLN   462     -19.265  -8.085  20.370  1.00 10.00      B   
ATOM   4881  OE1 GLN   462     -18.222  -8.555  20.825  1.00 10.00      B   
ATOM   4882  NE2 GLN   462     -20.316  -8.838  20.084  1.00 10.00      B   
ATOM   4883 HE21 GLN   462     -21.115  -8.402  19.714  1.00 10.00      B   
ATOM   4884 HE22 GLN   462     -20.254  -9.809  20.249  1.00 10.00      B   
ATOM   4885  C   GLN   462     -18.215  -3.525  20.214  1.00 10.00      B   
ATOM   4886  O   GLN   462     -17.303  -3.550  21.041  1.00 10.00      B   
ATOM   4887  N   TYR   463     -19.189  -2.629  20.232  1.00 10.00      B   
ATOM   4888  HN  TYR   463     -19.882  -2.670  19.536  1.00 10.00      B   
ATOM   4889  CA  TYR   463     -19.275  -1.583  21.241  1.00 10.00      B   
ATOM   4890  CB  TYR   463     -18.295  -0.452  20.900  1.00 10.00      B   
ATOM   4891  CG  TYR   463     -18.062   0.551  22.009  1.00 10.00      B   
ATOM   4892  CD1 TYR   463     -17.350   0.205  23.150  1.00 10.00      B   
ATOM   4893  CD2 TYR   463     -18.550   1.848  21.911  1.00 10.00      B   
ATOM   4894  CE1 TYR   463     -17.131   1.123  24.160  1.00 10.00      B   
ATOM   4895  CE2 TYR   463     -18.337   2.771  22.916  1.00 10.00      B   
ATOM   4896  CZ  TYR   463     -17.626   2.403  24.037  1.00 10.00      B   
ATOM   4897  OH  TYR   463     -17.404   3.318  25.037  1.00 10.00      B   
ATOM   4898  HH  TYR   463     -18.202   3.839  25.180  1.00 10.00      B   
ATOM   4899  C   TYR   463     -20.705  -1.052  21.277  1.00 10.00      B   
ATOM   4900  O   TYR   463     -21.554  -1.520  20.516  1.00 10.00      B   
ATOM   4901  N   GLY   464     -20.976  -0.106  22.168  1.00 10.00      B   
ATOM   4902  HN  GLY   464     -20.269   0.204  22.771  1.00 10.00      B   
ATOM   4903  CA  GLY   464     -22.301   0.472  22.262  1.00 10.00      B   
ATOM   4904  C   GLY   464     -22.715   1.154  20.973  1.00 10.00      B   
ATOM   4905  O   GLY   464     -21.865   1.675  20.242  1.00 10.00      B   
ATOM   4906  N   LYS   465     -24.019   1.119  20.693  1.00 10.00      B   
ATOM   4907  HN  LYS   465     -24.619   0.661  21.320  1.00 10.00      B   
ATOM   4908  CA  LYS   465     -24.598   1.721  19.487  1.00 10.00      B   
ATOM   4909  CB  LYS   465     -24.126   3.167  19.271  1.00 10.00      B   
ATOM   4910  CG  LYS   465     -24.569   4.142  20.352  1.00 10.00      B   
ATOM   4911  CD  LYS   465     -26.084   4.275  20.390  1.00 10.00      B   
ATOM   4912  CE  LYS   465     -26.530   5.314  21.407  1.00 10.00      B   
ATOM   4913  NZ  LYS   465     -28.004   5.289  21.621  1.00 10.00      B   
ATOM   4914  HZ1 LYS   465     -28.292   6.077  22.240  1.00 10.00      B   
ATOM   4915  HZ2 LYS   465     -28.285   4.395  22.068  1.00 10.00      B   
ATOM   4916  HZ3 LYS   465     -28.503   5.377  20.712  1.00 10.00      B   
ATOM   4917  C   LYS   465     -24.338   0.863  18.249  1.00 10.00      B   
ATOM   4918  O   LYS   465     -24.762   1.201  17.143  1.00 10.00      B   
ATOM   4919  N   PHE   466     -23.660  -0.259  18.454  1.00 10.00      B   
ATOM   4920  HN  PHE   466     -23.365  -0.475  19.363  1.00 10.00      B   
ATOM   4921  CA  PHE   466     -23.337  -1.178  17.374  1.00 10.00      B   
ATOM   4922  CB  PHE   466     -21.816  -1.347  17.286  1.00 10.00      B   
ATOM   4923  CG  PHE   466     -21.340  -2.167  16.121  1.00 10.00      B   
ATOM   4924  CD1 PHE   466     -21.182  -1.591  14.873  1.00 10.00      B   
ATOM   4925  CD2 PHE   466     -21.036  -3.510  16.279  1.00 10.00      B   
ATOM   4926  CE1 PHE   466     -20.731  -2.336  13.803  1.00 10.00      B   
ATOM   4927  CE2 PHE   466     -20.587  -4.261  15.212  1.00 10.00      B   
ATOM   4928  CZ  PHE   466     -20.433  -3.673  13.973  1.00 10.00      B   
ATOM   4929  C   PHE   466     -24.002  -2.529  17.620  1.00 10.00      B   
ATOM   4930  O   PHE   466     -23.858  -3.114  18.696  1.00 10.00      B   
ATOM   4931  N   THR   467     -24.730  -3.019  16.629  1.00 10.00      B   
ATOM   4932  HN  THR   467     -24.805  -2.512  15.785  1.00 10.00      B   
ATOM   4933  CA  THR   467     -25.414  -4.300  16.752  1.00 10.00      B   
ATOM   4934  CB  THR   467     -26.929  -4.169  16.489  1.00 10.00      B   
ATOM   4935  OG1 THR   467     -27.196  -3.030  15.652  1.00 10.00      B   
ATOM   4936  HG1 THR   467     -26.387  -2.778  15.172  1.00 10.00      B   
ATOM   4937  CG2 THR   467     -27.686  -4.018  17.801  1.00 10.00      B   
ATOM   4938  C   THR   467     -24.806  -5.354  15.828  1.00 10.00      B   
ATOM   4939  O   THR   467     -24.076  -5.022  14.890  1.00 10.00      B   
ATOM   4940  N   ALA   468     -25.116  -6.621  16.096  1.00 10.00      B   
ATOM   4941  HN  ALA   468     -25.713  -6.817  16.853  1.00 10.00      B   
ATOM   4942  CA  ALA   468     -24.597  -7.733  15.301  1.00 10.00      B   
ATOM   4943  CB  ALA   468     -25.055  -9.062  15.880  1.00 10.00      B   
ATOM   4944  C   ALA   468     -25.011  -7.616  13.839  1.00 10.00      B   
ATOM   4945  O   ALA   468     -24.261  -7.997  12.939  1.00 10.00      B   
ATOM   4946  N   PHE   469     -26.202  -7.079  13.607  1.00 10.00      B   
ATOM   4947  HN  PHE   469     -26.757  -6.801  14.368  1.00 10.00      B   
ATOM   4948  CA  PHE   469     -26.712  -6.904  12.253  1.00 10.00      B   
ATOM   4949  CB  PHE   469     -28.134  -6.343  12.288  1.00 10.00      B   
ATOM   4950  CG  PHE   469     -28.830  -6.352  10.956  1.00 10.00      B   
ATOM   4951  CD1 PHE   469     -29.298  -7.536  10.413  1.00 10.00      B   
ATOM   4952  CD2 PHE   469     -29.019  -5.175  10.250  1.00 10.00      B   
ATOM   4953  CE1 PHE   469     -29.943  -7.548   9.190  1.00 10.00      B   
ATOM   4954  CE2 PHE   469     -29.662  -5.178   9.027  1.00 10.00      B   
ATOM   4955  CZ  PHE   469     -30.126  -6.367   8.496  1.00 10.00      B   
ATOM   4956  C   PHE   469     -25.798  -5.985  11.444  1.00 10.00      B   
ATOM   4957  O   PHE   469     -25.574  -6.205  10.251  1.00 10.00      B   
ATOM   4958  N   ASP   470     -25.256  -4.967  12.104  1.00 10.00      B   
ATOM   4959  HN  ASP   470     -25.454  -4.855  13.055  1.00 10.00      B   
ATOM   4960  CA  ASP   470     -24.363  -4.022  11.444  1.00 10.00      B   
ATOM   4961  CB  ASP   470     -24.069  -2.810  12.337  1.00 10.00      B   
ATOM   4962  CG  ASP   470     -25.302  -2.185  12.957  1.00 10.00      B   
ATOM   4963  OD1 ASP   470     -26.260  -1.865  12.222  1.00 10.00      B   
ATOM   4964  OD2 ASP   470     -25.314  -2.000  14.195  1.00 10.00      B   
ATOM   4965  C   ASP   470     -23.054  -4.711  11.091  1.00 10.00      B   
ATOM   4966  O   ASP   470     -22.506  -4.510  10.006  1.00 10.00      B   
ATOM   4967  N   ALA   471     -22.571  -5.539  12.014  1.00 10.00      B   
ATOM   4968  HN  ALA   471     -23.069  -5.657  12.851  1.00 10.00      B   
ATOM   4969  CA  ALA   471     -21.325  -6.276  11.826  1.00 10.00      B   
ATOM   4970  CB  ALA   471     -21.001  -7.098  13.064  1.00 10.00      B   
ATOM   4971  C   ALA   471     -21.401  -7.173  10.599  1.00 10.00      B   
ATOM   4972  O   ALA   471     -20.435  -7.289   9.840  1.00 10.00      B   
ATOM   4973  N   LEU   472     -22.560  -7.792  10.402  1.00 10.00      B   
ATOM   4974  HN  LEU   472     -23.290  -7.654  11.046  1.00 10.00      B   
ATOM   4975  CA  LEU   472     -22.779  -8.674   9.262  1.00 10.00      B   
ATOM   4976  CB  LEU   472     -24.142  -9.360   9.371  1.00 10.00      B   
ATOM   4977  CG  LEU   472     -24.318 -10.307  10.558  1.00 10.00      B   
ATOM   4978  CD1 LEU   472     -25.727 -10.873  10.590  1.00 10.00      B   
ATOM   4979  CD2 LEU   472     -23.295 -11.428  10.496  1.00 10.00      B   
ATOM   4980  C   LEU   472     -22.675  -7.899   7.953  1.00 10.00      B   
ATOM   4981  O   LEU   472     -22.158  -8.408   6.958  1.00 10.00      B   
ATOM   4982  N   MET   473     -23.151  -6.659   7.968  1.00 10.00      B   
ATOM   4983  HN  MET   473     -23.548  -6.308   8.795  1.00 10.00      B   
ATOM   4984  CA  MET   473     -23.101  -5.807   6.790  1.00 10.00      B   
ATOM   4985  CB  MET   473     -23.886  -4.514   7.015  1.00 10.00      B   
ATOM   4986  CG  MET   473     -25.380  -4.658   6.777  1.00 10.00      B   
ATOM   4987  SD  MET   473     -25.756  -5.195   5.096  1.00 10.00      B   
ATOM   4988  CE  MET   473     -27.502  -5.573   5.236  1.00 10.00      B   
ATOM   4989  C   MET   473     -21.655  -5.506   6.409  1.00 10.00      B   
ATOM   4990  O   MET   473     -21.276  -5.616   5.241  1.00 10.00      B   
ATOM   4991  N   THR   474     -20.843  -5.152   7.402  1.00 10.00      B   
ATOM   4992  HN  THR   474     -21.201  -5.076   8.315  1.00 10.00      B   
ATOM   4993  CA  THR   474     -19.436  -4.855   7.168  1.00 10.00      B   
ATOM   4994  CB  THR   474     -18.757  -4.324   8.440  1.00 10.00      B   
ATOM   4995  OG1 THR   474     -19.609  -4.571   9.570  1.00 10.00      B   
ATOM   4996  HG1 THR   474     -19.646  -5.520   9.743  1.00 10.00      B   
ATOM   4997  CG2 THR   474     -18.493  -2.831   8.315  1.00 10.00      B   
ATOM   4998  C   THR   474     -18.695  -6.092   6.673  1.00 10.00      B   
ATOM   4999  O   THR   474     -17.751  -5.991   5.892  1.00 10.00      B   
ATOM   5000  N   GLN   475     -19.144  -7.261   7.125  1.00 10.00      B   
ATOM   5001  HN  GLN   475     -19.904  -7.269   7.748  1.00 10.00      B   
ATOM   5002  CA  GLN   475     -18.542  -8.525   6.724  1.00 10.00      B   
ATOM   5003  CB  GLN   475     -19.201  -9.689   7.473  1.00 10.00      B   
ATOM   5004  CG  GLN   475     -18.645 -11.061   7.122  1.00 10.00      B   
ATOM   5005  CD  GLN   475     -19.322 -12.185   7.886  1.00 10.00      B   
ATOM   5006  OE1 GLN   475     -19.764 -12.005   9.019  1.00 10.00      B   
ATOM   5007  NE2 GLN   475     -19.414 -13.351   7.266  1.00 10.00      B   
ATOM   5008 HE21 GLN   475     -19.049 -13.423   6.359  1.00 10.00      B   
ATOM   5009 HE22 GLN   475     -19.835 -14.099   7.743  1.00 10.00      B   
ATOM   5010  C   GLN   475     -18.684  -8.721   5.218  1.00 10.00      B   
ATOM   5011  O   GLN   475     -17.730  -9.095   4.542  1.00 10.00      B   
ATOM   5012  N   ARG   476     -19.879  -8.443   4.699  1.00 10.00      B   
ATOM   5013  HN  ARG   476     -20.596  -8.132   5.294  1.00 10.00      B   
ATOM   5014  CA  ARG   476     -20.151  -8.586   3.270  1.00 10.00      B   
ATOM   5015  CB  ARG   476     -21.623  -8.287   2.974  1.00 10.00      B   
ATOM   5016  CG  ARG   476     -22.591  -9.294   3.569  1.00 10.00      B   
ATOM   5017  CD  ARG   476     -23.083 -10.277   2.523  1.00 10.00      B   
ATOM   5018  NE  ARG   476     -24.266  -9.784   1.820  1.00 10.00      B   
ATOM   5019  HE  ARG   476     -24.738  -9.020   2.222  1.00 10.00      B   
ATOM   5020  CZ  ARG   476     -24.743 -10.318   0.696  1.00 10.00      B   
ATOM   5021  NH1 ARG   476     -24.141 -11.365   0.141  1.00 10.00      B   
ATOM   5022 HH11 ARG   476     -24.514 -11.783  -0.737  1.00 10.00      B   
ATOM   5023 HH12 ARG   476     -23.280 -11.781   0.585  1.00 10.00      B   
ATOM   5024  NH2 ARG   476     -25.827  -9.802   0.127  1.00 10.00      B   
ATOM   5025 HH21 ARG   476     -26.207 -10.219  -0.752  1.00 10.00      B   
ATOM   5026 HH22 ARG   476     -26.304  -8.979   0.557  1.00 10.00      B   
ATOM   5027  C   ARG   476     -19.258  -7.658   2.453  1.00 10.00      B   
ATOM   5028  O   ARG   476     -18.689  -8.059   1.437  1.00 10.00      B   
ATOM   5029  N   ALA   477     -19.129  -6.418   2.912  1.00 10.00      B   
ATOM   5030  HN  ALA   477     -19.600  -6.161   3.734  1.00 10.00      B   
ATOM   5031  CA  ALA   477     -18.304  -5.431   2.228  1.00 10.00      B   
ATOM   5032  CB  ALA   477     -18.512  -4.055   2.842  1.00 10.00      B   
ATOM   5033  C   ALA   477     -16.831  -5.819   2.283  1.00 10.00      B   
ATOM   5034  O   ALA   477     -16.094  -5.655   1.307  1.00 10.00      B   
ATOM   5035  N   LEU   478     -16.412  -6.345   3.428  1.00 10.00      B   
ATOM   5036  HN  LEU   478     -17.050  -6.450   4.168  1.00 10.00      B   
ATOM   5037  CA  LEU   478     -15.032  -6.759   3.623  1.00 10.00      B   
ATOM   5038  CB  LEU   478     -14.803  -7.169   5.079  1.00 10.00      B   
ATOM   5039  CG  LEU   478     -13.393  -6.947   5.628  1.00 10.00      B   
ATOM   5040  CD1 LEU   478     -13.006  -5.477   5.538  1.00 10.00      B   
ATOM   5041  CD2 LEU   478     -13.299  -7.439   7.063  1.00 10.00      B   
ATOM   5042  C   LEU   478     -14.674  -7.904   2.684  1.00 10.00      B   
ATOM   5043  O   LEU   478     -13.585  -7.929   2.110  1.00 10.00      B   
ATOM   5044  N   ILE   479     -15.599  -8.847   2.528  1.00 10.00      B   
ATOM   5045  HN  ILE   479     -16.442  -8.778   3.032  1.00 10.00      B   
ATOM   5046  CA  ILE   479     -15.391  -9.992   1.646  1.00 10.00      B   
ATOM   5047  CB  ILE   479     -16.561 -10.996   1.736  1.00 10.00      B   
ATOM   5048  CG1 ILE   479     -16.603 -11.636   3.125  1.00 10.00      B   
ATOM   5049  CG2 ILE   479     -16.446 -12.066   0.659  1.00 10.00      B   
ATOM   5050  CD1 ILE   479     -17.882 -12.390   3.414  1.00 10.00      B   
ATOM   5051  C   ILE   479     -15.220  -9.530   0.203  1.00 10.00      B   
ATOM   5052  O   ILE   479     -14.302  -9.962  -0.496  1.00 10.00      B   
ATOM   5053  N   ALA   480     -16.098  -8.632  -0.227  1.00 10.00      B   
ATOM   5054  HN  ALA   480     -16.803  -8.323   0.386  1.00 10.00      B   
ATOM   5055  CA  ALA   480     -16.054  -8.100  -1.583  1.00 10.00      B   
ATOM   5056  CB  ALA   480     -17.270  -7.225  -1.834  1.00 10.00      B   
ATOM   5057  C   ALA   480     -14.768  -7.312  -1.828  1.00 10.00      B   
ATOM   5058  O   ALA   480     -14.224  -7.313  -2.932  1.00 10.00      B   
ATOM   5059  N   TYR   481     -14.283  -6.648  -0.786  1.00 10.00      B   
ATOM   5060  HN  TYR   481     -14.765  -6.684   0.071  1.00 10.00      B   
ATOM   5061  CA  TYR   481     -13.062  -5.858  -0.882  1.00 10.00      B   
ATOM   5062  CB  TYR   481     -12.983  -4.862   0.277  1.00 10.00      B   
ATOM   5063  CG  TYR   481     -12.962  -3.409  -0.141  1.00 10.00      B   
ATOM   5064  CD1 TYR   481     -12.840  -2.404   0.807  1.00 10.00      B   
ATOM   5065  CD2 TYR   481     -13.064  -3.037  -1.478  1.00 10.00      B   
ATOM   5066  CE1 TYR   481     -12.821  -1.074   0.442  1.00 10.00      B   
ATOM   5067  CE2 TYR   481     -13.044  -1.707  -1.853  1.00 10.00      B   
ATOM   5068  CZ  TYR   481     -12.923  -0.731  -0.886  1.00 10.00      B   
ATOM   5069  OH  TYR   481     -12.902   0.594  -1.250  1.00 10.00      B   
ATOM   5070  HH  TYR   481     -12.197   1.049  -0.755  1.00 10.00      B   
ATOM   5071  C   TYR   481     -11.823  -6.750  -0.881  1.00 10.00      B   
ATOM   5072  O   TYR   481     -10.755  -6.342  -1.332  1.00 10.00      B   
ATOM   5073  N   SER   482     -11.977  -7.978  -0.396  1.00 10.00      B   
ATOM   5074  HN  SER   482     -12.860  -8.254  -0.073  1.00 10.00      B   
ATOM   5075  CA  SER   482     -10.866  -8.924  -0.326  1.00 10.00      B   
ATOM   5076  CB  SER   482     -11.174 -10.041   0.673  1.00 10.00      B   
ATOM   5077  OG  SER   482     -11.418  -9.505   1.965  1.00 10.00      B   
ATOM   5078  HG  SER   482     -12.202  -8.936   1.935  1.00 10.00      B   
ATOM   5079  C   SER   482     -10.489  -9.500  -1.696  1.00 10.00      B   
ATOM   5080  O   SER   482      -9.679 -10.421  -1.794  1.00 10.00      B   
ATOM   5081  N   VAL   483     -11.079  -8.956  -2.751  1.00 10.00      B   
ATOM   5082  HN  VAL   483     -11.734  -8.241  -2.619  1.00 10.00      B   
ATOM   5083  CA  VAL   483     -10.783  -9.409  -4.102  1.00 10.00      B   
ATOM   5084  CB  VAL   483     -12.072  -9.572  -4.944  1.00 10.00      B   
ATOM   5085  CG1 VAL   483     -11.795 -10.356  -6.219  1.00 10.00      B   
ATOM   5086  CG2 VAL   483     -13.173 -10.244  -4.135  1.00 10.00      B   
ATOM   5087  C   VAL   483      -9.858  -8.408  -4.793  1.00 10.00      B   
ATOM   5088  O   VAL   483      -9.057  -8.771  -5.654  1.00 10.00      B   
ATOM   5089  N   GLY   484      -9.939  -7.151  -4.369  1.00 10.00      B   
ATOM   5090  HN  GLY   484     -10.539  -6.932  -3.627  1.00 10.00      B   
ATOM   5091  CA  GLY   484      -9.135  -6.107  -4.975  1.00 10.00      B   
ATOM   5092  C   GLY   484      -7.675  -6.145  -4.574  1.00 10.00      B   
ATOM   5093  O   GLY   484      -6.814  -5.740  -5.350  1.00 10.00      B   
ATOM   5094  N   LEU   485      -7.397  -6.642  -3.373  1.00 10.00      B   
ATOM   5095  HN  LEU   485      -8.134  -6.964  -2.812  1.00 10.00      B   
ATOM   5096  CA  LEU   485      -6.028  -6.715  -2.859  1.00 10.00      B   
ATOM   5097  CB  LEU   485      -6.000  -7.385  -1.479  1.00 10.00      B   
ATOM   5098  CG  LEU   485      -4.632  -7.453  -0.791  1.00 10.00      B   
ATOM   5099  CD1 LEU   485      -4.171  -6.068  -0.366  1.00 10.00      B   
ATOM   5100  CD2 LEU   485      -4.666  -8.400   0.399  1.00 10.00      B   
ATOM   5101  C   LEU   485      -5.079  -7.438  -3.819  1.00 10.00      B   
ATOM   5102  O   LEU   485      -3.957  -6.984  -4.054  1.00 10.00      B   
ATOM   5103  N   ILE   486      -5.545  -8.549  -4.384  1.00 10.00      B   
ATOM   5104  HN  ILE   486      -6.458  -8.840  -4.181  1.00 10.00      B   
ATOM   5105  CA  ILE   486      -4.738  -9.346  -5.303  1.00 10.00      B   
ATOM   5106  CB  ILE   486      -5.466 -10.648  -5.705  1.00 10.00      B   
ATOM   5107  CG1 ILE   486      -5.899 -11.416  -4.450  1.00 10.00      B   
ATOM   5108  CG2 ILE   486      -4.573 -11.519  -6.580  1.00 10.00      B   
ATOM   5109  CD1 ILE   486      -6.756 -12.632  -4.728  1.00 10.00      B   
ATOM   5110  C   ILE   486      -4.356  -8.556  -6.554  1.00 10.00      B   
ATOM   5111  O   ILE   486      -3.205  -8.577  -6.983  1.00 10.00      B   
ATOM   5112  N   GLY   487      -5.319  -7.846  -7.125  1.00 10.00      B   
ATOM   5113  HN  GLY   487      -6.215  -7.844  -6.728  1.00 10.00      B   
ATOM   5114  CA  GLY   487      -5.052  -7.073  -8.324  1.00 10.00      B   
ATOM   5115  C   GLY   487      -4.324  -5.773  -8.035  1.00 10.00      B   
ATOM   5116  O   GLY   487      -3.450  -5.360  -8.796  1.00 10.00      B   
ATOM   5117  N   LEU   488      -4.671  -5.149  -6.916  1.00 10.00      B   
ATOM   5118  HN  LEU   488      -5.354  -5.558  -6.338  1.00 10.00      B   
ATOM   5119  CA  LEU   488      -4.083  -3.878  -6.509  1.00 10.00      B   
ATOM   5120  CB  LEU   488      -4.681  -3.428  -5.173  1.00 10.00      B   
ATOM   5121  CG  LEU   488      -4.869  -1.923  -4.988  1.00 10.00      B   
ATOM   5122  CD1 LEU   488      -5.869  -1.384  -5.997  1.00 10.00      B   
ATOM   5123  CD2 LEU   488      -5.318  -1.611  -3.569  1.00 10.00      B   
ATOM   5124  C   LEU   488      -2.562  -3.946  -6.404  1.00 10.00      B   
ATOM   5125  O   LEU   488      -1.861  -3.033  -6.848  1.00 10.00      B   
ATOM   5126  N   ILE   489      -2.049  -5.027  -5.826  1.00 10.00      B   
ATOM   5127  HN  ILE   489      -2.650  -5.731  -5.499  1.00 10.00      B   
ATOM   5128  CA  ILE   489      -0.608  -5.181  -5.664  1.00 10.00      B   
ATOM   5129  CB  ILE   489      -0.228  -6.259  -4.626  1.00 10.00      B   
ATOM   5130  CG1 ILE   489      -0.778  -7.630  -5.023  1.00 10.00      B   
ATOM   5131  CG2 ILE   489      -0.714  -5.860  -3.239  1.00 10.00      B   
ATOM   5132  CD1 ILE   489      -0.170  -8.777  -4.247  1.00 10.00      B   
ATOM   5133  C   ILE   489       0.100  -5.441  -6.990  1.00 10.00      B   
ATOM   5134  O   ILE   489       1.212  -4.961  -7.206  1.00 10.00      B   
ATOM   5135  N   VAL   490      -0.551  -6.178  -7.887  1.00 10.00      B   
ATOM   5136  HN  VAL   490      -1.445  -6.519  -7.671  1.00 10.00      B   
ATOM   5137  CA  VAL   490       0.035  -6.483  -9.189  1.00 10.00      B   
ATOM   5138  CB  VAL   490      -0.796  -7.523  -9.977  1.00 10.00      B   
ATOM   5139  CG1 VAL   490      -0.173  -7.805 -11.338  1.00 10.00      B   
ATOM   5140  CG2 VAL   490      -0.925  -8.813  -9.180  1.00 10.00      B   
ATOM   5141  C   VAL   490       0.197  -5.205 -10.007  1.00 10.00      B   
ATOM   5142  O   VAL   490       1.192  -5.026 -10.715  1.00 10.00      B   
ATOM   5143  N   VAL   491      -0.776  -4.306  -9.880  1.00 10.00      B   
ATOM   5144  HN  VAL   491      -1.543  -4.511  -9.298  1.00 10.00      B   
ATOM   5145  CA  VAL   491      -0.739  -3.032 -10.587  1.00 10.00      B   
ATOM   5146  CB  VAL   491      -2.003  -2.184 -10.313  1.00 10.00      B   
ATOM   5147  CG1 VAL   491      -1.890  -0.813 -10.967  1.00 10.00      B   
ATOM   5148  CG2 VAL   491      -3.249  -2.903 -10.802  1.00 10.00      B   
ATOM   5149  C   VAL   491       0.498  -2.238 -10.172  1.00 10.00      B   
ATOM   5150  O   VAL   491       1.180  -1.656 -11.011  1.00 10.00      B   
ATOM   5151  N   LYS   492       0.800  -2.258  -8.876  1.00 10.00      B   
ATOM   5152  HN  LYS   492       0.235  -2.776  -8.265  1.00 10.00      B   
ATOM   5153  CA  LYS   492       1.952  -1.538  -8.335  1.00 10.00      B   
ATOM   5154  CB  LYS   492       1.933  -1.550  -6.804  1.00 10.00      B   
ATOM   5155  CG  LYS   492       1.015  -0.507  -6.191  1.00 10.00      B   
ATOM   5156  CD  LYS   492       1.059  -0.550  -4.673  1.00 10.00      B   
ATOM   5157  CE  LYS   492       0.335   0.643  -4.072  1.00 10.00      B   
ATOM   5158  NZ  LYS   492       0.058   0.461  -2.622  1.00 10.00      B   
ATOM   5159  HZ1 LYS   492       0.945   0.472  -2.080  1.00 10.00      B   
ATOM   5160  HZ2 LYS   492      -0.423  -0.445  -2.460  1.00 10.00      B   
ATOM   5161  HZ3 LYS   492      -0.555   1.226  -2.276  1.00 10.00      B   
ATOM   5162  C   LYS   492       3.275  -2.102  -8.848  1.00 10.00      B   
ATOM   5163  O   LYS   492       4.311  -1.439  -8.773  1.00 10.00      B   
ATOM   5164  N   VAL   493       3.238  -3.322  -9.365  1.00 10.00      B   
ATOM   5165  HN  VAL   493       2.384  -3.806  -9.389  1.00 10.00      B   
ATOM   5166  CA  VAL   493       4.436  -3.965  -9.890  1.00 10.00      B   
ATOM   5167  CB  VAL   493       4.441  -5.489  -9.612  1.00 10.00      B
[truncated: 98,950 more chars]
