# Supplementary material for: Large-scale discovery of protein interactions at residue resolution using co-evolution calculated from genomic sequences
Source: Nat Commun. 2021 Mar 2;12:1396. doi: 10.1038/s41467-021-21636-z (PMC7925567; doi:10.1038/s41467-021-21636-z)
Supplement: Supplementary file 13 — Supplementary Data 11 [file 41467_2021_21636_MOESM13_ESM.zip › supplementary_prediction/addtl_membrane013341_UUP_MURJ/models/haddock_top_3_haddock_89w.pdb]

REMARK FILENAME="haddock_89w.pdb0"
REMARK ===============================================================
REMARK HADDOCK run for haddock
REMARK initial structure: haddock_89.pdb
REMARK final NOE weights: unambig 50 amb: 50
REMARK ===============================================================
REMARK            total,bonds,angles,improper,dihe,vdw,elec,air,cdih,coup,rdcs,vean,dani,xpcs,rg
REMARK energies: 3.71068, 0, 0, 0, 0, -93.6393, -197.372, 294.722, 0, 0, 0, 0, 0, 0, 0
REMARK ===============================================================
REMARK            bonds,angles,impropers,dihe,air,cdih,coup,rdcs,vean,dani,xpcs
REMARK rms-dev.: 0,0,0,0,15.5985,0,0, 0, 0, 0, 0
REMARK ===============================================================
REMARK               air,cdih,coup,rdcs,vean,dani,xpcs
REMARK               >0.3,>5,>1,>0,>5,>0.2,>0.2
REMARK violations.: 3, 0, 0, 0, 0, 0, 0
REMARK ===============================================================
REMARK                        CVpartition#,violations,rms
REMARK AIRs cross-validation: 1, 0, NaN
REMARK ===============================================================
REMARK NCS energy: 0
REMARK ===============================================================
REMARK Symmetry energy: 0
REMARK ===============================================================
REMARK Desolvation energy: -30.0543
REMARK Internal energy free molecules: 75820.1
REMARK Internal energy complex: -25374.6
REMARK Binding energy: -101516
REMARK ===============================================================
REMARK buried surface area: 3187.96
REMARK ===============================================================
REMARK water - chain1: 0 0 0
REMARK water - chain2: 0 0 0
REMARK water - chain3: 0 0 0
REMARK water - chain4: 0 0 0
REMARK water - chain5: 0 0 0
REMARK water - chain6: 0 0 0
REMARK ===============================================================
REMARK water - water: 0 0 0
REMARK ===============================================================
REMARK DATE:05-Aug-2020  12:15:52       created by user: he47
REMARK VERSION:1.3
ATOM      1  CB  LYS   551      19.419  16.884  23.276  1.00 10.00      A   
ATOM      2  CG  LYS   551      20.491  16.305  22.368  1.00 10.00      A   
ATOM      3  CD  LYS   551      19.990  15.081  21.619  1.00 10.00      A   
ATOM      4  CE  LYS   551      21.112  14.425  20.830  1.00 10.00      A   
ATOM      5  NZ  LYS   551      20.664  13.188  20.136  1.00 10.00      A   
ATOM      6  HZ1 LYS   551      21.360  12.912  19.413  1.00 10.00      A   
ATOM      7  HZ2 LYS   551      19.749  13.348  19.674  1.00 10.00      A   
ATOM      8  HZ3 LYS   551      20.566  12.411  20.818  1.00 10.00      A   
ATOM      9  C   LYS   551      17.324  18.221  23.555  1.00 10.00      A   
ATOM     10  O   LYS   551      17.541  19.217  24.252  1.00 10.00      A   
ATOM     11  N   LYS   551      19.016  18.888  21.893  1.00 10.00      A   
ATOM     12  HT1 LYS   551      18.312  19.422  21.338  1.00 10.00      A   
ATOM     13  HT2 LYS   551      19.767  18.563  21.255  1.00 10.00      A   
ATOM     14  HT3 LYS   551      19.429  19.522  22.602  1.00 10.00      A   
ATOM     15  CA  LYS   551      18.370  17.735  22.557  1.00 10.00      A   
ATOM     16  N   ALA   552      16.190  17.523  23.604  1.00 10.00      A   
ATOM     17  HN  ALA   552      16.087  16.746  23.008  1.00 10.00      A   
ATOM     18  CA  ALA   552      15.092  17.860  24.514  1.00 10.00      A   
ATOM     19  CB  ALA   552      15.510  17.668  25.967  1.00 10.00      A   
ATOM     20  C   ALA   552      14.542  19.269  24.281  1.00 10.00      A   
ATOM     21  O   ALA   552      14.333  20.029  25.224  1.00 10.00      A   
ATOM     22  N   GLU   553      14.302  19.613  23.023  1.00 10.00      A   
ATOM     23  HN  GLU   553      14.491  18.970  22.306  1.00 10.00      A   
ATOM     24  CA  GLU   553      13.766  20.927  22.678  1.00 10.00      A   
ATOM     25  CB  GLU   553      14.639  21.597  21.616  1.00 10.00      A   
ATOM     26  CG  GLU   553      16.119  21.624  21.941  1.00 10.00      A   
ATOM     27  CD  GLU   553      16.968  21.456  20.703  1.00 10.00      A   
ATOM     28  OE1 GLU   553      17.371  20.312  20.407  1.00 10.00      A   
ATOM     29  OE2 GLU   553      17.228  22.460  20.012  1.00 10.00      A   
ATOM     30  C   GLU   553      12.352  20.785  22.138  1.00 10.00      A   
ATOM     31  O   GLU   553      11.844  21.665  21.438  1.00 10.00      A   
ATOM     32  N   THR   554      11.722  19.668  22.458  1.00 10.00      A   
ATOM     33  HN  THR   554      12.174  19.007  23.023  1.00 10.00      A   
ATOM     34  CA  THR   554      10.378  19.390  21.996  1.00 10.00      A   
ATOM     35  CB  THR   554      10.271  17.909  21.596  1.00 10.00      A   
ATOM     36  OG1 THR   554      11.148  17.144  22.438  1.00 10.00      A   
ATOM     37  HG1 THR   554      11.652  16.524  21.901  1.00 10.00      A   
ATOM     38  CG2 THR   554      10.691  17.726  20.147  1.00 10.00      A   
ATOM     39  C   THR   554       9.345  19.709  23.074  1.00 10.00      A   
ATOM     40  O   THR   554       9.571  19.458  24.259  1.00 10.00      A   
ATOM     41  N   VAL   555       8.218  20.278  22.660  1.00 10.00      A   
ATOM     42  HN  VAL   555       8.102  20.471  21.708  1.00 10.00      A   
ATOM     43  CA  VAL   555       7.149  20.615  23.589  1.00 10.00      A   
ATOM     44  CB  VAL   555       6.167  21.639  22.979  1.00 10.00      A   
ATOM     45  CG1 VAL   555       5.099  22.035  23.988  1.00 10.00      A   
ATOM     46  CG2 VAL   555       6.916  22.869  22.483  1.00 10.00      A   
ATOM     47  C   VAL   555       6.397  19.343  23.973  1.00 10.00      A   
ATOM     48  O   VAL   555       5.636  18.795  23.170  1.00 10.00      A   
ATOM     49  N   LYS   556       6.623  18.875  25.193  1.00 10.00      A   
ATOM     50  HN  LYS   556       7.234  19.367  25.785  1.00 10.00      A   
ATOM     51  CA  LYS   556       5.999  17.653  25.683  1.00 10.00      A   
ATOM     52  CB  LYS   556       6.937  16.928  26.652  1.00 10.00      A   
ATOM     53  CG  LYS   556       8.324  16.660  26.088  1.00 10.00      A   
ATOM     54  CD  LYS   556       9.289  16.206  27.172  1.00 10.00      A   
ATOM     55  CE  LYS   556      10.688  15.998  26.616  1.00 10.00      A   
ATOM     56  NZ  LYS   556      11.673  15.719  27.693  1.00 10.00      A   
ATOM     57  HZ1 LYS   556      11.396  14.870  28.224  1.00 10.00      A   
ATOM     58  HZ2 LYS   556      11.724  16.524  28.351  1.00 10.00      A   
ATOM     59  HZ3 LYS   556      12.618  15.562  27.281  1.00 10.00      A   
ATOM     60  C   LYS   556       4.650  17.912  26.347  1.00 10.00      A   
ATOM     61  O   LYS   556       4.580  18.174  27.549  1.00 10.00      A   
ATOM     62  N   ARG   557       3.588  17.852  25.540  1.00 10.00      A   
ATOM     63  HN  ARG   557       3.736  17.665  24.587  1.00 10.00      A   
ATOM     64  CA  ARG   557       2.210  18.047  26.008  1.00 10.00      A   
ATOM     65  CB  ARG   557       1.690  16.785  26.704  1.00 10.00      A   
ATOM     66  CG  ARG   557       1.751  15.529  25.852  1.00 10.00      A   
ATOM     67  CD  ARG   557       0.829  14.453  26.399  1.00 10.00      A   
ATOM     68  NE  ARG   557      -0.572  14.867  26.339  1.00 10.00      A   
ATOM     69  HE  ARG   557      -0.756  15.819  26.118  1.00 10.00      A   
ATOM     70  CZ  ARG   557      -1.606  14.067  26.580  1.00 10.00      A   
ATOM     71  NH1 ARG   557      -1.415  12.793  26.903  1.00 10.00      A   
ATOM     72 HH11 ARG   557      -0.451  12.412  26.978  1.00 10.00      A   
ATOM     73 HH12 ARG   557      -2.235  12.171  27.090  1.00 10.00      A   
ATOM     74  NH2 ARG   557      -2.835  14.547  26.485  1.00 10.00      A   
ATOM     75 HH21 ARG   557      -2.984  15.552  26.226  1.00 10.00      A   
ATOM     76 HH22 ARG   557      -3.655  13.932  26.670  1.00 10.00      A   
ATOM     77  C   ARG   557       2.046  19.258  26.928  1.00 10.00      A   
ATOM     78  O   ARG   557       1.349  19.190  27.938  1.00 10.00      A   
ATOM     79  N   SER   558       2.686  20.362  26.584  1.00 10.00      A   
ATOM     80  HN  SER   558       3.235  20.368  25.772  1.00 10.00      A   
ATOM     81  CA  SER   558       2.588  21.563  27.395  1.00 10.00      A   
ATOM     82  CB  SER   558       3.951  22.245  27.508  1.00 10.00      A   
ATOM     83  OG  SER   558       4.952  21.311  27.881  1.00 10.00      A   
ATOM     84  HG  SER   558       4.552  20.440  28.003  1.00 10.00      A   
ATOM     85  C   SER   558       1.543  22.523  26.833  1.00 10.00      A   
ATOM     86  O   SER   558       0.425  22.607  27.335  1.00 10.00      A   
ATOM     87  N   SER   559       1.907  23.232  25.778  1.00 10.00      A   
ATOM     88  HN  SER   559       2.807  23.115  25.411  1.00 10.00      A   
ATOM     89  CA  SER   559       1.006  24.187  25.155  1.00 10.00      A   
ATOM     90  CB  SER   559       1.708  25.542  25.028  1.00 10.00      A   
ATOM     91  OG  SER   559       2.508  25.798  26.176  1.00 10.00      A   
ATOM     92  HG  SER   559       2.067  25.446  26.959  1.00 10.00      A   
ATOM     93  C   SER   559       0.556  23.678  23.788  1.00 10.00      A   
ATOM     94  O   SER   559       0.172  24.449  22.911  1.00 10.00      A   
ATOM     95  N   SER   560       0.596  22.364  23.623  1.00 10.00      A   
ATOM     96  HN  SER   560       0.893  21.798  24.366  1.00 10.00      A   
ATOM     97  CA  SER   560       0.210  21.729  22.373  1.00 10.00      A   
ATOM     98  CB  SER   560       0.941  20.394  22.254  1.00 10.00      A   
ATOM     99  OG  SER   560       1.176  19.845  23.542  1.00 10.00      A   
ATOM    100  HG  SER   560       0.410  19.294  23.802  1.00 10.00      A   
ATOM    101  C   SER   560      -1.298  21.503  22.313  1.00 10.00      A   
ATOM    102  O   SER   560      -1.831  21.083  21.287  1.00 10.00      A   
ATOM    103  N   LYS   561      -1.978  21.797  23.415  1.00 10.00      A   
ATOM    104  HN  LYS   561      -1.493  22.149  24.189  1.00 10.00      A   
ATOM    105  CA  LYS   561      -3.420  21.610  23.506  1.00 10.00      A   
ATOM    106  CB  LYS   561      -3.899  21.889  24.932  1.00 10.00      A   
ATOM    107  CG  LYS   561      -5.271  21.318  25.256  1.00 10.00      A   
ATOM    108  CD  LYS   561      -5.703  21.685  26.665  1.00 10.00      A   
ATOM    109  CE  LYS   561      -6.064  23.158  26.765  1.00 10.00      A   
ATOM    110  NZ  LYS   561      -6.245  23.597  28.170  1.00 10.00      A   
ATOM    111  HZ1 LYS   561      -6.933  22.985  28.655  1.00 10.00      A   
ATOM    112  HZ2 LYS   561      -6.593  24.577  28.196  1.00 10.00      A   
ATOM    113  HZ3 LYS   561      -5.339  23.549  28.678  1.00 10.00      A   
ATOM    114  C   LYS   561      -4.170  22.497  22.515  1.00 10.00      A   
ATOM    115  O   LYS   561      -5.112  22.051  21.861  1.00 10.00      A   
ATOM    116  N   LEU   562      -3.749  23.751  22.403  1.00 10.00      A   
ATOM    117  HN  LEU   562      -2.986  24.054  22.939  1.00 10.00      A   
ATOM    118  CA  LEU   562      -4.394  24.687  21.492  1.00 10.00      A   
ATOM    119  CB  LEU   562      -5.733  25.178  22.062  1.00 10.00      A   
ATOM    120  CG  LEU   562      -5.853  25.262  23.589  1.00 10.00      A   
ATOM    121  CD1 LEU   562      -5.100  26.464  24.135  1.00 10.00      A   
ATOM    122  CD2 LEU   562      -7.313  25.305  24.011  1.00 10.00      A   
ATOM    123  C   LEU   562      -3.489  25.865  21.153  1.00 10.00      A   
ATOM    124  O   LEU   562      -2.357  25.945  21.629  1.00 10.00      A   
ATOM    125  N   SER   563      -4.001  26.770  20.328  1.00 10.00      A   
ATOM    126  HN  SER   563      -4.913  26.643  19.990  1.00 10.00      A   
ATOM    127  CA  SER   563      -3.266  27.957  19.912  1.00 10.00      A   
ATOM    128  CB  SER   563      -2.145  27.579  18.938  1.00 10.00      A   
ATOM    129  OG  SER   563      -2.633  26.783  17.870  1.00 10.00      A   
ATOM    130  HG  SER   563      -2.348  25.866  17.999  1.00 10.00      A   
ATOM    131  C   SER   563      -4.224  28.940  19.253  1.00 10.00      A   
ATOM    132  O   SER   563      -5.369  28.584  18.965  1.00 10.00      A   
ATOM    133  N   TYR   564      -3.762  30.166  19.018  1.00 10.00      A   
ATOM    134  HN  TYR   564      -2.848  30.396  19.294  1.00 10.00      A   
ATOM    135  CA  TYR   564      -4.592  31.187  18.385  1.00 10.00      A   
ATOM    136  CB  TYR   564      -3.814  32.495  18.224  1.00 10.00      A   
ATOM    137  CG  TYR   564      -4.663  33.666  17.772  1.00 10.00      A   
ATOM    138  CD1 TYR   564      -5.589  34.251  18.628  1.00 10.00      A   
ATOM    139  CD2 TYR   564      -4.541  34.187  16.489  1.00 10.00      A   
ATOM    140  CE1 TYR   564      -6.367  35.320  18.218  1.00 10.00      A   
ATOM    141  CE2 TYR   564      -5.313  35.256  16.072  1.00 10.00      A   
ATOM    142  CZ  TYR   564      -6.226  35.819  16.939  1.00 10.00      A   
ATOM    143  OH  TYR   564      -6.997  36.883  16.525  1.00 10.00      A   
ATOM    144  HH  TYR   564      -7.130  36.828  15.569  1.00 10.00      A   
ATOM    145  C   TYR   564      -5.111  30.703  17.034  1.00 10.00      A   
ATOM    146  O   TYR   564      -6.281  30.905  16.703  1.00 10.00      A   
ATOM    147  N   LYS   565      -4.241  30.049  16.268  1.00 10.00      A   
ATOM    148  HN  LYS   565      -3.327  29.921  16.591  1.00 10.00      A   
ATOM    149  CA  LYS   565      -4.614  29.526  14.958  1.00 10.00      A   
ATOM    150  CB  LYS   565      -3.402  28.895  14.260  1.00 10.00      A   
ATOM    151  CG  LYS   565      -2.222  29.838  14.057  1.00 10.00      A   
ATOM    152  CD  LYS   565      -1.082  29.138  13.330  1.00 10.00      A   
ATOM    153  CE  LYS   565       0.169  30.004  13.268  1.00 10.00      A   
ATOM    154  NZ  LYS   565      -0.022  31.205  12.415  1.00 10.00      A   
ATOM    155  HZ1 LYS   565      -0.206  30.923  11.432  1.00 10.00      A   
ATOM    156  HZ2 LYS   565       0.832  31.799  12.436  1.00 10.00      A   
ATOM    157  HZ3 LYS   565      -0.828  31.765  12.756  1.00 10.00      A   
ATOM    158  C   LYS   565      -5.734  28.495  15.092  1.00 10.00      A   
ATOM    159  O   LYS   565      -6.736  28.555  14.378  1.00 10.00      A   
ATOM    160  N   LEU   566      -5.565  27.570  16.031  1.00 10.00      A   
ATOM    161  HN  LEU   566      -4.756  27.592  16.585  1.00 10.00      A   
ATOM    162  CA  LEU   566      -6.553  26.524  16.264  1.00 10.00      A   
ATOM    163  CB  LEU   566      -6.018  25.488  17.252  1.00 10.00      A   
ATOM    164  CG  LEU   566      -4.850  24.632  16.761  1.00 10.00      A   
ATOM    165  CD1 LEU   566      -4.493  23.580  17.796  1.00 10.00      A   
ATOM    166  CD2 LEU   566      -5.179  23.985  15.425  1.00 10.00      A   
ATOM    167  C   LEU   566      -7.871  27.106  16.762  1.00 10.00      A   
ATOM    168  O   LEU   566      -8.945  26.616  16.408  1.00 10.00      A   
ATOM    169  N   GLN   567      -7.780  28.151  17.583  1.00 10.00      A   
ATOM    170  HN  GLN   567      -6.889  28.478  17.840  1.00 10.00      A   
ATOM    171  CA  GLN   567      -8.962  28.816  18.124  1.00 10.00      A   
ATOM    172  CB  GLN   567      -8.554  29.966  19.054  1.00 10.00      A   
ATOM    173  CG  GLN   567      -9.728  30.752  19.623  1.00 10.00      A   
ATOM    174  CD  GLN   567     -10.533  29.948  20.624  1.00 10.00      A   
ATOM    175  OE1 GLN   567      -9.988  29.117  21.352  1.00 10.00      A   
ATOM    176  NE2 GLN   567     -11.837  30.174  20.661  1.00 10.00      A   
ATOM    177 HE21 GLN   567     -12.216  30.845  20.041  1.00 10.00      A   
ATOM    178 HE22 GLN   567     -12.376  29.672  21.311  1.00 10.00      A   
ATOM    179  C   GLN   567      -9.828  29.356  16.993  1.00 10.00      A   
ATOM    180  O   GLN   567     -11.034  29.112  16.946  1.00 10.00      A   
ATOM    181  N   ARG   568      -9.195  30.070  16.073  1.00 10.00      A   
ATOM    182  HN  ARG   568      -8.225  30.204  16.157  1.00 10.00      A   
ATOM    183  CA  ARG   568      -9.895  30.652  14.937  1.00 10.00      A   
ATOM    184  CB  ARG   568      -8.941  31.528  14.122  1.00 10.00      A   
ATOM    185  CG  ARG   568      -8.325  32.677  14.902  1.00 10.00      A   
ATOM    186  CD  ARG   568      -9.392  33.616  15.442  1.00 10.00      A   
ATOM    187  NE  ARG   568     -10.077  34.343  14.373  1.00 10.00      A   
ATOM    188  HE  ARG   568     -10.128  33.905  13.492  1.00 10.00      A   
ATOM    189  CZ  ARG   568     -10.643  35.545  14.530  1.00 10.00      A   
ATOM    190  NH1 ARG   568     -10.607  36.145  15.718  1.00 10.00      A   
ATOM    191 HH11 ARG   568     -11.047  37.083  15.851  1.00 10.00      A   
ATOM    192 HH12 ARG   568     -10.137  35.680  16.527  1.00 10.00      A   
ATOM    193  NH2 ARG   568     -11.238  36.148  13.498  1.00 10.00      A   
ATOM    194 HH21 ARG   568     -11.679  37.088  13.622  1.00 10.00      A   
ATOM    195 HH22 ARG   568     -11.262  35.688  12.558  1.00 10.00      A   
ATOM    196  C   ARG   568     -10.477  29.562  14.050  1.00 10.00      A   
ATOM    197  O   ARG   568     -11.615  29.662  13.585  1.00 10.00      A   
ATOM    198  N   GLU   569      -9.689  28.518  13.831  1.00 10.00      A   
ATOM    199  HN  GLU   569      -8.791  28.507  14.232  1.00 10.00      A   
ATOM    200  CA  GLU   569     -10.109  27.396  13.001  1.00 10.00      A   
ATOM    201  CB  GLU   569      -8.969  26.383  12.867  1.00 10.00      A   
ATOM    202  CG  GLU   569      -8.992  25.586  11.575  1.00 10.00      A   
ATOM    203  CD  GLU   569      -8.366  26.341  10.423  1.00 10.00      A   
ATOM    204  OE1 GLU   569      -9.041  27.213   9.838  1.00 10.00      A   
ATOM    205  OE2 GLU   569      -7.190  26.067  10.098  1.00 10.00      A   
ATOM    206  C   GLU   569     -11.336  26.706  13.592  1.00 10.00      A   
ATOM    207  O   GLU   569     -12.299  26.419  12.885  1.00 10.00      A   
ATOM    208  N   LEU   570     -11.302  26.467  14.898  1.00 10.00      A   
ATOM    209  HN  LEU   570     -10.516  26.755  15.416  1.00 10.00      A   
ATOM    210  CA  LEU   570     -12.398  25.794  15.586  1.00 10.00      A   
ATOM    211  CB  LEU   570     -11.992  25.411  17.011  1.00 10.00      A   
ATOM    212  CG  LEU   570     -12.914  24.429  17.741  1.00 10.00      A   
ATOM    213  CD1 LEU   570     -13.021  23.119  16.974  1.00 10.00      A   
ATOM    214  CD2 LEU   570     -12.418  24.179  19.158  1.00 10.00      A   
ATOM    215  C   LEU   570     -13.672  26.636  15.594  1.00 10.00      A   
ATOM    216  O   LEU   570     -14.773  26.108  15.733  1.00 10.00      A   
ATOM    217  N   GLU   571     -13.521  27.943  15.443  1.00 10.00      A   
ATOM    218  HN  GLU   571     -12.618  28.314  15.346  1.00 10.00      A   
ATOM    219  CA  GLU   571     -14.670  28.839  15.429  1.00 10.00      A   
ATOM    220  CB  GLU   571     -14.289  30.222  15.955  1.00 10.00      A   
ATOM    221  CG  GLU   571     -14.198  30.299  17.469  1.00 10.00      A   
ATOM    222  CD  GLU   571     -13.949  31.705  17.971  1.00 10.00      A   
ATOM    223  OE1 GLU   571     -14.396  32.673  17.309  1.00 10.00      A   
ATOM    224  OE2 GLU   571     -13.321  31.851  19.042  1.00 10.00      A   
ATOM    225  C   GLU   571     -15.277  28.943  14.032  1.00 10.00      A   
ATOM    226  O   GLU   571     -16.497  29.042  13.878  1.00 10.00      A   
ATOM    227  N   GLN   572     -14.426  28.914  13.015  1.00 10.00      A   
ATOM    228  HN  GLN   572     -13.460  28.835  13.196  1.00 10.00      A   
ATOM    229  CA  GLN   572     -14.888  29.011  11.637  1.00 10.00      A   
ATOM    230  CB  GLN   572     -13.805  29.598  10.729  1.00 10.00      A   
ATOM    231  CG  GLN   572     -13.491  31.065  10.997  1.00 10.00      A   
ATOM    232  CD  GLN   572     -14.683  31.975  10.764  1.00 10.00      A   
ATOM    233  OE1 GLN   572     -14.903  32.463   9.653  1.00 10.00      A   
ATOM    234  NE2 GLN   572     -15.449  32.226  11.813  1.00 10.00      A   
ATOM    235 HE21 GLN   572     -15.203  31.823  12.675  1.00 10.00      A   
ATOM    236 HE22 GLN   572     -16.240  32.792  11.686  1.00 10.00      A   
ATOM    237  C   GLN   572     -15.370  27.663  11.105  1.00 10.00      A   
ATOM    238  O   GLN   572     -16.186  27.610  10.184  1.00 10.00      A   
ATOM    239  N   LEU   573     -14.865  26.579  11.691  1.00 10.00      A   
ATOM    240  HN  LEU   573     -14.207  26.688  12.411  1.00 10.00      A   
ATOM    241  CA  LEU   573     -15.244  25.226  11.280  1.00 10.00      A   
ATOM    242  CB  LEU   573     -14.545  24.153  12.121  1.00 10.00      A   
ATOM    243  CG  LEU   573     -13.218  23.625  11.571  1.00 10.00      A   
ATOM    244  CD1 LEU   573     -12.641  22.573  12.502  1.00 10.00      A   
ATOM    245  CD2 LEU   573     -13.408  23.056  10.173  1.00 10.00      A   
ATOM    246  C   LEU   573     -16.761  25.006  11.239  1.00 10.00      A   
ATOM    247  O   LEU   573     -17.280  24.571  10.213  1.00 10.00      A   
ATOM    248  N   PRO   574     -17.502  25.297  12.338  1.00 10.00      A   
ATOM    249  CA  PRO   574     -18.965  25.125  12.377  1.00 10.00      A   
ATOM    250  CB  PRO   574     -19.368  25.828  13.674  1.00 10.00      A   
ATOM    251  CG  PRO   574     -18.169  25.705  14.544  1.00 10.00      A   
ATOM    252  CD  PRO   574     -16.983  25.791  13.629  1.00 10.00      A   
ATOM    253  C   PRO   574     -19.654  25.796  11.192  1.00 10.00      A   
ATOM    254  O   PRO   574     -20.532  25.211  10.557  1.00 10.00      A   
ATOM    255  N   GLN   575     -19.232  27.021  10.888  1.00 10.00      A   
ATOM    256  HN  GLN   575     -18.514  27.422  11.419  1.00 10.00      A   
ATOM    257  CA  GLN   575     -19.801  27.775   9.779  1.00 10.00      A   
ATOM    258  CB  GLN   575     -19.230  29.195   9.739  1.00 10.00      A   
ATOM    259  CG  GLN   575     -19.313  29.943  11.062  1.00 10.00      A   
ATOM    260  CD  GLN   575     -19.115  31.438  10.902  1.00 10.00      A   
ATOM    261  OE1 GLN   575     -18.540  32.097  11.769  1.00 10.00      A   
ATOM    262  NE2 GLN   575     -19.604  31.987   9.802  1.00 10.00      A   
ATOM    263 HE21 GLN   575     -20.063  31.407   9.159  1.00 10.00      A   
ATOM    264 HE22 GLN   575     -19.488  32.953   9.674  1.00 10.00      A   
ATOM    265  C   GLN   575     -19.519  27.065   8.462  1.00 10.00      A   
ATOM    266  O   GLN   575     -20.406  26.911   7.622  1.00 10.00      A   
ATOM    267  N   LEU   576     -18.277  26.620   8.303  1.00 10.00      A   
ATOM    268  HN  LEU   576     -17.622  26.768   9.021  1.00 10.00      A   
ATOM    269  CA  LEU   576     -17.863  25.916   7.099  1.00 10.00      A   
ATOM    270  CB  LEU   576     -16.363  25.616   7.135  1.00 10.00      A   
ATOM    271  CG  LEU   576     -15.428  26.829   7.138  1.00 10.00      A   
ATOM    272  CD1 LEU   576     -13.987  26.388   7.351  1.00 10.00      A   
ATOM    273  CD2 LEU   576     -15.563  27.611   5.840  1.00 10.00      A   
ATOM    274  C   LEU   576     -18.654  24.623   6.946  1.00 10.00      A   
ATOM    275  O   LEU   576     -19.084  24.278   5.850  1.00 10.00      A   
ATOM    276  N   LEU   577     -18.850  23.920   8.058  1.00 10.00      A   
ATOM    277  HN  LEU   577     -18.466  24.246   8.903  1.00 10.00      A   
ATOM    278  CA  LEU   577     -19.605  22.671   8.056  1.00 10.00      A   
ATOM    279  CB  LEU   577     -19.649  22.066   9.464  1.00 10.00      A   
ATOM    280  CG  LEU   577     -18.325  21.522  10.005  1.00 10.00      A   
ATOM    281  CD1 LEU   577     -18.458  21.147  11.472  1.00 10.00      A   
ATOM    282  CD2 LEU   577     -17.860  20.327   9.188  1.00 10.00      A   
ATOM    283  C   LEU   577     -21.020  22.905   7.544  1.00 10.00      A   
ATOM    284  O   LEU   577     -21.502  22.183   6.673  1.00 10.00      A   
ATOM    285  N   GLU   578     -21.674  23.927   8.081  1.00 10.00      A   
ATOM    286  HN  GLU   578     -21.235  24.464   8.776  1.00 10.00      A   
ATOM    287  CA  GLU   578     -23.029  24.263   7.670  1.00 10.00      A   
ATOM    288  CB  GLU   578     -23.602  25.380   8.538  1.00 10.00      A   
ATOM    289  CG  GLU   578     -23.682  25.033  10.013  1.00 10.00      A   
ATOM    290  CD  GLU   578     -24.593  25.968  10.780  1.00 10.00      A   
ATOM    291  OE1 GLU   578     -24.245  27.158  10.932  1.00 10.00      A   
ATOM    292  OE2 GLU   578     -25.666  25.516  11.236  1.00 10.00      A   
ATOM    293  C   GLU   578     -23.059  24.679   6.205  1.00 10.00      A   
ATOM    294  O   GLU   578     -23.954  24.286   5.460  1.00 10.00      A   
ATOM    295  N   ASP   579     -22.069  25.467   5.797  1.00 10.00      A   
ATOM    296  HN  ASP   579     -21.381  25.745   6.443  1.00 10.00      A   
ATOM    297  CA  ASP   579     -21.980  25.937   4.418  1.00 10.00      A   
ATOM    298  CB  ASP   579     -20.885  26.993   4.267  1.00 10.00      A   
ATOM    299  CG  ASP   579     -20.941  27.692   2.923  1.00 10.00      A   
ATOM    300  OD1 ASP   579     -21.846  28.528   2.723  1.00 10.00      A   
ATOM    301  OD2 ASP   579     -20.083  27.408   2.060  1.00 10.00      A   
ATOM    302  C   ASP   579     -21.738  24.779   3.458  1.00 10.00      A   
ATOM    303  O   ASP   579     -22.346  24.711   2.387  1.00 10.00      A   
ATOM    304  N   LEU   580     -20.850  23.872   3.847  1.00 10.00      A   
ATOM    305  HN  LEU   580     -20.378  24.000   4.701  1.00 10.00      A   
ATOM    306  CA  LEU   580     -20.539  22.704   3.033  1.00 10.00      A   
ATOM    307  CB  LEU   580     -19.366  21.918   3.629  1.00 10.00      A   
ATOM    308  CG  LEU   580     -17.981  22.542   3.450  1.00 10.00      A   
ATOM    309  CD1 LEU   580     -16.954  21.824   4.313  1.00 10.00      A   
ATOM    310  CD2 LEU   580     -17.567  22.514   1.986  1.00 10.00      A   
ATOM    311  C   LEU   580     -21.768  21.815   2.899  1.00 10.00      A   
ATOM    312  O   LEU   580     -22.071  21.318   1.814  1.00 10.00      A   
ATOM    313  N   GLU   581     -22.481  21.631   4.006  1.00 10.00      A   
ATOM    314  HN  GLU   581     -22.178  22.043   4.845  1.00 10.00      A   
ATOM    315  CA  GLU   581     -23.690  20.821   4.004  1.00 10.00      A   
ATOM    316  CB  GLU   581     -24.211  20.613   5.426  1.00 10.00      A   
ATOM    317  CG  GLU   581     -25.267  19.525   5.536  1.00 10.00      A   
ATOM    318  CD  GLU   581     -26.155  19.693   6.747  1.00 10.00      A   
ATOM    319  OE1 GLU   581     -27.146  20.452   6.662  1.00 10.00      A   
ATOM    320  OE2 GLU   581     -25.877  19.063   7.788  1.00 10.00      A   
ATOM    321  C   GLU   581     -24.760  21.493   3.146  1.00 10.00      A   
ATOM    322  O   GLU   581     -25.494  20.830   2.411  1.00 10.00      A   
ATOM    323  N   ALA   582     -24.842  22.815   3.250  1.00 10.00      A   
ATOM    324  HN  ALA   582     -24.248  23.284   3.877  1.00 10.00      A   
ATOM    325  CA  ALA   582     -25.799  23.586   2.469  1.00 10.00      A   
ATOM    326  CB  ALA   582     -25.775  25.048   2.890  1.00 10.00      A   
ATOM    327  C   ALA   582     -25.474  23.450   0.989  1.00 10.00      A   
ATOM    328  O   ALA   582     -26.364  23.238   0.168  1.00 10.00      A   
ATOM    329  N   LYS   583     -24.185  23.549   0.668  1.00 10.00      A   
ATOM    330  HN  LYS   583     -23.528  23.723   1.379  1.00 10.00      A   
ATOM    331  CA  LYS   583     -23.722  23.417  -0.706  1.00 10.00      A   
ATOM    332  CB  LYS   583     -22.211  23.656  -0.795  1.00 10.00      A   
ATOM    333  CG  LYS   583     -21.670  23.608  -2.214  1.00 10.00      A   
ATOM    334  CD  LYS   583     -20.157  23.718  -2.250  1.00 10.00      A   
ATOM    335  CE  LYS   583     -19.649  23.547  -3.669  1.00 10.00      A   
ATOM    336  NZ  LYS   583     -18.178  23.703  -3.773  1.00 10.00      A   
ATOM    337  HZ1 LYS   583     -17.915  24.708  -3.690  1.00 10.00      A   
ATOM    338  HZ2 LYS   583     -17.846  23.339  -4.697  1.00 10.00      A   
ATOM    339  HZ3 LYS   583     -17.709  23.170  -3.018  1.00 10.00      A   
ATOM    340  C   LYS   583     -24.055  22.029  -1.232  1.00 10.00      A   
ATOM    341  O   LYS   583     -24.536  21.877  -2.352  1.00 10.00      A   
ATOM    342  N   LEU   584     -23.799  21.022  -0.405  1.00 10.00      A   
ATOM    343  HN  LEU   584     -23.408  21.215   0.475  1.00 10.00      A   
ATOM    344  CA  LEU   584     -24.078  19.641  -0.767  1.00 10.00      A   
ATOM    345  CB  LEU   584     -23.656  18.693   0.360  1.00 10.00      A   
ATOM    346  CG  LEU   584     -23.864  17.200   0.100  1.00 10.00      A   
ATOM    347  CD1 LEU   584     -23.131  16.768  -1.160  1.00 10.00      A   
ATOM    348  CD2 LEU   584     -23.412  16.381   1.299  1.00 10.00      A   
ATOM    349  C   LEU   584     -25.559  19.466  -1.078  1.00 10.00      A   
ATOM    350  O   LEU   584     -25.923  18.920  -2.117  1.00 10.00      A   
ATOM    351  N   GLU   585     -26.402  19.957  -0.180  1.00 10.00      A   
ATOM    352  HN  GLU   585     -26.042  20.386   0.630  1.00 10.00      A   
ATOM    353  CA  GLU   585     -27.847  19.871  -0.353  1.00 10.00      A   
ATOM    354  CB  GLU   585     -28.554  20.444   0.879  1.00 10.00      A   
ATOM    355  CG  GLU   585     -30.068  20.520   0.764  1.00 10.00      A   
ATOM    356  CD  GLU   585     -30.569  21.948   0.781  1.00 10.00      A   
ATOM    357  OE1 GLU   585     -30.641  22.577  -0.298  1.00 10.00      A   
ATOM    358  OE2 GLU   585     -30.896  22.452   1.875  1.00 10.00      A   
ATOM    359  C   GLU   585     -28.288  20.606  -1.619  1.00 10.00      A   
ATOM    360  O   GLU   585     -29.100  20.098  -2.395  1.00 10.00      A   
ATOM    361  N   ALA   586     -27.725  21.789  -1.828  1.00 10.00      A   
ATOM    362  HN  ALA   586     -27.073  22.127  -1.176  1.00 10.00      A   
ATOM    363  CA  ALA   586     -28.045  22.609  -2.989  1.00 10.00      A   
ATOM    364  CB  ALA   586     -27.337  23.951  -2.892  1.00 10.00      A   
ATOM    365  C   ALA   586     -27.680  21.904  -4.293  1.00 10.00      A   
ATOM    366  O   ALA   586     -28.344  22.079  -5.314  1.00 10.00      A   
ATOM    367  N   LEU   587     -26.619  21.113  -4.256  1.00 10.00      A   
ATOM    368  HN  LEU   587     -26.115  21.028  -3.419  1.00 10.00      A   
ATOM    369  CA  LEU   587     -26.175  20.380  -5.434  1.00 10.00      A   
ATOM    370  CB  LEU   587     -24.673  20.092  -5.359  1.00 10.00      A   
ATOM    371  CG  LEU   587     -23.761  21.318  -5.275  1.00 10.00      A   
ATOM    372  CD1 LEU   587     -22.303  20.906  -5.170  1.00 10.00      A   
ATOM    373  CD2 LEU   587     -23.977  22.234  -6.469  1.00 10.00      A   
ATOM    374  C   LEU   587     -26.959  19.082  -5.606  1.00 10.00      A   
ATOM    375  O   LEU   587     -27.402  18.755  -6.710  1.00 10.00      A   
ATOM    376  N   GLN   588     -27.154  18.362  -4.504  1.00 10.00      A   
ATOM    377  HN  GLN   588     -26.798  18.692  -3.649  1.00 10.00      A   
ATOM    378  CA  GLN   588     -27.878  17.096  -4.524  1.00 10.00      A   
ATOM    379  CB  GLN   588     -27.893  16.446  -3.138  1.00 10.00      A   
ATOM    380  CG  GLN   588     -26.558  15.864  -2.705  1.00 10.00      A   
ATOM    381  CD  GLN   588     -26.663  15.028  -1.445  1.00 10.00      A   
ATOM    382  OE1 GLN   588     -27.541  15.243  -0.609  1.00 10.00      A   
ATOM    383  NE2 GLN   588     -25.764  14.069  -1.296  1.00 10.00      A   
ATOM    384 HE21 GLN   588     -25.090  13.953  -1.998  1.00 10.00      A   
ATOM    385 HE22 GLN   588     -25.805  13.516  -0.487  1.00 10.00      A   
ATOM    386  C   GLN   588     -29.303  17.264  -5.040  1.00 10.00      A   
ATOM    387  O   GLN   588     -29.807  16.414  -5.778  1.00 10.00      A   
ATOM    388  N   THR   589     -29.945  18.361  -4.656  1.00 10.00      A   
ATOM    389  HN  THR   589     -29.487  19.001  -4.066  1.00 10.00      A   
ATOM    390  CA  THR   589     -31.314  18.637  -5.079  1.00 10.00      A   
ATOM    391  CB  THR   589     -31.907  19.853  -4.335  1.00 10.00      A   
ATOM    392  OG1 THR   589     -30.917  20.888  -4.232  1.00 10.00      A   
ATOM    393  HG1 THR   589     -30.388  20.752  -3.431  1.00 10.00      A   
ATOM    394  CG2 THR   589     -32.366  19.455  -2.941  1.00 10.00      A   
ATOM    395  C   THR   589     -31.398  18.864  -6.589  1.00 10.00      A   
ATOM    396  O   THR   589     -32.406  18.551  -7.221  1.00 10.00      A   
ATOM    397  N   GLN   590     -30.330  19.399  -7.164  1.00 10.00      A   
ATOM    398  HN  GLN   590     -29.549  19.616  -6.613  1.00 10.00      A   
ATOM    399  CA  GLN   590     -30.287  19.665  -8.593  1.00 10.00      A   
ATOM    400  CB  GLN   590     -29.222  20.710  -8.925  1.00 10.00      A   
ATOM    401  CG  GLN   590     -29.492  22.086  -8.338  1.00 10.00      A   
ATOM    402  CD  GLN   590     -28.558  23.147  -8.888  1.00 10.00      A   
ATOM    403  OE1 GLN   590     -27.430  22.856  -9.288  1.00 10.00      A   
ATOM    404  NE2 GLN   590     -29.021  24.386  -8.911  1.00 10.00      A   
ATOM    405 HE21 GLN   590     -29.932  24.550  -8.576  1.00 10.00      A   
ATOM    406 HE22 GLN   590     -28.440  25.094  -9.263  1.00 10.00      A   
ATOM    407  C   GLN   590     -30.032  18.385  -9.378  1.00 10.00      A   
ATOM    408  O   GLN   590     -30.738  18.092 -10.336  1.00 10.00      A   
ATOM    409  N   VAL   591     -29.041  17.609  -8.943  1.00 10.00      A   
ATOM    410  HN  VAL   591     -28.534  17.886  -8.148  1.00 10.00      A   
ATOM    411  CA  VAL   591     -28.684  16.358  -9.614  1.00 10.00      A   
ATOM    412  CB  VAL   591     -27.402  15.734  -9.010  1.00 10.00      A   
ATOM    413  CG1 VAL   591     -26.935  14.540  -9.831  1.00 10.00      A   
ATOM    414  CG2 VAL   591     -26.295  16.772  -8.913  1.00 10.00      A   
ATOM    415  C   VAL   591     -29.827  15.339  -9.553  1.00 10.00      A   
ATOM    416  O   VAL   591     -29.942  14.462 -10.411  1.00 10.00      A   
ATOM    417  N   ALA   592     -30.680  15.472  -8.542  1.00 10.00      A   
ATOM    418  HN  ALA   592     -30.544  16.196  -7.895  1.00 10.00      A   
ATOM    419  CA  ALA   592     -31.808  14.564  -8.367  1.00 10.00      A   
ATOM    420  CB  ALA   592     -32.400  14.712  -6.974  1.00 10.00      A   
ATOM    421  C   ALA   592     -32.885  14.767  -9.430  1.00 10.00      A   
ATOM    422  O   ALA   592     -33.748  13.907  -9.619  1.00 10.00      A   
ATOM    423  N   ASP   593     -32.836  15.896 -10.122  1.00 10.00      A   
ATOM    424  HN  ASP   593     -32.118  16.542  -9.943  1.00 10.00      A   
ATOM    425  CA  ASP   593     -33.818  16.191 -11.156  1.00 10.00      A   
ATOM    426  CB  ASP   593     -33.947  17.698 -11.378  1.00 10.00      A   
ATOM    427  CG  ASP   593     -35.273  18.076 -12.010  1.00 10.00      A   
ATOM    428  OD1 ASP   593     -35.493  17.750 -13.198  1.00 10.00      A   
ATOM    429  OD2 ASP   593     -36.107  18.699 -11.319  1.00 10.00      A   
ATOM    430  C   ASP   593     -33.457  15.497 -12.465  1.00 10.00      A   
ATOM    431  O   ASP   593     -32.279  15.344 -12.797  1.00 10.00      A   
ATOM    432  N   ALA   594     -34.472  15.071 -13.201  1.00 10.00      A   
ATOM    433  HN  ALA   594     -35.390  15.224 -12.880  1.00 10.00      A   
ATOM    434  CA  ALA   594     -34.266  14.391 -14.472  1.00 10.00      A   
ATOM    435  CB  ALA   594     -35.546  13.702 -14.919  1.00 10.00      A   
ATOM    436  C   ALA   594     -33.781  15.362 -15.543  1.00 10.00      A   
ATOM    437  O   ALA   594     -33.030  14.984 -16.440  1.00 10.00      A   
ATOM    438  N   SER   595     -34.194  16.621 -15.432  1.00 10.00      A   
ATOM    439  HN  SER   595     -34.779  16.873 -14.678  1.00 10.00      A   
ATOM    440  CA  SER   595     -33.808  17.640 -16.400  1.00 10.00      A   
ATOM    441  CB  SER   595     -34.825  18.785 -16.401  1.00 10.00      A   
ATOM    442  OG  SER   595     -36.152  18.286 -16.479  1.00 10.00      A   
ATOM    443  HG  SER   595     -36.464  18.348 -17.392  1.00 10.00      A   
ATOM    444  C   SER   595     -32.401  18.176 -16.132  1.00 10.00      A   
ATOM    445  O   SER   595     -31.905  19.037 -16.858  1.00 10.00      A   
ATOM    446  N   PHE   596     -31.757  17.665 -15.091  1.00 10.00      A   
ATOM    447  HN  PHE   596     -32.197  16.982 -14.543  1.00 10.00      A   
ATOM    448  CA  PHE   596     -30.412  18.098 -14.745  1.00 10.00      A   
ATOM    449  CB  PHE   596     -30.033  17.619 -13.341  1.00 10.00      A   
ATOM    450  CG  PHE   596     -28.582  17.823 -12.993  1.00 10.00      A   
ATOM    451  CD1 PHE   596     -28.118  19.067 -12.599  1.00 10.00      A   
ATOM    452  CD2 PHE   596     -27.682  16.770 -13.065  1.00 10.00      A   
ATOM    453  CE1 PHE   596     -26.783  19.258 -12.286  1.00 10.00      A   
ATOM    454  CE2 PHE   596     -26.351  16.954 -12.753  1.00 10.00      A   
ATOM    455  CZ  PHE   596     -25.899  18.198 -12.364  1.00 10.00      A   
ATOM    456  C   PHE   596     -29.394  17.592 -15.760  1.00 10.00      A   
ATOM    457  O   PHE   596     -28.570  18.355 -16.257  1.00 10.00      A   
ATOM    458  N   PHE   597     -29.485  16.310 -16.086  1.00 10.00      A   
ATOM    459  HN  PHE   597     -30.206  15.772 -15.700  1.00 10.00      A   
ATOM    460  CA  PHE   597     -28.553  15.681 -17.019  1.00 10.00      A   
ATOM    461  CB  PHE   597     -28.633  14.158 -16.917  1.00 10.00      A   
ATOM    462  CG  PHE   597     -28.106  13.625 -15.617  1.00 10.00      A   
ATOM    463  CD1 PHE   597     -28.970  13.299 -14.587  1.00 10.00      A   
ATOM    464  CD2 PHE   597     -26.744  13.458 -15.424  1.00 10.00      A   
ATOM    465  CE1 PHE   597     -28.489  12.814 -13.387  1.00 10.00      A   
ATOM    466  CE2 PHE   597     -26.255  12.973 -14.226  1.00 10.00      A   
ATOM    467  CZ  PHE   597     -27.130  12.651 -13.207  1.00 10.00      A   
ATOM    468  C   PHE   597     -28.764  16.142 -18.457  1.00 10.00      A   
ATOM    469  O   PHE   597     -27.941  15.867 -19.333  1.00 10.00      A   
ATOM    470  N   SER   598     -29.863  16.841 -18.694  1.00 10.00      A   
ATOM    471  HN  SER   598     -30.487  17.012 -17.961  1.00 10.00      A   
ATOM    472  CA  SER   598     -30.180  17.348 -20.018  1.00 10.00      A   
ATOM    473  CB  SER   598     -31.681  17.617 -20.107  1.00 10.00      A   
ATOM    474  OG  SER   598     -32.387  16.830 -19.159  1.00 10.00      A   
ATOM    475  HG  SER   598     -33.253  16.596 -19.515  1.00 10.00      A   
ATOM    476  C   SER   598     -29.392  18.627 -20.306  1.00 10.00      A   
ATOM    477  O   SER   598     -29.366  19.116 -21.439  1.00 10.00      A   
ATOM    478  N   GLN   599     -28.751  19.165 -19.272  1.00 10.00      A   
ATOM    479  HN  GLN   599     -28.804  18.725 -18.397  1.00 10.00      A   
ATOM    480  CA  GLN   599     -27.962  20.383 -19.405  1.00 10.00      A   
ATOM    481  CB  GLN   599     -27.772  21.042 -18.036  1.00 10.00      A   
ATOM    482  CG  GLN   599     -29.060  21.469 -17.357  1.00 10.00      A   
ATOM    483  CD  GLN   599     -28.804  22.238 -16.078  1.00 10.00      A   
ATOM    484  OE1 GLN   599     -28.745  23.468 -16.077  1.00 10.00      A   
ATOM    485  NE2 GLN   599     -28.630  21.518 -14.984  1.00 10.00      A   
ATOM    486 HE21 GLN   599     -28.676  20.542 -15.063  1.00 10.00      A   
ATOM    487 HE22 GLN   599     -28.459  21.988 -14.137  1.00 10.00      A   
ATOM    488  C   GLN   599     -26.599  20.075 -20.019  1.00 10.00      A   
ATOM    489  O   GLN   599     -26.179  18.917 -20.049  1.00 10.00      A   
ATOM    490  N   PRO   600     -25.902  21.101 -20.544  1.00 10.00      A   
ATOM    491  CA  PRO   600     -24.572  20.934 -21.147  1.00 10.00      A   
ATOM    492  CB  PRO   600     -24.096  22.372 -21.341  1.00 10.00      A   
ATOM    493  CG  PRO   600     -25.349  23.154 -21.511  1.00 10.00      A   
ATOM    494  CD  PRO   600     -26.367  22.501 -20.620  1.00 10.00      A   
ATOM    495  C   PRO   600     -23.613  20.184 -20.221  1.00 10.00      A   
ATOM    496  O   PRO   600     -23.572  20.438 -19.014  1.00 10.00      A   
ATOM    497  N   HIS   601     -22.836  19.275 -20.803  1.00 10.00      A   
ATOM    498  HN  HIS   601     -22.909  19.146 -21.774  1.00 10.00      A   
ATOM    499  CA  HIS   601     -21.882  18.462 -20.047  1.00 10.00      A   
ATOM    500  CB  HIS   601     -21.177  17.423 -20.938  1.00 10.00      A   
ATOM    501  CG  HIS   601     -20.421  17.993 -22.099  1.00 10.00      A   
ATOM    502  ND1 HIS   601     -20.872  17.926 -23.402  1.00 10.00      A   
ATOM    503  HD1 HIS   601     -21.709  17.501 -23.703  1.00 10.00      A   
ATOM    504  CD2 HIS   601     -19.237  18.648 -22.148  1.00 10.00      A   
ATOM    505  CE1 HIS   601     -19.999  18.517 -24.198  1.00 10.00      A   
ATOM    506  NE2 HIS   601     -19.002  18.964 -23.460  1.00 10.00      A   
ATOM    507  HE2 HIS   601     -18.227  19.469 -23.796  1.00 10.00      A   
ATOM    508  C   HIS   601     -20.877  19.301 -19.256  1.00 10.00      A   
ATOM    509  O   HIS   601     -20.384  18.870 -18.215  1.00 10.00      A   
ATOM    510  N   GLU   602     -20.589  20.504 -19.742  1.00 10.00      A   
ATOM    511  HN  GLU   602     -21.013  20.800 -20.575  1.00 10.00      A   
ATOM    512  CA  GLU   602     -19.651  21.395 -19.065  1.00 10.00      A   
ATOM    513  CB  GLU   602     -19.220  22.545 -19.981  1.00 10.00      A   
ATOM    514  CG  GLU   602     -18.000  22.237 -20.840  1.00 10.00      A   
ATOM    515  CD  GLU   602     -18.321  22.142 -22.318  1.00 10.00      A   
ATOM    516  OE1 GLU   602     -19.274  22.810 -22.767  1.00 10.00      A   
ATOM    517  OE2 GLU   602     -17.617  21.404 -23.041  1.00 10.00      A   
ATOM    518  C   GLU   602     -20.247  21.944 -17.771  1.00 10.00      A   
ATOM    519  O   GLU   602     -19.542  22.534 -16.951  1.00 10.00      A   
ATOM    520  N   GLN   603     -21.552  21.760 -17.603  1.00 10.00      A   
ATOM    521  HN  GLN   603     -22.065  21.295 -18.302  1.00 10.00      A   
ATOM    522  CA  GLN   603     -22.243  22.220 -16.409  1.00 10.00      A   
ATOM    523  CB  GLN   603     -23.505  23.005 -16.776  1.00 10.00      A   
ATOM    524  CG  GLN   603     -23.276  24.131 -17.771  1.00 10.00      A   
ATOM    525  CD  GLN   603     -24.466  25.065 -17.877  1.00 10.00      A   
ATOM    526  OE1 GLN   603     -25.156  25.327 -16.892  1.00 10.00      A   
ATOM    527  NE2 GLN   603     -24.717  25.575 -19.073  1.00 10.00      A   
ATOM    528 HE21 GLN   603     -24.125  25.330 -19.817  1.00 10.00      A   
ATOM    529 HE22 GLN   603     -25.491  26.174 -19.172  1.00 10.00      A   
ATOM    530  C   GLN   603     -22.608  21.036 -15.521  1.00 10.00      A   
ATOM    531  O   GLN   603     -22.424  21.080 -14.306  1.00 10.00      A   
ATOM    532  N   THR   604     -23.103  19.969 -16.140  1.00 10.00      A   
ATOM    533  HN  THR   604     -23.203  19.982 -17.119  1.00 10.00      A   
ATOM    534  CA  THR   604     -23.498  18.774 -15.411  1.00 10.00      A   
ATOM    535  CB  THR   604     -24.115  17.730 -16.357  1.00 10.00      A   
ATOM    536  OG1 THR   604     -23.334  17.658 -17.555  1.00 10.00      A   
ATOM    537  HG1 THR   604     -23.333  16.751 -17.884  1.00 10.00      A   
ATOM    538  CG2 THR   604     -25.538  18.115 -16.717  1.00 10.00      A   
ATOM    539  C   THR   604     -22.311  18.151 -14.686  1.00 10.00      A   
ATOM    540  O   THR   604     -22.363  17.917 -13.476  1.00 10.00      A   
ATOM    541  N   GLN   605     -21.233  17.908 -15.427  1.00 10.00      A   
ATOM    542  HN  GLN   605     -21.247  18.139 -16.383  1.00 10.00      A   
ATOM    543  CA  GLN   605     -20.033  17.309 -14.861  1.00 10.00      A   
ATOM    544  CB  GLN   605     -19.033  16.942 -15.960  1.00 10.00      A   
ATOM    545  CG  GLN   605     -19.588  15.945 -16.969  1.00 10.00      A   
ATOM    546  CD  GLN   605     -18.600  15.587 -18.061  1.00 10.00      A   
ATOM    547  OE1 GLN   605     -17.735  16.385 -18.425  1.00 10.00      A   
ATOM    548  NE2 GLN   605     -18.728  14.385 -18.602  1.00 10.00      A   
ATOM    549 HE21 GLN   605     -19.448  13.803 -18.271  1.00 10.00      A   
ATOM    550 HE22 GLN   605     -18.108  14.127 -19.309  1.00 10.00      A   
ATOM    551  C   GLN   605     -19.410  18.227 -13.816  1.00 10.00      A   
ATOM    552  O   GLN   605     -18.812  17.758 -12.847  1.00 10.00      A   
ATOM    553  N   LYS   606     -19.575  19.534 -14.007  1.00 10.00      A   
ATOM    554  HN  LYS   606     -20.063  19.843 -14.798  1.00 10.00      A   
ATOM    555  CA  LYS   606     -19.050  20.514 -13.069  1.00 10.00      A   
ATOM    556  CB  LYS   606     -19.314  21.938 -13.575  1.00 10.00      A   
ATOM    557  CG  LYS   606     -18.706  23.042 -12.719  1.00 10.00      A   
ATOM    558  CD  LYS   606     -19.755  23.717 -11.846  1.00 10.00      A   
ATOM    559  CE  LYS   606     -19.162  24.867 -11.046  1.00 10.00      A   
ATOM    560  NZ  LYS   606     -20.180  25.532 -10.190  1.00 10.00      A   
ATOM    561  HZ1 LYS   606     -20.480  24.896  -9.425  1.00 10.00      A   
ATOM    562  HZ2 LYS   606     -21.016  25.789 -10.755  1.00 10.00      A   
ATOM    563  HZ3 LYS   606     -19.784  26.395  -9.770  1.00 10.00      A   
ATOM    564  C   LYS   606     -19.701  20.305 -11.709  1.00 10.00      A   
ATOM    565  O   LYS   606     -19.017  20.193 -10.692  1.00 10.00      A   
ATOM    566  N   VAL   607     -21.028  20.219 -11.708  1.00 10.00      A   
ATOM    567  HN  VAL   607     -21.513  20.308 -12.560  1.00 10.00      A   
ATOM    568  CA  VAL   607     -21.787  20.008 -10.481  1.00 10.00      A   
ATOM    569  CB  VAL   607     -23.309  20.135 -10.724  1.00 10.00      A   
ATOM    570  CG1 VAL   607     -24.091  19.942  -9.433  1.00 10.00      A   
ATOM    571  CG2 VAL   607     -23.640  21.480 -11.349  1.00 10.00      A   
ATOM    572  C   VAL   607     -21.475  18.636  -9.889  1.00 10.00      A   
ATOM    573  O   VAL   607     -21.323  18.495  -8.680  1.00 10.00      A   
ATOM    574  N   LEU   608     -21.358  17.636 -10.756  1.00 10.00      A   
ATOM    575  HN  LEU   608     -21.485  17.821 -11.713  1.00 10.00      A   
ATOM    576  CA  LEU   608     -21.056  16.271 -10.327  1.00 10.00      A   
ATOM    577  CB  LEU   608     -21.029  15.315 -11.525  1.00 10.00      A   
ATOM    578  CG  LEU   608     -22.373  15.058 -12.215  1.00 10.00      A   
ATOM    579  CD1 LEU   608     -22.184  14.210 -13.461  1.00 10.00      A   
ATOM    580  CD2 LEU   608     -23.360  14.401 -11.261  1.00 10.00      A   
ATOM    581  C   LEU   608     -19.731  16.202  -9.568  1.00 10.00      A   
ATOM    582  O   LEU   608     -19.637  15.546  -8.528  1.00 10.00      A   
ATOM    583  N   ALA   609     -18.713  16.879 -10.089  1.00 10.00      A   
ATOM    584  HN  ALA   609     -18.846  17.381 -10.921  1.00 10.00      A   
ATOM    585  CA  ALA   609     -17.401  16.891  -9.454  1.00 10.00      A   
ATOM    586  CB  ALA   609     -16.321  17.293 -10.445  1.00 10.00      A   
ATOM    587  C   ALA   609     -17.394  17.810  -8.239  1.00 10.00      A   
ATOM    588  O   ALA   609     -16.754  17.515  -7.229  1.00 10.00      A   
ATOM    589  N   ASP   610     -18.124  18.916  -8.339  1.00 10.00      A   
ATOM    590  HN  ASP   610     -18.609  19.092  -9.176  1.00 10.00      A   
ATOM    591  CA  ASP   610     -18.221  19.879  -7.245  1.00 10.00      A   
ATOM    592  CB  ASP   610     -19.006  21.110  -7.705  1.00 10.00      A   
ATOM    593  CG  ASP   610     -18.909  22.290  -6.755  1.00 10.00      A   
ATOM    594  OD1 ASP   610     -17.843  22.482  -6.130  1.00 10.00      A   
ATOM    595  OD2 ASP   610     -19.899  23.052  -6.653  1.00 10.00      A   
ATOM    596  C   ASP   610     -18.902  19.224  -6.047  1.00 10.00      A   
ATOM    597  O   ASP   610     -18.512  19.436  -4.900  1.00 10.00      A   
ATOM    598  N   MET   611     -19.915  18.409  -6.333  1.00 10.00      A   
ATOM    599  HN  MET   611     -20.190  18.305  -7.271  1.00 10.00      A   
ATOM    600  CA  MET   611     -20.646  17.684  -5.299  1.00 10.00      A   
ATOM    601  CB  MET   611     -21.861  16.977  -5.909  1.00 10.00      A   
ATOM    602  CG  MET   611     -22.708  16.200  -4.913  1.00 10.00      A   
ATOM    603  SD  MET   611     -24.112  15.374  -5.690  1.00 10.00      A   
ATOM    604  CE  MET   611     -23.275  14.286  -6.842  1.00 10.00      A   
ATOM    605  C   MET   611     -19.727  16.663  -4.638  1.00 10.00      A   
ATOM    606  O   MET   611     -19.793  16.439  -3.430  1.00 10.00      A   
ATOM    607  N   ALA   612     -18.859  16.060  -5.445  1.00 10.00      A   
ATOM    608  HN  ALA   612     -18.857  16.290  -6.400  1.00 10.00      A   
ATOM    609  CA  ALA   612     -17.907  15.076  -4.951  1.00 10.00      A   
ATOM    610  CB  ALA   612     -17.152  14.445  -6.111  1.00 10.00      A   
ATOM    611  C   ALA   612     -16.936  15.741  -3.986  1.00 10.00      A   
ATOM    612  O   ALA   612     -16.658  15.222  -2.904  1.00 10.00      A   
ATOM    613  N   ALA   613     -16.437  16.903  -4.387  1.00 10.00      A   
ATOM    614  HN  ALA   613     -16.695  17.257  -5.270  1.00 10.00      A   
ATOM    615  CA  ALA   613     -15.511  17.662  -3.562  1.00 10.00      A   
ATOM    616  CB  ALA   613     -14.963  18.853  -4.335  1.00 10.00      A   
ATOM    617  C   ALA   613     -16.199  18.119  -2.280  1.00 10.00      A   
ATOM    618  O   ALA   613     -15.597  18.100  -1.207  1.00 10.00      A   
ATOM    619  N   ALA   614     -17.467  18.513  -2.404  1.00 10.00      A   
ATOM    620  HN  ALA   614     -17.881  18.503  -3.295  1.00 10.00      A   
ATOM    621  CA  ALA   614     -18.256  18.972  -1.268  1.00 10.00      A   
ATOM    622  CB  ALA   614     -19.644  19.402  -1.718  1.00 10.00      A   
ATOM    623  C   ALA   614     -18.351  17.907  -0.185  1.00 10.00      A   
ATOM    624  O   ALA   614     -18.127  18.195   0.990  1.00 10.00      A   
ATOM    625  N   GLU   615     -18.672  16.680  -0.583  1.00 10.00      A   
ATOM    626  HN  GLU   615     -18.837  16.512  -1.537  1.00 10.00      A   
ATOM    627  CA  GLU   615     -18.789  15.578   0.367  1.00 10.00      A   
ATOM    628  CB  GLU   615     -19.272  14.295  -0.320  1.00 10.00      A   
ATOM    629  CG  GLU   615     -20.684  14.377  -0.875  1.00 10.00      A   
ATOM    630  CD  GLU   615     -21.342  13.019  -1.011  1.00 10.00      A   
ATOM    631  OE1 GLU   615     -21.740  12.654  -2.136  1.00 10.00      A   
ATOM    632  OE2 GLU   615     -21.485  12.318   0.014  1.00 10.00      A   
ATOM    633  C   GLU   615     -17.462  15.327   1.073  1.00 10.00      A   
ATOM    634  O   GLU   615     -17.408  15.239   2.299  1.00 10.00      A   
ATOM    635  N   GLN   616     -16.392  15.236   0.288  1.00 10.00      A   
ATOM    636  HN  GLN   616     -16.506  15.326  -0.684  1.00 10.00      A   
ATOM    637  CA  GLN   616     -15.058  14.995   0.833  1.00 10.00      A   
ATOM    638  CB  GLN   616     -14.025  14.869  -0.287  1.00 10.00      A   
ATOM    639  CG  GLN   616     -12.690  14.309   0.175  1.00 10.00      A   
ATOM    640  CD  GLN   616     -11.667  14.225  -0.940  1.00 10.00      A   
ATOM    641  OE1 GLN   616     -11.663  15.043  -1.860  1.00 10.00      A   
ATOM    642  NE2 GLN   616     -10.794  13.234  -0.860  1.00 10.00      A   
ATOM    643 HE21 GLN   616     -10.857  12.625  -0.095  1.00 10.00      A   
ATOM    644 HE22 GLN   616     -10.123  13.140  -1.575  1.00 10.00      A   
ATOM    645  C   GLN   616     -14.648  16.095   1.805  1.00 10.00      A   
ATOM    646  O   GLN   616     -14.123  15.818   2.886  1.00 10.00      A   
ATOM    647  N   GLU   617     -14.898  17.342   1.423  1.00 10.00      A   
ATOM    648  HN  GLU   617     -15.326  17.503   0.552  1.00 10.00      A   
ATOM    649  CA  GLU   617     -14.552  18.475   2.266  1.00 10.00      A   
ATOM    650  CB  GLU   617     -14.757  19.800   1.532  1.00 10.00      A   
ATOM    651  CG  GLU   617     -13.710  20.085   0.470  1.00 10.00      A   
ATOM    652  CD  GLU   617     -13.648  21.547   0.090  1.00 10.00      A   
ATOM    653  OE1 GLU   617     -14.410  21.967  -0.806  1.00 10.00      A   
ATOM    654  OE2 GLU   617     -12.834  22.285   0.687  1.00 10.00      A   
ATOM    655  C   GLU   617     -15.344  18.461   3.563  1.00 10.00      A   
ATOM    656  O   GLU   617     -14.781  18.655   4.636  1.00 10.00      A   
ATOM    657  N   LEU   618     -16.646  18.224   3.453  1.00 10.00      A   
ATOM    658  HN  LEU   618     -17.030  18.071   2.559  1.00 10.00      A   
ATOM    659  CA  LEU   618     -17.525  18.187   4.616  1.00 10.00      A   
ATOM    660  CB  LEU   618     -18.987  18.046   4.177  1.00 10.00      A   
ATOM    661  CG  LEU   618     -20.031  17.905   5.294  1.00 10.00      A   
ATOM    662  CD1 LEU   618     -20.091  19.161   6.150  1.00 10.00      A   
ATOM    663  CD2 LEU   618     -21.398  17.579   4.714  1.00 10.00      A   
ATOM    664  C   LEU   618     -17.146  17.058   5.566  1.00 10.00      A   
ATOM    665  O   LEU   618     -16.941  17.284   6.760  1.00 10.00      A   
ATOM    666  N   GLU   619     -17.037  15.852   5.027  1.00 10.00      A   
ATOM    667  HN  GLU   619     -17.202  15.740   4.063  1.00 10.00      A   
ATOM    668  CA  GLU   619     -16.695  14.684   5.823  1.00 10.00      A   
ATOM    669  CB  GLU   619     -16.676  13.424   4.959  1.00 10.00      A   
ATOM    670  CG  GLU   619     -17.896  12.532   5.133  1.00 10.00      A   
ATOM    671  CD  GLU   619     -19.181  13.161   4.632  1.00 10.00      A   
ATOM    672  OE1 GLU   619     -19.575  12.874   3.480  1.00 10.00      A   
ATOM    673  OE2 GLU   619     -19.806  13.931   5.389  1.00 10.00      A   
ATOM    674  C   GLU   619     -15.366  14.853   6.557  1.00 10.00      A   
ATOM    675  O   GLU   619     -15.287  14.644   7.771  1.00 10.00      A   
ATOM    676  N   GLN   620     -14.327  15.240   5.828  1.00 10.00      A   
ATOM    677  HN  GLN   620     -14.446  15.402   4.866  1.00 10.00      A   
ATOM    678  CA  GLN   620     -13.011  15.424   6.427  1.00 10.00      A   
ATOM    679  CB  GLN   620     -11.922  15.566   5.361  1.00 10.00      A   
ATOM    680  CG  GLN   620     -11.611  14.269   4.630  1.00 10.00      A   
ATOM    681  CD  GLN   620     -10.412  14.380   3.708  1.00 10.00      A   
ATOM    682  OE1 GLN   620      -9.500  15.175   3.945  1.00 10.00      A   
ATOM    683  NE2 GLN   620     -10.398  13.582   2.653  1.00 10.00      A   
ATOM    684 HE21 GLN   620     -11.154  12.969   2.523  1.00 10.00      A   
ATOM    685 HE22 GLN   620      -9.629  13.628   2.048  1.00 10.00      A   
ATOM    686  C   GLN   620     -12.986  16.593   7.410  1.00 10.00      A   
ATOM    687  O   GLN   620     -12.243  16.568   8.393  1.00 10.00      A   
ATOM    688  N   ALA   621     -13.806  17.609   7.154  1.00 10.00      A   
ATOM    689  HN  ALA   621     -14.377  17.577   6.354  1.00 10.00      A   
ATOM    690  CA  ALA   621     -13.874  18.771   8.035  1.00 10.00      A   
ATOM    691  CB  ALA   621     -14.650  19.907   7.387  1.00 10.00      A   
ATOM    692  C   ALA   621     -14.492  18.388   9.374  1.00 10.00      A   
ATOM    693  O   ALA   621     -13.997  18.782  10.430  1.00 10.00      A   
ATOM    694  N   PHE   622     -15.569  17.607   9.325  1.00 10.00      A   
ATOM    695  HN  PHE   622     -15.928  17.334   8.448  1.00 10.00      A   
ATOM    696  CA  PHE   622     -16.243  17.160  10.539  1.00 10.00      A   
ATOM    697  CB  PHE   622     -17.509  16.369  10.198  1.00 10.00      A   
ATOM    698  CG  PHE   622     -18.353  16.027  11.394  1.00 10.00      A   
ATOM    699  CD1 PHE   622     -19.036  17.015  12.083  1.00 10.00      A   
ATOM    700  CD2 PHE   622     -18.462  14.716  11.830  1.00 10.00      A   
ATOM    701  CE1 PHE   622     -19.811  16.705  13.184  1.00 10.00      A   
ATOM    702  CE2 PHE   622     -19.236  14.398  12.931  1.00 10.00      A   
ATOM    703  CZ  PHE   622     -19.911  15.394  13.609  1.00 10.00      A   
ATOM    704  C   PHE   622     -15.296  16.315  11.386  1.00 10.00      A   
ATOM    705  O   PHE   622     -15.277  16.420  12.615  1.00 10.00      A   
ATOM    706  N   GLU   623     -14.501  15.489  10.715  1.00 10.00      A   
ATOM    707  HN  GLU   623     -14.578  15.446   9.735  1.00 10.00      A   
ATOM    708  CA  GLU   623     -13.529  14.640  11.388  1.00 10.00      A   
ATOM    709  CB  GLU   623     -12.867  13.697  10.375  1.00 10.00      A   
ATOM    710  CG  GLU   623     -12.073  12.556  10.993  1.00 10.00      A   
ATOM    711  CD  GLU   623     -10.628  12.922  11.264  1.00 10.00      A   
ATOM    712  OE1 GLU   623      -9.953  13.407  10.332  1.00 10.00      A   
ATOM    713  OE2 GLU   623     -10.160  12.721  12.408  1.00 10.00      A   
ATOM    714  C   GLU   623     -12.481  15.507  12.079  1.00 10.00      A   
ATOM    715  O   GLU   623     -12.087  15.242  13.217  1.00 10.00      A   
ATOM    716  N   ARG   624     -12.048  16.555  11.386  1.00 10.00      A   
ATOM    717  HN  ARG   624     -12.401  16.713  10.483  1.00 10.00      A   
ATOM    718  CA  ARG   624     -11.059  17.473  11.930  1.00 10.00      A   
ATOM    719  CB  ARG   624     -10.609  18.473  10.863  1.00 10.00      A   
ATOM    720  CG  ARG   624      -9.260  19.112  11.145  1.00 10.00      A   
ATOM    721  CD  ARG   624      -8.457  19.294   9.864  1.00 10.00      A   
ATOM    722  NE  ARG   624      -9.002  20.347   9.004  1.00 10.00      A   
ATOM    723  HE  ARG   624      -8.988  21.265   9.360  1.00 10.00      A   
ATOM    724  CZ  ARG   624      -9.484  20.141   7.775  1.00 10.00      A   
ATOM    725  NH1 ARG   624      -9.492  18.920   7.251  1.00 10.00      A   
ATOM    726 HH11 ARG   624      -9.867  18.761   6.288  1.00 10.00      A   
ATOM    727 HH12 ARG   624      -9.119  18.115   7.801  1.00 10.00      A   
ATOM    728  NH2 ARG   624      -9.950  21.161   7.062  1.00 10.00      A   
ATOM    729 HH21 ARG   624     -10.332  21.001   6.100  1.00 10.00      A   
ATOM    730 HH22 ARG   624      -9.936  22.125   7.455  1.00 10.00      A   
ATOM    731  C   ARG   624     -11.633  18.200  13.139  1.00 10.00      A   
ATOM    732  O   ARG   624     -10.925  18.467  14.108  1.00 10.00      A   
ATOM    733  N   TRP   625     -12.928  18.506  13.076  1.00 10.00      A   
ATOM    734  HN  TRP   625     -13.431  18.281  12.261  1.00 10.00      A   
ATOM    735  CA  TRP   625     -13.617  19.174  14.175  1.00 10.00      A   
ATOM    736  CB  TRP   625     -15.070  19.484  13.786  1.00 10.00      A   
ATOM    737  CG  TRP   625     -15.829  20.281  14.808  1.00 10.00      A   
ATOM    738  CD1 TRP   625     -15.826  21.639  14.963  1.00 10.00      A   
ATOM    739  CD2 TRP   625     -16.714  19.768  15.813  1.00 10.00      A   
ATOM    740  NE1 TRP   625     -16.652  22.000  16.001  1.00 10.00      A   
ATOM    741  HE1 TRP   625     -16.819  22.920  16.307  1.00 10.00      A   
ATOM    742  CE2 TRP   625     -17.206  20.869  16.540  1.00 10.00      A   
ATOM    743  CE3 TRP   625     -17.134  18.483  16.169  1.00 10.00      A   
ATOM    744  CZ2 TRP   625     -18.100  20.724  17.599  1.00 10.00      A   
ATOM    745  CZ3 TRP   625     -18.019  18.341  17.219  1.00 10.00      A   
ATOM    746  CH2 TRP   625     -18.493  19.455  17.923  1.00 10.00      A   
ATOM    747  C   TRP   625     -13.573  18.284  15.415  1.00 10.00      A   
ATOM    748  O   TRP   625     -13.285  18.749  16.521  1.00 10.00      A   
ATOM    749  N   GLU   626     -13.838  16.993  15.214  1.00 10.00      A   
ATOM    750  HN  GLU   626     -14.057  16.688  14.305  1.00 10.00      A   
ATOM    751  CA  GLU   626     -13.813  16.021  16.301  1.00 10.00      A   
ATOM    752  CB  GLU   626     -14.287  14.647  15.815  1.00 10.00      A   
ATOM    753  CG  GLU   626     -15.759  14.574  15.446  1.00 10.00      A   
ATOM    754  CD  GLU   626     -16.292  13.155  15.489  1.00 10.00      A   
ATOM    755  OE1 GLU   626     -16.244  12.462  14.454  1.00 10.00      A   
ATOM    756  OE2 GLU   626     -16.756  12.725  16.569  1.00 10.00      A   
ATOM    757  C   GLU   626     -12.401  15.899  16.863  1.00 10.00      A   
ATOM    758  O   GLU   626     -12.205  15.763  18.073  1.00 10.00      A   
ATOM    759  N   TYR   627     -11.421  15.940  15.969  1.00 10.00      A   
ATOM    760  HN  TYR   627     -11.649  16.029  15.016  1.00 10.00      A   
ATOM    761  CA  TYR   627     -10.022  15.847  16.360  1.00 10.00      A   
ATOM    762  CB  TYR   627      -9.121  15.728  15.126  1.00 10.00      A   
ATOM    763  CG  TYR   627      -7.655  15.520  15.448  1.00 10.00      A   
ATOM    764  CD1 TYR   627      -7.247  14.479  16.271  1.00 10.00      A   
ATOM    765  CD2 TYR   627      -6.681  16.365  14.930  1.00 10.00      A   
ATOM    766  CE1 TYR   627      -5.912  14.284  16.567  1.00 10.00      A   
ATOM    767  CE2 TYR   627      -5.343  16.177  15.220  1.00 10.00      A   
ATOM    768  CZ  TYR   627      -4.966  15.135  16.040  1.00 10.00      A   
ATOM    769  OH  TYR   627      -3.635  14.939  16.329  1.00 10.00      A   
ATOM    770  HH  TYR   627      -3.445  13.993  16.325  1.00 10.00      A   
ATOM    771  C   TYR   627      -9.621  17.055  17.201  1.00 10.00      A   
ATOM    772  O   TYR   627      -8.988  16.912  18.246  1.00 10.00      A   
ATOM    773  N   LEU   628     -10.004  18.244  16.743  1.00 10.00      A   
ATOM    774  HN  LEU   628     -10.498  18.294  15.892  1.00 10.00      A   
ATOM    775  CA  LEU   628      -9.695  19.477  17.459  1.00 10.00      A   
ATOM    776  CB  LEU   628     -10.087  20.704  16.632  1.00 10.00      A   
ATOM    777  CG  LEU   628      -9.253  20.960  15.373  1.00 10.00      A   
ATOM    778  CD1 LEU   628      -9.697  22.243  14.685  1.00 10.00      A   
ATOM    779  CD2 LEU   628      -7.767  21.009  15.708  1.00 10.00      A   
ATOM    780  C   LEU   628     -10.384  19.501  18.820  1.00 10.00      A   
ATOM    781  O   LEU   628      -9.834  20.013  19.793  1.00 10.00      A   
ATOM    782  N   GLU   629     -11.586  18.934  18.876  1.00 10.00      A   
ATOM    783  HN  GLU   629     -11.975  18.562  18.055  1.00 10.00      A   
ATOM    784  CA  GLU   629     -12.347  18.863  20.115  1.00 10.00      A   
ATOM    785  CB  GLU   629     -13.732  18.256  19.854  1.00 10.00      A   
ATOM    786  CG  GLU   629     -14.757  18.534  20.945  1.00 10.00      A   
ATOM    787  CD  GLU   629     -15.088  17.307  21.773  1.00 10.00      A   
ATOM    788  OE1 GLU   629     -15.387  16.245  21.182  1.00 10.00      A   
ATOM    789  OE2 GLU   629     -15.071  17.400  23.022  1.00 10.00      A   
ATOM    790  C   GLU   629     -11.583  18.028  21.138  1.00 10.00      A   
ATOM    791  O   GLU   629     -11.353  18.461  22.265  1.00 10.00      A   
ATOM    792  N   ALA   630     -11.169  16.832  20.722  1.00 10.00      A   
ATOM    793  HN  ALA   630     -11.386  16.543  19.809  1.00 10.00      A   
ATOM    794  CA  ALA   630     -10.416  15.932  21.591  1.00 10.00      A   
ATOM    795  CB  ALA   630     -10.206  14.588  20.912  1.00 10.00      A   
ATOM    796  C   ALA   630      -9.075  16.549  21.972  1.00 10.00      A   
ATOM    797  O   ALA   630      -8.587  16.366  23.088  1.00 10.00      A   
ATOM    798  N   LEU   631      -8.488  17.277  21.029  1.00 10.00      A   
ATOM    799  HN  LEU   631      -8.932  17.365  20.156  1.00 10.00      A   
ATOM    800  CA  LEU   631      -7.207  17.942  21.236  1.00 10.00      A   
ATOM    801  CB  LEU   631      -6.766  18.625  19.938  1.00 10.00      A   
ATOM    802  CG  LEU   631      -5.262  18.829  19.746  1.00 10.00      A   
ATOM    803  CD1 LEU   631      -4.635  17.600  19.109  1.00 10.00      A   
ATOM    804  CD2 LEU   631      -4.992  20.068  18.908  1.00 10.00      A   
ATOM    805  C   LEU   631      -7.330  18.983  22.343  1.00 10.00      A   
ATOM    806  O   LEU   631      -6.430  19.146  23.164  1.00 10.00      A   
ATOM    807  N   LYS   632      -8.466  19.670  22.361  1.00 10.00      A   
ATOM    808  HN  LYS   632      -9.144  19.482  21.675  1.00 10.00      A   
ATOM    809  CA  LYS   632      -8.742  20.700  23.357  1.00 10.00      A   
ATOM    810  CB  LYS   632      -9.915  21.567  22.892  1.00 10.00      A   
ATOM    811  CG  LYS   632     -10.121  22.839  23.696  1.00 10.00      A   
ATOM    812  CD  LYS   632     -11.158  23.735  23.039  1.00 10.00      A   
ATOM    813  CE  LYS   632     -11.468  24.945  23.901  1.00 10.00      A   
ATOM    814  NZ  LYS   632     -12.469  25.839  23.264  1.00 10.00      A   
ATOM    815  HZ1 LYS   632     -12.754  26.589  23.927  1.00 10.00      A   
ATOM    816  HZ2 LYS   632     -13.312  25.298  22.992  1.00 10.00      A   
ATOM    817  HZ3 LYS   632     -12.067  26.281  22.413  1.00 10.00      A   
ATOM    818  C   LYS   632      -9.053  20.075  24.715  1.00 10.00      A   
ATOM    819  O   LYS   632      -8.961  20.732  25.752  1.00 10.00      A   
ATOM    820  N   ASN   633      -9.419  18.803  24.705  1.00 10.00      A   
ATOM    821  HN  ASN   633      -9.481  18.331  23.847  1.00 10.00      A   
ATOM    822  CA  ASN   633      -9.740  18.094  25.935  1.00 10.00      A   
ATOM    823  CB  ASN   633     -10.711  16.942  25.664  1.00 10.00      A   
ATOM    824  CG  ASN   633     -12.080  17.425  25.231  1.00 10.00      A   
ATOM    825  OD1 ASN   633     -12.536  18.493  25.645  1.00 10.00      A   
ATOM    826  ND2 ASN   633     -12.744  16.647  24.391  1.00 10.00      A   
ATOM    827 HD21 ASN   633     -12.322  15.811  24.102  1.00 10.00      A   
ATOM    828 HD22 ASN   633     -13.631  16.944  24.077  1.00 10.00      A   
ATOM    829  C   ASN   633      -8.476  17.574  26.608  1.00 10.00      A   
ATOM    830  O   ASN   633      -8.427  17.426  27.833  1.00 10.00      A   
ATOM    831  N   GLY   634      -7.452  17.315  25.805  1.00 10.00      A   
ATOM    832  HN  GLY   634      -7.546  17.465  24.839  1.00 10.00      A   
ATOM    833  CA  GLY   634      -6.200  16.819  26.335  1.00 10.00      A   
ATOM    834  C   GLY   634      -5.116  16.769  25.280  1.00 10.00      A   
ATOM    835  O   GLY   634      -4.986  15.774  24.565  1.00 10.00      A   
ATOM    836  N   GLY   635      -4.340  17.840  25.188  1.00 10.00      A   
ATOM    837  HN  GLY   635      -4.486  18.591  25.800  1.00 10.00      A   
ATOM    838  CA  GLY   635      -3.268  17.909  24.212  1.00 10.00      A   
ATOM    839  C   GLY   635      -1.904  17.830  24.865  1.00 10.00      A   
ATOM    840  O   GLY   635      -1.794  17.174  25.925  1.00 10.00      A   
ATOM    841  OXT GLY   635      -0.937  18.415  24.332  1.00 10.00      A   
ATOM    842  CB  ASP    24      23.094   8.790   3.869  1.00 10.00      B   
ATOM    843  CG  ASP    24      22.540   9.060   5.249  1.00 10.00      B   
ATOM    844  OD1 ASP    24      22.811  10.150   5.795  1.00 10.00      B   
ATOM    845  OD2 ASP    24      21.818   8.193   5.789  1.00 10.00      B   
ATOM    846  C   ASP    24      25.098   8.146   2.525  1.00 10.00      B   
ATOM    847  O   ASP    24      25.957   8.730   1.860  1.00 10.00      B   
ATOM    848  N   ASP    24      25.202  10.071   4.057  1.00 10.00      B   
ATOM    849  HT1 ASP    24      25.030  10.390   5.032  1.00 10.00      B   
ATOM    850  HT2 ASP    24      24.763  10.755   3.399  1.00 10.00      B   
ATOM    851  HT3 ASP    24      26.227  10.050   3.886  1.00 10.00      B   
ATOM    852  CA  ASP    24      24.623   8.724   3.850  1.00 10.00      B   
ATOM    853  N   LEU    25      24.524   7.010   2.134  1.00 10.00      B   
ATOM    854  HN  LEU    25      23.831   6.608   2.697  1.00 10.00      B   
ATOM    855  CA  LEU    25      24.890   6.348   0.887  1.00 10.00      B   
ATOM    856  CB  LEU    25      24.196   4.985   0.775  1.00 10.00      B   
ATOM    857  CG  LEU    25      24.661   4.080  -0.368  1.00 10.00      B   
ATOM    858  CD1 LEU    25      26.137   3.744  -0.221  1.00 10.00      B   
ATOM    859  CD2 LEU    25      23.825   2.811  -0.422  1.00 10.00      B   
ATOM    860  C   LEU    25      24.546   7.223  -0.316  1.00 10.00      B   
ATOM    861  O   LEU    25      25.358   7.376  -1.230  1.00 10.00      B   
ATOM    862  N   GLU    26      23.349   7.811  -0.295  1.00 10.00      B   
ATOM    863  HN  GLU    26      22.746   7.639   0.463  1.00 10.00      B   
ATOM    864  CA  GLU    26      22.899   8.685  -1.377  1.00 10.00      B   
ATOM    865  CB  GLU    26      21.513   9.259  -1.069  1.00 10.00      B   
ATOM    866  CG  GLU    26      20.380   8.250  -1.155  1.00 10.00      B   
ATOM    867  CD  GLU    26      20.161   7.732  -2.562  1.00 10.00      B   
ATOM    868  OE1 GLU    26      19.583   8.469  -3.393  1.00 10.00      B   
ATOM    869  OE2 GLU    26      20.563   6.580  -2.841  1.00 10.00      B   
ATOM    870  C   GLU    26      23.892   9.822  -1.597  1.00 10.00      B   
ATOM    871  O   GLU    26      24.232  10.154  -2.733  1.00 10.00      B   
ATOM    872  N   ASP    27      24.366  10.397  -0.495  1.00 10.00      B   
ATOM    873  HN  ASP    27      24.058  10.075   0.377  1.00 10.00      B   
ATOM    874  CA  ASP    27      25.327  11.496  -0.547  1.00 10.00      B   
ATOM    875  CB  ASP    27      25.638  12.015   0.857  1.00 10.00      B   
ATOM    876  CG  ASP    27      24.410  12.498   1.590  1.00 10.00      B   
ATOM    877  OD1 ASP    27      23.943  13.620   1.303  1.00 10.00      B   
ATOM    878  OD2 ASP    27      23.904  11.750   2.455  1.00 10.00      B   
ATOM    879  C   ASP    27      26.614  11.044  -1.213  1.00 10.00      B   
ATOM    880  O   ASP    27      27.134  11.718  -2.104  1.00 10.00      B   
ATOM    881  N   ASN    28      27.124   9.896  -0.774  1.00 10.00      B   
ATOM    882  HN  ASN    28      26.662   9.409  -0.054  1.00 10.00      B   
ATOM    883  CA  ASN    28      28.350   9.343  -1.335  1.00 10.00      B   
ATOM    884  CB  ASN    28      28.750   8.050  -0.618  1.00 10.00      B   
ATOM    885  CG  ASN    28      29.605   8.303   0.611  1.00 10.00      B   
ATOM    886  OD1 ASN    28      30.369   9.265   0.664  1.00 10.00      B   
ATOM    887  ND2 ASN    28      29.489   7.442   1.607  1.00 10.00      B   
ATOM    888 HD21 ASN    28      28.866   6.691   1.506  1.00 10.00      B   
ATOM    889 HD22 ASN    28      30.027   7.591   2.415  1.00 10.00      B   
ATOM    890  C   ASN    28      28.183   9.097  -2.828  1.00 10.00      B   
ATOM    891  O   ASN    28      29.076   9.398  -3.622  1.00 10.00      B   
ATOM    892  N   TRP    29      27.024   8.565  -3.203  1.00 10.00      B   
ATOM    893  HN  TRP    29      26.354   8.346  -2.516  1.00 10.00      B   
ATOM    894  CA  TRP    29      26.718   8.287  -4.600  1.00 10.00      B   
ATOM    895  CB  TRP    29      25.367   7.575  -4.716  1.00 10.00      B   
ATOM    896  CG  TRP    29      25.001   7.190  -6.117  1.00 10.00      B   
ATOM    897  CD1 TRP    29      25.470   6.121  -6.824  1.00 10.00      B   
ATOM    898  CD2 TRP    29      24.083   7.870  -6.983  1.00 10.00      B   
ATOM    899  NE1 TRP    29      24.911   6.102  -8.077  1.00 10.00      B   
ATOM    900  HE1 TRP    29      25.092   5.431  -8.771  1.00 10.00      B   
ATOM    901  CE2 TRP    29      24.052   7.161  -8.198  1.00 10.00      B   
ATOM    902  CE3 TRP    29      23.286   9.011  -6.847  1.00 10.00      B   
ATOM    903  CZ2 TRP    29      23.258   7.554  -9.271  1.00 10.00      B   
ATOM    904  CZ3 TRP    29      22.497   9.399  -7.912  1.00 10.00      B   
ATOM    905  CH2 TRP    29      22.487   8.672  -9.107  1.00 10.00      B   
ATOM    906  C   TRP    29      26.710   9.577  -5.418  1.00 10.00      B   
ATOM    907  O   TRP    29      27.354   9.661  -6.463  1.00 10.00      B   
ATOM    908  N   GLU    30      25.989  10.584  -4.927  1.00 10.00      B   
ATOM    909  HN  GLU    30      25.499  10.456  -4.084  1.00 10.00      B   
ATOM    910  CA  GLU    30      25.900  11.871  -5.609  1.00 10.00      B   
ATOM    911  CB  GLU    30      24.973  12.828  -4.855  1.00 10.00      B   
ATOM    912  CG  GLU    30      23.501  12.447  -4.895  1.00 10.00      B   
ATOM    913  CD  GLU    30      22.594  13.662  -4.886  1.00 10.00      B   
ATOM    914  OE1 GLU    30      22.722  14.507  -3.969  1.00 10.00      B   
ATOM    915  OE2 GLU    30      21.755  13.790  -5.806  1.00 10.00      B   
ATOM    916  C   GLU    30      27.280  12.505  -5.776  1.00 10.00      B   
ATOM    917  O   GLU    30      27.609  13.016  -6.844  1.00 10.00      B   
ATOM    918  N   THR    31      28.084  12.450  -4.719  1.00 10.00      B   
ATOM    919  HN  THR    31      27.761  12.017  -3.898  1.00 10.00      B   
ATOM    920  CA  THR    31      29.430  13.013  -4.743  1.00 10.00      B   
ATOM    921  CB  THR    31      30.099  12.930  -3.349  1.00 10.00      B   
ATOM    922  OG1 THR    31      29.193  13.416  -2.341  1.00 10.00      B   
ATOM    923  HG1 THR    31      28.430  12.823  -2.280  1.00 10.00      B   
ATOM    924  CG2 THR    31      31.372  13.762  -3.315  1.00 10.00      B   
ATOM    925  C   THR    31      30.298  12.296  -5.783  1.00 10.00      B   
ATOM    926  O   THR    31      31.020  12.934  -6.551  1.00 10.00      B   
ATOM    927  N   LEU    32      30.199  10.969  -5.817  1.00 10.00      B   
ATOM    928  HN  LEU    32      29.591  10.517  -5.189  1.00 10.00      B   
ATOM    929  CA  LEU    32      30.966  10.164  -6.761  1.00 10.00      B   
ATOM    930  CB  LEU    32      30.806   8.673  -6.453  1.00 10.00      B   
ATOM    931  CG  LEU    32      31.532   8.152  -5.211  1.00 10.00      B   
ATOM    932  CD1 LEU    32      31.125   6.715  -4.914  1.00 10.00      B   
ATOM    933  CD2 LEU    32      33.038   8.248  -5.397  1.00 10.00      B   
ATOM    934  C   LEU    32      30.529  10.439  -8.196  1.00 10.00      B   
ATOM    935  O   LEU    32      31.355  10.534  -9.105  1.00 10.00      B   
ATOM    936  N   ASN    33      29.222  10.563  -8.390  1.00 10.00      B   
ATOM    937  HN  ASN    33      28.613  10.471  -7.621  1.00 10.00      B   
ATOM    938  CA  ASN    33      28.661  10.818  -9.713  1.00 10.00      B   
ATOM    939  CB  ASN    33      27.142  10.623  -9.698  1.00 10.00      B   
ATOM    940  CG  ASN    33      26.654   9.700 -10.799  1.00 10.00      B   
ATOM    941  OD1 ASN    33      27.336   8.746 -11.184  1.00 10.00      B   
ATOM    942  ND2 ASN    33      25.465   9.976 -11.313  1.00 10.00      B   
ATOM    943 HD21 ASN    33      24.978  10.750 -10.964  1.00 10.00      B   
ATOM    944 HD22 ASN    33      25.119   9.390 -12.020  1.00 10.00      B   
ATOM    945  C   ASN    33      29.002  12.225 -10.195  1.00 10.00      B   
ATOM    946  O   ASN    33      29.310  12.433 -11.369  1.00 10.00      B   
ATOM    947  N   ASP    34      28.951  13.185  -9.281  1.00 10.00      B   
ATOM    948  HN  ASP    34      28.695  12.954  -8.360  1.00 10.00      B   
ATOM    949  CA  ASP    34      29.249  14.577  -9.606  1.00 10.00      B   
ATOM    950  CB  ASP    34      28.888  15.495  -8.434  1.00 10.00      B   
ATOM    951  CG  ASP    34      29.241  16.948  -8.688  1.00 10.00      B   
ATOM    952  OD1 ASP    34      28.532  17.612  -9.477  1.00 10.00      B   
ATOM    953  OD2 ASP    34      30.219  17.438  -8.086  1.00 10.00      B   
ATOM    954  C   ASP    34      30.714  14.755  -9.984  1.00 10.00      B   
ATOM    955  O   ASP    34      31.029  15.343 -11.020  1.00 10.00      B   
ATOM    956  N   ASN    35      31.607  14.218  -9.153  1.00 10.00      B   
ATOM    957  HN  ASN    35      31.290  13.739  -8.349  1.00 10.00      B   
ATOM    958  CA  ASN    35      33.044  14.326  -9.402  1.00 10.00      B   
ATOM    959  CB  ASN    35      33.861  13.795  -8.225  1.00 10.00      B   
ATOM    960  CG  ASN    35      34.401  14.907  -7.344  1.00 10.00      B   
ATOM    961  OD1 ASN    35      34.561  16.048  -7.787  1.00 10.00      B   
ATOM    962  ND2 ASN    35      34.696  14.586  -6.096  1.00 10.00      B   
ATOM    963 HD21 ASN    35      34.558  13.653  -5.811  1.00 10.00      B   
ATOM    964 HD22 ASN    35      35.035  15.288  -5.505  1.00 10.00      B   
ATOM    965  C   ASN    35      33.451  13.625 -10.691  1.00 10.00      B   
ATOM    966  O   ASN    35      34.417  14.019 -11.343  1.00 10.00      B   
ATOM    967  N   LEU    36      32.698  12.594 -11.059  1.00 10.00      B   
ATOM    968  HN  LEU    36      31.940  12.331 -10.493  1.00 10.00      B   
ATOM    969  CA  LEU    36      32.967  11.840 -12.276  1.00 10.00      B   
ATOM    970  CB  LEU    36      31.959  10.697 -12.415  1.00 10.00      B   
ATOM    971  CG  LEU    36      31.985   9.922 -13.732  1.00 10.00      B   
ATOM    972  CD1 LEU    36      33.271   9.117 -13.860  1.00 10.00      B   
ATOM    973  CD2 LEU    36      30.761   9.024 -13.842  1.00 10.00      B   
ATOM    974  C   LEU    36      32.893  12.750 -13.501  1.00 10.00      B   
ATOM    975  O   LEU    36      33.725  12.670 -14.405  1.00 10.00      B   
ATOM    976  N   LYS    37      31.904  13.635 -13.503  1.00 10.00      B   
ATOM    977  HN  LYS    37      31.290  13.665 -12.740  1.00 10.00      B   
ATOM    978  CA  LYS    37      31.706  14.564 -14.606  1.00 10.00      B   
ATOM    979  CB  LYS    37      30.374  15.295 -14.450  1.00 10.00      B   
ATOM    980  CG  LYS    37      29.182  14.377 -14.242  1.00 10.00      B   
ATOM    981  CD  LYS    37      27.904  15.179 -14.085  1.00 10.00      B   
ATOM    982  CE  LYS    37      26.766  14.317 -13.564  1.00 10.00      B   
ATOM    983  NZ  LYS    37      25.503  15.089 -13.446  1.00 10.00      B   
ATOM    984  HZ1 LYS    37      25.667  15.963 -12.904  1.00 10.00      B   
ATOM    985  HZ2 LYS    37      24.777  14.527 -12.959  1.00 10.00      B   
ATOM    986  HZ3 LYS    37      25.147  15.344 -14.391  1.00 10.00      B   
ATOM    987  C   LYS    37      32.845  15.576 -14.677  1.00 10.00      B   
ATOM    988  O   LYS    37      33.135  16.126 -15.738  1.00 10.00      B   
ATOM    989  N   VAL    38      33.485  15.811 -13.537  1.00 10.00      B   
ATOM    990  HN  VAL    38      33.204  15.330 -12.728  1.00 10.00      B   
ATOM    991  CA  VAL    38      34.594  16.756 -13.455  1.00 10.00      B   
ATOM    992  CB  VAL    38      34.900  17.145 -11.990  1.00 10.00      B   
ATOM    993  CG1 VAL    38      35.921  18.274 -11.930  1.00 10.00      B   
ATOM    994  CG2 VAL    38      33.626  17.534 -11.256  1.00 10.00      B   
ATOM    995  C   VAL    38      35.847  16.159 -14.088  1.00 10.00      B   
ATOM    996  O   VAL    38      36.621  16.858 -14.736  1.00 10.00      B   
ATOM    997  N   ILE    39      36.025  14.854 -13.907  1.00 10.00      B   
ATOM    998  HN  ILE    39      35.357  14.351 -13.392  1.00 10.00      B   
ATOM    999  CA  ILE    39      37.182  14.146 -14.451  1.00 10.00      B   
ATOM   1000  CB  ILE    39      37.192  12.660 -14.023  1.00 10.00      B   
ATOM   1001  CG1 ILE    39      37.108  12.544 -12.498  1.00 10.00      B   
ATOM   1002  CG2 ILE    39      38.438  11.956 -14.547  1.00 10.00      B   
ATOM   1003  CD1 ILE    39      36.889  11.131 -11.999  1.00 10.00      B   
ATOM   1004  C   ILE    39      37.213  14.235 -15.974  1.00 10.00      B   
ATOM   1005  O   ILE    39      38.250  14.540 -16.569  1.00 10.00      B   
ATOM   1006  N   GLU    40      36.066  14.004 -16.601  1.00 10.00      B   
ATOM   1007  HN  GLU    40      35.263  13.796 -16.072  1.00 10.00      B   
ATOM   1008  CA  GLU    40      35.968  14.054 -18.057  1.00 10.00      B   
ATOM   1009  CB  GLU    40      34.764  13.253 -18.552  1.00 10.00      B   
ATOM   1010  CG  GLU    40      33.473  13.536 -17.802  1.00 10.00      B   
ATOM   1011  CD  GLU    40      32.264  12.925 -18.477  1.00 10.00      B   
ATOM   1012  OE1 GLU    40      31.464  13.684 -19.070  1.00 10.00      B   
ATOM   1013  OE2 GLU    40      32.110  11.684 -18.429  1.00 10.00      B   
ATOM   1014  C   GLU    40      35.903  15.491 -18.570  1.00 10.00      B   
ATOM   1015  O   GLU    40      35.840  15.729 -19.778  1.00 10.00      B   
ATOM   1016  N   LYS    41      35.914  16.443 -17.649  1.00 10.00      B   
ATOM   1017  HN  LYS    41      35.952  16.192 -16.700  1.00 10.00      B   
ATOM   1018  CA  LYS    41      35.870  17.854 -18.004  1.00 10.00      B   
ATOM   1019  CB  LYS    41      34.606  18.512 -17.440  1.00 10.00      B   
ATOM   1020  CG  LYS    41      33.356  18.304 -18.280  1.00 10.00      B   
ATOM   1021  CD  LYS    41      33.417  19.116 -19.563  1.00 10.00      B   
ATOM   1022  CE  LYS    41      32.224  18.826 -20.460  1.00 10.00      B   
ATOM   1023  NZ  LYS    41      32.302  19.569 -21.747  1.00 10.00      B   
ATOM   1024  HZ1 LYS    41      33.187  19.341 -22.240  1.00 10.00      B   
ATOM   1025  HZ2 LYS    41      32.270  20.593 -21.571  1.00 10.00      B   
ATOM   1026  HZ3 LYS    41      31.499  19.313 -22.361  1.00 10.00      B   
ATOM   1027  C   LYS    41      37.109  18.570 -17.482  1.00 10.00      B   
ATOM   1028  O   LYS    41      37.140  19.799 -17.389  1.00 10.00      B   
ATOM   1029  N   ALA    42      38.130  17.794 -17.144  1.00 10.00      B   
ATOM   1030  HN  ALA    42      38.046  16.823 -17.249  1.00 10.00      B   
ATOM   1031  CA  ALA    42      39.371  18.346 -16.626  1.00 10.00      B   
ATOM   1032  CB  ALA    42      40.038  17.356 -15.688  1.00 10.00      B   
ATOM   1033  C   ALA    42      40.318  18.729 -17.755  1.00 10.00      B   
ATOM   1034  O   ALA    42      40.308  18.119 -18.827  1.00 10.00      B   
ATOM   1035  N   ASP    43      41.132  19.742 -17.508  1.00 10.00      B   
ATOM   1036  HN  ASP    43      41.087  20.188 -16.630  1.00 10.00      B   
ATOM   1037  CA  ASP    43      42.090  20.213 -18.498  1.00 10.00      B   
ATOM   1038  CB  ASP    43      41.849  21.687 -18.837  1.00 10.00      B   
ATOM   1039  CG  ASP    43      40.704  21.892 -19.804  1.00 10.00      B   
ATOM   1040  OD1 ASP    43      40.902  21.673 -21.021  1.00 10.00      B   
ATOM   1041  OD2 ASP    43      39.601  22.274 -19.354  1.00 10.00      B   
ATOM   1042  C   ASP    43      43.513  20.031 -18.004  1.00 10.00      B   
ATOM   1043  O   ASP    43      44.422  19.750 -18.783  1.00 10.00      B   
ATOM   1044  N   ASN    44      43.703  20.193 -16.702  1.00 10.00      B   
ATOM   1045  HN  ASN    44      42.934  20.410 -16.129  1.00 10.00      B   
ATOM   1046  CA  ASN    44      45.020  20.052 -16.095  1.00 10.00      B   
ATOM   1047  CB  ASN    44      45.300  21.213 -15.134  1.00 10.00      B   
ATOM   1048  CG  ASN    44      45.786  22.468 -15.832  1.00 10.00      B   
ATOM   1049  OD1 ASN    44      45.390  22.765 -16.957  1.00 10.00      B   
ATOM   1050  ND2 ASN    44      46.653  23.216 -15.169  1.00 10.00      B   
ATOM   1051 HD21 ASN    44      46.932  22.922 -14.276  1.00 10.00      B   
ATOM   1052 HD22 ASN    44      46.981  24.035 -15.599  1.00 10.00      B   
ATOM   1053  C   ASN    44      45.125  18.731 -15.349  1.00 10.00      B   
ATOM   1054  O   ASN    44      44.145  18.261 -14.769  1.00 10.00      B   
ATOM   1055  N   ALA    45      46.315  18.142 -15.359  1.00 10.00      B   
ATOM   1056  HN  ALA    45      47.059  18.574 -15.834  1.00 10.00      B   
ATOM   1057  CA  ALA    45      46.554  16.871 -14.686  1.00 10.00      B   
ATOM   1058  CB  ALA    45      47.972  16.393 -14.954  1.00 10.00      B   
ATOM   1059  C   ALA    45      46.305  16.989 -13.185  1.00 10.00      B   
ATOM   1060  O   ALA    45      45.805  16.054 -12.551  1.00 10.00      B   
ATOM   1061  N   ALA    46      46.635  18.151 -12.629  1.00 10.00      B   
ATOM   1062  HN  ALA    46      47.025  18.856 -13.190  1.00 10.00      B   
ATOM   1063  CA  ALA    46      46.447  18.408 -11.206  1.00 10.00      B   
ATOM   1064  CB  ALA    46      46.987  19.783 -10.850  1.00 10.00      B   
ATOM   1065  C   ALA    46      44.976  18.303 -10.815  1.00 10.00      B   
ATOM   1066  O   ALA    46      44.647  17.911  -9.694  1.00 10.00      B   
ATOM   1067  N   GLN    47      44.095  18.652 -11.746  1.00 10.00      B   
ATOM   1068  HN  GLN    47      44.419  18.946 -12.626  1.00 10.00      B   
ATOM   1069  CA  GLN    47      42.661  18.599 -11.501  1.00 10.00      B   
ATOM   1070  CB  GLN    47      41.910  19.355 -12.597  1.00 10.00      B   
ATOM   1071  CG  GLN    47      42.297  20.820 -12.714  1.00 10.00      B   
ATOM   1072  CD  GLN    47      41.734  21.483 -13.957  1.00 10.00      B   
ATOM   1073  OE1 GLN    47      41.557  20.844 -14.994  1.00 10.00      B   
ATOM   1074  NE2 GLN    47      41.460  22.772 -13.866  1.00 10.00      B   
ATOM   1075 HE21 GLN    47      41.633  23.225 -13.013  1.00 10.00      B   
ATOM   1076 HE22 GLN    47      41.090  23.223 -14.654  1.00 10.00      B   
ATOM   1077  C   GLN    47      42.183  17.152 -11.437  1.00 10.00      B   
ATOM   1078  O   GLN    47      41.421  16.773 -10.544  1.00 10.00      B   
ATOM   1079  N   VAL    48      42.649  16.345 -12.385  1.00 10.00      B   
ATOM   1080  HN  VAL    48      43.259  16.710 -13.063  1.00 10.00      B   
ATOM   1081  CA  VAL    48      42.278  14.936 -12.449  1.00 10.00      B   
ATOM   1082  CB  VAL    48      42.875  14.245 -13.696  1.00 10.00      B   
ATOM   1083  CG1 VAL    48      42.197  12.907 -13.950  1.00 10.00      B   
ATOM   1084  CG2 VAL    48      42.762  15.142 -14.921  1.00 10.00      B   
ATOM   1085  C   VAL    48      42.761  14.205 -11.204  1.00 10.00      B   
ATOM   1086  O   VAL    48      42.030  13.410 -10.613  1.00 10.00      B   
ATOM   1087  N   LYS    49      43.991  14.501 -10.798  1.00 10.00      B   
ATOM   1088  HN  LYS    49      44.517  15.158 -11.308  1.00 10.00      B   
ATOM   1089  CA  LYS    49      44.586  13.874  -9.625  1.00 10.00      B   
ATOM   1090  CB  LYS    49      46.029  14.348  -9.441  1.00 10.00      B   
ATOM   1091  CG  LYS    49      46.728  13.757  -8.226  1.00 10.00      B   
ATOM   1092  CD  LYS    49      48.205  14.111  -8.209  1.00 10.00      B   
ATOM   1093  CE  LYS    49      48.896  13.532  -6.985  1.00 10.00      B   
ATOM   1094  NZ  LYS    49      50.376  13.640  -7.077  1.00 10.00      B   
ATOM   1095  HZ1 LYS    49      50.729  13.066  -7.872  1.00 10.00      B   
ATOM   1096  HZ2 LYS    49      50.817  13.297  -6.202  1.00 10.00      B   
ATOM   1097  HZ3 LYS    49      50.657  14.629  -7.229  1.00 10.00      B   
ATOM   1098  C   LYS    49      43.768  14.154  -8.366  1.00 10.00      B   
ATOM   1099  O   LYS    49      43.522  13.253  -7.561  1.00 10.00      B   
ATOM   1100  N   ASP    50      43.339  15.400  -8.207  1.00 10.00      B   
ATOM   1101  HN  ASP    50      43.558  16.072  -8.887  1.00 10.00      B   
ATOM   1102  CA  ASP    50      42.548  15.792  -7.043  1.00 10.00      B   
ATOM   1103  CB  ASP    50      42.286  17.297  -7.045  1.00 10.00      B   
ATOM   1104  CG  ASP    50      42.883  17.992  -5.839  1.00 10.00      B   
ATOM   1105  OD1 ASP    50      43.342  19.145  -5.983  1.00 10.00      B   
ATOM   1106  OD2 ASP    50      42.911  17.385  -4.745  1.00 10.00      B   
ATOM   1107  C   ASP    50      41.226  15.041  -7.010  1.00 10.00      B   
ATOM   1108  O   ASP    50      40.833  14.494  -5.977  1.00 10.00      B   
ATOM   1109  N   ALA    51      40.557  15.005  -8.154  1.00 10.00      B   
ATOM   1110  HN  ALA    51      40.936  15.456  -8.942  1.00 10.00      B   
ATOM   1111  CA  ALA    51      39.275  14.325  -8.277  1.00 10.00      B   
ATOM   1112  CB  ALA    51      38.683  14.552  -9.660  1.00 10.00      B   
ATOM   1113  C   ALA    51      39.405  12.832  -7.984  1.00 10.00      B   
ATOM   1114  O   ALA    51      38.645  12.285  -7.186  1.00 10.00      B   
ATOM   1115  N   LEU    52      40.380  12.185  -8.614  1.00 10.00      B   
ATOM   1116  HN  LEU    52      40.965  12.682  -9.228  1.00 10.00      B   
ATOM   1117  CA  LEU    52      40.604  10.753  -8.423  1.00 10.00      B   
ATOM   1118  CB  LEU    52      41.713  10.250  -9.348  1.00 10.00      B   
ATOM   1119  CG  LEU    52      41.386  10.237 -10.844  1.00 10.00      B   
ATOM   1120  CD1 LEU    52      42.636   9.961 -11.663  1.00 10.00      B   
ATOM   1121  CD2 LEU    52      40.307   9.207 -11.149  1.00 10.00      B   
ATOM   1122  C   LEU    52      40.923  10.420  -6.968  1.00 10.00      B   
ATOM   1123  O   LEU    52      40.478   9.397  -6.447  1.00 10.00      B   
ATOM   1124  N   THR    53      41.692  11.288  -6.316  1.00 10.00      B   
ATOM   1125  HN  THR    53      42.025  12.083  -6.788  1.00 10.00      B   
ATOM   1126  CA  THR    53      42.049  11.084  -4.919  1.00 10.00      B   
ATOM   1127  CB  THR    53      43.034  12.165  -4.423  1.00 10.00      B   
ATOM   1128  OG1 THR    53      44.212  12.152  -5.241  1.00 10.00      B   
ATOM   1129  HG1 THR    53      44.007  12.543  -6.103  1.00 10.00      B   
ATOM   1130  CG2 THR    53      43.429  11.918  -2.974  1.00 10.00      B   
ATOM   1131  C   THR    53      40.792  11.097  -4.051  1.00 10.00      B   
ATOM   1132  O   THR    53      40.598  10.224  -3.205  1.00 10.00      B   
ATOM   1133  N   LYS    54      39.936  12.086  -4.286  1.00 10.00      B   
ATOM   1134  HN  LYS    54      40.149  12.749  -4.982  1.00 10.00      B   
ATOM   1135  CA  LYS    54      38.691  12.215  -3.539  1.00 10.00      B   
ATOM   1136  CB  LYS    54      38.011  13.554  -3.847  1.00 10.00      B   
ATOM   1137  CG  LYS    54      38.772  14.769  -3.342  1.00 10.00      B   
ATOM   1138  CD  LYS    54      38.024  16.058  -3.646  1.00 10.00      B   
ATOM   1139  CE  LYS    54      38.719  17.258  -3.026  1.00 10.00      B   
ATOM   1140  NZ  LYS    54      37.940  18.510  -3.211  1.00 10.00      B   
ATOM   1141  HZ1 LYS    54      36.995  18.414  -2.788  1.00 10.00      B   
ATOM   1142  HZ2 LYS    54      37.833  18.725  -4.220  1.00 10.00      B   
ATOM   1143  HZ3 LYS    54      38.429  19.306  -2.750  1.00 10.00      B   
ATOM   1144  C   LYS    54      37.750  11.057  -3.860  1.00 10.00      B   
ATOM   1145  O   LYS    54      37.071  10.532  -2.977  1.00 10.00      B   
ATOM   1146  N   MET    55      37.731  10.657  -5.126  1.00 10.00      B   
ATOM   1147  HN  MET    55      38.296  11.124  -5.781  1.00 10.00      B   
ATOM   1148  CA  MET    55      36.883   9.563  -5.579  1.00 10.00      B   
ATOM   1149  CB  MET    55      36.992   9.394  -7.095  1.00 10.00      B   
ATOM   1150  CG  MET    55      35.726   8.863  -7.743  1.00 10.00      B   
ATOM   1151  SD  MET    55      35.906   8.588  -9.513  1.00 10.00      B   
ATOM   1152  CE  MET    55      34.192   8.623 -10.027  1.00 10.00      B   
ATOM   1153  C   MET    55      37.245   8.255  -4.882  1.00 10.00      B   
ATOM   1154  O   MET    55      36.367   7.518  -4.434  1.00 10.00      B   
ATOM   1155  N   ARG    56      38.542   7.977  -4.789  1.00 10.00      B   
ATOM   1156  HN  ARG    56      39.195   8.604  -5.177  1.00 10.00      B   
ATOM   1157  CA  ARG    56      39.021   6.758  -4.140  1.00 10.00      B   
ATOM   1158  CB  ARG    56      40.542   6.621  -4.281  1.00 10.00      B   
ATOM   1159  CG  ARG    56      41.037   5.183  -4.226  1.00 10.00      B   
ATOM   1160  CD  ARG    56      42.531   5.106  -3.945  1.00 10.00      B   
ATOM   1161  NE  ARG    56      42.815   4.993  -2.513  1.00 10.00      B   
ATOM   1162  HE  ARG    56      42.091   5.227  -1.887  1.00 10.00      B   
ATOM   1163  CZ  ARG    56      43.988   4.594  -2.010  1.00 10.00      B   
ATOM   1164  NH1 ARG    56      44.992   4.266  -2.814  1.00 10.00      B   
ATOM   1165 HH11 ARG    56      44.878   4.313  -3.854  1.00 10.00      B   
ATOM   1166 HH12 ARG    56      45.906   3.956  -2.416  1.00 10.00      B   
ATOM   1167  NH2 ARG    56      44.150   4.513  -0.695  1.00 10.00      B   
ATOM   1168 HH21 ARG    56      45.063   4.204  -0.296  1.00 10.00      B   
ATOM   1169 HH22 ARG    56      43.360   4.754  -0.055  1.00 10.00      B   
ATOM   1170  C   ARG    56      38.636   6.747  -2.664  1.00 10.00      B   
ATOM   1171  O   ARG    56      38.195   5.728  -2.132  1.00 10.00      B   
ATOM   1172  N   ALA    57      38.791   7.895  -2.015  1.00 10.00      B   
ATOM   1173  HN  ALA    57      39.140   8.674  -2.501  1.00 10.00      B   
ATOM   1174  CA  ALA    57      38.463   8.032  -0.601  1.00 10.00      B   
ATOM   1175  CB  ALA    57      38.947   9.374  -0.071  1.00 10.00      B   
ATOM   1176  C   ALA    57      36.964   7.869  -0.355  1.00 10.00      B   
ATOM   1177  O   ALA    57      36.551   7.223   0.611  1.00 10.00      B   
ATOM   1178  N   ALA    58      36.156   8.456  -1.233  1.00 10.00      B   
ATOM   1179  HN  ALA    58      36.549   8.962  -1.981  1.00 10.00      B   
ATOM   1180  CA  ALA    58      34.704   8.379  -1.113  1.00 10.00      B   
ATOM   1181  CB  ALA    58      34.032   9.347  -2.073  1.00 10.00      B   
ATOM   1182  C   ALA    58      34.203   6.960  -1.349  1.00 10.00      B   
ATOM   1183  O   ALA    58      33.282   6.500  -0.678  1.00 10.00      B   
ATOM   1184  N   ALA    59      34.814   6.271  -2.306  1.00 10.00      B   
ATOM   1185  HN  ALA    59      35.536   6.700  -2.820  1.00 10.00      B   
ATOM   1186  CA  ALA    59      34.430   4.900  -2.623  1.00 10.00      B   
ATOM   1187  CB  ALA    59      35.212   4.389  -3.820  1.00 10.00      B   
ATOM   1188  C   ALA    59      34.635   3.992  -1.415  1.00 10.00      B   
ATOM   1189  O   ALA    59      33.789   3.153  -1.103  1.00 10.00      B   
ATOM   1190  N   LEU    60      35.758   4.180  -0.732  1.00 10.00      B   
ATOM   1191  HN  LEU    60      36.392   4.865  -1.038  1.00 10.00      B   
ATOM   1192  CA  LEU    60      36.076   3.393   0.453  1.00 10.00      B   
ATOM   1193  CB  LEU    60      37.539   3.609   0.857  1.00 10.00      B   
ATOM   1194  CG  LEU    60      38.009   2.906   2.135  1.00 10.00      B   
ATOM   1195  CD1 LEU    60      37.914   1.395   1.988  1.00 10.00      B   
ATOM   1196  CD2 LEU    60      39.430   3.318   2.480  1.00 10.00      B   
ATOM   1197  C   LEU    60      35.144   3.767   1.602  1.00 10.00      B   
ATOM   1198  O   LEU    60      34.796   2.932   2.436  1.00 10.00      B   
ATOM   1199  N   ASP    61      34.730   5.027   1.629  1.00 10.00      B   
ATOM   1200  HN  ASP    61      35.037   5.646   0.932  1.00 10.00      B   
ATOM   1201  CA  ASP    61      33.837   5.515   2.670  1.00 10.00      B   
ATOM   1202  CB  ASP    61      33.808   7.045   2.673  1.00 10.00      B   
ATOM   1203  CG  ASP    61      33.824   7.625   4.072  1.00 10.00      B   
ATOM   1204  OD1 ASP    61      34.541   7.084   4.942  1.00 10.00      B   
ATOM   1205  OD2 ASP    61      33.126   8.634   4.311  1.00 10.00      B   
ATOM   1206  C   ASP    61      32.432   4.947   2.475  1.00 10.00      B   
ATOM   1207  O   ASP    61      31.760   4.569   3.434  1.00 10.00      B   
ATOM   1208  N   ALA    62      32.009   4.861   1.218  1.00 10.00      B   
ATOM   1209  HN  ALA    62      32.596   5.177   0.494  1.00 10.00      B   
ATOM   1210  CA  ALA    62      30.693   4.331   0.878  1.00 10.00      B   
ATOM   1211  CB  ALA    62      30.360   4.642  -0.572  1.00 10.00      B   
ATOM   1212  C   ALA    62      30.627   2.827   1.125  1.00 10.00      B   
ATOM   1213  O   ALA    62      29.553   2.270   1.354  1.00 10.00      B   
ATOM   1214  N   GLN    63      31.790   2.184   1.102  1.00 10.00      B   
ATOM   1215  HN  GLN    63      32.609   2.695   0.933  1.00 10.00      B   
ATOM   1216  CA  GLN    63      31.893   0.744   1.312  1.00 10.00      B   
ATOM   1217  CB  GLN    63      33.326   0.293   1.004  1.00 10.00      B   
ATOM   1218  CG  GLN    63      33.495  -1.200   0.775  1.00 10.00      B   
ATOM   1219  CD  GLN    63      34.944  -1.593   0.539  1.00 10.00      B   
ATOM   1220  OE1 GLN    63      35.867  -0.955   1.043  1.00 10.00      B   
ATOM   1221  NE2 GLN    63      35.158  -2.646  -0.228  1.00 10.00      B   
ATOM   1222 HE21 GLN    63      34.382  -3.115  -0.603  1.00 10.00      B   
ATOM   1223 HE22 GLN    63      36.090  -2.923  -0.390  1.00 10.00      B   
ATOM   1224  C   GLN    63      31.526   0.360   2.747  1.00 10.00      B   
ATOM   1225  O   GLN    63      31.377  -0.820   3.066  1.00 10.00      B   
ATOM   1226  N   LYS    64      31.372   1.359   3.606  1.00 10.00      B   
ATOM   1227  HN  LYS    64      31.493   2.282   3.292  1.00 10.00      B   
ATOM   1228  CA  LYS    64      31.038   1.123   5.005  1.00 10.00      B   
ATOM   1229  CB  LYS    64      31.791   2.113   5.893  1.00 10.00      B   
ATOM   1230  CG  LYS    64      33.259   2.276   5.541  1.00 10.00      B   
ATOM   1231  CD  LYS    64      33.802   3.585   6.083  1.00 10.00      B   
ATOM   1232  CE  LYS    64      35.264   3.779   5.720  1.00 10.00      B   
ATOM   1233  NZ  LYS    64      35.795   5.062   6.244  1.00 10.00      B   
ATOM   1234  HZ1 LYS    64      35.650   5.115   7.272  1.00 10.00      B   
ATOM   1235  HZ2 LYS    64      35.301   5.865   5.795  1.00 10.00      B   
ATOM   1236  HZ3 LYS    64      36.813   5.139   6.044  1.00 10.00      B   
ATOM   1237  C   LYS    64      29.537   1.252   5.264  1.00 10.00      B   
ATOM   1238  O   LYS    64      29.109   1.354   6.415  1.00 10.00      B   
ATOM   1239  N   ALA    65      28.738   1.238   4.206  1.00 10.00      B   
ATOM   1240  HN  ALA    65      29.123   1.128   3.309  1.00 10.00      B   
ATOM   1241  CA  ALA    65      27.294   1.366   4.352  1.00 10.00      B   
ATOM   1242  CB  ALA    65      26.775   2.519   3.508  1.00 10.00      B   
ATOM   1243  C   ALA    65      26.580   0.074   3.980  1.00 10.00      B   
ATOM   1244  O   ALA    65      27.206  -0.881   3.513  1.00 10.00      B   
ATOM   1245  N   THR    66      25.271   0.052   4.197  1.00 10.00      B   
ATOM   1246  HN  THR    66      24.836   0.843   4.582  1.00 10.00      B   
ATOM   1247  CA  THR    66      24.455  -1.105   3.882  1.00 10.00      B   
ATOM   1248  CB  THR    66      23.657  -1.569   5.119  1.00 10.00      B   
ATOM   1249  OG1 THR    66      24.537  -1.692   6.246  1.00 10.00      B   
ATOM   1250  HG1 THR    66      24.196  -2.368   6.842  1.00 10.00      B   
ATOM   1251  CG2 THR    66      22.982  -2.908   4.863  1.00 10.00      B   
ATOM   1252  C   THR    66      23.481  -0.761   2.756  1.00 10.00      B   
ATOM   1253  O   THR    66      22.719   0.202   2.862  1.00 10.00      B   
ATOM   1254  N   PRO    67      23.514  -1.528   1.652  1.00 10.00      B   
ATOM   1255  CA  PRO    67      22.629  -1.305   0.505  1.00 10.00      B   
ATOM   1256  CB  PRO    67      23.056  -2.379  -0.503  1.00 10.00      B   
ATOM   1257  CG  PRO    67      23.757  -3.411   0.311  1.00 10.00      B   
ATOM   1258  CD  PRO    67      24.415  -2.669   1.438  1.00 10.00      B   
ATOM   1259  C   PRO    67      21.163  -1.493   0.885  1.00 10.00      B   
ATOM   1260  O   PRO    67      20.833  -2.369   1.686  1.00 10.00      B   
ATOM   1261  N   PRO    68      20.264  -0.684   0.300  1.00 10.00      B   
ATOM   1262  CA  PRO    68      18.821  -0.745   0.586  1.00 10.00      B   
ATOM   1263  CB  PRO    68      18.215   0.312  -0.346  1.00 10.00      B   
ATOM   1264  CG  PRO    68      19.267   0.580  -1.369  1.00 10.00      B   
ATOM   1265  CD  PRO    68      20.580   0.365  -0.681  1.00 10.00      B   
ATOM   1266  C   PRO    68      18.202  -2.117   0.308  1.00 10.00      B   
ATOM   1267  O   PRO    68      17.116  -2.427   0.799  1.00 10.00      B   
ATOM   1268  N   LYS    69      18.902  -2.933  -0.465  1.00 10.00      B   
ATOM   1269  HN  LYS    69      19.762  -2.626  -0.820  1.00 10.00      B   
ATOM   1270  CA  LYS    69      18.423  -4.267  -0.812  1.00 10.00      B   
ATOM   1271  CB  LYS    69      19.014  -4.680  -2.161  1.00 10.00      B   
ATOM   1272  CG  LYS    69      18.150  -5.627  -2.975  1.00 10.00      B   
ATOM   1273  CD  LYS    69      18.875  -6.059  -4.237  1.00 10.00      B   
ATOM   1274  CE  LYS    69      17.930  -6.707  -5.234  1.00 10.00      B   
ATOM   1275  NZ  LYS    69      18.632  -7.103  -6.485  1.00 10.00      B   
ATOM   1276  HZ1 LYS    69      17.951  -7.194  -7.265  1.00 10.00      B   
ATOM   1277  HZ2 LYS    69      19.111  -8.017  -6.353  1.00 10.00      B   
ATOM   1278  HZ3 LYS    69      19.344  -6.387  -6.740  1.00 10.00      B   
ATOM   1279  C   LYS    69      18.810  -5.297   0.252  1.00 10.00      B   
ATOM   1280  O   LYS    69      18.287  -6.412   0.271  1.00 10.00      B   
ATOM   1281  N   LEU    70      19.717  -4.919   1.144  1.00 10.00      B   
ATOM   1282  HN  LEU    70      20.077  -4.004   1.110  1.00 10.00      B   
ATOM   1283  CA  LEU    70      20.179  -5.823   2.191  1.00 10.00      B   
ATOM   1284  CB  LEU    70      21.658  -6.172   1.982  1.00 10.00      B   
ATOM   1285  CG  LEU    70      22.002  -6.948   0.708  1.00 10.00      B   
ATOM   1286  CD1 LEU    70      23.509  -7.092   0.559  1.00 10.00      B   
ATOM   1287  CD2 LEU    70      21.331  -8.314   0.712  1.00 10.00      B   
ATOM   1288  C   LEU    70      19.974  -5.218   3.573  1.00 10.00      B   
ATOM   1289  O   LEU    70      20.673  -5.566   4.525  1.00 10.00      B   
ATOM   1290  N   GLU    71      18.996  -4.325   3.681  1.00 10.00      B   
ATOM   1291  HN  GLU    71      18.465  -4.102   2.888  1.00 10.00      B   
ATOM   1292  CA  GLU    71      18.696  -3.658   4.945  1.00 10.00      B   
ATOM   1293  CB  GLU    71      17.655  -2.557   4.736  1.00 10.00      B   
ATOM   1294  CG  GLU    71      18.134  -1.403   3.874  1.00 10.00      B   
ATOM   1295  CD  GLU    71      18.952  -0.386   4.642  1.00 10.00      B   
ATOM   1296  OE1 GLU    71      19.794  -0.788   5.470  1.00 10.00      B   
ATOM   1297  OE2 GLU    71      18.757   0.829   4.414  1.00 10.00      B   
ATOM   1298  C   GLU    71      18.202  -4.637   6.007  1.00 10.00      B   
ATOM   1299  O   GLU    71      18.295  -4.365   7.206  1.00 10.00      B   
ATOM   1300  N   ASP    72      17.684  -5.779   5.567  1.00 10.00      B   
ATOM   1301  HN  ASP    72      17.659  -5.953   4.602  1.00 10.00      B   
ATOM   1302  CA  ASP    72      17.160  -6.786   6.485  1.00 10.00      B   
ATOM   1303  CB  ASP    72      15.873  -7.400   5.924  1.00 10.00      B   
ATOM   1304  CG  ASP    72      14.897  -7.812   7.010  1.00 10.00      B   
ATOM   1305  OD1 ASP    72      14.363  -6.920   7.707  1.00 10.00      B   
ATOM   1306  OD2 ASP    72      14.643  -9.027   7.165  1.00 10.00      B   
ATOM   1307  C   ASP    72      18.188  -7.879   6.753  1.00 10.00      B   
ATOM   1308  O   ASP    72      17.878  -8.907   7.357  1.00 10.00      B   
ATOM   1309  N   LYS    73      19.416  -7.651   6.309  1.00 10.00      B   
ATOM   1310  HN  LYS    73      19.609  -6.802   5.853  1.00 10.00      B   
ATOM   1311  CA  LYS    73      20.492  -8.617   6.495  1.00 10.00      B   
ATOM   1312  CB  LYS    73      21.109  -8.993   5.146  1.00 10.00      B   
ATOM   1313  CG  LYS    73      20.157  -9.707   4.202  1.00 10.00      B   
ATOM   1314  CD  LYS    73      20.244 -11.216   4.356  1.00 10.00      B   
ATOM   1315  CE  LYS    73      19.243 -11.916   3.450  1.00 10.00      B   
ATOM   1316  NZ  LYS    73      19.631 -13.324   3.170  1.00 10.00      B   
ATOM   1317  HZ1 LYS    73      20.570 -13.350   2.705  1.00 10.00      B   
ATOM   1318  HZ2 LYS    73      18.933 -13.768   2.539  1.00 10.00      B   
ATOM   1319  HZ3 LYS    73      19.678 -13.868   4.057  1.00 10.00      B   
ATOM   1320  C   LYS    73      21.568  -8.054   7.417  1.00 10.00      B   
ATOM   1321  O   LYS    73      21.486  -6.904   7.848  1.00 10.00      B   
ATOM   1322  N   SER    74      22.565  -8.867   7.727  1.00 10.00      B   
ATOM   1323  HN  SER    74      22.575  -9.774   7.361  1.00 10.00      B   
ATOM   1324  CA  SER    74      23.653  -8.446   8.590  1.00 10.00      B   
ATOM   1325  CB  SER    74      23.984  -9.557   9.593  1.00 10.00      B   
ATOM   1326  OG  SER    74      24.310 -10.769   8.930  1.00 10.00      B   
ATOM   1327  HG  SER    74      25.126 -11.139   9.316  1.00 10.00      B   
ATOM   1328  C   SER    74      24.878  -8.114   7.743  1.00 10.00      B   
ATOM   1329  O   SER    74      25.076  -8.709   6.684  1.00 10.00      B   
ATOM   1330  N   PRO    75      25.720  -7.168   8.199  1.00 10.00      B   
ATOM   1331  CA  PRO    75      26.934  -6.753   7.476  1.00 10.00      B   
ATOM   1332  CB  PRO    75      27.480  -5.588   8.315  1.00 10.00      B   
ATOM   1333  CG  PRO    75      26.344  -5.166   9.181  1.00 10.00      B   
ATOM   1334  CD  PRO    75      25.549  -6.409   9.445  1.00 10.00      B   
ATOM   1335  C   PRO    75      27.984  -7.863   7.382  1.00 10.00      B   
ATOM   1336  O   PRO    75      29.058  -7.667   6.802  1.00 10.00      B   
ATOM   1337  N   ASP    76      27.672  -9.018   7.957  1.00 10.00      B   
ATOM   1338  HN  ASP    76      26.805  -9.105   8.407  1.00 10.00      B   
ATOM   1339  CA  ASP    76      28.581 -10.158   7.940  1.00 10.00      B   
ATOM   1340  CB  ASP    76      28.728 -10.755   9.347  1.00 10.00      B   
ATOM   1341  CG  ASP    76      27.773 -11.907   9.617  1.00 10.00      B   
ATOM   1342  OD1 ASP    76      26.565 -11.652   9.829  1.00 10.00      B   
ATOM   1343  OD2 ASP    76      28.227 -13.072   9.621  1.00 10.00      B   
ATOM   1344  C   ASP    76      28.104 -11.233   6.968  1.00 10.00      B   
ATOM   1345  O   ASP    76      28.842 -12.171   6.663  1.00 10.00      B   
ATOM   1346  N   SER    77      26.877 -11.087   6.475  1.00 10.00      B   
ATOM   1347  HN  SER    77      26.350 -10.298   6.723  1.00 10.00      B   
ATOM   1348  CA  SER    77      26.307 -12.059   5.552  1.00 10.00      B   
ATOM   1349  CB  SER    77      24.819 -11.776   5.320  1.00 10.00      B   
ATOM   1350  OG  SER    77      24.066 -11.984   6.509  1.00 10.00      B   
ATOM   1351  HG  SER    77      24.369 -11.374   7.195  1.00 10.00      B   
ATOM   1352  C   SER    77      27.075 -12.099   4.229  1.00 10.00      B   
ATOM   1353  O   SER    77      27.637 -11.087   3.797  1.00 10.00      B   
ATOM   1354  N   PRO    78      27.117 -13.279   3.581  1.00 10.00      B   
ATOM   1355  CA  PRO    78      27.821 -13.477   2.306  1.00 10.00      B   
ATOM   1356  CB  PRO    78      27.373 -14.874   1.869  1.00 10.00      B   
ATOM   1357  CG  PRO    78      27.065 -15.574   3.145  1.00 10.00      B   
ATOM   1358  CD  PRO    78      26.488 -14.528   4.056  1.00 10.00      B   
ATOM   1359  C   PRO    78      27.447 -12.446   1.241  1.00 10.00      B   
ATOM   1360  O   PRO    78      28.309 -11.985   0.488  1.00 10.00      B   
ATOM   1361  N   GLU    79      26.169 -12.086   1.176  1.00 10.00      B   
ATOM   1362  HN  GLU    79      25.520 -12.497   1.797  1.00 10.00      B   
ATOM   1363  CA  GLU    79      25.701 -11.110   0.199  1.00 10.00      B   
ATOM   1364  CB  GLU    79      24.178 -10.984   0.234  1.00 10.00      B   
ATOM   1365  CG  GLU    79      23.445 -12.313   0.141  1.00 10.00      B   
ATOM   1366  CD  GLU    79      23.050 -12.854   1.498  1.00 10.00      B   
ATOM   1367  OE1 GLU    79      23.947 -13.270   2.262  1.00 10.00      B   
ATOM   1368  OE2 GLU    79      21.839 -12.862   1.806  1.00 10.00      B   
ATOM   1369  C   GLU    79      26.359  -9.753   0.428  1.00 10.00      B   
ATOM   1370  O   GLU    79      26.792  -9.093  -0.520  1.00 10.00      B   
ATOM   1371  N   MET    80      26.444  -9.347   1.691  1.00 10.00      B   
ATOM   1372  HN  MET    80      26.074  -9.915   2.400  1.00 10.00      B   
ATOM   1373  CA  MET    80      27.068  -8.077   2.046  1.00 10.00      B   
ATOM   1374  CB  MET    80      26.914  -7.786   3.540  1.00 10.00      B   
ATOM   1375  CG  MET    80      25.594  -7.132   3.915  1.00 10.00      B   
ATOM   1376  SD  MET    80      25.409  -5.477   3.224  1.00 10.00      B   
ATOM   1377  CE  MET    80      26.691  -4.585   4.100  1.00 10.00      B   
ATOM   1378  C   MET    80      28.542  -8.093   1.671  1.00 10.00      B   
ATOM   1379  O   MET    80      29.106  -7.080   1.257  1.00 10.00      B   
ATOM   1380  N   LYS    81      29.161  -9.257   1.811  1.00 10.00      B   
ATOM   1381  HN  LYS    81      28.656 -10.028   2.152  1.00 10.00      B   
ATOM   1382  CA  LYS    81      30.566  -9.415   1.476  1.00 10.00      B   
ATOM   1383  CB  LYS    81      31.104 -10.746   2.000  1.00 10.00      B   
ATOM   1384  CG  LYS    81      31.263 -10.789   3.510  1.00 10.00      B   
ATOM   1385  CD  LYS    81      31.944 -12.069   3.963  1.00 10.00      B   
ATOM   1386  CE  LYS    81      32.487 -11.923   5.376  1.00 10.00      B   
ATOM   1387  NZ  LYS    81      33.195 -13.147   5.838  1.00 10.00      B   
ATOM   1388  HZ1 LYS    81      32.510 -13.863   6.154  1.00 10.00      B   
ATOM   1389  HZ2 LYS    81      33.825 -12.915   6.632  1.00 10.00      B   
ATOM   1390  HZ3 LYS    81      33.763 -13.543   5.064  1.00 10.00      B   
ATOM   1391  C   LYS    81      30.779  -9.297  -0.030  1.00 10.00      B   
ATOM   1392  O   LYS    81      31.785  -8.747  -0.479  1.00 10.00      B   
ATOM   1393  N   ASP    82      29.828  -9.811  -0.805  1.00 10.00      B   
ATOM   1394  HN  ASP    82      29.057 -10.254  -0.387  1.00 10.00      B   
ATOM   1395  CA  ASP    82      29.907  -9.742  -2.262  1.00 10.00      B   
ATOM   1396  CB  ASP    82      28.838 -10.624  -2.906  1.00 10.00      B   
ATOM   1397  CG  ASP    82      28.959 -10.683  -4.418  1.00 10.00      B   
ATOM   1398  OD1 ASP    82      29.854 -11.401  -4.923  1.00 10.00      B   
ATOM   1399  OD2 ASP    82      28.152 -10.025  -5.108  1.00 10.00      B   
ATOM   1400  C   ASP    82      29.743  -8.295  -2.712  1.00 10.00      B   
ATOM   1401  O   ASP    82      30.457  -7.814  -3.594  1.00 10.00      B   
ATOM   1402  N   PHE    83      28.800  -7.602  -2.081  1.00 10.00      B   
ATOM   1403  HN  PHE    83      28.247  -8.055  -1.404  1.00 10.00      B   
ATOM   1404  CA  PHE    83      28.550  -6.197  -2.376  1.00 10.00      B   
ATOM   1405  CB  PHE    83      27.354  -5.688  -1.560  1.00 10.00      B   
ATOM   1406  CG  PHE    83      27.136  -4.204  -1.653  1.00 10.00      B   
ATOM   1407  CD1 PHE    83      26.569  -3.643  -2.785  1.00 10.00      B   
ATOM   1408  CD2 PHE    83      27.501  -3.370  -0.608  1.00 10.00      B   
ATOM   1409  CE1 PHE    83      26.368  -2.280  -2.875  1.00 10.00      B   
ATOM   1410  CE2 PHE    83      27.304  -2.004  -0.690  1.00 10.00      B   
ATOM   1411  CZ  PHE    83      26.736  -1.458  -1.826  1.00 10.00      B   
ATOM   1412  C   PHE    83      29.792  -5.379  -2.044  1.00 10.00      B   
ATOM   1413  O   PHE    83      30.202  -4.507  -2.810  1.00 10.00      B   
ATOM   1414  N   ARG    84      30.392  -5.688  -0.898  1.00 10.00      B   
ATOM   1415  HN  ARG    84      30.001  -6.390  -0.331  1.00 10.00      B   
ATOM   1416  CA  ARG    84      31.596  -5.008  -0.444  1.00 10.00      B   
ATOM   1417  CB  ARG    84      31.977  -5.483   0.961  1.00 10.00      B   
ATOM   1418  CG  ARG    84      32.989  -4.596   1.667  1.00 10.00      B   
ATOM   1419  CD  ARG    84      33.117  -4.958   3.137  1.00 10.00      B   
ATOM   1420  NE  ARG    84      31.867  -4.743   3.867  1.00 10.00      B   
ATOM   1421  HE  ARG    84      31.443  -3.858   3.785  1.00 10.00      B   
ATOM   1422  CZ  ARG    84      31.280  -5.663   4.630  1.00 10.00      B   
ATOM   1423  NH1 ARG    84      31.818  -6.874   4.755  1.00 10.00      B   
ATOM   1424 HH11 ARG    84      31.359  -7.596   5.350  1.00 10.00      B   
ATOM   1425 HH12 ARG    84      32.709  -7.105   4.260  1.00 10.00      B   
ATOM   1426  NH2 ARG    84      30.149  -5.373   5.261  1.00 10.00      B   
ATOM   1427 HH21 ARG    84      29.682  -6.090   5.860  1.00 10.00      B   
ATOM   1428 HH22 ARG    84      29.725  -4.422   5.161  1.00 10.00      B   
ATOM   1429  C   ARG    84      32.741  -5.257  -1.421  1.00 10.00      B   
ATOM   1430  O   ARG    84      33.533  -4.357  -1.709  1.00 10.00      B   
ATOM   1431  N   HIS    85      32.809  -6.478  -1.947  1.00 10.00      B   
ATOM   1432  HN  HIS    85      32.146  -7.152  -1.678  1.00 10.00      B   
ATOM   1433  CA  HIS    85      33.845  -6.839  -2.907  1.00 10.00      B   
ATOM   1434  CB  HIS    85      33.854  -8.352  -3.169  1.00 10.00      B   
ATOM   1435  CG  HIS    85      34.941  -8.807  -4.099  1.00 10.00      B   
ATOM   1436  ND1 HIS    85      36.273  -8.865  -3.738  1.00 10.00      B   
ATOM   1437  HD1 HIS    85      36.643  -8.633  -2.855  1.00 10.00      B   
ATOM   1438  CD2 HIS    85      34.888  -9.213  -5.389  1.00 10.00      B   
ATOM   1439  CE1 HIS    85      36.988  -9.285  -4.768  1.00 10.00      B   
ATOM   1440  NE2 HIS    85      36.170  -9.502  -5.779  1.00 10.00      B   
ATOM   1441  HE2 HIS    85      36.439  -9.816  -6.672  1.00 10.00      B   
ATOM   1442  C   HIS    85      33.650  -6.057  -4.204  1.00 10.00      B   
ATOM   1443  O   HIS    85      34.611  -5.767  -4.914  1.00 10.00      B   
ATOM   1444  N   GLY    86      32.398  -5.715  -4.495  1.00 10.00      B   
ATOM   1445  HN  GLY    86      31.675  -5.987  -3.891  1.00 10.00      B   
ATOM   1446  CA  GLY    86      32.090  -4.949  -5.687  1.00 10.00      B   
ATOM   1447  C   GLY    86      32.706  -3.567  -5.615  1.00 10.00      B   
ATOM   1448  O   GLY    86      33.121  -3.003  -6.629  1.00 10.00      B   
ATOM   1449  N   PHE    87      32.769  -3.030  -4.403  1.00 10.00      B   
ATOM   1450  HN  PHE    87      32.410  -3.532  -3.640  1.00 10.00      B   
ATOM   1451  CA  PHE    87      33.356  -1.719  -4.174  1.00 10.00      B   
ATOM   1452  CB  PHE    87      32.895  -1.143  -2.833  1.00 10.00      B   
ATOM   1453  CG  PHE    87      31.838  -0.083  -2.948  1.00 10.00      B   
ATOM   1454  CD1 PHE    87      30.585  -0.275  -2.391  1.00 10.00      B   
ATOM   1455  CD2 PHE    87      32.099   1.107  -3.611  1.00 10.00      B   
ATOM   1456  CE1 PHE    87      29.610   0.698  -2.492  1.00 10.00      B   
ATOM   1457  CE2 PHE    87      31.128   2.084  -3.717  1.00 10.00      B   
ATOM   1458  CZ  PHE    87      29.881   1.879  -3.157  1.00 10.00      B   
ATOM   1459  C   PHE    87      34.876  -1.821  -4.197  1.00 10.00      B   
ATOM   1460  O   PHE    87      35.562  -0.901  -4.642  1.00 10.00      B   
ATOM   1461  N   ASP    88      35.390  -2.956  -3.720  1.00 10.00      B   
ATOM   1462  HN  ASP    88      34.782  -3.641  -3.369  1.00 10.00      B   
ATOM   1463  CA  ASP    88      36.834  -3.202  -3.687  1.00 10.00      B   
ATOM   1464  CB  ASP    88      37.133  -4.606  -3.150  1.00 10.00      B   
ATOM   1465  CG  ASP    88      37.178  -4.678  -1.637  1.00 10.00      B   
ATOM   1466  OD1 ASP    88      37.676  -3.722  -0.997  1.00 10.00      B   
ATOM   1467  OD2 ASP    88      36.722  -5.697  -1.077  1.00 10.00      B   
ATOM   1468  C   ASP    88      37.436  -3.067  -5.079  1.00 10.00      B   
ATOM   1469  O   ASP    88      38.484  -2.442  -5.262  1.00 10.00      B   
ATOM   1470  N   ILE    89      36.764  -3.661  -6.058  1.00 10.00      B   
ATOM   1471  HN  ILE    89      35.941  -4.150  -5.842  1.00 10.00      B   
ATOM   1472  CA  ILE    89      37.216  -3.612  -7.442  1.00 10.00      B   
ATOM   1473  CB  ILE    89      36.317  -4.472  -8.356  1.00 10.00      B   
ATOM   1474  CG1 ILE    89      36.132  -5.867  -7.757  1.00 10.00      B   
ATOM   1475  CG2 ILE    89      36.915  -4.568  -9.752  1.00 10.00      B   
ATOM   1476  CD1 ILE    89      34.937  -6.619  -8.301  1.00 10.00      B   
ATOM   1477  C   ILE    89      37.212  -2.172  -7.947  1.00 10.00      B   
ATOM   1478  O   ILE    89      38.144  -1.736  -8.621  1.00 10.00      B   
ATOM   1479  N   LEU    90      36.162  -1.437  -7.596  1.00 10.00      B   
ATOM   1480  HN  LEU    90      35.459  -1.841  -7.044  1.00 10.00      B   
ATOM   1481  CA  LEU    90      36.026  -0.048  -8.004  1.00 10.00      B   
ATOM   1482  CB  LEU    90      34.677   0.511  -7.545  1.00 10.00      B   
ATOM   1483  CG  LEU    90      34.268   1.862  -8.138  1.00 10.00      B   
ATOM   1484  CD1 LEU    90      33.963   1.732  -9.626  1.00 10.00      B   
ATOM   1485  CD2 LEU    90      33.080   2.439  -7.387  1.00 10.00      B   
ATOM   1486  C   LEU    90      37.170   0.792  -7.444  1.00 10.00      B   
ATOM   1487  O   LEU    90      37.811   1.545  -8.177  1.00 10.00      B   
ATOM   1488  N   VAL    91      37.433   0.642  -6.149  1.00 10.00      B   
ATOM   1489  HN  VAL    91      36.888   0.018  -5.620  1.00 10.00      B   
ATOM   1490  CA  VAL    91      38.505   1.380  -5.488  1.00 10.00      B   
ATOM   1491  CB  VAL    91      38.588   1.042  -3.981  1.00 10.00      B   
ATOM   1492  CG1 VAL    91      39.757   1.763  -3.326  1.00 10.00      B   
ATOM   1493  CG2 VAL    91      37.287   1.397  -3.277  1.00 10.00      B   
ATOM   1494  C   VAL    91      39.847   1.078  -6.151  1.00 10.00      B   
ATOM   1495  O   VAL    91      40.634   1.983  -6.429  1.00 10.00      B   
ATOM   1496  N   GLY    92      40.082  -0.200  -6.426  1.00 10.00      B   
ATOM   1497  HN  GLY    92      39.403  -0.871  -6.190  1.00 10.00      B   
ATOM   1498  CA  GLY    92      41.323  -0.618  -7.060  1.00 10.00      B   
ATOM   1499  C   GLY    92      41.507  -0.011  -8.441  1.00 10.00      B   
ATOM   1500  O   GLY    92      42.608   0.414  -8.802  1.00 10.00      B   
ATOM   1501  N   GLN    93      40.427   0.037  -9.212  1.00 10.00      B   
ATOM   1502  HN  GLN    93      39.578  -0.326  -8.871  1.00 10.00      B   
ATOM   1503  CA  GLN    93      40.472   0.601 -10.555  1.00 10.00      B   
ATOM   1504  CB  GLN    93      39.207   0.253 -11.340  1.00 10.00      B   
ATOM   1505  CG  GLN    93      39.103  -1.221 -11.704  1.00 10.00      B   
ATOM   1506  CD  GLN    93      37.817  -1.573 -12.428  1.00 10.00      B   
ATOM   1507  OE1 GLN    93      36.780  -0.936 -12.233  1.00 10.00      B   
ATOM   1508  NE2 GLN    93      37.875  -2.595 -13.266  1.00 10.00      B   
ATOM   1509 HE21 GLN    93      38.735  -3.058 -13.373  1.00 10.00      B   
ATOM   1510 HE22 GLN    93      37.056  -2.857 -13.739  1.00 10.00      B   
ATOM   1511  C   GLN    93      40.704   2.111 -10.514  1.00 10.00      B   
ATOM   1512  O   GLN    93      41.457   2.653 -11.327  1.00 10.00      B   
ATOM   1513  N   ILE    94      40.071   2.784  -9.556  1.00 10.00      B   
ATOM   1514  HN  ILE    94      39.481   2.298  -8.937  1.00 10.00      B   
ATOM   1515  CA  ILE    94      40.233   4.229  -9.405  1.00 10.00      B   
ATOM   1516  CB  ILE    94      39.243   4.818  -8.373  1.00 10.00      B   
ATOM   1517  CG1 ILE    94      37.798   4.570  -8.812  1.00 10.00      B   
ATOM   1518  CG2 ILE    94      39.487   6.312  -8.176  1.00 10.00      B   
ATOM   1519  CD1 ILE    94      36.769   4.915  -7.755  1.00 10.00      B   
ATOM   1520  C   ILE    94      41.661   4.535  -8.964  1.00 10.00      B   
ATOM   1521  O   ILE    94      42.273   5.511  -9.402  1.00 10.00      B   
ATOM   1522  N   ASP    95      42.193   3.665  -8.114  1.00 10.00      B   
ATOM   1523  HN  ASP    95      41.651   2.900  -7.813  1.00 10.00      B   
ATOM   1524  CA  ASP    95      43.552   3.808  -7.606  1.00 10.00      B   
ATOM   1525  CB  ASP    95      43.847   2.711  -6.581  1.00 10.00      B   
ATOM   1526  CG  ASP    95      45.266   2.757  -6.058  1.00 10.00      B   
ATOM   1527  OD1 ASP    95      46.024   1.796  -6.309  1.00 10.00      B   
ATOM   1528  OD2 ASP    95      45.626   3.751  -5.391  1.00 10.00      B   
ATOM   1529  C   ASP    95      44.567   3.752  -8.746  1.00 10.00      B   
ATOM   1530  O   ASP    95      45.565   4.476  -8.742  1.00 10.00      B   
ATOM   1531  N   ASP    96      44.292   2.903  -9.732  1.00 10.00      B   
ATOM   1532  HN  ASP    96      43.476   2.361  -9.682  1.00 10.00      B   
ATOM   1533  CA  ASP    96      45.177   2.756 -10.881  1.00 10.00      B   
ATOM   1534  CB  ASP    96      44.840   1.503 -11.685  1.00 10.00      B   
ATOM   1535  CG  ASP    96      46.002   1.061 -12.550  1.00 10.00      B   
ATOM   1536  OD1 ASP    96      46.939   0.434 -12.011  1.00 10.00      B   
ATOM   1537  OD2 ASP    96      45.989   1.343 -13.767  1.00 10.00      B   
ATOM   1538  C   ASP    96      45.116   3.985 -11.777  1.00 10.00      B   
ATOM   1539  O   ASP    96      46.121   4.391 -12.363  1.00 10.00      B   
ATOM   1540  N   ALA    97      43.932   4.579 -11.869  1.00 10.00      B   
ATOM   1541  HN  ALA    97      43.168   4.198 -11.385  1.00 10.00      B   
ATOM   1542  CA  ALA    97      43.738   5.772 -12.679  1.00 10.00      B   
ATOM   1543  CB  ALA    97      42.262   6.125 -12.778  1.00 10.00      B   
ATOM   1544  C   ALA    97      44.534   6.933 -12.094  1.00 10.00      B   
ATOM   1545  O   ALA    97      45.043   7.782 -12.823  1.00 10.00      B   
ATOM   1546  N   LEU    98      44.647   6.951 -10.771  1.00 10.00      B   
ATOM   1547  HN  LEU    98      44.203   6.251 -10.244  1.00 10.00      B   
ATOM   1548  CA  LEU    98      45.395   7.990 -10.081  1.00 10.00      B   
ATOM   1549  CB  LEU    98      45.247   7.828  -8.567  1.00 10.00      B   
ATOM   1550  CG  LEU    98      45.883   8.915  -7.703  1.00 10.00      B   
ATOM   1551  CD1 LEU    98      45.259  10.271  -7.996  1.00 10.00      B   
ATOM   1552  CD2 LEU    98      45.744   8.568  -6.230  1.00 10.00      B   
ATOM   1553  C   LEU    98      46.866   7.938 -10.482  1.00 10.00      B   
ATOM   1554  O   LEU    98      47.532   8.967 -10.575  1.00 10.00      B   
ATOM   1555  N   LYS    99      47.359   6.730 -10.734  1.00 10.00      B   
ATOM   1556  HN  LYS    99      46.774   5.949 -10.643  1.00 10.00      B   
ATOM   1557  CA  LYS    99      48.744   6.536 -11.145  1.00 10.00      B   
ATOM   1558  CB  LYS    99      49.089   5.047 -11.195  1.00 10.00      B   
ATOM   1559  CG  LYS    99      48.737   4.277  -9.933  1.00 10.00      B   
ATOM   1560  CD  LYS    99      48.819   2.779 -10.174  1.00 10.00      B   
ATOM   1561  CE  LYS    99      48.118   1.996  -9.075  1.00 10.00      B   
ATOM   1562  NZ  LYS    99      47.884   0.580  -9.468  1.00 10.00      B   
ATOM   1563  HZ1 LYS    99      48.779   0.053  -9.478  1.00 10.00      B   
ATOM   1564  HZ2 LYS    99      47.464   0.537 -10.424  1.00 10.00      B   
ATOM   1565  HZ3 LYS    99      47.232   0.124  -8.796  1.00 10.00      B   
ATOM   1566  C   LYS    99      48.964   7.166 -12.516  1.00 10.00      B   
ATOM   1567  O   LYS    99      49.999   7.780 -12.775  1.00 10.00      B   
ATOM   1568  N   LEU   100      47.968   7.025 -13.386  1.00 10.00      B   
ATOM   1569  HN  LEU   100      47.167   6.524 -13.117  1.00 10.00      B   
ATOM   1570  CA  LEU   100      48.034   7.594 -14.726  1.00 10.00      B   
ATOM   1571  CB  LEU   100      46.806   7.182 -15.542  1.00 10.00      B   
ATOM   1572  CG  LEU   100      46.613   5.680 -15.766  1.00 10.00      B   
ATOM   1573  CD1 LEU   100      45.230   5.391 -16.329  1.00 10.00      B   
ATOM   1574  CD2 LEU   100      47.690   5.136 -16.688  1.00 10.00      B   
ATOM   1575  C   LEU   100      48.104   9.111 -14.636  1.00 10.00      B   
ATOM   1576  O   LEU   100      48.817   9.762 -15.401  1.00 10.00      B   
ATOM   1577  N   ALA   101      47.379   9.662 -13.667  1.00 10.00      B   
ATOM   1578  HN  ALA   101      46.847   9.081 -13.084  1.00 10.00      B   
ATOM   1579  CA  ALA   101      47.350  11.099 -13.449  1.00 10.00      B   
ATOM   1580  CB  ALA   101      46.271  11.465 -12.439  1.00 10.00      B   
ATOM   1581  C   ALA   101      48.710  11.604 -12.983  1.00 10.00      B   
ATOM   1582  O   ALA   101      49.083  12.746 -13.248  1.00 10.00      B   
ATOM   1583  N   ASN   102      49.449  10.739 -12.301  1.00 10.00      B   
ATOM   1584  HN  ASN   102      49.092   9.840 -12.132  1.00 10.00      B   
ATOM   1585  CA  ASN   102      50.775  11.084 -11.792  1.00 10.00      B   
ATOM   1586  CB  ASN   102      51.197  10.114 -10.682  1.00 10.00      B   
ATOM   1587  CG  ASN   102      50.588  10.441  -9.332  1.00 10.00      B   
ATOM   1588  OD1 ASN   102      50.330  11.599  -9.017  1.00 10.00      B   
ATOM   1589  ND2 ASN   102      50.364   9.417  -8.522  1.00 10.00      B   
ATOM   1590 HD21 ASN   102      50.602   8.519  -8.836  1.00 10.00      B   
ATOM   1591 HD22 ASN   102      49.975   9.597  -7.640  1.00 10.00      B   
ATOM   1592  C   ASN   102      51.813  11.057 -12.906  1.00 10.00      B   
ATOM   1593  O   ASN   102      52.813  11.776 -12.858  1.00 10.00      B   
ATOM   1594  N   GLU   103      51.574  10.220 -13.907  1.00 10.00      B   
ATOM   1595  HN  GLU   103      50.762   9.668 -13.886  1.00 10.00      B   
ATOM   1596  CA  GLU   103      52.493  10.090 -15.030  1.00 10.00      B   
ATOM   1597  CB  GLU   103      52.420   8.685 -15.629  1.00 10.00      B   
ATOM   1598  CG  GLU   103      52.784   7.574 -14.653  1.00 10.00      B   
ATOM   1599  CD  GLU   103      54.123   7.795 -13.975  1.00 10.00      B   
ATOM   1600  OE1 GLU   103      55.056   8.292 -14.639  1.00 10.00      B   
ATOM   1601  OE2 GLU   103      54.249   7.466 -12.773  1.00 10.00      B   
ATOM   1602  C   GLU   103      52.236  11.151 -16.099  1.00 10.00      B   
ATOM   1603  O   GLU   103      53.085  11.407 -16.952  1.00 10.00      B   
ATOM   1604  N   GLY   104      51.069  11.773 -16.046  1.00 10.00      B   
ATOM   1605  HN  GLY   104      50.428  11.536 -15.344  1.00 10.00      B   
ATOM   1606  CA  GLY   104      50.739  12.800 -17.016  1.00 10.00      B   
ATOM   1607  C   GLY   104      49.804  12.299 -18.098  1.00 10.00      B   
ATOM   1608  O   GLY   104      49.741  12.866 -19.191  1.00 10.00      B   
ATOM   1609  N   LYS   105      49.089  11.224 -17.800  1.00 10.00      B   
ATOM   1610  HN  LYS   105      49.190  10.811 -16.913  1.00 10.00      B   
ATOM   1611  CA  LYS   105      48.144  10.651 -18.743  1.00 10.00      B   
ATOM   1612  CB  LYS   105      48.228   9.122 -18.732  1.00 10.00      B   
ATOM   1613  CG  LYS   105      49.459   8.556 -19.428  1.00 10.00      B   
ATOM   1614  CD  LYS   105      49.382   7.042 -19.544  1.00 10.00      B   
ATOM   1615  CE  LYS   105      50.280   6.526 -20.659  1.00 10.00      B   
ATOM   1616  NZ  LYS   105      49.894   5.158 -21.103  1.00 10.00      B   
ATOM   1617  HZ1 LYS   105      49.964   4.491 -20.312  1.00 10.00      B   
ATOM   1618  HZ2 LYS   105      50.524   4.839 -21.863  1.00 10.00      B   
ATOM   1619  HZ3 LYS   105      48.910   5.157 -21.461  1.00 10.00      B   
ATOM   1620  C   LYS   105      46.729  11.118 -18.413  1.00 10.00      B   
ATOM   1621  O   LYS   105      45.976  10.429 -17.721  1.00 10.00      B   
ATOM   1622  N   VAL   106      46.377  12.299 -18.905  1.00 10.00      B   
ATOM   1623  HN  VAL   106      47.022  12.796 -19.455  1.00 10.00      B   
ATOM   1624  CA  VAL   106      45.062  12.880 -18.654  1.00 10.00      B   
ATOM   1625  CB  VAL   106      45.004  14.367 -19.072  1.00 10.00      B   
ATOM   1626  CG1 VAL   106      43.671  14.991 -18.677  1.00 10.00      B   
ATOM   1627  CG2 VAL   106      46.161  15.143 -18.458  1.00 10.00      B   
ATOM   1628  C   VAL   106      43.960  12.102 -19.371  1.00 10.00      B   
ATOM   1629  O   VAL   106      43.070  11.541 -18.734  1.00 10.00      B   
ATOM   1630  N   LYS   107      44.043  12.056 -20.696  1.00 10.00      B   
ATOM   1631  HN  LYS   107      44.790  12.513 -21.137  1.00 10.00      B   
ATOM   1632  CA  LYS   107      43.055  11.359 -21.517  1.00 10.00      B   
ATOM   1633  CB  LYS   107      43.345  11.573 -23.005  1.00 10.00      B   
ATOM   1634  CG  LYS   107      43.228  13.026 -23.442  1.00 10.00      B   
ATOM   1635  CD  LYS   107      43.494  13.193 -24.929  1.00 10.00      B   
ATOM   1636  CE  LYS   107      43.427  14.658 -25.333  1.00 10.00      B   
ATOM   1637  NZ  LYS   107      43.683  14.855 -26.785  1.00 10.00      B   
ATOM   1638  HZ1 LYS   107      42.877  14.505 -27.342  1.00 10.00      B   
ATOM   1639  HZ2 LYS   107      44.538  14.336 -27.073  1.00 10.00      B   
ATOM   1640  HZ3 LYS   107      43.822  15.866 -26.992  1.00 10.00      B   
ATOM   1641  C   LYS   107      42.990   9.872 -21.181  1.00 10.00      B   
ATOM   1642  O   LYS   107      41.932   9.247 -21.281  1.00 10.00      B   
ATOM   1643  N   GLU   108      44.120   9.314 -20.767  1.00 10.00      B   
ATOM   1644  HN  GLU   108      44.929   9.862 -20.707  1.00 10.00      B   
ATOM   1645  CA  GLU   108      44.184   7.908 -20.397  1.00 10.00      B   
ATOM   1646  CB  GLU   108      45.634   7.474 -20.200  1.00 10.00      B   
ATOM   1647  CG  GLU   108      46.464   7.489 -21.473  1.00 10.00      B   
ATOM   1648  CD  GLU   108      46.472   6.149 -22.173  1.00 10.00      B   
ATOM   1649  OE1 GLU   108      47.326   5.302 -21.837  1.00 10.00      B   
ATOM   1650  OE2 GLU   108      45.621   5.937 -23.063  1.00 10.00      B   
ATOM   1651  C   GLU   108      43.382   7.670 -19.123  1.00 10.00      B   
ATOM   1652  O   GLU   108      42.614   6.713 -19.029  1.00 10.00      B   
ATOM   1653  N   ALA   109      43.548   8.564 -18.151  1.00 10.00      B   
ATOM   1654  HN  ALA   109      44.167   9.312 -18.287  1.00 10.00      B   
ATOM   1655  CA  ALA   109      42.828   8.458 -16.891  1.00 10.00      B   
ATOM   1656  CB  ALA   109      43.392   9.429 -15.865  1.00 10.00      B   
ATOM   1657  C   ALA   109      41.344   8.712 -17.117  1.00 10.00      B   
ATOM   1658  O   ALA   109      40.495   8.079 -16.493  1.00 10.00      B   
ATOM   1659  N   GLN   110      41.043   9.637 -18.022  1.00 10.00      B   
ATOM   1660  HN  GLN   110      41.771  10.120 -18.474  1.00 10.00      B   
ATOM   1661  CA  GLN   110      39.663   9.963 -18.349  1.00 10.00      B   
ATOM   1662  CB  GLN   110      39.602  11.167 -19.287  1.00 10.00      B   
ATOM   1663  CG  GLN   110      39.984  12.481 -18.626  1.00 10.00      B   
ATOM   1664  CD  GLN   110      39.913  13.661 -19.575  1.00 10.00      B   
ATOM   1665  OE1 GLN   110      40.133  13.524 -20.780  1.00 10.00      B   
ATOM   1666  NE2 GLN   110      39.596  14.828 -19.040  1.00 10.00      B   
ATOM   1667 HE21 GLN   110      39.423  14.863 -18.073  1.00 10.00      B   
ATOM   1668 HE22 GLN   110      39.551  15.613 -19.629  1.00 10.00      B   
ATOM   1669  C   GLN   110      38.976   8.759 -18.981  1.00 10.00      B   
ATOM   1670  O   GLN   110      37.793   8.518 -18.748  1.00 10.00      B   
ATOM   1671  N   ALA   111      39.736   7.998 -19.764  1.00 10.00      B   
ATOM   1672  HN  ALA   111      40.672   8.250 -19.913  1.00 10.00      B   
ATOM   1673  CA  ALA   111      39.213   6.805 -20.415  1.00 10.00      B   
ATOM   1674  CB  ALA   111      40.187   6.304 -21.468  1.00 10.00      B   
ATOM   1675  C   ALA   111      38.948   5.719 -19.384  1.00 10.00      B   
ATOM   1676  O   ALA   111      37.932   5.026 -19.440  1.00 10.00      B   
ATOM   1677  N   ALA   112      39.868   5.585 -18.435  1.00 10.00      B   
ATOM   1678  HN  ALA   112      40.661   6.166 -18.453  1.00 10.00      B   
ATOM   1679  CA  ALA   112      39.740   4.594 -17.374  1.00 10.00      B   
ATOM   1680  CB  ALA   112      41.009   4.546 -16.536  1.00 10.00      B   
ATOM   1681  C   ALA   112      38.532   4.909 -16.500  1.00 10.00      B   
ATOM   1682  O   ALA   112      37.815   4.007 -16.060  1.00 10.00      B   
ATOM   1683  N   ALA   113      38.306   6.201 -16.268  1.00 10.00      B   
ATOM   1684  HN  ALA   113      38.928   6.866 -16.640  1.00 10.00      B   
ATOM   1685  CA  ALA   113      37.182   6.660 -15.461  1.00 10.00      B   
ATOM   1686  CB  ALA   113      37.276   8.159 -15.225  1.00 10.00      B   
ATOM   1687  C   ALA   113      35.855   6.309 -16.123  1.00 10.00      B   
ATOM   1688  O   ALA   113      34.859   6.050 -15.446  1.00 10.00      B   
ATOM   1689  N   GLU   114      35.844   6.294 -17.450  1.00 10.00      B   
ATOM   1690  HN  GLU   114      36.666   6.518 -17.942  1.00 10.00      B   
ATOM   1691  CA  GLU   114      34.636   5.966 -18.194  1.00 10.00      B   
ATOM   1692  CB  GLU   114      34.753   6.407 -19.651  1.00 10.00      B   
ATOM   1693  CG  GLU   114      34.774   7.910 -19.844  1.00 10.00      B   
ATOM   1694  CD  GLU   114      34.457   8.309 -21.265  1.00 10.00      B   
ATOM   1695  OE1 GLU   114      35.392   8.661 -22.015  1.00 10.00      B   
ATOM   1696  OE2 GLU   114      33.265   8.285 -21.639  1.00 10.00      B   
ATOM   1697  C   GLU   114      34.340   4.474 -18.120  1.00 10.00      B   
ATOM   1698  O   GLU   114      33.200   4.048 -18.278  1.00 10.00      B   
ATOM   1699  N   GLN   115      35.369   3.680 -17.875  1.00 10.00      B   
ATOM   1700  HN  GLN   115      36.260   4.072 -17.751  1.00 10.00      B   
ATOM   1701  CA  GLN   115      35.206   2.237 -17.786  1.00 10.00      B   
ATOM   1702  CB  GLN   115      36.536   1.521 -18.033  1.00 10.00      B   
ATOM   1703  CG  GLN   115      37.245   1.925 -19.316  1.00 10.00      B   
ATOM   1704  CD  GLN   115      36.359   1.840 -20.543  1.00 10.00      B   
ATOM   1705  OE1 GLN   115      35.419   1.044 -20.600  1.00 10.00      B   
ATOM   1706  NE2 GLN   115      36.653   2.663 -21.533  1.00 10.00      B   
ATOM   1707 HE21 GLN   115      37.411   3.272 -21.415  1.00 10.00      B   
ATOM   1708 HE22 GLN   115      36.110   2.622 -22.349  1.00 10.00      B   
ATOM   1709  C   GLN   115      34.644   1.836 -16.429  1.00 10.00      B   
ATOM   1710  O   GLN   115      34.088   0.747 -16.275  1.00 10.00      B   
ATOM   1711  N   LEU   116      34.772   2.737 -15.459  1.00 10.00      B   
ATOM   1712  HN  LEU   116      35.206   3.591 -15.664  1.00 10.00      B   
ATOM   1713  CA  LEU   116      34.296   2.494 -14.101  1.00 10.00      B   
ATOM   1714  CB  LEU   116      34.693   3.649 -13.177  1.00 10.00      B   
ATOM   1715  CG  LEU   116      36.191   3.925 -13.031  1.00 10.00      B   
ATOM   1716  CD1 LEU   116      36.422   5.175 -12.197  1.00 10.00      B   
ATOM   1717  CD2 LEU   116      36.901   2.733 -12.413  1.00 10.00      B   
ATOM   1718  C   LEU   116      32.786   2.280 -14.046  1.00 10.00      B   
ATOM   1719  O   LEU   116      32.284   1.614 -13.140  1.00 10.00      B   
ATOM   1720  N   LYS   117      32.062   2.842 -15.012  1.00 10.00      B   
ATOM   1721  HN  LYS   117      32.510   3.369 -15.705  1.00 10.00      B   
ATOM   1722  CA  LYS   117      30.612   2.696 -15.050  1.00 10.00      B   
ATOM   1723  CB  LYS   117      29.975   3.584 -16.127  1.00 10.00      B   
ATOM   1724  CG  LYS   117      30.213   3.131 -17.558  1.00 10.00      B   
ATOM   1725  CD  LYS   117      29.526   4.060 -18.546  1.00 10.00      B   
ATOM   1726  CE  LYS   117      29.580   3.507 -19.960  1.00 10.00      B   
ATOM   1727  NZ  LYS   117      28.907   4.408 -20.930  1.00 10.00      B   
ATOM   1728  HZ1 LYS   117      27.944   4.628 -20.603  1.00 10.00      B   
ATOM   1729  HZ2 LYS   117      28.846   3.949 -21.861  1.00 10.00      B   
ATOM   1730  HZ3 LYS   117      29.440   5.296 -21.027  1.00 10.00      B   
ATOM   1731  C   LYS   117      30.200   1.233 -15.211  1.00 10.00      B   
ATOM   1732  O   LYS   117      29.199   0.797 -14.644  1.00 10.00      B   
ATOM   1733  N   THR   118      30.999   0.469 -15.950  1.00 10.00      B   
ATOM   1734  HN  THR   118      31.800   0.863 -16.356  1.00 10.00      B   
ATOM   1735  CA  THR   118      30.717  -0.941 -16.174  1.00 10.00      B   
ATOM   1736  CB  THR   118      31.703  -1.530 -17.198  1.00 10.00      B   
ATOM   1737  OG1 THR   118      32.301  -0.456 -17.941  1.00 10.00      B   
ATOM   1738  HG1 THR   118      33.138  -0.210 -17.524  1.00 10.00      B   
ATOM   1739  CG2 THR   118      30.983  -2.466 -18.157  1.00 10.00      B   
ATOM   1740  C   THR   118      30.825  -1.716 -14.864  1.00 10.00      B   
ATOM   1741  O   THR   118      30.066  -2.653 -14.613  1.00 10.00      B   
ATOM   1742  N   THR   119      31.761  -1.302 -14.023  1.00 10.00      B   
ATOM   1743  HN  THR   119      32.334  -0.547 -14.277  1.00 10.00      B   
ATOM   1744  CA  THR   119      31.972  -1.942 -12.738  1.00 10.00      B   
ATOM   1745  CB  THR   119      33.310  -1.491 -12.121  1.00 10.00      B   
ATOM   1746  OG1 THR   119      34.281  -1.349 -13.168  1.00 10.00      B   
ATOM   1747  HG1 THR   119      35.141  -1.106 -12.782  1.00 10.00      B   
ATOM   1748  CG2 THR   119      33.803  -2.520 -11.114  1.00 10.00      B   
ATOM   1749  C   THR   119      30.822  -1.619 -11.780  1.00 10.00      B   
ATOM   1750  O   THR   119      30.463  -2.428 -10.924  1.00 10.00      B   
ATOM   1751  N   ARG   120      30.238  -0.437 -11.939  1.00 10.00      B   
ATOM   1752  HN  ARG   120      30.566   0.167 -12.639  1.00 10.00      B   
ATOM   1753  CA  ARG   120      29.128  -0.012 -11.094  1.00 10.00      B   
ATOM   1754  CB  ARG   120      28.917   1.504 -11.199  1.00 10.00      B   
ATOM   1755  CG  ARG   120      30.137   2.346 -10.861  1.00 10.00      B   
ATOM   1756  CD  ARG   120      29.852   3.824 -11.068  1.00 10.00      B   
ATOM   1757  NE  ARG   120      31.073   4.593 -11.304  1.00 10.00      B   
ATOM   1758  HE  ARG   120      31.780   4.536 -10.621  1.00 10.00      B   
ATOM   1759  CZ  ARG   120      31.276   5.360 -12.373  1.00 10.00      B   
ATOM   1760  NH1 ARG   120      30.341   5.471 -13.308  1.00 10.00      B   
ATOM   1761 HH11 ARG   120      29.435   4.959 -13.212  1.00 10.00      B   
ATOM   1762 HH12 ARG   120      30.510   6.068 -14.147  1.00 10.00      B   
ATOM   1763  NH2 ARG   120      32.418   6.021 -12.510  1.00 10.00      B   
ATOM   1764 HH21 ARG   120      33.162   5.941 -11.779  1.00 10.00      B   
ATOM   1765 HH22 ARG   120      32.578   6.622 -13.348  1.00 10.00      B   
ATOM   1766  C   ARG   120      27.840  -0.712 -11.510  1.00 10.00      B   
ATOM   1767  O   ARG   120      27.132  -1.285 -10.679  1.00 10.00      B   
ATOM   1768  N   ASN   121      27.568  -0.680 -12.810  1.00 10.00      B   
ATOM   1769  HN  ASN   121      28.210  -0.244 -13.416  1.00 10.00      B   
ATOM   1770  CA  ASN   121      26.355  -1.265 -13.379  1.00 10.00      B   
ATOM   1771  CB  ASN   121      26.235  -0.909 -14.866  1.00 10.00      B   
ATOM   1772  CG  ASN   121      25.926   0.557 -15.104  1.00 10.00      B   
ATOM   1773  OD1 ASN   121      25.242   1.199 -14.306  1.00 10.00      B   
ATOM   1774  ND2 ASN   121      26.424   1.099 -16.206  1.00 10.00      B   
ATOM   1775 HD21 ASN   121      26.957   0.532 -16.807  1.00 10.00      B   
ATOM   1776 HD22 ASN   121      26.253   2.050 -16.373  1.00 10.00      B   
ATOM   1777  C   ASN   121      26.269  -2.778 -13.204  1.00 10.00      B   
ATOM   1778  O   ASN   121      25.175  -3.341 -13.193  1.00 10.00      B   
ATOM   1779  N   ALA   122      27.408  -3.437 -13.066  1.00 10.00      B   
ATOM   1780  HN  ALA   122      28.254  -2.943 -13.068  1.00 10.00      B   
ATOM   1781  CA  ALA   122      27.425  -4.889 -12.928  1.00 10.00      B   
ATOM   1782  CB  ALA   122      28.590  -5.483 -13.701  1.00 10.00      B   
ATOM   1783  C   ALA   122      27.459  -5.362 -11.480  1.00 10.00      B   
ATOM   1784  O   ALA   122      27.131  -6.516 -11.201  1.00 10.00      B   
ATOM   1785  N   TYR   123      27.839  -4.492 -10.555  1.00 10.00      B   
ATOM   1786  HN  TYR   123      28.062  -3.572 -10.811  1.00 10.00      B   
ATOM   1787  CA  TYR   123      27.927  -4.898  -9.158  1.00 10.00      B   
ATOM   1788  CB  TYR   123      29.369  -4.809  -8.646  1.00 10.00      B   
ATOM   1789  CG  TYR   123      30.321  -5.794  -9.291  1.00 10.00      B   
ATOM   1790  CD1 TYR   123      31.074  -5.439 -10.401  1.00 10.00      B   
ATOM   1791  CD2 TYR   123      30.467  -7.079  -8.785  1.00 10.00      B   
ATOM   1792  CE1 TYR   123      31.947  -6.333 -10.991  1.00 10.00      B   
ATOM   1793  CE2 TYR   123      31.338  -7.983  -9.368  1.00 10.00      B   
ATOM   1794  CZ  TYR   123      32.074  -7.604 -10.472  1.00 10.00      B   
ATOM   1795  OH  TYR   123      32.948  -8.495 -11.055  1.00 10.00      B   
ATOM   1796  HH  TYR   123      33.758  -8.027 -11.308  1.00 10.00      B   
ATOM   1797  C   TYR   123      26.979  -4.139  -8.235  1.00 10.00      B   
ATOM   1798  O   TYR   123      25.867  -4.599  -7.962  1.00 10.00      B   
ATOM   1799  N   ILE   124      27.416  -2.970  -7.773  1.00 10.00      B   
ATOM   1800  HN  ILE   124      28.295  -2.641  -8.067  1.00 10.00      B   
ATOM   1801  CA  ILE   124      26.630  -2.159  -6.839  1.00 10.00      B   
ATOM   1802  CB  ILE   124      27.366  -0.875  -6.398  1.00 10.00      B   
ATOM   1803  CG1 ILE   124      27.745  -0.018  -7.609  1.00 10.00      B   
ATOM   1804  CG2 ILE   124      28.600  -1.226  -5.576  1.00 10.00      B   
ATOM   1805  CD1 ILE   124      28.279   1.352  -7.250  1.00 10.00      B   
ATOM   1806  C   ILE   124      25.227  -1.817  -7.344  1.00 10.00      B   
ATOM   1807  O   ILE   124      24.280  -1.784  -6.560  1.00 10.00      B   
ATOM   1808  N   GLN   125      25.092  -1.589  -8.647  1.00 10.00      B   
ATOM   1809  HN  GLN   125      25.883  -1.651  -9.227  1.00 10.00      B   
ATOM   1810  CA  GLN   125      23.801  -1.241  -9.241  1.00 10.00      B   
ATOM   1811  CB  GLN   125      23.948  -1.035 -10.752  1.00 10.00      B   
ATOM   1812  CG  GLN   125      22.772  -0.323 -11.403  1.00 10.00      B   
ATOM   1813  CD  GLN   125      22.674   1.131 -10.987  1.00 10.00      B   
ATOM   1814  OE1 GLN   125      23.686   1.791 -10.747  1.00 10.00      B   
ATOM   1815  NE2 GLN   125      21.459   1.639 -10.888  1.00 10.00      B   
ATOM   1816 HE21 GLN   125      20.694   1.056 -11.085  1.00 10.00      B   
ATOM   1817 HE22 GLN   125      21.372   2.579 -10.620  1.00 10.00      B   
ATOM   1818  C   GLN   125      22.737  -2.304  -8.964  1.00 10.00      B   
ATOM   1819  O   GLN   125      21.547  -1.997  -8.868  1.00 10.00      B   
ATOM   1820  N   LYS   126      23.170  -3.546  -8.811  1.00 10.00      B   
ATOM   1821  HN  LYS   126      24.134  -3.726  -8.854  1.00 10.00      B   
ATOM   1822  CA  LYS   126      22.252  -4.649  -8.565  1.00 10.00      B   
ATOM   1823  CB  LYS   126      22.906  -5.985  -8.918  1.00 10.00      B   
ATOM   1824  CG  LYS   126      23.290  -6.107 -10.384  1.00 10.00      B   
ATOM   1825  CD  LYS   126      23.810  -7.495 -10.714  1.00 10.00      B   
ATOM   1826  CE  LYS   126      24.095  -7.636 -12.200  1.00 10.00      B   
ATOM   1827  NZ  LYS   126      24.506  -9.018 -12.554  1.00 10.00      B   
ATOM   1828  HZ1 LYS   126      25.401  -9.261 -12.085  1.00 10.00      B   
ATOM   1829  HZ2 LYS   126      24.637  -9.101 -13.582  1.00 10.00      B   
ATOM   1830  HZ3 LYS   126      23.777  -9.698 -12.258  1.00 10.00      B   
ATOM   1831  C   LYS   126      21.743  -4.663  -7.127  1.00 10.00      B   
ATOM   1832  O   LYS   126      20.697  -5.249  -6.838  1.00 10.00      B   
ATOM   1833  N   TYR   127      22.472  -4.013  -6.229  1.00 10.00      B   
ATOM   1834  HN  TYR   127      23.290  -3.549  -6.515  1.00 10.00      B   
ATOM   1835  CA  TYR   127      22.077  -3.968  -4.828  1.00 10.00      B   
ATOM   1836  CB  TYR   127      23.246  -4.319  -3.906  1.00 10.00      B   
ATOM   1837  CG  TYR   127      23.478  -5.807  -3.772  1.00 10.00      B   
ATOM   1838  CD1 TYR   127      24.625  -6.404  -4.278  1.00 10.00      B   
ATOM   1839  CD2 TYR   127      22.540  -6.618  -3.147  1.00 10.00      B   
ATOM   1840  CE1 TYR   127      24.832  -7.767  -4.166  1.00 10.00      B   
ATOM   1841  CE2 TYR   127      22.739  -7.980  -3.027  1.00 10.00      B   
ATOM   1842  CZ  TYR   127      23.887  -8.550  -3.539  1.00 10.00      B   
ATOM   1843  OH  TYR   127      24.084  -9.908  -3.428  1.00 10.00      B   
ATOM   1844  HH  TYR   127      23.237 -10.361  -3.514  1.00 10.00      B   
ATOM   1845  C   TYR   127      21.467  -2.622  -4.455  1.00 10.00      B   
ATOM   1846  O   TYR   127      20.969  -2.438  -3.344  1.00 10.00      B   
ATOM   1847  N   LEU   128      21.505  -1.685  -5.390  1.00 10.00      B   
ATOM   1848  HN  LEU   128      21.927  -1.885  -6.252  1.00 10.00      B   
ATOM   1849  CA  LEU   128      20.940  -0.363  -5.166  1.00 10.00      B   
ATOM   1850  CB  LEU   128      21.733   0.706  -5.926  1.00 10.00      B   
ATOM   1851  CG  LEU   128      23.172   0.935  -5.462  1.00 10.00      B   
ATOM   1852  CD1 LEU   128      23.858   1.969  -6.342  1.00 10.00      B   
ATOM   1853  CD2 LEU   128      23.206   1.360  -4.001  1.00 10.00      B   
ATOM   1854  C   LEU   128      19.477  -0.349  -5.593  1.00 10.00      B   
ATOM   1855  O   LEU   128      19.106   0.303  -6.569  1.00 10.00      B   
ATOM   1856  N   LYS   129      18.658  -1.097  -4.870  1.00 10.00      B   
ATOM   1857  HN  LYS   129      19.017  -1.593  -4.104  1.00 10.00      B   
ATOM   1858  CA  LYS   129      17.237  -1.191  -5.164  1.00 10.00      B   
ATOM   1859  CB  LYS   129      16.929  -2.510  -5.877  1.00 10.00      B   
ATOM   1860  CG  LYS   129      17.262  -2.513  -7.360  1.00 10.00      B   
ATOM   1861  CD  LYS   129      16.314  -1.620  -8.139  1.00 10.00      B   
ATOM   1862  CE  LYS   129      16.330  -1.960  -9.620  1.00 10.00      B   
ATOM   1863  NZ  LYS   129      15.077  -1.534 -10.297  1.00 10.00      B   
ATOM   1864  HZ1 LYS   129      15.128  -1.740 -11.314  1.00 10.00      B   
ATOM   1865  HZ2 LYS   129      14.932  -0.512 -10.173  1.00 10.00      B   
ATOM   1866  HZ3 LYS   129      14.262  -2.037  -9.893  1.00 10.00      B   
ATOM   1867  C   LYS   129      16.420  -1.098  -3.885  1.00 10.00      B   
ATOM   1868  O   LYS   129      16.892  -1.480  -2.813  1.00 10.00      B   
ATOM   1869  N   SER   130      15.202  -0.593  -4.004  1.00 10.00      B   
ATOM   1870  HN  SER   130      14.885  -0.308  -4.889  1.00 10.00      B   
ATOM   1871  CA  SER   130      14.314  -0.446  -2.865  1.00 10.00      B   
ATOM   1872  CB  SER   130      13.103   0.378  -3.288  1.00 10.00      B   
ATOM   1873  OG  SER   130      13.066   0.503  -4.703  1.00 10.00      B   
ATOM   1874  HG  SER   130      12.637   1.335  -4.944  1.00 10.00      B   
ATOM   1875  C   SER   130      13.884  -1.813  -2.324  1.00 10.00      B   
ATOM   1876  O   SER   130      13.413  -2.667  -3.075  1.00 10.00      B   
ATOM   1877  N   LEU   131      14.046  -1.999  -1.017  1.00 10.00      B   
ATOM   1878  HN  LEU   131      14.413  -1.264  -0.477  1.00 10.00      B   
ATOM   1879  CA  LEU   131      13.711  -3.259  -0.351  1.00 10.00      B   
ATOM   1880  CB  LEU   131      13.941  -3.134   1.159  1.00 10.00      B   
ATOM   1881  CG  LEU   131      13.929  -4.436   1.962  1.00 10.00      B   
ATOM   1882  CD1 LEU   131      15.187  -5.244   1.691  1.00 10.00      B   
ATOM   1883  CD2 LEU   131      13.784  -4.150   3.448  1.00 10.00      B   
ATOM   1884  C   LEU   131      12.276  -3.724  -0.620  1.00 10.00      B   
ATOM   1885  O   LEU   131      12.057  -4.844  -1.074  1.00 10.00      B   
ATOM   1886  N   ALA   132      11.309  -2.862  -0.340  1.00 10.00      B   
ATOM   1887  HN  ALA   132      11.545  -1.979   0.003  1.00 10.00      B   
ATOM   1888  CA  ALA   132       9.899  -3.202  -0.524  1.00 10.00      B   
ATOM   1889  CB  ALA   132       9.012  -2.262   0.281  1.00 10.00      B   
ATOM   1890  C   ALA   132       9.471  -3.226  -1.992  1.00 10.00      B   
ATOM   1891  O   ALA   132       8.471  -3.849  -2.340  1.00 10.00      B   
ATOM   1892  N   ALA   133      10.227  -2.563  -2.855  1.00 10.00      B   
ATOM   1893  HN  ALA   133      11.033  -2.108  -2.539  1.00 10.00      B   
ATOM   1894  CA  ALA   133       9.883  -2.521  -4.272  1.00 10.00      B   
ATOM   1895  CB  ALA   133      10.340  -1.221  -4.912  1.00 10.00      B   
ATOM   1896  C   ALA   133      10.437  -3.727  -5.021  1.00 10.00      B   
ATOM   1897  O   ALA   133       9.912  -4.123  -6.062  1.00 10.00      B   
ATOM   1898  N   VAL   134      11.504  -4.312  -4.494  1.00 10.00      B   
ATOM   1899  HN  VAL   134      11.899  -3.945  -3.670  1.00 10.00      B   
ATOM   1900  CA  VAL   134      12.111  -5.477  -5.123  1.00 10.00      B   
ATOM   1901  CB  VAL   134      13.626  -5.574  -4.821  1.00 10.00      B   
ATOM   1902  CG1 VAL   134      13.893  -6.064  -3.403  1.00 10.00      B   
ATOM   1903  CG2 VAL   134      14.332  -6.449  -5.843  1.00 10.00      B   
ATOM   1904  C   VAL   134      11.395  -6.760  -4.693  1.00 10.00      B   
ATOM   1905  O   VAL   134      11.535  -7.811  -5.325  1.00 10.00      B   
ATOM   1906  N   SER   135      10.616  -6.662  -3.625  1.00 10.00      B   
ATOM   1907  HN  SER   135      10.536  -5.798  -3.165  1.00 10.00      B   
ATOM   1908  CA  SER   135       9.883  -7.804  -3.108  1.00 10.00      B   
ATOM   1909  CB  SER   135       9.772  -7.713  -1.586  1.00 10.00      B   
ATOM   1910  OG  SER   135       9.494  -6.384  -1.179  1.00 10.00      B   
ATOM   1911  HG  SER   135       9.042  -6.399  -0.329  1.00 10.00      B   
ATOM   1912  C   SER   135       8.494  -7.910  -3.728  1.00 10.00      B   
ATOM   1913  O   SER   135       7.979  -9.014  -3.913  1.00 10.00      B   
ATOM   1914  N   SER   136       7.888  -6.762  -4.044  1.00 10.00      B   
ATOM   1915  HN  SER   136       8.354  -5.911  -3.882  1.00 10.00      B   
ATOM   1916  CA  SER   136       6.552  -6.739  -4.631  1.00 10.00      B   
ATOM   1917  CB  SER   136       5.516  -7.123  -3.570  1.00 10.00      B   
ATOM   1918  OG  SER   136       5.972  -6.776  -2.270  1.00 10.00      B   
ATOM   1919  HG  SER   136       6.845  -6.370  -2.341  1.00 10.00      B   
ATOM   1920  C   SER   136       6.215  -5.365  -5.209  1.00 10.00      B   
ATOM   1921  O   SER   136       7.011  -4.433  -5.109  1.00 10.00      B   
ATOM   1922  N   MET   137       5.028  -5.266  -5.815  1.00 10.00      B   
ATOM   1923  HN  MET   137       4.461  -6.064  -5.868  1.00 10.00      B   
ATOM   1924  CA  MET   137       4.532  -4.022  -6.407  1.00 10.00      B   
ATOM   1925  CB  MET   137       4.429  -2.888  -5.381  1.00 10.00      B   
ATOM   1926  CG  MET   137       3.215  -2.988  -4.471  1.00 10.00      B   
ATOM   1927  SD  MET   137       1.661  -2.810  -5.369  1.00 10.00      B   
ATOM   1928  CE  MET   137       0.476  -3.164  -4.070  1.00 10.00      B   
ATOM   1929  C   MET   137       5.293  -3.587  -7.655  1.00 10.00      B   
ATOM   1930  O   MET   137       6.092  -2.648  -7.621  1.00 10.00      B   
ATOM   1931  N   THR   138       5.042  -4.276  -8.758  1.00 10.00      B   
ATOM   1932  HN  THR   138       4.410  -5.025  -8.724  1.00 10.00      B   
ATOM   1933  CA  THR   138       5.677  -3.949 -10.025  1.00 10.00      B   
ATOM   1934  CB  THR   138       6.269  -5.203 -10.700  1.00 10.00      B   
ATOM   1935  OG1 THR   138       5.367  -6.311 -10.548  1.00 10.00      B   
ATOM   1936  HG1 THR   138       5.804  -7.121 -10.843  1.00 10.00      B   
ATOM   1937  CG2 THR   138       7.612  -5.558 -10.084  1.00 10.00      B   
ATOM   1938  C   THR   138       4.652  -3.308 -10.956  1.00 10.00      B   
ATOM   1939  O   THR   138       3.480  -3.684 -10.948  1.00 10.00      B   
ATOM   1940  N   MET   139       5.085  -2.338 -11.748  1.00 10.00      B   
ATOM   1941  HN  MET   139       6.029  -2.068 -11.704  1.00 10.00      B   
ATOM   1942  CA  MET   139       4.190  -1.653 -12.676  1.00 10.00      B   
ATOM   1943  CB  MET   139       4.923  -0.557 -13.450  1.00 10.00      B   
ATOM   1944  CG  MET   139       4.831   0.813 -12.801  1.00 10.00      B   
ATOM   1945  SD  MET   139       3.129   1.281 -12.412  1.00 10.00      B   
ATOM   1946  CE  MET   139       2.452   1.517 -14.054  1.00 10.00      B   
ATOM   1947  C   MET   139       3.518  -2.626 -13.638  1.00 10.00      B   
ATOM   1948  O   MET   139       2.360  -2.441 -14.013  1.00 10.00      B   
ATOM   1949  N   PHE   140       4.240  -3.672 -14.016  1.00 10.00      B   
ATOM   1950  HN  PHE   140       5.153  -3.770 -13.669  1.00 10.00      B   
ATOM   1951  CA  PHE   140       3.715  -4.676 -14.931  1.00 10.00      B   
ATOM   1952  CB  PHE   140       4.806  -5.691 -15.289  1.00 10.00      B   
ATOM   1953  CG  PHE   140       4.417  -6.650 -16.380  1.00 10.00      B   
ATOM   1954  CD1 PHE   140       4.181  -6.199 -17.668  1.00 10.00      B   
ATOM   1955  CD2 PHE   140       4.295  -8.005 -16.116  1.00 10.00      B   
ATOM   1956  CE1 PHE   140       3.829  -7.081 -18.672  1.00 10.00      B   
ATOM   1957  CE2 PHE   140       3.942  -8.892 -17.115  1.00 10.00      B   
ATOM   1958  CZ  PHE   140       3.709  -8.429 -18.394  1.00 10.00      B   
ATOM   1959  C   PHE   140       2.502  -5.386 -14.329  1.00 10.00      B   
ATOM   1960  O   PHE   140       1.480  -5.562 -14.995  1.00 10.00      B   
ATOM   1961  N   SER   141       2.606  -5.762 -13.060  1.00 10.00      B   
ATOM   1962  HN  SER   141       3.426  -5.560 -12.564  1.00 10.00      B   
ATOM   1963  CA  SER   141       1.519  -6.455 -12.385  1.00 10.00      B   
ATOM   1964  CB  SER   141       2.020  -7.166 -11.127  1.00 10.00      B   
ATOM   1965  OG  SER   141       2.717  -6.275 -10.274  1.00 10.00      B   
ATOM   1966  HG  SER   141       3.670  -6.391 -10.394  1.00 10.00      B   
ATOM   1967  C   SER   141       0.372  -5.504 -12.057  1.00 10.00      B   
ATOM   1968  O   SER   141      -0.796  -5.896 -12.078  1.00 10.00      B   
ATOM   1969  N   ARG   142       0.711  -4.253 -11.759  1.00 10.00      B   
ATOM   1970  HN  ARG   142       1.664  -4.007 -11.742  1.00 10.00      B   
ATOM   1971  CA  ARG   142      -0.291  -3.245 -11.436  1.00 10.00      B   
ATOM   1972  CB  ARG   142       0.365  -1.951 -10.943  1.00 10.00      B   
ATOM   1973  CG  ARG   142       1.152  -2.118  -9.652  1.00 10.00      B   
ATOM   1974  CD  ARG   142       1.176  -0.841  -8.829  1.00 10.00      B   
ATOM   1975  NE  ARG   142       2.040   0.187  -9.415  1.00 10.00      B   
ATOM   1976  HE  ARG   142       1.868   0.445 -10.349  1.00 10.00      B   
ATOM   1977  CZ  ARG   142       3.038   0.784  -8.759  1.00 10.00      B   
ATOM   1978  NH1 ARG   142       3.306   0.449  -7.502  1.00 10.00      B   
ATOM   1979 HH11 ARG   142       2.740  -0.279  -7.022  1.00 10.00      B   
ATOM   1980 HH12 ARG   142       4.088   0.916  -6.988  1.00 10.00      B   
ATOM   1981  NH2 ARG   142       3.752   1.728  -9.358  1.00 10.00      B   
ATOM   1982 HH21 ARG   142       4.535   2.200  -8.850  1.00 10.00      B   
ATOM   1983 HH22 ARG   142       3.533   2.009 -10.342  1.00 10.00      B   
ATOM   1984  C   ARG   142      -1.196  -2.975 -12.633  1.00 10.00      B   
ATOM   1985  O   ARG   142      -2.415  -2.861 -12.489  1.00 10.00      B   
ATOM   1986  N   VAL   143      -0.594  -2.888 -13.815  1.00 10.00      B   
ATOM   1987  HN  VAL   143       0.382  -2.983 -13.864  1.00 10.00      B   
ATOM   1988  CA  VAL   143      -1.351  -2.649 -15.040  1.00 10.00      B   
ATOM   1989  CB  VAL   143      -0.423  -2.403 -16.252  1.00 10.00      B   
ATOM   1990  CG1 VAL   143      -1.224  -2.338 -17.545  1.00 10.00      B   
ATOM   1991  CG2 VAL   143       0.369  -1.119 -16.061  1.00 10.00      B   
ATOM   1992  C   VAL   143      -2.266  -3.837 -15.327  1.00 10.00      B   
ATOM   1993  O   VAL   143      -3.441  -3.669 -15.654  1.00 10.00      B   
ATOM   1994  N   LEU   144      -1.724  -5.039 -15.177  1.00 10.00      B   
ATOM   1995  HN  LEU   144      -0.783  -5.109 -14.909  1.00 10.00      B   
ATOM   1996  CA  LEU   144      -2.492  -6.255 -15.410  1.00 10.00      B   
ATOM   1997  CB  LEU   144      -1.597  -7.492 -15.340  1.00 10.00      B   
ATOM   1998  CG  LEU   144      -0.605  -7.673 -16.492  1.00 10.00      B   
ATOM   1999  CD1 LEU   144       0.198  -8.951 -16.310  1.00 10.00      B   
ATOM   2000  CD2 LEU   144      -1.327  -7.677 -17.831  1.00 10.00      B   
ATOM   2001  C   LEU   144      -3.642  -6.371 -14.417  1.00 10.00      B   
ATOM   2002  O   LEU   144      -4.717  -6.856 -14.760  1.00 10.00      B   
ATOM   2003  N   GLY   145      -3.408  -5.918 -13.188  1.00 10.00      B   
ATOM   2004  HN  GLY   145      -2.522  -5.552 -12.971  1.00 10.00      B   
ATOM   2005  CA  GLY   145      -4.438  -5.967 -12.168  1.00 10.00      B   
ATOM   2006  C   GLY   145      -5.622  -5.100 -12.541  1.00 10.00      B   
ATOM   2007  O   GLY   145      -6.775  -5.506 -12.387  1.00 10.00      B   
ATOM   2008  N   PHE   146      -5.332  -3.906 -13.044  1.00 10.00      B   
ATOM   2009  HN  PHE   146      -4.390  -3.642 -13.133  1.00 10.00      B   
ATOM   2010  CA  PHE   146      -6.373  -2.978 -13.462  1.00 10.00      B   
ATOM   2011  CB  PHE   146      -5.790  -1.592 -13.741  1.00 10.00      B   
ATOM   2012  CG  PHE   146      -5.933  -0.647 -12.587  1.00 10.00      B   
ATOM   2013  CD1 PHE   146      -5.032  -0.675 -11.538  1.00 10.00      B   
ATOM   2014  CD2 PHE   146      -6.977   0.259 -12.543  1.00 10.00      B   
ATOM   2015  CE1 PHE   146      -5.169   0.185 -10.467  1.00 10.00      B   
ATOM   2016  CE2 PHE   146      -7.119   1.126 -11.477  1.00 10.00      B   
ATOM   2017  CZ  PHE   146      -6.213   1.088 -10.436  1.00 10.00      B   
ATOM   2018  C   PHE   146      -7.091  -3.507 -14.692  1.00 10.00      B   
ATOM   2019  O   PHE   146      -8.315  -3.424 -14.794  1.00 10.00      B   
ATOM   2020  N   ALA   147      -6.318  -4.069 -15.619  1.00 10.00      B   
ATOM   2021  HN  ALA   147      -5.345  -4.105 -15.474  1.00 10.00      B   
ATOM   2022  CA  ALA   147      -6.877  -4.630 -16.843  1.00 10.00      B   
ATOM   2023  CB  ALA   147      -5.767  -5.088 -17.777  1.00 10.00      B   
ATOM   2024  C   ALA   147      -7.810  -5.788 -16.512  1.00 10.00      B   
ATOM   2025  O   ALA   147      -8.863  -5.946 -17.128  1.00 10.00      B   
ATOM   2026  N   ARG   148      -7.414  -6.586 -15.525  1.00 10.00      B   
ATOM   2027  HN  ARG   148      -6.555  -6.405 -15.086  1.00 10.00      B   
ATOM   2028  CA  ARG   148      -8.204  -7.726 -15.082  1.00 10.00      B   
ATOM   2029  CB  ARG   148      -7.490  -8.447 -13.929  1.00 10.00      B   
ATOM   2030  CG  ARG   148      -8.358  -9.434 -13.160  1.00 10.00      B   
ATOM   2031  CD  ARG   148      -8.667  -8.926 -11.760  1.00 10.00      B   
ATOM   2032  NE  ARG   148      -7.515  -9.045 -10.868  1.00 10.00      B   
ATOM   2033  HE  ARG   148      -6.754  -9.583 -11.187  1.00 10.00      B   
ATOM   2034  CZ  ARG   148      -7.440  -8.487  -9.662  1.00 10.00      B   
ATOM   2035  NH1 ARG   148      -8.442  -7.756  -9.193  1.00 10.00      B   
ATOM   2036 HH11 ARG   148      -9.306  -7.603  -9.773  1.00 10.00      B   
ATOM   2037 HH12 ARG   148      -8.379  -7.330  -8.245  1.00 10.00      B   
ATOM   2038  NH2 ARG   148      -6.346  -8.648  -8.931  1.00 10.00      B   
ATOM   2039 HH21 ARG   148      -5.548  -9.207  -9.302  1.00 10.00      B   
ATOM   2040 HH22 ARG   148      -6.281  -8.219  -7.980  1.00 10.00      B   
ATOM   2041  C   ARG   148      -9.594  -7.276 -14.643  1.00 10.00      B   
ATOM   2042  O   ARG   148     -10.606  -7.784 -15.129  1.00 10.00      B   
ATOM   2043  N   ASP   149      -9.625  -6.307 -13.738  1.00 10.00      B   
ATOM   2044  HN  ASP   149      -8.777  -5.943 -13.406  1.00 10.00      B   
ATOM   2045  CA  ASP   149     -10.878  -5.772 -13.217  1.00 10.00      B   
ATOM   2046  CB  ASP   149     -10.611  -4.754 -12.103  1.00 10.00      B   
ATOM   2047  CG  ASP   149     -10.095  -5.388 -10.824  1.00 10.00      B   
ATOM   2048  OD1 ASP   149     -10.505  -6.528 -10.506  1.00 10.00      B   
ATOM   2049  OD2 ASP   149      -9.279  -4.746 -10.129  1.00 10.00      B   
ATOM   2050  C   ASP   149     -11.699  -5.130 -14.327  1.00 10.00      B   
ATOM   2051  O   ASP   149     -12.917  -5.307 -14.398  1.00 10.00      B   
ATOM   2052  N   ALA   150     -11.017  -4.396 -15.200  1.00 10.00      B   
ATOM   2053  HN  ALA   150     -10.047  -4.297 -15.084  1.00 10.00      B   
ATOM   2054  CA  ALA   150     -11.666  -3.723 -16.317  1.00 10.00      B   
ATOM   2055  CB  ALA   150     -10.651  -2.910 -17.107  1.00 10.00      B   
ATOM   2056  C   ALA   150     -12.373  -4.722 -17.226  1.00 10.00      B   
ATOM   2057  O   ALA   150     -13.560  -4.575 -17.513  1.00 10.00      B   
ATOM   2058  N   ILE   151     -11.643  -5.750 -17.653  1.00 10.00      B   
ATOM   2059  HN  ILE   151     -10.704  -5.821 -17.363  1.00 10.00      B   
ATOM   2060  CA  ILE   151     -12.191  -6.779 -18.536  1.00 10.00      B   
ATOM   2061  CB  ILE   151     -11.129  -7.851 -18.888  1.00 10.00      B   
ATOM   2062  CG1 ILE   151     -10.007  -7.243 -19.739  1.00 10.00      B   
ATOM   2063  CG2 ILE   151     -11.754  -9.046 -19.601  1.00 10.00      B   
ATOM   2064  CD1 ILE   151     -10.475  -6.634 -21.045  1.00 10.00      B   
ATOM   2065  C   ILE   151     -13.422  -7.442 -17.920  1.00 10.00      B   
ATOM   2066  O   ILE   151     -14.457  -7.580 -18.578  1.00 10.00      B   
ATOM   2067  N   VAL   152     -13.315  -7.818 -16.648  1.00 10.00      B   
ATOM   2068  HN  VAL   152     -12.474  -7.651 -16.170  1.00 10.00      B   
ATOM   2069  CA  VAL   152     -14.420  -8.469 -15.947  1.00 10.00      B   
ATOM   2070  CB  VAL   152     -14.035  -8.872 -14.503  1.00 10.00      B   
ATOM   2071  CG1 VAL   152     -15.241  -9.423 -13.754  1.00 10.00      B   
ATOM   2072  CG2 VAL   152     -12.917  -9.901 -14.520  1.00 10.00      B   
ATOM   2073  C   VAL   152     -15.660  -7.576 -15.920  1.00 10.00      B   
ATOM   2074  O   VAL   152     -16.775  -8.033 -16.183  1.00 10.00      B   
ATOM   2075  N   ALA   153     -15.452  -6.295 -15.638  1.00 10.00      B   
ATOM   2076  HN  ALA   153     -14.534  -5.987 -15.475  1.00 10.00      B   
ATOM   2077  CA  ALA   153     -16.544  -5.335 -15.567  1.00 10.00      B   
ATOM   2078  CB  ALA   153     -16.083  -4.058 -14.883  1.00 10.00      B   
ATOM   2079  C   ALA   153     -17.138  -5.029 -16.940  1.00 10.00      B   
ATOM   2080  O   ALA   153     -18.352  -4.868 -17.074  1.00 10.00      B   
ATOM   2081  N   ARG   154     -16.287  -4.960 -17.957  1.00 10.00      B   
ATOM   2082  HN  ARG   154     -15.328  -5.110 -17.792  1.00 10.00      B   
ATOM   2083  CA  ARG   154     -16.740  -4.658 -19.316  1.00 10.00      B   
ATOM   2084  CB  ARG   154     -15.555  -4.452 -20.270  1.00 10.00      B   
ATOM   2085  CG  ARG   154     -14.724  -3.212 -19.973  1.00 10.00      B   
ATOM   2086  CD  ARG   154     -14.560  -2.328 -21.198  1.00 10.00      B   
ATOM   2087  NE  ARG   154     -13.744  -2.953 -22.239  1.00 10.00      B   
ATOM   2088  HE  ARG   154     -13.854  -3.921 -22.377  1.00 10.00      B   
ATOM   2089  CZ  ARG   154     -12.857  -2.293 -22.985  1.00 10.00      B   
ATOM   2090  NH1 ARG   154     -12.684  -0.985 -22.818  1.00 10.00      B   
ATOM   2091 HH11 ARG   154     -13.230  -0.469 -22.090  1.00 10.00      B   
ATOM   2092 HH12 ARG   154     -11.993  -0.466 -23.405  1.00 10.00      B   
ATOM   2093  NH2 ARG   154     -12.161  -2.941 -23.915  1.00 10.00      B   
ATOM   2094 HH21 ARG   154     -12.301  -3.967 -24.053  1.00 10.00      B   
ATOM   2095 HH22 ARG   154     -11.467  -2.429 -24.505  1.00 10.00      B   
ATOM   2096  C   ARG   154     -17.671  -5.736 -19.862  1.00 10.00      B   
ATOM   2097  O   ARG   154     -18.565  -5.447 -20.659  1.00 10.00      B   
ATOM   2098  N   ILE   155     -17.466  -6.972 -19.430  1.00 10.00      B   
ATOM   2099  HN  ILE   155     -16.745  -7.144 -18.788  1.00 10.00      B   
ATOM   2100  CA  ILE   155     -18.285  -8.081 -19.896  1.00 10.00      B   
ATOM   2101  CB  ILE   155     -17.487  -9.401 -19.931  1.00 10.00      B   
ATOM   2102  CG1 ILE   155     -16.202  -9.206 -20.741  1.00 10.00      B   
ATOM   2103  CG2 ILE   155     -18.327 -10.521 -20.532  1.00 10.00      B   
ATOM   2104  CD1 ILE   155     -15.224 -10.355 -20.644  1.00 10.00      B   
ATOM   2105  C   ILE   155     -19.556  -8.242 -19.061  1.00 10.00      B   
ATOM   2106  O   ILE   155     -20.663  -8.049 -19.566  1.00 10.00      B   
ATOM   2107  N   PHE   156     -19.405  -8.579 -17.786  1.00 10.00      B   
ATOM   2108  HN  PHE   156     -18.503  -8.707 -17.423  1.00 10.00      B   
ATOM   2109  CA  PHE   156     -20.557  -8.765 -16.911  1.00 10.00      B   
ATOM   2110  CB  PHE   156     -20.912 -10.250 -16.777  1.00 10.00      B   
ATOM   2111  CG  PHE   156     -21.708 -10.789 -17.930  1.00 10.00      B   
ATOM   2112  CD1 PHE   156     -21.149 -11.703 -18.808  1.00 10.00      B   
ATOM   2113  CD2 PHE   156     -23.012 -10.380 -18.134  1.00 10.00      B   
ATOM   2114  CE1 PHE   156     -21.881 -12.198 -19.871  1.00 10.00      B   
ATOM   2115  CE2 PHE   156     -23.750 -10.871 -19.194  1.00 10.00      B   
ATOM   2116  CZ  PHE   156     -23.183 -11.781 -20.064  1.00 10.00      B   
ATOM   2117  C   PHE   156     -20.331  -8.141 -15.539  1.00 10.00      B   
ATOM   2118  O   PHE   156     -20.619  -8.749 -14.505  1.00 10.00      B   
ATOM   2119  N   GLY   157     -19.819  -6.922 -15.533  1.00 10.00      B   
ATOM   2120  HN  GLY   157     -19.619  -6.480 -16.387  1.00 10.00      B   
ATOM   2121  CA  GLY   157     -19.570  -6.231 -14.283  1.00 10.00      B   
ATOM   2122  C   GLY   157     -20.785  -5.454 -13.823  1.00 10.00      B   
ATOM   2123  O   GLY   157     -21.681  -5.178 -14.622  1.00 10.00      B   
ATOM   2124  N   ALA   158     -20.812  -5.107 -12.537  1.00 10.00      B   
ATOM   2125  HN  ALA   158     -20.063  -5.364 -11.963  1.00 10.00      B   
ATOM   2126  CA  ALA   158     -21.923  -4.357 -11.950  1.00 10.00      B   
ATOM   2127  CB  ALA   158     -22.005  -2.948 -12.525  1.00 10.00      B   
ATOM   2128  C   ALA   158     -23.248  -5.097 -12.114  1.00 10.00      B   
ATOM   2129  O   ALA   158     -24.253  -4.520 -12.536  1.00 10.00      B   
ATOM   2130  N   GLY   159     -23.245  -6.376 -11.772  1.00 10.00      B   
ATOM   2131  HN  GLY   159     -22.416  -6.785 -11.438  1.00 10.00      B   
ATOM   2132  CA  GLY   159     -24.446  -7.174 -11.881  1.00 10.00      B   
ATOM   2133  C   GLY   159     -24.568  -8.171 -10.749  1.00 10.00      B   
ATOM   2134  O   GLY   159     -23.774  -8.149  -9.808  1.00 10.00      B   
ATOM   2135  N   MET   160     -25.549  -9.056 -10.845  1.00 10.00      B   
ATOM   2136  HN  MET   160     -26.131  -9.037 -11.635  1.00 10.00      B   
ATOM   2137  CA  MET   160     -25.773 -10.067  -9.821  1.00 10.00      B   
ATOM   2138  CB  MET   160     -27.117 -10.761 -10.029  1.00 10.00      B   
ATOM   2139  CG  MET   160     -28.305  -9.818  -9.964  1.00 10.00      B   
ATOM   2140  SD  MET   160     -29.888 -10.678  -9.971  1.00 10.00      B   
ATOM   2141  CE  MET   160     -29.878 -11.390 -11.615  1.00 10.00      B   
ATOM   2142  C   MET   160     -24.642 -11.087  -9.810  1.00 10.00      B   
ATOM   2143  O   MET   160     -24.354 -11.699  -8.780  1.00 10.00      B   
ATOM   2144  N   ALA   161     -24.004 -11.257 -10.964  1.00 10.00      B   
ATOM   2145  HN  ALA   161     -24.296 -10.741 -11.750  1.00 10.00      B   
ATOM   2146  CA  ALA   161     -22.892 -12.187 -11.100  1.00 10.00      B   
ATOM   2147  CB  ALA   161     -22.472 -12.300 -12.557  1.00 10.00      B   
ATOM   2148  C   ALA   161     -21.716 -11.738 -10.240  1.00 10.00      B   
ATOM   2149  O   ALA   161     -21.200 -12.506  -9.429  1.00 10.00      B   
ATOM   2150  N   THR   162     -21.312 -10.484 -10.403  1.00 10.00      B   
ATOM   2151  HN  THR   162     -21.771  -9.910 -11.056  1.00 10.00      B   
ATOM   2152  CA  THR   162     -20.203  -9.936  -9.636  1.00 10.00      B   
ATOM   2153  CB  THR   162     -19.786  -8.554 -10.170  1.00 10.00      B   
ATOM   2154  OG1 THR   162     -20.956  -7.768 -10.450  1.00 10.00      B   
ATOM   2155  HG1 THR   162     -21.255  -7.337  -9.631  1.00 10.00      B   
ATOM   2156  CG2 THR   162     -18.958  -8.698 -11.438  1.00 10.00      B   
ATOM   2157  C   THR   162     -20.587  -9.809  -8.167  1.00 10.00      B   
ATOM   2158  O   THR   162     -19.764 -10.024  -7.278  1.00 10.00      B   
ATOM   2159  N   ASP   163     -21.854  -9.477  -7.939  1.00 10.00      B   
ATOM   2160  HN  ASP   163     -22.444  -9.327  -8.710  1.00 10.00      B   
ATOM   2161  CA  ASP   163     -22.399  -9.310  -6.592  1.00 10.00      B   
ATOM   2162  CB  ASP   163     -23.902  -9.016  -6.681  1.00 10.00      B   
ATOM   2163  CG  ASP   163     -24.393  -8.048  -5.624  1.00 10.00      B   
ATOM   2164  OD1 ASP   163     -23.877  -6.910  -5.565  1.00 10.00      B   
ATOM   2165  OD2 ASP   163     -25.323  -8.407  -4.867  1.00 10.00      B   
ATOM   2166  C   ASP   163     -22.162 -10.558  -5.745  1.00 10.00      B   
ATOM   2167  O   ASP   163     -21.788 -10.466  -4.579  1.00 10.00      B   
ATOM   2168  N   ALA   164     -22.367 -11.723  -6.349  1.00 10.00      B   
ATOM   2169  HN  ALA   164     -22.660 -11.730  -7.282  1.00 10.00      B   
ATOM   2170  CA  ALA   164     -22.175 -12.990  -5.656  1.00 10.00      B   
ATOM   2171  CB  ALA   164     -23.053 -14.067  -6.277  1.00 10.00      B   
ATOM   2172  C   ALA   164     -20.710 -13.417  -5.676  1.00 10.00      B   
ATOM   2173  O   ALA   164     -20.180 -13.894  -4.671  1.00 10.00      B   
ATOM   2174  N   PHE   165     -20.055 -13.223  -6.817  1.00 10.00      B   
ATOM   2175  HN  PHE   165     -20.529 -12.812  -7.574  1.00 10.00      B   
ATOM   2176  CA  PHE   165     -18.652 -13.605  -6.977  1.00 10.00      B   
ATOM   2177  CB  PHE   165     -18.158 -13.308  -8.398  1.00 10.00      B   
ATOM   2178  CG  PHE   165     -16.707 -13.632  -8.618  1.00 10.00      B   
ATOM   2179  CD1 PHE   165     -16.266 -14.946  -8.608  1.00 10.00      B   
ATOM   2180  CD2 PHE   165     -15.782 -12.621  -8.830  1.00 10.00      B   
ATOM   2181  CE1 PHE   165     -14.934 -15.247  -8.804  1.00 10.00      B   
ATOM   2182  CE2 PHE   165     -14.448 -12.916  -9.027  1.00 10.00      B   
ATOM   2183  CZ  PHE   165     -14.023 -14.231  -9.014  1.00 10.00      B   
ATOM   2184  C   PHE   165     -17.749 -12.935  -5.943  1.00 10.00      B   
ATOM   2185  O   PHE   165     -16.874 -13.580  -5.367  1.00 10.00      B   
ATOM   2186  N   PHE   166     -17.971 -11.650  -5.697  1.00 10.00      B   
ATOM   2187  HN  PHE   166     -18.699 -11.187  -6.174  1.00 10.00      B   
ATOM   2188  CA  PHE   166     -17.159 -10.909  -4.736  1.00 10.00      B   
ATOM   2189  CB  PHE   166     -17.490  -9.415  -4.765  1.00 10.00      B   
ATOM   2190  CG  PHE   166     -17.004  -8.718  -6.005  1.00 10.00      B   
ATOM   2191  CD1 PHE   166     -15.806  -9.086  -6.598  1.00 10.00      B   
ATOM   2192  CD2 PHE   166     -17.743  -7.697  -6.576  1.00 10.00      B   
ATOM   2193  CE1 PHE   166     -15.355  -8.452  -7.738  1.00 10.00      B   
ATOM   2194  CE2 PHE   166     -17.298  -7.057  -7.718  1.00 10.00      B   
ATOM   2195  CZ  PHE   166     -16.103  -7.436  -8.300  1.00 10.00      B   
ATOM   2196  C   PHE   166     -17.291 -11.475  -3.326  1.00 10.00      B   
ATOM   2197  O   PHE   166     -16.310 -11.548  -2.584  1.00 10.00      B   
ATOM   2198  N   VAL   167     -18.498 -11.898  -2.969  1.00 10.00      B   
ATOM   2199  HN  VAL   167     -19.239 -11.830  -3.611  1.00 10.00      B   
ATOM   2200  CA  VAL   167     -18.749 -12.468  -1.648  1.00 10.00      B   
ATOM   2201  CB  VAL   167     -20.258 -12.691  -1.408  1.00 10.00      B   
ATOM   2202  CG1 VAL   167     -20.518 -13.188   0.005  1.00 10.00      B   
ATOM   2203  CG2 VAL   167     -21.031 -11.408  -1.669  1.00 10.00      B   
ATOM   2204  C   VAL   167     -18.013 -13.800  -1.506  1.00 10.00      B   
ATOM   2205  O   VAL   167     -17.497 -14.139  -0.435  1.00 10.00      B   
ATOM   2206  N   ALA   168     -17.944 -14.535  -2.609  1.00 10.00      B   
ATOM   2207  HN  ALA   168     -18.354 -14.193  -3.435  1.00 10.00      B   
ATOM   2208  CA  ALA   168     -17.281 -15.831  -2.634  1.00 10.00      B   
ATOM   2209  CB  ALA   168     -17.812 -16.668  -3.787  1.00 10.00      B   
ATOM   2210  C   ALA   168     -15.767 -15.682  -2.737  1.00 10.00      B   
ATOM   2211  O   ALA   168     -15.028 -16.646  -2.547  1.00 10.00      B   
ATOM   2212  N   PHE   169     -15.313 -14.475  -3.048  1.00 10.00      B   
ATOM   2213  HN  PHE   169     -15.956 -13.752  -3.209  1.00 10.00      B   
ATOM   2214  CA  PHE   169     -13.887 -14.202  -3.179  1.00 10.00      B   
ATOM   2215  CB  PHE   169     -13.631 -13.274  -4.371  1.00 10.00      B   
ATOM   2216  CG  PHE   169     -12.192 -13.196  -4.797  1.00 10.00      B   
ATOM   2217  CD1 PHE   169     -11.582 -14.273  -5.419  1.00 10.00      B   
ATOM   2218  CD2 PHE   169     -11.451 -12.047  -4.579  1.00 10.00      B   
ATOM   2219  CE1 PHE   169     -10.260 -14.204  -5.815  1.00 10.00      B   
ATOM   2220  CE2 PHE   169     -10.130 -11.971  -4.972  1.00 10.00      B   
ATOM   2221  CZ  PHE   169      -9.533 -13.051  -5.591  1.00 10.00      B   
ATOM   2222  C   PHE   169     -13.329 -13.587  -1.899  1.00 10.00      B   
ATOM   2223  O   PHE   169     -12.177 -13.832  -1.531  1.00 10.00      B   
ATOM   2224  N   LYS   170     -14.155 -12.792  -1.225  1.00 10.00      B   
ATOM   2225  HN  LYS   170     -15.057 -12.630  -1.581  1.00 10.00      B   
ATOM   2226  CA  LYS   170     -13.757 -12.136   0.017  1.00 10.00      B   
ATOM   2227  CB  LYS   170     -14.767 -11.048   0.396  1.00 10.00      B   
ATOM   2228  CG  LYS   170     -14.275  -9.621   0.198  1.00 10.00      B   
ATOM   2229  CD  LYS   170     -15.328  -8.616   0.645  1.00 10.00      B   
ATOM   2230  CE  LYS   170     -14.882  -7.181   0.406  1.00 10.00      B   
ATOM   2231  NZ  LYS   170     -13.820  -6.754   1.355  1.00 10.00      B   
ATOM   2232  HZ1 LYS   170     -12.931  -7.248   1.146  1.00 10.00      B   
ATOM   2233  HZ2 LYS   170     -14.101  -6.973   2.331  1.00 10.00      B   
ATOM   2234  HZ3 LYS   170     -13.661  -5.729   1.276  1.00 10.00      B   
ATOM   2235  C   LYS   170     -13.634 -13.137   1.163  1.00 10.00      B   
ATOM   2236  O   LYS   170     -12.735 -13.028   1.996  1.00 10.00      B   
ATOM   2237  N   LEU   171     -14.542 -14.110   1.192  1.00 10.00      B   
ATOM   2238  HN  LEU   171     -15.222 -14.143   0.488  1.00 10.00      B   
ATOM   2239  CA  LEU   171     -14.558 -15.129   2.244  1.00 10.00      B   
ATOM   2240  CB  LEU   171     -15.723 -16.112   2.062  1.00 10.00      B   
ATOM   2241  CG  LEU   171     -15.868 -17.198   3.132  1.00 10.00      B   
ATOM   2242  CD1 LEU   171     -16.119 -16.579   4.501  1.00 10.00      B   
ATOM   2243  CD2 LEU   171     -16.984 -18.161   2.764  1.00 10.00      B   
ATOM   2244  C   LEU   171     -13.219 -15.864   2.396  1.00 10.00      B   
ATOM   2245  O   LEU   171     -12.625 -15.844   3.475  1.00 10.00      B   
ATOM   2246  N   PRO   172     -12.714 -16.525   1.331  1.00 10.00      B   
ATOM   2247  CA  PRO   172     -11.439 -17.249   1.398  1.00 10.00      B   
ATOM   2248  CB  PRO   172     -11.288 -17.869   0.003  1.00 10.00      B   
ATOM   2249  CG  PRO   172     -12.192 -17.077  -0.871  1.00 10.00      B   
ATOM   2250  CD  PRO   172     -13.332 -16.642   0.000  1.00 10.00      B   
ATOM   2251  C   PRO   172     -10.263 -16.324   1.707  1.00 10.00      B   
ATOM   2252  O   PRO   172      -9.325 -16.719   2.398  1.00 10.00      B   
ATOM   2253  N   ASN   173     -10.334 -15.088   1.221  1.00 10.00      B   
ATOM   2254  HN  ASN   173     -11.124 -14.825   0.705  1.00 10.00      B   
ATOM   2255  CA  ASN   173      -9.269 -14.109   1.446  1.00 10.00      B   
ATOM   2256  CB  ASN   173      -9.592 -12.784   0.747  1.00 10.00      B   
ATOM   2257  CG  ASN   173      -8.474 -11.758   0.850  1.00 10.00      B   
ATOM   2258  OD1 ASN   173      -7.293 -12.101   0.946  1.00 10.00      B   
ATOM   2259  ND2 ASN   173      -8.839 -10.486   0.815  1.00 10.00      B   
ATOM   2260 HD21 ASN   173      -9.791 -10.280   0.728  1.00 10.00      B   
ATOM   2261 HD22 ASN   173      -8.140  -9.802   0.883  1.00 10.00      B   
ATOM   2262  C   ASN   173      -9.037 -13.886   2.939  1.00 10.00      B   
ATOM   2263  O   ASN   173      -7.904 -13.686   3.382  1.00 10.00      B   
ATOM   2264  N   LEU   174     -10.112 -13.947   3.713  1.00 10.00      B   
ATOM   2265  HN  LEU   174     -10.989 -14.115   3.302  1.00 10.00      B   
ATOM   2266  CA  LEU   174     -10.024 -13.769   5.154  1.00 10.00      B   
ATOM   2267  CB  LEU   174     -11.421 -13.688   5.768  1.00 10.00      B   
ATOM   2268  CG  LEU   174     -12.312 -12.547   5.276  1.00 10.00      B   
ATOM   2269  CD1 LEU   174     -13.713 -12.687   5.848  1.00 10.00      B   
ATOM   2270  CD2 LEU   174     -11.712 -11.201   5.650  1.00 10.00      B   
ATOM   2271  C   LEU   174      -9.243 -14.922   5.779  1.00 10.00      B   
ATOM   2272  O   LEU   174      -8.362 -14.709   6.617  1.00 10.00      B   
ATOM   2273  N   LEU   175      -9.554 -16.139   5.341  1.00 10.00      B   
ATOM   2274  HN  LEU   175     -10.252 -16.232   4.657  1.00 10.00      B   
ATOM   2275  CA  LEU   175      -8.890 -17.338   5.845  1.00 10.00      B   
ATOM   2276  CB  LEU   175      -9.609 -18.592   5.345  1.00 10.00      B   
ATOM   2277  CG  LEU   175     -11.121 -18.642   5.578  1.00 10.00      B   
ATOM   2278  CD1 LEU   175     -11.734 -19.811   4.825  1.00 10.00      B   
ATOM   2279  CD2 LEU   175     -11.433 -18.737   7.064  1.00 10.00      B   
ATOM   2280  C   LEU   175      -7.430 -17.367   5.408  1.00 10.00      B   
ATOM   2281  O   LEU   175      -6.572 -17.922   6.095  1.00 10.00      B   
ATOM   2282  N   ARG   176      -7.164 -16.749   4.263  1.00 10.00      B   
ATOM   2283  HN  ARG   176      -7.908 -16.336   3.769  1.00 10.00      B   
ATOM   2284  CA  ARG   176      -5.816 -16.670   3.703  1.00 10.00      B   
ATOM   2285  CB  ARG   176      -5.863 -15.921   2.358  1.00 10.00      B   
ATOM   2286  CG  ARG   176      -4.564 -15.260   1.919  1.00 10.00      B   
ATOM   2287  CD  ARG   176      -4.777 -14.412   0.671  1.00 10.00      B   
ATOM   2288  NE  ARG   176      -3.657 -13.505   0.425  1.00 10.00      B   
ATOM   2289  HE  ARG   176      -3.236 -13.084   1.215  1.00 10.00      B   
ATOM   2290  CZ  ARG   176      -3.181 -13.209  -0.785  1.00 10.00      B   
ATOM   2291  NH1 ARG   176      -3.738 -13.741  -1.867  1.00 10.00      B   
ATOM   2292 HH11 ARG   176      -3.373 -13.513  -2.818  1.00 10.00      B   
ATOM   2293 HH12 ARG   176      -4.547 -14.390  -1.769  1.00 10.00      B   
ATOM   2294  NH2 ARG   176      -2.141 -12.389  -0.905  1.00 10.00      B   
ATOM   2295 HH21 ARG   176      -1.760 -12.147  -1.846  1.00 10.00      B   
ATOM   2296 HH22 ARG   176      -1.694 -11.979  -0.047  1.00 10.00      B   
ATOM   2297  C   ARG   176      -4.853 -15.991   4.680  1.00 10.00      B   
ATOM   2298  O   ARG   176      -3.676 -16.341   4.754  1.00 10.00      B   
ATOM   2299  N   ARG   177      -5.366 -15.040   5.447  1.00 10.00      B   
ATOM   2300  HN  ARG   177      -6.319 -14.821   5.364  1.00 10.00      B   
ATOM   2301  CA  ARG   177      -4.546 -14.316   6.411  1.00 10.00      B   
ATOM   2302  CB  ARG   177      -5.165 -12.955   6.737  1.00 10.00      B   
ATOM   2303  CG  ARG   177      -5.486 -12.113   5.513  1.00 10.00      B   
ATOM   2304  CD  ARG   177      -5.375 -10.626   5.808  1.00 10.00      B   
ATOM   2305  NE  ARG   177      -6.285 -10.196   6.872  1.00 10.00      B   
ATOM   2306  HE  ARG   177      -6.572 -10.882   7.520  1.00 10.00      B   
ATOM   2307  CZ  ARG   177      -6.731  -8.946   7.016  1.00 10.00      B   
ATOM   2308  NH1 ARG   177      -6.362  -7.999   6.160  1.00 10.00      B   
ATOM   2309 HH11 ARG   177      -6.712  -7.020   6.273  1.00 10.00      B   
ATOM   2310 HH12 ARG   177      -5.716  -8.225   5.373  1.00 10.00      B   
ATOM   2311  NH2 ARG   177      -7.539  -8.645   8.023  1.00 10.00      B   
ATOM   2312 HH21 ARG   177      -7.817  -9.383   8.704  1.00 10.00      B   
ATOM   2313 HH22 ARG   177      -7.896  -7.671   8.143  1.00 10.00      B   
ATOM   2314  C   ARG   177      -4.343 -15.122   7.692  1.00 10.00      B   
ATOM   2315  O   ARG   177      -3.368 -14.927   8.413  1.00 10.00      B   
ATOM   2316  N   ILE   178      -5.261 -16.037   7.966  1.00 10.00      B   
ATOM   2317  HN  ILE   178      -6.011 -16.165   7.348  1.00 10.00      B   
ATOM   2318  CA  ILE   178      -5.174 -16.862   9.167  1.00 10.00      B   
ATOM   2319  CB  ILE   178      -6.453 -17.710   9.370  1.00 10.00      B   
ATOM   2320  CG1 ILE   178      -7.671 -16.806   9.594  1.00 10.00      B   
ATOM   2321  CG2 ILE   178      -6.286 -18.680  10.536  1.00 10.00      B   
ATOM   2322  CD1 ILE   178      -8.970 -17.562   9.787  1.00 10.00      B   
ATOM   2323  C   ILE   178      -3.960 -17.788   9.110  1.00 10.00      B   
ATOM   2324  O   ILE   178      -3.232 -17.943  10.093  1.00 10.00      B   
ATOM   2325  N   PHE   179      -3.737 -18.385   7.949  1.00 10.00      B   
ATOM   2326  HN  PHE   179      -4.333 -18.198   7.194  1.00 10.00      B   
ATOM   2327  CA  PHE   179      -2.630 -19.313   7.774  1.00 10.00      B   
ATOM   2328  CB  PHE   179      -3.074 -20.529   6.952  1.00 10.00      B   
ATOM   2329  CG  PHE   179      -4.276 -21.243   7.506  1.00 10.00      B   
ATOM   2330  CD1 PHE   179      -5.537 -21.020   6.974  1.00 10.00      B   
ATOM   2331  CD2 PHE   179      -4.144 -22.140   8.555  1.00 10.00      B   
ATOM   2332  CE1 PHE   179      -6.644 -21.677   7.477  1.00 10.00      B   
ATOM   2333  CE2 PHE   179      -5.248 -22.801   9.064  1.00 10.00      B   
ATOM   2334  CZ  PHE   179      -6.499 -22.568   8.523  1.00 10.00      B   
ATOM   2335  C   PHE   179      -1.413 -18.662   7.124  1.00 10.00      B   
ATOM   2336  O   PHE   179      -0.323 -18.655   7.696  1.00 10.00      B   
ATOM   2337  N   ALA   180      -1.607 -18.102   5.938  1.00 10.00      B   
ATOM   2338  HN  ALA   180      -2.512 -18.082   5.560  1.00 10.00      B   
ATOM   2339  CA  ALA   180      -0.512 -17.497   5.190  1.00 10.00      B   
ATOM   2340  CB  ALA   180      -0.831 -17.452   3.703  1.00 10.00      B   
ATOM   2341  C   ALA   180      -0.093 -16.123   5.707  1.00 10.00      B   
ATOM   2342  O   ALA   180       0.851 -16.008   6.491  1.00 10.00      B   
ATOM   2343  N   GLU   181      -0.802 -15.089   5.272  1.00 10.00      B   
ATOM   2344  HN  GLU   181      -1.573 -15.255   4.687  1.00 10.00      B   
ATOM   2345  CA  GLU   181      -0.485 -13.715   5.653  1.00 10.00      B   
ATOM   2346  CB  GLU   181      -1.152 -12.723   4.696  1.00 10.00      B   
ATOM   2347  CG  GLU   181      -0.825 -12.968   3.233  1.00 10.00      B   
ATOM   2348  CD  GLU   181      -1.547 -12.020   2.301  1.00 10.00      B   
ATOM   2349  OE1 GLU   181      -2.774 -11.839   2.455  1.00 10.00      B   
ATOM   2350  OE2 GLU   181      -0.892 -11.463   1.392  1.00 10.00      B   
ATOM   2351  C   GLU   181      -0.852 -13.404   7.101  1.00 10.00      B   
ATOM   2352  O   GLU   181      -1.860 -12.755   7.370  1.00 10.00      B   
ATOM   2353  N   GLY   182      -0.017 -13.864   8.024  1.00 10.00      B   
ATOM   2354  HN  GLY   182       0.771 -14.373   7.743  1.00 10.00      B   
ATOM   2355  CA  GLY   182      -0.257 -13.628   9.429  1.00 10.00      B   
ATOM   2356  C   GLY   182       0.531 -14.573  10.308  1.00 10.00      B   
ATOM   2357  O   GLY   182       1.445 -14.152  11.016  1.00 10.00      B   
ATOM   2358  N   ALA   183       0.198 -15.855  10.234  1.00 10.00      B   
ATOM   2359  HN  ALA   183      -0.514 -16.127   9.616  1.00 10.00      B   
ATOM   2360  CA  ALA   183       0.863 -16.869  11.041  1.00 10.00      B   
ATOM   2361  CB  ALA   183       0.083 -18.173  11.005  1.00 10.00      B   
ATOM   2362  C   ALA   183       2.308 -17.095  10.612  1.00 10.00      B   
ATOM   2363  O   ALA   183       3.214 -17.085  11.447  1.00 10.00      B   
ATOM   2364  N   PHE   184       2.522 -17.281   9.314  1.00 10.00      B   
ATOM   2365  HN  PHE   184       1.759 -17.259   8.696  1.00 10.00      B   
ATOM   2366  CA  PHE   184       3.864 -17.527   8.784  1.00 10.00      B   
ATOM   2367  CB  PHE   184       3.828 -17.771   7.273  1.00 10.00      B   
ATOM   2368  CG  PHE   184       3.055 -18.992   6.859  1.00 10.00      B   
ATOM   2369  CD1 PHE   184       2.886 -20.059   7.730  1.00 10.00      B   
ATOM   2370  CD2 PHE   184       2.502 -19.074   5.593  1.00 10.00      B   
ATOM   2371  CE1 PHE   184       2.179 -21.182   7.345  1.00 10.00      B   
ATOM   2372  CE2 PHE   184       1.793 -20.194   5.203  1.00 10.00      B   
ATOM   2373  CZ  PHE   184       1.631 -21.247   6.079  1.00 10.00      B   
ATOM   2374  C   PHE   184       4.824 -16.384   9.099  1.00 10.00      B   
ATOM   2375  O   PHE   184       5.980 -16.611   9.457  1.00 10.00      B   
ATOM   2376  N   SER   185       4.338 -15.158   8.979  1.00 10.00      B   
ATOM   2377  HN  SER   185       3.406 -15.037   8.694  1.00 10.00      B   
ATOM   2378  CA  SER   185       5.152 -13.980   9.237  1.00 10.00      B   
ATOM   2379  CB  SER   185       4.399 -12.731   8.779  1.00 10.00      B   
ATOM   2380  OG  SER   185       2.996 -12.951   8.816  1.00 10.00      B   
ATOM   2381  HG  SER   185       2.679 -12.838   9.721  1.00 10.00      B   
ATOM   2382  C   SER   185       5.543 -13.849  10.709  1.00 10.00      B   
ATOM   2383  O   SER   185       6.555 -13.229  11.037  1.00 10.00      B   
ATOM   2384  N   GLN   186       4.752 -14.447  11.591  1.00 10.00      B   
ATOM   2385  HN  GLN   186       3.975 -14.955  11.277  1.00 10.00      B   
ATOM   2386  CA  GLN   186       5.011 -14.357  13.017  1.00 10.00      B   
ATOM   2387  CB  GLN   186       3.693 -14.175  13.777  1.00 10.00      B   
ATOM   2388  CG  GLN   186       3.847 -13.688  15.211  1.00 10.00      B   
ATOM   2389  CD  GLN   186       4.580 -12.363  15.310  1.00 10.00      B   
ATOM   2390  OE1 GLN   186       4.542 -11.541  14.390  1.00 10.00      B   
ATOM   2391  NE2 GLN   186       5.248 -12.146  16.434  1.00 10.00      B   
ATOM   2392 HE21 GLN   186       5.230 -12.842  17.125  1.00 10.00      B   
ATOM   2393 HE22 GLN   186       5.731 -11.299  16.534  1.00 10.00      B   
ATOM   2394  C   GLN   186       5.780 -15.562  13.556  1.00 10.00      B   
ATOM   2395  O   GLN   186       6.470 -15.453  14.570  1.00 10.00      B   
ATOM   2396  N   ALA   187       5.682 -16.702  12.882  1.00 10.00      B   
ATOM   2397  HN  ALA   187       5.141 -16.737  12.063  1.00 10.00      B   
ATOM   2398  CA  ALA   187       6.361 -17.907  13.353  1.00 10.00      B   
ATOM   2399  CB  ALA   187       5.347 -18.986  13.701  1.00 10.00      B   
ATOM   2400  C   ALA   187       7.407 -18.446  12.380  1.00 10.00      B   
ATOM   2401  O   ALA   187       8.595 -18.494  12.701  1.00 10.00      B   
ATOM   2402  N   PHE   188       6.962 -18.854  11.199  1.00 10.00      B   
ATOM   2403  HN  PHE   188       6.005 -18.773  11.002  1.00 10.00      B   
ATOM   2404  CA  PHE   188       7.848 -19.433  10.187  1.00 10.00      B   
ATOM   2405  CB  PHE   188       7.067 -19.810   8.923  1.00 10.00      B   
ATOM   2406  CG  PHE   188       7.863 -20.622   7.938  1.00 10.00      B   
ATOM   2407  CD1 PHE   188       8.117 -21.965   8.175  1.00 10.00      B   
ATOM   2408  CD2 PHE   188       8.360 -20.044   6.778  1.00 10.00      B   
ATOM   2409  CE1 PHE   188       8.850 -22.716   7.277  1.00 10.00      B   
ATOM   2410  CE2 PHE   188       9.094 -20.790   5.875  1.00 10.00      B   
ATOM   2411  CZ  PHE   188       9.339 -22.128   6.125  1.00 10.00      B   
ATOM   2412  C   PHE   188       9.049 -18.551   9.830  1.00 10.00      B   
ATOM   2413  O   PHE   188      10.181 -19.035   9.778  1.00 10.00      B   
ATOM   2414  N   VAL   189       8.798 -17.267   9.582  1.00 10.00      B   
ATOM   2415  HN  VAL   189       7.871 -16.943   9.649  1.00 10.00      B   
ATOM   2416  CA  VAL   189       9.861 -16.325   9.200  1.00 10.00      B   
ATOM   2417  CB  VAL   189       9.342 -14.882   8.983  1.00 10.00      B   
ATOM   2418  CG1 VAL   189      10.485 -13.931   8.652  1.00 10.00      B   
ATOM   2419  CG2 VAL   189       8.303 -14.861   7.875  1.00 10.00      B   
ATOM   2420  C   VAL   189      11.084 -16.348  10.136  1.00 10.00      B   
ATOM   2421  O   VAL   189      12.185 -16.696   9.697  1.00 10.00      B   
ATOM   2422  N   PRO   190      10.924 -15.987  11.430  1.00 10.00      B   
ATOM   2423  CA  PRO   190      12.039 -15.974  12.389  1.00 10.00      B   
ATOM   2424  CB  PRO   190      11.406 -15.484  13.697  1.00 10.00      B   
ATOM   2425  CG  PRO   190       9.943 -15.703  13.527  1.00 10.00      B   
ATOM   2426  CD  PRO   190       9.663 -15.553  12.061  1.00 10.00      B   
ATOM   2427  C   PRO   190      12.668 -17.355  12.578  1.00 10.00      B   
ATOM   2428  O   PRO   190      13.864 -17.471  12.852  1.00 10.00      B   
ATOM   2429  N   ILE   191      11.863 -18.396  12.415  1.00 10.00      B   
ATOM   2430  HN  ILE   191      10.923 -18.242  12.180  1.00 10.00      B   
ATOM   2431  CA  ILE   191      12.348 -19.759  12.565  1.00 10.00      B   
ATOM   2432  CB  ILE   191      11.188 -20.778  12.664  1.00 10.00      B   
ATOM   2433  CG1 ILE   191      10.527 -20.697  14.043  1.00 10.00      B   
ATOM   2434  CG2 ILE   191      11.676 -22.194  12.389  1.00 10.00      B   
ATOM   2435  CD1 ILE   191       9.349 -21.631  14.211  1.00 10.00      B   
ATOM   2436  C   ILE   191      13.290 -20.135  11.419  1.00 10.00      B   
ATOM   2437  O   ILE   191      14.391 -20.634  11.652  1.00 10.00      B   
ATOM   2438  N   LEU   192      12.865 -19.874  10.185  1.00 10.00      B   
ATOM   2439  HN  LEU   192      11.984 -19.454  10.059  1.00 10.00      B   
ATOM   2440  CA  LEU   192      13.673 -20.196   9.011  1.00 10.00      B   
ATOM   2441  CB  LEU   192      12.931 -19.827   7.723  1.00 10.00      B   
ATOM   2442  CG  LEU   192      13.517 -20.394   6.427  1.00 10.00      B   
ATOM   2443  CD1 LEU   192      13.215 -21.879   6.309  1.00 10.00      B   
ATOM   2444  CD2 LEU   192      12.988 -19.640   5.218  1.00 10.00      B   
ATOM   2445  C   LEU   192      15.022 -19.485   9.056  1.00 10.00      B   
ATOM   2446  O   LEU   192      16.059 -20.081   8.768  1.00 10.00      B   
ATOM   2447  N   ALA   193      15.001 -18.213   9.435  1.00 10.00      B   
ATOM   2448  HN  ALA   193      14.142 -17.800   9.663  1.00 10.00      B   
ATOM   2449  CA  ALA   193      16.218 -17.411   9.514  1.00 10.00      B   
ATOM   2450  CB  ALA   193      15.875 -15.965   9.842  1.00 10.00      B   
ATOM   2451  C   ALA   193      17.207 -17.973  10.536  1.00 10.00      B   
ATOM   2452  O   ALA   193      18.419 -17.984  10.303  1.00 10.00      B   
ATOM   2453  N   GLU   194      16.686 -18.443  11.662  1.00 10.00      B   
ATOM   2454  HN  GLU   194      15.713 -18.416  11.786  1.00 10.00      B   
ATOM   2455  CA  GLU   194      17.524 -18.998  12.717  1.00 10.00      B   
ATOM   2456  CB  GLU   194      16.772 -19.011  14.055  1.00 10.00      B   
ATOM   2457  CG  GLU   194      17.456 -19.823  15.144  1.00 10.00      B   
ATOM   2458  CD  GLU   194      16.920 -19.541  16.532  1.00 10.00      B   
ATOM   2459  OE1 GLU   194      15.808 -20.010  16.860  1.00 10.00      B   
ATOM   2460  OE2 GLU   194      17.621 -18.858  17.314  1.00 10.00      B   
ATOM   2461  C   GLU   194      18.020 -20.401  12.367  1.00 10.00      B   
ATOM   2462  O   GLU   194      19.179 -20.739  12.608  1.00 10.00      B   
ATOM   2463  N   TYR   195      17.148 -21.209  11.781  1.00 10.00      B   
ATOM   2464  HN  TYR   195      16.243 -20.879  11.581  1.00 10.00      B   
ATOM   2465  CA  TYR   195      17.498 -22.579  11.426  1.00 10.00      B   
ATOM   2466  CB  TYR   195      16.243 -23.401  11.102  1.00 10.00      B   
ATOM   2467  CG  TYR   195      15.396 -23.734  12.317  1.00 10.00      B   
ATOM   2468  CD1 TYR   195      14.521 -24.813  12.312  1.00 10.00      B   
ATOM   2469  CD2 TYR   195      15.476 -22.969  13.477  1.00 10.00      B   
ATOM   2470  CE1 TYR   195      13.754 -25.113  13.424  1.00 10.00      B   
ATOM   2471  CE2 TYR   195      14.717 -23.259  14.587  1.00 10.00      B   
ATOM   2472  CZ  TYR   195      13.857 -24.332  14.557  1.00 10.00      B   
ATOM   2473  OH  TYR   195      13.100 -24.624  15.666  1.00 10.00      B   
ATOM   2474  HH  TYR   195      12.571 -23.853  15.902  1.00 10.00      B   
ATOM   2475  C   TYR   195      18.523 -22.637  10.297  1.00 10.00      B   
ATOM   2476  O   TYR   195      19.362 -23.538  10.254  1.00 10.00      B   
ATOM   2477  N   LYS   196      18.475 -21.655   9.410  1.00 10.00      B   
ATOM   2478  HN  LYS   196      17.784 -20.961   9.504  1.00 10.00      B   
ATOM   2479  CA  LYS   196      19.401 -21.585   8.282  1.00 10.00      B   
ATOM   2480  CB  LYS   196      18.887 -20.564   7.254  1.00 10.00      B   
ATOM   2481  CG  LYS   196      19.729 -20.436   5.993  1.00 10.00      B   
ATOM   2482  CD  LYS   196      19.261 -19.277   5.125  1.00 10.00      B   
ATOM   2483  CE  LYS   196      20.212 -19.033   3.963  1.00 10.00      B   
ATOM   2484  NZ  LYS   196      21.490 -18.406   4.400  1.00 10.00      B   
ATOM   2485  HZ1 LYS   196      21.325 -17.422   4.688  1.00 10.00      B   
ATOM   2486  HZ2 LYS   196      22.181 -18.416   3.624  1.00 10.00      B   
ATOM   2487  HZ3 LYS   196      21.892 -18.927   5.206  1.00 10.00      B   
ATOM   2488  C   LYS   196      20.814 -21.206   8.746  1.00 10.00      B   
ATOM   2489  O   LYS   196      21.779 -21.305   7.986  1.00 10.00      B   
ATOM   2490  N   SER   197      20.942 -20.784   9.996  1.00 10.00      B   
ATOM   2491  HN  SER   197      20.151 -20.736  10.572  1.00 10.00      B   
ATOM   2492  CA  SER   197      22.238 -20.379  10.520  1.00 10.00      B   
ATOM   2493  CB  SER   197      22.197 -18.897  10.891  1.00 10.00      B   
ATOM   2494  OG  SER   197      20.964 -18.568  11.512  1.00 10.00      B   
ATOM   2495  HG  SER   197      20.292 -18.410  10.836  1.00 10.00      B   
ATOM   2496  C   SER   197      22.695 -21.218  11.716  1.00 10.00      B   
ATOM   2497  O   SER   197      23.809 -21.747  11.726  1.00 10.00      B   
ATOM   2498  N   LYS   198      21.835 -21.341  12.718  1.00 10.00      B   
ATOM   2499  HN  LYS   198      20.948 -20.923  12.640  1.00 10.00      B   
ATOM   2500  CA  LYS   198      22.171 -22.078  13.933  1.00 10.00      B   
ATOM   2501  CB  LYS   198      21.365 -21.558  15.123  1.00 10.00      B   
ATOM   2502  CG  LYS   198      21.677 -20.121  15.504  1.00 10.00      B   
ATOM   2503  CD  LYS   198      20.849 -19.680  16.696  1.00 10.00      B   
ATOM   2504  CE  LYS   198      21.082 -18.217  17.023  1.00 10.00      B   
ATOM   2505  NZ  LYS   198      20.111 -17.721  18.031  1.00 10.00      B   
ATOM   2506  HZ1 LYS   198      20.163 -16.683  18.101  1.00 10.00      B   
ATOM   2507  HZ2 LYS   198      20.325 -18.128  18.964  1.00 10.00      B   
ATOM   2508  HZ3 LYS   198      19.142 -17.995  17.760  1.00 10.00      B   
ATOM   2509  C   LYS   198      21.989 -23.585  13.793  1.00 10.00      B   
ATOM   2510  O   LYS   198      22.750 -24.358  14.370  1.00 10.00      B   
ATOM   2511  N   GLN   199      20.986 -24.005  13.037  1.00 10.00      B   
ATOM   2512  HN  GLN   199      20.415 -23.351  12.584  1.00 10.00      B   
ATOM   2513  CA  GLN   199      20.727 -25.430  12.862  1.00 10.00      B   
ATOM   2514  CB  GLN   199      19.238 -25.698  12.619  1.00 10.00      B   
ATOM   2515  CG  GLN   199      18.329 -25.216  13.738  1.00 10.00      B   
ATOM   2516  CD  GLN   199      18.539 -25.964  15.038  1.00 10.00      B   
ATOM   2517  OE1 GLN   199      18.863 -27.151  15.043  1.00 10.00      B   
ATOM   2518  NE2 GLN   199      18.350 -25.276  16.149  1.00 10.00      B   
ATOM   2519 HE21 GLN   199      18.084 -24.335  16.075  1.00 10.00      B   
ATOM   2520 HE22 GLN   199      18.492 -25.731  17.005  1.00 10.00      B   
ATOM   2521  C   GLN   199      21.574 -26.016  11.738  1.00 10.00      B   
ATOM   2522  O   GLN   199      22.511 -26.778  11.982  1.00 10.00      B   
ATOM   2523  N   GLY   200      21.247 -25.653  10.507  1.00 10.00      B   
ATOM   2524  HN  GLY   200      20.492 -25.034  10.369  1.00 10.00      B   
ATOM   2525  CA  GLY   200      21.980 -26.154   9.364  1.00 10.00      B   
ATOM   2526  C   GLY   200      21.085 -26.302   8.154  1.00 10.00      B   
ATOM   2527  O   GLY   200      19.863 -26.175   8.261  1.00 10.00      B   
ATOM   2528  N   GLU   201      21.683 -26.578   7.007  1.00 10.00      B   
ATOM   2529  HN  GLU   201      22.660 -26.679   6.987  1.00 10.00      B   
ATOM   2530  CA  GLU   201      20.928 -26.733   5.772  1.00 10.00      B   
ATOM   2531  CB  GLU   201      21.869 -26.792   4.570  1.00 10.00      B   
ATOM   2532  CG  GLU   201      22.884 -25.664   4.530  1.00 10.00      B   
ATOM   2533  CD  GLU   201      23.615 -25.588   3.209  1.00 10.00      B   
ATOM   2534  OE1 GLU   201      24.586 -26.352   3.015  1.00 10.00      B   
ATOM   2535  OE2 GLU   201      23.223 -24.760   2.358  1.00 10.00      B   
ATOM   2536  C   GLU   201      20.043 -27.973   5.815  1.00 10.00      B   
ATOM   2537  O   GLU   201      18.839 -27.897   5.557  1.00 10.00      B   
ATOM   2538  N   ASP   202      20.644 -29.106   6.164  1.00 10.00      B   
ATOM   2539  HN  ASP   202      21.603 -29.090   6.376  1.00 10.00      B   
ATOM   2540  CA  ASP   202      19.918 -30.374   6.236  1.00 10.00      B   
ATOM   2541  CB  ASP   202      20.860 -31.539   6.559  1.00 10.00      B   
ATOM   2542  CG  ASP   202      21.895 -31.789   5.479  1.00 10.00      B   
ATOM   2543  OD1 ASP   202      21.516 -31.916   4.292  1.00 10.00      B   
ATOM   2544  OD2 ASP   202      23.098 -31.852   5.813  1.00 10.00      B   
ATOM   2545  C   ASP   202      18.799 -30.315   7.267  1.00 10.00      B   
ATOM   2546  O   ASP   202      17.682 -30.767   7.011  1.00 10.00      B   
ATOM   2547  N   ALA   203      19.108 -29.751   8.432  1.00 10.00      B   
ATOM   2548  HN  ALA   203      20.018 -29.420   8.571  1.00 10.00      B   
ATOM   2549  CA  ALA   203      18.137 -29.628   9.513  1.00 10.00      B   
ATOM   2550  CB  ALA   203      18.767 -28.947  10.719  1.00 10.00      B   
ATOM   2551  C   ALA   203      16.899 -28.866   9.059  1.00 10.00      B   
ATOM   2552  O   ALA   203      15.773 -29.337   9.229  1.00 10.00      B   
ATOM   2553  N   THR   204      17.114 -27.700   8.465  1.00 10.00      B   
ATOM   2554  HN  THR   204      18.037 -27.383   8.351  1.00 10.00      B   
ATOM   2555  CA  THR   204      16.021 -26.870   7.983  1.00 10.00      B   
ATOM   2556  CB  THR   204      16.551 -25.559   7.372  1.00 10.00      B   
ATOM   2557  OG1 THR   204      17.462 -24.949   8.295  1.00 10.00      B   
ATOM   2558  HG1 THR   204      18.367 -25.198   8.070  1.00 10.00      B   
ATOM   2559  CG2 THR   204      15.408 -24.596   7.096  1.00 10.00      B   
ATOM   2560  C   THR   204      15.161 -27.614   6.960  1.00 10.00      B   
ATOM   2561  O   THR   204      13.932 -27.552   7.014  1.00 10.00      B   
ATOM   2562  N   ARG   205      15.809 -28.339   6.050  1.00 10.00      B   
ATOM   2563  HN  ARG   205      16.791 -28.373   6.074  1.00 10.00      B   
ATOM   2564  CA  ARG   205      15.095 -29.088   5.020  1.00 10.00      B   
ATOM   2565  CB  ARG   205      16.079 -29.830   4.112  1.00 10.00      B   
ATOM   2566  CG  ARG   205      15.503 -30.224   2.760  1.00 10.00      B   
ATOM   2567  CD  ARG   205      16.187 -31.462   2.201  1.00 10.00      B   
ATOM   2568  NE  ARG   205      15.621 -32.692   2.755  1.00 10.00      B   
ATOM   2569  HE  ARG   205      14.652 -32.828   2.648  1.00 10.00      B   
ATOM   2570  CZ  ARG   205      16.334 -33.625   3.383  1.00 10.00      B   
ATOM   2571  NH1 ARG   205      17.641 -33.468   3.541  1.00 10.00      B   
ATOM   2572 HH11 ARG   205      18.116 -32.611   3.177  1.00 10.00      B   
ATOM   2573 HH12 ARG   205      18.202 -34.197   4.031  1.00 10.00      B   
ATOM   2574  NH2 ARG   205      15.737 -34.718   3.851  1.00 10.00      B   
ATOM   2575 HH21 ARG   205      14.711 -34.849   3.730  1.00 10.00      B   
ATOM   2576 HH22 ARG   205      16.295 -35.456   4.338  1.00 10.00      B   
ATOM   2577  C   ARG   205      14.118 -30.080   5.650  1.00 10.00      B   
ATOM   2578  O   ARG   205      12.964 -30.193   5.227  1.00 10.00      B   
ATOM   2579  N   VAL   206      14.586 -30.785   6.671  1.00 10.00      B   
ATOM   2580  HN  VAL   206      15.513 -30.641   6.966  1.00 10.00      B   
ATOM   2581  CA  VAL   206      13.762 -31.765   7.367  1.00 10.00      B   
ATOM   2582  CB  VAL   206      14.598 -32.599   8.366  1.00 10.00      B   
ATOM   2583  CG1 VAL   206      13.727 -33.608   9.104  1.00 10.00      B   
ATOM   2584  CG2 VAL   206      15.736 -33.307   7.644  1.00 10.00      B   
ATOM   2585  C   VAL   206      12.612 -31.075   8.103  1.00 10.00      B   
ATOM   2586  O   VAL   206      11.462 -31.505   8.015  1.00 10.00      B   
ATOM   2587  N   PHE   207      12.928 -29.986   8.801  1.00 10.00      B   
ATOM   2588  HN  PHE   207      13.862 -29.678   8.808  1.00 10.00      B   
ATOM   2589  CA  PHE   207      11.928 -29.234   9.556  1.00 10.00      B   
ATOM   2590  CB  PHE   207      12.573 -28.077  10.329  1.00 10.00      B   
ATOM   2591  CG  PHE   207      13.134 -28.471  11.667  1.00 10.00      B   
ATOM   2592  CD1 PHE   207      14.502 -28.541  11.871  1.00 10.00      B   
ATOM   2593  CD2 PHE   207      12.291 -28.771  12.723  1.00 10.00      B   
ATOM   2594  CE1 PHE   207      15.020 -28.902  13.101  1.00 10.00      B   
ATOM   2595  CE2 PHE   207      12.800 -29.134  13.956  1.00 10.00      B   
ATOM   2596  CZ  PHE   207      14.166 -29.200  14.145  1.00 10.00      B   
ATOM   2597  C   PHE   207      10.806 -28.713   8.659  1.00 10.00      B   
ATOM   2598  O   PHE   207       9.625 -28.908   8.960  1.00 10.00      B   
ATOM   2599  N   VAL   208      11.180 -28.072   7.553  1.00 10.00      B   
ATOM   2600  HN  VAL   208      12.141 -27.974   7.361  1.00 10.00      B   
ATOM   2601  CA  VAL   208      10.206 -27.510   6.613  1.00 10.00      B   
ATOM   2602  CB  VAL   208      10.887 -26.709   5.475  1.00 10.00      B   
ATOM   2603  CG1 VAL   208       9.854 -26.180   4.490  1.00 10.00      B   
ATOM   2604  CG2 VAL   208      11.700 -25.557   6.044  1.00 10.00      B   
ATOM   2605  C   VAL   208       9.291 -28.588   6.026  1.00 10.00      B   
ATOM   2606  O   VAL   208       8.099 -28.356   5.822  1.00 10.00      B   
ATOM   2607  N   SER   209       9.847 -29.771   5.790  1.00 10.00      B   
ATOM   2608  HN  SER   209      10.796 -29.902   6.002  1.00 10.00      B   
ATOM   2609  CA  SER   209       9.082 -30.880   5.228  1.00 10.00      B   
ATOM   2610  CB  SER   209       9.987 -32.097   5.019  1.00 10.00      B   
ATOM   2611  OG  SER   209      11.067 -31.780   4.152  1.00 10.00      B   
ATOM   2612  HG  SER   209      11.637 -31.121   4.579  1.00 10.00      B   
ATOM   2613  C   SER   209       7.879 -31.239   6.107  1.00 10.00      B   
ATOM   2614  O   SER   209       6.826 -31.643   5.607  1.00 10.00      B   
ATOM   2615  N   TYR   210       8.035 -31.077   7.416  1.00 10.00      B   
ATOM   2616  HN  TYR   210       8.894 -30.750   7.761  1.00 10.00      B   
ATOM   2617  CA  TYR   210       6.955 -31.373   8.349  1.00 10.00      B   
ATOM   2618  CB  TYR   210       7.501 -31.751   9.730  1.00 10.00      B   
ATOM   2619  CG  TYR   210       8.141 -33.121   9.786  1.00 10.00      B   
ATOM   2620  CD1 TYR   210       9.521 -33.265   9.788  1.00 10.00      B   
ATOM   2621  CD2 TYR   210       7.364 -34.272   9.840  1.00 10.00      B   
ATOM   2622  CE1 TYR   210      10.110 -34.514   9.839  1.00 10.00      B   
ATOM   2623  CE2 TYR   210       7.944 -35.525   9.892  1.00 10.00      B   
ATOM   2624  CZ  TYR   210       9.318 -35.640   9.893  1.00 10.00      B   
ATOM   2625  OH  TYR   210       9.900 -36.886   9.944  1.00 10.00      B   
ATOM   2626  HH  TYR   210       9.474 -37.469   9.303  1.00 10.00      B   
ATOM   2627  C   TYR   210       5.998 -30.188   8.458  1.00 10.00      B   
ATOM   2628  O   TYR   210       4.799 -30.365   8.683  1.00 10.00      B   
ATOM   2629  N   VAL   211       6.538 -28.981   8.279  1.00 10.00      B   
ATOM   2630  HN  VAL   211       7.497 -28.913   8.084  1.00 10.00      B   
ATOM   2631  CA  VAL   211       5.742 -27.758   8.350  1.00 10.00      B   
ATOM   2632  CB  VAL   211       6.620 -26.492   8.195  1.00 10.00      B   
ATOM   2633  CG1 VAL   211       5.767 -25.231   8.216  1.00 10.00      B   
ATOM   2634  CG2 VAL   211       7.679 -26.432   9.282  1.00 10.00      B   
ATOM   2635  C   VAL   211       4.669 -27.757   7.268  1.00 10.00      B   
ATOM   2636  O   VAL   211       3.478 -27.645   7.562  1.00 10.00      B   
ATOM   2637  N   SER   212       5.099 -27.896   6.020  1.00 10.00      B   
ATOM   2638  HN  SER   212       6.066 -27.976   5.849  1.00 10.00      B   
ATOM   2639  CA  SER   212       4.182 -27.914   4.892  1.00 10.00      B   
ATOM   2640  CB  SER   212       4.968 -27.944   3.586  1.00 10.00      B   
ATOM   2641  OG  SER   212       6.085 -27.077   3.661  1.00 10.00      B   
ATOM   2642  HG  SER   212       6.298 -26.755   2.777  1.00 10.00      B   
ATOM   2643  C   SER   212       3.242 -29.112   4.973  1.00 10.00      B   
ATOM   2644  O   SER   212       2.088 -29.034   4.552  1.00 10.00      B   
ATOM   2645  N   GLY   213       3.741 -30.214   5.526  1.00 10.00      B   
ATOM   2646  HN  GLY   213       4.670 -30.214   5.843  1.00 10.00      B   
ATOM   2647  CA  GLY   213       2.933 -31.409   5.663  1.00 10.00      B   
ATOM   2648  C   GLY   213       1.707 -31.162   6.512  1.00 10.00      B   
ATOM   2649  O   GLY   213       0.577 -31.365   6.061  1.00 10.00      B   
ATOM   2650  N   LEU   214       1.929 -30.694   7.733  1.00 10.00      B   
ATOM   2651  HN  LEU   214       2.855 -30.536   8.024  1.00 10.00      B   
ATOM   2652  CA  LEU   214       0.838 -30.411   8.652  1.00 10.00      B   
ATOM   2653  CB  LEU   214       1.375 -30.089  10.044  1.00 10.00      B   
ATOM   2654  CG  LEU   214       1.987 -31.264  10.809  1.00 10.00      B   
ATOM   2655  CD1 LEU   214       2.584 -30.787  12.120  1.00 10.00      B   
ATOM   2656  CD2 LEU   214       0.946 -32.345  11.059  1.00 10.00      B   
ATOM   2657  C   LEU   214      -0.031 -29.277   8.131  1.00 10.00      B   
ATOM   2658  O   LEU   214      -1.244 -29.267   8.339  1.00 10.00      B   
ATOM   2659  N   LEU   215       0.591 -28.334   7.434  1.00 10.00      B   
ATOM   2660  HN  LEU   215       1.562 -28.397   7.303  1.00 10.00      B   
ATOM   2661  CA  LEU   215      -0.132 -27.206   6.864  1.00 10.00      B   
ATOM   2662  CB  LEU   215       0.835 -26.219   6.207  1.00 10.00      B   
ATOM   2663  CG  LEU   215       0.195 -25.051   5.452  1.00 10.00      B   
ATOM   2664  CD1 LEU   215      -0.496 -24.097   6.415  1.00 10.00      B   
ATOM   2665  CD2 LEU   215       1.232 -24.322   4.616  1.00 10.00      B   
ATOM   2666  C   LEU   215      -1.151 -27.700   5.844  1.00 10.00      B   
ATOM   2667  O   LEU   215      -2.321 -27.324   5.893  1.00 10.00      B   
ATOM   2668  N   THR   216      -0.700 -28.557   4.934  1.00 10.00      B   
ATOM   2669  HN  THR   216       0.244 -28.820   4.954  1.00 10.00      B   
ATOM   2670  CA  THR   216      -1.571 -29.114   3.907  1.00 10.00      B   
ATOM   2671  CB  THR   216      -0.783 -30.022   2.938  1.00 10.00      B   
ATOM   2672  OG1 THR   216       0.416 -29.352   2.523  1.00 10.00      B   
ATOM   2673  HG1 THR   216       1.008 -29.256   3.281  1.00 10.00      B   
ATOM   2674  CG2 THR   216      -1.618 -30.344   1.707  1.00 10.00      B   
ATOM   2675  C   THR   216      -2.710 -29.907   4.549  1.00 10.00      B   
ATOM   2676  O   THR   216      -3.848 -29.869   4.082  1.00 10.00      B   
ATOM   2677  N   LEU   217      -2.393 -30.604   5.636  1.00 10.00      B   
ATOM   2678  HN  LEU   217      -1.466 -30.589   5.957  1.00 10.00      B   
ATOM   2679  CA  LEU   217      -3.381 -31.393   6.361  1.00 10.00      B   
ATOM   2680  CB  LEU   217      -2.716 -32.166   7.503  1.00 10.00      B   
ATOM   2681  CG  LEU   217      -3.649 -32.987   8.396  1.00 10.00      B   
ATOM   2682  CD1 LEU   217      -4.098 -34.257   7.689  1.00 10.00      B   
ATOM   2683  CD2 LEU   217      -2.978 -33.307   9.722  1.00 10.00      B   
ATOM   2684  C   LEU   217      -4.483 -30.492   6.910  1.00 10.00      B   
ATOM   2685  O   LEU   217      -5.669 -30.748   6.699  1.00 10.00      B   
ATOM   2686  N   ALA   218      -4.080 -29.428   7.596  1.00 10.00      B   
ATOM   2687  HN  ALA   218      -3.114 -29.278   7.724  1.00 10.00      B   
ATOM   2688  CA  ALA   218      -5.026 -28.481   8.171  1.00 10.00      B   
ATOM   2689  CB  ALA   218      -4.295 -27.452   9.018  1.00 10.00      B   
ATOM   2690  C   ALA   218      -5.838 -27.793   7.079  1.00 10.00      B   
ATOM   2691  O   ALA   218      -7.054 -27.640   7.199  1.00 10.00      B   
ATOM   2692  N   LEU   219      -5.157 -27.391   6.009  1.00 10.00      B   
ATOM   2693  HN  LEU   219      -4.186 -27.542   5.977  1.00 10.00      B   
ATOM   2694  CA  LEU   219      -5.808 -26.726   4.887  1.00 10.00      B   
ATOM   2695  CB  LEU   219      -4.785 -26.340   3.818  1.00 10.00      B   
ATOM   2696  CG  LEU   219      -3.809 -25.220   4.179  1.00 10.00      B   
ATOM   2697  CD1 LEU   219      -2.741 -25.082   3.104  1.00 10.00      B   
ATOM   2698  CD2 LEU   219      -4.546 -23.903   4.376  1.00 10.00      B   
ATOM   2699  C   LEU   219      -6.882 -27.613   4.275  1.00 10.00      B   
ATOM   2700  O   LEU   219      -7.971 -27.143   3.946  1.00 10.00      B   
ATOM   2701  N   ALA   220      -6.571 -28.897   4.136  1.00 10.00      B   
ATOM   2702  HN  ALA   220      -5.686 -29.208   4.425  1.00 10.00      B   
ATOM   2703  CA  ALA   220      -7.505 -29.857   3.563  1.00 10.00      B   
ATOM   2704  CB  ALA   220      -6.859 -31.230   3.456  1.00 10.00      B   
ATOM   2705  C   ALA   220      -8.785 -29.929   4.387  1.00 10.00      B   
ATOM   2706  O   ALA   220      -9.887 -29.915   3.836  1.00 10.00      B   
ATOM   2707  N   VAL   221      -8.633 -29.988   5.707  1.00 10.00      B   
ATOM   2708  HN  VAL   221      -7.725 -29.989   6.084  1.00 10.00      B   
ATOM   2709  CA  VAL   221      -9.776 -30.053   6.609  1.00 10.00      B   
ATOM   2710  CB  VAL   221      -9.333 -30.176   8.085  1.00 10.00      B   
ATOM   2711  CG1 VAL   221     -10.541 -30.259   9.008  1.00 10.00      B   
ATOM   2712  CG2 VAL   221      -8.438 -31.392   8.277  1.00 10.00      B   
ATOM   2713  C   VAL   221     -10.662 -28.820   6.439  1.00 10.00      B   
ATOM   2714  O   VAL   221     -11.885 -28.933   6.343  1.00 10.00      B   
ATOM   2715  N   VAL   222     -10.032 -27.651   6.374  1.00 10.00      B   
ATOM   2716  HN  VAL   222      -9.050 -27.636   6.435  1.00 10.00      B   
ATOM   2717  CA  VAL   222     -10.755 -26.393   6.210  1.00 10.00      B   
ATOM   2718  CB  VAL   222      -9.812 -25.172   6.298  1.00 10.00      B   
ATOM   2719  CG1 VAL   222     -10.580 -23.873   6.088  1.00 10.00      B   
ATOM   2720  CG2 VAL   222      -9.090 -25.151   7.635  1.00 10.00      B   
ATOM   2721  C   VAL   222     -11.505 -26.367   4.879  1.00 10.00      B   
ATOM   2722  O   VAL   222     -12.674 -25.985   4.825  1.00 10.00      B   
ATOM   2723  N   THR   223     -10.834 -26.798   3.817  1.00 10.00      B   
ATOM   2724  HN  THR   223      -9.904 -27.098   3.928  1.00 10.00      B   
ATOM   2725  CA  THR   223     -11.433 -26.830   2.490  1.00 10.00      B   
ATOM   2726  CB  THR   223     -10.403 -27.258   1.425  1.00 10.00      B   
ATOM   2727  OG1 THR   223      -9.300 -26.346   1.449  1.00 10.00      B   
ATOM   2728  HG1 THR   223      -9.600 -25.492   1.785  1.00 10.00      B   
ATOM   2729  CG2 THR   223     -11.022 -27.253   0.035  1.00 10.00      B   
ATOM   2730  C   THR   223     -12.644 -27.763   2.448  1.00 10.00      B   
ATOM   2731  O   THR   223     -13.722 -27.366   2.005  1.00 10.00      B   
ATOM   2732  N   VAL   224     -12.467 -28.993   2.927  1.00 10.00      B   
ATOM   2733  HN  VAL   224     -11.585 -29.247   3.281  1.00 10.00      B   
ATOM   2734  CA  VAL   224     -13.550 -29.975   2.939  1.00 10.00      B   
ATOM   2735  CB  VAL   224     -13.080 -31.343   3.484  1.00 10.00      B   
ATOM   2736  CG1 VAL   224     -14.245 -32.318   3.594  1.00 10.00      B   
ATOM   2737  CG2 VAL   224     -11.991 -31.920   2.592  1.00 10.00      B   
ATOM   2738  C   VAL   224     -14.735 -29.469   3.757  1.00 10.00      B   
ATOM   2739  O   VAL   224     -15.883 -29.530   3.308  1.00 10.00      B   
ATOM   2740  N   ALA   225     -14.448 -28.946   4.946  1.00 10.00      B   
ATOM   2741  HN  ALA   225     -13.510 -28.905   5.240  1.00 10.00      B   
ATOM   2742  CA  ALA   225     -15.493 -28.428   5.822  1.00 10.00      B   
ATOM   2743  CB  ALA   225     -14.914 -28.037   7.173  1.00 10.00      B   
ATOM   2744  C   ALA   225     -16.203 -27.243   5.177  1.00 10.00      B   
ATOM   2745  O   ALA   225     -17.426 -27.130   5.249  1.00 10.00      B   
ATOM   2746  N   GLY   226     -15.427 -26.375   4.534  1.00 10.00      B   
ATOM   2747  HN  GLY   226     -14.455 -26.528   4.509  1.00 10.00      B   
ATOM   2748  CA  GLY   226     -15.986 -25.208   3.879  1.00 10.00      B   
ATOM   2749  C   GLY   226     -16.871 -25.565   2.702  1.00 10.00      B   
ATOM   2750  O   GLY   226     -17.885 -24.915   2.464  1.00 10.00      B   
ATOM   2751  N   MET   227     -16.484 -26.597   1.963  1.00 10.00      B   
ATOM   2752  HN  MET   227     -15.651 -27.066   2.194  1.00 10.00      B   
ATOM   2753  CA  MET   227     -17.256 -27.044   0.811  1.00 10.00      B   
ATOM   2754  CB  MET   227     -16.444 -28.026  -0.038  1.00 10.00      B   
ATOM   2755  CG  MET   227     -15.287 -27.397  -0.797  1.00 10.00      B   
ATOM   2756  SD  MET   227     -14.287 -28.617  -1.676  1.00 10.00      B   
ATOM   2757  CE  MET   227     -15.437 -29.150  -2.944  1.00 10.00      B   
ATOM   2758  C   MET   227     -18.557 -27.700   1.257  1.00 10.00      B   
ATOM   2759  O   MET   227     -19.609 -27.503   0.647  1.00 10.00      B   
ATOM   2760  N   LEU   228     -18.474 -28.479   2.326  1.00 10.00      B   
ATOM   2761  HN  LEU   228     -17.602 -28.599   2.761  1.00 10.00      B   
ATOM   2762  CA  LEU   228     -19.634 -29.173   2.864  1.00 10.00      B   
ATOM   2763  CB  LEU   228     -19.196 -30.253   3.861  1.00 10.00      B   
ATOM   2764  CG  LEU   228     -20.311 -31.084   4.507  1.00 10.00      B   
ATOM   2765  CD1 LEU   228     -20.992 -31.972   3.476  1.00 10.00      B   
ATOM   2766  CD2 LEU   228     -19.764 -31.912   5.661  1.00 10.00      B   
ATOM   2767  C   LEU   228     -20.602 -28.200   3.532  1.00 10.00      B   
ATOM   2768  O   LEU   228     -21.816 -28.293   3.349  1.00 10.00      B   
ATOM   2769  N   ALA   229     -20.061 -27.260   4.293  1.00 10.00      B   
ATOM   2770  HN  ALA   229     -19.081 -27.220   4.384  1.00 10.00      B   
ATOM   2771  CA  ALA   229     -20.880 -26.283   4.997  1.00 10.00      B   
ATOM   2772  CB  ALA   229     -20.327 -26.038   6.394  1.00 10.00      B   
ATOM   2773  C   ALA   229     -20.979 -24.972   4.225  1.00 10.00      B   
ATOM   2774  O   ALA   229     -21.195 -23.914   4.815  1.00 10.00      B   
ATOM   2775  N   ALA   230     -20.833 -25.050   2.906  1.00 10.00      B   
ATOM   2776  HN  ALA   230     -20.660 -25.924   2.497  1.00 10.00      B   
ATOM   2777  CA  ALA   230     -20.907 -23.866   2.051  1.00 10.00      B   
ATOM   2778  CB  ALA   230     -20.688 -24.218   0.585  1.00 10.00      B   
ATOM   2779  C   ALA   230     -22.204 -23.069   2.258  1.00 10.00      B   
ATOM   2780  O   ALA   230     -22.150 -21.870   2.540  1.00 10.00      B   
ATOM   2781  N   PRO   231     -23.392 -23.716   2.143  1.00 10.00      B   
ATOM   2782  CA  PRO   231     -24.678 -23.030   2.332  1.00 10.00      B   
ATOM   2783  CB  PRO   231     -25.722 -24.127   2.075  1.00 10.00      B   
ATOM   2784  CG  PRO   231     -24.999 -25.174   1.305  1.00 10.00      B   
ATOM   2785  CD  PRO   231     -23.587 -25.138   1.802  1.00 10.00      B   
ATOM   2786  C   PRO   231     -24.832 -22.484   3.751  1.00 10.00      B   
ATOM   2787  O   PRO   231     -25.612 -21.564   3.995  1.00 10.00      B   
ATOM   2788  N   TRP   232     -24.084 -23.053   4.684  1.00 10.00      B   
ATOM   2789  HN  TRP   232     -23.476 -23.779   4.433  1.00 10.00      B   
ATOM   2790  CA  TRP   232     -24.140 -22.619   6.071  1.00 10.00      B   
ATOM   2791  CB  TRP   232     -23.660 -23.737   7.000  1.00 10.00      B   
ATOM   2792  CG  TRP   232     -23.831 -23.431   8.456  1.00 10.00      B   
ATOM   2793  CD1 TRP   232     -24.988 -23.502   9.177  1.00 10.00      B   
ATOM   2794  CD2 TRP   232     -22.813 -23.000   9.368  1.00 10.00      B   
ATOM   2795  NE1 TRP   232     -24.755 -23.142  10.481  1.00 10.00      B   
ATOM   2796  HE1 TRP   232     -25.432 -23.114  11.196  1.00 10.00      B   
ATOM   2797  CE2 TRP   232     -23.427 -22.829  10.624  1.00 10.00      B   
ATOM   2798  CE3 TRP   232     -21.444 -22.743   9.245  1.00 10.00      B   
ATOM   2799  CZ2 TRP   232     -22.717 -22.412  11.749  1.00 10.00      B   
ATOM   2800  CZ3 TRP   232     -20.744 -22.330  10.360  1.00 10.00      B   
ATOM   2801  CH2 TRP   232     -21.380 -22.168  11.596  1.00 10.00      B   
ATOM   2802  C   TRP   232     -23.294 -21.367   6.268  1.00 10.00      B   
ATOM   2803  O   TRP   232     -23.762 -20.367   6.815  1.00 10.00      B   
ATOM   2804  N   VAL   233     -22.054 -21.420   5.794  1.00 10.00      B   
ATOM   2805  HN  VAL   233     -21.749 -22.238   5.343  1.00 10.00      B   
ATOM   2806  CA  VAL   233     -21.135 -20.297   5.920  1.00 10.00      B   
ATOM   2807  CB  VAL   233     -19.708 -20.655   5.447  1.00 10.00      B   
ATOM   2808  CG1 VAL   233     -18.766 -19.480   5.655  1.00 10.00      B   
ATOM   2809  CG2 VAL   233     -19.189 -21.880   6.187  1.00 10.00      B   
ATOM   2810  C   VAL   233     -21.649 -19.076   5.158  1.00 10.00      B   
ATOM   2811  O   VAL   233     -21.557 -17.947   5.647  1.00 10.00      B   
ATOM   2812  N   ILE   234     -22.213 -19.305   3.976  1.00 10.00      B   
ATOM   2813  HN  ILE   234     -22.267 -20.227   3.638  1.00 10.00      B   
ATOM   2814  CA  ILE   234     -22.741 -18.214   3.163  1.00 10.00      B   
ATOM   2815  CB  ILE   234     -23.052 -18.642   1.708  1.00 10.00      B   
ATOM   2816  CG1 ILE   234     -23.195 -17.415   0.807  1.00 10.00      B   
ATOM   2817  CG2 ILE   234     -24.297 -19.512   1.628  1.00 10.00      B   
ATOM   2818  CD1 ILE   234     -21.951 -16.555   0.747  1.00 10.00      B   
ATOM   2819  C   ILE   234     -23.962 -17.566   3.821  1.00 10.00      B   
ATOM   2820  O   ILE   234     -24.240 -16.388   3.612  1.00 10.00      B   
ATOM   2821  N   MET   235     -24.673 -18.340   4.632  1.00 10.00      B   
ATOM   2822  HN  MET   235     -24.402 -19.274   4.759  1.00 10.00      B   
ATOM   2823  CA  MET   235     -25.848 -17.839   5.332  1.00 10.00      B   
ATOM   2824  CB  MET   235     -26.646 -19.006   5.923  1.00 10.00      B   
ATOM   2825  CG  MET   235     -27.804 -18.584   6.812  1.00 10.00      B   
ATOM   2826  SD  MET   235     -28.453 -19.944   7.804  1.00 10.00      B   
ATOM   2827  CE  MET   235     -27.034 -20.335   8.827  1.00 10.00      B   
ATOM   2828  C   MET   235     -25.427 -16.886   6.443  1.00 10.00      B   
ATOM   2829  O   MET   235     -26.097 -15.891   6.722  1.00 10.00      B   
ATOM   2830  N   VAL   236     -24.305 -17.204   7.073  1.00 10.00      B   
ATOM   2831  HN  VAL   236     -23.822 -18.019   6.809  1.00 10.00      B   
ATOM   2832  CA  VAL   236     -23.777 -16.386   8.154  1.00 10.00      B   
ATOM   2833  CB  VAL   236     -22.756 -17.176   9.007  1.00 10.00      B   
ATOM   2834  CG1 VAL   236     -22.220 -16.328  10.153  1.00 10.00      B   
ATOM   2835  CG2 VAL   236     -23.373 -18.464   9.537  1.00 10.00      B   
ATOM   2836  C   VAL   236     -23.111 -15.124   7.606  1.00 10.00      B   
ATOM   2837  O   VAL   236     -23.252 -14.042   8.174  1.00 10.00      B   
ATOM   2838  N   THR   237     -22.403 -15.267   6.489  1.00 10.00      B   
ATOM   2839  HN  THR   237     -22.356 -16.148   6.063  1.00 10.00      B   
ATOM   2840  CA  THR   237     -21.704 -14.143   5.878  1.00 10.00      B   
ATOM   2841  CB  THR   237     -20.574 -14.616   4.943  1.00 10.00      B   
ATOM   2842  OG1 THR   237     -21.015 -15.742   4.172  1.00 10.00      B   
ATOM   2843  HG1 THR   237     -20.979 -16.536   4.719  1.00 10.00      B   
ATOM   2844  CG2 THR   237     -19.350 -15.013   5.751  1.00 10.00      B   
ATOM   2845  C   THR   237     -22.653 -13.214   5.120  1.00 10.00      B   
ATOM   2846  O   THR   237     -22.519 -11.989   5.177  1.00 10.00      B   
ATOM   2847  N   ALA   238     -23.613 -13.794   4.414  1.00 10.00      B   
ATOM   2848  HN  ALA   238     -23.683 -14.774   4.410  1.00 10.00      B   
ATOM   2849  CA  ALA   238     -24.570 -13.010   3.649  1.00 10.00      B   
ATOM   2850  CB  ALA   238     -24.241 -13.057   2.167  1.00 10.00      B   
ATOM   2851  C   ALA   238     -26.003 -13.469   3.902  1.00 10.00      B   
ATOM   2852  O   ALA   238     -26.546 -14.294   3.163  1.00 10.00      B   
ATOM   2853  N   PRO   239     -26.640 -12.930   4.951  1.00 10.00      B   
ATOM   2854  CA  PRO   239     -28.017 -13.281   5.310  1.00 10.00      B   
ATOM   2855  CB  PRO   239     -28.101 -12.852   6.772  1.00 10.00      B   
ATOM   2856  CG  PRO   239     -27.175 -11.687   6.866  1.00 10.00      B   
ATOM   2857  CD  PRO   239     -26.061 -11.945   5.885  1.00 10.00      B   
ATOM   2858  C   PRO   239     -29.045 -12.519   4.473  1.00 10.00      B   
ATOM   2859  O   PRO   239     -30.244 -12.575   4.739  1.00 10.00      B   
ATOM   2860  N   GLY   240     -28.566 -11.808   3.463  1.00 10.00      B   
ATOM   2861  HN  GLY   240     -27.599 -11.802   3.300  1.00 10.00      B   
ATOM   2862  CA  GLY   240     -29.450 -11.050   2.603  1.00 10.00      B   
ATOM   2863  C   GLY   240     -29.641 -11.718   1.259  1.00 10.00      B   
ATOM   2864  O   GLY   240     -30.333 -11.195   0.384  1.00 10.00      B   
ATOM   2865  N   PHE   241     -29.039 -12.888   1.096  1.00 10.00      B   
ATOM   2866  HN  PHE   241     -28.522 -13.268   1.838  1.00 10.00      B   
ATOM   2867  CA  PHE   241     -29.139 -13.631  -0.153  1.00 10.00      B   
ATOM   2868  CB  PHE   241     -28.017 -14.662  -0.267  1.00 10.00      B   
ATOM   2869  CG  PHE   241     -26.706 -14.084  -0.712  1.00 10.00      B   
ATOM   2870  CD1 PHE   241     -25.555 -14.850  -0.677  1.00 10.00      B   
ATOM   2871  CD2 PHE   241     -26.623 -12.779  -1.168  1.00 10.00      B   
ATOM   2872  CE1 PHE   241     -24.347 -14.328  -1.086  1.00 10.00      B   
ATOM   2873  CE2 PHE   241     -25.416 -12.251  -1.580  1.00 10.00      B   
ATOM   2874  CZ  PHE   241     -24.276 -13.027  -1.539  1.00 10.00      B   
ATOM   2875  C   PHE   241     -30.493 -14.310  -0.277  1.00 10.00      B   
ATOM   2876  O   PHE   241     -31.031 -14.445  -1.372  1.00 10.00      B   
ATOM   2877  N   ALA   242     -31.043 -14.723   0.856  1.00 10.00      B   
ATOM   2878  HN  ALA   242     -30.554 -14.594   1.699  1.00 10.00      B   
ATOM   2879  CA  ALA   242     -32.342 -15.382   0.882  1.00 10.00      B   
ATOM   2880  CB  ALA   242     -32.622 -15.927   2.274  1.00 10.00      B   
ATOM   2881  C   ALA   242     -33.447 -14.421   0.455  1.00 10.00      B   
ATOM   2882  O   ALA   242     -34.506 -14.839  -0.007  1.00 10.00      B   
ATOM   2883  N   ASP   243     -33.186 -13.128   0.607  1.00 10.00      B   
ATOM   2884  HN  ASP   243     -32.320 -12.858   0.978  1.00 10.00      B   
ATOM   2885  CA  ASP   243     -34.153 -12.100   0.242  1.00 10.00      B   
ATOM   2886  CB  ASP   243     -33.750 -10.759   0.865  1.00 10.00      B   
ATOM   2887  CG  ASP   243     -34.870  -9.740   0.858  1.00 10.00      B   
ATOM   2888  OD1 ASP   243     -35.668  -9.714   1.826  1.00 10.00      B   
ATOM   2889  OD2 ASP   243     -34.950  -8.946  -0.104  1.00 10.00      B   
ATOM   2890  C   ASP   243     -34.249 -11.961  -1.276  1.00 10.00      B   
ATOM   2891  O   ASP   243     -35.229 -11.440  -1.803  1.00 10.00      B   
ATOM   2892  N   THR   244     -33.235 -12.450  -1.973  1.00 10.00      B   
ATOM   2893  HN  THR   244     -32.503 -12.901  -1.504  1.00 10.00      B   
ATOM   2894  CA  THR   244     -33.200 -12.374  -3.424  1.00 10.00      B   
ATOM   2895  CB  THR   244     -31.880 -11.742  -3.898  1.00 10.00      B   
ATOM   2896  OG1 THR   244     -31.152 -11.273  -2.753  1.00 10.00      B   
ATOM   2897  HG1 THR   244     -31.746 -11.233  -1.997  1.00 10.00      B   
ATOM   2898  CG2 THR   244     -32.163 -10.562  -4.811  1.00 10.00      B   
ATOM   2899  C   THR   244     -33.358 -13.768  -4.030  1.00 10.00      B   
ATOM   2900  O   THR   244     -32.694 -14.714  -3.610  1.00 10.00      B   
ATOM   2901  N   ALA   245     -34.243 -13.891  -5.009  1.00 10.00      B   
ATOM   2902  HN  ALA   245     -34.738 -13.099  -5.307  1.00 10.00      B   
ATOM   2903  CA  ALA   245     -34.502 -15.176  -5.652  1.00 10.00      B   
ATOM   2904  CB  ALA   245     -35.723 -15.080  -6.551  1.00 10.00      B   
ATOM   2905  C   ALA   245     -33.304 -15.679  -6.447  1.00 10.00      B   
ATOM   2906  O   ALA   245     -32.760 -14.961  -7.285  1.00 10.00      B   
ATOM   2907  N   ASP   246     -32.907 -16.917  -6.164  1.00 10.00      B   
ATOM   2908  HN  ASP   246     -33.384 -17.412  -5.465  1.00 10.00      B   
ATOM   2909  CA  ASP   246     -31.790 -17.574  -6.845  1.00 10.00      B   
ATOM   2910  CB  ASP   246     -32.109 -17.859  -8.316  1.00 10.00      B   
ATOM   2911  CG  ASP   246     -31.480 -19.151  -8.801  1.00 10.00      B   
ATOM   2912  OD1 ASP   246     -31.567 -20.168  -8.077  1.00 10.00      B   
ATOM   2913  OD2 ASP   246     -30.915 -19.165  -9.921  1.00 10.00      B   
ATOM   2914  C   ASP   246     -30.473 -16.818  -6.698  1.00 10.00      B   
ATOM   2915  O   ASP   246     -29.685 -16.726  -7.636  1.00 10.00      B   
ATOM   2916  N   LYS   247     -30.246 -16.279  -5.510  1.00 10.00      B   
ATOM   2917  HN  LYS   247     -30.927 -16.368  -4.812  1.00 10.00      B   
ATOM   2918  CA  LYS   247     -29.023 -15.548  -5.214  1.00 10.00      B   
ATOM   2919  CB  LYS   247     -29.372 -14.191  -4.590  1.00 10.00      B   
ATOM   2920  CG  LYS   247     -28.180 -13.301  -4.263  1.00 10.00      B   
ATOM   2921  CD  LYS   247     -27.517 -12.753  -5.517  1.00 10.00      B   
ATOM   2922  CE  LYS   247     -26.553 -11.619  -5.190  1.00 10.00      B   
ATOM   2923  NZ  LYS   247     -27.257 -10.369  -4.798  1.00 10.00      B   
ATOM   2924  HZ1 LYS   247     -27.683 -10.478  -3.854  1.00 10.00      B   
ATOM   2925  HZ2 LYS   247     -28.009 -10.150  -5.483  1.00 10.00      B   
ATOM   2926  HZ3 LYS   247     -26.579  -9.571  -4.774  1.00 10.00      B   
ATOM   2927  C   LYS   247     -28.171 -16.370  -4.248  1.00 10.00      B   
ATOM   2928  O   LYS   247     -26.943 -16.261  -4.220  1.00 10.00      B   
ATOM   2929  N   PHE   248     -28.844 -17.207  -3.474  1.00 10.00      B   
ATOM   2930  HN  PHE   248     -29.821 -17.249  -3.561  1.00 10.00      B   
ATOM   2931  CA  PHE   248     -28.191 -18.058  -2.491  1.00 10.00      B   
ATOM   2932  CB  PHE   248     -29.251 -18.633  -1.546  1.00 10.00      B   
ATOM   2933  CG  PHE   248     -28.719 -19.148  -0.240  1.00 10.00      B   
ATOM   2934  CD1 PHE   248     -28.461 -18.279   0.807  1.00 10.00      B   
ATOM   2935  CD2 PHE   248     -28.495 -20.501  -0.052  1.00 10.00      B   
ATOM   2936  CE1 PHE   248     -27.991 -18.749   2.016  1.00 10.00      B   
ATOM   2937  CE2 PHE   248     -28.021 -20.978   1.155  1.00 10.00      B   
ATOM   2938  CZ  PHE   248     -27.770 -20.100   2.190  1.00 10.00      B   
ATOM   2939  C   PHE   248     -27.427 -19.198  -3.161  1.00 10.00      B   
ATOM   2940  O   PHE   248     -26.263 -19.448  -2.842  1.00 10.00      B   
ATOM   2941  N   ALA   249     -28.086 -19.876  -4.098  1.00 10.00      B   
ATOM   2942  HN  ALA   249     -29.007 -19.615  -4.316  1.00 10.00      B   
ATOM   2943  CA  ALA   249     -27.482 -21.005  -4.805  1.00 10.00      B   
ATOM   2944  CB  ALA   249     -28.503 -21.701  -5.690  1.00 10.00      B   
ATOM   2945  C   ALA   249     -26.257 -20.594  -5.618  1.00 10.00      B   
ATOM   2946  O   ALA   249     -25.260 -21.319  -5.655  1.00 10.00      B   
ATOM   2947  N   LEU   250     -26.332 -19.429  -6.255  1.00 10.00      B   
ATOM   2948  HN  LEU   250     -27.151 -18.896  -6.177  1.00 10.00      B   
ATOM   2949  CA  LEU   250     -25.231 -18.924  -7.074  1.00 10.00      B   
ATOM   2950  CB  LEU   250     -25.570 -17.548  -7.656  1.00 10.00      B   
ATOM   2951  CG  LEU   250     -26.668 -17.506  -8.723  1.00 10.00      B   
ATOM   2952  CD1 LEU   250     -26.913 -16.074  -9.176  1.00 10.00      B   
ATOM   2953  CD2 LEU   250     -26.304 -18.387  -9.906  1.00 10.00      B   
ATOM   2954  C   LEU   250     -23.932 -18.845  -6.282  1.00 10.00      B   
ATOM   2955  O   LEU   250     -22.917 -19.417  -6.679  1.00 10.00      B   
ATOM   2956  N   THR   251     -23.978 -18.150  -5.157  1.00 10.00      B   
ATOM   2957  HN  THR   251     -24.819 -17.724  -4.893  1.00 10.00      B   
ATOM   2958  CA  THR   251     -22.809 -17.979  -4.309  1.00 10.00      B   
ATOM   2959  CB  THR   251     -23.085 -16.939  -3.214  1.00 10.00      B   
ATOM   2960  OG1 THR   251     -24.052 -16.002  -3.707  1.00 10.00      B   
ATOM   2961  HG1 THR   251     -24.874 -16.093  -3.213  1.00 10.00      B   
ATOM   2962  CG2 THR   251     -21.805 -16.195  -2.861  1.00 10.00      B   
ATOM   2963  C   THR   251     -22.365 -19.294  -3.670  1.00 10.00      B   
ATOM   2964  O   THR   251     -21.168 -19.543  -3.522  1.00 10.00      B   
ATOM   2965  N   SER   252     -23.328 -20.133  -3.301  1.00 10.00      B   
ATOM   2966  HN  SER   252     -24.265 -19.879  -3.444  1.00 10.00      B   
ATOM   2967  CA  SER   252     -23.025 -21.420  -2.680  1.00 10.00      B   
ATOM   2968  CB  SER   252     -24.310 -22.155  -2.295  1.00 10.00      B   
ATOM   2969  OG  SER   252     -25.064 -21.395  -1.366  1.00 10.00      B   
ATOM   2970  HG  SER   252     -25.545 -20.703  -1.836  1.00 10.00      B   
ATOM   2971  C   SER   252     -22.152 -22.287  -3.588  1.00 10.00      B   
ATOM   2972  O   SER   252     -21.200 -22.917  -3.127  1.00 10.00      B   
ATOM   2973  N   GLN   253     -22.471 -22.302  -4.879  1.00 10.00      B   
ATOM   2974  HN  GLN   253     -23.243 -21.779  -5.187  1.00 10.00      B   
ATOM   2975  CA  GLN   253     -21.704 -23.080  -5.844  1.00 10.00      B   
ATOM   2976  CB  GLN   253     -22.409 -23.119  -7.202  1.00 10.00      B   
ATOM   2977  CG  GLN   253     -23.585 -24.076  -7.270  1.00 10.00      B   
ATOM   2978  CD  GLN   253     -23.948 -24.449  -8.693  1.00 10.00      B   
ATOM   2979  OE1 GLN   253     -23.739 -23.675  -9.627  1.00 10.00      B   
ATOM   2980  NE2 GLN   253     -24.496 -25.639  -8.870  1.00 10.00      B   
ATOM   2981 HE21 GLN   253     -24.637 -26.202  -8.080  1.00 10.00      B   
ATOM   2982 HE22 GLN   253     -24.732 -25.912  -9.781  1.00 10.00      B   
ATOM   2983  C   GLN   253     -20.307 -22.498  -6.014  1.00 10.00      B   
ATOM   2984  O   GLN   253     -19.328 -23.231  -6.146  1.00 10.00      B   
ATOM   2985  N   LEU   254     -20.222 -21.172  -5.998  1.00 10.00      B   
ATOM   2986  HN  LEU   254     -21.039 -20.645  -5.870  1.00 10.00      B   
ATOM   2987  CA  LEU   254     -18.951 -20.479  -6.161  1.00 10.00      B   
ATOM   2988  CB  LEU   254     -19.168 -18.969  -6.297  1.00 10.00      B   
ATOM   2989  CG  LEU   254     -20.014 -18.503  -7.485  1.00 10.00      B   
ATOM   2990  CD1 LEU   254     -20.248 -17.002  -7.418  1.00 10.00      B   
ATOM   2991  CD2 LEU   254     -19.359 -18.891  -8.803  1.00 10.00      B   
ATOM   2992  C   LEU   254     -18.003 -20.774  -5.003  1.00 10.00      B   
ATOM   2993  O   LEU   254     -16.804 -20.950  -5.206  1.00 10.00      B   
ATOM   2994  N   LEU   255     -18.551 -20.837  -3.792  1.00 10.00      B   
ATOM   2995  HN  LEU   255     -19.517 -20.681  -3.695  1.00 10.00      B   
ATOM   2996  CA  LEU   255     -17.755 -21.115  -2.598  1.00 10.00      B   
ATOM   2997  CB  LEU   255     -18.635 -21.110  -1.346  1.00 10.00      B   
ATOM   2998  CG  LEU   255     -19.220 -19.762  -0.925  1.00 10.00      B   
ATOM   2999  CD1 LEU   255     -20.058 -19.923   0.331  1.00 10.00      B   
ATOM   3000  CD2 LEU   255     -18.114 -18.748  -0.698  1.00 10.00      B   
ATOM   3001  C   LEU   255     -17.030 -22.451  -2.710  1.00 10.00      B   
ATOM   3002  O   LEU   255     -15.871 -22.574  -2.320  1.00 10.00      B   
ATOM   3003  N   LYS   256     -17.710 -23.441  -3.274  1.00 10.00      B   
ATOM   3004  HN  LYS   256     -18.620 -23.272  -3.594  1.00 10.00      B   
ATOM   3005  CA  LYS   256     -17.136 -24.772  -3.436  1.00 10.00      B   
ATOM   3006  CB  LYS   256     -18.207 -25.765  -3.898  1.00 10.00      B   
ATOM   3007  CG  LYS   256     -19.330 -25.972  -2.893  1.00 10.00      B   
ATOM   3008  CD  LYS   256     -20.352 -26.975  -3.398  1.00 10.00      B   
ATOM   3009  CE  LYS   256     -21.427 -27.242  -2.357  1.00 10.00      B   
ATOM   3010  NZ  LYS   256     -22.390 -28.279  -2.812  1.00 10.00      B   
ATOM   3011  HZ1 LYS   256     -22.968 -27.912  -3.595  1.00 10.00      B   
ATOM   3012  HZ2 LYS   256     -23.020 -28.549  -2.032  1.00 10.00      B   
ATOM   3013  HZ3 LYS   256     -21.881 -29.123  -3.139  1.00 10.00      B   
ATOM   3014  C   LYS   256     -15.955 -24.764  -4.409  1.00 10.00      B   
ATOM   3015  O   LYS   256     -15.188 -25.726  -4.480  1.00 10.00      B   
ATOM   3016  N   ILE   257     -15.808 -23.672  -5.147  1.00 10.00      B   
ATOM   3017  HN  ILE   257     -16.441 -22.931  -5.036  1.00 10.00      B   
ATOM   3018  CA  ILE   257     -14.725 -23.543  -6.109  1.00 10.00      B   
ATOM   3019  CB  ILE   257     -15.229 -23.034  -7.480  1.00 10.00      B   
ATOM   3020  CG1 ILE   257     -16.453 -23.842  -7.925  1.00 10.00      B   
ATOM   3021  CG2 ILE   257     -14.122 -23.134  -8.523  1.00 10.00      B   
ATOM   3022  CD1 ILE   257     -17.127 -23.316  -9.174  1.00 10.00      B   
ATOM   3023  C   ILE   257     -13.632 -22.609  -5.586  1.00 10.00      B   
ATOM   3024  O   ILE   257     -12.446 -22.843  -5.815  1.00 10.00      B   
ATOM   3025  N   THR   258     -14.027 -21.566  -4.866  1.00 10.00      B   
ATOM   3026  HN  THR   258     -14.986 -21.431  -4.694  1.00 10.00      B   
ATOM   3027  CA  THR   258     -13.068 -20.601  -4.338  1.00 10.00      B   
ATOM   3028  CB  THR   258     -13.711 -19.223  -4.093  1.00 10.00      B   
ATOM   3029  OG1 THR   258     -14.944 -19.376  -3.379  1.00 10.00      B   
ATOM   3030  HG1 THR   258     -15.203 -18.521  -3.016  1.00 10.00      B   
ATOM   3031  CG2 THR   258     -13.973 -18.514  -5.411  1.00 10.00      B   
ATOM   3032  C   THR   258     -12.372 -21.079  -3.065  1.00 10.00      B   
ATOM   3033  O   THR   258     -11.269 -20.628  -2.753  1.00 10.00      B   
ATOM   3034  N   PHE   259     -13.018 -21.981  -2.331  1.00 10.00      B   
ATOM   3035  HN  PHE   259     -13.908 -22.284  -2.621  1.00 10.00      B   
ATOM   3036  CA  PHE   259     -12.451 -22.517  -1.090  1.00 10.00      B   
ATOM   3037  CB  PHE   259     -13.429 -23.452  -0.369  1.00 10.00      B   
ATOM   3038  CG  PHE   259     -14.090 -22.834   0.833  1.00 10.00      B   
ATOM   3039  CD1 PHE   259     -15.346 -22.259   0.730  1.00 10.00      B   
ATOM   3040  CD2 PHE   259     -13.453 -22.829   2.064  1.00 10.00      B   
ATOM   3041  CE1 PHE   259     -15.956 -21.692   1.830  1.00 10.00      B   
ATOM   3042  CE2 PHE   259     -14.057 -22.262   3.168  1.00 10.00      B   
ATOM   3043  CZ  PHE   259     -15.311 -21.693   3.051  1.00 10.00      B   
ATOM   3044  C   PHE   259     -11.079 -23.192  -1.278  1.00 10.00      B   
ATOM   3045  O   PHE   259     -10.136 -22.869  -0.550  1.00 10.00      B   
ATOM   3046  N   PRO   260     -10.936 -24.145  -2.237  1.00 10.00      B   
ATOM   3047  CA  PRO   260      -9.660 -24.846  -2.483  1.00 10.00      B   
ATOM   3048  CB  PRO   260      -9.962 -25.750  -3.683  1.00 10.00      B   
ATOM   3049  CG  PRO   260     -11.437 -25.936  -3.654  1.00 10.00      B   
ATOM   3050  CD  PRO   260     -12.003 -24.650  -3.126  1.00 10.00      B   
ATOM   3051  C   PRO   260      -8.489 -23.911  -2.812  1.00 10.00      B   
ATOM   3052  O   PRO   260      -7.326 -24.305  -2.701  1.00 10.00      B   
ATOM   3053  N   TYR   261      -8.795 -22.680  -3.206  1.00 10.00      B   
ATOM   3054  HN  TYR   261      -9.740 -22.420  -3.263  1.00 10.00      B   
ATOM   3055  CA  TYR   261      -7.770 -21.696  -3.552  1.00 10.00      B   
ATOM   3056  CB  TYR   261      -8.436 -20.398  -4.026  1.00 10.00      B   
ATOM   3057  CG  TYR   261      -7.483 -19.278  -4.382  1.00 10.00      B   
ATOM   3058  CD1 TYR   261      -6.842 -19.252  -5.612  1.00 10.00      B   
ATOM   3059  CD2 TYR   261      -7.234 -18.239  -3.491  1.00 10.00      B   
ATOM   3060  CE1 TYR   261      -5.981 -18.226  -5.946  1.00 10.00      B   
ATOM   3061  CE2 TYR   261      -6.373 -17.211  -3.816  1.00 10.00      B   
ATOM   3062  CZ  TYR   261      -5.749 -17.209  -5.045  1.00 10.00      B   
ATOM   3063  OH  TYR   261      -4.894 -16.183  -5.381  1.00 10.00      B   
ATOM   3064  HH  TYR   261      -5.084 -15.892  -6.280  1.00 10.00      B   
ATOM   3065  C   TYR   261      -6.850 -21.418  -2.363  1.00 10.00      B   
ATOM   3066  O   TYR   261      -5.656 -21.162  -2.532  1.00 10.00      B   
ATOM   3067  N   ILE   262      -7.410 -21.493  -1.162  1.00 10.00      B   
ATOM   3068  HN  ILE   262      -8.362 -21.725  -1.093  1.00 10.00      B   
ATOM   3069  CA  ILE   262      -6.648 -21.241   0.056  1.00 10.00      B   
ATOM   3070  CB  ILE   262      -7.563 -21.102   1.291  1.00 10.00      B   
ATOM   3071  CG1 ILE   262      -8.524 -19.930   1.090  1.00 10.00      B   
ATOM   3072  CG2 ILE   262      -6.744 -20.900   2.559  1.00 10.00      B   
ATOM   3073  CD1 ILE   262      -7.850 -18.680   0.562  1.00 10.00      B   
ATOM   3074  C   ILE   262      -5.589 -22.314   0.283  1.00 10.00      B   
ATOM   3075  O   ILE   262      -4.472 -22.016   0.714  1.00 10.00      B   
ATOM   3076  N   LEU   263      -5.929 -23.554  -0.037  1.00 10.00      B   
ATOM   3077  HN  LEU   263      -6.825 -23.730  -0.390  1.00 10.00      B   
ATOM   3078  CA  LEU   263      -5.000 -24.663   0.123  1.00 10.00      B   
ATOM   3079  CB  LEU   263      -5.693 -25.983  -0.237  1.00 10.00      B   
ATOM   3080  CG  LEU   263      -4.830 -27.247  -0.181  1.00 10.00      B   
ATOM   3081  CD1 LEU   263      -5.517 -28.323   0.643  1.00 10.00      B   
ATOM   3082  CD2 LEU   263      -4.532 -27.760  -1.583  1.00 10.00      B   
ATOM   3083  C   LEU   263      -3.775 -24.448  -0.761  1.00 10.00      B   
ATOM   3084  O   LEU   263      -2.656 -24.814  -0.403  1.00 10.00      B   
ATOM   3085  N   LEU   264      -3.998 -23.819  -1.907  1.00 10.00      B   
ATOM   3086  HN  LEU   264      -4.912 -23.531  -2.121  1.00 10.00      B   
ATOM   3087  CA  LEU   264      -2.930 -23.553  -2.856  1.00 10.00      B   
ATOM   3088  CB  LEU   264      -3.500 -23.451  -4.273  1.00 10.00      B   
ATOM   3089  CG  LEU   264      -4.298 -24.661  -4.765  1.00 10.00      B   
ATOM   3090  CD1 LEU   264      -5.138 -24.293  -5.978  1.00 10.00      B   
ATOM   3091  CD2 LEU   264      -3.370 -25.822  -5.085  1.00 10.00      B   
ATOM   3092  C   LEU   264      -2.161 -22.281  -2.504  1.00 10.00      B   
ATOM   3093  O   LEU   264      -0.929 -22.268  -2.535  1.00 10.00      B   
ATOM   3094  N   ILE   265      -2.885 -21.222  -2.148  1.00 10.00      B   
ATOM   3095  HN  ILE   265      -3.867 -21.302  -2.103  1.00 10.00      B   
ATOM   3096  CA  ILE   265      -2.255 -19.942  -1.821  1.00 10.00      B   
ATOM   3097  CB  ILE   265      -3.265 -18.768  -1.752  1.00 10.00      B   
ATOM   3098  CG1 ILE   265      -2.540 -17.422  -1.809  1.00 10.00      B   
ATOM   3099  CG2 ILE   265      -4.135 -18.853  -0.507  1.00 10.00      B   
ATOM   3100  CD1 ILE   265      -1.822 -17.168  -3.117  1.00 10.00      B   
ATOM   3101  C   ILE   265      -1.388 -20.008  -0.561  1.00 10.00      B   
ATOM   3102  O   ILE   265      -0.312 -19.413  -0.515  1.00 10.00      B   
ATOM   3103  N   SER   266      -1.840 -20.743   0.447  1.00 10.00      B   
ATOM   3104  HN  SER   266      -2.701 -21.206   0.358  1.00 10.00      B   
ATOM   3105  CA  SER   266      -1.085 -20.869   1.687  1.00 10.00      B   
ATOM   3106  CB  SER   266      -1.907 -21.605   2.743  1.00 10.00      B   
ATOM   3107  OG  SER   266      -3.194 -21.026   2.865  1.00 10.00      B   
ATOM   3108  HG  SER   266      -3.790 -21.433   2.224  1.00 10.00      B   
ATOM   3109  C   SER   266       0.242 -21.580   1.436  1.00 10.00      B   
ATOM   3110  O   SER   266       1.285 -21.171   1.948  1.00 10.00      B   
ATOM   3111  N   LEU   267       0.199 -22.628   0.620  1.00 10.00      B   
ATOM   3112  HN  LEU   267      -0.659 -22.895   0.227  1.00 10.00      B   
ATOM   3113  CA  LEU   267       1.400 -23.383   0.292  1.00 10.00      B   
ATOM   3114  CB  LEU   267       1.047 -24.672  -0.453  1.00 10.00      B   
ATOM   3115  CG  LEU   267       0.421 -25.789   0.384  1.00 10.00      B   
ATOM   3116  CD1 LEU   267       0.035 -26.963  -0.501  1.00 10.00      B   
ATOM   3117  CD2 LEU   267       1.380 -26.238   1.475  1.00 10.00      B   
ATOM   3118  C   LEU   267       2.352 -22.533  -0.543  1.00 10.00      B   
ATOM   3119  O   LEU   267       3.559 -22.523  -0.306  1.00 10.00      B   
ATOM   3120  N   ALA   268       1.794 -21.806  -1.505  1.00 10.00      B   
ATOM   3121  HN  ALA   268       0.823 -21.855  -1.640  1.00 10.00      B   
ATOM   3122  CA  ALA   268       2.587 -20.941  -2.373  1.00 10.00      B   
ATOM   3123  CB  ALA   268       1.719 -20.338  -3.464  1.00 10.00      B   
ATOM   3124  C   ALA   268       3.276 -19.840  -1.572  1.00 10.00      B   
ATOM   3125  O   ALA   268       4.439 -19.519  -1.819  1.00 10.00      B   
ATOM   3126  N   SER   269       2.553 -19.271  -0.609  1.00 10.00      B   
ATOM   3127  HN  SER   269       1.630 -19.568  -0.463  1.00 10.00      B   
ATOM   3128  CA  SER   269       3.100 -18.214   0.232  1.00 10.00      B   
ATOM   3129  CB  SER   269       2.007 -17.612   1.122  1.00 10.00      B   
ATOM   3130  OG  SER   269       0.896 -17.173   0.349  1.00 10.00      B   
ATOM   3131  HG  SER   269       0.497 -17.931  -0.099  1.00 10.00      B   
ATOM   3132  C   SER   269       4.246 -18.759   1.080  1.00 10.00      B   
ATOM   3133  O   SER   269       5.243 -18.075   1.314  1.00 10.00      B   
ATOM   3134  N   LEU   270       4.107 -20.007   1.520  1.00 10.00      B   
ATOM   3135  HN  LEU   270       3.291 -20.508   1.297  1.00 10.00      B   
ATOM   3136  CA  LEU   270       5.133 -20.646   2.328  1.00 10.00      B   
ATOM   3137  CB  LEU   270       4.628 -21.983   2.871  1.00 10.00      B   
ATOM   3138  CG  LEU   270       5.470 -22.618   3.977  1.00 10.00      B   
ATOM   3139  CD1 LEU   270       5.447 -21.756   5.229  1.00 10.00      B   
ATOM   3140  CD2 LEU   270       4.977 -24.019   4.286  1.00 10.00      B   
ATOM   3141  C   LEU   270       6.403 -20.853   1.509  1.00 10.00      B   
ATOM   3142  O   LEU   270       7.506 -20.564   1.973  1.00 10.00      B   
ATOM   3143  N   VAL   271       6.236 -21.337   0.281  1.00 10.00      B   
ATOM   3144  HN  VAL   271       5.327 -21.547  -0.028  1.00 10.00      B   
ATOM   3145  CA  VAL   271       7.366 -21.569  -0.615  1.00 10.00      B   
ATOM   3146  CB  VAL   271       6.921 -22.245  -1.932  1.00 10.00      B   
ATOM   3147  CG1 VAL   271       8.104 -22.442  -2.868  1.00 10.00      B   
ATOM   3148  CG2 VAL   271       6.240 -23.574  -1.648  1.00 10.00      B   
ATOM   3149  C   VAL   271       8.073 -20.254  -0.935  1.00 10.00      B   
ATOM   3150  O   VAL   271       9.305 -20.177  -0.908  1.00 10.00      B   
ATOM   3151  N   GLY   272       7.284 -19.222  -1.217  1.00 10.00      B   
ATOM   3152  HN  GLY   272       6.308 -19.349  -1.224  1.00 10.00      B   
ATOM   3153  CA  GLY   272       7.841 -17.918  -1.530  1.00 10.00      B   
ATOM   3154  C   GLY   272       8.667 -17.363  -0.390  1.00 10.00      B   
ATOM   3155  O   GLY   272       9.725 -16.772  -0.611  1.00 10.00      B   
ATOM   3156  N   ALA   273       8.192 -17.572   0.832  1.00 10.00      B   
ATOM   3157  HN  ALA   273       7.345 -18.057   0.936  1.00 10.00      B   
ATOM   3158  CA  ALA   273       8.892 -17.101   2.020  1.00 10.00      B   
ATOM   3159  CB  ALA   273       8.071 -17.372   3.272  1.00 10.00      B   
ATOM   3160  C   ALA   273      10.268 -17.756   2.132  1.00 10.00      B   
ATOM   3161  O   ALA   273      11.224 -17.135   2.596  1.00 10.00      B   
ATOM   3162  N   ILE   274      10.362 -19.006   1.697  1.00 10.00      B   
ATOM   3163  HN  ILE   274       9.563 -19.443   1.330  1.00 10.00      B   
ATOM   3164  CA  ILE   274      11.620 -19.744   1.740  1.00 10.00      B   
ATOM   3165  CB  ILE   274      11.397 -21.258   1.535  1.00 10.00      B   
ATOM   3166  CG1 ILE   274      10.351 -21.785   2.520  1.00 10.00      B   
ATOM   3167  CG2 ILE   274      12.707 -22.025   1.688  1.00 10.00      B   
ATOM   3168  CD1 ILE   274       9.845 -23.175   2.193  1.00 10.00      B   
ATOM   3169  C   ILE   274      12.573 -19.235   0.661  1.00 10.00      B   
ATOM   3170  O   ILE   274      13.766 -19.049   0.907  1.00 10.00      B   
ATOM   3171  N   LEU   275      12.030 -19.004  -0.531  1.00 10.00      B   
ATOM   3172  HN  LEU   275      11.069 -19.164  -0.654  1.00 10.00      B   
ATOM   3173  CA  LEU   275      12.817 -18.523  -1.661  1.00 10.00      B   
ATOM   3174  CB  LEU   275      11.970 -18.505  -2.935  1.00 10.00      B   
ATOM   3175  CG  LEU   275      11.453 -19.857  -3.424  1.00 10.00      B   
ATOM   3176  CD1 LEU   275      10.555 -19.676  -4.637  1.00 10.00      B   
ATOM   3177  CD2 LEU   275      12.613 -20.784  -3.751  1.00 10.00      B   
ATOM   3178  C   LEU   275      13.377 -17.132  -1.396  1.00 10.00      B   
ATOM   3179  O   LEU   275      14.518 -16.833  -1.752  1.00 10.00      B   
ATOM   3180  N   ASN   276      12.568 -16.289  -0.763  1.00 10.00      B   
ATOM   3181  HN  ASN   276      11.666 -16.594  -0.510  1.00 10.00      B   
ATOM   3182  CA  ASN   276      12.970 -14.920  -0.445  1.00 10.00      B   
ATOM   3183  CB  ASN   276      11.840 -14.171   0.267  1.00 10.00      B   
ATOM   3184  CG  ASN   276      10.770 -13.669  -0.683  1.00 10.00      B   
ATOM   3185  OD1 ASN   276      11.037 -13.377  -1.847  1.00 10.00      B   
ATOM   3186  ND2 ASN   276       9.546 -13.555  -0.187  1.00 10.00      B   
ATOM   3187 HD21 ASN   276       9.401 -13.795   0.753  1.00 10.00      B   
ATOM   3188 HD22 ASN   276       8.835 -13.240  -0.782  1.00 10.00      B   
ATOM   3189  C   ASN   276      14.233 -14.882   0.407  1.00 10.00      B   
ATOM   3190  O   ASN   276      15.106 -14.045   0.196  1.00 10.00      B   
ATOM   3191  N   THR   277      14.342 -15.806   1.349  1.00 10.00      B   
ATOM   3192  HN  THR   277      13.629 -16.470   1.455  1.00 10.00      B   
ATOM   3193  CA  THR   277      15.494 -15.859   2.240  1.00 10.00      B   
ATOM   3194  CB  THR   277      15.132 -16.588   3.551  1.00 10.00      B   
ATOM   3195  OG1 THR   277      13.745 -16.359   3.846  1.00 10.00      B   
ATOM   3196  HG1 THR   277      13.672 -15.686   4.531  1.00 10.00      B   
ATOM   3197  CG2 THR   277      15.974 -16.068   4.707  1.00 10.00      B   
ATOM   3198  C   THR   277      16.704 -16.542   1.586  1.00 10.00      B   
ATOM   3199  O   THR   277      17.623 -16.988   2.275  1.00 10.00      B   
ATOM   3200  N   TRP   278      16.716 -16.620   0.260  1.00 10.00      B   
ATOM   3201  HN  TRP   278      15.971 -16.243  -0.255  1.00 10.00      B   
ATOM   3202  CA  TRP   278      17.826 -17.252  -0.437  1.00 10.00      B   
ATOM   3203  CB  TRP   278      17.576 -18.752  -0.642  1.00 10.00      B   
ATOM   3204  CG  TRP   278      18.711 -19.456  -1.328  1.00 10.00      B   
ATOM   3205  CD1 TRP   278      18.758 -19.879  -2.627  1.00 10.00      B   
ATOM   3206  CD2 TRP   278      19.972 -19.810  -0.750  1.00 10.00      B   
ATOM   3207  NE1 TRP   278      19.967 -20.473  -2.890  1.00 10.00      B   
ATOM   3208  HE1 TRP   278      20.245 -20.859  -3.751  1.00 10.00      B   
ATOM   3209  CE2 TRP   278      20.731 -20.440  -1.755  1.00 10.00      B   
ATOM   3210  CE3 TRP   278      20.536 -19.645   0.517  1.00 10.00      B   
ATOM   3211  CZ2 TRP   278      22.016 -20.919  -1.527  1.00 10.00      B   
ATOM   3212  CZ3 TRP   278      21.813 -20.120   0.740  1.00 10.00      B   
ATOM   3213  CH2 TRP   278      22.541 -20.742  -0.279  1.00 10.00      B   
ATOM   3214  C   TRP   278      18.142 -16.587  -1.772  1.00 10.00      B   
ATOM   3215  O   TRP   278      19.295 -16.257  -2.046  1.00 10.00      B   
ATOM   3216  N   ASN   279      17.128 -16.386  -2.602  1.00 10.00      B   
ATOM   3217  HN  ASN   279      16.212 -16.624  -2.319  1.00 10.00      B   
ATOM   3218  CA  ASN   279      17.344 -15.797  -3.921  1.00 10.00      B   
ATOM   3219  CB  ASN   279      16.926 -16.759  -5.043  1.00 10.00      B   
ATOM   3220  CG  ASN   279      15.532 -17.330  -4.864  1.00 10.00      B   
ATOM   3221  OD1 ASN   279      14.545 -16.730  -5.280  1.00 10.00      B   
ATOM   3222  ND2 ASN   279      15.447 -18.499  -4.249  1.00 10.00      B   
ATOM   3223 HD21 ASN   279      16.277 -18.928  -3.953  1.00 10.00      B   
ATOM   3224 HD22 ASN   279      14.558 -18.885  -4.115  1.00 10.00      B   
ATOM   3225  C   ASN   279      16.709 -14.416  -4.091  1.00 10.00      B   
ATOM   3226  O   ASN   279      16.642 -13.623  -3.149  1.00 10.00      B   
ATOM   3227  N   ARG   280      16.266 -14.131  -5.312  1.00 10.00      B   
ATOM   3228  HN  ARG   280      16.329 -14.817  -6.007  1.00 10.00      B   
ATOM   3229  CA  ARG   280      15.663 -12.847  -5.643  1.00 10.00      B   
ATOM   3230  CB  ARG   280      15.707 -12.628  -7.159  1.00 10.00      B   
ATOM   3231  CG  ARG   280      15.491 -11.188  -7.597  1.00 10.00      B   
ATOM   3232  CD  ARG   280      15.263 -11.091  -9.099  1.00 10.00      B   
ATOM   3233  NE  ARG   280      16.336 -11.719  -9.870  1.00 10.00      B   
ATOM   3234  HE  ARG   280      17.056 -12.162  -9.363  1.00 10.00      B   
ATOM   3235  CZ  ARG   280      16.398 -11.711 -11.202  1.00 10.00      B   
ATOM   3236  NH1 ARG   280      15.453 -11.098 -11.912  1.00 10.00      B   
ATOM   3237 HH11 ARG   280      15.505 -11.095 -12.955  1.00 10.00      B   
ATOM   3238 HH12 ARG   280      14.657 -10.616 -11.434  1.00 10.00      B   
ATOM   3239  NH2 ARG   280      17.406 -12.315 -11.822  1.00 10.00      B   
ATOM   3240 HH21 ARG   280      17.459 -12.311 -12.865  1.00 10.00      B   
ATOM   3241 HH22 ARG   280      18.151 -12.797 -11.272  1.00 10.00      B   
ATOM   3242  C   ARG   280      14.221 -12.758  -5.146  1.00 10.00      B   
ATOM   3243  O   ARG   280      13.383 -13.587  -5.495  1.00 10.00      B   
ATOM   3244  N   PHE   281      13.940 -11.727  -4.354  1.00 10.00      B   
ATOM   3245  HN  PHE   281      14.657 -11.102  -4.121  1.00 10.00      B   
ATOM   3246  CA  PHE   281      12.605 -11.502  -3.794  1.00 10.00      B   
ATOM   3247  CB  PHE   281      12.628 -10.292  -2.854  1.00 10.00      B   
ATOM   3248  CG  PHE   281      13.279 -10.538  -1.519  1.00 10.00      B   
ATOM   3249  CD1 PHE   281      14.643 -10.760  -1.422  1.00 10.00      B   
ATOM   3250  CD2 PHE   281      12.524 -10.530  -0.358  1.00 10.00      B   
ATOM   3251  CE1 PHE   281      15.240 -10.972  -0.194  1.00 10.00      B   
ATOM   3252  CE2 PHE   281      13.114 -10.744   0.874  1.00 10.00      B   
ATOM   3253  CZ  PHE   281      14.475 -10.964   0.956  1.00 10.00      B   
ATOM   3254  C   PHE   281      11.556 -11.273  -4.887  1.00 10.00      B   
ATOM   3255  O   PHE   281      10.359 -11.446  -4.659  1.00 10.00      B   
ATOM   3256  N   SER   282      12.013 -10.888  -6.072  1.00 10.00      B   
ATOM   3257  HN  SER   282      12.977 -10.775  -6.194  1.00 10.00      B   
ATOM   3258  CA  SER   282      11.119 -10.624  -7.193  1.00 10.00      B   
ATOM   3259  CB  SER   282      11.828  -9.754  -8.230  1.00 10.00      B   
ATOM   3260  OG  SER   282      12.653  -8.793  -7.592  1.00 10.00      B   
ATOM   3261  HG  SER   282      12.245  -8.527  -6.751  1.00 10.00      B   
ATOM   3262  C   SER   282      10.616 -11.912  -7.845  1.00 10.00      B   
ATOM   3263  O   SER   282       9.654 -11.887  -8.614  1.00 10.00      B   
ATOM   3264  N   ILE   283      11.259 -13.032  -7.529  1.00 10.00      B   
ATOM   3265  HN  ILE   283      12.007 -12.998  -6.892  1.00 10.00      B   
ATOM   3266  CA  ILE   283      10.867 -14.320  -8.094  1.00 10.00      B   
ATOM   3267  CB  ILE   283      11.925 -15.422  -7.854  1.00 10.00      B   
ATOM   3268  CG1 ILE   283      13.210 -15.080  -8.618  1.00 10.00      B   
ATOM   3269  CG2 ILE   283      11.398 -16.786  -8.279  1.00 10.00      B   
ATOM   3270  CD1 ILE   283      14.333 -16.081  -8.431  1.00 10.00      B   
ATOM   3271  C   ILE   283       9.469 -14.753  -7.621  1.00 10.00      B   
ATOM   3272  O   ILE   283       8.580 -14.978  -8.447  1.00 10.00      B   
ATOM   3273  N   PRO   284       9.239 -14.873  -6.296  1.00 10.00      B   
ATOM   3274  CA  PRO   284       7.922 -15.259  -5.762  1.00 10.00      B   
ATOM   3275  CB  PRO   284       8.163 -15.384  -4.251  1.00 10.00      B   
ATOM   3276  CG  PRO   284       9.641 -15.506  -4.106  1.00 10.00      B   
ATOM   3277  CD  PRO   284      10.224 -14.688  -5.216  1.00 10.00      B   
ATOM   3278  C   PRO   284       6.874 -14.180  -6.041  1.00 10.00      B   
ATOM   3279  O   PRO   284       5.668 -14.423  -5.961  1.00 10.00      B   
ATOM   3280  N   ALA   285       7.349 -12.992  -6.396  1.00 10.00      B   
ATOM   3281  HN  ALA   285       8.318 -12.875  -6.464  1.00 10.00      B   
ATOM   3282  CA  ALA   285       6.478 -11.861  -6.692  1.00 10.00      B   
ATOM   3283  CB  ALA   285       7.267 -10.561  -6.660  1.00 10.00      B   
ATOM   3284  C   ALA   285       5.783 -12.030  -8.042  1.00 10.00      B   
ATOM   3285  O   ALA   285       4.866 -11.278  -8.373  1.00 10.00      B   
ATOM   3286  N   PHE   286       6.227 -13.011  -8.822  1.00 10.00      B   
ATOM   3287  HN  PHE   286       6.980 -13.565  -8.515  1.00 10.00      B   
ATOM   3288  CA  PHE   286       5.637 -13.278 -10.132  1.00 10.00      B   
ATOM   3289  CB  PHE   286       6.659 -13.926 -11.071  1.00 10.00      B   
ATOM   3290  CG  PHE   286       7.501 -12.945 -11.838  1.00 10.00      B   
ATOM   3291  CD1 PHE   286       8.851 -12.807 -11.560  1.00 10.00      B   
ATOM   3292  CD2 PHE   286       6.944 -12.165 -12.841  1.00 10.00      B   
ATOM   3293  CE1 PHE   286       9.631 -11.910 -12.265  1.00 10.00      B   
ATOM   3294  CE2 PHE   286       7.717 -11.265 -13.550  1.00 10.00      B   
ATOM   3295  CZ  PHE   286       9.064 -11.138 -13.261  1.00 10.00      B   
ATOM   3296  C   PHE   286       4.405 -14.169 -10.009  1.00 10.00      B   
ATOM   3297  O   PHE   286       3.702 -14.405 -10.992  1.00 10.00      B   
ATOM   3298  N   ALA   287       4.153 -14.658  -8.801  1.00 10.00      B   
ATOM   3299  HN  ALA   287       4.751 -14.426  -8.060  1.00 10.00      B   
ATOM   3300  CA  ALA   287       3.011 -15.529  -8.544  1.00 10.00      B   
ATOM   3301  CB  ALA   287       3.127 -16.222  -7.193  1.00 10.00      B   
ATOM   3302  C   ALA   287       1.665 -14.810  -8.703  1.00 10.00      B   
ATOM   3303  O   ALA   287       0.827 -15.259  -9.481  1.00 10.00      B   
ATOM   3304  N   PRO   288       1.430 -13.678  -7.994  1.00 10.00      B   
ATOM   3305  CA  PRO   288       0.158 -12.941  -8.093  1.00 10.00      B   
ATOM   3306  CB  PRO   288       0.368 -11.720  -7.190  1.00 10.00      B   
ATOM   3307  CG  PRO   288       1.452 -12.125  -6.255  1.00 10.00      B   
ATOM   3308  CD  PRO   288       2.354 -13.030  -7.043  1.00 10.00      B   
ATOM   3309  C   PRO   288      -0.144 -12.499  -9.526  1.00 10.00      B   
ATOM   3310  O   PRO   288      -1.302 -12.314  -9.901  1.00 10.00      B   
ATOM   3311  N   THR   289       0.904 -12.344 -10.325  1.00 10.00      B   
ATOM   3312  HN  THR   289       1.802 -12.507  -9.973  1.00 10.00      B   
ATOM   3313  CA  THR   289       0.757 -11.935 -11.711  1.00 10.00      B   
ATOM   3314  CB  THR   289       2.137 -11.658 -12.334  1.00 10.00      B   
ATOM   3315  OG1 THR   289       3.019 -11.155 -11.317  1.00 10.00      B   
ATOM   3316  HG1 THR   289       3.912 -11.092 -11.673  1.00 10.00      B   
ATOM   3317  CG2 THR   289       2.023 -10.627 -13.446  1.00 10.00      B   
ATOM   3318  C   THR   289       0.048 -13.023 -12.519  1.00 10.00      B   
ATOM   3319  O   THR   289      -0.732 -12.731 -13.429  1.00 10.00      B   
ATOM   3320  N   LEU   290       0.305 -14.276 -12.155  1.00 10.00      B   
ATOM   3321  HN  LEU   290       0.909 -14.437 -11.397  1.00 10.00      B   
ATOM   3322  CA  LEU   290      -0.290 -15.420 -12.835  1.00 10.00      B   
ATOM   3323  CB  LEU   290       0.350 -16.720 -12.346  1.00 10.00      B   
ATOM   3324  CG  LEU   290       1.833 -16.895 -12.669  1.00 10.00      B   
ATOM   3325  CD1 LEU   290       2.474 -17.866 -11.694  1.00 10.00      B   
ATOM   3326  CD2 LEU   290       2.011 -17.377 -14.100  1.00 10.00      B   
ATOM   3327  C   LEU   290      -1.796 -15.464 -12.623  1.00 10.00      B   
ATOM   3328  O   LEU   290      -2.548 -15.857 -13.518  1.00 10.00      B   
ATOM   3329  N   LEU   291      -2.231 -15.051 -11.438  1.00 10.00      B   
ATOM   3330  HN  LEU   291      -1.580 -14.750 -10.768  1.00 10.00      B   
ATOM   3331  CA  LEU   291      -3.650 -15.033 -11.113  1.00 10.00      B   
ATOM   3332  CB  LEU   291      -3.864 -14.620  -9.656  1.00 10.00      B   
ATOM   3333  CG  LEU   291      -5.313 -14.584  -9.170  1.00 10.00      B   
ATOM   3334  CD1 LEU   291      -5.893 -15.990  -9.085  1.00 10.00      B   
ATOM   3335  CD2 LEU   291      -5.412 -13.872  -7.831  1.00 10.00      B   
ATOM   3336  C   LEU   291      -4.393 -14.080 -12.043  1.00 10.00      B   
ATOM   3337  O   LEU   291      -5.441 -14.425 -12.592  1.00 10.00      B   
ATOM   3338  N   ASN   292      -3.832 -12.886 -12.223  1.00 10.00      B   
ATOM   3339  HN  ASN   292      -2.996 -12.676 -11.754  1.00 10.00      B   
ATOM   3340  CA  ASN   292      -4.434 -11.880 -13.096  1.00 10.00      B   
ATOM   3341  CB  ASN   292      -3.631 -10.570 -13.081  1.00 10.00      B   
ATOM   3342  CG  ASN   292      -3.743  -9.802 -11.777  1.00 10.00      B   
ATOM   3343  OD1 ASN   292      -4.752  -9.876 -11.076  1.00 10.00      B   
ATOM   3344  ND2 ASN   292      -2.707  -9.051 -11.444  1.00 10.00      B   
ATOM   3345 HD21 ASN   292      -1.935  -9.028 -12.048  1.00 10.00      B   
ATOM   3346 HD22 ASN   292      -2.751  -8.548 -10.602  1.00 10.00      B   
ATOM   3347  C   ASN   292      -4.534 -12.406 -14.523  1.00 10.00      B   
ATOM   3348  O   ASN   292      -5.568 -12.266 -15.174  1.00 10.00      B   
ATOM   3349  N   ILE   293      -3.455 -13.029 -14.990  1.00 10.00      B   
ATOM   3350  HN  ILE   293      -2.665 -13.113 -14.410  1.00 10.00      B   
ATOM   3351  CA  ILE   293      -3.404 -13.588 -16.338  1.00 10.00      B   
ATOM   3352  CB  ILE   293      -2.022 -14.220 -16.626  1.00 10.00      B   
ATOM   3353  CG1 ILE   293      -0.925 -13.152 -16.584  1.00 10.00      B   
ATOM   3354  CG2 ILE   293      -2.015 -14.933 -17.971  1.00 10.00      B   
ATOM   3355  CD1 ILE   293       0.483 -13.711 -16.623  1.00 10.00      B   
ATOM   3356  C   ILE   293      -4.496 -14.639 -16.535  1.00 10.00      B   
ATOM   3357  O   ILE   293      -5.202 -14.638 -17.550  1.00 10.00      B   
ATOM   3358  N   SER   294      -4.628 -15.527 -15.559  1.00 10.00      B   
ATOM   3359  HN  SER   294      -4.029 -15.471 -14.780  1.00 10.00      B   
ATOM   3360  CA  SER   294      -5.629 -16.585 -15.607  1.00 10.00      B   
ATOM   3361  CB  SER   294      -5.484 -17.498 -14.384  1.00 10.00      B   
ATOM   3362  OG  SER   294      -6.269 -18.671 -14.513  1.00 10.00      B   
ATOM   3363  HG  SER   294      -6.869 -18.740 -13.760  1.00 10.00      B   
ATOM   3364  C   SER   294      -7.037 -15.992 -15.657  1.00 10.00      B   
ATOM   3365  O   SER   294      -7.883 -16.433 -16.439  1.00 10.00      B   
ATOM   3366  N   MET   295      -7.272 -14.980 -14.829  1.00 10.00      B   
ATOM   3367  HN  MET   295      -6.549 -14.668 -14.239  1.00 10.00      B   
ATOM   3368  CA  MET   295      -8.570 -14.320 -14.766  1.00 10.00      B   
ATOM   3369  CB  MET   295      -8.612 -13.290 -13.635  1.00 10.00      B   
ATOM   3370  CG  MET   295      -8.988 -13.878 -12.287  1.00 10.00      B   
ATOM   3371  SD  MET   295     -10.697 -14.453 -12.233  1.00 10.00      B   
ATOM   3372  CE  MET   295     -11.563 -12.900 -12.029  1.00 10.00      B   
ATOM   3373  C   MET   295      -8.944 -13.671 -16.094  1.00 10.00      B   
ATOM   3374  O   MET   295     -10.071 -13.821 -16.562  1.00 10.00      B   
ATOM   3375  N   ILE   296      -7.995 -12.966 -16.700  1.00 10.00      B   
ATOM   3376  HN  ILE   296      -7.114 -12.886 -16.270  1.00 10.00      B   
ATOM   3377  CA  ILE   296      -8.230 -12.293 -17.979  1.00 10.00      B   
ATOM   3378  CB  ILE   296      -7.030 -11.402 -18.383  1.00 10.00      B   
ATOM   3379  CG1 ILE   296      -6.749 -10.359 -17.297  1.00 10.00      B   
ATOM   3380  CG2 ILE   296      -7.294 -10.716 -19.717  1.00 10.00      B   
ATOM   3381  CD1 ILE   296      -5.450  -9.606 -17.489  1.00 10.00      B   
ATOM   3382  C   ILE   296      -8.522 -13.304 -19.092  1.00 10.00      B   
ATOM   3383  O   ILE   296      -9.312 -13.039 -20.000  1.00 10.00      B   
ATOM   3384  N   GLY   297      -7.891 -14.466 -19.006  1.00 10.00      B   
ATOM   3385  HN  GLY   297      -7.286 -14.628 -18.251  1.00 10.00      B   
ATOM   3386  CA  GLY   297      -8.087 -15.493 -20.011  1.00 10.00      B   
ATOM   3387  C   GLY   297      -9.457 -16.143 -19.932  1.00 10.00      B   
ATOM   3388  O   GLY   297     -10.209 -16.145 -20.910  1.00 10.00      B   
ATOM   3389  N   PHE   298      -9.794 -16.665 -18.758  1.00 10.00      B   
ATOM   3390  HN  PHE   298      -9.169 -16.586 -18.004  1.00 10.00      B   
ATOM   3391  CA  PHE   298     -11.072 -17.343 -18.551  1.00 10.00      B   
ATOM   3392  CB  PHE   298     -11.102 -18.073 -17.205  1.00 10.00      B   
ATOM   3393  CG  PHE   298     -10.385 -19.395 -17.209  1.00 10.00      B   
ATOM   3394  CD1 PHE   298      -9.013 -19.457 -17.044  1.00 10.00      B   
ATOM   3395  CD2 PHE   298     -11.085 -20.578 -17.384  1.00 10.00      B   
ATOM   3396  CE1 PHE   298      -8.351 -20.669 -17.054  1.00 10.00      B   
ATOM   3397  CE2 PHE   298     -10.429 -21.794 -17.394  1.00 10.00      B   
ATOM   3398  CZ  PHE   298      -9.060 -21.841 -17.230  1.00 10.00      B   
ATOM   3399  C   PHE   298     -12.261 -16.396 -18.663  1.00 10.00      B   
ATOM   3400  O   PHE   298     -13.346 -16.804 -19.076  1.00 10.00      B   
ATOM   3401  N   ALA   299     -12.056 -15.131 -18.314  1.00 10.00      B   
ATOM   3402  HN  ALA   299     -11.165 -14.854 -18.005  1.00 10.00      B   
ATOM   3403  CA  ALA   299     -13.131 -14.143 -18.370  1.00 10.00      B   
ATOM   3404  CB  ALA   299     -12.705 -12.837 -17.722  1.00 10.00      B   
ATOM   3405  C   ALA   299     -13.598 -13.887 -19.796  1.00 10.00      B   
ATOM   3406  O   ALA   299     -14.712 -13.414 -20.011  1.00 10.00      B   
ATOM   3407  N   LEU   300     -12.751 -14.199 -20.765  1.00 10.00      B   
ATOM   3408  HN  LEU   300     -11.878 -14.585 -20.538  1.00 10.00      B   
ATOM   3409  CA  LEU   300     -13.094 -13.976 -22.158  1.00 10.00      B   
ATOM   3410  CB  LEU   300     -12.013 -13.139 -22.847  1.00 10.00      B   
ATOM   3411  CG  LEU   300     -12.288 -12.746 -24.302  1.00 10.00      B   
ATOM   3412  CD1 LEU   300     -13.365 -11.674 -24.380  1.00 10.00      B   
ATOM   3413  CD2 LEU   300     -11.009 -12.286 -24.985  1.00 10.00      B   
ATOM   3414  C   LEU   300     -13.304 -15.282 -22.919  1.00 10.00      B   
ATOM   3415  O   LEU   300     -14.324 -15.464 -23.582  1.00 10.00      B   
ATOM   3416  N   PHE   301     -12.351 -16.195 -22.802  1.00 10.00      B   
ATOM   3417  HN  PHE   301     -11.583 -16.015 -22.215  1.00 10.00      B   
ATOM   3418  CA  PHE   301     -12.414 -17.463 -23.520  1.00 10.00      B   
ATOM   3419  CB  PHE   301     -11.024 -18.095 -23.655  1.00 10.00      B   
ATOM   3420  CG  PHE   301     -10.099 -17.331 -24.561  1.00 10.00      B   
ATOM   3421  CD1 PHE   301      -9.311 -16.305 -24.065  1.00 10.00      B   
ATOM   3422  CD2 PHE   301     -10.021 -17.638 -25.908  1.00 10.00      B   
ATOM   3423  CE1 PHE   301      -8.464 -15.598 -24.895  1.00 10.00      B   
ATOM   3424  CE2 PHE   301      -9.176 -16.936 -26.745  1.00 10.00      B   
ATOM   3425  CZ  PHE   301      -8.396 -15.914 -26.238  1.00 10.00      B   
ATOM   3426  C   PHE   301     -13.409 -18.456 -22.932  1.00 10.00      B   
ATOM   3427  O   PHE   301     -14.047 -19.203 -23.673  1.00 10.00      B   
ATOM   3428  N   ALA   302     -13.555 -18.467 -21.613  1.00 10.00      B   
ATOM   3429  HN  ALA   302     -13.038 -17.838 -21.064  1.00 10.00      B   
ATOM   3430  CA  ALA   302     -14.471 -19.404 -20.965  1.00 10.00      B   
ATOM   3431  CB  ALA   302     -13.845 -19.988 -19.709  1.00 10.00      B   
ATOM   3432  C   ALA   302     -15.822 -18.769 -20.651  1.00 10.00      B   
ATOM   3433  O   ALA   302     -16.728 -19.438 -20.154  1.00 10.00      B   
ATOM   3434  N   ALA   303     -15.957 -17.484 -20.961  1.00 10.00      B   
ATOM   3435  HN  ALA   303     -15.201 -17.010 -21.364  1.00 10.00      B   
ATOM   3436  CA  ALA   303     -17.202 -16.758 -20.708  1.00 10.00      B   
ATOM   3437  CB  ALA   303     -17.086 -15.293 -21.105  1.00 10.00      B   
ATOM   3438  C   ALA   303     -18.430 -17.423 -21.349  1.00 10.00      B   
ATOM   3439  O   ALA   303     -19.389 -17.740 -20.648  1.00 10.00      B   
ATOM   3440  N   PRO   304     -18.424 -17.674 -22.677  1.00 10.00      B   
ATOM   3441  CA  PRO   304     -19.563 -18.299 -23.359  1.00 10.00      B   
ATOM   3442  CB  PRO   304     -19.341 -17.900 -24.817  1.00 10.00      B   
ATOM   3443  CG  PRO   304     -17.859 -17.828 -24.956  1.00 10.00      B   
ATOM   3444  CD  PRO   304     -17.327 -17.372 -23.622  1.00 10.00      B   
ATOM   3445  C   PRO   304     -19.556 -19.822 -23.224  1.00 10.00      B   
ATOM   3446  O   PRO   304     -20.230 -20.525 -23.980  1.00 10.00      B   
ATOM   3447  N   TYR   305     -18.793 -20.328 -22.263  1.00 10.00      B   
ATOM   3448  HN  TYR   305     -18.278 -19.718 -21.690  1.00 10.00      B   
ATOM   3449  CA  TYR   305     -18.699 -21.766 -22.036  1.00 10.00      B   
ATOM   3450  CB  TYR   305     -17.243 -22.230 -22.112  1.00 10.00      B   
ATOM   3451  CG  TYR   305     -16.773 -22.549 -23.512  1.00 10.00      B   
ATOM   3452  CD1 TYR   305     -17.131 -23.742 -24.128  1.00 10.00      B   
ATOM   3453  CD2 TYR   305     -15.970 -21.663 -24.218  1.00 10.00      B   
ATOM   3454  CE1 TYR   305     -16.700 -24.044 -25.404  1.00 10.00      B   
ATOM   3455  CE2 TYR   305     -15.536 -21.956 -25.497  1.00 10.00      B   
ATOM   3456  CZ  TYR   305     -15.905 -23.148 -26.086  1.00 10.00      B   
ATOM   3457  OH  TYR   305     -15.468 -23.450 -27.357  1.00 10.00      B   
ATOM   3458  HH  TYR   305     -14.549 -23.754 -27.316  1.00 10.00      B   
ATOM   3459  C   TYR   305     -19.300 -22.161 -20.693  1.00 10.00      B   
ATOM   3460  O   TYR   305     -19.341 -23.343 -20.344  1.00 10.00      B   
ATOM   3461  N   PHE   306     -19.758 -21.174 -19.937  1.00 10.00      B   
ATOM   3462  HN  PHE   306     -19.706 -20.254 -20.267  1.00 10.00      B   
ATOM   3463  CA  PHE   306     -20.349 -21.426 -18.633  1.00 10.00      B   
ATOM   3464  CB  PHE   306     -19.371 -21.063 -17.510  1.00 10.00      B   
ATOM   3465  CG  PHE   306     -18.249 -22.048 -17.335  1.00 10.00      B   
ATOM   3466  CD1 PHE   306     -16.971 -21.752 -17.779  1.00 10.00      B   
ATOM   3467  CD2 PHE   306     -18.474 -23.272 -16.727  1.00 10.00      B   
ATOM   3468  CE1 PHE   306     -15.939 -22.656 -17.619  1.00 10.00      B   
ATOM   3469  CE2 PHE   306     -17.446 -24.181 -16.563  1.00 10.00      B   
ATOM   3470  CZ  PHE   306     -16.176 -23.873 -17.011  1.00 10.00      B   
ATOM   3471  C   PHE   306     -21.653 -20.660 -18.468  1.00 10.00      B   
ATOM   3472  O   PHE   306     -21.838 -19.593 -19.057  1.00 10.00      B   
ATOM   3473  N   ASN   307     -22.556 -21.215 -17.673  1.00 10.00      B   
ATOM   3474  HN  ASN   307     -22.349 -22.074 -17.239  1.00 10.00      B   
ATOM   3475  CA  ASN   307     -23.846 -20.592 -17.420  1.00 10.00      B   
ATOM   3476  CB  ASN   307     -24.918 -21.168 -18.350  1.00 10.00      B   
ATOM   3477  CG  ASN   307     -26.304 -20.626 -18.049  1.00 10.00      B   
ATOM   3478  OD1 ASN   307     -26.633 -19.494 -18.407  1.00 10.00      B   
ATOM   3479  ND2 ASN   307     -27.127 -21.434 -17.400  1.00 10.00      B   
ATOM   3480 HD21 ASN   307     -26.801 -22.326 -17.151  1.00 10.00      B   
ATOM   3481 HD22 ASN   307     -28.031 -21.110 -17.195  1.00 10.00      B   
ATOM   3482  C   ASN   307     -24.249 -20.772 -15.959  1.00 10.00      B   
ATOM   3483  O   ASN   307     -24.542 -21.886 -15.523  1.00 10.00      B   
ATOM   3484  N   PRO   308     -24.257 -19.683 -15.176  1.00 10.00      B   
ATOM   3485  CA  PRO   308     -23.904 -18.342 -15.654  1.00 10.00      B   
ATOM   3486  CB  PRO   308     -24.355 -17.415 -14.510  1.00 10.00      B   
ATOM   3487  CG  PRO   308     -25.125 -18.276 -13.563  1.00 10.00      B   
ATOM   3488  CD  PRO   308     -24.611 -19.671 -13.754  1.00 10.00      B   
ATOM   3489  C   PRO   308     -22.397 -18.196 -15.882  1.00 10.00      B   
ATOM   3490  O   PRO   308     -21.600 -18.956 -15.324  1.00 10.00      B   
ATOM   3491  N   PRO   309     -21.990 -17.207 -16.699  1.00 10.00      B   
ATOM   3492  CA  PRO   309     -20.576 -16.952 -17.013  1.00 10.00      B   
ATOM   3493  CB  PRO   309     -20.612 -15.694 -17.892  1.00 10.00      B   
ATOM   3494  CG  PRO   309     -21.964 -15.105 -17.675  1.00 10.00      B   
ATOM   3495  CD  PRO   309     -22.875 -16.262 -17.401  1.00 10.00      B   
ATOM   3496  C   PRO   309     -19.723 -16.710 -15.765  1.00 10.00      B   
ATOM   3497  O   PRO   309     -18.495 -16.778 -15.821  1.00 10.00      B   
ATOM   3498  N   VAL   310     -20.378 -16.445 -14.639  1.00 10.00      B   
ATOM   3499  HN  VAL   310     -21.356 -16.398 -14.660  1.00 10.00      B   
ATOM   3500  CA  VAL   310     -19.685 -16.209 -13.377  1.00 10.00      B   
ATOM   3501  CB  VAL   310     -20.671 -15.806 -12.255  1.00 10.00      B   
ATOM   3502  CG1 VAL   310     -21.623 -16.946 -11.911  1.00 10.00      B   
ATOM   3503  CG2 VAL   310     -19.932 -15.319 -11.018  1.00 10.00      B   
ATOM   3504  C   VAL   310     -18.876 -17.444 -12.960  1.00 10.00      B   
ATOM   3505  O   VAL   310     -17.888 -17.338 -12.229  1.00 10.00      B   
ATOM   3506  N   LEU   311     -19.289 -18.613 -13.450  1.00 10.00      B   
ATOM   3507  HN  LEU   311     -20.085 -18.637 -14.030  1.00 10.00      B   
ATOM   3508  CA  LEU   311     -18.598 -19.858 -13.142  1.00 10.00      B   
ATOM   3509  CB  LEU   311     -19.369 -21.055 -13.700  1.00 10.00      B   
ATOM   3510  CG  LEU   311     -20.731 -21.342 -13.064  1.00 10.00      B   
ATOM   3511  CD1 LEU   311     -21.464 -22.421 -13.844  1.00 10.00      B   
ATOM   3512  CD2 LEU   311     -20.566 -21.754 -11.608  1.00 10.00      B   
ATOM   3513  C   LEU   311     -17.185 -19.839 -13.712  1.00 10.00      B   
ATOM   3514  O   LEU   311     -16.271 -20.442 -13.150  1.00 10.00      B   
ATOM   3515  N   ALA   312     -17.011 -19.126 -14.821  1.00 10.00      B   
ATOM   3516  HN  ALA   312     -17.778 -18.650 -15.210  1.00 10.00      B   
ATOM   3517  CA  ALA   312     -15.710 -19.020 -15.466  1.00 10.00      B   
ATOM   3518  CB  ALA   312     -15.845 -18.360 -16.829  1.00 10.00      B   
ATOM   3519  C   ALA   312     -14.749 -18.238 -14.584  1.00 10.00      B   
ATOM   3520  O   ALA   312     -13.568 -18.571 -14.485  1.00 10.00      B   
ATOM   3521  N   LEU   313     -15.278 -17.210 -13.925  1.00 10.00      B   
ATOM   3522  HN  LEU   313     -16.229 -17.012 -14.037  1.00 10.00      B   
ATOM   3523  CA  LEU   313     -14.484 -16.374 -13.036  1.00 10.00      B   
ATOM   3524  CB  LEU   313     -15.327 -15.207 -12.507  1.00 10.00      B   
ATOM   3525  CG  LEU   313     -15.956 -14.282 -13.552  1.00 10.00      B   
ATOM   3526  CD1 LEU   313     -16.974 -13.358 -12.900  1.00 10.00      B   
ATOM   3527  CD2 LEU   313     -14.885 -13.472 -14.266  1.00 10.00      B   
ATOM   3528  C   LEU   313     -13.977 -17.203 -11.865  1.00 10.00      B   
ATOM   3529  O   LEU   313     -12.798 -17.160 -11.522  1.00 10.00      B   
ATOM   3530  N   ALA   314     -14.880 -17.977 -11.272  1.00 10.00      B   
ATOM   3531  HN  ALA   314     -15.803 -17.974 -11.608  1.00 10.00      B   
ATOM   3532  CA  ALA   314     -14.537 -18.823 -10.138  1.00 10.00      B   
ATOM   3533  CB  ALA   314     -15.781 -19.503  -9.585  1.00 10.00      B   
ATOM   3534  C   ALA   314     -13.487 -19.859 -10.523  1.00 10.00      B   
ATOM   3535  O   ALA   314     -12.542 -20.106  -9.773  1.00 10.00      B   
ATOM   3536  N   TRP   315     -13.649 -20.450 -11.701  1.00 10.00      B   
ATOM   3537  HN  TRP   315     -14.422 -20.206 -12.258  1.00 10.00      B   
ATOM   3538  CA  TRP   315     -12.712 -21.454 -12.183  1.00 10.00      B   
ATOM   3539  CB  TRP   315     -13.274 -22.212 -13.385  1.00 10.00      B   
ATOM   3540  CG  TRP   315     -14.041 -23.442 -13.004  1.00 10.00      B   
ATOM   3541  CD1 TRP   315     -15.376 -23.666 -13.173  1.00 10.00      B   
ATOM   3542  CD2 TRP   315     -13.513 -24.619 -12.380  1.00 10.00      B   
ATOM   3543  NE1 TRP   315     -15.711 -24.909 -12.691  1.00 10.00      B   
ATOM   3544  HE1 TRP   315     -16.613 -25.303 -12.702  1.00 10.00      B   
ATOM   3545  CE2 TRP   315     -14.585 -25.513 -12.197  1.00 10.00      B   
ATOM   3546  CE3 TRP   315     -12.237 -25.000 -11.950  1.00 10.00      B   
ATOM   3547  CZ2 TRP   315     -14.421 -26.768 -11.616  1.00 10.00      B   
ATOM   3548  CZ3 TRP   315     -12.076 -26.246 -11.373  1.00 10.00      B   
ATOM   3549  CH2 TRP   315     -13.162 -27.112 -11.206  1.00 10.00      B   
ATOM   3550  C   TRP   315     -11.347 -20.853 -12.501  1.00 10.00      B   
ATOM   3551  O   TRP   315     -10.318 -21.507 -12.313  1.00 10.00      B   
ATOM   3552  N   ALA   316     -11.341 -19.608 -12.970  1.00 10.00      B   
ATOM   3553  HN  ALA   316     -12.198 -19.141 -13.099  1.00 10.00      B   
ATOM   3554  CA  ALA   316     -10.098 -18.918 -13.303  1.00 10.00      B   
ATOM   3555  CB  ALA   316     -10.392 -17.554 -13.902  1.00 10.00      B   
ATOM   3556  C   ALA   316      -9.231 -18.764 -12.064  1.00 10.00      B   
ATOM   3557  O   ALA   316      -8.007 -18.916 -12.124  1.00 10.00      B   
ATOM   3558  N   VAL   317      -9.878 -18.469 -10.942  1.00 10.00      B   
ATOM   3559  HN  VAL   317     -10.854 -18.356 -10.973  1.00 10.00      B   
ATOM   3560  CA  VAL   317      -9.185 -18.295  -9.672  1.00 10.00      B   
ATOM   3561  CB  VAL   317     -10.153 -17.849  -8.555  1.00 10.00      B   
ATOM   3562  CG1 VAL   317      -9.404 -17.585  -7.259  1.00 10.00      B   
ATOM   3563  CG2 VAL   317     -10.923 -16.609  -8.978  1.00 10.00      B   
ATOM   3564  C   VAL   317      -8.477 -19.587  -9.259  1.00 10.00      B   
ATOM   3565  O   VAL   317      -7.307 -19.567  -8.874  1.00 10.00      B   
ATOM   3566  N   THR   318      -9.189 -20.707  -9.365  1.00 10.00      B   
ATOM   3567  HN  THR   318     -10.116 -20.657  -9.682  1.00 10.00      B   
ATOM   3568  CA  THR   318      -8.639 -22.010  -9.011  1.00 10.00      B   
ATOM   3569  CB  THR   318      -9.698 -23.114  -9.174  1.00 10.00      B   
ATOM   3570  OG1 THR   318     -10.863 -22.561  -9.800  1.00 10.00      B   
ATOM   3571  HG1 THR   318     -10.691 -22.435 -10.740  1.00 10.00      B   
ATOM   3572  CG2 THR   318     -10.078 -23.687  -7.817  1.00 10.00      B   
ATOM   3573  C   THR   318      -7.418 -22.347  -9.863  1.00 10.00      B   
ATOM   3574  O   THR   318      -6.385 -22.778  -9.344  1.00 10.00      B   
ATOM   3575  N   VAL   319      -7.537 -22.129 -11.172  1.00 10.00      B   
ATOM   3576  HN  VAL   319      -8.383 -21.775 -11.524  1.00 10.00      B   
ATOM   3577  CA  VAL   319      -6.440 -22.402 -12.095  1.00 10.00      B   
ATOM   3578  CB  VAL   319      -6.869 -22.206 -13.566  1.00 10.00      B   
ATOM   3579  CG1 VAL   319      -5.702 -22.451 -14.513  1.00 10.00      B   
ATOM   3580  CG2 VAL   319      -8.031 -23.128 -13.906  1.00 10.00      B   
ATOM   3581  C   VAL   319      -5.251 -21.501 -11.776  1.00 10.00      B   
ATOM   3582  O   VAL   319      -4.102 -21.947 -11.764  1.00 10.00      B   
ATOM   3583  N   GLY   320      -5.543 -20.236 -11.492  1.00 10.00      B   
ATOM   3584  HN  GLY   320      -6.481 -19.943 -11.516  1.00 10.00      B   
ATOM   3585  CA  GLY   320      -4.501 -19.286 -11.155  1.00 10.00      B   
ATOM   3586  C   GLY   320      -3.769 -19.692  -9.893  1.00 10.00      B   
ATOM   3587  O   GLY   320      -2.562 -19.474  -9.766  1.00 10.00      B   
ATOM   3588  N   GLY   321      -4.501 -20.290  -8.964  1.00 10.00      B   
ATOM   3589  HN  GLY   321      -5.462 -20.425  -9.124  1.00 10.00      B   
ATOM   3590  CA  GLY   321      -3.910 -20.739  -7.720  1.00 10.00      B   
ATOM   3591  C   GLY   321      -2.866 -21.812  -7.953  1.00 10.00      B   
ATOM   3592  O   GLY   321      -1.804 -21.806  -7.329  1.00 10.00      B   
ATOM   3593  N   VAL   322      -3.168 -22.731  -8.863  1.00 10.00      B   
ATOM   3594  HN  VAL   322      -4.035 -22.680  -9.323  1.00 10.00      B   
ATOM   3595  CA  VAL   322      -2.246 -23.812  -9.193  1.00 10.00      B   
ATOM   3596  CB  VAL   322      -2.891 -24.836 -10.155  1.00 10.00      B   
ATOM   3597  CG1 VAL   322      -1.965 -26.021 -10.387  1.00 10.00      B   
ATOM   3598  CG2 VAL   322      -4.232 -25.306  -9.616  1.00 10.00      B   
ATOM   3599  C   VAL   322      -0.985 -23.241  -9.839  1.00 10.00      B   
ATOM   3600  O   VAL   322       0.131 -23.661  -9.526  1.00 10.00      B   
ATOM   3601  N   LEU   323      -1.177 -22.260 -10.717  1.00 10.00      B   
ATOM   3602  HN  LEU   323      -2.095 -21.964 -10.905  1.00 10.00      B   
ATOM   3603  CA  LEU   323      -0.070 -21.614 -11.415  1.00 10.00      B   
ATOM   3604  CB  LEU   323      -0.597 -20.573 -12.406  1.00 10.00      B   
ATOM   3605  CG  LEU   323      -1.578 -21.077 -13.468  1.00 10.00      B   
ATOM   3606  CD1 LEU   323      -2.042 -19.933 -14.353  1.00 10.00      B   
ATOM   3607  CD2 LEU   323      -0.955 -22.184 -14.302  1.00 10.00      B   
ATOM   3608  C   LEU   323       0.893 -20.956 -10.430  1.00 10.00      B   
ATOM   3609  O   LEU   323       2.112 -21.074 -10.567  1.00 10.00      B   
ATOM   3610  N   GLN   324       0.336 -20.294  -9.418  1.00 10.00      B   
ATOM   3611  HN  GLN   324      -0.643 -20.258  -9.355  1.00 10.00      B   
ATOM   3612  CA  GLN   324       1.136 -19.613  -8.402  1.00 10.00      B   
ATOM   3613  CB  GLN   324       0.235 -18.844  -7.430  1.00 10.00      B   
ATOM   3614  CG  GLN   324      -0.585 -17.734  -8.068  1.00 10.00      B   
ATOM   3615  CD  GLN   324      -1.472 -17.011  -7.070  1.00 10.00      B   
ATOM   3616  OE1 GLN   324      -1.086 -15.995  -6.490  1.00 10.00      B   
ATOM   3617  NE2 GLN   324      -2.670 -17.531  -6.862  1.00 10.00      B   
ATOM   3618 HE21 GLN   324      -2.916 -18.341  -7.357  1.00 10.00      B   
ATOM   3619 HE22 GLN   324      -3.259 -17.092  -6.211  1.00 10.00      B   
ATOM   3620  C   GLN   324       2.010 -20.595  -7.623  1.00 10.00      B   
ATOM   3621  O   GLN   324       2.997 -20.205  -6.998  1.00 10.00      B   
ATOM   3622  N   LEU   325       1.643 -21.870  -7.665  1.00 10.00      B   
ATOM   3623  HN  LEU   325       0.852 -22.122  -8.191  1.00 10.00      B   
ATOM   3624  CA  LEU   325       2.385 -22.902  -6.952  1.00 10.00      B   
ATOM   3625  CB  LEU   325       1.418 -23.914  -6.322  1.00 10.00      B   
ATOM   3626  CG  LEU   325       2.044 -25.001  -5.440  1.00 10.00      B   
ATOM   3627  CD1 LEU   325       2.666 -24.394  -4.190  1.00 10.00      B   
ATOM   3628  CD2 LEU   325       1.012 -26.057  -5.074  1.00 10.00      B   
ATOM   3629  C   LEU   325       3.386 -23.619  -7.860  1.00 10.00      B   
ATOM   3630  O   LEU   325       4.570 -23.720  -7.535  1.00 10.00      B   
ATOM   3631  N   VAL   326       2.913 -24.087  -9.012  1.00 10.00      B   
ATOM   3632  HN  VAL   326       1.966 -23.937  -9.238  1.00 10.00      B   
ATOM   3633  CA  VAL   326       3.759 -24.822  -9.955  1.00 10.00      B   
ATOM   3634  CB  VAL   326       2.949 -25.470 -11.100  1.00 10.00      B   
ATOM   3635  CG1 VAL   326       1.933 -26.458 -10.550  1.00 10.00      B   
ATOM   3636  CG2 VAL   326       2.271 -24.416 -11.967  1.00 10.00      B   
ATOM   3637  C   VAL   326       4.896 -23.979 -10.534  1.00 10.00      B   
ATOM   3638  O   VAL   326       5.888 -24.521 -11.015  1.00 10.00      B   
ATOM   3639  N   TYR   327       4.752 -22.663 -10.490  1.00 10.00      B   
ATOM   3640  HN  TYR   327       3.933 -22.283 -10.104  1.00 10.00      B   
ATOM   3641  CA  TYR   327       5.775 -21.767 -11.021  1.00 10.00      B   
ATOM   3642  CB  TYR   327       5.159 -20.402 -11.353  1.00 10.00      B   
ATOM   3643  CG  TYR   327       6.074 -19.459 -12.108  1.00 10.00      B   
ATOM   3644  CD1 TYR   327       6.524 -19.768 -13.385  1.00 10.00      B   
ATOM   3645  CD2 TYR   327       6.479 -18.256 -11.546  1.00 10.00      B   
ATOM   3646  CE1 TYR   327       7.353 -18.906 -14.080  1.00 10.00      B   
ATOM   3647  CE2 TYR   327       7.307 -17.387 -12.231  1.00 10.00      B   
ATOM   3648  CZ  TYR   327       7.741 -17.718 -13.498  1.00 10.00      B   
ATOM   3649  OH  TYR   327       8.566 -16.854 -14.185  1.00 10.00      B   
ATOM   3650  HH  TYR   327       8.162 -16.636 -15.036  1.00 10.00      B   
ATOM   3651  C   TYR   327       6.942 -21.605 -10.044  1.00 10.00      B   
ATOM   3652  O   TYR   327       8.080 -21.361 -10.454  1.00 10.00      B   
ATOM   3653  N   GLN   328       6.663 -21.768  -8.756  1.00 10.00      B   
ATOM   3654  HN  GLN   328       5.752 -22.006  -8.489  1.00 10.00      B   
ATOM   3655  CA  GLN   328       7.688 -21.619  -7.729  1.00 10.00      B   
ATOM   3656  CB  GLN   328       7.084 -21.053  -6.440  1.00 10.00      B   
ATOM   3657  CG  GLN   328       6.521 -19.645  -6.587  1.00 10.00      B   
ATOM   3658  CD  GLN   328       5.993 -19.082  -5.282  1.00 10.00      B   
ATOM   3659  OE1 GLN   328       6.721 -18.442  -4.525  1.00 10.00      B   
ATOM   3660  NE2 GLN   328       4.717 -19.300  -5.020  1.00 10.00      B   
ATOM   3661 HE21 GLN   328       4.185 -19.805  -5.680  1.00 10.00      B   
ATOM   3662 HE22 GLN   328       4.352 -18.954  -4.179  1.00 10.00      B   
ATOM   3663  C   GLN   328       8.412 -22.932  -7.448  1.00 10.00      B   
ATOM   3664  O   GLN   328       9.531 -22.935  -6.938  1.00 10.00      B   
ATOM   3665  N   LEU   329       7.775 -24.043  -7.799  1.00 10.00      B   
ATOM   3666  HN  LEU   329       6.891 -23.970  -8.216  1.00 10.00      B   
ATOM   3667  CA  LEU   329       8.352 -25.374  -7.577  1.00 10.00      B   
ATOM   3668  CB  LEU   329       7.408 -26.490  -8.041  1.00 10.00      B   
ATOM   3669  CG  LEU   329       6.107 -26.649  -7.252  1.00 10.00      B   
ATOM   3670  CD1 LEU   329       5.254 -27.759  -7.842  1.00 10.00      B   
ATOM   3671  CD2 LEU   329       6.395 -26.918  -5.784  1.00 10.00      B   
ATOM   3672  C   LEU   329       9.756 -25.547  -8.180  1.00 10.00      B   
ATOM   3673  O   LEU   329      10.681 -25.938  -7.469  1.00 10.00      B   
ATOM   3674  N   PRO   330       9.949 -25.267  -9.491  1.00 10.00      B   
ATOM   3675  CA  PRO   330      11.264 -25.407 -10.138  1.00 10.00      B   
ATOM   3676  CB  PRO   330      11.020 -24.896 -11.562  1.00 10.00      B   
ATOM   3677  CG  PRO   330       9.563 -25.089 -11.781  1.00 10.00      B   
ATOM   3678  CD  PRO   330       8.920 -24.824 -10.452  1.00 10.00      B   
ATOM   3679  C   PRO   330      12.343 -24.567  -9.458  1.00 10.00      B   
ATOM   3680  O   PRO   330      13.506 -24.963  -9.390  1.00 10.00      B   
ATOM   3681  N   HIS   331      11.945 -23.415  -8.932  1.00 10.00      B   
ATOM   3682  HN  HIS   331      10.999 -23.170  -8.988  1.00 10.00      B   
ATOM   3683  CA  HIS   331      12.877 -22.518  -8.259  1.00 10.00      B   
ATOM   3684  CB  HIS   331      12.274 -21.120  -8.095  1.00 10.00      B   
ATOM   3685  CG  HIS   331      12.331 -20.281  -9.334  1.00 10.00      B   
ATOM   3686  ND1 HIS   331      13.452 -19.576  -9.718  1.00 10.00      B   
ATOM   3687  HD1 HIS   331      14.308 -19.553  -9.237  1.00 10.00      B   
ATOM   3688  CD2 HIS   331      11.390 -20.029 -10.278  1.00 10.00      B   
ATOM   3689  CE1 HIS   331      13.199 -18.928 -10.840  1.00 10.00      B   
ATOM   3690  NE2 HIS   331      11.959 -19.187 -11.198  1.00 10.00      B   
ATOM   3691  HE2 HIS   331      11.514 -18.827 -11.994  1.00 10.00      B   
ATOM   3692  C   HIS   331      13.290 -23.074  -6.902  1.00 10.00      B   
ATOM   3693  O   HIS   331      14.440 -22.928  -6.487  1.00 10.00      B   
ATOM   3694  N   LEU   332      12.348 -23.723  -6.227  1.00 10.00      B   
ATOM   3695  HN  LEU   332      11.454 -23.811  -6.624  1.00 10.00      B   
ATOM   3696  CA  LEU   332      12.598 -24.306  -4.914  1.00 10.00      B   
ATOM   3697  CB  LEU   332      11.285 -24.794  -4.293  1.00 10.00      B   
ATOM   3698  CG  LEU   332      11.358 -25.291  -2.848  1.00 10.00      B   
ATOM   3699  CD1 LEU   332      11.664 -24.144  -1.895  1.00 10.00      B   
ATOM   3700  CD2 LEU   332      10.064 -25.986  -2.457  1.00 10.00      B   
ATOM   3701  C   LEU   332      13.596 -25.457  -5.013  1.00 10.00      B   
ATOM   3702  O   LEU   332      14.421 -25.663  -4.123  1.00 10.00      B   
ATOM   3703  N   LYS   333      13.526 -26.197  -6.110  1.00 10.00      B   
ATOM   3704  HN  LYS   333      12.847 -25.985  -6.788  1.00 10.00      B   
ATOM   3705  CA  LYS   333      14.424 -27.324  -6.324  1.00 10.00      B   
ATOM   3706  CB  LYS   333      13.963 -28.171  -7.511  1.00 10.00      B   
ATOM   3707  CG  LYS   333      12.672 -28.932  -7.264  1.00 10.00      B   
ATOM   3708  CD  LYS   333      12.343 -29.843  -8.433  1.00 10.00      B   
ATOM   3709  CE  LYS   333      11.087 -30.654  -8.166  1.00 10.00      B   
ATOM   3710  NZ  LYS   333      10.759 -31.547  -9.304  1.00 10.00      B   
ATOM   3711  HZ1 LYS   333      10.670 -30.991 -10.177  1.00 10.00      B   
ATOM   3712  HZ2 LYS   333       9.860 -32.036  -9.128  1.00 10.00      B   
ATOM   3713  HZ3 LYS   333      11.509 -32.256  -9.433  1.00 10.00      B   
ATOM   3714  C   LYS   333      15.862 -26.859  -6.531  1.00 10.00      B   
ATOM   3715  O   LYS   333      16.808 -27.545  -6.143  1.00 10.00      B   
ATOM   3716  N   LYS   334      16.019 -25.676  -7.112  1.00 10.00      B   
ATOM   3717  HN  LYS   334      15.225 -25.163  -7.373  1.00 10.00      B   
ATOM   3718  CA  LYS   334      17.343 -25.123  -7.378  1.00 10.00      B   
ATOM   3719  CB  LYS   334      17.256 -23.929  -8.330  1.00 10.00      B   
ATOM   3720  CG  LYS   334      16.785 -24.296  -9.726  1.00 10.00      B   
ATOM   3721  CD  LYS   334      17.387 -23.380 -10.774  1.00 10.00      B   
ATOM   3722  CE  LYS   334      17.115 -23.896 -12.178  1.00 10.00      B   
ATOM   3723  NZ  LYS   334      17.878 -23.135 -13.203  1.00 10.00      B   
ATOM   3724  HZ1 LYS   334      18.897 -23.171 -12.989  1.00 10.00      B   
ATOM   3725  HZ2 LYS   334      17.573 -22.144 -13.214  1.00 10.00      B   
ATOM   3726  HZ3 LYS   334      17.721 -23.542 -14.147  1.00 10.00      B   
ATOM   3727  C   LYS   334      18.075 -24.740  -6.096  1.00 10.00      B   
ATOM   3728  O   LYS   334      19.306 -24.714  -6.058  1.00 10.00      B   
ATOM   3729  N   ILE   335      17.323 -24.449  -5.042  1.00 10.00      B   
ATOM   3730  HN  ILE   335      16.348 -24.486  -5.122  1.00 10.00      B   
ATOM   3731  CA  ILE   335      17.928 -24.078  -3.769  1.00 10.00      B   
ATOM   3732  CB  ILE   335      17.020 -23.169  -2.907  1.00 10.00      B   
ATOM   3733  CG1 ILE   335      15.984 -23.980  -2.125  1.00 10.00      B   
ATOM   3734  CG2 ILE   335      16.336 -22.122  -3.774  1.00 10.00      B   
ATOM   3735  CD1 ILE   335      15.240 -23.175  -1.082  1.00 10.00      B   
ATOM   3736  C   ILE   335      18.354 -25.323  -2.990  1.00 10.00      B   
ATOM   3737  O   ILE   335      19.006 -25.233  -1.950  1.00 10.00      B   
ATOM   3738  N   GLY   336      17.989 -26.488  -3.523  1.00 10.00      B   
ATOM   3739  HN  GLY   336      17.476 -26.490  -4.360  1.00 10.00      B   
ATOM   3740  CA  GLY   336      18.342 -27.745  -2.895  1.00 10.00      B   
ATOM   3741  C   GLY   336      17.481 -28.059  -1.692  1.00 10.00      B   
ATOM   3742  O   GLY   336      17.947 -28.671  -0.734  1.00 10.00      B   
ATOM   3743  N   MET   337      16.224 -27.643  -1.731  1.00 10.00      B   
ATOM   3744  HN  MET   337      15.898 -27.157  -2.520  1.00 10.00      B   
ATOM   3745  CA  MET   337      15.316 -27.900  -0.623  1.00 10.00      B   
ATOM   3746  CB  MET   337      15.138 -26.651   0.246  1.00 10.00      B   
ATOM   3747  CG  MET   337      14.429 -26.901   1.571  1.00 10.00      B   
ATOM   3748  SD  MET   337      14.847 -25.672   2.823  1.00 10.00      B   
ATOM   3749  CE  MET   337      16.614 -25.936   2.972  1.00 10.00      B   
ATOM   3750  C   MET   337      13.973 -28.423  -1.113  1.00 10.00      B   
ATOM   3751  O   MET   337      12.996 -27.681  -1.205  1.00 10.00      B   
ATOM   3752  N   LEU   338      13.938 -29.701  -1.454  1.00 10.00      B   
ATOM   3753  HN  LEU   338      14.756 -30.242  -1.383  1.00 10.00      B   
ATOM   3754  CA  LEU   338      12.711 -30.324  -1.922  1.00 10.00      B   
ATOM   3755  CB  LEU   338      13.006 -31.588  -2.734  1.00 10.00      B   
ATOM   3756  CG  LEU   338      11.807 -32.236  -3.434  1.00 10.00      B   
ATOM   3757  CD1 LEU   338      11.148 -31.260  -4.399  1.00 10.00      B   
ATOM   3758  CD2 LEU   338      12.227 -33.507  -4.154  1.00 10.00      B   
ATOM   3759  C   LEU   338      11.820 -30.645  -0.730  1.00 10.00      B   
ATOM   3760  O   LEU   338      12.060 -31.605   0.007  1.00 10.00      B   
ATOM   3761  N   VAL   339      10.804 -29.821  -0.534  1.00 10.00      B   
ATOM   3762  HN  VAL   339      10.667 -29.075  -1.156  1.00 10.00      B   
ATOM   3763  CA  VAL   339       9.882 -29.996   0.573  1.00 10.00      B   
ATOM   3764  CB  VAL   339       9.065 -28.718   0.849  1.00 10.00      B   
ATOM   3765  CG1 VAL   339       8.220 -28.890   2.101  1.00 10.00      B   
ATOM   3766  CG2 VAL   339       9.985 -27.515   0.989  1.00 10.00      B   
ATOM   3767  C   VAL   339       8.932 -31.156   0.318  1.00 10.00      B   
ATOM   3768  O   VAL   339       8.116 -31.118  -0.605  1.00 10.00      B   
ATOM   3769  N   LEU   340       9.062 -32.193   1.129  1.00 10.00      B   
ATOM   3770  HN  LEU   340       9.746 -32.168   1.827  1.00 10.00      B   
ATOM   3771  CA  LEU   340       8.211 -33.363   1.020  1.00 10.00      B   
ATOM   3772  CB  LEU   340       9.052 -34.643   1.049  1.00 10.00      B   
ATOM   3773  CG  LEU   340      10.082 -34.796  -0.075  1.00 10.00      B   
ATOM   3774  CD1 LEU   340      10.956 -36.018   0.159  1.00 10.00      B   
ATOM   3775  CD2 LEU   340       9.395 -34.878  -1.430  1.00 10.00      B   
ATOM   3776  C   LEU   340       7.226 -33.354   2.177  1.00 10.00      B   
ATOM   3777  O   LEU   340       7.631 -33.463   3.332  1.00 10.00      B   
ATOM   3778  N   PRO   341       5.927 -33.192   1.882  1.00 10.00      B   
ATOM   3779  CA  PRO   341       4.872 -33.146   2.902  1.00 10.00      B   
ATOM   3780  CB  PRO   341       3.570 -33.079   2.089  1.00 10.00      B   
ATOM   3781  CG  PRO   341       3.953 -33.475   0.703  1.00 10.00      B   
ATOM   3782  CD  PRO   341       5.378 -33.039   0.528  1.00 10.00      B   
ATOM   3783  C   PRO   341       4.869 -34.375   3.809  1.00 10.00      B   
ATOM   3784  O   PRO   341       4.368 -35.438   3.436  1.00 10.00      B   
ATOM   3785  N   ARG   342       5.436 -34.226   4.996  1.00 10.00      B   
ATOM   3786  HN  ARG   342       5.827 -33.355   5.234  1.00 10.00      B   
ATOM   3787  CA  ARG   342       5.496 -35.313   5.957  1.00 10.00      B   
ATOM   3788  CB  ARG   342       6.932 -35.519   6.447  1.00 10.00      B   
ATOM   3789  CG  ARG   342       7.903 -35.919   5.345  1.00 10.00      B   
ATOM   3790  CD  ARG   342       9.345 -35.870   5.824  1.00 10.00      B   
ATOM   3791  NE  ARG   342      10.289 -36.014   4.717  1.00 10.00      B   
ATOM   3792  HE  ARG   342      10.393 -35.247   4.114  1.00 10.00      B   
ATOM   3793  CZ  ARG   342      11.003 -37.114   4.486  1.00 10.00      B   
ATOM   3794  NH1 ARG   342      10.879 -38.166   5.283  1.00 10.00      B   
ATOM   3795 HH11 ARG   342      10.226 -38.132   6.096  1.00 10.00      B   
ATOM   3796 HH12 ARG   342      11.435 -39.032   5.105  1.00 10.00      B   
ATOM   3797  NH2 ARG   342      11.835 -37.163   3.454  1.00 10.00      B   
ATOM   3798 HH21 ARG   342      12.395 -38.026   3.271  1.00 10.00      B   
ATOM   3799 HH22 ARG   342      11.936 -36.344   2.821  1.00 10.00      B   
ATOM   3800  C   ARG   342       4.550 -35.033   7.119  1.00 10.00      B   
ATOM   3801  O   ARG   342       4.807 -34.161   7.945  1.00 10.00      B   
ATOM   3802  N   ILE   343       3.451 -35.778   7.167  1.00 10.00      B   
ATOM   3803  HN  ILE   343       3.317 -36.471   6.486  1.00 10.00      B   
ATOM   3804  CA  ILE   343       2.438 -35.604   8.207  1.00 10.00      B   
ATOM   3805  CB  ILE   343       1.015 -35.767   7.623  1.00 10.00      B   
ATOM   3806  CG1 ILE   343       0.930 -37.028   6.753  1.00 10.00      B   
ATOM   3807  CG2 ILE   343       0.621 -34.532   6.822  1.00 10.00      B   
ATOM   3808  CD1 ILE   343      -0.450 -37.306   6.197  1.00 10.00      B   
ATOM   3809  C   ILE   343       2.623 -36.591   9.358  1.00 10.00      B   
ATOM   3810  O   ILE   343       1.654 -37.016   9.986  1.00 10.00      B   
ATOM   3811  N   ASN   344       3.866 -36.946   9.640  1.00 10.00      B   
ATOM   3812  HN  ASN   344       4.602 -36.569   9.116  1.00 10.00      B   
ATOM   3813  CA  ASN   344       4.157 -37.889  10.716  1.00 10.00      B   
ATOM   3814  CB  ASN   344       5.493 -38.595  10.491  1.00 10.00      B   
ATOM   3815  CG  ASN   344       5.499 -39.444   9.241  1.00 10.00      B   
ATOM   3816  OD1 ASN   344       5.853 -38.972   8.162  1.00 10.00      B   
ATOM   3817  ND2 ASN   344       5.104 -40.700   9.372  1.00 10.00      B   
ATOM   3818 HD21 ASN   344       4.836 -41.013  10.263  1.00 10.00      B   
ATOM   3819 HD22 ASN   344       5.096 -41.271   8.572  1.00 10.00      B   
ATOM   3820  C   ASN   344       4.153 -37.202  12.074  1.00 10.00      B   
ATOM   3821  O   ASN   344       3.406 -37.590  12.974  1.00 10.00      B   
ATOM   3822  N   PHE   345       4.979 -36.175  12.210  1.00 10.00      B   
ATOM   3823  HN  PHE   345       5.526 -35.902  11.447  1.00 10.00      B   
ATOM   3824  CA  PHE   345       5.080 -35.431  13.459  1.00 10.00      B   
ATOM   3825  CB  PHE   345       6.292 -34.493  13.424  1.00 10.00      B   
ATOM   3826  CG  PHE   345       7.609 -35.157  13.727  1.00 10.00      B   
ATOM   3827  CD1 PHE   345       7.864 -36.456  13.319  1.00 10.00      B   
ATOM   3828  CD2 PHE   345       8.595 -34.476  14.417  1.00 10.00      B   
ATOM   3829  CE1 PHE   345       9.076 -37.061  13.594  1.00 10.00      B   
ATOM   3830  CE2 PHE   345       9.808 -35.072  14.698  1.00 10.00      B   
ATOM   3831  CZ  PHE   345      10.049 -36.368  14.286  1.00 10.00      B   
ATOM   3832  C   PHE   345       3.804 -34.635  13.714  1.00 10.00      B   
ATOM   3833  O   PHE   345       3.388 -33.839  12.877  1.00 10.00      B   
ATOM   3834  N   HIS   346       3.181 -34.865  14.860  1.00 10.00      B   
ATOM   3835  HN  HIS   346       3.555 -35.525  15.484  1.00 10.00      B   
ATOM   3836  CA  HIS   346       1.947 -34.167  15.217  1.00 10.00      B   
ATOM   3837  CB  HIS   346       0.778 -35.150  15.315  1.00 10.00      B   
ATOM   3838  CG  HIS   346       0.084 -35.423  14.017  1.00 10.00      B   
ATOM   3839  ND1 HIS   346      -1.263 -35.205  13.827  1.00 10.00      B   
ATOM   3840  HD1 HIS   346      -1.891 -34.858  14.499  1.00 10.00      B   
ATOM   3841  CD2 HIS   346       0.554 -35.905  12.841  1.00 10.00      B   
ATOM   3842  CE1 HIS   346      -1.592 -35.539  12.595  1.00 10.00      B   
ATOM   3843  NE2 HIS   346      -0.510 -35.967  11.976  1.00 10.00      B   
ATOM   3844  HE2 HIS   346      -0.476 -36.281  11.043  1.00 10.00      B   
ATOM   3845  C   HIS   346       2.101 -33.428  16.538  1.00 10.00      B   
ATOM   3846  O   HIS   346       1.177 -32.755  16.994  1.00 10.00      B   
ATOM   3847  N   ASP   347       3.270 -33.555  17.150  1.00 10.00      B   
ATOM   3848  HN  ASP   347       3.972 -34.101  16.736  1.00 10.00      B   
ATOM   3849  CA  ASP   347       3.536 -32.903  18.428  1.00 10.00      B   
ATOM   3850  CB  ASP   347       3.636 -33.930  19.563  1.00 10.00      B   
ATOM   3851  CG  ASP   347       2.289 -34.422  20.052  1.00 10.00      B   
ATOM   3852  OD1 ASP   347       1.773 -33.867  21.047  1.00 10.00      B   
ATOM   3853  OD2 ASP   347       1.745 -35.375  19.454  1.00 10.00      B   
ATOM   3854  C   ASP   347       4.809 -32.075  18.363  1.00 10.00      B   
ATOM   3855  O   ASP   347       4.758 -30.850  18.243  1.00 10.00      B   
ATOM   3856  N   ALA   348       5.950 -32.753  18.412  1.00 10.00      B   
ATOM   3857  HN  ALA   348       5.918 -33.734  18.475  1.00 10.00      B   
ATOM   3858  CA  ALA   348       7.248 -32.087  18.371  1.00 10.00      B   
ATOM   3859  CB  ALA   348       8.369 -33.100  18.536  1.00 10.00      B   
ATOM   3860  C   ALA   348       7.430 -31.303  17.076  1.00 10.00      B   
ATOM   3861  O   ALA   348       8.084 -30.265  17.055  1.00 10.00      B   
ATOM   3862  N   GLY   349       6.830 -31.799  16.003  1.00 10.00      B   
ATOM   3863  HN  GLY   349       6.305 -32.622  16.086  1.00 10.00      B   
ATOM   3864  CA  GLY   349       6.941 -31.137  14.720  1.00 10.00      B   
ATOM   3865  C   GLY   349       5.809 -30.161  14.468  1.00 10.00      B   
ATOM   3866  O   GLY   349       5.529 -29.818  13.321  1.00 10.00      B   
ATOM   3867  N   ALA   350       5.162 -29.710  15.536  1.00 10.00      B   
ATOM   3868  HN  ALA   350       5.442 -30.013  16.427  1.00 10.00      B   
ATOM   3869  CA  ALA   350       4.048 -28.773  15.418  1.00 10.00      B   
ATOM   3870  CB  ALA   350       2.722 -29.521  15.457  1.00 10.00      B   
ATOM   3871  C   ALA   350       4.081 -27.710  16.513  1.00 10.00      B   
ATOM   3872  O   ALA   350       3.893 -26.527  16.245  1.00 10.00      B   
ATOM   3873  N   MET   351       4.336 -28.143  17.743  1.00 10.00      B   
ATOM   3874  HN  MET   351       4.499 -29.103  17.885  1.00 10.00      B   
ATOM   3875  CA  MET   351       4.372 -27.244  18.899  1.00 10.00      B   
ATOM   3876  CB  MET   351       4.698 -28.023  20.175  1.00 10.00      B   
ATOM   3877  CG  MET   351       3.577 -28.928  20.657  1.00 10.00      B   
ATOM   3878  SD  MET   351       4.102 -30.052  21.966  1.00 10.00      B   
ATOM   3879  CE  MET   351       4.556 -28.893  23.256  1.00 10.00      B   
ATOM   3880  C   MET   351       5.360 -26.093  18.735  1.00 10.00      B   
ATOM   3881  O   MET   351       5.132 -25.000  19.251  1.00 10.00      B   
ATOM   3882  N   ARG   352       6.447 -26.335  18.011  1.00 10.00      B   
ATOM   3883  HN  ARG   352       6.558 -27.213  17.595  1.00 10.00      B   
ATOM   3884  CA  ARG   352       7.472 -25.314  17.810  1.00 10.00      B   
ATOM   3885  CB  ARG   352       8.721 -25.892  17.137  1.00 10.00      B   
ATOM   3886  CG  ARG   352       9.474 -26.883  18.014  1.00 10.00      B   
ATOM   3887  CD  ARG   352      10.421 -27.759  17.207  1.00 10.00      B   
ATOM   3888  NE  ARG   352      11.681 -27.081  16.892  1.00 10.00      B   
ATOM   3889  HE  ARG   352      11.623 -26.238  16.380  1.00 10.00      B   
ATOM   3890  CZ  ARG   352      12.888 -27.545  17.237  1.00 10.00      B   
ATOM   3891  NH1 ARG   352      13.003 -28.690  17.902  1.00 10.00      B   
ATOM   3892 HH11 ARG   352      13.944 -29.053  18.169  1.00 10.00      B   
ATOM   3893 HH12 ARG   352      12.151 -29.234  18.160  1.00 10.00      B   
ATOM   3894  NH2 ARG   352      13.977 -26.861  16.913  1.00 10.00      B   
ATOM   3895 HH21 ARG   352      14.921 -27.216  17.178  1.00 10.00      B   
ATOM   3896 HH22 ARG   352      13.889 -25.958  16.386  1.00 10.00      B   
ATOM   3897  C   ARG   352       6.938 -24.082  17.077  1.00 10.00      B   
ATOM   3898  O   ARG   352       7.340 -22.956  17.374  1.00 10.00      B   
ATOM   3899  N   VAL   353       6.023 -24.289  16.134  1.00 10.00      B   
ATOM   3900  HN  VAL   353       5.744 -25.207  15.927  1.00 10.00      B   
ATOM   3901  CA  VAL   353       5.437 -23.175  15.395  1.00 10.00      B   
ATOM   3902  CB  VAL   353       5.207 -23.486  13.895  1.00 10.00      B   
ATOM   3903  CG1 VAL   353       6.529 -23.641  13.162  1.00 10.00      B   
ATOM   3904  CG2 VAL   353       4.340 -24.722  13.704  1.00 10.00      B   
ATOM   3905  C   VAL   353       4.131 -22.711  16.042  1.00 10.00      B   
ATOM   3906  O   VAL   353       3.818 -21.519  16.053  1.00 10.00      B   
ATOM   3907  N   VAL   354       3.387 -23.657  16.607  1.00 10.00      B   
ATOM   3908  HN  VAL   354       3.702 -24.588  16.588  1.00 10.00      B   
ATOM   3909  CA  VAL   354       2.112 -23.351  17.248  1.00 10.00      B   
ATOM   3910  CB  VAL   354       1.359 -24.629  17.682  1.00 10.00      B   
ATOM   3911  CG1 VAL   354       0.108 -24.287  18.480  1.00 10.00      B   
ATOM   3912  CG2 VAL   354       0.991 -25.459  16.464  1.00 10.00      B   
ATOM   3913  C   VAL   354       2.285 -22.405  18.436  1.00 10.00      B   
ATOM   3914  O   VAL   354       1.467 -21.510  18.647  1.00 10.00      B   
ATOM   3915  N   LYS   355       3.368 -22.576  19.188  1.00 10.00      B   
ATOM   3916  HN  LYS   355       4.003 -23.290  18.961  1.00 10.00      B   
ATOM   3917  CA  LYS   355       3.633 -21.733  20.354  1.00 10.00      B   
ATOM   3918  CB  LYS   355       4.883 -22.199  21.098  1.00 10.00      B   
ATOM   3919  CG  LYS   355       4.665 -23.428  21.963  1.00 10.00      B   
ATOM   3920  CD  LYS   355       5.833 -23.649  22.907  1.00 10.00      B   
ATOM   3921  CE  LYS   355       5.574 -24.820  23.839  1.00 10.00      B   
ATOM   3922  NZ  LYS   355       6.490 -24.810  25.008  1.00 10.00      B   
ATOM   3923  HZ1 LYS   355       6.311 -23.975  25.601  1.00 10.00      B   
ATOM   3924  HZ2 LYS   355       7.478 -24.788  24.688  1.00 10.00      B   
ATOM   3925  HZ3 LYS   355       6.343 -25.664  25.583  1.00 10.00      B   
ATOM   3926  C   LYS   355       3.752 -20.251  19.992  1.00 10.00      B   
ATOM   3927  O   LYS   355       3.565 -19.381  20.841  1.00 10.00      B   
ATOM   3928  N   GLN   356       4.072 -19.968  18.737  1.00 10.00      B   
ATOM   3929  HN  GLN   356       4.225 -20.703  18.105  1.00 10.00      B   
ATOM   3930  CA  GLN   356       4.204 -18.593  18.275  1.00 10.00      B   
ATOM   3931  CB  GLN   356       5.416 -18.456  17.354  1.00 10.00      B   
ATOM   3932  CG  GLN   356       6.750 -18.546  18.075  1.00 10.00      B   
ATOM   3933  CD  GLN   356       7.909 -18.789  17.130  1.00 10.00      B   
ATOM   3934  OE1 GLN   356       8.497 -17.852  16.590  1.00 10.00      B   
ATOM   3935  NE2 GLN   356       8.254 -20.050  16.932  1.00 10.00      B   
ATOM   3936 HE21 GLN   356       7.749 -20.750  17.402  1.00 10.00      B   
ATOM   3937 HE22 GLN   356       9.001 -20.237  16.328  1.00 10.00      B   
ATOM   3938  C   GLN   356       2.937 -18.135  17.557  1.00 10.00      B   
ATOM   3939  O   GLN   356       2.632 -16.942  17.514  1.00 10.00      B   
ATOM   3940  N   MET   357       2.198 -19.096  17.014  1.00 10.00      B   
ATOM   3941  HN  MET   357       2.494 -20.029  17.101  1.00 10.00      B   
ATOM   3942  CA  MET   357       0.964 -18.812  16.288  1.00 10.00      B   
ATOM   3943  CB  MET   357       0.685 -19.913  15.264  1.00 10.00      B   
ATOM   3944  CG  MET   357       1.623 -19.897  14.067  1.00 10.00      B   
ATOM   3945  SD  MET   357       1.615 -21.448  13.142  1.00 10.00      B   
ATOM   3946  CE  MET   357      -0.127 -21.606  12.746  1.00 10.00      B   
ATOM   3947  C   MET   357      -0.223 -18.661  17.231  1.00 10.00      B   
ATOM   3948  O   MET   357      -1.129 -17.872  16.970  1.00 10.00      B   
ATOM   3949  N   GLY   358      -0.200 -19.416  18.327  1.00 10.00      B   
ATOM   3950  HN  GLY   358       0.561 -20.025  18.470  1.00 10.00      B   
ATOM   3951  CA  GLY   358      -1.276 -19.376  19.311  1.00 10.00      B   
ATOM   3952  C   GLY   358      -1.672 -17.969  19.739  1.00 10.00      B   
ATOM   3953  O   GLY   358      -2.816 -17.558  19.531  1.00 10.00      B   
ATOM   3954  N   PRO   359      -0.752 -17.198  20.344  1.00 10.00      B   
ATOM   3955  CA  PRO   359      -1.043 -15.830  20.784  1.00 10.00      B   
ATOM   3956  CB  PRO   359       0.127 -15.506  21.716  1.00 10.00      B   
ATOM   3957  CG  PRO   359       1.251 -16.339  21.208  1.00 10.00      B   
ATOM   3958  CD  PRO   359       0.628 -17.604  20.682  1.00 10.00      B   
ATOM   3959  C   PRO   359      -1.083 -14.835  19.621  1.00 10.00      B   
ATOM   3960  O   PRO   359      -1.367 -13.656  19.816  1.00 10.00      B   
ATOM   3961  N   ALA   360      -0.809 -15.316  18.411  1.00 10.00      B   
ATOM   3962  HN  ALA   360      -0.610 -16.272  18.312  1.00 10.00      B   
ATOM   3963  CA  ALA   360      -0.809 -14.459  17.230  1.00 10.00      B   
ATOM   3964  CB  ALA   360       0.324 -14.841  16.293  1.00 10.00      B   
ATOM   3965  C   ALA   360      -2.146 -14.517  16.500  1.00 10.00      B   
ATOM   3966  O   ALA   360      -2.672 -13.489  16.067  1.00 10.00      B   
ATOM   3967  N   ILE   361      -2.697 -15.722  16.376  1.00 10.00      B   
ATOM   3968  HN  ILE   361      -2.221 -16.503  16.744  1.00 10.00      B   
ATOM   3969  CA  ILE   361      -3.974 -15.928  15.694  1.00 10.00      B   
ATOM   3970  CB  ILE   361      -4.318 -17.433  15.559  1.00 10.00      B   
ATOM   3971  CG1 ILE   361      -5.500 -17.641  14.604  1.00 10.00      B   
ATOM   3972  CG2 ILE   361      -4.604 -18.056  16.919  1.00 10.00      B   
ATOM   3973  CD1 ILE   361      -5.819 -19.092  14.327  1.00 10.00      B   
ATOM   3974  C   ILE   361      -5.110 -15.185  16.407  1.00 10.00      B   
ATOM   3975  O   ILE   361      -6.136 -14.862  15.804  1.00 10.00      B   
ATOM   3976  N   LEU   362      -4.908 -14.892  17.686  1.00 10.00      B   
ATOM   3977  HN  LEU   362      -4.066 -15.164  18.109  1.00 10.00      B   
ATOM   3978  CA  LEU   362      -5.904 -14.184  18.480  1.00 10.00      B   
ATOM   3979  CB  LEU   362      -5.493 -14.154  19.956  1.00 10.00      B   
ATOM   3980  CG  LEU   362      -6.547 -13.644  20.942  1.00 10.00      B   
ATOM   3981  CD1 LEU   362      -7.769 -14.549  20.940  1.00 10.00      B   
ATOM   3982  CD2 LEU   362      -5.966 -13.534  22.342  1.00 10.00      B   
ATOM   3983  C   LEU   362      -6.115 -12.764  17.955  1.00 10.00      B   
ATOM   3984  O   LEU   362      -7.208 -12.210  18.054  1.00 10.00      B   
ATOM   3985  N   GLY   363      -5.070 -12.181  17.382  1.00 10.00      B   
ATOM   3986  HN  GLY   363      -4.218 -12.668  17.319  1.00 10.00      B   
ATOM   3987  CA  GLY   363      -5.173 -10.834  16.853  1.00 10.00      B   
ATOM   3988  C   GLY   363      -5.571 -10.818  15.392  1.00 10.00      B   
ATOM   3989  O   GLY   363      -5.876  -9.765  14.835  1.00 10.00      B   
ATOM   3990  N   VAL   364      -5.572 -11.992  14.774  1.00 10.00      B   
ATOM   3991  HN  VAL   364      -5.321 -12.795  15.280  1.00 10.00      B   
ATOM   3992  CA  VAL   364      -5.927 -12.122  13.363  1.00 10.00      B   
ATOM   3993  CB  VAL   364      -5.077 -13.217  12.675  1.00 10.00      B   
ATOM   3994  CG1 VAL   364      -5.432 -13.349  11.201  1.00 10.00      B   
ATOM   3995  CG2 VAL   364      -3.593 -12.924  12.837  1.00 10.00      B   
ATOM   3996  C   VAL   364      -7.413 -12.450  13.200  1.00 10.00      B   
ATOM   3997  O   VAL   364      -8.056 -12.029  12.236  1.00 10.00      B   
ATOM   3998  N   SER   365      -7.956 -13.185  14.159  1.00 10.00      B   
ATOM   3999  HN  SER   365      -7.399 -13.474  14.915  1.00 10.00      B   
ATOM   4000  CA  SER   365      -9.357 -13.581  14.125  1.00 10.00      B   
ATOM   4001  CB  SER   365      -9.620 -14.624  15.214  1.00 10.00      B   
ATOM   4002  OG  SER   365      -8.746 -14.427  16.318  1.00 10.00      B   
ATOM   4003  HG  SER   365      -7.943 -14.951  16.190  1.00 10.00      B   
ATOM   4004  C   SER   365     -10.291 -12.380  14.289  1.00 10.00      B   
ATOM   4005  O   SER   365     -11.269 -12.239  13.553  1.00 10.00      B   
ATOM   4006  N   VAL   366      -9.971 -11.514  15.246  1.00 10.00      B   
ATOM   4007  HN  VAL   366      -9.171 -11.682  15.787  1.00 10.00      B   
ATOM   4008  CA  VAL   366     -10.779 -10.326  15.521  1.00 10.00      B   
ATOM   4009  CB  VAL   366     -10.162  -9.472  16.652  1.00 10.00      B   
ATOM   4010  CG1 VAL   366     -11.035  -8.263  16.959  1.00 10.00      B   
ATOM   4011  CG2 VAL   366      -9.958 -10.315  17.901  1.00 10.00      B   
ATOM   4012  C   VAL   366     -10.958  -9.465  14.270  1.00 10.00      B   
ATOM   4013  O   VAL   366     -12.070  -9.046  13.946  1.00 10.00      B   
ATOM   4014  N   SER   367      -9.869  -9.232  13.552  1.00 10.00      B   
ATOM   4015  HN  SER   367      -9.014  -9.619  13.834  1.00 10.00      B   
ATOM   4016  CA  SER   367      -9.909  -8.418  12.345  1.00 10.00      B   
ATOM   4017  CB  SER   367      -8.495  -8.245  11.798  1.00 10.00      B   
ATOM   4018  OG  SER   367      -7.591  -9.098  12.487  1.00 10.00      B   
ATOM   4019  HG  SER   367      -6.851  -8.575  12.819  1.00 10.00      B   
ATOM   4020  C   SER   367     -10.823  -9.031  11.287  1.00 10.00      B   
ATOM   4021  O   SER   367     -11.562  -8.322  10.603  1.00 10.00      B   
ATOM   4022  N   GLN   368     -10.786 -10.355  11.178  1.00 10.00      B   
ATOM   4023  HN  GLN   368     -10.191 -10.865  11.769  1.00 10.00      B   
ATOM   4024  CA  GLN   368     -11.607 -11.069  10.209  1.00 10.00      B   
ATOM   4025  CB  GLN   368     -11.191 -12.541  10.150  1.00 10.00      B   
ATOM   4026  CG  GLN   368     -12.272 -13.487   9.649  1.00 10.00      B   
ATOM   4027  CD  GLN   368     -11.734 -14.861   9.327  1.00 10.00      B   
ATOM   4028  OE1 GLN   368     -10.613 -15.001   8.843  1.00 10.00      B   
ATOM   4029  NE2 GLN   368     -12.519 -15.888   9.616  1.00 10.00      B   
ATOM   4030 HE21 GLN   368     -13.397 -15.705  10.024  1.00 10.00      B   
ATOM   4031 HE22 GLN   368     -12.199 -16.788   9.405  1.00 10.00      B   
ATOM   4032  C   GLN   368     -13.091 -10.942  10.539  1.00 10.00      B   
ATOM   4033  O   GLN   368     -13.896 -10.609   9.671  1.00 10.00      B   
ATOM   4034  N   ILE   369     -13.441 -11.195  11.797  1.00 10.00      B   
ATOM   4035  HN  ILE   369     -12.744 -11.440  12.447  1.00 10.00      B   
ATOM   4036  CA  ILE   369     -14.830 -11.117  12.240  1.00 10.00      B   
ATOM   4037  CB  ILE   369     -14.970 -11.432  13.744  1.00 10.00      B   
ATOM   4038  CG1 ILE   369     -14.384 -12.812  14.058  1.00 10.00      B   
ATOM   4039  CG2 ILE   369     -16.431 -11.372  14.170  1.00 10.00      B   
ATOM   4040  CD1 ILE   369     -14.264 -13.107  15.537  1.00 10.00      B   
ATOM   4041  C   ILE   369     -15.411  -9.736  11.946  1.00 10.00      B   
ATOM   4042  O   ILE   369     -16.539  -9.615  11.465  1.00 10.00      B   
ATOM   4043  N   SER   370     -14.619  -8.704  12.213  1.00 10.00      B   
ATOM   4044  HN  SER   370     -13.730  -8.873  12.590  1.00 10.00      B   
ATOM   4045  CA  SER   370     -15.037  -7.328  11.975  1.00 10.00      B   
ATOM   4046  CB  SER   370     -13.931  -6.371  12.416  1.00 10.00      B   
ATOM   4047  OG  SER   370     -13.446  -6.737  13.697  1.00 10.00      B   
ATOM   4048  HG  SER   370     -12.664  -7.296  13.598  1.00 10.00      B   
ATOM   4049  C   SER   370     -15.381  -7.101  10.502  1.00 10.00      B   
ATOM   4050  O   SER   370     -16.390  -6.470  10.174  1.00 10.00      B   
ATOM   4051  N   LEU   371     -14.548  -7.632   9.617  1.00 10.00      B   
ATOM   4052  HN  LEU   371     -13.761  -8.127   9.936  1.00 10.00      B   
ATOM   4053  CA  LEU   371     -14.769  -7.490   8.186  1.00 10.00      B   
ATOM   4054  CB  LEU   371     -13.540  -7.939   7.392  1.00 10.00      B   
ATOM   4055  CG  LEU   371     -12.316  -7.021   7.476  1.00 10.00      B   
ATOM   4056  CD1 LEU   371     -11.134  -7.639   6.746  1.00 10.00      B   
ATOM   4057  CD2 LEU   371     -12.633  -5.641   6.915  1.00 10.00      B   
ATOM   4058  C   LEU   371     -16.014  -8.250   7.743  1.00 10.00      B   
ATOM   4059  O   LEU   371     -16.754  -7.787   6.875  1.00 10.00      B   
ATOM   4060  N   ILE   372     -16.247  -9.409   8.355  1.00 10.00      B   
ATOM   4061  HN  ILE   372     -15.616  -9.723   9.040  1.00 10.00      B   
ATOM   4062  CA  ILE   372     -17.409 -10.230   8.034  1.00 10.00      B   
ATOM   4063  CB  ILE   372     -17.402 -11.558   8.828  1.00 10.00      B   
ATOM   4064  CG1 ILE   372     -16.190 -12.407   8.437  1.00 10.00      B   
ATOM   4065  CG2 ILE   372     -18.695 -12.335   8.603  1.00 10.00      B   
ATOM   4066  CD1 ILE   372     -16.010 -13.651   9.282  1.00 10.00      B   
ATOM   4067  C   ILE   372     -18.694  -9.471   8.345  1.00 10.00      B   
ATOM   4068  O   ILE   372     -19.578  -9.352   7.497  1.00 10.00      B   
ATOM   4069  N   ILE   373     -18.770  -8.936   9.561  1.00 10.00      B   
ATOM   4070  HN  ILE   373     -18.015  -9.054  10.179  1.00 10.00      B   
ATOM   4071  CA  ILE   373     -19.940  -8.182  10.007  1.00 10.00      B   
ATOM   4072  CB  ILE   373     -19.776  -7.687  11.463  1.00 10.00      B   
ATOM   4073  CG1 ILE   373     -19.503  -8.869  12.401  1.00 10.00      B   
ATOM   4074  CG2 ILE   373     -21.014  -6.924  11.920  1.00 10.00      B   
ATOM   4075  CD1 ILE   373     -19.131  -8.459  13.812  1.00 10.00      B   
ATOM   4076  C   ILE   373     -20.209  -6.991   9.085  1.00 10.00      B   
ATOM   4077  O   ILE   373     -21.361  -6.663   8.796  1.00 10.00      B   
ATOM   4078  N   ASN   374     -19.136  -6.363   8.611  1.00 10.00      B   
ATOM   4079  HN  ASN   374     -18.245  -6.681   8.872  1.00 10.00      B   
ATOM   4080  CA  ASN   374     -19.248  -5.215   7.717  1.00 10.00      B   
ATOM   4081  CB  ASN   374     -17.861  -4.664   7.370  1.00 10.00      B   
ATOM   4082  CG  ASN   374     -17.441  -3.511   8.262  1.00 10.00      B   
ATOM   4083  OD1 ASN   374     -17.705  -2.351   7.958  1.00 10.00      B   
ATOM   4084  ND2 ASN   374     -16.781  -3.821   9.368  1.00 10.00      B   
ATOM   4085 HD21 ASN   374     -16.598  -4.771   9.554  1.00 10.00      B   
ATOM   4086 HD22 ASN   374     -16.502  -3.090   9.957  1.00 10.00      B   
ATOM   4087  C   ASN   374     -19.998  -5.578   6.439  1.00 10.00      B   
ATOM   4088  O   ASN   374     -20.909  -4.863   6.018  1.00 10.00      B   
ATOM   4089  N   THR   375     -19.629  -6.702   5.836  1.00 10.00      B   
ATOM   4090  HN  THR   375     -18.909  -7.245   6.224  1.00 10.00      B   
ATOM   4091  CA  THR   375     -20.266  -7.144   4.607  1.00 10.00      B   
ATOM   4092  CB  THR   375     -19.384  -8.132   3.825  1.00 10.00      B   
ATOM   4093  OG1 THR   375     -18.404  -8.706   4.707  1.00 10.00      B   
ATOM   4094  HG1 THR   375     -18.825  -9.377   5.263  1.00 10.00      B   
ATOM   4095  CG2 THR   375     -18.671  -7.403   2.698  1.00 10.00      B   
ATOM   4096  C   THR   375     -21.656  -7.729   4.849  1.00 10.00      B   
ATOM   4097  O   THR   375     -22.481  -7.771   3.936  1.00 10.00      B   
ATOM   4098  N   ILE   376     -21.914  -8.164   6.083  1.00 10.00      B   
ATOM   4099  HN  ILE   376     -21.209  -8.114   6.763  1.00 10.00      B   
ATOM   4100  CA  ILE   376     -23.214  -8.725   6.445  1.00 10.00      B   
ATOM   4101  CB  ILE   376     -23.246  -9.200   7.920  1.00 10.00      B   
ATOM   4102  CG1 ILE   376     -22.450 -10.499   8.086  1.00 10.00      B   
ATOM   4103  CG2 ILE   376     -24.677  -9.385   8.410  1.00 10.00      B   
ATOM   4104  CD1 ILE   376     -22.328 -10.970   9.521  1.00 10.00      B   
ATOM   4105  C   ILE   376     -24.312  -7.690   6.211  1.00 10.00      B   
ATOM   4106  O   ILE   376     -25.356  -7.992   5.631  1.00 10.00      B   
ATOM   4107  N   PHE   377     -24.049  -6.458   6.639  1.00 10.00      B   
ATOM   4108  HN  PHE   377     -23.190  -6.278   7.075  1.00 10.00      B   
ATOM   4109  CA  PHE   377     -25.006  -5.371   6.479  1.00 10.00      B   
ATOM   4110  CB  PHE   377     -24.578  -4.149   7.293  1.00 10.00      B   
ATOM   4111  CG  PHE   377     -24.489  -4.388   8.774  1.00 10.00      B   
ATOM   4112  CD1 PHE   377     -23.391  -3.942   9.490  1.00 10.00      B   
ATOM   4113  CD2 PHE   377     -25.502  -5.052   9.449  1.00 10.00      B   
ATOM   4114  CE1 PHE   377     -23.300  -4.153  10.852  1.00 10.00      B   
ATOM   4115  CE2 PHE   377     -25.418  -5.268  10.813  1.00 10.00      B   
ATOM   4116  CZ  PHE   377     -24.315  -4.817  11.515  1.00 10.00      B   
ATOM   4117  C   PHE   377     -25.149  -4.991   5.009  1.00 10.00      B   
ATOM   4118  O   PHE   377     -26.195  -4.509   4.578  1.00 10.00      B   
ATOM   4119  N   ALA   378     -24.091  -5.221   4.243  1.00 10.00      B   
ATOM   4120  HN  ALA   378     -23.291  -5.620   4.644  1.00 10.00      B   
ATOM   4121  CA  ALA   378     -24.090  -4.906   2.820  1.00 10.00      B   
ATOM   4122  CB  ALA   378     -22.672  -4.919   2.265  1.00 10.00      B   
ATOM   4123  C   ALA   378     -24.990  -5.867   2.043  1.00 10.00      B   
ATOM   4124  O   ALA   378     -25.548  -5.507   1.008  1.00 10.00      B   
ATOM   4125  N   SER   379     -25.146  -7.081   2.560  1.00 10.00      B   
ATOM   4126  HN  SER   379     -24.682  -7.309   3.394  1.00 10.00      B   
ATOM   4127  CA  SER   379     -25.981  -8.091   1.918  1.00 10.00      B   
ATOM   4128  CB  SER   379     -25.762  -9.447   2.587  1.00 10.00      B   
ATOM   4129  OG  SER   379     -24.379  -9.729   2.702  1.00 10.00      B   
ATOM   4130  HG  SER   379     -23.996  -9.809   1.820  1.00 10.00      B   
ATOM   4131  C   SER   379     -27.460  -7.710   1.971  1.00 10.00      B   
ATOM   4132  O   SER   379     -28.279  -8.253   1.230  1.00 10.00      B   
ATOM   4133  N   PHE   380     -27.795  -6.775   2.852  1.00 10.00      B   
ATOM   4134  HN  PHE   380     -27.098  -6.382   3.419  1.00 10.00      B   
ATOM   4135  CA  PHE   380     -29.172  -6.318   2.992  1.00 10.00      B   
ATOM   4136  CB  PHE   380     -29.437  -5.810   4.412  1.00 10.00      B   
ATOM   4137  CG  PHE   380     -29.404  -6.880   5.466  1.00 10.00      B   
ATOM   4138  CD1 PHE   380     -28.426  -6.873   6.446  1.00 10.00      B   
ATOM   4139  CD2 PHE   380     -30.352  -7.891   5.479  1.00 10.00      B   
ATOM   4140  CE1 PHE   380     -28.393  -7.851   7.417  1.00 10.00      B   
ATOM   4141  CE2 PHE   380     -30.324  -8.874   6.449  1.00 10.00      B   
ATOM   4142  CZ  PHE   380     -29.342  -8.854   7.420  1.00 10.00      B   
ATOM   4143  C   PHE   380     -29.484  -5.221   1.978  1.00 10.00      B   
ATOM   4144  O   PHE   380     -30.634  -4.800   1.831  1.00 10.00      B   
ATOM   4145  N   LEU   381     -28.458  -4.766   1.273  1.00 10.00      B   
ATOM   4146  HN  LEU   381     -27.566  -5.153   1.418  1.00 10.00      B   
ATOM   4147  CA  LEU   381     -28.621  -3.716   0.277  1.00 10.00      B   
ATOM   4148  CB  LEU   381     -27.334  -2.900   0.143  1.00 10.00      B   
ATOM   4149  CG  LEU   381     -26.839  -2.211   1.417  1.00 10.00      B   
ATOM   4150  CD1 LEU   381     -25.423  -1.690   1.227  1.00 10.00      B   
ATOM   4151  CD2 LEU   381     -27.781  -1.084   1.819  1.00 10.00      B   
ATOM   4152  C   LEU   381     -29.025  -4.306  -1.070  1.00 10.00      B   
ATOM   4153  O   LEU   381     -29.098  -5.526  -1.224  1.00 10.00      B   
ATOM   4154  N   ALA   382     -29.302  -3.437  -2.036  1.00 10.00      B   
ATOM   4155  HN  ALA   382     -29.237  -2.477  -1.849  1.00 10.00      B   
ATOM   4156  CA  ALA   382     -29.697  -3.875  -3.369  1.00 10.00      B   
ATOM   4157  CB  ALA   382     -30.322  -2.722  -4.140  1.00 10.00      B   
ATOM   4158  C   ALA   382     -28.498  -4.426  -4.127  1.00 10.00      B   
ATOM   4159  O   ALA   382     -27.355  -4.067  -3.836  1.00 10.00      B   
ATOM   4160  N   SER   383     -28.759  -5.304  -5.086  1.00 10.00      B   
ATOM   4161  HN  SER   383     -29.689  -5.566  -5.255  1.00 10.00      B   
ATOM   4162  CA  SER   383     -27.698  -5.901  -5.887  1.00 10.00      B   
ATOM   4163  CB  SER   383     -28.279  -6.898  -6.890  1.00 10.00      B   
ATOM   4164  OG  SER   383     -29.027  -7.901  -6.220  1.00 10.00      B   
ATOM   4165  HG  SER   383     -29.963  -7.807  -6.442  1.00 10.00      B   
ATOM   4166  C   SER   383     -26.872  -4.834  -6.602  1.00 10.00      B   
ATOM   4167  O   SER   383     -27.418  -3.901  -7.200  1.00 10.00      B   
ATOM   4168  N   GLY   384     -25.557  -4.972  -6.522  1.00 10.00      B   
ATOM   4169  HN  GLY   384     -25.179  -5.742  -6.031  1.00 10.00      B   
ATOM   4170  CA  GLY   384     -24.665  -4.021  -7.146  1.00 10.00      B   
ATOM   4171  C   GLY   384     -23.841  -3.286  -6.112  1.00 10.00      B   
ATOM   4172  O   GLY   384     -22.721  -2.854  -6.390  1.00 10.00      B   
ATOM   4173  N   SER   385     -24.390  -3.173  -4.907  1.00 10.00      B   
ATOM   4174  HN  SER   385     -25.273  -3.568  -4.751  1.00 10.00      B   
ATOM   4175  CA  SER   385     -23.718  -2.489  -3.811  1.00 10.00      B   
ATOM   4176  CB  SER   385     -24.597  -2.502  -2.560  1.00 10.00      B   
ATOM   4177  OG  SER   385     -25.909  -2.055  -2.864  1.00 10.00      B   
ATOM   4178  HG  SER   385     -26.454  -2.815  -3.118  1.00 10.00      B   
ATOM   4179  C   SER   385     -22.360  -3.126  -3.523  1.00 10.00      B   
ATOM   4180  O   SER   385     -21.357  -2.425  -3.377  1.00 10.00      B   
ATOM   4181  N   VAL   386     -22.332  -4.454  -3.471  1.00 10.00      B   
ATOM   4182  HN  VAL   386     -23.165  -4.957  -3.613  1.00 10.00      B   
ATOM   4183  CA  VAL   386     -21.096  -5.183  -3.212  1.00 10.00      B   
ATOM   4184  CB  VAL   386     -21.361  -6.686  -2.972  1.00 10.00      B   
ATOM   4185  CG1 VAL   386     -20.074  -7.419  -2.615  1.00 10.00      B   
ATOM   4186  CG2 VAL   386     -22.402  -6.877  -1.880  1.00 10.00      B   
ATOM   4187  C   VAL   386     -20.138  -5.017  -4.389  1.00 10.00      B   
ATOM   4188  O   VAL   386     -18.933  -4.834  -4.204  1.00 10.00      B   
ATOM   4189  N   SER   387     -20.693  -5.047  -5.597  1.00 10.00      B   
ATOM   4190  HN  SER   387     -21.663  -5.166  -5.671  1.00 10.00      B   
ATOM   4191  CA  SER   387     -19.900  -4.901  -6.811  1.00 10.00      B   
ATOM   4192  CB  SER   387     -20.778  -5.087  -8.055  1.00 10.00      B   
ATOM   4193  OG  SER   387     -21.427  -6.350  -8.044  1.00 10.00      B   
ATOM   4194  HG  SER   387     -22.028  -6.396  -7.291  1.00 10.00      B   
ATOM   4195  C   SER   387     -19.191  -3.547  -6.857  1.00 10.00      B   
ATOM   4196  O   SER   387     -17.976  -3.481  -7.053  1.00 10.00      B   
ATOM   4197  N   TRP   388     -19.948  -2.475  -6.647  1.00 10.00      B   
ATOM   4198  HN  TRP   388     -20.910  -2.590  -6.469  1.00 10.00      B   
ATOM   4199  CA  TRP   388     -19.391  -1.128  -6.675  1.00 10.00      B   
ATOM   4200  CB  TRP   388     -20.506  -0.077  -6.643  1.00 10.00      B   
ATOM   4201  CG  TRP   388     -21.395  -0.096  -7.852  1.00 10.00      B   
ATOM   4202  CD1 TRP   388     -21.008  -0.245  -9.151  1.00 10.00      B   
ATOM   4203  CD2 TRP   388     -22.821   0.053  -7.876  1.00 10.00      B   
ATOM   4204  NE1 TRP   388     -22.100  -0.205  -9.982  1.00 10.00      B   
ATOM   4205  HE1 TRP   388     -22.077  -0.292 -10.961  1.00 10.00      B   
ATOM   4206  CE2 TRP   388     -23.226  -0.022  -9.224  1.00 10.00      B   
ATOM   4207  CE3 TRP   388     -23.795   0.240  -6.891  1.00 10.00      B   
ATOM   4208  CZ2 TRP   388     -24.560   0.083  -9.609  1.00 10.00      B   
ATOM   4209  CZ3 TRP   388     -25.116   0.344  -7.274  1.00 10.00      B   
ATOM   4210  CH2 TRP   388     -25.489   0.266  -8.621  1.00 10.00      B   
ATOM   4211  C   TRP   388     -18.419  -0.900  -5.521  1.00 10.00      B   
ATOM   4212  O   TRP   388     -17.357  -0.306  -5.705  1.00 10.00      B   
ATOM   4213  N   MET   389     -18.782  -1.387  -4.337  1.00 10.00      B   
ATOM   4214  HN  MET   389     -19.637  -1.865  -4.258  1.00 10.00      B   
ATOM   4215  CA  MET   389     -17.942  -1.228  -3.150  1.00 10.00      B   
ATOM   4216  CB  MET   389     -18.640  -1.796  -1.913  1.00 10.00      B   
ATOM   4217  CG  MET   389     -17.979  -1.426  -0.593  1.00 10.00      B   
ATOM   4218  SD  MET   389     -18.885  -2.057   0.833  1.00 10.00      B   
ATOM   4219  CE  MET   389     -17.952  -1.333   2.178  1.00 10.00      B   
ATOM   4220  C   MET   389     -16.585  -1.894  -3.335  1.00 10.00      B   
ATOM   4221  O   MET   389     -15.561  -1.378  -2.878  1.00 10.00      B   
ATOM   4222  N   TYR   390     -16.584  -3.039  -4.005  1.00 10.00      B   
ATOM   4223  HN  TYR   390     -17.435  -3.399  -4.343  1.00 10.00      B   
ATOM   4224  CA  TYR   390     -15.354  -3.776  -4.250  1.00 10.00      B   
ATOM   4225  CB  TYR   390     -15.659  -5.189  -4.754  1.00 10.00      B   
ATOM   4226  CG  TYR   390     -14.608  -6.214  -4.384  1.00 10.00      B   
ATOM   4227  CD1 TYR   390     -14.818  -7.101  -3.337  1.00 10.00      B   
ATOM   4228  CD2 TYR   390     -13.405  -6.295  -5.077  1.00 10.00      B   
ATOM   4229  CE1 TYR   390     -13.863  -8.039  -2.991  1.00 10.00      B   
ATOM   4230  CE2 TYR   390     -12.446  -7.230  -4.739  1.00 10.00      B   
ATOM   4231  CZ  TYR   390     -12.679  -8.099  -3.695  1.00 10.00      B   
ATOM   4232  OH  TYR   390     -11.725  -9.027  -3.351  1.00 10.00      B   
ATOM   4233  HH  TYR   390     -10.877  -8.584  -3.232  1.00 10.00      B   
ATOM   4234  C   TYR   390     -14.473  -3.043  -5.253  1.00 10.00      B   
ATOM   4235  O   TYR   390     -13.278  -2.868  -5.026  1.00 10.00      B   
ATOM   4236  N   TYR   391     -15.072  -2.603  -6.358  1.00 10.00      B   
ATOM   4237  HN  TYR   391     -16.034  -2.766  -6.481  1.00 10.00      B   
ATOM   4238  CA  TYR   391     -14.329  -1.890  -7.391  1.00 10.00      B   
ATOM   4239  CB  TYR   391     -15.164  -1.688  -8.657  1.00 10.00      B   
ATOM   4240  CG  TYR   391     -15.115  -2.878  -9.588  1.00 10.00      B   
ATOM   4241  CD1 TYR   391     -16.275  -3.519  -9.992  1.00 10.00      B   
ATOM   4242  CD2 TYR   391     -13.900  -3.365 -10.050  1.00 10.00      B   
ATOM   4243  CE1 TYR   391     -16.230  -4.614 -10.832  1.00 10.00      B   
ATOM   4244  CE2 TYR   391     -13.844  -4.458 -10.893  1.00 10.00      B   
ATOM   4245  CZ  TYR   391     -15.011  -5.078 -11.280  1.00 10.00      B   
ATOM   4246  OH  TYR   391     -14.958  -6.171 -12.114  1.00 10.00      B   
ATOM   4247  HH  TYR   391     -15.427  -5.968 -12.928  1.00 10.00      B   
ATOM   4248  C   TYR   391     -13.756  -0.575  -6.880  1.00 10.00      B   
ATOM   4249  O   TYR   391     -12.648  -0.192  -7.253  1.00 10.00      B   
ATOM   4250  N   ALA   392     -14.503   0.107  -6.018  1.00 10.00      B   
ATOM   4251  HN  ALA   392     -15.392  -0.239  -5.770  1.00 10.00      B   
ATOM   4252  CA  ALA   392     -14.041   1.364  -5.441  1.00 10.00      B   
ATOM   4253  CB  ALA   392     -15.133   1.988  -4.585  1.00 10.00      B   
ATOM   4254  C   ALA   392     -12.783   1.116  -4.610  1.00 10.00      B   
ATOM   4255  O   ALA   392     -11.847   1.915  -4.617  1.00 10.00      B   
ATOM   4256  N   ASP   393     -12.770  -0.016  -3.917  1.00 10.00      B   
ATOM   4257  HN  ASP   393     -13.550  -0.609  -3.964  1.00 10.00      B   
ATOM   4258  CA  ASP   393     -11.635  -0.409  -3.090  1.00 10.00      B   
ATOM   4259  CB  ASP   393     -12.027  -1.590  -2.191  1.00 10.00      B   
ATOM   4260  CG  ASP   393     -10.847  -2.400  -1.685  1.00 10.00      B   
ATOM   4261  OD1 ASP   393      -9.902  -1.810  -1.121  1.00 10.00      B   
ATOM   4262  OD2 ASP   393     -10.874  -3.641  -1.831  1.00 10.00      B   
ATOM   4263  C   ASP   393     -10.443  -0.770  -3.971  1.00 10.00      B   
ATOM   4264  O   ASP   393      -9.303  -0.409  -3.675  1.00 10.00      B   
ATOM   4265  N   ARG   394     -10.724  -1.463  -5.070  1.00 10.00      B   
ATOM   4266  HN  ARG   394     -11.657  -1.721  -5.243  1.00 10.00      B   
ATOM   4267  CA  ARG   394      -9.688  -1.869  -6.017  1.00 10.00      B   
ATOM   4268  CB  ARG   394     -10.298  -2.678  -7.166  1.00 10.00      B   
ATOM   4269  CG  ARG   394     -10.888  -4.016  -6.752  1.00 10.00      B   
ATOM   4270  CD  ARG   394      -9.985  -5.173  -7.148  1.00 10.00      B   
ATOM   4271  NE  ARG   394      -8.728  -5.178  -6.401  1.00 10.00      B   
ATOM   4272  HE  ARG   394      -8.790  -5.235  -5.419  1.00 10.00      B   
ATOM   4273  CZ  ARG   394      -7.524  -5.108  -6.967  1.00 10.00      B   
ATOM   4274  NH1 ARG   394      -7.403  -5.021  -8.284  1.00 10.00      B   
ATOM   4275 HH11 ARG   394      -6.457  -4.960  -8.719  1.00 10.00      B   
ATOM   4276 HH12 ARG   394      -8.261  -5.008  -8.900  1.00 10.00      B   
ATOM   4277  NH2 ARG   394      -6.439  -5.131  -6.208  1.00 10.00      B   
ATOM   4278 HH21 ARG   394      -6.526  -5.205  -5.173  1.00 10.00      B   
ATOM   4279 HH22 ARG   394      -5.491  -5.075  -6.644  1.00 10.00      B   
ATOM   4280  C   ARG   394      -8.953  -0.652  -6.575  1.00 10.00      B   
ATOM   4281  O   ARG   394      -7.727  -0.654  -6.693  1.00 10.00      B   
ATOM   4282  N   LEU   395      -9.714   0.387  -6.897  1.00 10.00      B   
ATOM   4283  HN  LEU   395     -10.685   0.321  -6.764  1.00 10.00      B   
ATOM   4284  CA  LEU   395      -9.159   1.621  -7.445  1.00 10.00      B   
ATOM   4285  CB  LEU   395     -10.291   2.538  -7.922  1.00 10.00      B   
ATOM   4286  CG  LEU   395     -11.134   2.032  -9.097  1.00 10.00      B   
ATOM   4287  CD1 LEU   395     -12.432   2.815  -9.199  1.00 10.00      B   
ATOM   4288  CD2 LEU   395     -10.351   2.127 -10.396  1.00 10.00      B   
ATOM   4289  C   LEU   395      -8.313   2.360  -6.411  1.00 10.00      B   
ATOM   4290  O   LEU   395      -7.321   3.007  -6.749  1.00 10.00      B   
ATOM   4291  N   MET   396      -8.706   2.251  -5.149  1.00 10.00      B   
ATOM   4292  HN  MET   396      -9.494   1.704  -4.941  1.00 10.00      B   
ATOM   4293  CA  MET   396      -8.000   2.925  -4.065  1.00 10.00      B   
ATOM   4294  CB  MET   396      -8.901   3.052  -2.831  1.00 10.00      B   
ATOM   4295  CG  MET   396      -8.331   3.931  -1.725  1.00 10.00      B   
ATOM   4296  SD  MET   396      -8.052   5.636  -2.253  1.00 10.00      B   
ATOM   4297  CE  MET   396      -9.708   6.114  -2.743  1.00 10.00      B   
ATOM   4298  C   MET   396      -6.692   2.224  -3.703  1.00 10.00      B   
ATOM   4299  O   MET   396      -5.762   2.853  -3.195  1.00 10.00      B   
ATOM   4300  N   GLU   397      -6.605   0.932  -3.990  1.00 10.00      B   
ATOM   4301  HN  GLU   397      -7.364   0.481  -4.418  1.00 10.00      B   
ATOM   4302  CA  GLU   397      -5.405   0.170  -3.670  1.00 10.00      B   
ATOM   4303  CB  GLU   397      -5.655  -1.336  -3.761  1.00 10.00      B   
ATOM   4304  CG  GLU   397      -4.698  -2.173  -2.919  1.00 10.00      B   
ATOM   4305  CD  GLU   397      -4.660  -1.735  -1.466  1.00 10.00      B   
ATOM   4306  OE1 GLU   397      -5.734  -1.687  -0.831  1.00 10.00      B   
ATOM   4307  OE2 GLU   397      -3.556  -1.438  -0.953  1.00 10.00      B   
ATOM   4308  C   GLU   397      -4.215   0.584  -4.536  1.00 10.00      B   
ATOM   4309  O   GLU   397      -3.063   0.308  -4.194  1.00 10.00      B   
ATOM   4310  N   PHE   398      -4.487   1.255  -5.653  1.00 10.00      B   
ATOM   4311  HN  PHE   398      -5.420   1.454  -5.881  1.00 10.00      B   
ATOM   4312  CA  PHE   398      -3.416   1.704  -6.537  1.00 10.00      B   
ATOM   4313  CB  PHE   398      -3.932   2.255  -7.872  1.00 10.00      B   
ATOM   4314  CG  PHE   398      -2.836   2.588  -8.847  1.00 10.00      B   
ATOM   4315  CD1 PHE   398      -2.143   1.582  -9.500  1.00 10.00      B   
ATOM   4316  CD2 PHE   398      -2.497   3.904  -9.110  1.00 10.00      B   
ATOM   4317  CE1 PHE   398      -1.134   1.881 -10.396  1.00 10.00      B   
ATOM   4318  CE2 PHE   398      -1.488   4.212 -10.005  1.00 10.00      B   
ATOM   4319  CZ  PHE   398      -0.805   3.198 -10.649  1.00 10.00      B   
ATOM   4320  C   PHE   398      -2.492   2.693  -5.820  1.00 10.00      B   
ATOM   4321  O   PHE   398      -1.313   2.393  -5.620  1.00 10.00      B   
ATOM   4322  N   PRO   399      -3.005   3.875  -5.397  1.00 10.00      B   
ATOM   4323  CA  PRO   399      -2.190   4.862  -4.679  1.00 10.00      B   
ATOM   4324  CB  PRO   399      -3.153   6.031  -4.435  1.00 10.00      B   
ATOM   4325  CG  PRO   399      -4.250   5.839  -5.423  1.00 10.00      B   
ATOM   4326  CD  PRO   399      -4.388   4.356  -5.593  1.00 10.00      B   
ATOM   4327  C   PRO   399      -1.705   4.294  -3.348  1.00 10.00      B   
ATOM   4328  O   PRO   399      -0.605   4.599  -2.897  1.00 10.00      B   
ATOM   4329  N   SER   400      -2.536   3.450  -2.741  1.00 10.00      B   
ATOM   4330  HN  SER   400      -3.400   3.250  -3.162  1.00 10.00      B   
ATOM   4331  CA  SER   400      -2.214   2.815  -1.469  1.00 10.00      B   
ATOM   4332  CB  SER   400      -3.370   1.902  -1.046  1.00 10.00      B   
ATOM   4333  OG  SER   400      -2.988   1.005  -0.018  1.00 10.00      B   
ATOM   4334  HG  SER   400      -3.224   0.098  -0.285  1.00 10.00      B   
ATOM   4335  C   SER   400      -0.908   2.023  -1.570  1.00 10.00      B   
ATOM   4336  O   SER   400       0.003   2.202  -0.757  1.00 10.00      B   
ATOM   4337  N   GLY   401      -0.817   1.168  -2.584  1.00 10.00      B   
ATOM   4338  HN  GLY   401      -1.574   1.073  -3.203  1.00 10.00      B   
ATOM   4339  CA  GLY   401       0.374   0.368  -2.778  1.00 10.00      B   
ATOM   4340  C   GLY   401       1.593   1.212  -3.092  1.00 10.00      B   
ATOM   4341  O   GLY   401       2.690   0.939  -2.606  1.00 10.00      B   
ATOM   4342  N   VAL   402       1.398   2.253  -3.888  1.00 10.00      B   
ATOM   4343  HN  VAL   402       0.493   2.439  -4.219  1.00 10.00      B   
ATOM   4344  CA  VAL   402       2.492   3.138  -4.272  1.00 10.00      B   
ATOM   4345  CB  VAL   402       2.064   4.135  -5.372  1.00 10.00      B   
ATOM   4346  CG1 VAL   402       3.225   5.040  -5.767  1.00 10.00      B   
ATOM   4347  CG2 VAL   402       1.529   3.395  -6.587  1.00 10.00      B   
ATOM   4348  C   VAL   402       3.026   3.911  -3.069  1.00 10.00      B   
ATOM   4349  O   VAL   402       4.226   3.892  -2.793  1.00 10.00      B   
ATOM   4350  N   LEU   403       2.123   4.566  -2.342  1.00 10.00      B   
ATOM   4351  HN  LEU   403       1.171   4.506  -2.591  1.00 10.00      B   
ATOM   4352  CA  LEU   403       2.501   5.363  -1.178  1.00 10.00      B   
ATOM   4353  CB  LEU   403       1.300   6.156  -0.653  1.00 10.00      B   
ATOM   4354  CG  LEU   403       0.685   7.176  -1.615  1.00 10.00      B   
ATOM   4355  CD1 LEU   403      -0.522   7.849  -0.979  1.00 10.00      B   
ATOM   4356  CD2 LEU   403       1.717   8.209  -2.043  1.00 10.00      B   
ATOM   4357  C   LEU   403       3.085   4.494  -0.065  1.00 10.00      B   
ATOM   4358  O   LEU   403       4.049   4.886   0.598  1.00 10.00      B   
ATOM   4359  N   GLY   404       2.498   3.317   0.135  1.00 10.00      B   
ATOM   4360  HN  GLY   404       1.726   3.065  -0.418  1.00 10.00      B   
ATOM   4361  CA  GLY   404       2.969   2.411   1.166  1.00 10.00      B   
ATOM   4362  C   GLY   404       4.400   1.966   0.943  1.00 10.00      B   
ATOM   4363  O   GLY   404       5.206   1.951   1.875  1.00 10.00      B   
ATOM   4364  N   VAL   405       4.720   1.614  -0.295  1.00 10.00      B   
ATOM   4365  HN  VAL   405       4.034   1.654  -0.995  1.00 10.00      B   
ATOM   4366  CA  VAL   405       6.063   1.165  -0.639  1.00 10.00      B   
ATOM   4367  CB  VAL   405       6.094   0.459  -2.016  1.00 10.00      B   
ATOM   4368  CG1 VAL   405       7.524   0.184  -2.464  1.00 10.00      B   
ATOM   4369  CG2 VAL   405       5.299  -0.838  -1.968  1.00 10.00      B   
ATOM   4370  C   VAL   405       7.056   2.328  -0.621  1.00 10.00      B   
ATOM   4371  O   VAL   405       8.188   2.182  -0.150  1.00 10.00      B   
ATOM   4372  N   ALA   406       6.618   3.485  -1.116  1.00 10.00      B   
ATOM   4373  HN  ALA   406       5.695   3.540  -1.454  1.00 10.00      B   
ATOM   4374  CA  ALA   406       7.466   4.676  -1.172  1.00 10.00      B   
ATOM   4375  CB  ALA   406       6.710   5.844  -1.786  1.00 10.00      B   
ATOM   4376  C   ALA   406       8.013   5.052   0.203  1.00 10.00      B   
ATOM   4377  O   ALA   406       9.226   5.046   0.423  1.00 10.00      B   
ATOM   4378  N   LEU   407       7.122   5.351   1.138  1.00 10.00      B   
ATOM   4379  HN  LEU   407       6.161   5.316   0.920  1.00 10.00      B   
ATOM   4380  CA  LEU   407       7.537   5.733   2.485  1.00 10.00      B   
ATOM   4381  CB  LEU   407       6.361   6.287   3.291  1.00 10.00      B   
ATOM   4382  CG  LEU   407       5.777   7.619   2.808  1.00 10.00      B   
ATOM   4383  CD1 LEU   407       4.742   8.134   3.792  1.00 10.00      B   
ATOM   4384  CD2 LEU   407       6.878   8.648   2.595  1.00 10.00      B   
ATOM   4385  C   LEU   407       8.190   4.564   3.217  1.00 10.00      B   
ATOM   4386  O   LEU   407       8.997   4.759   4.131  1.00 10.00      B   
ATOM   4387  N   GLY   408       7.861   3.354   2.788  1.00 10.00      B   
ATOM   4388  HN  GLY   408       7.234   3.265   2.040  1.00 10.00      B   
ATOM   4389  CA  GLY   408       8.408   2.163   3.410  1.00 10.00      B   
ATOM   4390  C   GLY   408       9.824   1.851   2.962  1.00 10.00      B   
ATOM   4391  O   GLY   408      10.441   0.914   3.460  1.00 10.00      B   
ATOM   4392  N   THR   409      10.348   2.628   2.022  1.00 10.00      B   
ATOM   4393  HN  THR   409       9.810   3.355   1.639  1.00 10.00      B   
ATOM   4394  CA  THR   409      11.702   2.402   1.532  1.00 10.00      B   
ATOM   4395  CB  THR   409      11.709   1.984   0.048  1.00 10.00      B   
ATOM   4396  OG1 THR   409      10.732   2.743  -0.679  1.00 10.00      B   
ATOM   4397  HG1 THR   409       9.843   2.494  -0.388  1.00 10.00      B   
ATOM   4398  CG2 THR   409      11.403   0.502  -0.090  1.00 10.00      B   
ATOM   4399  C   THR   409      12.601   3.621   1.733  1.00 10.00      B   
ATOM   4400  O   THR   409      13.828   3.519   1.670  1.00 10.00      B   
ATOM   4401  N   ILE   410      11.995   4.773   1.979  1.00 10.00      B   
ATOM   4402  HN  ILE   410      11.018   4.805   2.005  1.00 10.00      B   
ATOM   4403  CA  ILE   410      12.756   5.999   2.175  1.00 10.00      B   
ATOM   4404  CB  ILE   410      12.173   7.162   1.339  1.00 10.00      B   
ATOM   4405  CG1 ILE   410      12.050   6.746  -0.131  1.00 10.00      B   
ATOM   4406  CG2 ILE   410      13.039   8.408   1.466  1.00 10.00      B   
ATOM   4407  CD1 ILE   410      11.344   7.762  -1.000  1.00 10.00      B   
ATOM   4408  C   ILE   410      12.828   6.402   3.649  1.00 10.00      B   
ATOM   4409  O   ILE   410      13.810   7.000   4.087  1.00 10.00      B   
ATOM   4410  N   LEU   411      11.797   6.065   4.418  1.00 10.00      B   
ATOM   4411  HN  LEU   411      11.043   5.571   4.032  1.00 10.00      B   
ATOM   4412  CA  LEU   411      11.768   6.430   5.833  1.00 10.00      B   
ATOM   4413  CB  LEU   411      10.538   7.290   6.143  1.00 10.00      B   
ATOM   4414  CG  LEU   411      10.458   8.640   5.421  1.00 10.00      B   
ATOM   4415  CD1 LEU   411       9.105   9.293   5.651  1.00 10.00      B   
ATOM   4416  CD2 LEU   411      11.582   9.558   5.877  1.00 10.00      B   
ATOM   4417  C   LEU   411      11.819   5.218   6.762  1.00 10.00      B   
ATOM   4418  O   LEU   411      12.489   5.252   7.795  1.00 10.00      B   
ATOM   4419  N   LEU   412      11.117   4.153   6.389  1.00 10.00      B   
ATOM   4420  HN  LEU   412      10.610   4.186   5.553  1.00 10.00      B   
ATOM   4421  CA  LEU   412      11.066   2.935   7.203  1.00 10.00      B   
ATOM   4422  CB  LEU   412      10.166   1.865   6.575  1.00 10.00      B   
ATOM   4423  CG  LEU   412      10.167   0.490   7.250  1.00 10.00      B   
ATOM   4424  CD1 LEU   412       9.624   0.579   8.670  1.00 10.00      B   
ATOM   4425  CD2 LEU   412       9.369  -0.509   6.430  1.00 10.00      B   
ATOM   4426  C   LEU   412      12.449   2.367   7.568  1.00 10.00      B   
ATOM   4427  O   LEU   412      12.748   2.211   8.751  1.00 10.00      B   
ATOM   4428  N   PRO   413      13.320   2.060   6.576  1.00 10.00      B   
ATOM   4429  CA  PRO   413      14.654   1.497   6.849  1.00 10.00      B   
ATOM   4430  CB  PRO   413      15.295   1.389   5.461  1.00 10.00      B   
ATOM   4431  CG  PRO   413      14.141   1.335   4.522  1.00 10.00      B   
ATOM   4432  CD  PRO   413      13.090   2.218   5.128  1.00 10.00      B   
ATOM   4433  C   PRO   413      15.496   2.386   7.763  1.00 10.00      B   
ATOM   4434  O   PRO   413      16.345   1.902   8.515  1.00 10.00      B   
ATOM   4435  N   SER   414      15.259   3.686   7.699  1.00 10.00      B   
ATOM   4436  HN  SER   414      14.579   4.022   7.079  1.00 10.00      B   
ATOM   4437  CA  SER   414      15.989   4.628   8.524  1.00 10.00      B   
ATOM   4438  CB  SER   414      15.827   6.031   7.945  1.00 10.00      B   
ATOM   4439  OG  SER   414      15.664   5.962   6.537  1.00 10.00      B   
ATOM   4440  HG  SER   414      16.521   5.812   6.123  1.00 10.00      B   
ATOM   4441  C   SER   414      15.480   4.581   9.963  1.00 10.00      B   
ATOM   4442  O   SER   414      16.258   4.674  10.913  1.00 10.00      B   
ATOM   4443  N   LEU   415      14.172   4.408  10.114  1.00 10.00      B   
ATOM   4444  HN  LEU   415      13.609   4.311   9.314  1.00 10.00      B   
ATOM   4445  CA  LEU   415      13.549   4.352  11.431  1.00 10.00      B   
ATOM   4446  CB  LEU   415      12.023   4.366  11.312  1.00 10.00      B   
ATOM   4447  CG  LEU   415      11.392   5.648  10.763  1.00 10.00      B   
ATOM   4448  CD1 LEU   415       9.907   5.442  10.519  1.00 10.00      B   
ATOM   4449  CD2 LEU   415      11.624   6.816  11.712  1.00 10.00      B   
ATOM   4450  C   LEU   415      14.001   3.127  12.220  1.00 10.00      B   
ATOM   4451  O   LEU   415      14.400   3.245  13.380  1.00 10.00      B   
ATOM   4452  N   SER   416      13.952   1.960  11.589  1.00 10.00      B   
ATOM   4453  HN  SER   416      13.642   1.928  10.655  1.00 10.00      B   
ATOM   4454  CA  SER   416      14.348   0.719  12.243  1.00 10.00      B   
ATOM   4455  CB  SER   416      14.054  -0.470  11.327  1.00 10.00      B   
ATOM   4456  OG  SER   416      14.050  -0.063   9.968  1.00 10.00      B   
ATOM   4457  HG  SER   416      13.481  -0.651   9.458  1.00 10.00      B   
ATOM   4458  C   SER   416      15.823   0.744  12.652  1.00 10.00      B   
ATOM   4459  O   SER   416      16.174   0.362  13.770  1.00 10.00      B   
ATOM   4460  N   LYS   417      16.677   1.216  11.749  1.00 10.00      B   
ATOM   4461  HN  LYS   417      16.333   1.515  10.879  1.00 10.00      B   
ATOM   4462  CA  LYS   417      18.111   1.295  12.008  1.00 10.00      B   
ATOM   4463  CB  LYS   417      18.842   1.813  10.762  1.00 10.00      B   
ATOM   4464  CG  LYS   417      20.354   1.913  10.908  1.00 10.00      B   
ATOM   4465  CD  LYS   417      20.952   2.802   9.830  1.00 10.00      B   
ATOM   4466  CE  LYS   417      22.439   3.026  10.059  1.00 10.00      B   
ATOM   4467  NZ  LYS   417      22.928   4.257   9.380  1.00 10.00      B   
ATOM   4468  HZ1 LYS   417      23.938   4.402   9.580  1.00 10.00      B   
ATOM   4469  HZ2 LYS   417      22.399   5.086   9.715  1.00 10.00      B   
ATOM   4470  HZ3 LYS   417      22.802   4.173   8.350  1.00 10.00      B   
ATOM   4471  C   LYS   417      18.409   2.202  13.202  1.00 10.00      B   
ATOM   4472  O   LYS   417      19.223   1.866  14.066  1.00 10.00      B   
ATOM   4473  N   SER   418      17.737   3.341  13.252  1.00 10.00      B   
ATOM   4474  HN  SER   418      17.085   3.544  12.546  1.00 10.00      B   
ATOM   4475  CA  SER   418      17.943   4.304  14.326  1.00 10.00      B   
ATOM   4476  CB  SER   418      17.321   5.649  13.960  1.00 10.00      B   
ATOM   4477  OG  SER   418      17.701   6.026  12.650  1.00 10.00      B   
ATOM   4478  HG  SER   418      17.068   5.657  12.014  1.00 10.00      B   
ATOM   4479  C   SER   418      17.404   3.811  15.667  1.00 10.00      B   
ATOM   4480  O   SER   418      18.034   4.017  16.706  1.00 10.00      B   
ATOM   4481  N   PHE   419      16.252   3.150  15.648  1.00 10.00      B   
ATOM   4482  HN  PHE   419      15.794   2.998  14.790  1.00 10.00      B   
ATOM   4483  CA  PHE   419      15.649   2.651  16.879  1.00 10.00      B   
ATOM   4484  CB  PHE   419      14.217   2.163  16.641  1.00 10.00      B   
ATOM   4485  CG  PHE   419      13.420   2.005  17.905  1.00 10.00      B   
ATOM   4486  CD1 PHE   419      12.762   3.089  18.460  1.00 10.00      B   
ATOM   4487  CD2 PHE   419      13.336   0.777  18.542  1.00 10.00      B   
ATOM   4488  CE1 PHE   419      12.034   2.954  19.625  1.00 10.00      B   
ATOM   4489  CE2 PHE   419      12.609   0.635  19.709  1.00 10.00      B   
ATOM   4490  CZ  PHE   419      11.957   1.725  20.250  1.00 10.00      B   
ATOM   4491  C   PHE   419      16.498   1.548  17.504  1.00 10.00      B   
ATOM   4492  O   PHE   419      16.581   1.432  18.726  1.00 10.00      B   
ATOM   4493  N   ALA   420      17.149   0.759  16.665  1.00 10.00      B   
ATOM   4494  HN  ALA   420      17.060   0.910  15.697  1.00 10.00      B   
ATOM   4495  CA  ALA   420      17.986  -0.336  17.139  1.00 10.00      B   
ATOM   4496  CB  ALA   420      17.980  -1.473  16.128  1.00 10.00      B   
ATOM   4497  C   ALA   420      19.420   0.120  17.419  1.00 10.00      B   
ATOM   4498  O   ALA   420      20.314  -0.708  17.599  1.00 10.00      B   
ATOM   4499  N   SER   421      19.639   1.430  17.469  1.00 10.00      B   
ATOM   4500  HN  SER   421      18.892   2.049  17.342  1.00 10.00      B   
ATOM   4501  CA  SER   421      20.976   1.957  17.716  1.00 10.00      B   
ATOM   4502  CB  SER   421      21.639   2.370  16.398  1.00 10.00      B   
ATOM   4503  OG  SER   421      21.507   1.349  15.417  1.00 10.00      B   
ATOM   4504  HG  SER   421      20.639   1.424  14.989  1.00 10.00      B   
ATOM   4505  C   SER   421      20.980   3.125  18.706  1.00 10.00      B   
ATOM   4506  O   SER   421      21.679   3.083  19.722  1.00 10.00      B   
ATOM   4507  N   GLY   422      20.193   4.155  18.420  1.00 10.00      B   
ATOM   4508  HN  GLY   422      19.621   4.120  17.621  1.00 10.00      B   
ATOM   4509  CA  GLY   422      20.154   5.323  19.284  1.00 10.00      B   
ATOM   4510  C   GLY   422      18.997   5.305  20.262  1.00 10.00      B   
ATOM   4511  O   GLY   422      18.350   4.272  20.454  1.00 10.00      B   
ATOM   4512  N   ASN   423      18.743   6.449  20.887  1.00 10.00      B   
ATOM   4513  HN  ASN   423      19.305   7.231  20.699  1.00 10.00      B   
ATOM   4514  CA  ASN   423      17.659   6.574  21.852  1.00 10.00      B   
ATOM   4515  CB  ASN   423      18.103   7.347  23.105  1.00 10.00      B   
ATOM   4516  CG  ASN   423      18.597   8.756  22.822  1.00 10.00      B   
ATOM   4517  OD1 ASN   423      18.295   9.346  21.786  1.00 10.00      B   
ATOM   4518  ND2 ASN   423      19.355   9.310  23.753  1.00 10.00      B   
ATOM   4519 HD21 ASN   423      19.553   8.787  24.562  1.00 10.00      B   
ATOM   4520 HD22 ASN   423      19.688  10.220  23.599  1.00 10.00      B   
ATOM   4521  C   ASN   423      16.427   7.216  21.224  1.00 10.00      B   
ATOM   4522  O   ASN   423      16.312   7.288  20.002  1.00 10.00      B   
ATOM   4523  N   HIS   424      15.515   7.695  22.064  1.00 10.00      B   
ATOM   4524  HN  HIS   424      15.671   7.626  23.032  1.00 10.00      B   
ATOM   4525  CA  HIS   424      14.285   8.315  21.587  1.00 10.00      B   
ATOM   4526  CB  HIS   424      13.169   8.196  22.630  1.00 10.00      B   
ATOM   4527  CG  HIS   424      12.511   6.852  22.665  1.00 10.00      B   
ATOM   4528  ND1 HIS   424      11.198   6.649  22.299  1.00 10.00      B   
ATOM   4529  HD1 HIS   424      10.569   7.347  21.990  1.00 10.00      B   
ATOM   4530  CD2 HIS   424      12.989   5.636  23.027  1.00 10.00      B   
ATOM   4531  CE1 HIS   424      10.901   5.369  22.434  1.00 10.00      B   
ATOM   4532  NE2 HIS   424      11.967   4.736  22.872  1.00 10.00      B   
ATOM   4533  HE2 HIS   424      12.015   3.772  23.063  1.00 10.00      B   
ATOM   4534  C   HIS   424      14.476   9.774  21.179  1.00 10.00      B   
ATOM   4535  O   HIS   424      13.611  10.350  20.523  1.00 10.00      B   
ATOM   4536  N   ASP   425      15.612  10.363  21.540  1.00 10.00      B   
ATOM   4537  HN  ASP   425      16.289   9.849  22.028  1.00 10.00      B   
ATOM   4538  CA  ASP   425      15.877  11.762  21.206  1.00 10.00      B   
ATOM   4539  CB  ASP   425      17.138  12.282  21.902  1.00 10.00      B   
ATOM   4540  CG  ASP   425      16.840  13.370  22.920  1.00 10.00      B   
ATOM   4541  OD1 ASP   425      16.627  14.535  22.517  1.00 10.00      B   
ATOM   4542  OD2 ASP   425      16.822  13.062  24.134  1.00 10.00      B   
ATOM   4543  C   ASP   425      15.973  11.956  19.697  1.00 10.00      B   
ATOM   4544  O   ASP   425      15.431  12.916  19.149  1.00 10.00      B   
ATOM   4545  N   GLU   426      16.659  11.041  19.020  1.00 10.00      B   
ATOM   4546  HN  GLU   426      17.085  10.302  19.503  1.00 10.00      B   
ATOM   4547  CA  GLU   426      16.792  11.127  17.571  1.00 10.00      B   
ATOM   4548  CB  GLU   426      17.990  10.317  17.074  1.00 10.00      B   
ATOM   4549  CG  GLU   426      18.490  10.738  15.699  1.00 10.00      B   
ATOM   4550  CD  GLU   426      19.215  12.073  15.715  1.00 10.00      B   
ATOM   4551  OE1 GLU   426      18.584  13.099  16.057  1.00 10.00      B   
ATOM   4552  OE2 GLU   426      20.423  12.097  15.380  1.00 10.00      B   
ATOM   4553  C   GLU   426      15.503  10.651  16.907  1.00 10.00      B   
ATOM   4554  O   GLU   426      15.157  11.076  15.804  1.00 10.00      B   
ATOM   4555  N   TYR   427      14.791   9.775  17.609  1.00 10.00      B   
ATOM   4556  HN  TYR   427      15.130   9.487  18.481  1.00 10.00      B   
ATOM   4557  CA  TYR   427      13.522   9.234  17.131  1.00 10.00      B   
ATOM   4558  CB  TYR   427      12.998   8.210  18.146  1.00 10.00      B   
ATOM   4559  CG  TYR   427      11.660   7.581  17.819  1.00 10.00      B   
ATOM   4560  CD1 TYR   427      11.556   6.573  16.870  1.00 10.00      B   
ATOM   4561  CD2 TYR   427      10.504   7.979  18.481  1.00 10.00      B   
ATOM   4562  CE1 TYR   427      10.338   5.983  16.586  1.00 10.00      B   
ATOM   4563  CE2 TYR   427       9.282   7.396  18.201  1.00 10.00      B   
ATOM   4564  CZ  TYR   427       9.206   6.398  17.255  1.00 10.00      B   
ATOM   4565  OH  TYR   427       7.995   5.809  16.980  1.00 10.00      B   
ATOM   4566  HH  TYR   427       8.063   4.863  17.151  1.00 10.00      B   
ATOM   4567  C   TYR   427      12.521  10.372  16.953  1.00 10.00      B   
ATOM   4568  O   TYR   427      11.757  10.403  15.988  1.00 10.00      B   
ATOM   4569  N   ASN   428      12.561  11.322  17.886  1.00 10.00      B   
ATOM   4570  HN  ASN   428      13.197  11.229  18.630  1.00 10.00      B   
ATOM   4571  CA  ASN   428      11.677  12.487  17.854  1.00 10.00      B   
ATOM   4572  CB  ASN   428      11.853  13.331  19.125  1.00 10.00      B   
ATOM   4573  CG  ASN   428      11.350  12.641  20.374  1.00 10.00      B   
ATOM   4574  OD1 ASN   428      10.378  11.889  20.333  1.00 10.00      B   
ATOM   4575  ND2 ASN   428      12.008  12.894  21.497  1.00 10.00      B   
ATOM   4576 HD21 ASN   428      12.772  13.510  21.460  1.00 10.00      B   
ATOM   4577 HD22 ASN   428      11.712  12.446  22.318  1.00 10.00      B   
ATOM   4578  C   ASN   428      11.962  13.354  16.634  1.00 10.00      B   
ATOM   4579  O   ASN   428      11.089  14.069  16.148  1.00 10.00      B   
ATOM   4580  N   ARG   429      13.189  13.283  16.142  1.00 10.00      B   
ATOM   4581  HN  ARG   429      13.838  12.680  16.568  1.00 10.00      B   
ATOM   4582  CA  ARG   429      13.601  14.067  14.984  1.00 10.00      B   
ATOM   4583  CB  ARG   429      15.118  14.298  15.010  1.00 10.00      B   
ATOM   4584  CG  ARG   429      15.708  14.824  13.709  1.00 10.00      B   
ATOM   4585  CD  ARG   429      17.158  15.248  13.889  1.00 10.00      B   
ATOM   4586  NE  ARG   429      17.268  16.554  14.537  1.00 10.00      B   
ATOM   4587  HE  ARG   429      16.839  17.315  14.086  1.00 10.00      B   
ATOM   4588  CZ  ARG   429      17.902  16.765  15.691  1.00 10.00      B   
ATOM   4589  NH1 ARG   429      18.489  15.759  16.332  1.00 10.00      B   
ATOM   4590 HH11 ARG   429      18.460  14.783  15.936  1.00 10.00      B   
ATOM   4591 HH12 ARG   429      18.984  15.929  17.237  1.00 10.00      B   
ATOM   4592  NH2 ARG   429      17.959  17.989  16.200  1.00 10.00      B   
ATOM   4593 HH21 ARG   429      18.452  18.160  17.107  1.00 10.00      B   
ATOM   4594 HH22 ARG   429      17.513  18.788  15.701  1.00 10.00      B   
ATOM   4595  C   ARG   429      13.183  13.404  13.673  1.00 10.00      B   
ATOM   4596  O   ARG   429      12.680  14.068  12.767  1.00 10.00      B   
ATOM   4597  N   LEU   430      13.378  12.096  13.585  1.00 10.00      B   
ATOM   4598  HN  LEU   430      13.762  11.618  14.354  1.00 10.00      B   
ATOM   4599  CA  LEU   430      13.045  11.350  12.375  1.00 10.00      B   
ATOM   4600  CB  LEU   430      13.793  10.018  12.341  1.00 10.00      B   
ATOM   4601  CG  LEU   430      15.317  10.101  12.245  1.00 10.00      B   
ATOM   4602  CD1 LEU   430      15.921   8.710  12.273  1.00 10.00      B   
ATOM   4603  CD2 LEU   430      15.742  10.841  10.986  1.00 10.00      B   
ATOM   4604  C   LEU   430      11.546  11.117  12.208  1.00 10.00      B   
ATOM   4605  O   LEU   430      10.995  11.358  11.135  1.00 10.00      B   
ATOM   4606  N   MET   431      10.890  10.658  13.268  1.00 10.00      B   
ATOM   4607  HN  MET   431      11.381  10.505  14.108  1.00 10.00      B   
ATOM   4608  CA  MET   431       9.456  10.371  13.220  1.00 10.00      B   
ATOM   4609  CB  MET   431       8.970   9.741  14.531  1.00 10.00      B   
ATOM   4610  CG  MET   431       7.497   9.353  14.531  1.00 10.00      B   
ATOM   4611  SD  MET   431       7.059   8.257  13.164  1.00 10.00      B   
ATOM   4612  CE  MET   431       7.864   6.738  13.665  1.00 10.00      B   
ATOM   4613  C   MET   431       8.630  11.608  12.876  1.00 10.00      B   
ATOM   4614  O   MET   431       7.721  11.543  12.049  1.00 10.00      B   
ATOM   4615  N   ASP   432       8.960  12.737  13.496  1.00 10.00      B   
ATOM   4616  HN  ASP   432       9.705  12.736  14.129  1.00 10.00      B   
ATOM   4617  CA  ASP   432       8.233  13.980  13.251  1.00 10.00      B   
ATOM   4618  CB  ASP   432       8.728  15.093  14.173  1.00 10.00      B   
ATOM   4619  CG  ASP   432       7.853  16.326  14.109  1.00 10.00      B   
ATOM   4620  OD1 ASP   432       6.982  16.486  14.987  1.00 10.00      B   
ATOM   4621  OD2 ASP   432       8.040  17.140  13.186  1.00 10.00      B   
ATOM   4622  C   ASP   432       8.360  14.406  11.792  1.00 10.00      B   
ATOM   4623  O   ASP   432       7.368  14.753  11.145  1.00 10.00      B   
ATOM   4624  N   TRP   433       9.587  14.358  11.279  1.00 10.00      B   
ATOM   4625  HN  TRP   433      10.329  14.065  11.848  1.00 10.00      B   
ATOM   4626  CA  TRP   433       9.856  14.725   9.895  1.00 10.00      B   
ATOM   4627  CB  TRP   433      11.359  14.650   9.610  1.00 10.00      B   
ATOM   4628  CG  TRP   433      11.742  15.053   8.215  1.00 10.00      B   
ATOM   4629  CD1 TRP   433      12.297  14.254   7.257  1.00 10.00      B   
ATOM   4630  CD2 TRP   433      11.604  16.351   7.620  1.00 10.00      B   
ATOM   4631  NE1 TRP   433      12.513  14.972   6.109  1.00 10.00      B   
ATOM   4632  HE1 TRP   433      12.902  14.617   5.280  1.00 10.00      B   
ATOM   4633  CE2 TRP   433      12.096  16.261   6.303  1.00 10.00      B   
ATOM   4634  CE3 TRP   433      11.112  17.580   8.071  1.00 10.00      B   
ATOM   4635  CZ2 TRP   433      12.110  17.351   5.435  1.00 10.00      B   
ATOM   4636  CZ3 TRP   433      11.127  18.658   7.208  1.00 10.00      B   
ATOM   4637  CH2 TRP   433      11.622  18.538   5.906  1.00 10.00      B   
ATOM   4638  C   TRP   433       9.085  13.807   8.954  1.00 10.00      B   
ATOM   4639  O   TRP   433       8.510  14.258   7.961  1.00 10.00      B   
ATOM   4640  N   GLY   434       9.059  12.523   9.295  1.00 10.00      B   
ATOM   4641  HN  GLY   434       9.534  12.232  10.105  1.00 10.00      B   
ATOM   4642  CA  GLY   434       8.344  11.554   8.494  1.00 10.00      B   
ATOM   4643  C   GLY   434       6.862  11.867   8.442  1.00 10.00      B   
ATOM   4644  O   GLY   434       6.261  11.868   7.367  1.00 10.00      B   
ATOM   4645  N   LEU   435       6.282  12.156   9.607  1.00 10.00      B   
ATOM   4646  HN  LEU   435       6.826  12.144  10.427  1.00 10.00      B   
ATOM   4647  CA  LEU   435       4.863  12.486   9.705  1.00 10.00      B   
ATOM   4648  CB  LEU   435       4.466  12.747  11.161  1.00 10.00      B   
ATOM   4649  CG  LEU   435       4.215  11.509  12.025  1.00 10.00      B   
ATOM   4650  CD1 LEU   435       4.086  11.896  13.490  1.00 10.00      B   
ATOM   4651  CD2 LEU   435       2.969  10.774  11.561  1.00 10.00      B   
ATOM   4652  C   LEU   435       4.524  13.698   8.843  1.00 10.00      B   
ATOM   4653  O   LEU   435       3.522  13.700   8.126  1.00 10.00      B   
ATOM   4654  N   ARG   436       5.384  14.713   8.898  1.00 10.00      B   
ATOM   4655  HN  ARG   436       6.175  14.640   9.481  1.00 10.00      B   
ATOM   4656  CA  ARG   436       5.188  15.932   8.121  1.00 10.00      B   
ATOM   4657  CB  ARG   436       6.255  16.975   8.467  1.00 10.00      B   
ATOM   4658  CG  ARG   436       5.835  17.949   9.558  1.00 10.00      B   
ATOM   4659  CD  ARG   436       6.963  18.213  10.543  1.00 10.00      B   
ATOM   4660  NE  ARG   436       7.986  19.111  10.003  1.00 10.00      B   
ATOM   4661  HE  ARG   436       7.810  19.521   9.132  1.00 10.00      B   
ATOM   4662  CZ  ARG   436       9.119  19.406  10.640  1.00 10.00      B   
ATOM   4663  NH1 ARG   436       9.383  18.860  11.820  1.00 10.00      B   
ATOM   4664 HH11 ARG   436      10.267  19.087  12.315  1.00 10.00      B   
ATOM   4665 HH12 ARG   436       8.692  18.196  12.273  1.00 10.00      B   
ATOM   4666  NH2 ARG   436       9.999  20.230  10.085  1.00 10.00      B   
ATOM   4667 HH21 ARG   436       9.802  20.662   9.154  1.00 10.00      B   
ATOM   4668 HH22 ARG   436      10.887  20.458  10.582  1.00 10.00      B   
ATOM   4669  C   ARG   436       5.183  15.643   6.622  1.00 10.00      B   
ATOM   4670  O   ARG   436       4.427  16.255   5.866  1.00 10.00      B   
ATOM   4671  N   LEU   437       6.019  14.699   6.201  1.00 10.00      B   
ATOM   4672  HN  LEU   437       6.599  14.248   6.854  1.00 10.00      B   
ATOM   4673  CA  LEU   437       6.104  14.323   4.795  1.00 10.00      B   
ATOM   4674  CB  LEU   437       7.386  13.535   4.519  1.00 10.00      B   
ATOM   4675  CG  LEU   437       8.697  14.316   4.632  1.00 10.00      B   
ATOM   4676  CD1 LEU   437       9.886  13.400   4.375  1.00 10.00      B   
ATOM   4677  CD2 LEU   437       8.708  15.491   3.666  1.00 10.00      B   
ATOM   4678  C   LEU   437       4.889  13.506   4.368  1.00 10.00      B   
ATOM   4679  O   LEU   437       4.411  13.633   3.241  1.00 10.00      B   
ATOM   4680  N   CYS   438       4.388  12.681   5.280  1.00 10.00      B   
ATOM   4681  HN  CYS   438       4.809  12.640   6.166  1.00 10.00      B   
ATOM   4682  CA  CYS   438       3.231  11.837   5.003  1.00 10.00      B   
ATOM   4683  CB  CYS   438       2.912  10.945   6.205  1.00 10.00      B   
ATOM   4684  SG  CYS   438       4.276   9.872   6.715  1.00 10.00      B   
ATOM   4685  HG  CYS   438       5.345  10.637   6.902  1.00 10.00      B   
ATOM   4686  C   CYS   438       2.010  12.672   4.626  1.00 10.00      B   
ATOM   4687  O   CYS   438       1.397  12.456   3.582  1.00 10.00      B   
ATOM   4688  N   PHE   439       1.676  13.647   5.462  1.00 10.00      B   
ATOM   4689  HN  PHE   439       2.217  13.791   6.270  1.00 10.00      B   
ATOM   4690  CA  PHE   439       0.522  14.508   5.208  1.00 10.00      B   
ATOM   4691  CB  PHE   439       0.228  15.402   6.417  1.00 10.00      B   
ATOM   4692  CG  PHE   439      -0.064  14.644   7.680  1.00 10.00      B   
ATOM   4693  CD1 PHE   439       0.690  14.862   8.822  1.00 10.00      B   
ATOM   4694  CD2 PHE   439      -1.088  13.712   7.727  1.00 10.00      B   
ATOM   4695  CE1 PHE   439       0.429  14.165   9.984  1.00 10.00      B   
ATOM   4696  CE2 PHE   439      -1.355  13.011   8.886  1.00 10.00      B   
ATOM   4697  CZ  PHE   439      -0.594  13.238  10.018  1.00 10.00      B   
ATOM   4698  C   PHE   439       0.731  15.367   3.962  1.00 10.00      B   
ATOM   4699  O   PHE   439      -0.227  15.744   3.286  1.00 10.00      B   
ATOM   4700  N   LEU   440       1.995  15.642   3.656  1.00 10.00      B   
ATOM   4701  HN  LEU   440       2.708  15.282   4.224  1.00 10.00      B   
ATOM   4702  CA  LEU   440       2.358  16.457   2.502  1.00 10.00      B   
ATOM   4703  CB  LEU   440       3.841  16.844   2.578  1.00 10.00      B   
ATOM   4704  CG  LEU   440       4.373  17.770   1.478  1.00 10.00      B   
ATOM   4705  CD1 LEU   440       3.784  19.164   1.614  1.00 10.00      B   
ATOM   4706  CD2 LEU   440       5.893  17.824   1.508  1.00 10.00      B   
ATOM   4707  C   LEU   440       2.070  15.728   1.193  1.00 10.00      B   
ATOM   4708  O   LEU   440       1.913  16.356   0.147  1.00 10.00      B   
ATOM   4709  N   LEU   441       2.000  14.402   1.257  1.00 10.00      B   
ATOM   4710  HN  LEU   441       2.132  13.957   2.125  1.00 10.00      B   
ATOM   4711  CA  LEU   441       1.737  13.595   0.070  1.00 10.00      B   
ATOM   4712  CB  LEU   441       2.791  12.496  -0.076  1.00 10.00      B   
ATOM   4713  CG  LEU   441       4.228  12.968  -0.318  1.00 10.00      B   
ATOM   4714  CD1 LEU   441       5.195  11.795  -0.273  1.00 10.00      B   
ATOM   4715  CD2 LEU   441       4.344  13.718  -1.640  1.00 10.00      B   
ATOM   4716  C   LEU   441       0.338  12.980   0.097  1.00 10.00      B   
ATOM   4717  O   LEU   441      -0.309  12.849  -0.942  1.00 10.00      B   
ATOM   4718  N   ALA   442      -0.128  12.612   1.284  1.00 10.00      B   
ATOM   4719  HN  ALA   442       0.432  12.748   2.080  1.00 10.00      B   
ATOM   4720  CA  ALA   442      -1.442  11.994   1.438  1.00 10.00      B   
ATOM   4721  CB  ALA   442      -1.633  11.481   2.856  1.00 10.00      B   
ATOM   4722  C   ALA   442      -2.579  12.940   1.071  1.00 10.00      B   
ATOM   4723  O   ALA   442      -3.440  12.596   0.261  1.00 10.00      B   
ATOM   4724  N   LEU   443      -2.569  14.132   1.662  1.00 10.00      B   
ATOM   4725  HN  LEU   443      -1.832  14.355   2.269  1.00 10.00      B   
ATOM   4726  CA  LEU   443      -3.619  15.121   1.427  1.00 10.00      B   
ATOM   4727  CB  LEU   443      -3.404  16.396   2.255  1.00 10.00      B   
ATOM   4728  CG  LEU   443      -4.600  17.349   2.352  1.00 10.00      B   
ATOM   4729  CD1 LEU   443      -5.818  16.635   2.925  1.00 10.00      B   
ATOM   4730  CD2 LEU   443      -4.247  18.566   3.191  1.00 10.00      B   
ATOM   4731  C   LEU   443      -3.861  15.430  -0.057  1.00 10.00      B   
ATOM   4732  O   LEU   443      -4.977  15.240  -0.542  1.00 10.00      B   
ATOM   4733  N   PRO   444      -2.835  15.894  -0.809  1.00 10.00      B   
ATOM   4734  CA  PRO   444      -2.989  16.220  -2.233  1.00 10.00      B   
ATOM   4735  CB  PRO   444      -1.581  16.627  -2.683  1.00 10.00      B   
ATOM   4736  CG  PRO   444      -0.672  16.105  -1.626  1.00 10.00      B   
ATOM   4737  CD  PRO   444      -1.458  16.146  -0.349  1.00 10.00      B   
ATOM   4738  C   PRO   444      -3.486  15.031  -3.053  1.00 10.00      B   
ATOM   4739  O   PRO   444      -4.327  15.187  -3.934  1.00 10.00      B   
ATOM   4740  N   SER   445      -2.978  13.846  -2.750  1.00 10.00      B   
ATOM   4741  HN  SER   445      -2.322  13.776  -2.024  1.00 10.00      B   
ATOM   4742  CA  SER   445      -3.373  12.646  -3.471  1.00 10.00      B   
ATOM   4743  CB  SER   445      -2.430  11.489  -3.137  1.00 10.00      B   
ATOM   4744  OG  SER   445      -1.074  11.876  -3.313  1.00 10.00      B   
ATOM   4745  HG  SER   445      -0.693  12.109  -2.451  1.00 10.00      B   
ATOM   4746  C   SER   445      -4.824  12.263  -3.174  1.00 10.00      B   
ATOM   4747  O   SER   445      -5.607  12.021  -4.092  1.00 10.00      B   
ATOM   4748  N   ALA   446      -5.182  12.241  -1.896  1.00 10.00      B   
ATOM   4749  HN  ALA   446      -4.520  12.477  -1.206  1.00 10.00      B   
ATOM   4750  CA  ALA   446      -6.532  11.878  -1.484  1.00 10.00      B   
ATOM   4751  CB  ALA   446      -6.614  11.754   0.030  1.00 10.00      B   
ATOM   4752  C   ALA   446      -7.567  12.874  -2.000  1.00 10.00      B   
ATOM   4753  O   ALA   446      -8.627  12.481  -2.493  1.00 10.00      B   
ATOM   4754  N   VAL   447      -7.261  14.162  -1.893  1.00 10.00      B   
ATOM   4755  HN  VAL   447      -6.400  14.423  -1.494  1.00 10.00      B   
ATOM   4756  CA  VAL   447      -8.180  15.197  -2.349  1.00 10.00      B   
ATOM   4757  CB  VAL   447      -7.786  16.607  -1.845  1.00 10.00      B   
ATOM   4758  CG1 VAL   447      -6.603  17.173  -2.614  1.00 10.00      B   
ATOM   4759  CG2 VAL   447      -8.971  17.555  -1.898  1.00 10.00      B   
ATOM   4760  C   VAL   447      -8.338  15.172  -3.874  1.00 10.00      B   
ATOM   4761  O   VAL   447      -9.414  15.460  -4.403  1.00 10.00      B   
ATOM   4762  N   ALA   448      -7.267  14.800  -4.578  1.00 10.00      B   
ATOM   4763  HN  ALA   448      -6.437  14.577  -4.106  1.00 10.00      B   
ATOM   4764  CA  ALA   448      -7.302  14.726  -6.032  1.00 10.00      B   
ATOM   4765  CB  ALA   448      -5.904  14.521  -6.597  1.00 10.00      B   
ATOM   4766  C   ALA   448      -8.221  13.598  -6.472  1.00 10.00      B   
ATOM   4767  O   ALA   448      -9.011  13.754  -7.401  1.00 10.00      B   
ATOM   4768  N   LEU   449      -8.129  12.469  -5.778  1.00 10.00      B   
ATOM   4769  HN  LEU   449      -7.486  12.415  -5.039  1.00 10.00      B   
ATOM   4770  CA  LEU   449      -8.951  11.305  -6.089  1.00 10.00      B   
ATOM   4771  CB  LEU   449      -8.533  10.103  -5.241  1.00 10.00      B   
ATOM   4772  CG  LEU   449      -7.092   9.617  -5.410  1.00 10.00      B   
ATOM   4773  CD1 LEU   449      -6.813   8.456  -4.472  1.00 10.00      B   
ATOM   4774  CD2 LEU   449      -6.822   9.215  -6.851  1.00 10.00      B   
ATOM   4775  C   LEU   449     -10.432  11.600  -5.875  1.00 10.00      B   
ATOM   4776  O   LEU   449     -11.290  10.993  -6.517  1.00 10.00      B   
ATOM   4777  N   GLY   450     -10.723  12.524  -4.967  1.00 10.00      B   
ATOM   4778  HN  GLY   450      -9.996  12.962  -4.480  1.00 10.00      B   
ATOM   4779  CA  GLY   450     -12.097  12.891  -4.691  1.00 10.00      B   
ATOM   4780  C   GLY   450     -12.695  13.710  -5.815  1.00 10.00      B   
ATOM   4781  O   GLY   450     -13.764  13.385  -6.331  1.00 10.00      B   
ATOM   4782  N   ILE   451     -11.993  14.764  -6.208  1.00 10.00      B   
ATOM   4783  HN  ILE   451     -11.141  14.966  -5.761  1.00 10.00      B   
ATOM   4784  CA  ILE   451     -12.456  15.639  -7.278  1.00 10.00      B   
ATOM   4785  CB  ILE   451     -11.591  16.915  -7.368  1.00 10.00      B   
ATOM   4786  CG1 ILE   451     -11.559  17.629  -6.015  1.00 10.00      B   
ATOM   4787  CG2 ILE   451     -12.119  17.849  -8.448  1.00 10.00      B   
ATOM   4788  CD1 ILE   451     -10.586  18.787  -5.956  1.00 10.00      B   
ATOM   4789  C   ILE   451     -12.432  14.915  -8.623  1.00 10.00      B   
ATOM   4790  O   ILE   451     -13.384  14.985  -9.399  1.00 10.00      B   
ATOM   4791  N   LEU   452     -11.355  14.186  -8.876  1.00 10.00      B   
ATOM   4792  HN  LEU   452     -10.644  14.128  -8.197  1.00 10.00      B   
ATOM   4793  CA  LEU   452     -11.195  13.463 -10.131  1.00 10.00      B   
ATOM   4794  CB  LEU   452      -9.710  13.345 -10.487  1.00 10.00      B   
ATOM   4795  CG  LEU   452      -8.925  14.657 -10.564  1.00 10.00      B   
ATOM   4796  CD1 LEU   452      -7.451  14.381 -10.817  1.00 10.00      B   
ATOM   4797  CD2 LEU   452      -9.495  15.567 -11.641  1.00 10.00      B   
ATOM   4798  C   LEU   452     -11.838  12.076 -10.076  1.00 10.00      B   
ATOM   4799  O   LEU   452     -11.447  11.173 -10.816  1.00 10.00      B   
ATOM   4800  N   SER   453     -12.825  11.913  -9.200  1.00 10.00      B   
ATOM   4801  HN  SER   453     -13.088  12.668  -8.631  1.00 10.00      B   
ATOM   4802  CA  SER   453     -13.523  10.640  -9.062  1.00 10.00      B   
ATOM   4803  CB  SER   453     -14.385  10.634  -7.794  1.00 10.00      B   
ATOM   4804  OG  SER   453     -14.908   9.344  -7.526  1.00 10.00      B   
ATOM   4805  HG  SER   453     -15.024   9.241  -6.574  1.00 10.00      B   
ATOM   4806  C   SER   453     -14.387  10.371 -10.288  1.00 10.00      B   
ATOM   4807  O   SER   453     -14.292   9.309 -10.902  1.00 10.00      B   
ATOM   4808  N   GLY   454     -15.208  11.357 -10.650  1.00 10.00      B   
ATOM   4809  HN  GLY   454     -15.213  12.185 -10.131  1.00 10.00      B   
ATOM   4810  CA  GLY   454     -16.086  11.229 -11.802  1.00 10.00      B   
ATOM   4811  C   GLY   454     -15.340  10.937 -13.094  1.00 10.00      B   
ATOM   4812  O   GLY   454     -15.605   9.923 -13.741  1.00 10.00      B   
ATOM   4813  N   PRO   455     -14.403  11.818 -13.506  1.00 10.00      B   
ATOM   4814  CA  PRO   455     -13.618  11.628 -14.732  1.00 10.00      B   
ATOM   4815  CB  PRO   455     -12.534  12.703 -14.628  1.00 10.00      B   
ATOM   4816  CG  PRO   455     -13.158  13.781 -13.814  1.00 10.00      B   
ATOM   4817  CD  PRO   455     -14.063  13.089 -12.832  1.00 10.00      B   
ATOM   4818  C   PRO   455     -12.975  10.244 -14.817  1.00 10.00      B   
ATOM   4819  O   PRO   455     -12.824   9.690 -15.904  1.00 10.00      B   
ATOM   4820  N   LEU   456     -12.612   9.683 -13.670  1.00 10.00      B   
ATOM   4821  HN  LEU   456     -12.773  10.163 -12.831  1.00 10.00      B   
ATOM   4822  CA  LEU   456     -11.986   8.368 -13.627  1.00 10.00      B   
ATOM   4823  CB  LEU   456     -11.485   8.054 -12.218  1.00 10.00      B   
ATOM   4824  CG  LEU   456     -10.799   6.699 -12.038  1.00 10.00      B   
ATOM   4825  CD1 LEU   456      -9.443   6.683 -12.726  1.00 10.00      B   
ATOM   4826  CD2 LEU   456     -10.664   6.358 -10.565  1.00 10.00      B   
ATOM   4827  C   LEU   456     -12.941   7.275 -14.102  1.00 10.00      B   
ATOM   4828  O   LEU   456     -12.618   6.507 -15.007  1.00 10.00      B   
ATOM   4829  N   THR   457     -14.119   7.214 -13.498  1.00 10.00      B   
ATOM   4830  HN  THR   457     -14.335   7.862 -12.790  1.00 10.00      B   
ATOM   4831  CA  THR   457     -15.105   6.208 -13.859  1.00 10.00      B   
ATOM   4832  CB  THR   457     -16.276   6.209 -12.864  1.00 10.00      B   
ATOM   4833  OG1 THR   457     -16.046   7.218 -11.872  1.00 10.00      B   
ATOM   4834  HG1 THR   457     -15.655   6.817 -11.085  1.00 10.00      B   
ATOM   4835  CG2 THR   457     -16.392   4.855 -12.183  1.00 10.00      B   
ATOM   4836  C   THR   457     -15.637   6.431 -15.271  1.00 10.00      B   
ATOM   4837  O   THR   457     -15.801   5.481 -16.041  1.00 10.00      B   
ATOM   4838  N   VAL   458     -15.872   7.692 -15.613  1.00 10.00      B   
ATOM   4839  HN  VAL   458     -15.688   8.405 -14.958  1.00 10.00      B   
ATOM   4840  CA  VAL   458     -16.400   8.056 -16.923  1.00 10.00      B   
ATOM   4841  CB  VAL   458     -16.794   9.554 -16.968  1.00 10.00      B   
ATOM   4842  CG1 VAL   458     -17.253   9.961 -18.359  1.00 10.00      B   
ATOM   4843  CG2 VAL   458     -17.886   9.851 -15.950  1.00 10.00      B   
ATOM   4844  C   VAL   458     -15.422   7.733 -18.062  1.00 10.00      B   
ATOM   4845  O   VAL   458     -15.836   7.329 -19.148  1.00 10.00      B   
ATOM   4846  N   SER   459     -14.131   7.874 -17.813  1.00 10.00      B   
ATOM   4847  HN  SER   459     -13.835   8.158 -16.920  1.00 10.00      B   
ATOM   4848  CA  SER   459     -13.137   7.622 -18.849  1.00 10.00      B   
ATOM   4849  CB  SER   459     -12.056   8.701 -18.807  1.00 10.00      B   
ATOM   4850  OG  SER   459     -12.636   9.973 -18.582  1.00 10.00      B   
ATOM   4851  HG  SER   459     -12.717  10.120 -17.631  1.00 10.00      B   
ATOM   4852  C   SER   459     -12.509   6.232 -18.756  1.00 10.00      B   
ATOM   4853  O   SER   459     -11.524   5.948 -19.436  1.00 10.00      B   
ATOM   4854  N   LEU   460     -13.080   5.358 -17.938  1.00 10.00      B   
ATOM   4855  HN  LEU   460     -13.873   5.620 -17.423  1.00 10.00      B   
ATOM   4856  CA  LEU   460     -12.527   4.016 -17.793  1.00 10.00      B   
ATOM   4857  CB  LEU   460     -11.657   3.921 -16.534  1.00 10.00      B   
ATOM   4858  CG  LEU   460     -10.890   2.611 -16.333  1.00 10.00      B   
ATOM   4859  CD1 LEU   460      -9.870   2.405 -17.444  1.00 10.00      B   
ATOM   4860  CD2 LEU   460     -10.214   2.589 -14.971  1.00 10.00      B   
ATOM   4861  C   LEU   460     -13.597   2.925 -17.788  1.00 10.00      B   
ATOM   4862  O   LEU   460     -13.634   2.080 -18.683  1.00 10.00      B   
ATOM   4863  N   PHE   461     -14.473   2.957 -16.790  1.00 10.00      B   
ATOM   4864  HN  PHE   461     -14.424   3.680 -16.132  1.00 10.00      B   
ATOM   4865  CA  PHE   461     -15.512   1.942 -16.653  1.00 10.00      B   
ATOM   4866  CB  PHE   461     -15.967   1.822 -15.197  1.00 10.00      B   
ATOM   4867  CG  PHE   461     -15.026   1.031 -14.332  1.00 10.00      B   
ATOM   4868  CD1 PHE   461     -13.903   1.624 -13.779  1.00 10.00      B   
ATOM   4869  CD2 PHE   461     -15.264  -0.309 -14.076  1.00 10.00      B   
ATOM   4870  CE1 PHE   461     -13.035   0.895 -12.989  1.00 10.00      B   
ATOM   4871  CE2 PHE   461     -14.401  -1.043 -13.286  1.00 10.00      B   
ATOM   4872  CZ  PHE   461     -13.284  -0.441 -12.742  1.00 10.00      B   
ATOM   4873  C   PHE   461     -16.701   2.153 -17.586  1.00 10.00      B   
ATOM   4874  O   PHE   461     -17.417   1.203 -17.900  1.00 10.00      B   
ATOM   4875  N   GLN   462     -16.920   3.387 -18.026  1.00 10.00      B   
ATOM   4876  HN  GLN   462     -16.323   4.113 -17.745  1.00 10.00      B   
ATOM   4877  CA  GLN   462     -18.038   3.675 -18.921  1.00 10.00      B   
ATOM   4878  CB  GLN   462     -18.208   5.178 -19.144  1.00 10.00      B   
ATOM   4879  CG  GLN   462     -19.579   5.567 -19.677  1.00 10.00      B   
ATOM   4880  CD  GLN   462     -19.725   7.059 -19.896  1.00 10.00      B   
ATOM   4881  OE1 GLN   462     -18.760   7.750 -20.211  1.00 10.00      B   
ATOM   4882  NE2 GLN   462     -20.937   7.569 -19.730  1.00 10.00      B   
ATOM   4883 HE21 GLN   462     -21.664   6.961 -19.479  1.00 10.00      B   
ATOM   4884 HE22 GLN   462     -21.059   8.535 -19.867  1.00 10.00      B   
ATOM   4885  C   GLN   462     -17.877   2.945 -20.255  1.00 10.00      B   
ATOM   4886  O   GLN   462     -16.906   3.168 -20.986  1.00 10.00      B   
ATOM   4887  N   TYR   463     -18.830   2.071 -20.556  1.00 10.00      B   
ATOM   4888  HN  TYR   463     -19.576   1.947 -19.929  1.00 10.00      B   
ATOM   4889  CA  TYR   463     -18.815   1.289 -21.786  1.00 10.00      B   
ATOM   4890  CB  TYR   463     -17.735   0.200 -21.692  1.00 10.00      B   
ATOM   4891  CG  TYR   463     -17.169  -0.239 -23.027  1.00 10.00      B   
ATOM   4892  CD1 TYR   463     -16.567   0.676 -23.879  1.00 10.00      B   
ATOM   4893  CD2 TYR   463     -17.230  -1.569 -23.430  1.00 10.00      B   
ATOM   4894  CE1 TYR   463     -16.042   0.281 -25.092  1.00 10.00      B   
ATOM   4895  CE2 TYR   463     -16.708  -1.973 -24.645  1.00 10.00      B   
ATOM   4896  CZ  TYR   463     -16.115  -1.043 -25.471  1.00 10.00      B   
ATOM   4897  OH  TYR   463     -15.586  -1.439 -26.681  1.00 10.00      B   
ATOM   4898  HH  TYR   463     -16.134  -2.138 -27.061  1.00 10.00      B   
ATOM   4899  C   TYR   463     -20.191   0.653 -21.998  1.00 10.00      B   
ATOM   4900  O   TYR   463     -21.218   1.284 -21.735  1.00 10.00      B   
ATOM   4901  N   GLY   464     -20.213  -0.588 -22.471  1.00 10.00      B   
ATOM   4902  HN  GLY   464     -19.369  -1.044 -22.670  1.00 10.00      B   
ATOM   4903  CA  GLY   464     -21.466  -1.279 -22.679  1.00 10.00      B   
ATOM   4904  C   GLY   464     -21.988  -1.826 -21.369  1.00 10.00      B   
ATOM   4905  O   GLY   464     -21.202  -2.316 -20.555  1.00 10.00      B   
ATOM   4906  N   LYS   465     -23.301  -1.724 -21.161  1.00 10.00      B   
ATOM   4907  HN  LYS   465     -23.856  -1.316 -21.859  1.00 10.00      B   
ATOM   4908  CA  LYS   465     -23.959  -2.191 -19.931  1.00 10.00      B   
ATOM   4909  CB  LYS   465     -23.558  -3.624 -19.557  1.00 10.00      B   
ATOM   4910  CG  LYS   465     -23.809  -4.646 -20.657  1.00 10.00      B   
ATOM   4911  CD  LYS   465     -25.257  -4.618 -21.113  1.00 10.00      B   
ATOM   4912  CE  LYS   465     -25.476  -5.510 -22.322  1.00 10.00      B   
ATOM   4913  NZ  LYS   465     -26.898  -5.528 -22.743  1.00 10.00      B   
ATOM   4914  HZ1 LYS   465     -27.047  -6.265 -23.462  1.00 10.00      B   
ATOM   4915  HZ2 LYS   465     -27.169  -4.609 -23.148  1.00 10.00      B   
ATOM   4916  HZ3 LYS   465     -27.513  -5.727 -21.930  1.00 10.00      B   
ATOM   4917  C   LYS   465     -23.721  -1.224 -18.772  1.00 10.00      B   
ATOM   4918  O   LYS   465     -24.650  -0.868 -18.044  1.00 10.00      B   
ATOM   4919  N   PHE   466     -22.470  -0.810 -18.608  1.00 10.00      B   
ATOM   4920  HN  PHE   466     -21.774  -1.153 -19.211  1.00 10.00      B   
ATOM   4921  CA  PHE   466     -22.097   0.134 -17.567  1.00 10.00      B   
ATOM   4922  CB  PHE   466     -20.589   0.054 -17.308  1.00 10.00      B   
ATOM   4923  CG  PHE   466     -20.160   0.568 -15.963  1.00 10.00      B   
ATOM   4924  CD1 PHE   466     -20.005  -0.300 -14.895  1.00 10.00      B   
ATOM   4925  CD2 PHE   466     -19.904   1.915 -15.767  1.00 10.00      B   
ATOM   4926  CE1 PHE   466     -19.604   0.164 -13.658  1.00 10.00      B   
ATOM   4927  CE2 PHE   466     -19.504   2.387 -14.532  1.00 10.00      B   
ATOM   4928  CZ  PHE   466     -19.353   1.511 -13.475  1.00 10.00      B   
ATOM   4929  C   PHE   466     -22.475   1.537 -18.022  1.00 10.00      B   
ATOM   4930  O   PHE   466     -21.845   2.103 -18.919  1.00 10.00      B   
ATOM   4931  N   THR   467     -23.508   2.087 -17.413  1.00 10.00      B   
ATOM   4932  HN  THR   467     -23.954   1.597 -16.683  1.00 10.00      B   
ATOM   4933  CA  THR   467     -23.990   3.406 -17.777  1.00 10.00      B   
ATOM   4934  CB  THR   467     -25.530   3.430 -17.835  1.00 10.00      B   
ATOM   4935  OG1 THR   467     -26.076   3.103 -16.545  1.00 10.00      B   
ATOM   4936  HG1 THR   467     -25.526   2.419 -16.117  1.00 10.00      B   
ATOM   4937  CG2 THR   467     -26.042   2.435 -18.864  1.00 10.00      B   
ATOM   4938  C   THR   467     -23.510   4.466 -16.796  1.00 10.00      B   
ATOM   4939  O   THR   467     -22.763   4.172 -15.858  1.00 10.00      B   
ATOM   4940  N   ALA   468     -23.948   5.700 -17.016  1.00 10.00      B   
ATOM   4941  HN  ALA   468     -24.534   5.869 -17.786  1.00 10.00      B   
ATOM   4942  CA  ALA   468     -23.581   6.810 -16.153  1.00 10.00      B   
ATOM   4943  CB  ALA   468     -24.125   8.116 -16.710  1.00 10.00      B   
ATOM   4944  C   ALA   468     -24.102   6.574 -14.741  1.00 10.00      B   
ATOM   4945  O   ALA   468     -23.485   6.997 -13.769  1.00 10.00      B   
ATOM   4946  N   PHE   469     -25.231   5.877 -14.643  1.00 10.00      B   
ATOM   4947  HN  PHE   469     -25.664   5.558 -15.463  1.00 10.00      B   
ATOM   4948  CA  PHE   469     -25.847   5.568 -13.356  1.00 10.00      B   
ATOM   4949  CB  PHE   469     -27.165   4.817 -13.580  1.00 10.00      B   
ATOM   4950  CG  PHE   469     -27.847   4.359 -12.320  1.00 10.00      B   
ATOM   4951  CD1 PHE   469     -28.434   5.272 -11.460  1.00 10.00      B   
ATOM   4952  CD2 PHE   469     -27.905   3.013 -12.000  1.00 10.00      B   
ATOM   4953  CE1 PHE   469     -29.064   4.851 -10.304  1.00 10.00      B   
ATOM   4954  CE2 PHE   469     -28.533   2.585 -10.846  1.00 10.00      B   
ATOM   4955  CZ  PHE   469     -29.114   3.506  -9.996  1.00 10.00      B   
ATOM   4956  C   PHE   469     -24.902   4.728 -12.498  1.00 10.00      B   
ATOM   4957  O   PHE   469     -24.663   5.033 -11.326  1.00 10.00      B   
ATOM   4958  N   ASP   470     -24.354   3.681 -13.104  1.00 10.00      B   
ATOM   4959  HN  ASP   470     -24.583   3.499 -14.040  1.00 10.00      B   
ATOM   4960  CA  ASP   470     -23.428   2.787 -12.418  1.00 10.00      B   
ATOM   4961  CB  ASP   470     -23.072   1.583 -13.304  1.00 10.00      B   
ATOM   4962  CG  ASP   470     -24.275   0.942 -13.974  1.00 10.00      B   
ATOM   4963  OD1 ASP   470     -24.794  -0.068 -13.448  1.00 10.00      B   
ATOM   4964  OD2 ASP   470     -24.704   1.446 -15.036  1.00 10.00      B   
ATOM   4965  C   ASP   470     -22.158   3.541 -12.045  1.00 10.00      B   
ATOM   4966  O   ASP   470     -21.578   3.327 -10.979  1.00 10.00      B   
ATOM   4967  N   ALA   471     -21.744   4.442 -12.930  1.00 10.00      B   
ATOM   4968  HN  ALA   471     -22.256   4.561 -13.760  1.00 10.00      B   
ATOM   4969  CA  ALA   471     -20.549   5.248 -12.711  1.00 10.00      B   
ATOM   4970  CB  ALA   471     -20.174   5.997 -13.982  1.00 10.00      B   
ATOM   4971  C   ALA   471     -20.750   6.222 -11.557  1.00 10.00      B   
ATOM   4972  O   ALA   471     -19.891   6.344 -10.687  1.00 10.00      B   
ATOM   4973  N   LEU   472     -21.900   6.898 -11.547  1.00 10.00      B   
ATOM   4974  HN  LEU   472     -22.552   6.741 -12.268  1.00 10.00      B   
ATOM   4975  CA  LEU   472     -22.224   7.869 -10.505  1.00 10.00      B   
ATOM   4976  CB  LEU   472     -23.563   8.555 -10.799  1.00 10.00      B   
ATOM   4977  CG  LEU   472     -23.614   9.447 -12.043  1.00 10.00      B   
ATOM   4978  CD1 LEU   472     -25.014  10.001 -12.243  1.00 10.00      B   
ATOM   4979  CD2 LEU   472     -22.597  10.573 -11.945  1.00 10.00      B   
ATOM   4980  C   LEU   472     -22.261   7.205  -9.132  1.00 10.00      B   
ATOM   4981  O   LEU   472     -21.853   7.800  -8.130  1.00 10.00      B   
ATOM   4982  N   MET   473     -22.746   5.970  -9.094  1.00 10.00      B   
ATOM   4983  HN  MET   473     -23.066   5.557  -9.926  1.00 10.00      B   
ATOM   4984  CA  MET   473     -22.821   5.216  -7.852  1.00 10.00      B   
ATOM   4985  CB  MET   473     -23.597   3.911  -8.048  1.00 10.00      B   
ATOM   4986  CG  MET   473     -25.105   4.096  -8.091  1.00 10.00      B   
ATOM   4987  SD  MET   473     -25.785   4.630  -6.509  1.00 10.00      B   
ATOM   4988  CE  MET   473     -27.383   5.249  -7.026  1.00 10.00      B   
ATOM   4989  C   MET   473     -21.421   4.935  -7.326  1.00 10.00      B   
ATOM   4990  O   MET   473     -21.141   5.127  -6.140  1.00 10.00      B   
ATOM   4991  N   THR   474     -20.541   4.506  -8.223  1.00 10.00      B   
ATOM   4992  HN  THR   474     -20.830   4.382  -9.152  1.00 10.00      B   
ATOM   4993  CA  THR   474     -19.161   4.211  -7.862  1.00 10.00      B   
ATOM   4994  CB  THR   474     -18.425   3.486  -9.008  1.00 10.00      B   
ATOM   4995  OG1 THR   474     -19.248   2.421  -9.513  1.00 10.00      B   
ATOM   4996  HG1 THR   474     -19.961   2.788 -10.052  1.00 10.00      B   
ATOM   4997  CG2 THR   474     -17.111   2.901  -8.509  1.00 10.00      B   
ATOM   4998  C   THR   474     -18.416   5.500  -7.507  1.00 10.00      B   
ATOM   4999  O   THR   474     -17.578   5.517  -6.604  1.00 10.00      B   
ATOM   5000  N   GLN   475     -18.747   6.576  -8.219  1.00 10.00      B   
ATOM   5001  HN  GLN   475     -19.421   6.483  -8.929  1.00 10.00      B   
ATOM   5002  CA  GLN   475     -18.138   7.885  -7.998  1.00 10.00      B   
ATOM   5003  CB  GLN   475     -18.793   8.927  -8.915  1.00 10.00      B   
ATOM   5004  CG  GLN   475     -18.248  10.341  -8.762  1.00 10.00      B   
ATOM   5005  CD  GLN   475     -19.337  11.401  -8.805  1.00 10.00      B   
ATOM   5006  OE1 GLN   475     -20.408  11.190  -9.371  1.00 10.00      B   
ATOM   5007  NE2 GLN   475     -19.065  12.554  -8.214  1.00 10.00      B   
ATOM   5008 HE21 GLN   475     -18.192  12.659  -7.785  1.00 10.00      B   
ATOM   5009 HE22 GLN   475     -19.746  13.261  -8.239  1.00 10.00      B   
ATOM   5010  C   GLN   475     -18.295   8.316  -6.544  1.00 10.00      B   
ATOM   5011  O   GLN   475     -17.317   8.636  -5.870  1.00 10.00      B   
ATOM   5012  N   ARG   476     -19.534   8.304  -6.062  1.00 10.00      B   
ATOM   5013  HN  ARG   476     -20.271   8.019  -6.646  1.00 10.00      B   
ATOM   5014  CA  ARG   476     -19.825   8.706  -4.691  1.00 10.00      B   
ATOM   5015  CB  ARG   476     -21.327   8.904  -4.478  1.00 10.00      B   
ATOM   5016  CG  ARG   476     -21.924   9.993  -5.357  1.00 10.00      B   
ATOM   5017  CD  ARG   476     -22.731  10.993  -4.546  1.00 10.00      B   
ATOM   5018  NE  ARG   476     -24.068  10.494  -4.236  1.00 10.00      B   
ATOM   5019  HE  ARG   476     -24.516   9.950  -4.920  1.00 10.00      B   
ATOM   5020  CZ  ARG   476     -24.701  10.732  -3.092  1.00 10.00      B   
ATOM   5021  NH1 ARG   476     -24.119  11.454  -2.146  1.00 10.00      B   
ATOM   5022 HH11 ARG   476     -24.614  11.633  -1.248  1.00 10.00      B   
ATOM   5023 HH12 ARG   476     -23.150  11.851  -2.295  1.00 10.00      B   
ATOM   5024  NH2 ARG   476     -25.923  10.252  -2.897  1.00 10.00      B   
ATOM   5025 HH21 ARG   476     -26.419  10.438  -1.998  1.00 10.00      B   
ATOM   5026 HH22 ARG   476     -26.391   9.689  -3.638  1.00 10.00      B   
ATOM   5027  C   ARG   476     -19.240   7.724  -3.681  1.00 10.00      B   
ATOM   5028  O   ARG   476     -18.828   8.113  -2.589  1.00 10.00      B   
ATOM   5029  N   ALA   477     -19.178   6.453  -4.061  1.00 10.00      B   
ATOM   5030  HN  ALA   477     -19.511   6.202  -4.949  1.00 10.00      B   
ATOM   5031  CA  ALA   477     -18.627   5.426  -3.187  1.00 10.00      B   
ATOM   5032  CB  ALA   477     -18.875   4.040  -3.768  1.00 10.00      B   
ATOM   5033  C   ALA   477     -17.131   5.658  -2.973  1.00 10.00      B   
ATOM   5034  O   ALA   477     -16.609   5.457  -1.876  1.00 10.00      B   
ATOM   5035  N   LEU   478     -16.456   6.102  -4.029  1.00 10.00      B   
ATOM   5036  HN  LEU   478     -16.934   6.244  -4.876  1.00 10.00      B   
ATOM   5037  CA  LEU   478     -15.027   6.372  -3.971  1.00 10.00      B   
ATOM   5038  CB  LEU   478     -14.460   6.605  -5.376  1.00 10.00      B   
ATOM   5039  CG  LEU   478     -12.934   6.592  -5.496  1.00 10.00      B   
ATOM   5040  CD1 LEU   478     -12.386   5.203  -5.215  1.00 10.00      B   
ATOM   5041  CD2 LEU   478     -12.495   7.075  -6.868  1.00 10.00      B   
ATOM   5042  C   LEU   478     -14.737   7.571  -3.073  1.00 10.00      B   
ATOM   5043  O   LEU   478     -13.681   7.639  -2.445  1.00 10.00      B   
ATOM   5044  N   ILE   479     -15.685   8.504  -3.004  1.00 10.00      B   
ATOM   5045  HN  ILE   479     -16.508   8.389  -3.526  1.00 10.00      B   
ATOM   5046  CA  ILE   479     -15.531   9.696  -2.175  1.00 10.00      B   
ATOM   5047  CB  ILE   479     -16.731  10.658  -2.314  1.00 10.00      B   
ATOM   5048  CG1 ILE   479     -16.957  11.036  -3.779  1.00 10.00      B   
ATOM   5049  CG2 ILE   479     -16.517  11.909  -1.473  1.00 10.00      B   
ATOM   5050  CD1 ILE   479     -18.278  11.730  -4.032  1.00 10.00      B   
ATOM   5051  C   ILE   479     -15.377   9.299  -0.712  1.00 10.00      B   
ATOM   5052  O   ILE   479     -14.493   9.796  -0.012  1.00 10.00      B   
ATOM   5053  N   ALA   480     -16.227   8.377  -0.266  1.00 10.00      B   
ATOM   5054  HN  ALA   480     -16.901   8.014  -0.880  1.00 10.00      B   
ATOM   5055  CA  ALA   480     -16.189   7.898   1.112  1.00 10.00      B   
ATOM   5056  CB  ALA   480     -17.429   7.072   1.419  1.00 10.00      B   
ATOM   5057  C   ALA   480     -14.922   7.079   1.357  1.00 10.00      B   
ATOM   5058  O   ALA   480     -14.471   6.923   2.491  1.00 10.00      B   
ATOM   5059  N   TYR   481     -14.355   6.559   0.276  1.00 10.00      B   
ATOM   5060  HN  TYR   481     -14.772   6.713  -0.599  1.00 10.00      B   
ATOM   5061  CA  TYR   481     -13.134   5.764   0.345  1.00 10.00      B   
ATOM   5062  CB  TYR   481     -13.049   4.823  -0.861  1.00 10.00      B   
ATOM   5063  CG  TYR   481     -13.488   3.403  -0.587  1.00 10.00      B   
ATOM   5064  CD1 TYR   481     -14.760   2.966  -0.935  1.00 10.00      B   
ATOM   5065  CD2 TYR   481     -12.624   2.494   0.005  1.00 10.00      B   
ATOM   5066  CE1 TYR   481     -15.156   1.663  -0.700  1.00 10.00      B   
ATOM   5067  CE2 TYR   481     -13.012   1.191   0.246  1.00 10.00      B   
ATOM   5068  CZ  TYR   481     -14.279   0.781  -0.110  1.00 10.00      B   
ATOM   5069  OH  TYR   481     -14.665  -0.519   0.122  1.00 10.00      B   
ATOM   5070  HH  TYR   481     -14.979  -0.908  -0.704  1.00 10.00      B   
ATOM   5071  C   TYR   481     -11.906   6.668   0.370  1.00 10.00      B   
ATOM   5072  O   TYR   481     -10.836   6.270   0.829  1.00 10.00      B   
ATOM   5073  N   SER   482     -12.074   7.895  -0.107  1.00 10.00      B   
ATOM   5074  HN  SER   482     -12.965   8.168  -0.417  1.00 10.00      B   
ATOM   5075  CA  SER   482     -10.979   8.859  -0.170  1.00 10.00      B   
ATOM   5076  CB  SER   482     -11.249   9.891  -1.270  1.00 10.00      B   
ATOM   5077  OG  SER   482     -11.528   9.253  -2.509  1.00 10.00      B   
ATOM   5078  HG  SER   482     -12.210   8.579  -2.376  1.00 10.00      B   
ATOM   5079  C   SER   482     -10.747   9.546   1.177  1.00 10.00      B   
ATOM   5080  O   SER   482     -10.536  10.760   1.244  1.00 10.00      B   
ATOM   5081  N   VAL   483     -10.785   8.758   2.247  1.00 10.00      B   
ATOM   5082  HN  VAL   483     -10.953   7.798   2.120  1.00 10.00      B   
ATOM   5083  CA  VAL   483     -10.574   9.268   3.597  1.00 10.00      B   
ATOM   5084  CB  VAL   483     -11.901   9.387   4.386  1.00 10.00      B   
ATOM   5085  CG1 VAL   483     -11.657  10.007   5.756  1.00 10.00      B   
ATOM   5086  CG2 VAL   483     -12.934  10.192   3.613  1.00 10.00      B   
ATOM   5087  C   VAL   483      -9.641   8.338   4.368  1.00 10.00      B   
ATOM   5088  O   VAL   483      -8.617   8.768   4.903  1.00 10.00      B   
ATOM   5089  N   GLY   484      -9.997   7.054   4.384  1.00 10.00      B   
ATOM   5090  HN  GLY   484     -10.807   6.781   3.905  1.00 10.00      B   
ATOM   5091  CA  GLY   484      -9.220   6.052   5.099  1.00 10.00      B   
ATOM   5092  C   GLY   484      -7.781   5.938   4.637  1.00 10.00      B   
ATOM   5093  O   GLY   484      -6.919   5.523   5.406  1.00 10.00      B   
ATOM   5094  N   LEU   485      -7.521   6.316   3.388  1.00 10.00      B   
ATOM   5095  HN  LEU   485      -8.254   6.639   2.828  1.00 10.00      B   
ATOM   5096  CA  LEU   485      -6.174   6.251   2.829  1.00 10.00      B   
ATOM   5097  CB  LEU   485      -6.158   6.780   1.389  1.00 10.00      B   
ATOM   5098  CG  LEU   485      -4.798   6.758   0.681  1.00 10.00      B   
ATOM   5099  CD1 LEU   485      -4.376   5.331   0.373  1.00 10.00      B   
ATOM   5100  CD2 LEU   485      -4.834   7.594  -0.588  1.00 10.00      B   
ATOM   5101  C   LEU   485      -5.174   7.029   3.682  1.00 10.00      B   
ATOM   5102  O   LEU   485      -4.104   6.521   4.020  1.00 10.00      B   
ATOM   5103  N   ILE   486      -5.543   8.251   4.051  1.00 10.00      B   
ATOM   5104  HN  ILE   486      -6.429   8.581   3.789  1.00 10.00      B   
ATOM   5105  CA  ILE   486      -4.674   9.108   4.852  1.00 10.00      B   
ATOM   5106  CB  ILE   486      -5.251  10.531   5.000  1.00 10.00      B   
ATOM   5107  CG1 ILE   486      -5.610  11.105   3.623  1.00 10.00      B   
ATOM   5108  CG2 ILE   486      -4.256  11.439   5.716  1.00 10.00      B   
ATOM   5109  CD1 ILE   486      -6.306  12.448   3.679  1.00 10.00      B   
ATOM   5110  C   ILE   486      -4.431   8.513   6.236  1.00 10.00      B   
ATOM   5111  O   ILE   486      -3.321   8.572   6.759  1.00 10.00      B   
ATOM   5112  N   GLY   487      -5.469   7.931   6.819  1.00 10.00      B   
ATOM   5113  HN  GLY   487      -6.333   7.906   6.355  1.00 10.00      B   
ATOM   5114  CA  GLY   487      -5.334   7.341   8.134  1.00 10.00      B   
ATOM   5115  C   GLY   487      -4.555   6.038   8.118  1.00 10.00      B   
ATOM   5116  O   GLY   487      -3.674   5.824   8.953  1.00 10.00      B   
ATOM   5117  N   LEU   488      -4.855   5.183   7.148  1.00 10.00      B   
ATOM   5118  HN  LEU   488      -5.538   5.433   6.482  1.00 10.00      B   
ATOM   5119  CA  LEU   488      -4.205   3.885   7.039  1.00 10.00      B   
ATOM   5120  CB  LEU   488      -4.870   3.025   5.964  1.00 10.00      B   
ATOM   5121  CG  LEU   488      -4.572   1.526   6.032  1.00 10.00      B   
ATOM   5122  CD1 LEU   488      -5.004   0.958   7.375  1.00 10.00      B   
ATOM   5123  CD2 LEU   488      -5.257   0.788   4.894  1.00 10.00      B   
ATOM   5124  C   LEU   488      -2.703   3.990   6.790  1.00 10.00      B   
ATOM   5125  O   LEU   488      -1.925   3.220   7.359  1.00 10.00      B   
ATOM   5126  N   ILE   489      -2.288   4.936   5.949  1.00 10.00      B   
ATOM   5127  HN  ILE   489      -2.945   5.530   5.521  1.00 10.00      B   
ATOM   5128  CA  ILE   489      -0.865   5.100   5.651  1.00 10.00      B   
ATOM   5129  CB  ILE   489      -0.569   6.075   4.491  1.00 10.00      B   
ATOM   5130  CG1 ILE   489      -1.069   7.486   4.801  1.00 10.00      B   
ATOM   5131  CG2 ILE   489      -1.147   5.561   3.181  1.00 10.00      B   
ATOM   5132  CD1 ILE   489      -0.148   8.576   4.300  1.00 10.00      B   
ATOM   5133  C   ILE   489      -0.073   5.509   6.889  1.00 10.00      B   
ATOM   5134  O   ILE   489       1.106   5.171   7.018  1.00 10.00      B   
ATOM   5135  N   VAL   490      -0.722   6.239   7.792  1.00 10.00      B   
ATOM   5136  HN  VAL   490      -1.654   6.499   7.618  1.00 10.00      B   
ATOM   5137  CA  VAL   490      -0.081   6.671   9.028  1.00 10.00      B   
ATOM   5138  CB  VAL   490      -0.870   7.810   9.719  1.00 10.00      B   
ATOM   5139  CG1 VAL   490      -0.256   8.165  11.067  1.00 10.00      B   
ATOM   5140  CG2 VAL   490      -0.925   9.037   8.824  1.00 10.00      B   
ATOM   5141  C   VAL   490       0.050   5.481   9.973  1.00 10.00      B   
ATOM   5142  O   VAL   490       1.094   5.283  10.601  1.00 10.00      B   
ATOM   5143  N   VAL   491      -1.009   4.677  10.041  1.00 10.00      B   
ATOM   5144  HN  VAL   491      -1.808   4.897   9.512  1.00 10.00      B   
ATOM   5145  CA  VAL   491      -1.028   3.491  10.891  1.00 10.00      B   
ATOM   5146  CB  VAL   491      -2.395   2.768  10.843  1.00 10.00      B   
ATOM   5147  CG1 VAL   491      -2.367   1.492  11.673  1.00 10.00      B   
ATOM   5148  CG2 VAL   491      -3.507   3.686  11.327  1.00 10.00      B   
ATOM   5149  C   VAL   491       0.073   2.517  10.474  1.00 10.00      B   
ATOM   5150  O   VAL   491       0.758   1.946  11.318  1.00 10.00      B   
ATOM   5151  N   LYS   492       0.256   2.363   9.165  1.00 10.00      B   
ATOM   5152  HN  LYS   492      -0.316   2.867   8.545  1.00 10.00      B   
ATOM   5153  CA  LYS   492       1.271   1.461   8.617  1.00 10.00      B   
ATOM   5154  CB  LYS   492       1.200   1.442   7.087  1.00 10.00      B   
ATOM   5155  CG  LYS   492      -0.021   0.726   6.530  1.00 10.00      B   
ATOM   5156  CD  LYS   492      -0.017   0.726   5.009  1.00 10.00      B   
ATOM   5157  CE  LYS   492      -1.164  -0.105   4.453  1.00 10.00      B   
ATOM   5158  NZ  LYS   492      -1.169  -0.121   2.967  1.00 10.00      B   
ATOM   5159  HZ1 LYS   492      -0.254  -0.464   2.606  1.00 10.00      B   
ATOM   5160  HZ2 LYS   492      -1.337   0.837   2.602  1.00 10.00      B   
ATOM   5161  HZ3 LYS   492      -1.921  -0.746   2.621  1.00 10.00      B   
ATOM   5162  C   LYS   492       2.683   1.839   9.066  1.00 10.00      B   
ATOM   5163  O   LYS   492       3.593   1.010   9.046  1.00 10.00      B   
ATOM   5164  N   VAL   493       2.861   3.090   9.472  1.00 10.00      B   
ATOM   5165  HN  VAL   493       2.099   3.707   9.467  1.00 10.00      B   
ATOM   5166  CA  VAL   493       4.163   3.566   9.919  1.00 10.00      B   
ATOM   5167  CB  VAL   493       4.480   4.963   9.347  1.00 10.00      B
[truncated: 98,950 more chars]
