# Supplementary material for: Large-scale discovery of protein interactions at residue resolution using co-evolution calculated from genomic sequences
Source: Nat Commun. 2021 Mar 2;12:1396. doi: 10.1038/s41467-021-21636-z (PMC7925567; doi:10.1038/s41467-021-21636-z)
Supplement: Supplementary file 13 — Supplementary Data 11 [file 41467_2021_21636_MOESM13_ESM.zip › supplementary_prediction/addtl_membrane013341_UUP_MURJ/models/rmsdclust2_top1_haddock_64w.pdb]

REMARK FILENAME="haddock_64w.pdb0"
REMARK ===============================================================
REMARK HADDOCK run for haddock
REMARK initial structure: haddock_64.pdb
REMARK final NOE weights: unambig 50 amb: 50
REMARK ===============================================================
REMARK            total,bonds,angles,improper,dihe,vdw,elec,air,cdih,coup,rdcs,vean,dani,xpcs,rg
REMARK energies: 60.336, 0, 0, 0, 0, -75.9428, -186.726, 323.005, 0, 0, 0, 0, 0, 0, 0
REMARK ===============================================================
REMARK            bonds,angles,impropers,dihe,air,cdih,coup,rdcs,vean,dani,xpcs
REMARK rms-dev.: 0,0,0,0,16.3244,0,0, 0, 0, 0, 0
REMARK ===============================================================
REMARK               air,cdih,coup,rdcs,vean,dani,xpcs
REMARK               >0.3,>5,>1,>0,>5,>0.2,>0.2
REMARK violations.: 3, 0, 0, 0, 0, 0, 0
REMARK ===============================================================
REMARK                        CVpartition#,violations,rms
REMARK AIRs cross-validation: 1, 0, NaN
REMARK ===============================================================
REMARK NCS energy: 0
REMARK ===============================================================
REMARK Symmetry energy: 0
REMARK ===============================================================
REMARK Desolvation energy: -30.6098
REMARK Internal energy free molecules: 70489.2
REMARK Internal energy complex: -25492.7
REMARK Binding energy: -96275.2
REMARK ===============================================================
REMARK buried surface area: 2719.93
REMARK ===============================================================
REMARK water - chain1: 0 0 0
REMARK water - chain2: 0 0 0
REMARK water - chain3: 0 0 0
REMARK water - chain4: 0 0 0
REMARK water - chain5: 0 0 0
REMARK water - chain6: 0 0 0
REMARK ===============================================================
REMARK water - water: 0 0 0
REMARK ===============================================================
REMARK DATE:05-Aug-2020  13:17:24       created by user: he47
REMARK VERSION:1.3
ATOM      1  CB  LYS   551       5.487  -2.036  32.531  1.00 10.00      A   
ATOM      2  CG  LYS   551       5.984  -3.096  31.562  1.00 10.00      A   
ATOM      3  CD  LYS   551       5.933  -4.480  32.187  1.00 10.00      A   
ATOM      4  CE  LYS   551       6.414  -5.542  31.212  1.00 10.00      A   
ATOM      5  NZ  LYS   551       6.515  -6.883  31.847  1.00 10.00      A   
ATOM      6  HZ1 LYS   551       6.676  -7.613  31.122  1.00 10.00      A   
ATOM      7  HZ2 LYS   551       5.638  -7.106  32.357  1.00 10.00      A   
ATOM      8  HZ3 LYS   551       7.309  -6.901  32.522  1.00 10.00      A   
ATOM      9  C   LYS   551       4.630   0.300  32.823  1.00 10.00      A   
ATOM     10  O   LYS   551       5.147   1.061  33.642  1.00 10.00      A   
ATOM     11  N   LYS   551       6.887  -0.090  31.899  1.00 10.00      A   
ATOM     12  HT1 LYS   551       6.905   0.793  31.341  1.00 10.00      A   
ATOM     13  HT2 LYS   551       7.514  -0.783  31.450  1.00 10.00      A   
ATOM     14  HT3 LYS   551       7.241   0.114  32.856  1.00 10.00      A   
ATOM     15  CA  LYS   551       5.502  -0.612  31.968  1.00 10.00      A   
ATOM     16  N   ALA   552       3.313   0.231  32.606  1.00 10.00      A   
ATOM     17  HN  ALA   552       2.979  -0.379  31.911  1.00 10.00      A   
ATOM     18  CA  ALA   552       2.341   1.030  33.357  1.00 10.00      A   
ATOM     19  CB  ALA   552       2.356   0.667  34.838  1.00 10.00      A   
ATOM     20  C   ALA   552       2.521   2.536  33.142  1.00 10.00      A   
ATOM     21  O   ALA   552       2.136   3.346  33.989  1.00 10.00      A   
ATOM     22  N   GLU   553       3.072   2.909  31.991  1.00 10.00      A   
ATOM     23  HN  GLU   553       3.340   2.221  31.343  1.00 10.00      A   
ATOM     24  CA  GLU   553       3.295   4.317  31.671  1.00 10.00      A   
ATOM     25  CB  GLU   553       4.535   4.468  30.789  1.00 10.00      A   
ATOM     26  CG  GLU   553       5.811   3.954  31.430  1.00 10.00      A   
ATOM     27  CD  GLU   553       6.643   3.128  30.476  1.00 10.00      A   
ATOM     28  OE1 GLU   553       6.327   1.934  30.288  1.00 10.00      A   
ATOM     29  OE2 GLU   553       7.625   3.661  29.918  1.00 10.00      A   
ATOM     30  C   GLU   553       2.081   4.916  30.970  1.00 10.00      A   
ATOM     31  O   GLU   553       2.080   6.085  30.588  1.00 10.00      A   
ATOM     32  N   THR   554       1.052   4.098  30.816  1.00 10.00      A   
ATOM     33  HN  THR   554       1.118   3.187  31.163  1.00 10.00      A   
ATOM     34  CA  THR   554      -0.180   4.508  30.164  1.00 10.00      A   
ATOM     35  CB  THR   554      -1.052   3.268  29.879  1.00 10.00      A   
ATOM     36  OG1 THR   554      -0.682   2.217  30.788  1.00 10.00      A   
ATOM     37  HG1 THR   554      -0.972   2.451  31.678  1.00 10.00      A   
ATOM     38  CG2 THR   554      -0.858   2.782  28.454  1.00 10.00      A   
ATOM     39  C   THR   554      -0.980   5.463  31.050  1.00 10.00      A   
ATOM     40  O   THR   554      -1.352   5.111  32.174  1.00 10.00      A   
ATOM     41  N   VAL   555      -1.227   6.672  30.557  1.00 10.00      A   
ATOM     42  HN  VAL   555      -0.869   6.914  29.673  1.00 10.00      A   
ATOM     43  CA  VAL   555      -2.006   7.654  31.303  1.00 10.00      A   
ATOM     44  CB  VAL   555      -1.835   9.080  30.729  1.00 10.00      A   
ATOM     45  CG1 VAL   555      -2.787  10.059  31.403  1.00 10.00      A   
ATOM     46  CG2 VAL   555      -0.394   9.546  30.891  1.00 10.00      A   
ATOM     47  C   VAL   555      -3.480   7.252  31.289  1.00 10.00      A   
ATOM     48  O   VAL   555      -4.122   7.236  30.236  1.00 10.00      A   
ATOM     49  N   LYS   556      -4.006   6.923  32.459  1.00 10.00      A   
ATOM     50  HN  LYS   556      -3.444   6.974  33.264  1.00 10.00      A   
ATOM     51  CA  LYS   556      -5.393   6.489  32.589  1.00 10.00      A   
ATOM     52  CB  LYS   556      -5.580   5.666  33.864  1.00 10.00      A   
ATOM     53  CG  LYS   556      -4.477   4.650  34.110  1.00 10.00      A   
ATOM     54  CD  LYS   556      -4.691   3.909  35.418  1.00 10.00      A   
ATOM     55  CE  LYS   556      -3.380   3.368  35.961  1.00 10.00      A   
ATOM     56  NZ  LYS   556      -3.589   2.504  37.149  1.00 10.00      A   
ATOM     57  HZ1 LYS   556      -4.015   1.598  36.862  1.00 10.00      A   
ATOM     58  HZ2 LYS   556      -4.227   2.971  37.825  1.00 10.00      A   
ATOM     59  HZ3 LYS   556      -2.682   2.314  37.620  1.00 10.00      A   
ATOM     60  C   LYS   556      -6.365   7.664  32.565  1.00 10.00      A   
ATOM     61  O   LYS   556      -7.041   7.946  33.554  1.00 10.00      A   
ATOM     62  N   ARG   557      -6.404   8.357  31.432  1.00 10.00      A   
ATOM     63  HN  ARG   557      -5.813   8.081  30.694  1.00 10.00      A   
ATOM     64  CA  ARG   557      -7.294   9.501  31.233  1.00 10.00      A   
ATOM     65  CB  ARG   557      -8.762   9.060  31.226  1.00 10.00      A   
ATOM     66  CG  ARG   557      -9.123   8.128  30.082  1.00 10.00      A   
ATOM     67  CD  ARG   557     -10.482   7.488  30.303  1.00 10.00      A   
ATOM     68  NE  ARG   557     -11.582   8.435  30.118  1.00 10.00      A   
ATOM     69  HE  ARG   557     -11.477   9.116  29.413  1.00 10.00      A   
ATOM     70  CZ  ARG   557     -12.705   8.419  30.831  1.00 10.00      A   
ATOM     71  NH1 ARG   557     -12.878   7.509  31.782  1.00 10.00      A   
ATOM     72 HH11 ARG   557     -12.134   6.800  31.972  1.00 10.00      A   
ATOM     73 HH12 ARG   557     -13.757   7.495  32.342  1.00 10.00      A   
ATOM     74  NH2 ARG   557     -13.661   9.309  30.583  1.00 10.00      A   
ATOM     75 HH21 ARG   557     -13.533  10.019  29.827  1.00 10.00      A   
ATOM     76 HH22 ARG   557     -14.545   9.300  31.138  1.00 10.00      A   
ATOM     77  C   ARG   557      -7.071  10.621  32.253  1.00 10.00      A   
ATOM     78  O   ARG   557      -7.932  11.479  32.435  1.00 10.00      A   
ATOM     79  N   SER   558      -5.916  10.619  32.906  1.00 10.00      A   
ATOM     80  HN  SER   558      -5.269   9.906  32.731  1.00 10.00      A   
ATOM     81  CA  SER   558      -5.596  11.639  33.893  1.00 10.00      A   
ATOM     82  CB  SER   558      -4.292  11.279  34.606  1.00 10.00      A   
ATOM     83  OG  SER   558      -4.248   9.890  34.906  1.00 10.00      A   
ATOM     84  HG  SER   558      -5.047   9.643  35.392  1.00 10.00      A   
ATOM     85  C   SER   558      -5.488  13.010  33.230  1.00 10.00      A   
ATOM     86  O   SER   558      -5.988  14.009  33.750  1.00 10.00      A   
ATOM     87  N   SER   559      -4.851  13.042  32.064  1.00 10.00      A   
ATOM     88  HN  SER   559      -4.486  12.211  31.698  1.00 10.00      A   
ATOM     89  CA  SER   559      -4.679  14.277  31.310  1.00 10.00      A   
ATOM     90  CB  SER   559      -3.302  14.884  31.593  1.00 10.00      A   
ATOM     91  OG  SER   559      -3.059  14.957  32.989  1.00 10.00      A   
ATOM     92  HG  SER   559      -3.871  15.221  33.441  1.00 10.00      A   
ATOM     93  C   SER   559      -4.851  14.007  29.818  1.00 10.00      A   
ATOM     94  O   SER   559      -3.874  13.850  29.084  1.00 10.00      A   
ATOM     95  N   SER   560      -6.100  13.922  29.384  1.00 10.00      A   
ATOM     96  HN  SER   560      -6.837  14.026  30.023  1.00 10.00      A   
ATOM     97  CA  SER   560      -6.412  13.661  27.987  1.00 10.00      A   
ATOM     98  CB  SER   560      -6.323  12.157  27.724  1.00 10.00      A   
ATOM     99  OG  SER   560      -6.814  11.420  28.834  1.00 10.00      A   
ATOM    100  HG  SER   560      -7.744  11.648  28.985  1.00 10.00      A   
ATOM    101  C   SER   560      -7.805  14.173  27.638  1.00 10.00      A   
ATOM    102  O   SER   560      -8.461  13.660  26.727  1.00 10.00      A   
ATOM    103  N   LYS   561      -8.243  15.197  28.355  1.00 10.00      A   
ATOM    104  HN  LYS   561      -7.660  15.585  29.042  1.00 10.00      A   
ATOM    105  CA  LYS   561      -9.560  15.773  28.141  1.00 10.00      A   
ATOM    106  CB  LYS   561     -10.076  16.380  29.449  1.00 10.00      A   
ATOM    107  CG  LYS   561     -11.525  16.832  29.408  1.00 10.00      A   
ATOM    108  CD  LYS   561     -12.120  16.927  30.804  1.00 10.00      A   
ATOM    109  CE  LYS   561     -11.326  17.871  31.692  1.00 10.00      A   
ATOM    110  NZ  LYS   561     -12.042  18.170  32.959  1.00 10.00      A   
ATOM    111  HZ1 LYS   561     -11.438  18.735  33.589  1.00 10.00      A   
ATOM    112  HZ2 LYS   561     -12.299  17.287  33.446  1.00 10.00      A   
ATOM    113  HZ3 LYS   561     -12.910  18.706  32.760  1.00 10.00      A   
ATOM    114  C   LYS   561      -9.526  16.823  27.035  1.00 10.00      A   
ATOM    115  O   LYS   561     -10.504  17.011  26.310  1.00 10.00      A   
ATOM    116  N   LEU   562      -8.392  17.497  26.902  1.00 10.00      A   
ATOM    117  HN  LEU   562      -7.639  17.293  27.500  1.00 10.00      A   
ATOM    118  CA  LEU   562      -8.232  18.530  25.890  1.00 10.00      A   
ATOM    119  CB  LEU   562      -8.724  19.882  26.426  1.00 10.00      A   
ATOM    120  CG  LEU   562      -8.112  20.352  27.751  1.00 10.00      A   
ATOM    121  CD1 LEU   562      -7.023  21.387  27.508  1.00 10.00      A   
ATOM    122  CD2 LEU   562      -9.188  20.900  28.675  1.00 10.00      A   
ATOM    123  C   LEU   562      -6.778  18.634  25.439  1.00 10.00      A   
ATOM    124  O   LEU   562      -5.893  18.009  26.024  1.00 10.00      A   
ATOM    125  N   SER   563      -6.552  19.420  24.393  1.00 10.00      A   
ATOM    126  HN  SER   563      -7.311  19.872  23.967  1.00 10.00      A   
ATOM    127  CA  SER   563      -5.219  19.638  23.847  1.00 10.00      A   
ATOM    128  CB  SER   563      -4.701  18.369  23.164  1.00 10.00      A   
ATOM    129  OG  SER   563      -5.586  17.938  22.144  1.00 10.00      A   
ATOM    130  HG  SER   563      -6.044  17.141  22.434  1.00 10.00      A   
ATOM    131  C   SER   563      -5.265  20.786  22.845  1.00 10.00      A   
ATOM    132  O   SER   563      -6.351  21.240  22.474  1.00 10.00      A   
ATOM    133  N   TYR   564      -4.099  21.247  22.409  1.00 10.00      A   
ATOM    134  HN  TYR   564      -3.268  20.841  22.739  1.00 10.00      A   
ATOM    135  CA  TYR   564      -4.022  22.340  21.449  1.00 10.00      A   
ATOM    136  CB  TYR   564      -2.564  22.760  21.241  1.00 10.00      A   
ATOM    137  CG  TYR   564      -2.380  24.128  20.624  1.00 10.00      A   
ATOM    138  CD1 TYR   564      -2.298  25.260  21.421  1.00 10.00      A   
ATOM    139  CD2 TYR   564      -2.277  24.289  19.246  1.00 10.00      A   
ATOM    140  CE1 TYR   564      -2.120  26.514  20.867  1.00 10.00      A   
ATOM    141  CE2 TYR   564      -2.100  25.539  18.682  1.00 10.00      A   
ATOM    142  CZ  TYR   564      -2.022  26.648  19.499  1.00 10.00      A   
ATOM    143  OH  TYR   564      -1.840  27.898  18.948  1.00 10.00      A   
ATOM    144  HH  TYR   564      -2.420  28.000  18.186  1.00 10.00      A   
ATOM    145  C   TYR   564      -4.648  21.924  20.122  1.00 10.00      A   
ATOM    146  O   TYR   564      -5.413  22.679  19.519  1.00 10.00      A   
ATOM    147  N   LYS   565      -4.334  20.705  19.690  1.00 10.00      A   
ATOM    148  HN  LYS   565      -3.726  20.153  20.225  1.00 10.00      A   
ATOM    149  CA  LYS   565      -4.861  20.175  18.437  1.00 10.00      A   
ATOM    150  CB  LYS   565      -4.213  18.833  18.088  1.00 10.00      A   
ATOM    151  CG  LYS   565      -2.772  18.947  17.612  1.00 10.00      A   
ATOM    152  CD  LYS   565      -2.357  17.734  16.794  1.00 10.00      A   
ATOM    153  CE  LYS   565      -0.995  17.948  16.156  1.00 10.00      A   
ATOM    154  NZ  LYS   565      -0.676  16.900  15.156  1.00 10.00      A   
ATOM    155  HZ1 LYS   565      -0.586  15.973  15.621  1.00 10.00      A   
ATOM    156  HZ2 LYS   565       0.221  17.121  14.681  1.00 10.00      A   
ATOM    157  HZ3 LYS   565      -1.427  16.845  14.439  1.00 10.00      A   
ATOM    158  C   LYS   565      -6.380  20.040  18.484  1.00 10.00      A   
ATOM    159  O   LYS   565      -7.064  20.329  17.504  1.00 10.00      A   
ATOM    160  N   LEU   566      -6.902  19.602  19.625  1.00 10.00      A   
ATOM    161  HN  LEU   566      -6.304  19.381  20.373  1.00 10.00      A   
ATOM    162  CA  LEU   566      -8.343  19.441  19.790  1.00 10.00      A   
ATOM    163  CB  LEU   566      -8.665  18.573  21.010  1.00 10.00      A   
ATOM    164  CG  LEU   566      -8.400  17.072  20.863  1.00 10.00      A   
ATOM    165  CD1 LEU   566      -8.674  16.346  22.172  1.00 10.00      A   
ATOM    166  CD2 LEU   566      -9.243  16.487  19.740  1.00 10.00      A   
ATOM    167  C   LEU   566      -9.031  20.795  19.909  1.00 10.00      A   
ATOM    168  O   LEU   566     -10.149  20.979  19.431  1.00 10.00      A   
ATOM    169  N   GLN   567      -8.350  21.744  20.537  1.00 10.00      A   
ATOM    170  HN  GLN   567      -7.456  21.538  20.889  1.00 10.00      A   
ATOM    171  CA  GLN   567      -8.894  23.081  20.721  1.00 10.00      A   
ATOM    172  CB  GLN   567      -8.002  23.904  21.650  1.00 10.00      A   
ATOM    173  CG  GLN   567      -8.609  25.228  22.084  1.00 10.00      A   
ATOM    174  CD  GLN   567      -9.945  25.057  22.776  1.00 10.00      A   
ATOM    175  OE1 GLN   567     -10.003  24.796  23.979  1.00 10.00      A   
ATOM    176  NE2 GLN   567     -11.028  25.211  22.030  1.00 10.00      A   
ATOM    177 HE21 GLN   567     -10.910  25.423  21.078  1.00 10.00      A   
ATOM    178 HE22 GLN   567     -11.906  25.115  22.458  1.00 10.00      A   
ATOM    179  C   GLN   567      -9.060  23.791  19.385  1.00 10.00      A   
ATOM    180  O   GLN   567     -10.147  24.264  19.059  1.00 10.00      A   
ATOM    181  N   ARG   568      -7.981  23.849  18.611  1.00 10.00      A   
ATOM    182  HN  ARG   568      -7.141  23.443  18.928  1.00 10.00      A   
ATOM    183  CA  ARG   568      -8.007  24.500  17.307  1.00 10.00      A   
ATOM    184  CB  ARG   568      -6.605  24.574  16.710  1.00 10.00      A   
ATOM    185  CG  ARG   568      -5.664  25.509  17.451  1.00 10.00      A   
ATOM    186  CD  ARG   568      -5.470  26.815  16.695  1.00 10.00      A   
ATOM    187  NE  ARG   568      -6.498  27.814  17.000  1.00 10.00      A   
ATOM    188  HE  ARG   568      -7.219  27.554  17.634  1.00 10.00      A   
ATOM    189  CZ  ARG   568      -6.517  29.044  16.479  1.00 10.00      A   
ATOM    190  NH1 ARG   568      -5.558  29.429  15.644  1.00 10.00      A   
ATOM    191 HH11 ARG   568      -5.570  30.393  15.239  1.00 10.00      A   
ATOM    192 HH12 ARG   568      -4.793  28.771  15.383  1.00 10.00      A   
ATOM    193  NH2 ARG   568      -7.488  29.889  16.797  1.00 10.00      A   
ATOM    194 HH21 ARG   568      -7.502  30.848  16.390  1.00 10.00      A   
ATOM    195 HH22 ARG   568      -8.254  29.592  17.456  1.00 10.00      A   
ATOM    196  C   ARG   568      -8.956  23.780  16.357  1.00 10.00      A   
ATOM    197  O   ARG   568      -9.602  24.406  15.512  1.00 10.00      A   
ATOM    198  N   GLU   569      -9.032  22.462  16.497  1.00 10.00      A   
ATOM    199  HN  GLU   569      -8.463  22.018  17.165  1.00 10.00      A   
ATOM    200  CA  GLU   569      -9.920  21.655  15.673  1.00 10.00      A   
ATOM    201  CB  GLU   569      -9.698  20.168  15.965  1.00 10.00      A   
ATOM    202  CG  GLU   569     -10.121  19.233  14.845  1.00 10.00      A   
ATOM    203  CD  GLU   569      -9.332  19.453  13.574  1.00 10.00      A   
ATOM    204  OE1 GLU   569      -8.173  18.993  13.500  1.00 10.00      A   
ATOM    205  OE2 GLU   569      -9.869  20.079  12.637  1.00 10.00      A   
ATOM    206  C   GLU   569     -11.368  22.026  15.972  1.00 10.00      A   
ATOM    207  O   GLU   569     -12.192  22.147  15.067  1.00 10.00      A   
ATOM    208  N   LEU   570     -11.656  22.223  17.254  1.00 10.00      A   
ATOM    209  HN  LEU   570     -10.945  22.109  17.923  1.00 10.00      A   
ATOM    210  CA  LEU   570     -12.994  22.588  17.702  1.00 10.00      A   
ATOM    211  CB  LEU   570     -13.117  22.393  19.217  1.00 10.00      A   
ATOM    212  CG  LEU   570     -14.518  22.547  19.814  1.00 10.00      A   
ATOM    213  CD1 LEU   570     -15.427  21.417  19.357  1.00 10.00      A   
ATOM    214  CD2 LEU   570     -14.452  22.605  21.333  1.00 10.00      A   
ATOM    215  C   LEU   570     -13.329  24.031  17.330  1.00 10.00      A   
ATOM    216  O   LEU   570     -14.497  24.390  17.206  1.00 10.00      A   
ATOM    217  N   GLU   571     -12.299  24.851  17.150  1.00 10.00      A   
ATOM    218  HN  GLU   571     -11.387  24.506  17.268  1.00 10.00      A   
ATOM    219  CA  GLU   571     -12.485  26.255  16.794  1.00 10.00      A   
ATOM    220  CB  GLU   571     -11.185  27.039  16.982  1.00 10.00      A   
ATOM    221  CG  GLU   571     -10.838  27.343  18.429  1.00 10.00      A   
ATOM    222  CD  GLU   571      -9.570  28.156  18.551  1.00 10.00      A   
ATOM    223  OE1 GLU   571      -9.630  29.393  18.374  1.00 10.00      A   
ATOM    224  OE2 GLU   571      -8.499  27.566  18.803  1.00 10.00      A   
ATOM    225  C   GLU   571     -12.974  26.405  15.358  1.00 10.00      A   
ATOM    226  O   GLU   571     -13.929  27.132  15.090  1.00 10.00      A   
ATOM    227  N   GLN   572     -12.318  25.713  14.434  1.00 10.00      A   
ATOM    228  HN  GLN   572     -11.561  25.147  14.704  1.00 10.00      A   
ATOM    229  CA  GLN   572     -12.695  25.780  13.025  1.00 10.00      A   
ATOM    230  CB  GLN   572     -11.504  25.448  12.122  1.00 10.00      A   
ATOM    231  CG  GLN   572     -10.629  26.643  11.777  1.00 10.00      A   
ATOM    232  CD  GLN   572     -11.414  27.770  11.137  1.00 10.00      A   
ATOM    233  OE1 GLN   572     -11.621  27.790   9.923  1.00 10.00      A   
ATOM    234  NE2 GLN   572     -11.834  28.732  11.940  1.00 10.00      A   
ATOM    235 HE21 GLN   572     -11.618  28.669  12.897  1.00 10.00      A   
ATOM    236 HE22 GLN   572     -12.356  29.468  11.547  1.00 10.00      A   
ATOM    237  C   GLN   572     -13.859  24.847  12.719  1.00 10.00      A   
ATOM    238  O   GLN   572     -14.450  24.911  11.642  1.00 10.00      A   
ATOM    239  N   LEU   573     -14.191  23.997  13.683  1.00 10.00      A   
ATOM    240  HN  LEU   573     -13.693  24.023  14.526  1.00 10.00      A   
ATOM    241  CA  LEU   573     -15.274  23.030  13.531  1.00 10.00      A   
ATOM    242  CB  LEU   573     -15.429  22.168  14.793  1.00 10.00      A   
ATOM    243  CG  LEU   573     -16.172  20.837  14.649  1.00 10.00      A   
ATOM    244  CD1 LEU   573     -15.826  20.156  13.335  1.00 10.00      A   
ATOM    245  CD2 LEU   573     -15.822  19.925  15.812  1.00 10.00      A   
ATOM    246  C   LEU   573     -16.603  23.680  13.112  1.00 10.00      A   
ATOM    247  O   LEU   573     -17.137  23.338  12.055  1.00 10.00      A   
ATOM    248  N   PRO   574     -17.152  24.635  13.904  1.00 10.00      A   
ATOM    249  CA  PRO   574     -18.423  25.296  13.572  1.00 10.00      A   
ATOM    250  CB  PRO   574     -18.668  26.250  14.748  1.00 10.00      A   
ATOM    251  CG  PRO   574     -17.804  25.734  15.845  1.00 10.00      A   
ATOM    252  CD  PRO   574     -16.601  25.146  15.171  1.00 10.00      A   
ATOM    253  C   PRO   574     -18.332  26.080  12.269  1.00 10.00      A   
ATOM    254  O   PRO   574     -19.253  26.052  11.452  1.00 10.00      A   
ATOM    255  N   GLN   575     -17.208  26.763  12.071  1.00 10.00      A   
ATOM    256  HN  GLN   575     -16.508  26.735  12.754  1.00 10.00      A   
ATOM    257  CA  GLN   575     -16.995  27.555  10.864  1.00 10.00      A   
ATOM    258  CB  GLN   575     -15.648  28.277  10.917  1.00 10.00      A   
ATOM    259  CG  GLN   575     -15.563  29.371  11.969  1.00 10.00      A   
ATOM    260  CD  GLN   575     -14.677  30.524  11.536  1.00 10.00      A   
ATOM    261  OE1 GLN   575     -13.741  30.349  10.757  1.00 10.00      A   
ATOM    262  NE2 GLN   575     -14.956  31.709  12.046  1.00 10.00      A   
ATOM    263 HE21 GLN   575     -15.711  31.778  12.671  1.00 10.00      A   
ATOM    264 HE22 GLN   575     -14.403  32.469  11.777  1.00 10.00      A   
ATOM    265  C   GLN   575     -17.066  26.674   9.624  1.00 10.00      A   
ATOM    266  O   GLN   575     -17.743  27.005   8.648  1.00 10.00      A   
ATOM    267  N   LEU   576     -16.370  25.547   9.674  1.00 10.00      A   
ATOM    268  HN  LEU   576     -15.841  25.346  10.478  1.00 10.00      A   
ATOM    269  CA  LEU   576     -16.362  24.608   8.564  1.00 10.00      A   
ATOM    270  CB  LEU   576     -15.267  23.553   8.739  1.00 10.00      A   
ATOM    271  CG  LEU   576     -13.826  24.056   8.617  1.00 10.00      A   
ATOM    272  CD1 LEU   576     -12.839  22.948   8.953  1.00 10.00      A   
ATOM    273  CD2 LEU   576     -13.567  24.603   7.222  1.00 10.00      A   
ATOM    274  C   LEU   576     -17.733  23.961   8.393  1.00 10.00      A   
ATOM    275  O   LEU   576     -18.132  23.627   7.281  1.00 10.00      A   
ATOM    276  N   LEU   577     -18.457  23.805   9.499  1.00 10.00      A   
ATOM    277  HN  LEU   577     -18.084  24.089  10.361  1.00 10.00      A   
ATOM    278  CA  LEU   577     -19.795  23.226   9.457  1.00 10.00      A   
ATOM    279  CB  LEU   577     -20.339  23.001  10.873  1.00 10.00      A   
ATOM    280  CG  LEU   577     -19.805  21.772  11.615  1.00 10.00      A   
ATOM    281  CD1 LEU   577     -20.283  21.763  13.060  1.00 10.00      A   
ATOM    282  CD2 LEU   577     -20.220  20.495  10.906  1.00 10.00      A   
ATOM    283  C   LEU   577     -20.724  24.146   8.674  1.00 10.00      A   
ATOM    284  O   LEU   577     -21.466  23.702   7.799  1.00 10.00      A   
ATOM    285  N   GLU   578     -20.653  25.435   8.980  1.00 10.00      A   
ATOM    286  HN  GLU   578     -20.037  25.727   9.688  1.00 10.00      A   
ATOM    287  CA  GLU   578     -21.469  26.428   8.300  1.00 10.00      A   
ATOM    288  CB  GLU   578     -21.350  27.788   8.987  1.00 10.00      A   
ATOM    289  CG  GLU   578     -21.892  27.816  10.407  1.00 10.00      A   
ATOM    290  CD  GLU   578     -22.037  29.222  10.941  1.00 10.00      A   
ATOM    291  OE1 GLU   578     -21.107  29.706  11.623  1.00 10.00      A   
ATOM    292  OE2 GLU   578     -23.080  29.859  10.677  1.00 10.00      A   
ATOM    293  C   GLU   578     -21.051  26.540   6.838  1.00 10.00      A   
ATOM    294  O   GLU   578     -21.884  26.763   5.960  1.00 10.00      A   
ATOM    295  N   ASP   579     -19.753  26.387   6.587  1.00 10.00      A   
ATOM    296  HN  ASP   579     -19.137  26.239   7.337  1.00 10.00      A   
ATOM    297  CA  ASP   579     -19.219  26.454   5.228  1.00 10.00      A   
ATOM    298  CB  ASP   579     -17.691  26.378   5.237  1.00 10.00      A   
ATOM    299  CG  ASP   579     -17.077  26.876   3.944  1.00 10.00      A   
ATOM    300  OD1 ASP   579     -16.971  28.110   3.772  1.00 10.00      A   
ATOM    301  OD2 ASP   579     -16.677  26.044   3.102  1.00 10.00      A   
ATOM    302  C   ASP   579     -19.780  25.315   4.391  1.00 10.00      A   
ATOM    303  O   ASP   579     -20.259  25.524   3.280  1.00 10.00      A   
ATOM    304  N   LEU   580     -19.728  24.110   4.944  1.00 10.00      A   
ATOM    305  HN  LEU   580     -19.326  24.012   5.836  1.00 10.00      A   
ATOM    306  CA  LEU   580     -20.240  22.928   4.263  1.00 10.00      A   
ATOM    307  CB  LEU   580     -19.870  21.658   5.032  1.00 10.00      A   
ATOM    308  CG  LEU   580     -18.385  21.292   5.041  1.00 10.00      A   
ATOM    309  CD1 LEU   580     -18.083  20.300   6.152  1.00 10.00      A   
ATOM    310  CD2 LEU   580     -17.963  20.735   3.690  1.00 10.00      A   
ATOM    311  C   LEU   580     -21.750  23.026   4.076  1.00 10.00      A   
ATOM    312  O   LEU   580     -22.279  22.639   3.034  1.00 10.00      A   
ATOM    313  N   GLU   581     -22.437  23.552   5.087  1.00 10.00      A   
ATOM    314  HN  GLU   581     -21.959  23.823   5.902  1.00 10.00      A   
ATOM    315  CA  GLU   581     -23.882  23.723   5.030  1.00 10.00      A   
ATOM    316  CB  GLU   581     -24.400  24.254   6.371  1.00 10.00      A   
ATOM    317  CG  GLU   581     -25.910  24.432   6.443  1.00 10.00      A   
ATOM    318  CD  GLU   581     -26.646  23.129   6.674  1.00 10.00      A   
ATOM    319  OE1 GLU   581     -26.806  22.734   7.848  1.00 10.00      A   
ATOM    320  OE2 GLU   581     -27.081  22.496   5.686  1.00 10.00      A   
ATOM    321  C   GLU   581     -24.246  24.691   3.907  1.00 10.00      A   
ATOM    322  O   GLU   581     -25.128  24.413   3.090  1.00 10.00      A   
ATOM    323  N   ALA   582     -23.548  25.823   3.867  1.00 10.00      A   
ATOM    324  HN  ALA   582     -22.859  25.984   4.548  1.00 10.00      A   
ATOM    325  CA  ALA   582     -23.783  26.834   2.844  1.00 10.00      A   
ATOM    326  CB  ALA   582     -22.960  28.082   3.123  1.00 10.00      A   
ATOM    327  C   ALA   582     -23.457  26.279   1.465  1.00 10.00      A   
ATOM    328  O   ALA   582     -24.213  26.470   0.511  1.00 10.00      A   
ATOM    329  N   LYS   583     -22.331  25.577   1.373  1.00 10.00      A   
ATOM    330  HN  LYS   583     -21.765  25.474   2.172  1.00 10.00      A   
ATOM    331  CA  LYS   583     -21.902  24.975   0.120  1.00 10.00      A   
ATOM    332  CB  LYS   583     -20.547  24.284   0.292  1.00 10.00      A   
ATOM    333  CG  LYS   583     -19.982  23.710  -0.995  1.00 10.00      A   
ATOM    334  CD  LYS   583     -18.840  22.744  -0.723  1.00 10.00      A   
ATOM    335  CE  LYS   583     -18.334  22.125  -2.013  1.00 10.00      A   
ATOM    336  NZ  LYS   583     -17.268  21.121  -1.773  1.00 10.00      A   
ATOM    337  HZ1 LYS   583     -16.400  21.590  -1.442  1.00 10.00      A   
ATOM    338  HZ2 LYS   583     -17.056  20.605  -2.657  1.00 10.00      A   
ATOM    339  HZ3 LYS   583     -17.574  20.436  -1.054  1.00 10.00      A   
ATOM    340  C   LYS   583     -22.939  23.968  -0.363  1.00 10.00      A   
ATOM    341  O   LYS   583     -23.270  23.924  -1.546  1.00 10.00      A   
ATOM    342  N   LEU   584     -23.454  23.170   0.568  1.00 10.00      A   
ATOM    343  HN  LEU   584     -23.138  23.249   1.498  1.00 10.00      A   
ATOM    344  CA  LEU   584     -24.464  22.171   0.248  1.00 10.00      A   
ATOM    345  CB  LEU   584     -24.828  21.346   1.486  1.00 10.00      A   
ATOM    346  CG  LEU   584     -25.825  20.204   1.280  1.00 10.00      A   
ATOM    347  CD1 LEU   584     -25.267  19.167   0.317  1.00 10.00      A   
ATOM    348  CD2 LEU   584     -26.189  19.562   2.610  1.00 10.00      A   
ATOM    349  C   LEU   584     -25.705  22.838  -0.330  1.00 10.00      A   
ATOM    350  O   LEU   584     -26.235  22.396  -1.345  1.00 10.00      A   
ATOM    351  N   GLU   585     -26.140  23.923   0.303  1.00 10.00      A   
ATOM    352  HN  GLU   585     -25.655  24.242   1.095  1.00 10.00      A   
ATOM    353  CA  GLU   585     -27.315  24.656  -0.154  1.00 10.00      A   
ATOM    354  CB  GLU   585     -27.675  25.766   0.837  1.00 10.00      A   
ATOM    355  CG  GLU   585     -28.991  26.470   0.540  1.00 10.00      A   
ATOM    356  CD  GLU   585     -29.152  27.753   1.326  1.00 10.00      A   
ATOM    357  OE1 GLU   585     -29.137  27.696   2.575  1.00 10.00      A   
ATOM    358  OE2 GLU   585     -29.289  28.829   0.702  1.00 10.00      A   
ATOM    359  C   GLU   585     -27.067  25.255  -1.536  1.00 10.00      A   
ATOM    360  O   GLU   585     -27.934  25.205  -2.411  1.00 10.00      A   
ATOM    361  N   ALA   586     -25.868  25.795  -1.732  1.00 10.00      A   
ATOM    362  HN  ALA   586     -25.215  25.788  -0.997  1.00 10.00      A   
ATOM    363  CA  ALA   586     -25.497  26.403  -3.003  1.00 10.00      A   
ATOM    364  CB  ALA   586     -24.166  27.133  -2.881  1.00 10.00      A   
ATOM    365  C   ALA   586     -25.449  25.368  -4.126  1.00 10.00      A   
ATOM    366  O   ALA   586     -25.720  25.684  -5.282  1.00 10.00      A   
ATOM    367  N   LEU   587     -25.115  24.131  -3.778  1.00 10.00      A   
ATOM    368  HN  LEU   587     -24.905  23.938  -2.839  1.00 10.00      A   
ATOM    369  CA  LEU   587     -25.036  23.055  -4.758  1.00 10.00      A   
ATOM    370  CB  LEU   587     -23.984  22.023  -4.346  1.00 10.00      A   
ATOM    371  CG  LEU   587     -22.535  22.518  -4.327  1.00 10.00      A   
ATOM    372  CD1 LEU   587     -21.615  21.471  -3.723  1.00 10.00      A   
ATOM    373  CD2 LEU   587     -22.075  22.889  -5.729  1.00 10.00      A   
ATOM    374  C   LEU   587     -26.393  22.388  -4.968  1.00 10.00      A   
ATOM    375  O   LEU   587     -26.753  22.037  -6.092  1.00 10.00      A   
ATOM    376  N   GLN   588     -27.145  22.225  -3.885  1.00 10.00      A   
ATOM    377  HN  GLN   588     -26.800  22.522  -3.013  1.00 10.00      A   
ATOM    378  CA  GLN   588     -28.464  21.603  -3.952  1.00 10.00      A   
ATOM    379  CB  GLN   588     -29.070  21.434  -2.556  1.00 10.00      A   
ATOM    380  CG  GLN   588     -28.569  20.212  -1.801  1.00 10.00      A   
ATOM    381  CD  GLN   588     -29.153  20.108  -0.406  1.00 10.00      A   
ATOM    382  OE1 GLN   588     -29.462  21.116   0.231  1.00 10.00      A   
ATOM    383  NE2 GLN   588     -29.312  18.887   0.080  1.00 10.00      A   
ATOM    384 HE21 GLN   588     -29.049  18.127  -0.480  1.00 10.00      A   
ATOM    385 HE22 GLN   588     -29.682  18.792   0.983  1.00 10.00      A   
ATOM    386  C   GLN   588     -29.405  22.408  -4.836  1.00 10.00      A   
ATOM    387  O   GLN   588     -30.220  21.841  -5.561  1.00 10.00      A   
ATOM    388  N   THR   589     -29.278  23.728  -4.783  1.00 10.00      A   
ATOM    389  HN  THR   589     -28.601  24.120  -4.189  1.00 10.00      A   
ATOM    390  CA  THR   589     -30.119  24.611  -5.583  1.00 10.00      A   
ATOM    391  CB  THR   589     -29.898  26.088  -5.209  1.00 10.00      A   
ATOM    392  OG1 THR   589     -28.536  26.280  -4.808  1.00 10.00      A   
ATOM    393  HG1 THR   589     -28.462  26.162  -3.849  1.00 10.00      A   
ATOM    394  CG2 THR   589     -30.818  26.485  -4.066  1.00 10.00      A   
ATOM    395  C   THR   589     -29.865  24.408  -7.075  1.00 10.00      A   
ATOM    396  O   THR   589     -30.761  24.588  -7.902  1.00 10.00      A   
ATOM    397  N   GLN   590     -28.639  24.016  -7.409  1.00 10.00      A   
ATOM    398  HN  GLN   590     -27.971  23.886  -6.701  1.00 10.00      A   
ATOM    399  CA  GLN   590     -28.268  23.771  -8.795  1.00 10.00      A   
ATOM    400  CB  GLN   590     -26.748  23.640  -8.930  1.00 10.00      A   
ATOM    401  CG  GLN   590     -25.955  24.721  -8.215  1.00 10.00      A   
ATOM    402  CD  GLN   590     -25.379  25.761  -9.156  1.00 10.00      A   
ATOM    403  OE1 GLN   590     -25.067  25.470 -10.313  1.00 10.00      A   
ATOM    404  NE2 GLN   590     -25.229  26.981  -8.667  1.00 10.00      A   
ATOM    405 HE21 GLN   590     -25.497  27.145  -7.734  1.00 10.00      A   
ATOM    406 HE22 GLN   590     -24.852  27.672  -9.252  1.00 10.00      A   
ATOM    407  C   GLN   590     -28.932  22.491  -9.281  1.00 10.00      A   
ATOM    408  O   GLN   590     -29.591  22.473 -10.316  1.00 10.00      A   
ATOM    409  N   VAL   591     -28.779  21.430  -8.498  1.00 10.00      A   
ATOM    410  HN  VAL   591     -28.263  21.526  -7.666  1.00 10.00      A   
ATOM    411  CA  VAL   591     -29.352  20.127  -8.831  1.00 10.00      A   
ATOM    412  CB  VAL   591     -28.843  19.028  -7.870  1.00 10.00      A   
ATOM    413  CG1 VAL   591     -29.263  17.643  -8.345  1.00 10.00      A   
ATOM    414  CG2 VAL   591     -27.329  19.106  -7.727  1.00 10.00      A   
ATOM    415  C   VAL   591     -30.884  20.173  -8.808  1.00 10.00      A   
ATOM    416  O   VAL   591     -31.557  19.342  -9.420  1.00 10.00      A   
ATOM    417  N   ALA   592     -31.428  21.159  -8.111  1.00 10.00      A   
ATOM    418  HN  ALA   592     -30.842  21.792  -7.645  1.00 10.00      A   
ATOM    419  CA  ALA   592     -32.872  21.325  -8.015  1.00 10.00      A   
ATOM    420  CB  ALA   592     -33.241  22.033  -6.720  1.00 10.00      A   
ATOM    421  C   ALA   592     -33.410  22.095  -9.219  1.00 10.00      A   
ATOM    422  O   ALA   592     -34.602  22.401  -9.294  1.00 10.00      A   
ATOM    423  N   ASP   593     -32.529  22.407 -10.159  1.00 10.00      A   
ATOM    424  HN  ASP   593     -31.593  22.130 -10.053  1.00 10.00      A   
ATOM    425  CA  ASP   593     -32.914  23.136 -11.357  1.00 10.00      A   
ATOM    426  CB  ASP   593     -31.942  24.288 -11.621  1.00 10.00      A   
ATOM    427  CG  ASP   593     -32.550  25.391 -12.465  1.00 10.00      A   
ATOM    428  OD1 ASP   593     -33.050  25.099 -13.574  1.00 10.00      A   
ATOM    429  OD2 ASP   593     -32.532  26.560 -12.017  1.00 10.00      A   
ATOM    430  C   ASP   593     -32.938  22.195 -12.554  1.00 10.00      A   
ATOM    431  O   ASP   593     -32.002  21.424 -12.766  1.00 10.00      A   
ATOM    432  N   ALA   594     -34.010  22.258 -13.332  1.00 10.00      A   
ATOM    433  HN  ALA   594     -34.723  22.895 -13.108  1.00 10.00      A   
ATOM    434  CA  ALA   594     -34.159  21.409 -14.509  1.00 10.00      A   
ATOM    435  CB  ALA   594     -35.573  21.511 -15.053  1.00 10.00      A   
ATOM    436  C   ALA   594     -33.146  21.775 -15.589  1.00 10.00      A   
ATOM    437  O   ALA   594     -32.804  20.952 -16.441  1.00 10.00      A   
ATOM    438  N   SER   595     -32.661  23.009 -15.541  1.00 10.00      A   
ATOM    439  HN  SER   595     -32.962  23.618 -14.827  1.00 10.00      A   
ATOM    440  CA  SER   595     -31.688  23.482 -16.515  1.00 10.00      A   
ATOM    441  CB  SER   595     -31.623  25.010 -16.502  1.00 10.00      A   
ATOM    442  OG  SER   595     -32.923  25.571 -16.609  1.00 10.00      A   
ATOM    443  HG  SER   595     -33.543  25.045 -16.088  1.00 10.00      A   
ATOM    444  C   SER   595     -30.309  22.874 -16.252  1.00 10.00      A   
ATOM    445  O   SER   595     -29.485  22.751 -17.162  1.00 10.00      A   
ATOM    446  N   PHE   596     -30.076  22.467 -15.009  1.00 10.00      A   
ATOM    447  HN  PHE   596     -30.781  22.571 -14.334  1.00 10.00      A   
ATOM    448  CA  PHE   596     -28.805  21.869 -14.617  1.00 10.00      A   
ATOM    449  CB  PHE   596     -28.769  21.672 -13.099  1.00 10.00      A   
ATOM    450  CG  PHE   596     -27.608  20.867 -12.590  1.00 10.00      A   
ATOM    451  CD1 PHE   596     -26.325  21.387 -12.606  1.00 10.00      A   
ATOM    452  CD2 PHE   596     -27.803  19.589 -12.093  1.00 10.00      A   
ATOM    453  CE1 PHE   596     -25.259  20.649 -12.132  1.00 10.00      A   
ATOM    454  CE2 PHE   596     -26.741  18.843 -11.617  1.00 10.00      A   
ATOM    455  CZ  PHE   596     -25.467  19.375 -11.639  1.00 10.00      A   
ATOM    456  C   PHE   596     -28.595  20.540 -15.332  1.00 10.00      A   
ATOM    457  O   PHE   596     -27.470  20.176 -15.680  1.00 10.00      A   
ATOM    458  N   PHE   597     -29.689  19.828 -15.572  1.00 10.00      A   
ATOM    459  HN  PHE   597     -30.561  20.180 -15.284  1.00 10.00      A   
ATOM    460  CA  PHE   597     -29.629  18.538 -16.250  1.00 10.00      A   
ATOM    461  CB  PHE   597     -30.872  17.705 -15.945  1.00 10.00      A   
ATOM    462  CG  PHE   597     -30.941  17.244 -14.518  1.00 10.00      A   
ATOM    463  CD1 PHE   597     -31.725  17.916 -13.595  1.00 10.00      A   
ATOM    464  CD2 PHE   597     -30.216  16.141 -14.099  1.00 10.00      A   
ATOM    465  CE1 PHE   597     -31.786  17.497 -12.281  1.00 10.00      A   
ATOM    466  CE2 PHE   597     -30.272  15.715 -12.786  1.00 10.00      A   
ATOM    467  CZ  PHE   597     -31.059  16.395 -11.876  1.00 10.00      A   
ATOM    468  C   PHE   597     -29.443  18.709 -17.754  1.00 10.00      A   
ATOM    469  O   PHE   597     -29.285  17.736 -18.492  1.00 10.00      A   
ATOM    470  N   SER   598     -29.453  19.956 -18.202  1.00 10.00      A   
ATOM    471  HN  SER   598     -29.574  20.694 -17.567  1.00 10.00      A   
ATOM    472  CA  SER   598     -29.271  20.261 -19.608  1.00 10.00      A   
ATOM    473  CB  SER   598     -30.269  21.336 -20.034  1.00 10.00      A   
ATOM    474  OG  SER   598     -31.528  21.119 -19.412  1.00 10.00      A   
ATOM    475  HG  SER   598     -31.437  20.430 -18.742  1.00 10.00      A   
ATOM    476  C   SER   598     -27.839  20.730 -19.856  1.00 10.00      A   
ATOM    477  O   SER   598     -27.521  21.286 -20.909  1.00 10.00      A   
ATOM    478  N   GLN   599     -26.984  20.511 -18.865  1.00 10.00      A   
ATOM    479  HN  GLN   599     -27.303  20.067 -18.052  1.00 10.00      A   
ATOM    480  CA  GLN   599     -25.583  20.891 -18.954  1.00 10.00      A   
ATOM    481  CB  GLN   599     -25.122  21.524 -17.636  1.00 10.00      A   
ATOM    482  CG  GLN   599     -25.889  22.776 -17.244  1.00 10.00      A   
ATOM    483  CD  GLN   599     -25.286  23.489 -16.049  1.00 10.00      A   
ATOM    484  OE1 GLN   599     -25.359  24.711 -15.944  1.00 10.00      A   
ATOM    485  NE2 GLN   599     -24.691  22.736 -15.138  1.00 10.00      A   
ATOM    486 HE21 GLN   599     -24.670  21.767 -15.277  1.00 10.00      A   
ATOM    487 HE22 GLN   599     -24.292  23.181 -14.361  1.00 10.00      A   
ATOM    488  C   GLN   599     -24.740  19.658 -19.258  1.00 10.00      A   
ATOM    489  O   GLN   599     -25.144  18.542 -18.928  1.00 10.00      A   
ATOM    490  N   PRO   600     -23.568  19.840 -19.900  1.00 10.00      A   
ATOM    491  CA  PRO   600     -22.665  18.733 -20.247  1.00 10.00      A   
ATOM    492  CB  PRO   600     -21.393  19.447 -20.709  1.00 10.00      A   
ATOM    493  CG  PRO   600     -21.869  20.762 -21.217  1.00 10.00      A   
ATOM    494  CD  PRO   600     -23.040  21.140 -20.353  1.00 10.00      A   
ATOM    495  C   PRO   600     -22.358  17.842 -19.048  1.00 10.00      A   
ATOM    496  O   PRO   600     -22.288  18.318 -17.911  1.00 10.00      A   
ATOM    497  N   HIS   601     -22.157  16.555 -19.318  1.00 10.00      A   
ATOM    498  HN  HIS   601     -22.212  16.254 -20.253  1.00 10.00      A   
ATOM    499  CA  HIS   601     -21.867  15.570 -18.274  1.00 10.00      A   
ATOM    500  CB  HIS   601     -21.646  14.172 -18.888  1.00 10.00      A   
ATOM    501  CG  HIS   601     -20.296  13.558 -18.658  1.00 10.00      A   
ATOM    502  ND1 HIS   601     -19.230  13.737 -19.514  1.00 10.00      A   
ATOM    503  HD1 HIS   601     -19.240  14.260 -20.349  1.00 10.00      A   
ATOM    504  CD2 HIS   601     -19.846  12.762 -17.661  1.00 10.00      A   
ATOM    505  CE1 HIS   601     -18.186  13.077 -19.054  1.00 10.00      A   
ATOM    506  NE2 HIS   601     -18.532  12.480 -17.933  1.00 10.00      A   
ATOM    507  HE2 HIS   601     -17.935  11.932 -17.375  1.00 10.00      A   
ATOM    508  C   HIS   601     -20.715  16.005 -17.361  1.00 10.00      A   
ATOM    509  O   HIS   601     -20.719  15.713 -16.166  1.00 10.00      A   
ATOM    510  N   GLU   602     -19.745  16.709 -17.931  1.00 10.00      A   
ATOM    511  HN  GLU   602     -19.799  16.902 -18.891  1.00 10.00      A   
ATOM    512  CA  GLU   602     -18.597  17.196 -17.174  1.00 10.00      A   
ATOM    513  CB  GLU   602     -17.594  17.864 -18.118  1.00 10.00      A   
ATOM    514  CG  GLU   602     -16.411  18.513 -17.422  1.00 10.00      A   
ATOM    515  CD  GLU   602     -15.246  18.750 -18.360  1.00 10.00      A   
ATOM    516  OE1 GLU   602     -14.346  17.887 -18.415  1.00 10.00      A   
ATOM    517  OE2 GLU   602     -15.230  19.797 -19.047  1.00 10.00      A   
ATOM    518  C   GLU   602     -19.043  18.176 -16.086  1.00 10.00      A   
ATOM    519  O   GLU   602     -18.497  18.197 -14.980  1.00 10.00      A   
ATOM    520  N   GLN   603     -20.052  18.975 -16.398  1.00 10.00      A   
ATOM    521  HN  GLN   603     -20.468  18.897 -17.282  1.00 10.00      A   
ATOM    522  CA  GLN   603     -20.569  19.952 -15.453  1.00 10.00      A   
ATOM    523  CB  GLN   603     -21.359  21.039 -16.179  1.00 10.00      A   
ATOM    524  CG  GLN   603     -20.657  21.577 -17.410  1.00 10.00      A   
ATOM    525  CD  GLN   603     -21.180  22.928 -17.855  1.00 10.00      A   
ATOM    526  OE1 GLN   603     -22.350  23.252 -17.667  1.00 10.00      A   
ATOM    527  NE2 GLN   603     -20.312  23.719 -18.460  1.00 10.00      A   
ATOM    528 HE21 GLN   603     -19.394  23.389 -18.590  1.00 10.00      A   
ATOM    529 HE22 GLN   603     -20.614  24.608 -18.744  1.00 10.00      A   
ATOM    530  C   GLN   603     -21.447  19.271 -14.417  1.00 10.00      A   
ATOM    531  O   GLN   603     -21.425  19.626 -13.238  1.00 10.00      A   
ATOM    532  N   THR   604     -22.207  18.279 -14.865  1.00 10.00      A   
ATOM    533  HN  THR   604     -22.167  18.035 -15.815  1.00 10.00      A   
ATOM    534  CA  THR   604     -23.093  17.539 -13.981  1.00 10.00      A   
ATOM    535  CB  THR   604     -23.997  16.575 -14.776  1.00 10.00      A   
ATOM    536  OG1 THR   604     -24.024  16.972 -16.154  1.00 10.00      A   
ATOM    537  HG1 THR   604     -24.177  17.922 -16.214  1.00 10.00      A   
ATOM    538  CG2 THR   604     -25.416  16.598 -14.226  1.00 10.00      A   
ATOM    539  C   THR   604     -22.286  16.750 -12.953  1.00 10.00      A   
ATOM    540  O   THR   604     -22.547  16.834 -11.753  1.00 10.00      A   
ATOM    541  N   GLN   605     -21.291  16.009 -13.434  1.00 10.00      A   
ATOM    542  HN  GLN   605     -21.126  16.006 -14.405  1.00 10.00      A   
ATOM    543  CA  GLN   605     -20.437  15.196 -12.572  1.00 10.00      A   
ATOM    544  CB  GLN   605     -19.374  14.470 -13.397  1.00 10.00      A   
ATOM    545  CG  GLN   605     -19.675  13.004 -13.651  1.00 10.00      A   
ATOM    546  CD  GLN   605     -18.534  12.289 -14.346  1.00 10.00      A   
ATOM    547  OE1 GLN   605     -17.785  12.888 -15.114  1.00 10.00      A   
ATOM    548  NE2 GLN   605     -18.389  11.002 -14.078  1.00 10.00      A   
ATOM    549 HE21 GLN   605     -19.019  10.587 -13.448  1.00 10.00      A   
ATOM    550 HE22 GLN   605     -17.663  10.516 -14.519  1.00 10.00      A   
ATOM    551  C   GLN   605     -19.762  16.031 -11.490  1.00 10.00      A   
ATOM    552  O   GLN   605     -19.770  15.658 -10.319  1.00 10.00      A   
ATOM    553  N   LYS   606     -19.183  17.158 -11.892  1.00 10.00      A   
ATOM    554  HN  LYS   606     -19.216  17.400 -12.841  1.00 10.00      A   
ATOM    555  CA  LYS   606     -18.491  18.042 -10.961  1.00 10.00      A   
ATOM    556  CB  LYS   606     -17.965  19.290 -11.683  1.00 10.00      A   
ATOM    557  CG  LYS   606     -17.231  20.265 -10.774  1.00 10.00      A   
ATOM    558  CD  LYS   606     -16.775  21.506 -11.526  1.00 10.00      A   
ATOM    559  CE  LYS   606     -16.208  22.545 -10.569  1.00 10.00      A   
ATOM    560  NZ  LYS   606     -15.674  23.740 -11.278  1.00 10.00      A   
ATOM    561  HZ1 LYS   606     -15.391  24.466 -10.586  1.00 10.00      A   
ATOM    562  HZ2 LYS   606     -16.402  24.138 -11.900  1.00 10.00      A   
ATOM    563  HZ3 LYS   606     -14.843  23.482 -11.854  1.00 10.00      A   
ATOM    564  C   LYS   606     -19.386  18.449  -9.792  1.00 10.00      A   
ATOM    565  O   LYS   606     -19.025  18.263  -8.630  1.00 10.00      A   
ATOM    566  N   VAL   607     -20.561  18.975 -10.106  1.00 10.00      A   
ATOM    567  HN  VAL   607     -20.810  19.061 -11.051  1.00 10.00      A   
ATOM    568  CA  VAL   607     -21.496  19.425  -9.082  1.00 10.00      A   
ATOM    569  CB  VAL   607     -22.641  20.267  -9.686  1.00 10.00      A   
ATOM    570  CG1 VAL   607     -23.571  20.783  -8.597  1.00 10.00      A   
ATOM    571  CG2 VAL   607     -22.075  21.424 -10.497  1.00 10.00      A   
ATOM    572  C   VAL   607     -22.072  18.262  -8.274  1.00 10.00      A   
ATOM    573  O   VAL   607     -22.133  18.328  -7.049  1.00 10.00      A   
ATOM    574  N   LEU   608     -22.469  17.192  -8.954  1.00 10.00      A   
ATOM    575  HN  LEU   608     -22.365  17.179  -9.932  1.00 10.00      A   
ATOM    576  CA  LEU   608     -23.050  16.031  -8.281  1.00 10.00      A   
ATOM    577  CB  LEU   608     -23.549  14.998  -9.293  1.00 10.00      A   
ATOM    578  CG  LEU   608     -24.808  15.384 -10.076  1.00 10.00      A   
ATOM    579  CD1 LEU   608     -25.023  14.438 -11.246  1.00 10.00      A   
ATOM    580  CD2 LEU   608     -26.026  15.398  -9.165  1.00 10.00      A   
ATOM    581  C   LEU   608     -22.076  15.394  -7.292  1.00 10.00      A   
ATOM    582  O   LEU   608     -22.450  15.072  -6.160  1.00 10.00      A   
ATOM    583  N   ALA   609     -20.827  15.228  -7.714  1.00 10.00      A   
ATOM    584  HN  ALA   609     -20.585  15.509  -8.627  1.00 10.00      A   
ATOM    585  CA  ALA   609     -19.808  14.634  -6.859  1.00 10.00      A   
ATOM    586  CB  ALA   609     -18.581  14.236  -7.668  1.00 10.00      A   
ATOM    587  C   ALA   609     -19.426  15.580  -5.729  1.00 10.00      A   
ATOM    588  O   ALA   609     -19.260  15.156  -4.583  1.00 10.00      A   
ATOM    589  N   ASP   610     -19.309  16.865  -6.053  1.00 10.00      A   
ATOM    590  HN  ASP   610     -19.467  17.140  -6.984  1.00 10.00      A   
ATOM    591  CA  ASP   610     -18.947  17.881  -5.065  1.00 10.00      A   
ATOM    592  CB  ASP   610     -18.653  19.222  -5.745  1.00 10.00      A   
ATOM    593  CG  ASP   610     -17.838  20.168  -4.884  1.00 10.00      A   
ATOM    594  OD1 ASP   610     -17.088  19.691  -4.002  1.00 10.00      A   
ATOM    595  OD2 ASP   610     -17.937  21.397  -5.091  1.00 10.00      A   
ATOM    596  C   ASP   610     -20.046  18.033  -4.017  1.00 10.00      A   
ATOM    597  O   ASP   610     -19.769  18.210  -2.830  1.00 10.00      A   
ATOM    598  N   MET   611     -21.299  17.947  -4.462  1.00 10.00      A   
ATOM    599  HN  MET   611     -21.458  17.825  -5.424  1.00 10.00      A   
ATOM    600  CA  MET   611     -22.445  18.050  -3.563  1.00 10.00      A   
ATOM    601  CB  MET   611     -23.757  18.080  -4.358  1.00 10.00      A   
ATOM    602  CG  MET   611     -25.005  18.216  -3.496  1.00 10.00      A   
ATOM    603  SD  MET   611     -26.534  18.062  -4.441  1.00 10.00      A   
ATOM    604  CE  MET   611     -26.471  16.336  -4.917  1.00 10.00      A   
ATOM    605  C   MET   611     -22.456  16.873  -2.600  1.00 10.00      A   
ATOM    606  O   MET   611     -22.681  17.036  -1.401  1.00 10.00      A   
ATOM    607  N   ALA   612     -22.198  15.687  -3.138  1.00 10.00      A   
ATOM    608  HN  ALA   612     -22.026  15.626  -4.103  1.00 10.00      A   
ATOM    609  CA  ALA   612     -22.163  14.477  -2.332  1.00 10.00      A   
ATOM    610  CB  ALA   612     -22.025  13.250  -3.216  1.00 10.00      A   
ATOM    611  C   ALA   612     -21.016  14.551  -1.338  1.00 10.00      A   
ATOM    612  O   ALA   612     -21.150  14.132  -0.190  1.00 10.00      A   
ATOM    613  N   ALA   613     -19.892  15.098  -1.786  1.00 10.00      A   
ATOM    614  HN  ALA   613     -19.846  15.405  -2.719  1.00 10.00      A   
ATOM    615  CA  ALA   613     -18.724  15.243  -0.932  1.00 10.00      A   
ATOM    616  CB  ALA   613     -17.524  15.709  -1.743  1.00 10.00      A   
ATOM    617  C   ALA   613     -19.020  16.219   0.199  1.00 10.00      A   
ATOM    618  O   ALA   613     -18.658  15.975   1.349  1.00 10.00      A   
ATOM    619  N   ALA   614     -19.698  17.312  -0.137  1.00 10.00      A   
ATOM    620  HN  ALA   614     -19.956  17.442  -1.077  1.00 10.00      A   
ATOM    621  CA  ALA   614     -20.056  18.328   0.844  1.00 10.00      A   
ATOM    622  CB  ALA   614     -20.767  19.492   0.171  1.00 10.00      A   
ATOM    623  C   ALA   614     -20.923  17.735   1.949  1.00 10.00      A   
ATOM    624  O   ALA   614     -20.625  17.897   3.132  1.00 10.00      A   
ATOM    625  N   GLU   615     -21.988  17.039   1.558  1.00 10.00      A   
ATOM    626  HN  GLU   615     -22.172  16.942   0.598  1.00 10.00      A   
ATOM    627  CA  GLU   615     -22.892  16.420   2.523  1.00 10.00      A   
ATOM    628  CB  GLU   615     -24.107  15.804   1.818  1.00 10.00      A   
ATOM    629  CG  GLU   615     -25.215  15.369   2.768  1.00 10.00      A   
ATOM    630  CD  GLU   615     -26.421  14.798   2.053  1.00 10.00      A   
ATOM    631  OE1 GLU   615     -26.386  13.606   1.681  1.00 10.00      A   
ATOM    632  OE2 GLU   615     -27.415  15.535   1.870  1.00 10.00      A   
ATOM    633  C   GLU   615     -22.153  15.359   3.337  1.00 10.00      A   
ATOM    634  O   GLU   615     -22.389  15.200   4.536  1.00 10.00      A   
ATOM    635  N   GLN   616     -21.247  14.646   2.677  1.00 10.00      A   
ATOM    636  HN  GLN   616     -21.106  14.823   1.721  1.00 10.00      A   
ATOM    637  CA  GLN   616     -20.459  13.606   3.327  1.00 10.00      A   
ATOM    638  CB  GLN   616     -19.610  12.864   2.289  1.00 10.00      A   
ATOM    639  CG  GLN   616     -18.688  11.803   2.866  1.00 10.00      A   
ATOM    640  CD  GLN   616     -17.978  10.997   1.794  1.00 10.00      A   
ATOM    641  OE1 GLN   616     -16.851  10.544   1.983  1.00 10.00      A   
ATOM    642  NE2 GLN   616     -18.645  10.792   0.667  1.00 10.00      A   
ATOM    643 HE21 GLN   616     -19.551  11.163   0.589  1.00 10.00      A   
ATOM    644 HE22 GLN   616     -18.207  10.277  -0.039  1.00 10.00      A   
ATOM    645  C   GLN   616     -19.565  14.199   4.411  1.00 10.00      A   
ATOM    646  O   GLN   616     -19.641  13.804   5.577  1.00 10.00      A   
ATOM    647  N   GLU   617     -18.744  15.170   4.021  1.00 10.00      A   
ATOM    648  HN  GLU   617     -18.762  15.460   3.081  1.00 10.00      A   
ATOM    649  CA  GLU   617     -17.822  15.822   4.943  1.00 10.00      A   
ATOM    650  CB  GLU   617     -16.877  16.771   4.190  1.00 10.00      A   
ATOM    651  CG  GLU   617     -15.938  16.071   3.214  1.00 10.00      A   
ATOM    652  CD  GLU   617     -14.963  17.017   2.532  1.00 10.00      A   
ATOM    653  OE1 GLU   617     -15.324  17.607   1.490  1.00 10.00      A   
ATOM    654  OE2 GLU   617     -13.820  17.165   3.028  1.00 10.00      A   
ATOM    655  C   GLU   617     -18.575  16.566   6.045  1.00 10.00      A   
ATOM    656  O   GLU   617     -18.067  16.731   7.152  1.00 10.00      A   
ATOM    657  N   LEU   618     -19.787  17.008   5.735  1.00 10.00      A   
ATOM    658  HN  LEU   618     -20.132  16.860   4.826  1.00 10.00      A   
ATOM    659  CA  LEU   618     -20.612  17.726   6.698  1.00 10.00      A   
ATOM    660  CB  LEU   618     -21.837  18.333   6.005  1.00 10.00      A   
ATOM    661  CG  LEU   618     -22.811  19.121   6.883  1.00 10.00      A   
ATOM    662  CD1 LEU   618     -22.110  20.288   7.559  1.00 10.00      A   
ATOM    663  CD2 LEU   618     -23.989  19.612   6.056  1.00 10.00      A   
ATOM    664  C   LEU   618     -21.044  16.810   7.841  1.00 10.00      A   
ATOM    665  O   LEU   618     -20.839  17.129   9.013  1.00 10.00      A   
ATOM    666  N   GLU   619     -21.623  15.664   7.491  1.00 10.00      A   
ATOM    667  HN  GLU   619     -21.744  15.460   6.539  1.00 10.00      A   
ATOM    668  CA  GLU   619     -22.088  14.703   8.485  1.00 10.00      A   
ATOM    669  CB  GLU   619     -22.821  13.537   7.816  1.00 10.00      A   
ATOM    670  CG  GLU   619     -24.076  13.943   7.064  1.00 10.00      A   
ATOM    671  CD  GLU   619     -25.090  12.820   6.981  1.00 10.00      A   
ATOM    672  OE1 GLU   619     -25.016  12.009   6.036  1.00 10.00      A   
ATOM    673  OE2 GLU   619     -25.971  12.743   7.865  1.00 10.00      A   
ATOM    674  C   GLU   619     -20.935  14.181   9.336  1.00 10.00      A   
ATOM    675  O   GLU   619     -21.048  14.087  10.559  1.00 10.00      A   
ATOM    676  N   GLN   620     -19.825  13.858   8.681  1.00 10.00      A   
ATOM    677  HN  GLN   620     -19.799  13.965   7.706  1.00 10.00      A   
ATOM    678  CA  GLN   620     -18.645  13.350   9.371  1.00 10.00      A   
ATOM    679  CB  GLN   620     -17.545  13.011   8.361  1.00 10.00      A   
ATOM    680  CG  GLN   620     -17.920  11.907   7.385  1.00 10.00      A   
ATOM    681  CD  GLN   620     -16.976  11.827   6.201  1.00 10.00      A   
ATOM    682  OE1 GLN   620     -16.389  12.824   5.787  1.00 10.00      A   
ATOM    683  NE2 GLN   620     -16.835  10.637   5.638  1.00 10.00      A   
ATOM    684 HE21 GLN   620     -17.341   9.886   6.009  1.00 10.00      A   
ATOM    685 HE22 GLN   620     -16.223  10.556   4.877  1.00 10.00      A   
ATOM    686  C   GLN   620     -18.132  14.368  10.386  1.00 10.00      A   
ATOM    687  O   GLN   620     -17.790  14.021  11.515  1.00 10.00      A   
ATOM    688  N   ALA   621     -18.106  15.631   9.981  1.00 10.00      A   
ATOM    689  HN  ALA   621     -18.404  15.847   9.070  1.00 10.00      A   
ATOM    690  CA  ALA   621     -17.640  16.705  10.848  1.00 10.00      A   
ATOM    691  CB  ALA   621     -17.470  17.991  10.058  1.00 10.00      A   
ATOM    692  C   ALA   621     -18.588  16.920  12.024  1.00 10.00      A   
ATOM    693  O   ALA   621     -18.146  17.170  13.145  1.00 10.00      A   
ATOM    694  N   PHE   622     -19.888  16.811  11.767  1.00 10.00      A   
ATOM    695  HN  PHE   622     -20.182  16.604  10.850  1.00 10.00      A   
ATOM    696  CA  PHE   622     -20.887  16.997  12.811  1.00 10.00      A   
ATOM    697  CB  PHE   622     -22.305  16.995  12.232  1.00 10.00      A   
ATOM    698  CG  PHE   622     -23.296  17.737  13.083  1.00 10.00      A   
ATOM    699  CD1 PHE   622     -23.450  19.107  12.950  1.00 10.00      A   
ATOM    700  CD2 PHE   622     -24.069  17.069  14.017  1.00 10.00      A   
ATOM    701  CE1 PHE   622     -24.355  19.797  13.732  1.00 10.00      A   
ATOM    702  CE2 PHE   622     -24.977  17.753  14.802  1.00 10.00      A   
ATOM    703  CZ  PHE   622     -25.121  19.119  14.659  1.00 10.00      A   
ATOM    704  C   PHE   622     -20.749  15.931  13.894  1.00 10.00      A   
ATOM    705  O   PHE   622     -20.779  16.237  15.085  1.00 10.00      A   
ATOM    706  N   GLU   623     -20.574  14.680  13.479  1.00 10.00      A   
ATOM    707  HN  GLU   623     -20.556  14.487  12.514  1.00 10.00      A   
ATOM    708  CA  GLU   623     -20.420  13.585  14.429  1.00 10.00      A   
ATOM    709  CB  GLU   623     -20.463  12.233  13.723  1.00 10.00      A   
ATOM    710  CG  GLU   623     -21.826  11.893  13.143  1.00 10.00      A   
ATOM    711  CD  GLU   623     -21.953  10.428  12.789  1.00 10.00      A   
ATOM    712  OE1 GLU   623     -21.801  10.085  11.596  1.00 10.00      A   
ATOM    713  OE2 GLU   623     -22.195   9.610  13.704  1.00 10.00      A   
ATOM    714  C   GLU   623     -19.133  13.744  15.235  1.00 10.00      A   
ATOM    715  O   GLU   623     -19.049  13.310  16.388  1.00 10.00      A   
ATOM    716  N   ARG   624     -18.138  14.377  14.620  1.00 10.00      A   
ATOM    717  HN  ARG   624     -18.267  14.682  13.695  1.00 10.00      A   
ATOM    718  CA  ARG   624     -16.864  14.630  15.280  1.00 10.00      A   
ATOM    719  CB  ARG   624     -15.806  15.079  14.267  1.00 10.00      A   
ATOM    720  CG  ARG   624     -15.186  13.943  13.470  1.00 10.00      A   
ATOM    721  CD  ARG   624     -14.509  14.449  12.205  1.00 10.00      A   
ATOM    722  NE  ARG   624     -13.402  15.362  12.490  1.00 10.00      A   
ATOM    723  HE  ARG   624     -13.022  15.342  13.400  1.00 10.00      A   
ATOM    724  CZ  ARG   624     -12.879  16.199  11.597  1.00 10.00      A   
ATOM    725  NH1 ARG   624     -13.360  16.239  10.364  1.00 10.00      A   
ATOM    726 HH11 ARG   624     -12.952  16.897   9.663  1.00 10.00      A   
ATOM    727 HH12 ARG   624     -14.149  15.615  10.086  1.00 10.00      A   
ATOM    728  NH2 ARG   624     -11.874  16.992  11.936  1.00 10.00      A   
ATOM    729 HH21 ARG   624     -11.463  17.649  11.236  1.00 10.00      A   
ATOM    730 HH22 ARG   624     -11.493  16.963  12.906  1.00 10.00      A   
ATOM    731  C   ARG   624     -17.051  15.699  16.349  1.00 10.00      A   
ATOM    732  O   ARG   624     -16.428  15.649  17.409  1.00 10.00      A   
ATOM    733  N   TRP   625     -17.928  16.659  16.057  1.00 10.00      A   
ATOM    734  HN  TRP   625     -18.380  16.637  15.186  1.00 10.00      A   
ATOM    735  CA  TRP   625     -18.235  17.745  16.983  1.00 10.00      A   
ATOM    736  CB  TRP   625     -19.218  18.730  16.335  1.00 10.00      A   
ATOM    737  CG  TRP   625     -19.505  19.951  17.157  1.00 10.00      A   
ATOM    738  CD1 TRP   625     -18.770  21.098  17.200  1.00 10.00      A   
ATOM    739  CD2 TRP   625     -20.611  20.154  18.047  1.00 10.00      A   
ATOM    740  NE1 TRP   625     -19.344  22.000  18.060  1.00 10.00      A   
ATOM    741  HE1 TRP   625     -18.998  22.898  18.259  1.00 10.00      A   
ATOM    742  CE2 TRP   625     -20.477  21.445  18.593  1.00 10.00      A   
ATOM    743  CE3 TRP   625     -21.702  19.368  18.436  1.00 10.00      A   
ATOM    744  CZ2 TRP   625     -21.392  21.969  19.504  1.00 10.00      A   
ATOM    745  CZ3 TRP   625     -22.607  19.889  19.340  1.00 10.00      A   
ATOM    746  CH2 TRP   625     -22.449  21.178  19.864  1.00 10.00      A   
ATOM    747  C   TRP   625     -18.832  17.178  18.263  1.00 10.00      A   
ATOM    748  O   TRP   625     -18.429  17.545  19.368  1.00 10.00      A   
ATOM    749  N   GLU   626     -19.783  16.268  18.098  1.00 10.00      A   
ATOM    750  HN  GLU   626     -20.061  16.030  17.186  1.00 10.00      A   
ATOM    751  CA  GLU   626     -20.437  15.631  19.232  1.00 10.00      A   
ATOM    752  CB  GLU   626     -21.530  14.680  18.755  1.00 10.00      A   
ATOM    753  CG  GLU   626     -22.528  15.323  17.811  1.00 10.00      A   
ATOM    754  CD  GLU   626     -23.803  14.524  17.697  1.00 10.00      A   
ATOM    755  OE1 GLU   626     -23.806  13.489  17.000  1.00 10.00      A   
ATOM    756  OE2 GLU   626     -24.812  14.924  18.313  1.00 10.00      A   
ATOM    757  C   GLU   626     -19.427  14.881  20.092  1.00 10.00      A   
ATOM    758  O   GLU   626     -19.427  15.011  21.318  1.00 10.00      A   
ATOM    759  N   TYR   627     -18.560  14.110  19.441  1.00 10.00      A   
ATOM    760  HN  TYR   627     -18.611  14.050  18.464  1.00 10.00      A   
ATOM    761  CA  TYR   627     -17.537  13.350  20.147  1.00 10.00      A   
ATOM    762  CB  TYR   627     -16.760  12.448  19.180  1.00 10.00      A   
ATOM    763  CG  TYR   627     -15.737  11.566  19.864  1.00 10.00      A   
ATOM    764  CD1 TYR   627     -16.111  10.370  20.459  1.00 10.00      A   
ATOM    765  CD2 TYR   627     -14.400  11.937  19.922  1.00 10.00      A   
ATOM    766  CE1 TYR   627     -15.183   9.570  21.099  1.00 10.00      A   
ATOM    767  CE2 TYR   627     -13.464  11.143  20.556  1.00 10.00      A   
ATOM    768  CZ  TYR   627     -13.862   9.960  21.144  1.00 10.00      A   
ATOM    769  OH  TYR   627     -12.934   9.167  21.786  1.00 10.00      A   
ATOM    770  HH  TYR   627     -12.422   9.708  22.397  1.00 10.00      A   
ATOM    771  C   TYR   627     -16.583  14.293  20.866  1.00 10.00      A   
ATOM    772  O   TYR   627     -16.186  14.043  22.004  1.00 10.00      A   
ATOM    773  N   LEU   628     -16.232  15.386  20.200  1.00 10.00      A   
ATOM    774  HN  LEU   628     -16.589  15.531  19.293  1.00 10.00      A   
ATOM    775  CA  LEU   628     -15.330  16.373  20.772  1.00 10.00      A   
ATOM    776  CB  LEU   628     -14.981  17.457  19.749  1.00 10.00      A   
ATOM    777  CG  LEU   628     -13.494  17.604  19.414  1.00 10.00      A   
ATOM    778  CD1 LEU   628     -13.307  18.443  18.160  1.00 10.00      A   
ATOM    779  CD2 LEU   628     -12.741  18.219  20.586  1.00 10.00      A   
ATOM    780  C   LEU   628     -15.922  16.988  22.034  1.00 10.00      A   
ATOM    781  O   LEU   628     -15.225  17.142  23.035  1.00 10.00      A   
ATOM    782  N   GLU   629     -17.212  17.325  21.990  1.00 10.00      A   
ATOM    783  HN  GLU   629     -17.717  17.189  21.156  1.00 10.00      A   
ATOM    784  CA  GLU   629     -17.887  17.904  23.146  1.00 10.00      A   
ATOM    785  CB  GLU   629     -19.298  18.375  22.790  1.00 10.00      A   
ATOM    786  CG  GLU   629     -19.971  19.140  23.919  1.00 10.00      A   
ATOM    787  CD  GLU   629     -21.482  19.114  23.854  1.00 10.00      A   
ATOM    788  OE1 GLU   629     -22.056  18.056  23.516  1.00 10.00      A   
ATOM    789  OE2 GLU   629     -22.105  20.148  24.172  1.00 10.00      A   
ATOM    790  C   GLU   629     -17.953  16.894  24.288  1.00 10.00      A   
ATOM    791  O   GLU   629     -17.789  17.250  25.459  1.00 10.00      A   
ATOM    792  N   ALA   630     -18.192  15.635  23.940  1.00 10.00      A   
ATOM    793  HN  ALA   630     -18.328  15.418  22.991  1.00 10.00      A   
ATOM    794  CA  ALA   630     -18.266  14.571  24.928  1.00 10.00      A   
ATOM    795  CB  ALA   630     -18.754  13.281  24.288  1.00 10.00      A   
ATOM    796  C   ALA   630     -16.904  14.374  25.588  1.00 10.00      A   
ATOM    797  O   ALA   630     -16.811  14.235  26.807  1.00 10.00      A   
ATOM    798  N   LEU   631     -15.850  14.395  24.775  1.00 10.00      A   
ATOM    799  HN  LEU   631     -15.996  14.505  23.809  1.00 10.00      A   
ATOM    800  CA  LEU   631     -14.488  14.236  25.270  1.00 10.00      A   
ATOM    801  CB  LEU   631     -13.525  14.028  24.098  1.00 10.00      A   
ATOM    802  CG  LEU   631     -12.117  13.552  24.455  1.00 10.00      A   
ATOM    803  CD1 LEU   631     -12.154  12.135  25.004  1.00 10.00      A   
ATOM    804  CD2 LEU   631     -11.201  13.638  23.244  1.00 10.00      A   
ATOM    805  C   LEU   631     -14.074  15.461  26.083  1.00 10.00      A   
ATOM    806  O   LEU   631     -13.263  15.370  27.003  1.00 10.00      A   
ATOM    807  N   LYS   632     -14.651  16.604  25.731  1.00 10.00      A   
ATOM    808  HN  LYS   632     -15.274  16.605  24.973  1.00 10.00      A   
ATOM    809  CA  LYS   632     -14.379  17.859  26.417  1.00 10.00      A   
ATOM    810  CB  LYS   632     -15.060  19.005  25.655  1.00 10.00      A   
ATOM    811  CG  LYS   632     -15.019  20.364  26.337  1.00 10.00      A   
ATOM    812  CD  LYS   632     -16.136  21.258  25.821  1.00 10.00      A   
ATOM    813  CE  LYS   632     -16.126  22.617  26.499  1.00 10.00      A   
ATOM    814  NZ  LYS   632     -17.429  23.318  26.350  1.00 10.00      A   
ATOM    815  HZ1 LYS   632     -17.376  24.267  26.774  1.00 10.00      A   
ATOM    816  HZ2 LYS   632     -18.181  22.781  26.825  1.00 10.00      A   
ATOM    817  HZ3 LYS   632     -17.674  23.414  25.345  1.00 10.00      A   
ATOM    818  C   LYS   632     -14.902  17.796  27.850  1.00 10.00      A   
ATOM    819  O   LYS   632     -14.415  18.497  28.740  1.00 10.00      A   
ATOM    820  N   ASN   633     -15.891  16.940  28.067  1.00 10.00      A   
ATOM    821  HN  ASN   633     -16.222  16.395  27.321  1.00 10.00      A   
ATOM    822  CA  ASN   633     -16.489  16.779  29.383  1.00 10.00      A   
ATOM    823  CB  ASN   633     -18.009  16.670  29.271  1.00 10.00      A   
ATOM    824  CG  ASN   633     -18.680  18.021  29.136  1.00 10.00      A   
ATOM    825  OD1 ASN   633     -19.013  18.659  30.131  1.00 10.00      A   
ATOM    826  ND2 ASN   633     -18.884  18.467  27.906  1.00 10.00      A   
ATOM    827 HD21 ASN   633     -18.594  17.905  27.151  1.00 10.00      A   
ATOM    828 HD22 ASN   633     -19.315  19.341  27.798  1.00 10.00      A   
ATOM    829  C   ASN   633     -15.925  15.559  30.097  1.00 10.00      A   
ATOM    830  O   ASN   633     -15.514  15.643  31.254  1.00 10.00      A   
ATOM    831  N   GLY   634     -15.903  14.429  29.403  1.00 10.00      A   
ATOM    832  HN  GLY   634     -16.235  14.423  28.477  1.00 10.00      A   
ATOM    833  CA  GLY   634     -15.393  13.207  29.988  1.00 10.00      A   
ATOM    834  C   GLY   634     -14.214  12.651  29.220  1.00 10.00      A   
ATOM    835  O   GLY   634     -14.355  11.696  28.455  1.00 10.00      A   
ATOM    836  N   GLY   635     -13.050  13.243  29.427  1.00 10.00      A   
ATOM    837  HN  GLY   635     -12.997  13.990  30.058  1.00 10.00      A   
ATOM    838  CA  GLY   635     -11.853  12.795  28.747  1.00 10.00      A   
ATOM    839  C   GLY   635     -10.715  12.591  29.719  1.00 10.00      A   
ATOM    840  O   GLY   635     -10.781  13.170  30.826  1.00 10.00      A   
ATOM    841  OXT GLY   635      -9.754  11.863  29.386  1.00 10.00      A   
ATOM    842  CB  ASP    24      24.052  11.063   4.506  1.00 10.00      B   
ATOM    843  CG  ASP    24      23.294  11.644   5.681  1.00 10.00      B   
ATOM    844  OD1 ASP    24      23.800  11.566   6.822  1.00 10.00      B   
ATOM    845  OD2 ASP    24      22.184  12.183   5.472  1.00 10.00      B   
ATOM    846  C   ASP    24      25.438   9.186   3.617  1.00 10.00      B   
ATOM    847  O   ASP    24      26.372   9.698   3.000  1.00 10.00      B   
ATOM    848  N   ASP    24      26.005  10.216   5.784  1.00 10.00      B   
ATOM    849  HT1 ASP    24      25.633  10.693   6.631  1.00 10.00      B   
ATOM    850  HT2 ASP    24      26.657  10.862   5.295  1.00 10.00      B   
ATOM    851  HT3 ASP    24      26.531   9.370   6.078  1.00 10.00      B   
ATOM    852  CA  ASP    24      24.892   9.837   4.878  1.00 10.00      B   
ATOM    853  N   LEU    25      24.852   8.059   3.234  1.00 10.00      B   
ATOM    854  HN  LEU    25      24.104   7.706   3.761  1.00 10.00      B   
ATOM    855  CA  LEU    25      25.282   7.338   2.042  1.00 10.00      B   
ATOM    856  CB  LEU    25      24.676   5.929   2.011  1.00 10.00      B   
ATOM    857  CG  LEU    25      24.988   5.082   0.770  1.00 10.00      B   
ATOM    858  CD1 LEU    25      26.481   4.801   0.662  1.00 10.00      B   
ATOM    859  CD2 LEU    25      24.195   3.785   0.791  1.00 10.00      B   
ATOM    860  C   LEU    25      24.899   8.107   0.783  1.00 10.00      B   
ATOM    861  O   LEU    25      25.721   8.289  -0.117  1.00 10.00      B   
ATOM    862  N   GLU    26      23.655   8.575   0.742  1.00 10.00      B   
ATOM    863  HN  GLU    26      23.058   8.402   1.501  1.00 10.00      B   
ATOM    864  CA  GLU    26      23.148   9.327  -0.401  1.00 10.00      B   
ATOM    865  CB  GLU    26      21.674   9.684  -0.193  1.00 10.00      B   
ATOM    866  CG  GLU    26      20.765   8.493   0.079  1.00 10.00      B   
ATOM    867  CD  GLU    26      20.697   7.517  -1.081  1.00 10.00      B   
ATOM    868  OE1 GLU    26      20.573   6.298  -0.831  1.00 10.00      B   
ATOM    869  OE2 GLU    26      20.751   7.965  -2.247  1.00 10.00      B   
ATOM    870  C   GLU    26      23.963  10.597  -0.623  1.00 10.00      B   
ATOM    871  O   GLU    26      24.358  10.905  -1.746  1.00 10.00      B   
ATOM    872  N   ASP    27      24.237  11.315   0.461  1.00 10.00      B   
ATOM    873  HN  ASP    27      23.912  11.004   1.329  1.00 10.00      B   
ATOM    874  CA  ASP    27      25.001  12.559   0.386  1.00 10.00      B   
ATOM    875  CB  ASP    27      25.030  13.262   1.742  1.00 10.00      B   
ATOM    876  CG  ASP    27      25.039  14.770   1.610  1.00 10.00      B   
ATOM    877  OD1 ASP    27      24.372  15.294   0.691  1.00 10.00      B   
ATOM    878  OD2 ASP    27      25.687  15.439   2.439  1.00 10.00      B   
ATOM    879  C   ASP    27      26.418  12.303  -0.112  1.00 10.00      B   
ATOM    880  O   ASP    27      26.967  13.083  -0.893  1.00 10.00      B   
ATOM    881  N   ASN    28      27.003  11.200   0.338  1.00 10.00      B   
ATOM    882  HN  ASN    28      26.520  10.624   0.969  1.00 10.00      B   
ATOM    883  CA  ASN    28      28.348  10.828  -0.076  1.00 10.00      B   
ATOM    884  CB  ASN    28      28.860   9.641   0.744  1.00 10.00      B   
ATOM    885  CG  ASN    28      30.146   9.961   1.483  1.00 10.00      B   
ATOM    886  OD1 ASN    28      30.969  10.741   1.007  1.00 10.00      B   
ATOM    887  ND2 ASN    28      30.324   9.373   2.657  1.00 10.00      B   
ATOM    888 HD21 ASN    28      29.625   8.768   2.990  1.00 10.00      B   
ATOM    889 HD22 ASN    28      31.146   9.569   3.149  1.00 10.00      B   
ATOM    890  C   ASN    28      28.352  10.492  -1.560  1.00 10.00      B   
ATOM    891  O   ASN    28      29.271  10.861  -2.293  1.00 10.00      B   
ATOM    892  N   TRP    29      27.300   9.806  -1.997  1.00 10.00      B   
ATOM    893  HN  TRP    29      26.599   9.548  -1.356  1.00 10.00      B   
ATOM    894  CA  TRP    29      27.151   9.427  -3.394  1.00 10.00      B   
ATOM    895  CB  TRP    29      25.895   8.566  -3.570  1.00 10.00      B   
ATOM    896  CG  TRP    29      25.893   7.734  -4.816  1.00 10.00      B   
ATOM    897  CD1 TRP    29      26.386   6.470  -4.954  1.00 10.00      B   
ATOM    898  CD2 TRP    29      25.371   8.103  -6.098  1.00 10.00      B   
ATOM    899  NE1 TRP    29      26.209   6.031  -6.242  1.00 10.00      B   
ATOM    900  HE1 TRP    29      26.480   5.150  -6.587  1.00 10.00      B   
ATOM    901  CE2 TRP    29      25.586   7.013  -6.964  1.00 10.00      B   
ATOM    902  CE3 TRP    29      24.742   9.248  -6.598  1.00 10.00      B   
ATOM    903  CZ2 TRP    29      25.196   7.034  -8.300  1.00 10.00      B   
ATOM    904  CZ3 TRP    29      24.356   9.267  -7.925  1.00 10.00      B   
ATOM    905  CH2 TRP    29      24.583   8.167  -8.760  1.00 10.00      B   
ATOM    906  C   TRP    29      27.048  10.679  -4.256  1.00 10.00      B   
ATOM    907  O   TRP    29      27.738  10.810  -5.271  1.00 10.00      B   
ATOM    908  N   GLU    30      26.186  11.598  -3.831  1.00 10.00      B   
ATOM    909  HN  GLU    30      25.660  11.416  -3.018  1.00 10.00      B   
ATOM    910  CA  GLU    30      25.982  12.856  -4.535  1.00 10.00      B   
ATOM    911  CB  GLU    30      24.940  13.706  -3.805  1.00 10.00      B   
ATOM    912  CG  GLU    30      23.516  13.187  -3.922  1.00 10.00      B   
ATOM    913  CD  GLU    30      22.704  13.944  -4.951  1.00 10.00      B   
ATOM    914  OE1 GLU    30      22.153  15.013  -4.607  1.00 10.00      B   
ATOM    915  OE2 GLU    30      22.611  13.476  -6.108  1.00 10.00      B   
ATOM    916  C   GLU    30      27.293  13.626  -4.636  1.00 10.00      B   
ATOM    917  O   GLU    30      27.645  14.131  -5.700  1.00 10.00      B   
ATOM    918  N   THR    31      28.017  13.690  -3.526  1.00 10.00      B   
ATOM    919  HN  THR    31      27.679  13.257  -2.710  1.00 10.00      B   
ATOM    920  CA  THR    31      29.292  14.390  -3.473  1.00 10.00      B   
ATOM    921  CB  THR    31      29.838  14.421  -2.032  1.00 10.00      B   
ATOM    922  OG1 THR    31      28.909  15.127  -1.196  1.00 10.00      B   
ATOM    923  HG1 THR    31      28.138  14.568  -1.025  1.00 10.00      B   
ATOM    924  CG2 THR    31      31.191  15.114  -1.974  1.00 10.00      B   
ATOM    925  C   THR    31      30.319  13.754  -4.416  1.00 10.00      B   
ATOM    926  O   THR    31      31.010  14.453  -5.158  1.00 10.00      B   
ATOM    927  N   LEU    32      30.398  12.429  -4.403  1.00 10.00      B   
ATOM    928  HN  LEU    32      29.814  11.917  -3.799  1.00 10.00      B   
ATOM    929  CA  LEU    32      31.340  11.712  -5.257  1.00 10.00      B   
ATOM    930  CB  LEU    32      31.374  10.226  -4.894  1.00 10.00      B   
ATOM    931  CG  LEU    32      32.065   9.877  -3.575  1.00 10.00      B   
ATOM    932  CD1 LEU    32      31.833   8.419  -3.214  1.00 10.00      B   
ATOM    933  CD2 LEU    32      33.551  10.176  -3.660  1.00 10.00      B   
ATOM    934  C   LEU    32      31.004  11.898  -6.735  1.00 10.00      B   
ATOM    935  O   LEU    32      31.894  11.942  -7.586  1.00 10.00      B   
ATOM    936  N   ASN    33      29.718  12.016  -7.034  1.00 10.00      B   
ATOM    937  HN  ASN    33      29.053  11.965  -6.314  1.00 10.00      B   
ATOM    938  CA  ASN    33      29.269  12.210  -8.407  1.00 10.00      B   
ATOM    939  CB  ASN    33      27.805  11.784  -8.553  1.00 10.00      B   
ATOM    940  CG  ASN    33      27.489  11.228  -9.930  1.00 10.00      B   
ATOM    941  OD1 ASN    33      28.379  10.772 -10.651  1.00 10.00      B   
ATOM    942  ND2 ASN    33      26.212  11.241 -10.292  1.00 10.00      B   
ATOM    943 HD21 ASN    33      25.555  11.613  -9.664  1.00 10.00      B   
ATOM    944 HD22 ASN    33      25.973  10.883 -11.175  1.00 10.00      B   
ATOM    945  C   ASN    33      29.457  13.668  -8.824  1.00 10.00      B   
ATOM    946  O   ASN    33      29.657  13.973 -10.001  1.00 10.00      B   
ATOM    947  N   ASP    34      29.399  14.560  -7.839  1.00 10.00      B   
ATOM    948  HN  ASP    34      29.220  14.246  -6.928  1.00 10.00      B   
ATOM    949  CA  ASP    34      29.575  15.992  -8.064  1.00 10.00      B   
ATOM    950  CB  ASP    34      29.096  16.772  -6.834  1.00 10.00      B   
ATOM    951  CG  ASP    34      29.437  18.248  -6.878  1.00 10.00      B   
ATOM    952  OD1 ASP    34      28.681  19.017  -7.506  1.00 10.00      B   
ATOM    953  OD2 ASP    34      30.445  18.649  -6.251  1.00 10.00      B   
ATOM    954  C   ASP    34      31.039  16.307  -8.332  1.00 10.00      B   
ATOM    955  O   ASP    34      31.370  17.060  -9.248  1.00 10.00      B   
ATOM    956  N   ASN    35      31.912  15.698  -7.535  1.00 10.00      B   
ATOM    957  HN  ASN    35      31.576  15.104  -6.827  1.00 10.00      B   
ATOM    958  CA  ASN    35      33.351  15.899  -7.667  1.00 10.00      B   
ATOM    959  CB  ASN    35      34.093  15.183  -6.537  1.00 10.00      B   
ATOM    960  CG  ASN    35      35.213  16.023  -5.951  1.00 10.00      B   
ATOM    961  OD1 ASN    35      35.810  16.850  -6.636  1.00 10.00      B   
ATOM    962  ND2 ASN    35      35.499  15.818  -4.672  1.00 10.00      B   
ATOM    963 HD21 ASN    35      34.979  15.146  -4.183  1.00 10.00      B   
ATOM    964 HD22 ASN    35      36.213  16.352  -4.267  1.00 10.00      B   
ATOM    965  C   ASN    35      33.848  15.398  -9.018  1.00 10.00      B   
ATOM    966  O   ASN    35      34.830  15.905  -9.559  1.00 10.00      B   
ATOM    967  N   LEU    36      33.148  14.407  -9.561  1.00 10.00      B   
ATOM    968  HN  LEU    36      32.377  14.049  -9.074  1.00 10.00      B   
ATOM    969  CA  LEU    36      33.498  13.834 -10.854  1.00 10.00      B   
ATOM    970  CB  LEU    36      32.591  12.643 -11.172  1.00 10.00      B   
ATOM    971  CG  LEU    36      32.948  11.829 -12.417  1.00 10.00      B   
ATOM    972  CD1 LEU    36      34.293  11.137 -12.243  1.00 10.00      B   
ATOM    973  CD2 LEU    36      31.855  10.818 -12.725  1.00 10.00      B   
ATOM    974  C   LEU    36      33.394  14.888 -11.951  1.00 10.00      B   
ATOM    975  O   LEU    36      34.243  14.958 -12.839  1.00 10.00      B   
ATOM    976  N   LYS    37      32.362  15.721 -11.867  1.00 10.00      B   
ATOM    977  HN  LYS    37      31.730  15.623 -11.123  1.00 10.00      B   
ATOM    978  CA  LYS    37      32.150  16.782 -12.843  1.00 10.00      B   
ATOM    979  CB  LYS    37      30.831  17.509 -12.572  1.00 10.00      B   
ATOM    980  CG  LYS    37      29.593  16.652 -12.784  1.00 10.00      B   
ATOM    981  CD  LYS    37      28.319  17.443 -12.529  1.00 10.00      B   
ATOM    982  CE  LYS    37      27.086  16.611 -12.838  1.00 10.00      B   
ATOM    983  NZ  LYS    37      25.819  17.344 -12.568  1.00 10.00      B   
ATOM    984  HZ1 LYS    37      25.754  17.589 -11.560  1.00 10.00      B   
ATOM    985  HZ2 LYS    37      25.001  16.752 -12.821  1.00 10.00      B   
ATOM    986  HZ3 LYS    37      25.783  18.219 -13.130  1.00 10.00      B   
ATOM    987  C   LYS    37      33.310  17.768 -12.801  1.00 10.00      B   
ATOM    988  O   LYS    37      33.734  18.295 -13.831  1.00 10.00      B   
ATOM    989  N   VAL    38      33.834  17.988 -11.600  1.00 10.00      B   
ATOM    990  HN  VAL    38      33.459  17.520 -10.826  1.00 10.00      B   
ATOM    991  CA  VAL    38      34.957  18.895 -11.403  1.00 10.00      B   
ATOM    992  CB  VAL    38      35.280  19.081  -9.902  1.00 10.00      B   
ATOM    993  CG1 VAL    38      36.349  20.147  -9.703  1.00 10.00      B   
ATOM    994  CG2 VAL    38      34.020  19.434  -9.124  1.00 10.00      B   
ATOM    995  C   VAL    38      36.186  18.351 -12.123  1.00 10.00      B   
ATOM    996  O   VAL    38      36.953  19.106 -12.718  1.00 10.00      B   
ATOM    997  N   ILE    39      36.352  17.033 -12.075  1.00 10.00      B   
ATOM    998  HN  ILE    39      35.702  16.489 -11.579  1.00 10.00      B   
ATOM    999  CA  ILE    39      37.472  16.373 -12.732  1.00 10.00      B   
ATOM   1000  CB  ILE    39      37.640  14.918 -12.251  1.00 10.00      B   
ATOM   1001  CG1 ILE    39      37.834  14.883 -10.734  1.00 10.00      B   
ATOM   1002  CG2 ILE    39      38.819  14.256 -12.948  1.00 10.00      B   
ATOM   1003  CD1 ILE    39      37.856  13.488 -10.153  1.00 10.00      B   
ATOM   1004  C   ILE    39      37.284  16.387 -14.246  1.00 10.00      B   
ATOM   1005  O   ILE    39      38.230  16.634 -14.999  1.00 10.00      B   
ATOM   1006  N   GLU    40      36.055  16.127 -14.686  1.00 10.00      B   
ATOM   1007  HN  GLU    40      35.346  15.924 -14.032  1.00 10.00      B   
ATOM   1008  CA  GLU    40      35.732  16.124 -16.108  1.00 10.00      B   
ATOM   1009  CB  GLU    40      34.264  15.743 -16.343  1.00 10.00      B   
ATOM   1010  CG  GLU    40      33.915  14.311 -15.965  1.00 10.00      B   
ATOM   1011  CD  GLU    40      32.581  13.869 -16.528  1.00 10.00      B   
ATOM   1012  OE1 GLU    40      31.535  14.164 -15.908  1.00 10.00      B   
ATOM   1013  OE2 GLU    40      32.568  13.220 -17.597  1.00 10.00      B   
ATOM   1014  C   GLU    40      36.023  17.490 -16.723  1.00 10.00      B   
ATOM   1015  O   GLU    40      36.476  17.589 -17.862  1.00 10.00      B   
ATOM   1016  N   LYS    41      35.771  18.541 -15.956  1.00 10.00      B   
ATOM   1017  HN  LYS    41      35.400  18.399 -15.059  1.00 10.00      B   
ATOM   1018  CA  LYS    41      36.016  19.898 -16.417  1.00 10.00      B   
ATOM   1019  CB  LYS    41      34.782  20.773 -16.194  1.00 10.00      B   
ATOM   1020  CG  LYS    41      33.546  20.287 -16.928  1.00 10.00      B   
ATOM   1021  CD  LYS    41      32.429  21.312 -16.873  1.00 10.00      B   
ATOM   1022  CE  LYS    41      31.204  20.813 -17.617  1.00 10.00      B   
ATOM   1023  NZ  LYS    41      30.148  21.851 -17.727  1.00 10.00      B   
ATOM   1024  HZ1 LYS    41      29.322  21.466 -18.227  1.00 10.00      B   
ATOM   1025  HZ2 LYS    41      30.506  22.670 -18.257  1.00 10.00      B   
ATOM   1026  HZ3 LYS    41      29.854  22.167 -16.782  1.00 10.00      B   
ATOM   1027  C   LYS    41      37.232  20.502 -15.718  1.00 10.00      B   
ATOM   1028  O   LYS    41      37.266  21.698 -15.421  1.00 10.00      B   
ATOM   1029  N   ALA    42      38.225  19.668 -15.446  1.00 10.00      B   
ATOM   1030  HN  ALA    42      38.138  18.724 -15.694  1.00 10.00      B   
ATOM   1031  CA  ALA    42      39.443  20.124 -14.793  1.00 10.00      B   
ATOM   1032  CB  ALA    42      39.980  19.064 -13.843  1.00 10.00      B   
ATOM   1033  C   ALA    42      40.490  20.491 -15.831  1.00 10.00      B   
ATOM   1034  O   ALA    42      40.432  20.025 -16.970  1.00 10.00      B   
ATOM   1035  N   ASP    43      41.432  21.336 -15.448  1.00 10.00      B   
ATOM   1036  HN  ASP    43      41.420  21.692 -14.530  1.00 10.00      B   
ATOM   1037  CA  ASP    43      42.485  21.759 -16.360  1.00 10.00      B   
ATOM   1038  CB  ASP    43      42.263  23.208 -16.785  1.00 10.00      B   
ATOM   1039  CG  ASP    43      42.905  23.523 -18.117  1.00 10.00      B   
ATOM   1040  OD1 ASP    43      44.133  23.760 -18.161  1.00 10.00      B   
ATOM   1041  OD2 ASP    43      42.175  23.537 -19.129  1.00 10.00      B   
ATOM   1042  C   ASP    43      43.848  21.627 -15.706  1.00 10.00      B   
ATOM   1043  O   ASP    43      44.778  21.059 -16.279  1.00 10.00      B   
ATOM   1044  N   ASN    44      43.955  22.150 -14.496  1.00 10.00      B   
ATOM   1045  HN  ASN    44      43.168  22.569 -14.085  1.00 10.00      B   
ATOM   1046  CA  ASN    44      45.203  22.106 -13.754  1.00 10.00      B   
ATOM   1047  CB  ASN    44      45.309  23.301 -12.808  1.00 10.00      B   
ATOM   1048  CG  ASN    44      46.710  23.483 -12.265  1.00 10.00      B   
ATOM   1049  OD1 ASN    44      47.057  22.942 -11.219  1.00 10.00      B   
ATOM   1050  ND2 ASN    44      47.525  24.235 -12.984  1.00 10.00      B   
ATOM   1051 HD21 ASN    44      47.182  24.623 -13.818  1.00 10.00      B   
ATOM   1052 HD22 ASN    44      48.437  24.379 -12.653  1.00 10.00      B   
ATOM   1053  C   ASN    44      45.327  20.801 -12.978  1.00 10.00      B   
ATOM   1054  O   ASN    44      44.339  20.294 -12.441  1.00 10.00      B   
ATOM   1055  N   ALA    45      46.541  20.263 -12.925  1.00 10.00      B   
ATOM   1056  HN  ALA    45      47.283  20.717 -13.382  1.00 10.00      B   
ATOM   1057  CA  ALA    45      46.809  19.014 -12.224  1.00 10.00      B   
ATOM   1058  CB  ALA    45      48.277  18.640 -12.349  1.00 10.00      B   
ATOM   1059  C   ALA    45      46.395  19.079 -10.756  1.00 10.00      B   
ATOM   1060  O   ALA    45      45.877  18.103 -10.213  1.00 10.00      B   
ATOM   1061  N   ALA    46      46.604  20.232 -10.125  1.00 10.00      B   
ATOM   1062  HN  ALA    46      47.007  20.983 -10.618  1.00 10.00      B   
ATOM   1063  CA  ALA    46      46.252  20.410  -8.719  1.00 10.00      B   
ATOM   1064  CB  ALA    46      46.700  21.774  -8.220  1.00 10.00      B   
ATOM   1065  C   ALA    46      44.754  20.227  -8.500  1.00 10.00      B   
ATOM   1066  O   ALA    46      44.332  19.668  -7.488  1.00 10.00      B   
ATOM   1067  N   GLN    47      43.961  20.676  -9.467  1.00 10.00      B   
ATOM   1068  HN  GLN    47      44.364  21.087 -10.260  1.00 10.00      B   
ATOM   1069  CA  GLN    47      42.509  20.564  -9.383  1.00 10.00      B   
ATOM   1070  CB  GLN    47      41.846  21.292 -10.554  1.00 10.00      B   
ATOM   1071  CG  GLN    47      42.154  22.778 -10.618  1.00 10.00      B   
ATOM   1072  CD  GLN    47      41.642  23.427 -11.889  1.00 10.00      B   
ATOM   1073  OE1 GLN    47      41.584  22.798 -12.948  1.00 10.00      B   
ATOM   1074  NE2 GLN    47      41.276  24.692 -11.797  1.00 10.00      B   
ATOM   1075 HE21 GLN    47      41.358  25.138 -10.924  1.00 10.00      B   
ATOM   1076 HE22 GLN    47      40.930  25.134 -12.600  1.00 10.00      B   
ATOM   1077  C   GLN    47      42.084  19.101  -9.376  1.00 10.00      B   
ATOM   1078  O   GLN    47      41.205  18.700  -8.613  1.00 10.00      B   
ATOM   1079  N   VAL    48      42.727  18.309 -10.226  1.00 10.00      B   
ATOM   1080  HN  VAL    48      43.419  18.694 -10.806  1.00 10.00      B   
ATOM   1081  CA  VAL    48      42.431  16.886 -10.323  1.00 10.00      B   
ATOM   1082  CB  VAL    48      43.074  16.259 -11.580  1.00 10.00      B   
ATOM   1083  CG1 VAL    48      42.496  14.879 -11.849  1.00 10.00      B   
ATOM   1084  CG2 VAL    48      42.900  17.163 -12.790  1.00 10.00      B   
ATOM   1085  C   VAL    48      42.952  16.160  -9.087  1.00 10.00      B   
ATOM   1086  O   VAL    48      42.249  15.345  -8.491  1.00 10.00      B   
ATOM   1087  N   LYS    49      44.184  16.479  -8.709  1.00 10.00      B   
ATOM   1088  HN  LYS    49      44.683  17.145  -9.235  1.00 10.00      B   
ATOM   1089  CA  LYS    49      44.828  15.877  -7.548  1.00 10.00      B   
ATOM   1090  CB  LYS    49      46.234  16.461  -7.384  1.00 10.00      B   
ATOM   1091  CG  LYS    49      46.991  15.995  -6.153  1.00 10.00      B   
ATOM   1092  CD  LYS    49      48.379  16.616  -6.108  1.00 10.00      B   
ATOM   1093  CE  LYS    49      49.046  16.399  -4.760  1.00 10.00      B   
ATOM   1094  NZ  LYS    49      49.225  14.958  -4.448  1.00 10.00      B   
ATOM   1095  HZ1 LYS    49      48.307  14.522  -4.240  1.00 10.00      B   
ATOM   1096  HZ2 LYS    49      49.842  14.843  -3.620  1.00 10.00      B   
ATOM   1097  HZ3 LYS    49      49.654  14.461  -5.260  1.00 10.00      B   
ATOM   1098  C   LYS    49      44.006  16.101  -6.277  1.00 10.00      B   
ATOM   1099  O   LYS    49      43.744  15.162  -5.524  1.00 10.00      B   
ATOM   1100  N   ASP    50      43.589  17.344  -6.058  1.00 10.00      B   
ATOM   1101  HN  ASP    50      43.824  18.047  -6.703  1.00 10.00      B   
ATOM   1102  CA  ASP    50      42.797  17.698  -4.882  1.00 10.00      B   
ATOM   1103  CB  ASP    50      42.572  19.214  -4.829  1.00 10.00      B   
ATOM   1104  CG  ASP    50      41.795  19.667  -3.607  1.00 10.00      B   
ATOM   1105  OD1 ASP    50      42.078  19.177  -2.495  1.00 10.00      B   
ATOM   1106  OD2 ASP    50      40.905  20.538  -3.751  1.00 10.00      B   
ATOM   1107  C   ASP    50      41.460  16.964  -4.881  1.00 10.00      B   
ATOM   1108  O   ASP    50      41.022  16.451  -3.851  1.00 10.00      B   
ATOM   1109  N   ALA    51      40.831  16.896  -6.048  1.00 10.00      B   
ATOM   1110  HN  ALA    51      41.243  17.310  -6.838  1.00 10.00      B   
ATOM   1111  CA  ALA    51      39.547  16.223  -6.188  1.00 10.00      B   
ATOM   1112  CB  ALA    51      38.965  16.469  -7.571  1.00 10.00      B   
ATOM   1113  C   ALA    51      39.677  14.725  -5.917  1.00 10.00      B   
ATOM   1114  O   ALA    51      38.903  14.156  -5.142  1.00 10.00      B   
ATOM   1115  N   LEU    52      40.670  14.098  -6.542  1.00 10.00      B   
ATOM   1116  HN  LEU    52      41.258  14.615  -7.139  1.00 10.00      B   
ATOM   1117  CA  LEU    52      40.909  12.666  -6.375  1.00 10.00      B   
ATOM   1118  CB  LEU    52      42.076  12.197  -7.249  1.00 10.00      B   
ATOM   1119  CG  LEU    52      41.812  12.161  -8.754  1.00 10.00      B   
ATOM   1120  CD1 LEU    52      43.101  11.892  -9.508  1.00 10.00      B   
ATOM   1121  CD2 LEU    52      40.768  11.109  -9.091  1.00 10.00      B   
ATOM   1122  C   LEU    52      41.163  12.307  -4.915  1.00 10.00      B   
ATOM   1123  O   LEU    52      40.639  11.311  -4.412  1.00 10.00      B   
ATOM   1124  N   THR    53      41.958  13.128  -4.238  1.00 10.00      B   
ATOM   1125  HN  THR    53      42.338  13.909  -4.693  1.00 10.00      B   
ATOM   1126  CA  THR    53      42.279  12.899  -2.836  1.00 10.00      B   
ATOM   1127  CB  THR    53      43.298  13.937  -2.315  1.00 10.00      B   
ATOM   1128  OG1 THR    53      44.403  14.020  -3.223  1.00 10.00      B   
ATOM   1129  HG1 THR    53      44.134  14.508  -4.014  1.00 10.00      B   
ATOM   1130  CG2 THR    53      43.817  13.542  -0.941  1.00 10.00      B   
ATOM   1131  C   THR    53      41.011  12.939  -1.981  1.00 10.00      B   
ATOM   1132  O   THR    53      40.825  12.115  -1.082  1.00 10.00      B   
ATOM   1133  N   LYS    54      40.129  13.884  -2.282  1.00 10.00      B   
ATOM   1134  HN  LYS    54      40.325  14.508  -3.018  1.00 10.00      B   
ATOM   1135  CA  LYS    54      38.879  14.024  -1.545  1.00 10.00      B   
ATOM   1136  CB  LYS    54      38.236  15.381  -1.826  1.00 10.00      B   
ATOM   1137  CG  LYS    54      38.897  16.527  -1.079  1.00 10.00      B   
ATOM   1138  CD  LYS    54      38.590  17.868  -1.719  1.00 10.00      B   
ATOM   1139  CE  LYS    54      39.242  19.000  -0.943  1.00 10.00      B   
ATOM   1140  NZ  LYS    54      39.206  20.279  -1.694  1.00 10.00      B   
ATOM   1141  HZ1 LYS    54      38.238  20.471  -2.023  1.00 10.00      B   
ATOM   1142  HZ2 LYS    54      39.844  20.230  -2.523  1.00 10.00      B   
ATOM   1143  HZ3 LYS    54      39.515  21.059  -1.084  1.00 10.00      B   
ATOM   1144  C   LYS    54      37.919  12.883  -1.864  1.00 10.00      B   
ATOM   1145  O   LYS    54      37.253  12.353  -0.976  1.00 10.00      B   
ATOM   1146  N   MET    55      37.868  12.497  -3.134  1.00 10.00      B   
ATOM   1147  HN  MET    55      38.430  12.959  -3.798  1.00 10.00      B   
ATOM   1148  CA  MET    55      36.996  11.410  -3.570  1.00 10.00      B   
ATOM   1149  CB  MET    55      37.011  11.268  -5.096  1.00 10.00      B   
ATOM   1150  CG  MET    55      36.168  12.303  -5.822  1.00 10.00      B   
ATOM   1151  SD  MET    55      35.990  11.967  -7.585  1.00 10.00      B   
ATOM   1152  CE  MET    55      35.025  10.459  -7.557  1.00 10.00      B   
ATOM   1153  C   MET    55      37.404  10.095  -2.921  1.00 10.00      B   
ATOM   1154  O   MET    55      36.556   9.308  -2.503  1.00 10.00      B   
ATOM   1155  N   ARG    56      38.709   9.879  -2.823  1.00 10.00      B   
ATOM   1156  HN  ARG    56      39.331  10.553  -3.173  1.00 10.00      B   
ATOM   1157  CA  ARG    56      39.246   8.664  -2.228  1.00 10.00      B   
ATOM   1158  CB  ARG    56      40.770   8.635  -2.363  1.00 10.00      B   
ATOM   1159  CG  ARG    56      41.367   7.236  -2.414  1.00 10.00      B   
ATOM   1160  CD  ARG    56      42.830   7.245  -2.004  1.00 10.00      B   
ATOM   1161  NE  ARG    56      42.990   7.620  -0.601  1.00 10.00      B   
ATOM   1162  HE  ARG    56      42.572   8.461  -0.309  1.00 10.00      B   
ATOM   1163  CZ  ARG    56      43.664   6.904   0.294  1.00 10.00      B   
ATOM   1164  NH1 ARG    56      44.264   5.774  -0.058  1.00 10.00      B   
ATOM   1165 HH11 ARG    56      44.220   5.433  -1.054  1.00 10.00      B   
ATOM   1166 HH12 ARG    56      44.780   5.213   0.652  1.00 10.00      B   
ATOM   1167  NH2 ARG    56      43.737   7.327   1.550  1.00 10.00      B   
ATOM   1168 HH21 ARG    56      44.267   6.777   2.261  1.00 10.00      B   
ATOM   1169 HH22 ARG    56      43.263   8.216   1.832  1.00 10.00      B   
ATOM   1170  C   ARG    56      38.849   8.543  -0.757  1.00 10.00      B   
ATOM   1171  O   ARG    56      38.619   7.442  -0.254  1.00 10.00      B   
ATOM   1172  N   ALA    57      38.760   9.679  -0.072  1.00 10.00      B   
ATOM   1173  HN  ALA    57      38.944  10.528  -0.528  1.00 10.00      B   
ATOM   1174  CA  ALA    57      38.396   9.691   1.340  1.00 10.00      B   
ATOM   1175  CB  ALA    57      38.874  10.971   2.006  1.00 10.00      B   
ATOM   1176  C   ALA    57      36.892   9.518   1.529  1.00 10.00      B   
ATOM   1177  O   ALA    57      36.449   8.810   2.436  1.00 10.00      B   
ATOM   1178  N   ALA    58      36.116  10.159   0.667  1.00 10.00      B   
ATOM   1179  HN  ALA    58      36.532  10.705  -0.035  1.00 10.00      B   
ATOM   1180  CA  ALA    58      34.663  10.085   0.736  1.00 10.00      B   
ATOM   1181  CB  ALA    58      34.043  11.068  -0.242  1.00 10.00      B   
ATOM   1182  C   ALA    58      34.172   8.670   0.455  1.00 10.00      B   
ATOM   1183  O   ALA    58      33.275   8.167   1.132  1.00 10.00      B   
ATOM   1184  N   ALA    59      34.779   8.024  -0.535  1.00 10.00      B   
ATOM   1185  HN  ALA    59      35.500   8.474  -1.031  1.00 10.00      B   
ATOM   1186  CA  ALA    59      34.400   6.667  -0.904  1.00 10.00      B   
ATOM   1187  CB  ALA    59      35.113   6.236  -2.175  1.00 10.00      B   
ATOM   1188  C   ALA    59      34.693   5.696   0.234  1.00 10.00      B   
ATOM   1189  O   ALA    59      33.973   4.719   0.431  1.00 10.00      B   
ATOM   1190  N   LEU    60      35.751   5.982   0.988  1.00 10.00      B   
ATOM   1191  HN  LEU    60      36.285   6.779   0.778  1.00 10.00      B   
ATOM   1192  CA  LEU    60      36.138   5.141   2.115  1.00 10.00      B   
ATOM   1193  CB  LEU    60      37.511   5.555   2.651  1.00 10.00      B   
ATOM   1194  CG  LEU    60      38.070   4.711   3.802  1.00 10.00      B   
ATOM   1195  CD1 LEU    60      38.419   3.309   3.326  1.00 10.00      B   
ATOM   1196  CD2 LEU    60      39.280   5.386   4.431  1.00 10.00      B   
ATOM   1197  C   LEU    60      35.098   5.224   3.227  1.00 10.00      B   
ATOM   1198  O   LEU    60      34.806   4.233   3.895  1.00 10.00      B   
ATOM   1199  N   ASP    61      34.534   6.411   3.415  1.00 10.00      B   
ATOM   1200  HN  ASP    61      34.807   7.166   2.850  1.00 10.00      B   
ATOM   1201  CA  ASP    61      33.523   6.619   4.445  1.00 10.00      B   
ATOM   1202  CB  ASP    61      33.354   8.106   4.758  1.00 10.00      B   
ATOM   1203  CG  ASP    61      34.200   8.549   5.932  1.00 10.00      B   
ATOM   1204  OD1 ASP    61      34.512   7.707   6.800  1.00 10.00      B   
ATOM   1205  OD2 ASP    61      34.560   9.742   5.997  1.00 10.00      B   
ATOM   1206  C   ASP    61      32.195   6.005   4.034  1.00 10.00      B   
ATOM   1207  O   ASP    61      31.462   5.464   4.862  1.00 10.00      B   
ATOM   1208  N   ALA    62      31.894   6.082   2.744  1.00 10.00      B   
ATOM   1209  HN  ALA    62      32.514   6.543   2.136  1.00 10.00      B   
ATOM   1210  CA  ALA    62      30.659   5.521   2.206  1.00 10.00      B   
ATOM   1211  CB  ALA    62      30.461   5.975   0.767  1.00 10.00      B   
ATOM   1212  C   ALA    62      30.675   3.998   2.292  1.00 10.00      B   
ATOM   1213  O   ALA    62      29.629   3.352   2.309  1.00 10.00      B   
ATOM   1214  N   GLN    63      31.877   3.436   2.370  1.00 10.00      B   
ATOM   1215  HN  GLN    63      32.670   4.012   2.360  1.00 10.00      B   
ATOM   1216  CA  GLN    63      32.057   1.993   2.462  1.00 10.00      B   
ATOM   1217  CB  GLN    63      33.534   1.638   2.251  1.00 10.00      B   
ATOM   1218  CG  GLN    63      33.803   0.158   2.026  1.00 10.00      B   
ATOM   1219  CD  GLN    63      35.283  -0.179   1.964  1.00 10.00      B   
ATOM   1220  OE1 GLN    63      36.110   0.443   2.634  1.00 10.00      B   
ATOM   1221  NE2 GLN    63      35.627  -1.173   1.161  1.00 10.00      B   
ATOM   1222 HE21 GLN    63      34.917  -1.629   0.656  1.00 10.00      B   
ATOM   1223 HE22 GLN    63      36.578  -1.426   1.105  1.00 10.00      B   
ATOM   1224  C   GLN    63      31.583   1.470   3.817  1.00 10.00      B   
ATOM   1225  O   GLN    63      31.336   0.276   3.982  1.00 10.00      B   
ATOM   1226  N   LYS    64      31.448   2.374   4.783  1.00 10.00      B   
ATOM   1227  HN  LYS    64      31.642   3.317   4.588  1.00 10.00      B   
ATOM   1228  CA  LYS    64      31.014   2.002   6.124  1.00 10.00      B   
ATOM   1229  CB  LYS    64      31.704   2.876   7.168  1.00 10.00      B   
ATOM   1230  CG  LYS    64      33.199   3.036   6.972  1.00 10.00      B   
ATOM   1231  CD  LYS    64      33.722   4.191   7.803  1.00 10.00      B   
ATOM   1232  CE  LYS    64      35.185   4.464   7.517  1.00 10.00      B   
ATOM   1233  NZ  LYS    64      35.632   5.729   8.149  1.00 10.00      B   
ATOM   1234  HZ1 LYS    64      35.353   5.748   9.149  1.00 10.00      B   
ATOM   1235  HZ2 LYS    64      35.196   6.549   7.664  1.00 10.00      B   
ATOM   1236  HZ3 LYS    64      36.665   5.813   8.087  1.00 10.00      B   
ATOM   1237  C   LYS    64      29.506   2.142   6.280  1.00 10.00      B   
ATOM   1238  O   LYS    64      28.959   1.899   7.358  1.00 10.00      B   
ATOM   1239  N   ALA    65      28.834   2.531   5.206  1.00 10.00      B   
ATOM   1240  HN  ALA    65      29.316   2.682   4.366  1.00 10.00      B   
ATOM   1241  CA  ALA    65      27.393   2.713   5.241  1.00 10.00      B   
ATOM   1242  CB  ALA    65      26.973   3.843   4.315  1.00 10.00      B   
ATOM   1243  C   ALA    65      26.674   1.423   4.878  1.00 10.00      B   
ATOM   1244  O   ALA    65      27.284   0.480   4.360  1.00 10.00      B   
ATOM   1245  N   THR    66      25.384   1.382   5.158  1.00 10.00      B   
ATOM   1246  HN  THR    66      24.961   2.162   5.575  1.00 10.00      B   
ATOM   1247  CA  THR    66      24.572   0.217   4.863  1.00 10.00      B   
ATOM   1248  CB  THR    66      23.841  -0.277   6.129  1.00 10.00      B   
ATOM   1249  OG1 THR    66      24.775  -0.352   7.218  1.00 10.00      B   
ATOM   1250  HG1 THR    66      24.475   0.221   7.937  1.00 10.00      B   
ATOM   1251  CG2 THR    66      23.230  -1.649   5.901  1.00 10.00      B   
ATOM   1252  C   THR    66      23.561   0.552   3.766  1.00 10.00      B   
ATOM   1253  O   THR    66      22.709   1.424   3.946  1.00 10.00      B   
ATOM   1254  N   PRO    67      23.664  -0.121   2.609  1.00 10.00      B   
ATOM   1255  CA  PRO    67      22.764   0.107   1.471  1.00 10.00      B   
ATOM   1256  CB  PRO    67      23.282  -0.863   0.403  1.00 10.00      B   
ATOM   1257  CG  PRO    67      24.065  -1.883   1.154  1.00 10.00      B   
ATOM   1258  CD  PRO    67      24.663  -1.162   2.324  1.00 10.00      B   
ATOM   1259  C   PRO    67      21.310  -0.212   1.817  1.00 10.00      B   
ATOM   1260  O   PRO    67      21.038  -1.131   2.590  1.00 10.00      B   
ATOM   1261  N   PRO    68      20.361   0.543   1.239  1.00 10.00      B   
ATOM   1262  CA  PRO    68      18.921   0.355   1.485  1.00 10.00      B   
ATOM   1263  CB  PRO    68      18.254   1.394   0.577  1.00 10.00      B   
ATOM   1264  CG  PRO    68      19.301   1.774  -0.413  1.00 10.00      B   
ATOM   1265  CD  PRO    68      20.612   1.650   0.304  1.00 10.00      B   
ATOM   1266  C   PRO    68      18.442  -1.049   1.126  1.00 10.00      B   
ATOM   1267  O   PRO    68      17.495  -1.563   1.719  1.00 10.00      B   
ATOM   1268  N   LYS    69      19.112  -1.668   0.163  1.00 10.00      B   
ATOM   1269  HN  LYS    69      19.862  -1.205  -0.268  1.00 10.00      B   
ATOM   1270  CA  LYS    69      18.760  -3.013  -0.276  1.00 10.00      B   
ATOM   1271  CB  LYS    69      19.503  -3.361  -1.568  1.00 10.00      B   
ATOM   1272  CG  LYS    69      18.958  -4.581  -2.291  1.00 10.00      B   
ATOM   1273  CD  LYS    69      19.927  -5.060  -3.356  1.00 10.00      B   
ATOM   1274  CE  LYS    69      19.323  -6.160  -4.209  1.00 10.00      B   
ATOM   1275  NZ  LYS    69      20.277  -6.641  -5.240  1.00 10.00      B   
ATOM   1276  HZ1 LYS    69      20.994  -7.260  -4.805  1.00 10.00      B   
ATOM   1277  HZ2 LYS    69      20.760  -5.832  -5.684  1.00 10.00      B   
ATOM   1278  HZ3 LYS    69      19.772  -7.176  -5.974  1.00 10.00      B   
ATOM   1279  C   LYS    69      19.096  -4.043   0.800  1.00 10.00      B   
ATOM   1280  O   LYS    69      18.530  -5.136   0.830  1.00 10.00      B   
ATOM   1281  N   LEU    70      20.007  -3.682   1.692  1.00 10.00      B   
ATOM   1282  HN  LEU    70      20.393  -2.779   1.649  1.00 10.00      B   
ATOM   1283  CA  LEU    70      20.431  -4.582   2.754  1.00 10.00      B   
ATOM   1284  CB  LEU    70      21.942  -4.831   2.683  1.00 10.00      B   
ATOM   1285  CG  LEU    70      22.465  -5.458   1.386  1.00 10.00      B   
ATOM   1286  CD1 LEU    70      23.970  -5.653   1.455  1.00 10.00      B   
ATOM   1287  CD2 LEU    70      21.767  -6.779   1.096  1.00 10.00      B   
ATOM   1288  C   LEU    70      20.037  -4.051   4.126  1.00 10.00      B   
ATOM   1289  O   LEU    70      20.730  -4.282   5.115  1.00 10.00      B   
ATOM   1290  N   GLU    71      18.896  -3.371   4.184  1.00 10.00      B   
ATOM   1291  HN  GLU    71      18.381  -3.235   3.360  1.00 10.00      B   
ATOM   1292  CA  GLU    71      18.392  -2.811   5.437  1.00 10.00      B   
ATOM   1293  CB  GLU    71      17.246  -1.834   5.169  1.00 10.00      B   
ATOM   1294  CG  GLU    71      17.692  -0.391   5.009  1.00 10.00      B   
ATOM   1295  CD  GLU    71      18.312   0.175   6.270  1.00 10.00      B   
ATOM   1296  OE1 GLU    71      18.089  -0.396   7.360  1.00 10.00      B   
ATOM   1297  OE2 GLU    71      19.023   1.199   6.179  1.00 10.00      B   
ATOM   1298  C   GLU    71      17.933  -3.906   6.400  1.00 10.00      B   
ATOM   1299  O   GLU    71      17.548  -3.632   7.539  1.00 10.00      B   
ATOM   1300  N   ASP    72      17.963  -5.144   5.931  1.00 10.00      B   
ATOM   1301  HN  ASP    72      18.269  -5.297   5.012  1.00 10.00      B   
ATOM   1302  CA  ASP    72      17.560  -6.282   6.747  1.00 10.00      B   
ATOM   1303  CB  ASP    72      16.414  -7.043   6.072  1.00 10.00      B   
ATOM   1304  CG  ASP    72      15.771  -8.068   6.985  1.00 10.00      B   
ATOM   1305  OD1 ASP    72      15.411  -7.710   8.130  1.00 10.00      B   
ATOM   1306  OD2 ASP    72      15.608  -9.228   6.556  1.00 10.00      B   
ATOM   1307  C   ASP    72      18.753  -7.205   6.985  1.00 10.00      B   
ATOM   1308  O   ASP    72      18.622  -8.301   7.529  1.00 10.00      B   
ATOM   1309  N   LYS    73      19.926  -6.742   6.580  1.00 10.00      B   
ATOM   1310  HN  LYS    73      19.979  -5.842   6.185  1.00 10.00      B   
ATOM   1311  CA  LYS    73      21.147  -7.512   6.736  1.00 10.00      B   
ATOM   1312  CB  LYS    73      21.837  -7.699   5.382  1.00 10.00      B   
ATOM   1313  CG  LYS    73      21.031  -8.514   4.384  1.00 10.00      B   
ATOM   1314  CD  LYS    73      21.150 -10.006   4.657  1.00 10.00      B   
ATOM   1315  CE  LYS    73      20.245 -10.807   3.735  1.00 10.00      B   
ATOM   1316  NZ  LYS    73      20.595 -12.251   3.717  1.00 10.00      B   
ATOM   1317  HZ1 LYS    73      21.502 -12.393   3.217  1.00 10.00      B   
ATOM   1318  HZ2 LYS    73      19.855 -12.794   3.227  1.00 10.00      B   
ATOM   1319  HZ3 LYS    73      20.688 -12.612   4.689  1.00 10.00      B   
ATOM   1320  C   LYS    73      22.086  -6.816   7.706  1.00 10.00      B   
ATOM   1321  O   LYS    73      22.032  -5.596   7.873  1.00 10.00      B   
ATOM   1322  N   SER    74      22.927  -7.597   8.357  1.00 10.00      B   
ATOM   1323  HN  SER    74      22.904  -8.563   8.198  1.00 10.00      B   
ATOM   1324  CA  SER    74      23.885  -7.063   9.302  1.00 10.00      B   
ATOM   1325  CB  SER    74      24.104  -8.069  10.436  1.00 10.00      B   
ATOM   1326  OG  SER    74      24.231  -9.392   9.938  1.00 10.00      B   
ATOM   1327  HG  SER    74      25.090  -9.750  10.217  1.00 10.00      B   
ATOM   1328  C   SER    74      25.200  -6.735   8.586  1.00 10.00      B   
ATOM   1329  O   SER    74      25.524  -7.351   7.571  1.00 10.00      B   
ATOM   1330  N   PRO    75      25.975  -5.762   9.106  1.00 10.00      B   
ATOM   1331  CA  PRO    75      27.251  -5.341   8.499  1.00 10.00      B   
ATOM   1332  CB  PRO    75      27.745  -4.221   9.424  1.00 10.00      B   
ATOM   1333  CG  PRO    75      26.996  -4.409  10.698  1.00 10.00      B   
ATOM   1334  CD  PRO    75      25.663  -4.983  10.316  1.00 10.00      B   
ATOM   1335  C   PRO    75      28.299  -6.458   8.406  1.00 10.00      B   
ATOM   1336  O   PRO    75      29.371  -6.262   7.826  1.00 10.00      B   
ATOM   1337  N   ASP    76      27.984  -7.620   8.961  1.00 10.00      B   
ATOM   1338  HN  ASP    76      27.109  -7.719   9.394  1.00 10.00      B   
ATOM   1339  CA  ASP    76      28.899  -8.758   8.943  1.00 10.00      B   
ATOM   1340  CB  ASP    76      29.024  -9.360  10.347  1.00 10.00      B   
ATOM   1341  CG  ASP    76      27.799 -10.160  10.746  1.00 10.00      B   
ATOM   1342  OD1 ASP    76      26.742  -9.545  10.992  1.00 10.00      B   
ATOM   1343  OD2 ASP    76      27.886 -11.403  10.823  1.00 10.00      B   
ATOM   1344  C   ASP    76      28.415  -9.840   7.982  1.00 10.00      B   
ATOM   1345  O   ASP    76      29.054 -10.885   7.845  1.00 10.00      B   
ATOM   1346  N   SER    77      27.294  -9.593   7.318  1.00 10.00      B   
ATOM   1347  HN  SER    77      26.835  -8.733   7.444  1.00 10.00      B   
ATOM   1348  CA  SER    77      26.728 -10.567   6.394  1.00 10.00      B   
ATOM   1349  CB  SER    77      25.255 -10.241   6.110  1.00 10.00      B   
ATOM   1350  OG  SER    77      25.113  -9.321   5.041  1.00 10.00      B   
ATOM   1351  HG  SER    77      24.649  -9.762   4.310  1.00 10.00      B   
ATOM   1352  C   SER    77      27.536 -10.648   5.093  1.00 10.00      B   
ATOM   1353  O   SER    77      28.223  -9.689   4.719  1.00 10.00      B   
ATOM   1354  N   PRO    78      27.474 -11.802   4.397  1.00 10.00      B   
ATOM   1355  CA  PRO    78      28.190 -12.015   3.129  1.00 10.00      B   
ATOM   1356  CB  PRO    78      27.748 -13.415   2.679  1.00 10.00      B   
ATOM   1357  CG  PRO    78      26.545 -13.734   3.501  1.00 10.00      B   
ATOM   1358  CD  PRO    78      26.716 -12.998   4.797  1.00 10.00      B   
ATOM   1359  C   PRO    78      27.810 -10.978   2.073  1.00 10.00      B   
ATOM   1360  O   PRO    78      28.636 -10.586   1.247  1.00 10.00      B   
ATOM   1361  N   GLU    79      26.559 -10.533   2.111  1.00 10.00      B   
ATOM   1362  HN  GLU    79      25.943 -10.888   2.794  1.00 10.00      B   
ATOM   1363  CA  GLU    79      26.073  -9.535   1.171  1.00 10.00      B   
ATOM   1364  CB  GLU    79      24.552  -9.372   1.276  1.00 10.00      B   
ATOM   1365  CG  GLU    79      23.761 -10.652   1.052  1.00 10.00      B   
ATOM   1366  CD  GLU    79      23.606 -11.474   2.316  1.00 10.00      B   
ATOM   1367  OE1 GLU    79      24.232 -11.127   3.334  1.00 10.00      B   
ATOM   1368  OE2 GLU    79      22.853 -12.470   2.297  1.00 10.00      B   
ATOM   1369  C   GLU    79      26.762  -8.202   1.424  1.00 10.00      B   
ATOM   1370  O   GLU    79      27.147  -7.499   0.487  1.00 10.00      B   
ATOM   1371  N   MET    80      26.936  -7.868   2.698  1.00 10.00      B   
ATOM   1372  HN  MET    80      26.615  -8.474   3.404  1.00 10.00      B   
ATOM   1373  CA  MET    80      27.596  -6.629   3.071  1.00 10.00      B   
ATOM   1374  CB  MET    80      27.402  -6.327   4.556  1.00 10.00      B   
ATOM   1375  CG  MET    80      26.034  -5.761   4.899  1.00 10.00      B   
ATOM   1376  SD  MET    80      25.724  -4.168   4.113  1.00 10.00      B   
ATOM   1377  CE  MET    80      27.030  -3.173   4.826  1.00 10.00      B   
ATOM   1378  C   MET    80      29.076  -6.704   2.725  1.00 10.00      B   
ATOM   1379  O   MET    80      29.698  -5.695   2.394  1.00 10.00      B   
ATOM   1380  N   LYS    81      29.631  -7.912   2.792  1.00 10.00      B   
ATOM   1381  HN  LYS    81      29.081  -8.673   3.082  1.00 10.00      B   
ATOM   1382  CA  LYS    81      31.034  -8.130   2.458  1.00 10.00      B   
ATOM   1383  CB  LYS    81      31.471  -9.551   2.823  1.00 10.00      B   
ATOM   1384  CG  LYS    81      31.674  -9.781   4.311  1.00 10.00      B   
ATOM   1385  CD  LYS    81      32.044 -11.227   4.600  1.00 10.00      B   
ATOM   1386  CE  LYS    81      32.405 -11.424   6.064  1.00 10.00      B   
ATOM   1387  NZ  LYS    81      32.630 -12.858   6.389  1.00 10.00      B   
ATOM   1388  HZ1 LYS    81      31.744 -13.392   6.281  1.00 10.00      B   
ATOM   1389  HZ2 LYS    81      32.962 -12.960   7.371  1.00 10.00      B   
ATOM   1390  HZ3 LYS    81      33.346 -13.264   5.750  1.00 10.00      B   
ATOM   1391  C   LYS    81      31.260  -7.883   0.971  1.00 10.00      B   
ATOM   1392  O   LYS    81      32.275  -7.304   0.571  1.00 10.00      B   
ATOM   1393  N   ASP    82      30.300  -8.318   0.159  1.00 10.00      B   
ATOM   1394  HN  ASP    82      29.525  -8.784   0.545  1.00 10.00      B   
ATOM   1395  CA  ASP    82      30.372  -8.131  -1.287  1.00 10.00      B   
ATOM   1396  CB  ASP    82      29.289  -8.949  -2.000  1.00 10.00      B   
ATOM   1397  CG  ASP    82      29.386  -8.868  -3.513  1.00 10.00      B   
ATOM   1398  OD1 ASP    82      30.381  -9.370  -4.080  1.00 10.00      B   
ATOM   1399  OD2 ASP    82      28.467  -8.305  -4.144  1.00 10.00      B   
ATOM   1400  C   ASP    82      30.235  -6.648  -1.623  1.00 10.00      B   
ATOM   1401  O   ASP    82      30.924  -6.132  -2.507  1.00 10.00      B   
ATOM   1402  N   PHE    83      29.348  -5.969  -0.898  1.00 10.00      B   
ATOM   1403  HN  PHE    83      28.817  -6.449  -0.225  1.00 10.00      B   
ATOM   1404  CA  PHE    83      29.130  -4.539  -1.084  1.00 10.00      B   
ATOM   1405  CB  PHE    83      27.952  -4.068  -0.217  1.00 10.00      B   
ATOM   1406  CG  PHE    83      27.802  -2.572  -0.130  1.00 10.00      B   
ATOM   1407  CD1 PHE    83      27.261  -1.855  -1.185  1.00 10.00      B   
ATOM   1408  CD2 PHE    83      28.201  -1.885   1.009  1.00 10.00      B   
ATOM   1409  CE1 PHE    83      27.125  -0.482  -1.111  1.00 10.00      B   
ATOM   1410  CE2 PHE    83      28.068  -0.513   1.090  1.00 10.00      B   
ATOM   1411  CZ  PHE    83      27.528   0.189   0.029  1.00 10.00      B   
ATOM   1412  C   PHE    83      30.400  -3.782  -0.710  1.00 10.00      B   
ATOM   1413  O   PHE    83      30.845  -2.887  -1.432  1.00 10.00      B   
ATOM   1414  N   ARG    84      30.983  -4.169   0.419  1.00 10.00      B   
ATOM   1415  HN  ARG    84      30.567  -4.888   0.947  1.00 10.00      B   
ATOM   1416  CA  ARG    84      32.209  -3.561   0.909  1.00 10.00      B   
ATOM   1417  CB  ARG    84      32.589  -4.192   2.252  1.00 10.00      B   
ATOM   1418  CG  ARG    84      33.633  -3.423   3.043  1.00 10.00      B   
ATOM   1419  CD  ARG    84      33.623  -3.836   4.505  1.00 10.00      B   
ATOM   1420  NE  ARG    84      32.437  -3.345   5.212  1.00 10.00      B   
ATOM   1421  HE  ARG    84      32.211  -2.390   5.101  1.00 10.00      B   
ATOM   1422  CZ  ARG    84      31.664  -4.098   6.001  1.00 10.00      B   
ATOM   1423  NH1 ARG    84      31.947  -5.382   6.199  1.00 10.00      B   
ATOM   1424 HH11 ARG    84      31.338  -5.960   6.823  1.00 10.00      B   
ATOM   1425 HH12 ARG    84      32.772  -5.820   5.734  1.00 10.00      B   
ATOM   1426  NH2 ARG    84      30.601  -3.564   6.595  1.00 10.00      B   
ATOM   1427 HH21 ARG    84      30.002  -4.150   7.216  1.00 10.00      B   
ATOM   1428 HH22 ARG    84      30.361  -2.558   6.442  1.00 10.00      B   
ATOM   1429  C   ARG    84      33.321  -3.769  -0.113  1.00 10.00      B   
ATOM   1430  O   ARG    84      34.105  -2.863  -0.392  1.00 10.00      B   
ATOM   1431  N   HIS    85      33.351  -4.962  -0.697  1.00 10.00      B   
ATOM   1432  HN  HIS    85      32.681  -5.635  -0.440  1.00 10.00      B   
ATOM   1433  CA  HIS    85      34.346  -5.304  -1.703  1.00 10.00      B   
ATOM   1434  CB  HIS    85      34.252  -6.792  -2.061  1.00 10.00      B   
ATOM   1435  CG  HIS    85      35.365  -7.284  -2.934  1.00 10.00      B   
ATOM   1436  ND1 HIS    85      36.545  -7.795  -2.436  1.00 10.00      B   
ATOM   1437  HD1 HIS    85      36.774  -7.899  -1.485  1.00 10.00      B   
ATOM   1438  CD2 HIS    85      35.473  -7.339  -4.284  1.00 10.00      B   
ATOM   1439  CE1 HIS    85      37.330  -8.137  -3.439  1.00 10.00      B   
ATOM   1440  NE2 HIS    85      36.703  -7.872  -4.566  1.00 10.00      B   
ATOM   1441  HE2 HIS    85      37.066  -8.026  -5.466  1.00 10.00      B   
ATOM   1442  C   HIS    85      34.156  -4.443  -2.950  1.00 10.00      B   
ATOM   1443  O   HIS    85      35.122  -4.085  -3.618  1.00 10.00      B   
ATOM   1444  N   GLY    86      32.903  -4.106  -3.248  1.00 10.00      B   
ATOM   1445  HN  GLY    86      32.169  -4.423  -2.674  1.00 10.00      B   
ATOM   1446  CA  GLY    86      32.605  -3.281  -4.404  1.00 10.00      B   
ATOM   1447  C   GLY    86      33.231  -1.905  -4.286  1.00 10.00      B   
ATOM   1448  O   GLY    86      33.658  -1.316  -5.282  1.00 10.00      B   
ATOM   1449  N   PHE    87      33.284  -1.391  -3.063  1.00 10.00      B   
ATOM   1450  HN  PHE    87      32.907  -1.899  -2.311  1.00 10.00      B   
ATOM   1451  CA  PHE    87      33.879  -0.088  -2.814  1.00 10.00      B   
ATOM   1452  CB  PHE    87      33.366   0.498  -1.500  1.00 10.00      B   
ATOM   1453  CG  PHE    87      32.308   1.547  -1.668  1.00 10.00      B   
ATOM   1454  CD1 PHE    87      31.009   1.312  -1.254  1.00 10.00      B   
ATOM   1455  CD2 PHE    87      32.615   2.771  -2.231  1.00 10.00      B   
ATOM   1456  CE1 PHE    87      30.034   2.280  -1.399  1.00 10.00      B   
ATOM   1457  CE2 PHE    87      31.645   3.745  -2.381  1.00 10.00      B   
ATOM   1458  CZ  PHE    87      30.351   3.498  -1.964  1.00 10.00      B   
ATOM   1459  C   PHE    87      35.399  -0.196  -2.781  1.00 10.00      B   
ATOM   1460  O   PHE    87      36.103   0.732  -3.176  1.00 10.00      B   
ATOM   1461  N   ASP    88      35.893  -1.342  -2.320  1.00 10.00      B   
ATOM   1462  HN  ASP    88      35.272  -2.042  -2.024  1.00 10.00      B   
ATOM   1463  CA  ASP    88      37.332  -1.590  -2.235  1.00 10.00      B   
ATOM   1464  CB  ASP    88      37.596  -3.002  -1.704  1.00 10.00      B   
ATOM   1465  CG  ASP    88      38.322  -3.010  -0.374  1.00 10.00      B   
ATOM   1466  OD1 ASP    88      39.573  -3.029  -0.372  1.00 10.00      B   
ATOM   1467  OD2 ASP    88      37.643  -3.015   0.676  1.00 10.00      B   
ATOM   1468  C   ASP    88      37.988  -1.424  -3.603  1.00 10.00      B   
ATOM   1469  O   ASP    88      39.089  -0.883  -3.721  1.00 10.00      B   
ATOM   1470  N   ILE    89      37.297  -1.890  -4.635  1.00 10.00      B   
ATOM   1471  HN  ILE    89      36.431  -2.324  -4.472  1.00 10.00      B   
ATOM   1472  CA  ILE    89      37.792  -1.786  -6.000  1.00 10.00      B   
ATOM   1473  CB  ILE    89      36.896  -2.574  -6.978  1.00 10.00      B   
ATOM   1474  CG1 ILE    89      36.681  -4.001  -6.471  1.00 10.00      B   
ATOM   1475  CG2 ILE    89      37.513  -2.589  -8.371  1.00 10.00      B   
ATOM   1476  CD1 ILE    89      35.575  -4.746  -7.187  1.00 10.00      B   
ATOM   1477  C   ILE    89      37.826  -0.324  -6.428  1.00 10.00      B   
ATOM   1478  O   ILE    89      38.806   0.144  -7.008  1.00 10.00      B   
ATOM   1479  N   LEU    90      36.751   0.395  -6.110  1.00 10.00      B   
ATOM   1480  HN  LEU    90      36.018  -0.038  -5.625  1.00 10.00      B   
ATOM   1481  CA  LEU    90      36.633   1.810  -6.450  1.00 10.00      B   
ATOM   1482  CB  LEU    90      35.261   2.340  -6.025  1.00 10.00      B   
ATOM   1483  CG  LEU    90      34.849   3.699  -6.593  1.00 10.00      B   
ATOM   1484  CD1 LEU    90      34.600   3.599  -8.091  1.00 10.00      B   
ATOM   1485  CD2 LEU    90      33.616   4.223  -5.875  1.00 10.00      B   
ATOM   1486  C   LEU    90      37.742   2.617  -5.777  1.00 10.00      B   
ATOM   1487  O   LEU    90      38.298   3.544  -6.366  1.00 10.00      B   
ATOM   1488  N   VAL    91      38.064   2.249  -4.540  1.00 10.00      B   
ATOM   1489  HN  VAL    91      37.569   1.509  -4.117  1.00 10.00      B   
ATOM   1490  CA  VAL    91      39.118   2.923  -3.792  1.00 10.00      B   
ATOM   1491  CB  VAL    91      39.207   2.415  -2.334  1.00 10.00      B   
ATOM   1492  CG1 VAL    91      40.420   3.000  -1.622  1.00 10.00      B   
ATOM   1493  CG2 VAL    91      37.936   2.762  -1.575  1.00 10.00      B   
ATOM   1494  C   VAL    91      40.460   2.743  -4.494  1.00 10.00      B   
ATOM   1495  O   VAL    91      41.188   3.710  -4.708  1.00 10.00      B   
ATOM   1496  N   GLY    92      40.757   1.505  -4.880  1.00 10.00      B   
ATOM   1497  HN  GLY    92      40.120   0.781  -4.697  1.00 10.00      B   
ATOM   1498  CA  GLY    92      42.007   1.211  -5.560  1.00 10.00      B   
ATOM   1499  C   GLY    92      42.135   1.939  -6.889  1.00 10.00      B   
ATOM   1500  O   GLY    92      43.225   2.380  -7.262  1.00 10.00      B   
ATOM   1501  N   GLN    93      41.016   2.070  -7.597  1.00 10.00      B   
ATOM   1502  HN  GLN    93      40.181   1.690  -7.243  1.00 10.00      B   
ATOM   1503  CA  GLN    93      40.999   2.753  -8.887  1.00 10.00      B   
ATOM   1504  CB  GLN    93      39.625   2.626  -9.551  1.00 10.00      B   
ATOM   1505  CG  GLN    93      39.325   1.228 -10.070  1.00 10.00      B   
ATOM   1506  CD  GLN    93      37.957   1.109 -10.716  1.00 10.00      B   
ATOM   1507  OE1 GLN    93      37.001   1.777 -10.318  1.00 10.00      B   
ATOM   1508  NE2 GLN    93      37.854   0.250 -11.720  1.00 10.00      B   
ATOM   1509 HE21 GLN    93      38.652  -0.250 -11.984  1.00 10.00      B   
ATOM   1510 HE22 GLN    93      36.978   0.149 -12.160  1.00 10.00      B   
ATOM   1511  C   GLN    93      41.387   4.220  -8.729  1.00 10.00      B   
ATOM   1512  O   GLN    93      42.311   4.701  -9.388  1.00 10.00      B   
ATOM   1513  N   ILE    94      40.695   4.911  -7.827  1.00 10.00      B   
ATOM   1514  HN  ILE    94      39.986   4.456  -7.321  1.00 10.00      B   
ATOM   1515  CA  ILE    94      40.959   6.322  -7.567  1.00 10.00      B   
ATOM   1516  CB  ILE    94      39.895   6.929  -6.619  1.00 10.00      B   
ATOM   1517  CG1 ILE    94      38.489   6.727  -7.195  1.00 10.00      B   
ATOM   1518  CG2 ILE    94      40.162   8.409  -6.376  1.00 10.00      B   
ATOM   1519  CD1 ILE    94      37.369   7.168  -6.277  1.00 10.00      B   
ATOM   1520  C   ILE    94      42.352   6.503  -6.961  1.00 10.00      B   
ATOM   1521  O   ILE    94      43.040   7.492  -7.223  1.00 10.00      B   
ATOM   1522  N   ASP    95      42.767   5.525  -6.163  1.00 10.00      B   
ATOM   1523  HN  ASP    95      42.172   4.760  -5.996  1.00 10.00      B   
ATOM   1524  CA  ASP    95      44.072   5.555  -5.519  1.00 10.00      B   
ATOM   1525  CB  ASP    95      44.235   4.348  -4.595  1.00 10.00      B   
ATOM   1526  CG  ASP    95      45.343   4.531  -3.583  1.00 10.00      B   
ATOM   1527  OD1 ASP    95      46.512   4.233  -3.914  1.00 10.00      B   
ATOM   1528  OD2 ASP    95      45.052   4.969  -2.452  1.00 10.00      B   
ATOM   1529  C   ASP    95      45.186   5.574  -6.561  1.00 10.00      B   
ATOM   1530  O   ASP    95      46.163   6.313  -6.431  1.00 10.00      B   
ATOM   1531  N   ASP    96      45.023   4.771  -7.607  1.00 10.00      B   
ATOM   1532  HN  ASP    96      44.220   4.207  -7.658  1.00 10.00      B   
ATOM   1533  CA  ASP    96      46.012   4.706  -8.677  1.00 10.00      B   
ATOM   1534  CB  ASP    96      45.857   3.432  -9.505  1.00 10.00      B   
ATOM   1535  CG  ASP    96      47.104   3.123 -10.306  1.00 10.00      B   
ATOM   1536  OD1 ASP    96      48.098   2.656  -9.704  1.00 10.00      B   
ATOM   1537  OD2 ASP    96      47.104   3.343 -11.535  1.00 10.00      B   
ATOM   1538  C   ASP    96      45.920   5.935  -9.572  1.00 10.00      B   
ATOM   1539  O   ASP    96      46.927   6.412 -10.097  1.00 10.00      B   
ATOM   1540  N   ALA    97      44.705   6.446  -9.736  1.00 10.00      B   
ATOM   1541  HN  ALA    97      43.938   6.007  -9.305  1.00 10.00      B   
ATOM   1542  CA  ALA    97      44.472   7.632 -10.554  1.00 10.00      B   
ATOM   1543  CB  ALA    97      42.982   7.915 -10.677  1.00 10.00      B   
ATOM   1544  C   ALA    97      45.195   8.832  -9.954  1.00 10.00      B   
ATOM   1545  O   ALA    97      45.682   9.706 -10.676  1.00 10.00      B   
ATOM   1546  N   LEU    98      45.270   8.860  -8.626  1.00 10.00      B   
ATOM   1547  HN  LEU    98      44.840   8.144  -8.108  1.00 10.00      B   
ATOM   1548  CA  LEU    98      45.950   9.933  -7.918  1.00 10.00      B   
ATOM   1549  CB  LEU    98      45.804   9.749  -6.405  1.00 10.00      B   
ATOM   1550  CG  LEU    98      46.426  10.838  -5.526  1.00 10.00      B   
ATOM   1551  CD1 LEU    98      45.723  12.170  -5.735  1.00 10.00      B   
ATOM   1552  CD2 LEU    98      46.390  10.430  -4.060  1.00 10.00      B   
ATOM   1553  C   LEU    98      47.425   9.977  -8.306  1.00 10.00      B   
ATOM   1554  O   LEU    98      48.020  11.049  -8.404  1.00 10.00      B   
ATOM   1555  N   LYS    99      47.999   8.802  -8.552  1.00 10.00      B   
ATOM   1556  HN  LYS    99      47.465   7.985  -8.473  1.00 10.00      B   
ATOM   1557  CA  LYS    99      49.400   8.699  -8.940  1.00 10.00      B   
ATOM   1558  CB  LYS    99      49.824   7.232  -9.021  1.00 10.00      B   
ATOM   1559  CG  LYS    99      49.506   6.414  -7.779  1.00 10.00      B   
ATOM   1560  CD  LYS    99      49.757   4.935  -8.027  1.00 10.00      B   
ATOM   1561  CE  LYS    99      49.236   4.075  -6.887  1.00 10.00      B   
ATOM   1562  NZ  LYS    99      49.261   2.629  -7.233  1.00 10.00      B   
ATOM   1563  HZ1 LYS    99      50.244   2.288  -7.294  1.00 10.00      B   
ATOM   1564  HZ2 LYS    99      48.797   2.473  -8.154  1.00 10.00      B   
ATOM   1565  HZ3 LYS    99      48.760   2.077  -6.508  1.00 10.00      B   
ATOM   1566  C   LYS    99      49.628   9.382 -10.286  1.00 10.00      B   
ATOM   1567  O   LYS    99      50.660  10.017 -10.506  1.00 10.00      B   
ATOM   1568  N   LEU   100      48.644   9.264 -11.173  1.00 10.00      B   
ATOM   1569  HN  LEU   100      47.839   8.760 -10.926  1.00 10.00      B   
ATOM   1570  CA  LEU   100      48.721   9.869 -12.498  1.00 10.00      B   
ATOM   1571  CB  LEU   100      47.550   9.403 -13.365  1.00 10.00      B   
ATOM   1572  CG  LEU   100      47.482   7.901 -13.650  1.00 10.00      B   
ATOM   1573  CD1 LEU   100      46.121   7.524 -14.212  1.00 10.00      B   
ATOM   1574  CD2 LEU   100      48.592   7.490 -14.605  1.00 10.00      B   
ATOM   1575  C   LEU   100      48.714  11.387 -12.384  1.00 10.00      B   
ATOM   1576  O   LEU   100      49.532  12.073 -13.000  1.00 10.00      B   
ATOM   1577  N   ALA   101      47.794  11.904 -11.574  1.00 10.00      B   
ATOM   1578  HN  ALA   101      47.174  11.301 -11.110  1.00 10.00      B   
ATOM   1579  CA  ALA   101      47.681  13.343 -11.359  1.00 10.00      B   
ATOM   1580  CB  ALA   101      46.442  13.664 -10.534  1.00 10.00      B   
ATOM   1581  C   ALA   101      48.935  13.872 -10.670  1.00 10.00      B   
ATOM   1582  O   ALA   101      49.360  15.007 -10.904  1.00 10.00      B   
ATOM   1583  N   ASN   102      49.525  13.033  -9.827  1.00 10.00      B   
ATOM   1584  HN  ASN   102      49.125  12.145  -9.681  1.00 10.00      B   
ATOM   1585  CA  ASN   102      50.738  13.390  -9.102  1.00 10.00      B   
ATOM   1586  CB  ASN   102      51.126  12.282  -8.117  1.00 10.00      B   
ATOM   1587  CG  ASN   102      50.638  12.544  -6.705  1.00 10.00      B   
ATOM   1588  OD1 ASN   102      49.642  13.236  -6.494  1.00 10.00      B   
ATOM   1589  ND2 ASN   102      51.340  11.991  -5.727  1.00 10.00      B   
ATOM   1590 HD21 ASN   102      52.126  11.454  -5.966  1.00 10.00      B   
ATOM   1591 HD22 ASN   102      51.042  12.131  -4.803  1.00 10.00      B   
ATOM   1592  C   ASN   102      51.888  13.640 -10.067  1.00 10.00      B   
ATOM   1593  O   ASN   102      52.610  14.627  -9.941  1.00 10.00      B   
ATOM   1594  N   GLU   103      52.042  12.750 -11.039  1.00 10.00      B   
ATOM   1595  HN  GLU   103      51.425  11.984 -11.090  1.00 10.00      B   
ATOM   1596  CA  GLU   103      53.105  12.874 -12.028  1.00 10.00      B   
ATOM   1597  CB  GLU   103      53.287  11.569 -12.800  1.00 10.00      B   
ATOM   1598  CG  GLU   103      53.912  10.458 -11.974  1.00 10.00      B   
ATOM   1599  CD  GLU   103      54.578   9.407 -12.833  1.00 10.00      B   
ATOM   1600  OE1 GLU   103      54.162   8.231 -12.772  1.00 10.00      B   
ATOM   1601  OE2 GLU   103      55.516   9.751 -13.579  1.00 10.00      B   
ATOM   1602  C   GLU   103      52.858  14.041 -12.982  1.00 10.00      B   
ATOM   1603  O   GLU   103      53.789  14.570 -13.586  1.00 10.00      B   
ATOM   1604  N   GLY   104      51.601  14.443 -13.106  1.00 10.00      B   
ATOM   1605  HN  GLY   104      50.899  13.987 -12.596  1.00 10.00      B   
ATOM   1606  CA  GLY   104      51.261  15.549 -13.978  1.00 10.00      B   
ATOM   1607  C   GLY   104      50.433  15.116 -15.168  1.00 10.00      B   
ATOM   1608  O   GLY   104      50.170  15.908 -16.071  1.00 10.00      B   
ATOM   1609  N   LYS   105      50.020  13.858 -15.169  1.00 10.00      B   
ATOM   1610  HN  LYS   105      50.258  13.274 -14.416  1.00 10.00      B   
ATOM   1611  CA  LYS   105      49.214  13.319 -16.254  1.00 10.00      B   
ATOM   1612  CB  LYS   105      49.443  11.813 -16.397  1.00 10.00      B   
ATOM   1613  CG  LYS   105      50.793  11.434 -16.984  1.00 10.00      B   
ATOM   1614  CD  LYS   105      50.931   9.924 -17.099  1.00 10.00      B   
ATOM   1615  CE  LYS   105      52.215   9.527 -17.808  1.00 10.00      B   
ATOM   1616  NZ  LYS   105      52.376   8.048 -17.874  1.00 10.00      B   
ATOM   1617  HZ1 LYS   105      51.629   7.634 -18.470  1.00 10.00      B   
ATOM   1618  HZ2 LYS   105      52.312   7.637 -16.922  1.00 10.00      B   
ATOM   1619  HZ3 LYS   105      53.300   7.805 -18.280  1.00 10.00      B   
ATOM   1620  C   LYS   105      47.736  13.615 -16.020  1.00 10.00      B   
ATOM   1621  O   LYS   105      46.990  12.771 -15.517  1.00 10.00      B   
ATOM   1622  N   VAL   106      47.324  14.825 -16.378  1.00 10.00      B   
ATOM   1623  HN  VAL   106      47.973  15.455 -16.766  1.00 10.00      B   
ATOM   1624  CA  VAL   106      45.938  15.251 -16.206  1.00 10.00      B   
ATOM   1625  CB  VAL   106      45.760  16.748 -16.534  1.00 10.00      B   
ATOM   1626  CG1 VAL   106      44.327  17.193 -16.280  1.00 10.00      B   
ATOM   1627  CG2 VAL   106      46.734  17.589 -15.723  1.00 10.00      B   
ATOM   1628  C   VAL   106      44.988  14.424 -17.070  1.00 10.00      B   
ATOM   1629  O   VAL   106      43.956  13.949 -16.593  1.00 10.00      B   
ATOM   1630  N   LYS   107      45.356  14.233 -18.332  1.00 10.00      B   
ATOM   1631  HN  LYS   107      46.208  14.607 -18.643  1.00 10.00      B   
ATOM   1632  CA  LYS   107      44.528  13.470 -19.262  1.00 10.00      B   
ATOM   1633  CB  LYS   107      45.082  13.538 -20.685  1.00 10.00      B   
ATOM   1634  CG  LYS   107      45.002  14.918 -21.317  1.00 10.00      B   
ATOM   1635  CD  LYS   107      45.368  14.873 -22.790  1.00 10.00      B   
ATOM   1636  CE  LYS   107      45.114  16.211 -23.464  1.00 10.00      B   
ATOM   1637  NZ  LYS   107      45.268  16.126 -24.943  1.00 10.00      B   
ATOM   1638  HZ1 LYS   107      44.694  15.342 -25.320  1.00 10.00      B   
ATOM   1639  HZ2 LYS   107      46.264  15.960 -25.191  1.00 10.00      B   
ATOM   1640  HZ3 LYS   107      44.957  17.013 -25.387  1.00 10.00      B   
ATOM   1641  C   LYS   107      44.366  12.023 -18.812  1.00 10.00      B   
ATOM   1642  O   LYS   107      43.277  11.457 -18.909  1.00 10.00      B   
ATOM   1643  N   GLU   108      45.448  11.430 -18.315  1.00 10.00      B   
ATOM   1644  HN  GLU   108      46.291  11.931 -18.271  1.00 10.00      B   
ATOM   1645  CA  GLU   108      45.410  10.050 -17.838  1.00 10.00      B   
ATOM   1646  CB  GLU   108      46.813   9.557 -17.479  1.00 10.00      B   
ATOM   1647  CG  GLU   108      47.811   9.613 -18.622  1.00 10.00      B   
ATOM   1648  CD  GLU   108      47.510   8.627 -19.728  1.00 10.00      B   
ATOM   1649  OE1 GLU   108      47.283   7.435 -19.428  1.00 10.00      B   
ATOM   1650  OE2 GLU   108      47.525   9.037 -20.908  1.00 10.00      B   
ATOM   1651  C   GLU   108      44.492   9.932 -16.628  1.00 10.00      B   
ATOM   1652  O   GLU   108      43.686   9.004 -16.533  1.00 10.00      B   
ATOM   1653  N   ALA   109      44.614  10.883 -15.708  1.00 10.00      B   
ATOM   1654  HN  ALA   109      45.281  11.592 -15.839  1.00 10.00      B   
ATOM   1655  CA  ALA   109      43.789  10.897 -14.510  1.00 10.00      B   
ATOM   1656  CB  ALA   109      44.227  12.014 -13.575  1.00 10.00      B   
ATOM   1657  C   ALA   109      42.319  11.049 -14.881  1.00 10.00      B   
ATOM   1658  O   ALA   109      41.455  10.350 -14.347  1.00 10.00      B   
ATOM   1659  N   GLN   110      42.045  11.960 -15.807  1.00 10.00      B   
ATOM   1660  HN  GLN   110      42.781  12.490 -16.192  1.00 10.00      B   
ATOM   1661  CA  GLN   110      40.683  12.199 -16.264  1.00 10.00      B   
ATOM   1662  CB  GLN   110      40.629  13.405 -17.203  1.00 10.00      B   
ATOM   1663  CG  GLN   110      40.593  14.743 -16.483  1.00 10.00      B   
ATOM   1664  CD  GLN   110      40.814  15.917 -17.412  1.00 10.00      B   
ATOM   1665  OE1 GLN   110      41.560  15.825 -18.385  1.00 10.00      B   
ATOM   1666  NE2 GLN   110      40.154  17.024 -17.127  1.00 10.00      B   
ATOM   1667 HE21 GLN   110      39.563  17.023 -16.342  1.00 10.00      B   
ATOM   1668 HE22 GLN   110      40.288  17.805 -17.705  1.00 10.00      B   
ATOM   1669  C   GLN   110      40.129  10.960 -16.957  1.00 10.00      B   
ATOM   1670  O   GLN   110      38.960  10.612 -16.790  1.00 10.00      B   
ATOM   1671  N   ALA   111      40.980  10.299 -17.736  1.00 10.00      B   
ATOM   1672  HN  ALA   111      41.896  10.644 -17.844  1.00 10.00      B   
ATOM   1673  CA  ALA   111      40.592   9.089 -18.450  1.00 10.00      B   
ATOM   1674  CB  ALA   111      41.717   8.622 -19.360  1.00 10.00      B   
ATOM   1675  C   ALA   111      40.198   7.989 -17.472  1.00 10.00      B   
ATOM   1676  O   ALA   111      39.205   7.289 -17.677  1.00 10.00      B   
ATOM   1677  N   ALA   112      40.977   7.856 -16.404  1.00 10.00      B   
ATOM   1678  HN  ALA   112      41.757   8.446 -16.308  1.00 10.00      B   
ATOM   1679  CA  ALA   112      40.718   6.860 -15.375  1.00 10.00      B   
ATOM   1680  CB  ALA   112      41.903   6.776 -14.422  1.00 10.00      B   
ATOM   1681  C   ALA   112      39.441   7.203 -14.611  1.00 10.00      B   
ATOM   1682  O   ALA   112      38.644   6.322 -14.283  1.00 10.00      B   
ATOM   1683  N   ALA   113      39.247   8.491 -14.348  1.00 10.00      B   
ATOM   1684  HN  ALA   113      39.924   9.144 -14.639  1.00 10.00      B   
ATOM   1685  CA  ALA   113      38.071   8.963 -13.628  1.00 10.00      B   
ATOM   1686  CB  ALA   113      38.165  10.460 -13.368  1.00 10.00      B   
ATOM   1687  C   ALA   113      36.786   8.623 -14.382  1.00 10.00      B   
ATOM   1688  O   ALA   113      35.756   8.333 -13.772  1.00 10.00      B   
ATOM   1689  N   GLU   114      36.856   8.635 -15.710  1.00 10.00      B   
ATOM   1690  HN  GLU   114      37.706   8.868 -16.141  1.00 10.00      B   
ATOM   1691  CA  GLU   114      35.697   8.326 -16.543  1.00 10.00      B   
ATOM   1692  CB  GLU   114      35.925   8.775 -17.990  1.00 10.00      B   
ATOM   1693  CG  GLU   114      36.018  10.282 -18.175  1.00 10.00      B   
ATOM   1694  CD  GLU   114      36.008  10.690 -19.636  1.00 10.00      B   
ATOM   1695  OE1 GLU   114      36.991  10.394 -20.350  1.00 10.00      B   
ATOM   1696  OE2 GLU   114      35.014  11.308 -20.079  1.00 10.00      B   
ATOM   1697  C   GLU   114      35.348   6.837 -16.506  1.00 10.00      B   
ATOM   1698  O   GLU   114      34.323   6.420 -17.041  1.00 10.00      B   
ATOM   1699  N   GLN   115      36.202   6.037 -15.877  1.00 10.00      B   
ATOM   1700  HN  GLN   115      37.013   6.422 -15.476  1.00 10.00      B   
ATOM   1701  CA  GLN   115      35.968   4.599 -15.783  1.00 10.00      B   
ATOM   1702  CB  GLN   115      37.247   3.812 -16.073  1.00 10.00      B   
ATOM   1703  CG  GLN   115      37.625   3.784 -17.545  1.00 10.00      B   
ATOM   1704  CD  GLN   115      36.506   3.252 -18.422  1.00 10.00      B   
ATOM   1705  OE1 GLN   115      35.717   2.402 -18.004  1.00 10.00      B   
ATOM   1706  NE2 GLN   115      36.429   3.747 -19.647  1.00 10.00      B   
ATOM   1707 HE21 GLN   115      37.094   4.417 -19.918  1.00 10.00      B   
ATOM   1708 HE22 GLN   115      35.707   3.433 -20.230  1.00 10.00      B   
ATOM   1709  C   GLN   115      35.381   4.199 -14.434  1.00 10.00      B   
ATOM   1710  O   GLN   115      35.022   3.041 -14.223  1.00 10.00      B   
ATOM   1711  N   LEU   116      35.261   5.164 -13.534  1.00 10.00      B   
ATOM   1712  HN  LEU   116      35.544   6.072 -13.767  1.00 10.00      B   
ATOM   1713  CA  LEU   116      34.716   4.909 -12.208  1.00 10.00      B   
ATOM   1714  CB  LEU   116      34.931   6.121 -11.303  1.00 10.00      B   
ATOM   1715  CG  LEU   116      36.387   6.503 -11.030  1.00 10.00      B   
ATOM   1716  CD1 LEU   116      36.457   7.784 -10.213  1.00 10.00      B   
ATOM   1717  CD2 LEU   116      37.111   5.367 -10.322  1.00 10.00      B   
ATOM   1718  C   LEU   116      33.233   4.557 -12.283  1.00 10.00      B   
ATOM   1719  O   LEU   116      32.747   3.700 -11.542  1.00 10.00      B   
ATOM   1720  N   LYS   117      32.518   5.214 -13.196  1.00 10.00      B   
ATOM   1721  HN  LYS   117      32.960   5.890 -13.755  1.00 10.00      B   
ATOM   1722  CA  LYS   117      31.089   4.967 -13.374  1.00 10.00      B   
ATOM   1723  CB  LYS   117      30.469   5.987 -14.339  1.00 10.00      B   
ATOM   1724  CG  LYS   117      31.136   6.054 -15.707  1.00 10.00      B   
ATOM   1725  CD  LYS   117      30.621   7.235 -16.516  1.00 10.00      B   
ATOM   1726  CE  LYS   117      31.430   7.427 -17.788  1.00 10.00      B   
ATOM   1727  NZ  LYS   117      31.065   8.678 -18.502  1.00 10.00      B   
ATOM   1728  HZ1 LYS   117      30.941   9.458 -17.824  1.00 10.00      B   
ATOM   1729  HZ2 LYS   117      30.180   8.545 -19.029  1.00 10.00      B   
ATOM   1730  HZ3 LYS   117      31.816   8.939 -19.176  1.00 10.00      B   
ATOM   1731  C   LYS   117      30.832   3.544 -13.858  1.00 10.00      B   
ATOM   1732  O   LYS   117      29.770   2.973 -13.602  1.00 10.00      B   
ATOM   1733  N   THR   118      31.816   2.974 -14.546  1.00 10.00      B   
ATOM   1734  HN  THR   118      32.640   3.478 -14.709  1.00 10.00      B   
ATOM   1735  CA  THR   118      31.709   1.621 -15.064  1.00 10.00      B   
ATOM   1736  CB  THR   118      32.885   1.297 -16.007  1.00 10.00      B   
ATOM   1737  OG1 THR   118      33.270   2.488 -16.712  1.00 10.00      B   
ATOM   1738  HG1 THR   118      34.160   2.368 -17.079  1.00 10.00      B   
ATOM   1739  CG2 THR   118      32.484   0.232 -17.016  1.00 10.00      B   
ATOM   1740  C   THR   118      31.679   0.609 -13.919  1.00 10.00      B   
ATOM   1741  O   THR   118      30.777  -0.228 -13.842  1.00 10.00      B   
ATOM   1742  N   THR   119      32.656   0.706 -13.024  1.00 10.00      B   
ATOM   1743  HN  THR   119      33.346   1.395 -13.138  1.00 10.00      B   
ATOM   1744  CA  THR   119      32.746  -0.195 -11.883  1.00 10.00      B   
ATOM   1745  CB  THR   119      34.053   0.041 -11.105  1.00 10.00      B   
ATOM   1746  OG1 THR   119      35.016   0.657 -11.973  1.00 10.00      B   
ATOM   1747  HG1 THR   119      35.556   1.276 -11.461  1.00 10.00      B   
ATOM   1748  CG2 THR   119      34.610  -1.274 -10.588  1.00 10.00      B   
ATOM   1749  C   THR   119      31.561  -0.006 -10.938  1.00 10.00      B   
ATOM   1750  O   THR   119      30.963  -0.978 -10.472  1.00 10.00      B   
ATOM   1751  N   ARG   120      31.219   1.250 -10.675  1.00 10.00      B   
ATOM   1752  HN  ARG   120      31.731   1.981 -11.091  1.00 10.00      B   
ATOM   1753  CA  ARG   120      30.113   1.580  -9.785  1.00 10.00      B   
ATOM   1754  CB  ARG   120      29.935   3.097  -9.695  1.00 10.00      B   
ATOM   1755  CG  ARG   120      28.752   3.537  -8.847  1.00 10.00      B   
ATOM   1756  CD  ARG   120      28.594   5.048  -8.855  1.00 10.00      B   
ATOM   1757  NE  ARG   120      29.685   5.729  -8.157  1.00 10.00      B   
ATOM   1758  HE  ARG   120      29.897   5.421  -7.245  1.00 10.00      B   
ATOM   1759  CZ  ARG   120      30.387   6.737  -8.673  1.00 10.00      B   
ATOM   1760  NH1 ARG   120      30.118   7.189  -9.894  1.00 10.00      B   
ATOM   1761 HH11 ARG   120      29.353   6.755 -10.461  1.00 10.00      B   
ATOM   1762 HH12 ARG   120      30.668   7.979 -10.289  1.00 10.00      B   
ATOM   1763  NH2 ARG   120      31.359   7.300  -7.966  1.00 10.00      B   
ATOM   1764 HH21 ARG   120      31.576   6.955  -7.002  1.00 10.00      B   
ATOM   1765 HH22 ARG   120      31.908   8.091  -8.364  1.00 10.00      B   
ATOM   1766  C   ARG   120      28.808   0.929 -10.237  1.00 10.00      B   
ATOM   1767  O   ARG   120      28.120   0.284  -9.447  1.00 10.00      B   
ATOM   1768  N   ASN   121      28.493   1.077 -11.518  1.00 10.00      B   
ATOM   1769  HN  ASN   121      29.109   1.567 -12.108  1.00 10.00      B   
ATOM   1770  CA  ASN   121      27.260   0.527 -12.075  1.00 10.00      B   
ATOM   1771  CB  ASN   121      26.973   1.120 -13.457  1.00 10.00      B   
ATOM   1772  CG  ASN   121      26.266   2.461 -13.399  1.00 10.00      B   
ATOM   1773  OD1 ASN   121      25.041   2.529 -13.321  1.00 10.00      B   
ATOM   1774  ND2 ASN   121      27.032   3.537 -13.454  1.00 10.00      B   
ATOM   1775 HD21 ASN   121      28.004   3.411 -13.528  1.00 10.00      B   
ATOM   1776 HD22 ASN   121      26.599   4.418 -13.421  1.00 10.00      B   
ATOM   1777  C   ASN   121      27.285  -0.995 -12.161  1.00 10.00      B   
ATOM   1778  O   ASN   121      26.246  -1.629 -12.343  1.00 10.00      B   
ATOM   1779  N   ALA   122      28.459  -1.588 -12.018  1.00 10.00      B   
ATOM   1780  HN  ALA   122      29.258  -1.043 -11.848  1.00 10.00      B   
ATOM   1781  CA  ALA   122      28.589  -3.035 -12.106  1.00 10.00      B   
ATOM   1782  CB  ALA   122      29.829  -3.412 -12.901  1.00 10.00      B   
ATOM   1783  C   ALA   122      28.614  -3.703 -10.736  1.00 10.00      B   
ATOM   1784  O   ALA   122      28.329  -4.896 -10.616  1.00 10.00      B   
ATOM   1785  N   TYR   123      28.942  -2.946  -9.700  1.00 10.00      B   
ATOM   1786  HN  TYR   123      29.147  -1.997  -9.839  1.00 10.00      B   
ATOM   1787  CA  TYR   123      29.016  -3.511  -8.360  1.00 10.00      B   
ATOM   1788  CB  TYR   123      30.450  -3.471  -7.823  1.00 10.00      B   
ATOM   1789  CG  TYR   123      31.367  -4.477  -8.482  1.00 10.00      B   
ATOM   1790  CD1 TYR   123      32.074  -4.158  -9.635  1.00 10.00      B   
ATOM   1791  CD2 TYR   123      31.521  -5.751  -7.953  1.00 10.00      B   
ATOM   1792  CE1 TYR   123      32.907  -5.080 -10.239  1.00 10.00      B   
ATOM   1793  CE2 TYR   123      32.351  -6.679  -8.550  1.00 10.00      B   
ATOM   1794  CZ  TYR   123      33.041  -6.339  -9.693  1.00 10.00      B   
ATOM   1795  OH  TYR   123      33.866  -7.259 -10.296  1.00 10.00      B   
ATOM   1796  HH  TYR   123      34.642  -6.805 -10.652  1.00 10.00      B   
ATOM   1797  C   TYR   123      28.035  -2.890  -7.368  1.00 10.00      B   
ATOM   1798  O   TYR   123      26.921  -3.389  -7.196  1.00 10.00      B   
ATOM   1799  N   ILE   124      28.444  -1.791  -6.739  1.00 10.00      B   
ATOM   1800  HN  ILE   124      29.323  -1.415  -6.964  1.00 10.00      B   
ATOM   1801  CA  ILE   124      27.630  -1.120  -5.722  1.00 10.00      B   
ATOM   1802  CB  ILE   124      28.380   0.043  -5.038  1.00 10.00      B   
ATOM   1803  CG1 ILE   124      28.866   1.063  -6.075  1.00 10.00      B   
ATOM   1804  CG2 ILE   124      29.543  -0.492  -4.213  1.00 10.00      B   
ATOM   1805  CD1 ILE   124      29.493   2.305  -5.476  1.00 10.00      B   
ATOM   1806  C   ILE   124      26.253  -0.655  -6.208  1.00 10.00      B   
ATOM   1807  O   ILE   124      25.329  -0.522  -5.404  1.00 10.00      B   
ATOM   1808  N   GLN   125      26.106  -0.417  -7.511  1.00 10.00      B   
ATOM   1809  HN  GLN   125      26.875  -0.532  -8.111  1.00 10.00      B   
ATOM   1810  CA  GLN   125      24.827   0.031  -8.064  1.00 10.00      B   
ATOM   1811  CB  GLN   125      24.944   0.343  -9.557  1.00 10.00      B   
ATOM   1812  CG  GLN   125      23.756   1.105 -10.124  1.00 10.00      B   
ATOM   1813  CD  GLN   125      23.638   2.507  -9.556  1.00 10.00      B   
ATOM   1814  OE1 GLN   125      24.641   3.153  -9.245  1.00 10.00      B   
ATOM   1815  NE2 GLN   125      22.414   2.985  -9.414  1.00 10.00      B   
ATOM   1816 HE21 GLN   125      21.659   2.417  -9.680  1.00 10.00      B   
ATOM   1817 HE22 GLN   125      22.307   3.890  -9.048  1.00 10.00      B   
ATOM   1818  C   GLN   125      23.720  -0.995  -7.826  1.00 10.00      B   
ATOM   1819  O   GLN   125      22.548  -0.641  -7.689  1.00 10.00      B   
ATOM   1820  N   LYS   126      24.101  -2.266  -7.746  1.00 10.00      B   
ATOM   1821  HN  LYS   126      25.055  -2.485  -7.828  1.00 10.00      B   
ATOM   1822  CA  LYS   126      23.138  -3.344  -7.528  1.00 10.00      B   
ATOM   1823  CB  LYS   126      23.765  -4.708  -7.836  1.00 10.00      B   
ATOM   1824  CG  LYS   126      24.084  -4.954  -9.302  1.00 10.00      B   
ATOM   1825  CD  LYS   126      24.594  -6.372  -9.511  1.00 10.00      B   
ATOM   1826  CE  LYS   126      24.997  -6.617 -10.955  1.00 10.00      B   
ATOM   1827  NZ  LYS   126      25.570  -7.976 -11.145  1.00 10.00      B   
ATOM   1828  HZ1 LYS   126      25.995  -8.056 -12.091  1.00 10.00      B   
ATOM   1829  HZ2 LYS   126      24.826  -8.696 -11.056  1.00 10.00      B   
ATOM   1830  HZ3 LYS   126      26.305  -8.162 -10.433  1.00 10.00      B   
ATOM   1831  C   LYS   126      22.617  -3.345  -6.092  1.00 10.00      B   
ATOM   1832  O   LYS   126      21.665  -4.058  -5.772  1.00 10.00      B   
ATOM   1833  N   TYR   127      23.244  -2.551  -5.231  1.00 10.00      B   
ATOM   1834  HN  TYR   127      23.993  -1.996  -5.548  1.00 10.00      B   
ATOM   1835  CA  TYR   127      22.852  -2.481  -3.830  1.00 10.00      B   
ATOM   1836  CB  TYR   127      24.074  -2.640  -2.923  1.00 10.00      B   
ATOM   1837  CG  TYR   127      24.648  -4.034  -2.940  1.00 10.00      B   
ATOM   1838  CD1 TYR   127      25.711  -4.364  -3.773  1.00 10.00      B   
ATOM   1839  CD2 TYR   127      24.117  -5.027  -2.131  1.00 10.00      B   
ATOM   1840  CE1 TYR   127      26.226  -5.646  -3.795  1.00 10.00      B   
ATOM   1841  CE2 TYR   127      24.627  -6.308  -2.144  1.00 10.00      B   
ATOM   1842  CZ  TYR   127      25.679  -6.613  -2.978  1.00 10.00      B   
ATOM   1843  OH  TYR   127      26.182  -7.892  -2.998  1.00 10.00      B   
ATOM   1844  HH  TYR   127      27.092  -7.877  -3.346  1.00 10.00      B   
ATOM   1845  C   TYR   127      22.112  -1.191  -3.503  1.00 10.00      B   
ATOM   1846  O   TYR   127      21.681  -0.986  -2.369  1.00 10.00      B   
ATOM   1847  N   LEU   128      21.955  -0.329  -4.499  1.00 10.00      B   
ATOM   1848  HN  LEU   128      22.317  -0.548  -5.385  1.00 10.00      B   
ATOM   1849  CA  LEU   128      21.259   0.940  -4.304  1.00 10.00      B   
ATOM   1850  CB  LEU   128      21.839   2.029  -5.209  1.00 10.00      B   
ATOM   1851  CG  LEU   128      22.861   2.976  -4.566  1.00 10.00      B   
ATOM   1852  CD1 LEU   128      22.271   3.668  -3.347  1.00 10.00      B   
ATOM   1853  CD2 LEU   128      24.139   2.238  -4.202  1.00 10.00      B   
ATOM   1854  C   LEU   128      19.759   0.783  -4.542  1.00 10.00      B   
ATOM   1855  O   LEU   128      19.007   1.760  -4.544  1.00 10.00      B   
ATOM   1856  N   LYS   129      19.334  -0.458  -4.727  1.00 10.00      B   
ATOM   1857  HN  LYS   129      19.980  -1.190  -4.688  1.00 10.00      B   
ATOM   1858  CA  LYS   129      17.932  -0.763  -4.965  1.00 10.00      B   
ATOM   1859  CB  LYS   129      17.783  -2.207  -5.454  1.00 10.00      B   
ATOM   1860  CG  LYS   129      18.675  -2.573  -6.630  1.00 10.00      B   
ATOM   1861  CD  LYS   129      18.146  -2.002  -7.934  1.00 10.00      B   
ATOM   1862  CE  LYS   129      18.883  -2.592  -9.126  1.00 10.00      B   
ATOM   1863  NZ  LYS   129      18.270  -2.201 -10.421  1.00 10.00      B   
ATOM   1864  HZ1 LYS   129      17.293  -2.550 -10.476  1.00 10.00      B   
ATOM   1865  HZ2 LYS   129      18.813  -2.604 -11.211  1.00 10.00      B   
ATOM   1866  HZ3 LYS   129      18.260  -1.167 -10.516  1.00 10.00      B   
ATOM   1867  C   LYS   129      17.129  -0.581  -3.685  1.00 10.00      B   
ATOM   1868  O   LYS   129      17.544  -1.028  -2.617  1.00 10.00      B   
ATOM   1869  N   SER   130      15.992   0.083  -3.793  1.00 10.00      B   
ATOM   1870  HN  SER   130      15.724   0.442  -4.665  1.00 10.00      B   
ATOM   1871  CA  SER   130      15.136   0.306  -2.642  1.00 10.00      B   
ATOM   1872  CB  SER   130      14.024   1.289  -3.014  1.00 10.00      B   
ATOM   1873  OG  SER   130      14.504   2.273  -3.919  1.00 10.00      B   
ATOM   1874  HG  SER   130      15.237   2.757  -3.511  1.00 10.00      B   
ATOM   1875  C   SER   130      14.541  -1.018  -2.165  1.00 10.00      B   
ATOM   1876  O   SER   130      13.971  -1.769  -2.956  1.00 10.00      B   
ATOM   1877  N   LEU   131      14.673  -1.303  -0.876  1.00 10.00      B   
ATOM   1878  HN  LEU   131      15.127  -0.663  -0.290  1.00 10.00      B   
ATOM   1879  CA  LEU   131      14.160  -2.542  -0.307  1.00 10.00      B   
ATOM   1880  CB  LEU   131      14.511  -2.629   1.178  1.00 10.00      B   
ATOM   1881  CG  LEU   131      14.215  -3.963   1.868  1.00 10.00      B   
ATOM   1882  CD1 LEU   131      15.000  -5.095   1.217  1.00 10.00      B   
ATOM   1883  CD2 LEU   131      14.522  -3.873   3.356  1.00 10.00      B   
ATOM   1884  C   LEU   131      12.653  -2.667  -0.502  1.00 10.00      B   
ATOM   1885  O   LEU   131      12.132  -3.768  -0.667  1.00 10.00      B   
ATOM   1886  N   ALA   132      11.962  -1.534  -0.511  1.00 10.00      B   
ATOM   1887  HN  ALA   132      12.436  -0.682  -0.395  1.00 10.00      B   
ATOM   1888  CA  ALA   132      10.514  -1.523  -0.685  1.00 10.00      B   
ATOM   1889  CB  ALA   132       9.903  -0.320   0.019  1.00 10.00      B   
ATOM   1890  C   ALA   132      10.121  -1.541  -2.163  1.00 10.00      B   
ATOM   1891  O   ALA   132       8.940  -1.598  -2.495  1.00 10.00      B   
ATOM   1892  N   ALA   133      11.109  -1.493  -3.046  1.00 10.00      B   
ATOM   1893  HN  ALA   133      12.037  -1.454  -2.730  1.00 10.00      B   
ATOM   1894  CA  ALA   133      10.839  -1.501  -4.480  1.00 10.00      B   
ATOM   1895  CB  ALA   133      11.479  -0.297  -5.155  1.00 10.00      B   
ATOM   1896  C   ALA   133      11.311  -2.795  -5.128  1.00 10.00      B   
ATOM   1897  O   ALA   133      10.718  -3.275  -6.095  1.00 10.00      B   
ATOM   1898  N   VAL   134      12.379  -3.362  -4.587  1.00 10.00      B   
ATOM   1899  HN  VAL   134      12.813  -2.931  -3.818  1.00 10.00      B   
ATOM   1900  CA  VAL   134      12.935  -4.603  -5.112  1.00 10.00      B   
ATOM   1901  CB  VAL   134      14.435  -4.737  -4.750  1.00 10.00      B   
ATOM   1902  CG1 VAL   134      14.629  -5.111  -3.285  1.00 10.00      B   
ATOM   1903  CG2 VAL   134      15.146  -5.717  -5.673  1.00 10.00      B   
ATOM   1904  C   VAL   134      12.157  -5.810  -4.587  1.00 10.00      B   
ATOM   1905  O   VAL   134      12.365  -6.943  -5.025  1.00 10.00      B   
ATOM   1906  N   SER   135      11.246  -5.552  -3.660  1.00 10.00      B   
ATOM   1907  HN  SER   135      11.106  -4.627  -3.372  1.00 10.00      B   
ATOM   1908  CA  SER   135      10.442  -6.603  -3.064  1.00 10.00      B   
ATOM   1909  CB  SER   135      10.010  -6.186  -1.661  1.00 10.00      B   
ATOM   1910  OG  SER   135       9.886  -4.777  -1.582  1.00 10.00      B   
ATOM   1911  HG  SER   135      10.624  -4.423  -1.065  1.00 10.00      B   
ATOM   1912  C   SER   135       9.221  -6.933  -3.917  1.00 10.00      B   
ATOM   1913  O   SER   135       9.124  -8.026  -4.473  1.00 10.00      B   
ATOM   1914  N   SER   136       8.298  -5.983  -4.033  1.00 10.00      B   
ATOM   1915  HN  SER   136       8.436  -5.118  -3.590  1.00 10.00      B   
ATOM   1916  CA  SER   136       7.080  -6.199  -4.802  1.00 10.00      B   
ATOM   1917  CB  SER   136       5.999  -6.789  -3.889  1.00 10.00      B   
ATOM   1918  OG  SER   136       6.185  -6.383  -2.540  1.00 10.00      B   
ATOM   1919  HG  SER   136       6.604  -7.099  -2.051  1.00 10.00      B   
ATOM   1920  C   SER   136       6.566  -4.914  -5.452  1.00 10.00      B   
ATOM   1921  O   SER   136       7.223  -3.871  -5.403  1.00 10.00      B   
ATOM   1922  N   MET   137       5.389  -5.020  -6.071  1.00 10.00      B   
ATOM   1923  HN  MET   137       4.945  -5.894  -6.087  1.00 10.00      B   
ATOM   1924  CA  MET   137       4.730  -3.893  -6.728  1.00 10.00      B   
ATOM   1925  CB  MET   137       4.380  -2.784  -5.732  1.00 10.00      B   
ATOM   1926  CG  MET   137       3.330  -3.192  -4.712  1.00 10.00      B   
ATOM   1927  SD  MET   137       2.992  -1.905  -3.496  1.00 10.00      B   
ATOM   1928  CE  MET   137       1.792  -2.736  -2.458  1.00 10.00      B   
ATOM   1929  C   MET   137       5.516  -3.353  -7.919  1.00 10.00      B   
ATOM   1930  O   MET   137       5.752  -2.149  -8.031  1.00 10.00      B   
ATOM   1931  N   THR   138       5.914  -4.249  -8.809  1.00 10.00      B   
ATOM   1932  HN  THR   138       5.716  -5.198  -8.661  1.00 10.00      B   
ATOM   1933  CA  THR   138       6.650  -3.864 -10.001  1.00 10.00      B   
ATOM   1934  CB  THR   138       7.235  -5.105 -10.704  1.00 10.00      B   
ATOM   1935  OG1 THR   138       6.651  -6.289 -10.135  1.00 10.00      B   
ATOM   1936  HG1 THR   138       5.931  -6.602 -10.707  1.00 10.00      B   
ATOM   1937  CG2 THR   138       8.745  -5.155 -10.522  1.00 10.00      B   
ATOM   1938  C   THR   138       5.725  -3.114 -10.960  1.00 10.00      B   
ATOM   1939  O   THR   138       4.533  -3.419 -11.044  1.00 10.00      B   
ATOM   1940  N   MET   139       6.269  -2.132 -11.669  1.00 10.00      B   
ATOM   1941  HN  MET   139       7.225  -1.939 -11.560  1.00 10.00      B   
ATOM   1942  CA  MET   139       5.483  -1.337 -12.607  1.00 10.00      B   
ATOM   1943  CB  MET   139       6.341  -0.264 -13.280  1.00 10.00      B   
ATOM   1944  CG  MET   139       6.679   0.909 -12.375  1.00 10.00      B   
ATOM   1945  SD  MET   139       5.214   1.649 -11.622  1.00 10.00      B   
ATOM   1946  CE  MET   139       4.373   2.294 -13.069  1.00 10.00      B   
ATOM   1947  C   MET   139       4.802  -2.211 -13.652  1.00 10.00      B   
ATOM   1948  O   MET   139       3.637  -1.997 -13.980  1.00 10.00      B   
ATOM   1949  N   PHE   140       5.527  -3.207 -14.149  1.00 10.00      B   
ATOM   1950  HN  PHE   140       6.453  -3.323 -13.841  1.00 10.00      B   
ATOM   1951  CA  PHE   140       4.991  -4.124 -15.148  1.00 10.00      B   
ATOM   1952  CB  PHE   140       6.065  -5.134 -15.556  1.00 10.00      B   
ATOM   1953  CG  PHE   140       5.773  -5.856 -16.840  1.00 10.00      B   
ATOM   1954  CD1 PHE   140       5.666  -5.162 -18.034  1.00 10.00      B   
ATOM   1955  CD2 PHE   140       5.616  -7.232 -16.854  1.00 10.00      B   
ATOM   1956  CE1 PHE   140       5.407  -5.825 -19.219  1.00 10.00      B   
ATOM   1957  CE2 PHE   140       5.355  -7.902 -18.035  1.00 10.00      B   
ATOM   1958  CZ  PHE   140       5.251  -7.199 -19.220  1.00 10.00      B   
ATOM   1959  C   PHE   140       3.756  -4.849 -14.606  1.00 10.00      B   
ATOM   1960  O   PHE   140       2.731  -4.957 -15.285  1.00 10.00      B   
ATOM   1961  N   SER   141       3.858  -5.317 -13.368  1.00 10.00      B   
ATOM   1962  HN  SER   141       4.697  -5.191 -12.880  1.00 10.00      B   
ATOM   1963  CA  SER   141       2.765  -6.022 -12.716  1.00 10.00      B   
ATOM   1964  CB  SER   141       3.257  -6.646 -11.409  1.00 10.00      B   
ATOM   1965  OG  SER   141       4.539  -7.229 -11.581  1.00 10.00      B   
ATOM   1966  HG  SER   141       4.437  -8.155 -11.848  1.00 10.00      B   
ATOM   1967  C   SER   141       1.596  -5.081 -12.438  1.00 10.00      B   
ATOM   1968  O   SER   141       0.433  -5.477 -12.523  1.00 10.00      B   
ATOM   1969  N   ARG   142       1.909  -3.831 -12.116  1.00 10.00      B   
ATOM   1970  HN  ARG   142       2.856  -3.571 -12.066  1.00 10.00      B   
ATOM   1971  CA  ARG   142       0.878  -2.839 -11.826  1.00 10.00      B   
ATOM   1972  CB  ARG   142       1.480  -1.566 -11.231  1.00 10.00      B   
ATOM   1973  CG  ARG   142       1.986  -1.732  -9.809  1.00 10.00      B   
ATOM   1974  CD  ARG   142       1.983  -0.411  -9.062  1.00 10.00      B   
ATOM   1975  NE  ARG   142       3.238   0.323  -9.222  1.00 10.00      B   
ATOM   1976  HE  ARG   142       3.606   0.402 -10.131  1.00 10.00      B   
ATOM   1977  CZ  ARG   142       3.895   0.887  -8.210  1.00 10.00      B   
ATOM   1978  NH1 ARG   142       3.419   0.801  -6.972  1.00 10.00      B   
ATOM   1979 HH11 ARG   142       2.525   0.294  -6.784  1.00 10.00      B   
ATOM   1980 HH12 ARG   142       3.939   1.243  -6.179  1.00 10.00      B   
ATOM   1981  NH2 ARG   142       5.025   1.540  -8.437  1.00 10.00      B   
ATOM   1982 HH21 ARG   142       5.543   1.982  -7.646  1.00 10.00      B   
ATOM   1983 HH22 ARG   142       5.404   1.616  -9.408  1.00 10.00      B   
ATOM   1984  C   ARG   142       0.053  -2.518 -13.067  1.00 10.00      B   
ATOM   1985  O   ARG   142      -1.169  -2.388 -12.993  1.00 10.00      B   
ATOM   1986  N   VAL   143       0.727  -2.399 -14.206  1.00 10.00      B   
ATOM   1987  HN  VAL   143       1.706  -2.500 -14.197  1.00 10.00      B   
ATOM   1988  CA  VAL   143       0.050  -2.112 -15.467  1.00 10.00      B   
ATOM   1989  CB  VAL   143       1.062  -1.936 -16.625  1.00 10.00      B   
ATOM   1990  CG1 VAL   143       0.350  -1.825 -17.966  1.00 10.00      B   
ATOM   1991  CG2 VAL   143       1.935  -0.711 -16.387  1.00 10.00      B   
ATOM   1992  C   VAL   143      -0.924  -3.243 -15.798  1.00 10.00      B   
ATOM   1993  O   VAL   143      -2.092  -3.004 -16.115  1.00 10.00      B   
ATOM   1994  N   LEU   144      -0.434  -4.477 -15.695  1.00 10.00      B   
ATOM   1995  HN  LEU   144       0.507  -4.599 -15.441  1.00 10.00      B   
ATOM   1996  CA  LEU   144      -1.251  -5.651 -15.967  1.00 10.00      B   
ATOM   1997  CB  LEU   144      -0.394  -6.915 -15.977  1.00 10.00      B   
ATOM   1998  CG  LEU   144       0.645  -7.016 -17.094  1.00 10.00      B   
ATOM   1999  CD1 LEU   144       1.451  -8.297 -16.955  1.00 10.00      B   
ATOM   2000  CD2 LEU   144      -0.022  -6.949 -18.461  1.00 10.00      B   
ATOM   2001  C   LEU   144      -2.372  -5.779 -14.943  1.00 10.00      B   
ATOM   2002  O   LEU   144      -3.453  -6.275 -15.253  1.00 10.00      B   
ATOM   2003  N   GLY   145      -2.104  -5.316 -13.725  1.00 10.00      B   
ATOM   2004  HN  GLY   145      -1.217  -4.938 -13.543  1.00 10.00      B   
ATOM   2005  CA  GLY   145      -3.094  -5.371 -12.664  1.00 10.00      B   
ATOM   2006  C   GLY   145      -4.332  -4.569 -13.002  1.00 10.00      B   
ATOM   2007  O   GLY   145      -5.450  -4.967 -12.675  1.00 10.00      B   
ATOM   2008  N   PHE   146      -4.132  -3.436 -13.658  1.00 10.00      B   
ATOM   2009  HN  PHE   146      -3.214  -3.159 -13.869  1.00 10.00      B   
ATOM   2010  CA  PHE   146      -5.241  -2.587 -14.062  1.00 10.00      B   
ATOM   2011  CB  PHE   146      -4.769  -1.154 -14.300  1.00 10.00      B   
ATOM   2012  CG  PHE   146      -4.885  -0.279 -13.090  1.00 10.00      B   
ATOM   2013  CD1 PHE   146      -3.850  -0.200 -12.175  1.00 10.00      B   
ATOM   2014  CD2 PHE   146      -6.033   0.464 -12.866  1.00 10.00      B   
ATOM   2015  CE1 PHE   146      -3.956   0.605 -11.060  1.00 10.00      B   
ATOM   2016  CE2 PHE   146      -6.146   1.271 -11.752  1.00 10.00      B   
ATOM   2017  CZ  PHE   146      -5.106   1.341 -10.847  1.00 10.00      B   
ATOM   2018  C   PHE   146      -5.889  -3.134 -15.319  1.00 10.00      B   
ATOM   2019  O   PHE   146      -7.100  -3.032 -15.504  1.00 10.00      B   
ATOM   2020  N   ALA   147      -5.066  -3.731 -16.175  1.00 10.00      B   
ATOM   2021  HN  ALA   147      -4.109  -3.773 -15.962  1.00 10.00      B   
ATOM   2022  CA  ALA   147      -5.539  -4.311 -17.424  1.00 10.00      B   
ATOM   2023  CB  ALA   147      -4.369  -4.831 -18.245  1.00 10.00      B   
ATOM   2024  C   ALA   147      -6.546  -5.426 -17.162  1.00 10.00      B   
ATOM   2025  O   ALA   147      -7.457  -5.646 -17.955  1.00 10.00      B   
ATOM   2026  N   ARG   148      -6.378  -6.116 -16.037  1.00 10.00      B   
ATOM   2027  HN  ARG   148      -5.626  -5.890 -15.450  1.00 10.00      B   
ATOM   2028  CA  ARG   148      -7.275  -7.204 -15.661  1.00 10.00      B   
ATOM   2029  CB  ARG   148      -6.838  -7.837 -14.337  1.00 10.00      B   
ATOM   2030  CG  ARG   148      -7.480  -9.189 -14.069  1.00 10.00      B   
ATOM   2031  CD  ARG   148      -7.517  -9.509 -12.584  1.00 10.00      B   
ATOM   2032  NE  ARG   148      -6.191  -9.773 -12.029  1.00 10.00      B   
ATOM   2033  HE  ARG   148      -5.413  -9.491 -12.563  1.00 10.00      B   
ATOM   2034  CZ  ARG   148      -5.988 -10.368 -10.852  1.00 10.00      B   
ATOM   2035  NH1 ARG   148      -7.018 -10.756 -10.111  1.00 10.00      B   
ATOM   2036 HH11 ARG   148      -7.992 -10.600 -10.445  1.00 10.00      B   
ATOM   2037 HH12 ARG   148      -6.859 -11.221  -9.189  1.00 10.00      B   
ATOM   2038  NH2 ARG   148      -4.759 -10.568 -10.411  1.00 10.00      B   
ATOM   2039 HH21 ARG   148      -3.939 -10.262 -10.983  1.00 10.00      B   
ATOM   2040 HH22 ARG   148      -4.603 -11.029  -9.487  1.00 10.00      B   
ATOM   2041  C   ARG   148      -8.703  -6.694 -15.531  1.00 10.00      B   
ATOM   2042  O   ARG   148      -9.624  -7.224 -16.155  1.00 10.00      B   
ATOM   2043  N   ASP   149      -8.871  -5.646 -14.734  1.00 10.00      B   
ATOM   2044  HN  ASP   149      -8.092  -5.258 -14.286  1.00 10.00      B   
ATOM   2045  CA  ASP   149     -10.185  -5.050 -14.512  1.00 10.00      B   
ATOM   2046  CB  ASP   149     -10.121  -3.986 -13.411  1.00 10.00      B   
ATOM   2047  CG  ASP   149      -9.804  -4.564 -12.046  1.00 10.00      B   
ATOM   2048  OD1 ASP   149     -10.348  -5.635 -11.707  1.00 10.00      B   
ATOM   2049  OD2 ASP   149      -9.005  -3.947 -11.303  1.00 10.00      B   
ATOM   2050  C   ASP   149     -10.711  -4.432 -15.798  1.00 10.00      B   
ATOM   2051  O   ASP   149     -11.905  -4.500 -16.091  1.00 10.00      B   
ATOM   2052  N   ALA   150      -9.801  -3.848 -16.572  1.00 10.00      B   
ATOM   2053  HN  ALA   150      -8.863  -3.837 -16.277  1.00 10.00      B   
ATOM   2054  CA  ALA   150     -10.152  -3.214 -17.837  1.00 10.00      B   
ATOM   2055  CB  ALA   150      -8.960  -2.458 -18.403  1.00 10.00      B   
ATOM   2056  C   ALA   150     -10.660  -4.238 -18.847  1.00 10.00      B   
ATOM   2057  O   ALA   150     -11.398  -3.899 -19.766  1.00 10.00      B   
ATOM   2058  N   ILE   151     -10.245  -5.485 -18.683  1.00 10.00      B   
ATOM   2059  HN  ILE   151      -9.629  -5.690 -17.946  1.00 10.00      B   
ATOM   2060  CA  ILE   151     -10.676  -6.559 -19.568  1.00 10.00      B   
ATOM   2061  CB  ILE   151      -9.623  -7.696 -19.653  1.00 10.00      B   
ATOM   2062  CG1 ILE   151      -8.419  -7.260 -20.496  1.00 10.00      B   
ATOM   2063  CG2 ILE   151     -10.227  -8.983 -20.208  1.00 10.00      B   
ATOM   2064  CD1 ILE   151      -8.757  -6.955 -21.941  1.00 10.00      B   
ATOM   2065  C   ILE   151     -12.012  -7.121 -19.091  1.00 10.00      B   
ATOM   2066  O   ILE   151     -12.959  -7.229 -19.866  1.00 10.00      B   
ATOM   2067  N   VAL   152     -12.085  -7.435 -17.801  1.00 10.00      B   
ATOM   2068  HN  VAL   152     -11.298  -7.290 -17.230  1.00 10.00      B   
ATOM   2069  CA  VAL   152     -13.293  -7.996 -17.206  1.00 10.00      B   
ATOM   2070  CB  VAL   152     -13.084  -8.284 -15.701  1.00 10.00      B   
ATOM   2071  CG1 VAL   152     -14.384  -8.716 -15.041  1.00 10.00      B   
ATOM   2072  CG2 VAL   152     -12.018  -9.347 -15.507  1.00 10.00      B   
ATOM   2073  C   VAL   152     -14.504  -7.079 -17.387  1.00 10.00      B   
ATOM   2074  O   VAL   152     -15.563  -7.517 -17.837  1.00 10.00      B   
ATOM   2075  N   ALA   153     -14.332  -5.805 -17.064  1.00 10.00      B   
ATOM   2076  HN  ALA   153     -13.449  -5.506 -16.752  1.00 10.00      B   
ATOM   2077  CA  ALA   153     -15.420  -4.833 -17.160  1.00 10.00      B   
ATOM   2078  CB  ALA   153     -15.044  -3.544 -16.448  1.00 10.00      B   
ATOM   2079  C   ALA   153     -15.847  -4.550 -18.599  1.00 10.00      B   
ATOM   2080  O   ALA   153     -16.964  -4.101 -18.839  1.00 10.00      B   
ATOM   2081  N   ARG   154     -14.970  -4.828 -19.552  1.00 10.00      B   
ATOM   2082  HN  ARG   154     -14.104  -5.216 -19.309  1.00 10.00      B   
ATOM   2083  CA  ARG   154     -15.276  -4.575 -20.956  1.00 10.00      B   
ATOM   2084  CB  ARG   154     -14.032  -4.100 -21.713  1.00 10.00      B   
ATOM   2085  CG  ARG   154     -13.727  -2.621 -21.548  1.00 10.00      B   
ATOM   2086  CD  ARG   154     -12.674  -2.161 -22.545  1.00 10.00      B   
ATOM   2087  NE  ARG   154     -11.394  -2.841 -22.345  1.00 10.00      B   
ATOM   2088  HE  ARG   154     -11.173  -3.113 -21.422  1.00 10.00      B   
ATOM   2089  CZ  ARG   154     -10.530  -3.118 -23.327  1.00 10.00      B   
ATOM   2090  NH1 ARG   154     -10.810  -2.784 -24.582  1.00 10.00      B   
ATOM   2091 HH11 ARG   154     -11.707  -2.301 -24.809  1.00 10.00      B   
ATOM   2092 HH12 ARG   154     -10.134  -3.002 -25.348  1.00 10.00      B   
ATOM   2093  NH2 ARG   154      -9.383  -3.728 -23.051  1.00 10.00      B   
ATOM   2094 HH21 ARG   154      -9.148  -3.990 -22.071  1.00 10.00      B   
ATOM   2095 HH22 ARG   154      -8.707  -3.947 -23.818  1.00 10.00      B   
ATOM   2096  C   ARG   154     -15.893  -5.784 -21.653  1.00 10.00      B   
ATOM   2097  O   ARG   154     -16.209  -5.725 -22.842  1.00 10.00      B   
ATOM   2098  N   ILE   155     -16.054  -6.882 -20.931  1.00 10.00      B   
ATOM   2099  HN  ILE   155     -15.777  -6.888 -19.991  1.00 10.00      B   
ATOM   2100  CA  ILE   155     -16.636  -8.083 -21.519  1.00 10.00      B   
ATOM   2101  CB  ILE   155     -15.623  -9.252 -21.604  1.00 10.00      B   
ATOM   2102  CG1 ILE   155     -14.353  -8.808 -22.343  1.00 10.00      B   
ATOM   2103  CG2 ILE   155     -16.251 -10.450 -22.304  1.00 10.00      B   
ATOM   2104  CD1 ILE   155     -13.254  -9.852 -22.369  1.00 10.00      B   
ATOM   2105  C   ILE   155     -17.898  -8.516 -20.771  1.00 10.00      B   
ATOM   2106  O   ILE   155     -19.006  -8.409 -21.299  1.00 10.00      B   
ATOM   2107  N   PHE   156     -17.735  -8.985 -19.541  1.00 10.00      B   
ATOM   2108  HN  PHE   156     -16.829  -9.035 -19.158  1.00 10.00      B   
ATOM   2109  CA  PHE   156     -18.870  -9.431 -18.741  1.00 10.00      B   
ATOM   2110  CB  PHE   156     -18.882 -10.958 -18.618  1.00 10.00      B   
ATOM   2111  CG  PHE   156     -19.616 -11.656 -19.727  1.00 10.00      B   
ATOM   2112  CD1 PHE   156     -18.936 -12.137 -20.833  1.00 10.00      B   
ATOM   2113  CD2 PHE   156     -20.988 -11.830 -19.664  1.00 10.00      B   
ATOM   2114  CE1 PHE   156     -19.609 -12.778 -21.856  1.00 10.00      B   
ATOM   2115  CE2 PHE   156     -21.669 -12.470 -20.683  1.00 10.00      B   
ATOM   2116  CZ  PHE   156     -20.978 -12.944 -21.781  1.00 10.00      B   
ATOM   2117  C   PHE   156     -18.854  -8.791 -17.362  1.00 10.00      B   
ATOM   2118  O   PHE   156     -19.283  -9.394 -16.378  1.00 10.00      B   
ATOM   2119  N   GLY   157     -18.362  -7.565 -17.298  1.00 10.00      B   
ATOM   2120  HN  GLY   157     -18.045  -7.134 -18.119  1.00 10.00      B   
ATOM   2121  CA  GLY   157     -18.293  -6.856 -16.037  1.00 10.00      B   
ATOM   2122  C   GLY   157     -19.572  -6.111 -15.727  1.00 10.00      B   
ATOM   2123  O   GLY   157     -20.472  -6.047 -16.567  1.00 10.00      B   
ATOM   2124  N   ALA   158     -19.648  -5.559 -14.515  1.00 10.00      B   
ATOM   2125  HN  ALA   158     -18.887  -5.660 -13.901  1.00 10.00      B   
ATOM   2126  CA  ALA   158     -20.820  -4.804 -14.066  1.00 10.00      B   
ATOM   2127  CB  ALA   158     -20.953  -3.499 -14.840  1.00 10.00      B   
ATOM   2128  C   ALA   158     -22.101  -5.631 -14.163  1.00 10.00      B   
ATOM   2129  O   ALA   158     -23.161  -5.113 -14.514  1.00 10.00      B   
ATOM   2130  N   GLY   159     -21.997  -6.915 -13.852  1.00 10.00      B   
ATOM   2131  HN  GLY   159     -21.126  -7.277 -13.583  1.00 10.00      B   
ATOM   2132  CA  GLY   159     -23.153  -7.785 -13.910  1.00 10.00      B   
ATOM   2133  C   GLY   159     -23.251  -8.696 -12.707  1.00 10.00      B   
ATOM   2134  O   GLY   159     -22.374  -8.689 -11.840  1.00 10.00      B   
ATOM   2135  N   MET   160     -24.313  -9.492 -12.664  1.00 10.00      B   
ATOM   2136  HN  MET   160     -24.963  -9.454 -13.397  1.00 10.00      B   
ATOM   2137  CA  MET   160     -24.543 -10.420 -11.560  1.00 10.00      B   
ATOM   2138  CB  MET   160     -25.905 -11.099 -11.696  1.00 10.00      B   
ATOM   2139  CG  MET   160     -27.085 -10.152 -11.565  1.00 10.00      B   
ATOM   2140  SD  MET   160     -28.669 -11.014 -11.540  1.00 10.00      B   
ATOM   2141  CE  MET   160     -28.624 -11.865 -13.119  1.00 10.00      B   
ATOM   2142  C   MET   160     -23.449 -11.473 -11.483  1.00 10.00      B   
ATOM   2143  O   MET   160     -23.103 -11.941 -10.396  1.00 10.00      B   
ATOM   2144  N   ALA   161     -22.909 -11.838 -12.639  1.00 10.00      B   
ATOM   2145  HN  ALA   161     -23.232 -11.426 -13.470  1.00 10.00      B   
ATOM   2146  CA  ALA   161     -21.850 -12.833 -12.709  1.00 10.00      B   
ATOM   2147  CB  ALA   161     -21.522 -13.158 -14.155  1.00 10.00      B   
ATOM   2148  C   ALA   161     -20.609 -12.338 -11.982  1.00 10.00      B   
ATOM   2149  O   ALA   161     -20.050 -13.044 -11.142  1.00 10.00      B   
ATOM   2150  N   THR   162     -20.195 -11.115 -12.296  1.00 10.00      B   
ATOM   2151  HN  THR   162     -20.682 -10.602 -12.974  1.00 10.00      B   
ATOM   2152  CA  THR   162     -19.029 -10.520 -11.664  1.00 10.00      B   
ATOM   2153  CB  THR   162     -18.688  -9.155 -12.293  1.00 10.00      B   
ATOM   2154  OG1 THR   162     -19.872  -8.588 -12.873  1.00 10.00      B   
ATOM   2155  HG1 THR   162     -20.536  -8.451 -12.180  1.00 10.00      B   
ATOM   2156  CG2 THR   162     -17.623  -9.311 -13.367  1.00 10.00      B   
ATOM   2157  C   THR   162     -19.267 -10.336 -10.172  1.00 10.00      B   
ATOM   2158  O   THR   162     -18.370 -10.558  -9.361  1.00 10.00      B   
ATOM   2159  N   ASP   163     -20.491  -9.947  -9.828  1.00 10.00      B   
ATOM   2160  HN  ASP   163     -21.157  -9.798 -10.533  1.00 10.00      B   
ATOM   2161  CA  ASP   163     -20.875  -9.725  -8.437  1.00 10.00      B   
ATOM   2162  CB  ASP   163     -22.350  -9.317  -8.366  1.00 10.00      B   
ATOM   2163  CG  ASP   163     -22.716  -8.612  -7.077  1.00 10.00      B   
ATOM   2164  OD1 ASP   163     -22.332  -7.433  -6.908  1.00 10.00      B   
ATOM   2165  OD2 ASP   163     -23.417  -9.224  -6.242  1.00 10.00      B   
ATOM   2166  C   ASP   163     -20.633 -10.979  -7.605  1.00 10.00      B   
ATOM   2167  O   ASP   163     -20.081 -10.917  -6.508  1.00 10.00      B   
ATOM   2168  N   ALA   164     -21.031 -12.122  -8.149  1.00 10.00      B   
ATOM   2169  HN  ALA   164     -21.453 -12.107  -9.036  1.00 10.00      B   
ATOM   2170  CA  ALA   164     -20.853 -13.397  -7.471  1.00 10.00      B   
ATOM   2171  CB  ALA   164     -21.704 -14.465  -8.142  1.00 10.00      B   
ATOM   2172  C   ALA   164     -19.383 -13.805  -7.473  1.00 10.00      B   
ATOM   2173  O   ALA   164     -18.862 -14.299  -6.471  1.00 10.00      B   
ATOM   2174  N   PHE   165     -18.717 -13.575  -8.601  1.00 10.00      B   
ATOM   2175  HN  PHE   165     -19.189 -13.164  -9.357  1.00 10.00      B   
ATOM   2176  CA  PHE   165     -17.308 -13.915  -8.752  1.00 10.00      B   
ATOM   2177  CB  PHE   165     -16.831 -13.606 -10.175  1.00 10.00      B   
ATOM   2178  CG  PHE   165     -15.348 -13.745 -10.367  1.00 10.00      B   
ATOM   2179  CD1 PHE   165     -14.739 -14.983 -10.275  1.00 10.00      B   
ATOM   2180  CD2 PHE   165     -14.563 -12.636 -10.635  1.00 10.00      B   
ATOM   2181  CE1 PHE   165     -13.373 -15.115 -10.448  1.00 10.00      B   
ATOM   2182  CE2 PHE   165     -13.199 -12.760 -10.810  1.00 10.00      B   
ATOM   2183  CZ  PHE   165     -12.602 -14.001 -10.716  1.00 10.00      B   
ATOM   2184  C   PHE   165     -16.440 -13.187  -7.731  1.00 10.00      B   
ATOM   2185  O   PHE   165     -15.558 -13.791  -7.122  1.00 10.00      B   
ATOM   2186  N   PHE   166     -16.699 -11.897  -7.543  1.00 10.00      B   
ATOM   2187  HN  PHE   166     -17.427 -11.473  -8.053  1.00 10.00      B   
ATOM   2188  CA  PHE   166     -15.928 -11.092  -6.600  1.00 10.00      B   
ATOM   2189  CB  PHE   166     -16.334  -9.618  -6.665  1.00 10.00      B   
ATOM   2190  CG  PHE   166     -16.079  -8.980  -8.002  1.00 10.00      B   
ATOM   2191  CD1 PHE   166     -15.047  -9.424  -8.816  1.00 10.00      B   
ATOM   2192  CD2 PHE   166     -16.876  -7.938  -8.447  1.00 10.00      B   
ATOM   2193  CE1 PHE   166     -14.816  -8.838 -10.045  1.00 10.00      B   
ATOM   2194  CE2 PHE   166     -16.649  -7.348  -9.675  1.00 10.00      B   
ATOM   2195  CZ  PHE   166     -15.619  -7.799 -10.475  1.00 10.00      B   
ATOM   2196  C   PHE   166     -16.058 -11.628  -5.182  1.00 10.00      B   
ATOM   2197  O   PHE   166     -15.063 -11.755  -4.464  1.00 10.00      B   
ATOM   2198  N   VAL   167     -17.283 -11.954  -4.790  1.00 10.00      B   
ATOM   2199  HN  VAL   167     -18.035 -11.823  -5.409  1.00 10.00      B   
ATOM   2200  CA  VAL   167     -17.543 -12.493  -3.462  1.00 10.00      B   
ATOM   2201  CB  VAL   167     -19.056 -12.659  -3.201  1.00 10.00      B   
ATOM   2202  CG1 VAL   167     -19.309 -13.288  -1.837  1.00 10.00      B   
ATOM   2203  CG2 VAL   167     -19.760 -11.315  -3.301  1.00 10.00      B   
ATOM   2204  C   VAL   167     -16.845 -13.839  -3.293  1.00 10.00      B   
ATOM   2205  O   VAL   167     -16.168 -14.078  -2.293  1.00 10.00      B   
ATOM   2206  N   ALA   168     -16.978 -14.694  -4.300  1.00 10.00      B   
ATOM   2207  HN  ALA   168     -17.502 -14.427  -5.089  1.00 10.00      B   
ATOM   2208  CA  ALA   168     -16.374 -16.017  -4.271  1.00 10.00      B   
ATOM   2209  CB  ALA   168     -16.939 -16.885  -5.384  1.00 10.00      B   
ATOM   2210  C   ALA   168     -14.851 -15.950  -4.360  1.00 10.00      B   
ATOM   2211  O   ALA   168     -14.166 -16.932  -4.097  1.00 10.00      B   
ATOM   2212  N   PHE   169     -14.326 -14.795  -4.739  1.00 10.00      B   
ATOM   2213  HN  PHE   169     -14.923 -14.047  -4.959  1.00 10.00      B   
ATOM   2214  CA  PHE   169     -12.887 -14.615  -4.851  1.00 10.00      B   
ATOM   2215  CB  PHE   169     -12.547 -13.670  -6.008  1.00 10.00      B   
ATOM   2216  CG  PHE   169     -11.088 -13.314  -6.110  1.00 10.00      B   
ATOM   2217  CD1 PHE   169     -10.154 -14.263  -6.490  1.00 10.00      B   
ATOM   2218  CD2 PHE   169     -10.654 -12.030  -5.826  1.00 10.00      B   
ATOM   2219  CE1 PHE   169      -8.814 -13.935  -6.587  1.00 10.00      B   
ATOM   2220  CE2 PHE   169      -9.317 -11.696  -5.921  1.00 10.00      B   
ATOM   2221  CZ  PHE   169      -8.395 -12.650  -6.301  1.00 10.00      B   
ATOM   2222  C   PHE   169     -12.301 -14.088  -3.547  1.00 10.00      B   
ATOM   2223  O   PHE   169     -11.284 -14.592  -3.065  1.00 10.00      B   
ATOM   2224  N   LYS   170     -12.952 -13.085  -2.972  1.00 10.00      B   
ATOM   2225  HN  LYS   170     -13.772 -12.740  -3.393  1.00 10.00      B   
ATOM   2226  CA  LYS   170     -12.480 -12.481  -1.733  1.00 10.00      B   
ATOM   2227  CB  LYS   170     -13.059 -11.076  -1.553  1.00 10.00      B   
ATOM   2228  CG  LYS   170     -12.642 -10.091  -2.633  1.00 10.00      B   
ATOM   2229  CD  LYS   170     -13.188  -8.699  -2.359  1.00 10.00      B   
ATOM   2230  CE  LYS   170     -12.516  -8.063  -1.153  1.00 10.00      B   
ATOM   2231  NZ  LYS   170     -12.977  -6.666  -0.935  1.00 10.00      B   
ATOM   2232  HZ1 LYS   170     -12.430  -6.226  -0.167  1.00 10.00      B   
ATOM   2233  HZ2 LYS   170     -13.983  -6.658  -0.679  1.00 10.00      B   
ATOM   2234  HZ3 LYS   170     -12.848  -6.105  -1.803  1.00 10.00      B   
ATOM   2235  C   LYS   170     -12.784 -13.344  -0.514  1.00 10.00      B   
ATOM   2236  O   LYS   170     -12.038 -13.323   0.463  1.00 10.00      B   
ATOM   2237  N   LEU   171     -13.873 -14.105  -0.581  1.00 10.00      B   
ATOM   2238  HN  LEU   171     -14.430 -14.073  -1.391  1.00 10.00      B   
ATOM   2239  CA  LEU   171     -14.277 -14.975   0.525  1.00 10.00      B   
ATOM   2240  CB  LEU   171     -15.550 -15.760   0.188  1.00 10.00      B   
ATOM   2241  CG  LEU   171     -16.236 -16.482   1.347  1.00 10.00      B   
ATOM   2242  CD1 LEU   171     -16.462 -15.526   2.506  1.00 10.00      B   
ATOM   2243  CD2 LEU   171     -17.556 -17.078   0.885  1.00 10.00      B   
ATOM   2244  C   LEU   171     -13.146 -15.898   1.004  1.00 10.00      B   
ATOM   2245  O   LEU   171     -12.771 -15.850   2.179  1.00 10.00      B   
ATOM   2246  N   PRO   172     -12.582 -16.758   0.127  1.00 10.00      B   
ATOM   2247  CA  PRO   172     -11.491 -17.655   0.514  1.00 10.00      B   
ATOM   2248  CB  PRO   172     -11.338 -18.601  -0.689  1.00 10.00      B   
ATOM   2249  CG  PRO   172     -12.553 -18.376  -1.525  1.00 10.00      B   
ATOM   2250  CD  PRO   172     -12.957 -16.953  -1.280  1.00 10.00      B   
ATOM   2251  C   PRO   172     -10.193 -16.885   0.744  1.00 10.00      B   
ATOM   2252  O   PRO   172      -9.359 -17.285   1.555  1.00 10.00      B   
ATOM   2253  N   ASN   173     -10.046 -15.757   0.051  1.00 10.00      B   
ATOM   2254  HN  ASN   173     -10.769 -15.468  -0.544  1.00 10.00      B   
ATOM   2255  CA  ASN   173      -8.842 -14.931   0.162  1.00 10.00      B   
ATOM   2256  CB  ASN   173      -8.895 -13.744  -0.805  1.00 10.00      B   
ATOM   2257  CG  ASN   173      -7.527 -13.359  -1.345  1.00 10.00      B   
ATOM   2258  OD1 ASN   173      -6.751 -12.671  -0.681  1.00 10.00      B   
ATOM   2259  ND2 ASN   173      -7.226 -13.797  -2.559  1.00 10.00      B   
ATOM   2260 HD21 ASN   173      -7.895 -14.342  -3.035  1.00 10.00      B   
ATOM   2261 HD22 ASN   173      -6.361 -13.547  -2.941  1.00 10.00      B   
ATOM   2262  C   ASN   173      -8.628 -14.438   1.591  1.00 10.00      B   
ATOM   2263  O   ASN   173      -7.499 -14.174   2.004  1.00 10.00      B   
ATOM   2264  N   LEU   174      -9.715 -14.324   2.346  1.00 10.00      B   
ATOM   2265  HN  LEU   174     -10.593 -14.535   1.958  1.00 10.00      B   
ATOM   2266  CA  LEU   174      -9.635 -13.877   3.732  1.00 10.00      B   
ATOM   2267  CB  LEU   174     -11.037 -13.712   4.323  1.00 10.00      B   
ATOM   2268  CG  LEU   174     -11.990 -12.782   3.570  1.00 10.00      B   
ATOM   2269  CD1 LEU   174     -13.313 -12.661   4.307  1.00 10.00      B   
ATOM   2270  CD2 LEU   174     -11.360 -11.414   3.361  1.00 10.00      B   
ATOM   2271  C   LEU   174      -8.832 -14.865   4.573  1.00 10.00      B   
ATOM   2272  O   LEU   174      -8.139 -14.477   5.515  1.00 10.00      B   
ATOM   2273  N   LEU   175      -8.913 -16.143   4.205  1.00 10.00      B   
ATOM   2274  HN  LEU   175      -9.464 -16.380   3.426  1.00 10.00      B   
ATOM   2275  CA  LEU   175      -8.202 -17.202   4.913  1.00 10.00      B   
ATOM   2276  CB  LEU   175      -8.807 -18.568   4.574  1.00 10.00      B   
ATOM   2277  CG  LEU   175     -10.299 -18.737   4.867  1.00 10.00      B   
ATOM   2278  CD1 LEU   175     -10.826 -20.015   4.231  1.00 10.00      B   
ATOM   2279  CD2 LEU   175     -10.553 -18.740   6.366  1.00 10.00      B   
ATOM   2280  C   LEU   175      -6.719 -17.186   4.559  1.00 10.00      B   
ATOM   2281  O   LEU   175      -5.877 -17.604   5.352  1.00 10.00      B   
ATOM   2282  N   ARG   176      -6.411 -16.679   3.369  1.00 10.00      B   
ATOM   2283  HN  ARG   176      -7.136 -16.357   2.791  1.00 10.00      B   
ATOM   2284  CA  ARG   176      -5.032 -16.588   2.887  1.00 10.00      B   
ATOM   2285  CB  ARG   176      -5.022 -16.032   1.455  1.00 10.00      B   
ATOM   2286  CG  ARG   176      -3.729 -15.352   1.019  1.00 10.00      B   
ATOM   2287  CD  ARG   176      -3.972 -14.477  -0.201  1.00 10.00      B   
ATOM   2288  NE  ARG   176      -2.797 -13.694  -0.577  1.00 10.00      B   
ATOM   2289  HE  ARG   176      -1.915 -14.120  -0.476  1.00 10.00      B   
ATOM   2290  CZ  ARG   176      -2.854 -12.447  -1.045  1.00 10.00      B   
ATOM   2291  NH1 ARG   176      -4.029 -11.832  -1.173  1.00 10.00      B   
ATOM   2292 HH11 ARG   176      -4.078 -10.853  -1.536  1.00 10.00      B   
ATOM   2293 HH12 ARG   176      -4.911 -12.324  -0.909  1.00 10.00      B   
ATOM   2294  NH2 ARG   176      -1.736 -11.823  -1.391  1.00 10.00      B   
ATOM   2295 HH21 ARG   176      -1.768 -10.844  -1.758  1.00 10.00      B   
ATOM   2296 HH22 ARG   176      -0.814 -12.311  -1.302  1.00 10.00      B   
ATOM   2297  C   ARG   176      -4.188 -15.714   3.812  1.00 10.00      B   
ATOM   2298  O   ARG   176      -3.008 -15.980   4.038  1.00 10.00      B   
ATOM   2299  N   ARG   177      -4.812 -14.688   4.368  1.00 10.00      B   
ATOM   2300  HN  ARG   177      -5.762 -14.545   4.173  1.00 10.00      B   
ATOM   2301  CA  ARG   177      -4.118 -13.773   5.267  1.00 10.00      B   
ATOM   2302  CB  ARG   177      -4.922 -12.483   5.461  1.00 10.00      B   
ATOM   2303  CG  ARG   177      -5.391 -11.814   4.176  1.00 10.00      B   
ATOM   2304  CD  ARG   177      -5.910 -10.408   4.446  1.00 10.00      B   
ATOM   2305  NE  ARG   177      -6.881 -10.379   5.542  1.00 10.00      B   
ATOM   2306  HE  ARG   177      -7.237 -11.243   5.851  1.00 10.00      B   
ATOM   2307  CZ  ARG   177      -7.305  -9.264   6.137  1.00 10.00      B   
ATOM   2308  NH1 ARG   177      -6.839  -8.082   5.754  1.00 10.00      B   
ATOM   2309 HH11 ARG   177      -7.173  -7.208   6.219  1.00 10.00      B   
ATOM   2310 HH12 ARG   177      -6.138  -8.020   4.985  1.00 10.00      B   
ATOM   2311  NH2 ARG   177      -8.176  -9.339   7.131  1.00 10.00      B   
ATOM   2312 HH21 ARG   177      -8.534 -10.266   7.441  1.00 10.00      B   
ATOM   2313 HH22 ARG   177      -8.509  -8.468   7.609  1.00 10.00      B   
ATOM   2314  C   ARG   177      -3.868 -14.423   6.626  1.00 10.00      B   
ATOM   2315  O   ARG   177      -2.968 -14.019   7.356  1.00 10.00      B   
ATOM   2316  N   ILE   178      -4.653 -15.448   6.945  1.00 10.00      B   
ATOM   2317  HN  ILE   178      -5.315 -15.761   6.296  1.00 10.00      B   
ATOM   2318  CA  ILE   178      -4.542 -16.132   8.227  1.00 10.00      B   
ATOM   2319  CB  ILE   178      -5.909 -16.687   8.682  1.00 10.00      B   
ATOM   2320  CG1 ILE   178      -7.012 -15.646   8.477  1.00 10.00      B   
ATOM   2321  CG2 ILE   178      -5.853 -17.126  10.137  1.00 10.00      B   
ATOM   2322  CD1 ILE   178      -8.409 -16.173   8.715  1.00 10.00      B   
ATOM   2323  C   ILE   178      -3.546 -17.287   8.182  1.00 10.00      B   
ATOM   2324  O   ILE   178      -2.608 -17.338   8.976  1.00 10.00      B   
ATOM   2325  N   PHE   179      -3.754 -18.201   7.247  1.00 10.00      B   
ATOM   2326  HN  PHE   179      -4.500 -18.080   6.620  1.00 10.00      B   
ATOM   2327  CA  PHE   179      -2.907 -19.384   7.125  1.00 10.00      B   
ATOM   2328  CB  PHE   179      -3.613 -20.473   6.314  1.00 10.00      B   
ATOM   2329  CG  PHE   179      -4.808 -21.066   7.002  1.00 10.00      B   
ATOM   2330  CD1 PHE   179      -6.089 -20.653   6.676  1.00 10.00      B   
ATOM   2331  CD2 PHE   179      -4.650 -22.038   7.976  1.00 10.00      B   
ATOM   2332  CE1 PHE   179      -7.191 -21.197   7.308  1.00 10.00      B   
ATOM   2333  CE2 PHE   179      -5.745 -22.587   8.612  1.00 10.00      B   
ATOM   2334  CZ  PHE   179      -7.018 -22.167   8.278  1.00 10.00      B   
ATOM   2335  C   PHE   179      -1.534 -19.097   6.525  1.00 10.00      B   
ATOM   2336  O   PHE   179      -0.580 -19.832   6.783  1.00 10.00      B   
ATOM   2337  N   ALA   180      -1.421 -18.035   5.739  1.00 10.00      B   
ATOM   2338  HN  ALA   180      -2.199 -17.458   5.589  1.00 10.00      B   
ATOM   2339  CA  ALA   180      -0.148 -17.716   5.102  1.00 10.00      B   
ATOM   2340  CB  ALA   180      -0.282 -17.720   3.585  1.00 10.00      B   
ATOM   2341  C   ALA   180       0.475 -16.411   5.593  1.00 10.00      B   
ATOM   2342  O   ALA   180       1.368 -16.423   6.438  1.00 10.00      B   
ATOM   2343  N   GLU   181      -0.024 -15.295   5.067  1.00 10.00      B   
ATOM   2344  HN  GLU   181      -0.779 -15.370   4.448  1.00 10.00      B   
ATOM   2345  CA  GLU   181       0.495 -13.959   5.374  1.00 10.00      B   
ATOM   2346  CB  GLU   181      -0.417 -12.875   4.799  1.00 10.00      B   
ATOM   2347  CG  GLU   181      -0.633 -12.983   3.298  1.00 10.00      B   
ATOM   2348  CD  GLU   181      -1.182 -11.707   2.704  1.00 10.00      B   
ATOM   2349  OE1 GLU   181      -2.387 -11.437   2.878  1.00 10.00      B   
ATOM   2350  OE2 GLU   181      -0.405 -10.958   2.074  1.00 10.00      B   
ATOM   2351  C   GLU   181       0.793 -13.698   6.853  1.00 10.00      B   
ATOM   2352  O   GLU   181       1.956 -13.580   7.242  1.00 10.00      B   
ATOM   2353  N   GLY   182      -0.250 -13.628   7.670  1.00 10.00      B   
ATOM   2354  HN  GLY   182      -1.153 -13.785   7.313  1.00 10.00      B   
ATOM   2355  CA  GLY   182      -0.079 -13.338   9.084  1.00 10.00      B   
ATOM   2356  C   GLY   182       0.623 -14.429   9.872  1.00 10.00      B   
ATOM   2357  O   GLY   182       1.228 -14.157  10.909  1.00 10.00      B   
ATOM   2358  N   ALA   183       0.557 -15.659   9.384  1.00 10.00      B   
ATOM   2359  HN  ALA   183       0.087 -15.814   8.537  1.00 10.00      B   
ATOM   2360  CA  ALA   183       1.174 -16.782  10.079  1.00 10.00      B   
ATOM   2361  CB  ALA   183       0.503 -18.087   9.685  1.00 10.00      B   
ATOM   2362  C   ALA   183       2.679 -16.862   9.837  1.00 10.00      B   
ATOM   2363  O   ALA   183       3.462 -16.994  10.781  1.00 10.00      B   
ATOM   2364  N   PHE   184       3.080 -16.775   8.573  1.00 10.00      B   
ATOM   2365  HN  PHE   184       2.407 -16.644   7.866  1.00 10.00      B   
ATOM   2366  CA  PHE   184       4.489 -16.869   8.200  1.00 10.00      B   
ATOM   2367  CB  PHE   184       4.654 -16.940   6.680  1.00 10.00      B   
ATOM   2368  CG  PHE   184       4.027 -18.153   6.048  1.00 10.00      B   
ATOM   2369  CD1 PHE   184       3.820 -19.312   6.781  1.00 10.00      B   
ATOM   2370  CD2 PHE   184       3.640 -18.133   4.719  1.00 10.00      B   
ATOM   2371  CE1 PHE   184       3.242 -20.424   6.203  1.00 10.00      B   
ATOM   2372  CE2 PHE   184       3.062 -19.244   4.133  1.00 10.00      B   
ATOM   2373  CZ  PHE   184       2.863 -20.391   4.876  1.00 10.00      B   
ATOM   2374  C   PHE   184       5.324 -15.732   8.778  1.00 10.00      B   
ATOM   2375  O   PHE   184       6.440 -15.951   9.243  1.00 10.00      B   
ATOM   2376  N   SER   185       4.772 -14.528   8.775  1.00 10.00      B   
ATOM   2377  HN  SER   185       3.864 -14.418   8.420  1.00 10.00      B   
ATOM   2378  CA  SER   185       5.481 -13.361   9.288  1.00 10.00      B   
ATOM   2379  CB  SER   185       4.759 -12.083   8.864  1.00 10.00      B   
ATOM   2380  OG  SER   185       3.356 -12.216   9.025  1.00 10.00      B   
ATOM   2381  HG  SER   185       2.960 -12.489   8.182  1.00 10.00      B   
ATOM   2382  C   SER   185       5.623 -13.402  10.808  1.00 10.00      B   
ATOM   2383  O   SER   185       6.426 -12.668  11.389  1.00 10.00      B   
ATOM   2384  N   GLN   186       4.856 -14.276  11.446  1.00 10.00      B   
ATOM   2385  HN  GLN   186       4.260 -14.857  10.929  1.00 10.00      B   
ATOM   2386  CA  GLN   186       4.881 -14.390  12.895  1.00 10.00      B   
ATOM   2387  CB  GLN   186       3.453 -14.534  13.431  1.00 10.00      B   
ATOM   2388  CG  GLN   186       3.353 -14.655  14.943  1.00 10.00      B   
ATOM   2389  CD  GLN   186       3.933 -13.464  15.680  1.00 10.00      B   
ATOM   2390  OE1 GLN   186       3.941 -12.343  15.174  1.00 10.00      B   
ATOM   2391  NE2 GLN   186       4.418 -13.697  16.888  1.00 10.00      B   
ATOM   2392 HE21 GLN   186       4.375 -14.612  17.236  1.00 10.00      B   
ATOM   2393 HE22 GLN   186       4.807 -12.945  17.382  1.00 10.00      B   
ATOM   2394  C   GLN   186       5.755 -15.544  13.382  1.00 10.00      B   
ATOM   2395  O   GLN   186       6.409 -15.435  14.421  1.00 10.00      B   
ATOM   2396  N   ALA   187       5.778 -16.644  12.641  1.00 10.00      B   
ATOM   2397  HN  ALA   187       5.260 -16.680  11.809  1.00 10.00      B   
ATOM   2398  CA  ALA   187       6.562 -17.801  13.056  1.00 10.00      B   
ATOM   2399  CB  ALA   187       5.651 -18.964  13.419  1.00 10.00      B   
ATOM   2400  C   ALA   187       7.607 -18.238  12.031  1.00 10.00      B   
ATOM   2401  O   ALA   187       8.794 -18.314  12.346  1.00 10.00      B   
ATOM   2402  N   PHE   188       7.165 -18.532  10.816  1.00 10.00      B   
ATOM   2403  HN  PHE   188       6.205 -18.453  10.628  1.00 10.00      B   
ATOM   2404  CA  PHE   188       8.060 -18.995   9.756  1.00 10.00      B   
ATOM   2405  CB  PHE   188       7.293 -19.243   8.456  1.00 10.00      B   
ATOM   2406  CG  PHE   188       8.108 -19.940   7.406  1.00 10.00      B   
ATOM   2407  CD1 PHE   188       8.508 -21.254   7.580  1.00 10.00      B   
ATOM   2408  CD2 PHE   188       8.482 -19.280   6.247  1.00 10.00      B   
ATOM   2409  CE1 PHE   188       9.262 -21.899   6.618  1.00 10.00      B   
ATOM   2410  CE2 PHE   188       9.235 -19.919   5.280  1.00 10.00      B   
ATOM   2411  CZ  PHE   188       9.628 -21.230   5.467  1.00 10.00      B   
ATOM   2412  C   PHE   188       9.264 -18.081   9.510  1.00 10.00      B   
ATOM   2413  O   PHE   188      10.400 -18.552   9.492  1.00 10.00      B   
ATOM   2414  N   VAL   189       9.014 -16.787   9.330  1.00 10.00      B   
ATOM   2415  HN  VAL   189       8.084 -16.469   9.382  1.00 10.00      B   
ATOM   2416  CA  VAL   189      10.082 -15.818   9.060  1.00 10.00      B   
ATOM   2417  CB  VAL   189       9.557 -14.375   8.857  1.00 10.00      B   
ATOM   2418  CG1 VAL   189      10.709 -13.387   8.732  1.00 10.00      B   
ATOM   2419  CG2 VAL   189       8.671 -14.305   7.621  1.00 10.00      B   
ATOM   2420  C   VAL   189      11.229 -15.864  10.085  1.00 10.00      B   
ATOM   2421  O   VAL   189      12.365 -16.177   9.714  1.00 10.00      B   
ATOM   2422  N   PRO   190      10.965 -15.568  11.380  1.00 10.00      B   
ATOM   2423  CA  PRO   190      12.007 -15.588  12.414  1.00 10.00      B   
ATOM   2424  CB  PRO   190      11.263 -15.245  13.712  1.00 10.00      B   
ATOM   2425  CG  PRO   190       9.821 -15.458  13.405  1.00 10.00      B   
ATOM   2426  CD  PRO   190       9.656 -15.184  11.938  1.00 10.00      B   
ATOM   2427  C   PRO   190      12.696 -16.947  12.532  1.00 10.00      B   
ATOM   2428  O   PRO   190      13.918 -17.019  12.670  1.00 10.00      B   
ATOM   2429  N   ILE   191      11.914 -18.022  12.453  1.00 10.00      B   
ATOM   2430  HN  ILE   191      10.948 -17.903  12.315  1.00 10.00      B   
ATOM   2431  CA  ILE   191      12.455 -19.374  12.563  1.00 10.00      B   
ATOM   2432  CB  ILE   191      11.335 -20.429  12.700  1.00 10.00      B   
ATOM   2433  CG1 ILE   191      10.624 -20.267  14.046  1.00 10.00      B   
ATOM   2434  CG2 ILE   191      11.890 -21.838  12.562  1.00 10.00      B   
ATOM   2435  CD1 ILE   191       9.482 -21.237  14.254  1.00 10.00      B   
ATOM   2436  C   ILE   191      13.367 -19.715  11.382  1.00 10.00      B   
ATOM   2437  O   ILE   191      14.433 -20.306  11.563  1.00 10.00      B   
ATOM   2438  N   LEU   192      12.952 -19.330  10.181  1.00 10.00      B   
ATOM   2439  HN  LEU   192      12.096 -18.850  10.100  1.00 10.00      B   
ATOM   2440  CA  LEU   192      13.734 -19.598   8.977  1.00 10.00      B   
ATOM   2441  CB  LEU   192      12.985 -19.129   7.725  1.00 10.00      B   
ATOM   2442  CG  LEU   192      13.618 -19.497   6.380  1.00 10.00      B   
ATOM   2443  CD1 LEU   192      13.646 -21.007   6.194  1.00 10.00      B   
ATOM   2444  CD2 LEU   192      12.871 -18.829   5.236  1.00 10.00      B   
ATOM   2445  C   LEU   192      15.102 -18.926   9.059  1.00 10.00      B   
ATOM   2446  O   LEU   192      16.125 -19.540   8.760  1.00 10.00      B   
ATOM   2447  N   ALA   193      15.112 -17.668   9.488  1.00 10.00      B   
ATOM   2448  HN  ALA   193      14.264 -17.236   9.726  1.00 10.00      B   
ATOM   2449  CA  ALA   193      16.351 -16.915   9.616  1.00 10.00      B   
ATOM   2450  CB  ALA   193      16.049 -15.447   9.876  1.00 10.00      B   
ATOM   2451  C   ALA   193      17.216 -17.492  10.734  1.00 10.00      B   
ATOM   2452  O   ALA   193      18.448 -17.517  10.639  1.00 10.00      B   
ATOM   2453  N   GLU   194      16.556 -17.971  11.783  1.00 10.00      B   
ATOM   2454  HN  GLU   194      15.574 -17.926  11.786  1.00 10.00      B   
ATOM   2455  CA  GLU   194      17.241 -18.552  12.928  1.00 10.00      B   
ATOM   2456  CB  GLU   194      16.259 -18.797  14.079  1.00 10.00      B   
ATOM   2457  CG  GLU   194      16.908 -19.346  15.341  1.00 10.00      B   
ATOM   2458  CD  GLU   194      15.904 -19.823  16.370  1.00 10.00      B   
ATOM   2459  OE1 GLU   194      15.335 -18.976  17.094  1.00 10.00      B   
ATOM   2460  OE2 GLU   194      15.694 -21.050  16.477  1.00 10.00      B   
ATOM   2461  C   GLU   194      17.940 -19.854  12.553  1.00 10.00      B   
ATOM   2462  O   GLU   194      19.130 -20.016  12.801  1.00 10.00      B   
ATOM   2463  N   TYR   195      17.206 -20.770  11.936  1.00 10.00      B   
ATOM   2464  HN  TYR   195      16.261 -20.574  11.735  1.00 10.00      B   
ATOM   2465  CA  TYR   195      17.764 -22.062  11.549  1.00 10.00      B   
ATOM   2466  CB  TYR   195      16.667 -23.005  11.050  1.00 10.00      B   
ATOM   2467  CG  TYR   195      15.794 -23.568  12.149  1.00 10.00      B   
ATOM   2468  CD1 TYR   195      14.573 -24.162  11.860  1.00 10.00      B   
ATOM   2469  CD2 TYR   195      16.193 -23.505  13.477  1.00 10.00      B   
ATOM   2470  CE1 TYR   195      13.774 -24.676  12.865  1.00 10.00      B   
ATOM   2471  CE2 TYR   195      15.404 -24.016  14.486  1.00 10.00      B   
ATOM   2472  CZ  TYR   195      14.195 -24.601  14.174  1.00 10.00      B   
ATOM   2473  OH  TYR   195      13.405 -25.106  15.178  1.00 10.00      B   
ATOM   2474  HH  TYR   195      13.247 -24.413  15.834  1.00 10.00      B   
ATOM   2475  C   TYR   195      18.866 -21.929  10.506  1.00 10.00      B   
ATOM   2476  O   TYR   195      19.868 -22.640  10.564  1.00 10.00      B   
ATOM   2477  N   LYS   196      18.695 -20.993   9.582  1.00 10.00      B   
ATOM   2478  HN  LYS   196      17.887 -20.434   9.613  1.00 10.00      B   
ATOM   2479  CA  LYS   196      19.663 -20.772   8.513  1.00 10.00      B   
ATOM   2480  CB  LYS   196      19.072 -19.801   7.480  1.00 10.00      B   
ATOM   2481  CG  LYS   196      19.924 -19.586   6.239  1.00 10.00      B   
ATOM   2482  CD  LYS   196      19.572 -18.277   5.552  1.00 10.00      B   
ATOM   2483  CE  LYS   196      20.519 -17.989   4.401  1.00 10.00      B   
ATOM   2484  NZ  LYS   196      20.330 -16.621   3.850  1.00 10.00      B   
ATOM   2485  HZ1 LYS   196      20.443 -15.910   4.602  1.00 10.00      B   
ATOM   2486  HZ2 LYS   196      19.377 -16.526   3.441  1.00 10.00      B   
ATOM   2487  HZ3 LYS   196      21.030 -16.434   3.106  1.00 10.00      B   
ATOM   2488  C   LYS   196      20.997 -20.226   9.038  1.00 10.00      B   
ATOM   2489  O   LYS   196      22.013 -20.276   8.341  1.00 10.00      B   
ATOM   2490  N   SER   197      21.007 -19.723  10.264  1.00 10.00      B   
ATOM   2491  HN  SER   197      20.185 -19.730  10.799  1.00 10.00      B   
ATOM   2492  CA  SER   197      22.225 -19.151  10.819  1.00 10.00      B   
ATOM   2493  CB  SER   197      22.039 -17.645  11.023  1.00 10.00      B   
ATOM   2494  OG  SER   197      21.236 -17.094   9.985  1.00 10.00      B   
ATOM   2495  HG  SER   197      20.309 -17.089  10.268  1.00 10.00      B   
ATOM   2496  C   SER   197      22.688 -19.818  12.119  1.00 10.00      B   
ATOM   2497  O   SER   197      23.881 -20.045  12.314  1.00 10.00      B   
ATOM   2498  N   LYS   198      21.749 -20.145  12.995  1.00 10.00      B   
ATOM   2499  HN  LYS   198      20.805 -19.980  12.773  1.00 10.00      B   
ATOM   2500  CA  LYS   198      22.081 -20.746  14.286  1.00 10.00      B   
ATOM   2501  CB  LYS   198      21.110 -20.264  15.367  1.00 10.00      B   
ATOM   2502  CG  LYS   198      21.044 -18.753  15.526  1.00 10.00      B   
ATOM   2503  CD  LYS   198      20.171 -18.363  16.708  1.00 10.00      B   
ATOM   2504  CE  LYS   198      19.931 -16.863  16.754  1.00 10.00      B   
ATOM   2505  NZ  LYS   198      19.208 -16.453  17.988  1.00 10.00      B   
ATOM   2506  HZ1 LYS   198      18.865 -15.476  17.891  1.00 10.00      B   
ATOM   2507  HZ2 LYS   198      19.844 -16.505  18.811  1.00 10.00      B   
ATOM   2508  HZ3 LYS   198      18.394 -17.081  18.153  1.00 10.00      B   
ATOM   2509  C   LYS   198      22.116 -22.273  14.251  1.00 10.00      B   
ATOM   2510  O   LYS   198      22.837 -22.900  15.029  1.00 10.00      B   
ATOM   2511  N   GLN   199      21.342 -22.878  13.363  1.00 10.00      B   
ATOM   2512  HN  GLN   199      20.798 -22.341  12.754  1.00 10.00      B   
ATOM   2513  CA  GLN   199      21.307 -24.333  13.269  1.00 10.00      B   
ATOM   2514  CB  GLN   199      19.875 -24.836  13.078  1.00 10.00      B   
ATOM   2515  CG  GLN   199      19.225 -25.357  14.350  1.00 10.00      B   
ATOM   2516  CD  GLN   199      19.668 -26.764  14.708  1.00 10.00      B   
ATOM   2517  OE1 GLN   199      19.966 -27.579  13.836  1.00 10.00      B   
ATOM   2518  NE2 GLN   199      19.720 -27.059  15.996  1.00 10.00      B   
ATOM   2519 HE21 GLN   199      19.475 -26.364  16.643  1.00 10.00      B   
ATOM   2520 HE22 GLN   199      20.000 -27.965  16.254  1.00 10.00      B   
ATOM   2521  C   GLN   199      22.201 -24.831  12.145  1.00 10.00      B   
ATOM   2522  O   GLN   199      23.179 -25.540  12.379  1.00 10.00      B   
ATOM   2523  N   GLY   200      21.865 -24.440  10.930  1.00 10.00      B   
ATOM   2524  HN  GLY   200      21.075 -23.865  10.811  1.00 10.00      B   
ATOM   2525  CA  GLY   200      22.633 -24.850   9.776  1.00 10.00      B   
ATOM   2526  C   GLY   200      21.745 -25.092   8.574  1.00 10.00      B   
ATOM   2527  O   GLY   200      20.540 -25.312   8.719  1.00 10.00      B   
ATOM   2528  N   GLU   201      22.336 -25.069   7.390  1.00 10.00      B   
ATOM   2529  HN  GLU   201      23.307 -24.917   7.343  1.00 10.00      B   
ATOM   2530  CA  GLU   201      21.591 -25.274   6.154  1.00 10.00      B   
ATOM   2531  CB  GLU   201      22.467 -24.936   4.949  1.00 10.00      B   
ATOM   2532  CG  GLU   201      22.970 -23.501   4.945  1.00 10.00      B   
ATOM   2533  CD  GLU   201      24.163 -23.298   4.033  1.00 10.00      B   
ATOM   2534  OE1 GLU   201      24.487 -24.219   3.255  1.00 10.00      B   
ATOM   2535  OE2 GLU   201      24.789 -22.217   4.098  1.00 10.00      B   
ATOM   2536  C   GLU   201      21.070 -26.704   6.052  1.00 10.00      B   
ATOM   2537  O   GLU   201      19.951 -26.936   5.584  1.00 10.00      B   
ATOM   2538  N   ASP   202      21.873 -27.654   6.523  1.00 10.00      B   
ATOM   2539  HN  ASP   202      22.731 -27.397   6.920  1.00 10.00      B   
ATOM   2540  CA  ASP   202      21.503 -29.067   6.480  1.00 10.00      B   
ATOM   2541  CB  ASP   202      22.684 -29.961   6.876  1.00 10.00      B   
ATOM   2542  CG  ASP   202      23.676 -30.175   5.750  1.00 10.00      B   
ATOM   2543  OD1 ASP   202      23.247 -30.504   4.621  1.00 10.00      B   
ATOM   2544  OD2 ASP   202      24.893 -30.016   5.986  1.00 10.00      B   
ATOM   2545  C   ASP   202      20.317 -29.344   7.391  1.00 10.00      B   
ATOM   2546  O   ASP   202      19.498 -30.220   7.116  1.00 10.00      B   
ATOM   2547  N   ALA   203      20.227 -28.592   8.476  1.00 10.00      B   
ATOM   2548  HN  ALA   203      20.918 -27.915   8.648  1.00 10.00      B   
ATOM   2549  CA  ALA   203      19.137 -28.754   9.422  1.00 10.00      B   
ATOM   2550  CB  ALA   203      19.546 -28.243  10.791  1.00 10.00      B   
ATOM   2551  C   ALA   203      17.886 -28.032   8.938  1.00 10.00      B   
ATOM   2552  O   ALA   203      16.776 -28.555   9.042  1.00 10.00      B   
ATOM   2553  N   THR   204      18.080 -26.836   8.388  1.00 10.00      B   
ATOM   2554  HN  THR   204      18.997 -26.489   8.317  1.00 10.00      B   
ATOM   2555  CA  THR   204      16.976 -26.021   7.893  1.00 10.00      B   
ATOM   2556  CB  THR   204      17.482 -24.696   7.289  1.00 10.00      B   
ATOM   2557  OG1 THR   204      18.273 -24.009   8.268  1.00 10.00      B   
ATOM   2558  HG1 THR   204      19.096 -24.490   8.418  1.00 10.00      B   
ATOM   2559  CG2 THR   204      16.316 -23.806   6.884  1.00 10.00      B   
ATOM   2560  C   THR   204      16.115 -26.770   6.877  1.00 10.00      B   
ATOM   2561  O   THR   204      14.889 -26.799   6.996  1.00 10.00      B   
ATOM   2562  N   ARG   205      16.759 -27.398   5.897  1.00 10.00      B   
ATOM   2563  HN  ARG   205      17.740 -27.363   5.866  1.00 10.00      B   
ATOM   2564  CA  ARG   205      16.035 -28.138   4.864  1.00 10.00      B   
ATOM   2565  CB  ARG   205      16.989 -28.728   3.820  1.00 10.00      B   
ATOM   2566  CG  ARG   205      18.149 -29.516   4.402  1.00 10.00      B   
ATOM   2567  CD  ARG   205      18.724 -30.492   3.390  1.00 10.00      B   
ATOM   2568  NE  ARG   205      17.963 -31.739   3.340  1.00 10.00      B   
ATOM   2569  HE  ARG   205      17.115 -31.769   3.840  1.00 10.00      B   
ATOM   2570  CZ  ARG   205      18.345 -32.820   2.659  1.00 10.00      B   
ATOM   2571  NH1 ARG   205      19.481 -32.813   1.971  1.00 10.00      B   
ATOM   2572 HH11 ARG   205      20.083 -31.961   1.959  1.00 10.00      B   
ATOM   2573 HH12 ARG   205      19.779 -33.660   1.437  1.00 10.00      B   
ATOM   2574  NH2 ARG   205      17.584 -33.905   2.675  1.00 10.00      B   
ATOM   2575 HH21 ARG   205      16.692 -33.909   3.220  1.00 10.00      B   
ATOM   2576 HH22 ARG   205      17.869 -34.758   2.145  1.00 10.00      B   
ATOM   2577  C   ARG   205      15.146 -29.229   5.462  1.00 10.00      B   
ATOM   2578  O   ARG   205      14.023 -29.446   5.007  1.00 10.00      B   
ATOM   2579  N   VAL   206      15.644 -29.895   6.495  1.00 10.00      B   
ATOM   2580  HN  VAL   206      16.535 -29.659   6.831  1.00 10.00      B   
ATOM   2581  CA  VAL   206      14.898 -30.961   7.152  1.00 10.00      B   
ATOM   2582  CB  VAL   206      15.805 -31.784   8.089  1.00 10.00      B   
ATOM   2583  CG1 VAL   206      15.039 -32.944   8.703  1.00 10.00      B   
ATOM   2584  CG2 VAL   206      17.019 -32.295   7.328  1.00 10.00      B   
ATOM   2585  C   VAL   206      13.711 -30.400   7.934  1.00 10.00      B   
ATOM   2586  O   VAL   206      12.585 -30.886   7.806  1.00 10.00      B   
ATOM   2587  N   PHE   207      13.965 -29.357   8.721  1.00 10.00      B   
ATOM   2588  HN  PHE   207      14.883 -29.007   8.765  1.00 10.00      B   
ATOM   2589  CA  PHE   207      12.923 -28.724   9.526  1.00 10.00      B   
ATOM   2590  CB  PHE   207      13.506 -27.613  10.403  1.00 10.00      B   
ATOM   2591  CG  PHE   207      14.312 -28.112  11.569  1.00 10.00      B   
ATOM   2592  CD1 PHE   207      15.576 -27.608  11.821  1.00 10.00      B   
ATOM   2593  CD2 PHE   207      13.802 -29.087  12.413  1.00 10.00      B   
ATOM   2594  CE1 PHE   207      16.318 -28.063  12.892  1.00 10.00      B   
ATOM   2595  CE2 PHE   207      14.540 -29.546  13.486  1.00 10.00      B   
ATOM   2596  CZ  PHE   207      15.799 -29.034  13.726  1.00 10.00      B   
ATOM   2597  C   PHE   207      11.786 -28.180   8.662  1.00 10.00      B   
ATOM   2598  O   PHE   207      10.609 -28.385   8.970  1.00 10.00      B   
ATOM   2599  N   VAL   208      12.140 -27.497   7.573  1.00 10.00      B   
ATOM   2600  HN  VAL   208      13.097 -27.373   7.373  1.00 10.00      B   
ATOM   2601  CA  VAL   208      11.144 -26.926   6.670  1.00 10.00      B   
ATOM   2602  CB  VAL   208      11.788 -26.023   5.591  1.00 10.00      B   
ATOM   2603  CG1 VAL   208      10.737 -25.481   4.631  1.00 10.00      B   
ATOM   2604  CG2 VAL   208      12.537 -24.872   6.245  1.00 10.00      B   
ATOM   2605  C   VAL   208      10.302 -28.022   6.013  1.00 10.00      B   
ATOM   2606  O   VAL   208       9.117 -27.825   5.733  1.00 10.00      B   
ATOM   2607  N   SER   209      10.912 -29.187   5.794  1.00 10.00      B   
ATOM   2608  HN  SER   209      11.851 -29.292   6.053  1.00 10.00      B   
ATOM   2609  CA  SER   209      10.216 -30.313   5.181  1.00 10.00      B   
ATOM   2610  CB  SER   209      11.176 -31.488   4.966  1.00 10.00      B   
ATOM   2611  OG  SER   209      12.206 -31.165   4.043  1.00 10.00      B   
ATOM   2612  HG  SER   209      12.677 -30.372   4.345  1.00 10.00      B   
ATOM   2613  C   SER   209       9.028 -30.751   6.039  1.00 10.00      B   
ATOM   2614  O   SER   209       7.969 -31.117   5.521  1.00 10.00      B   
ATOM   2615  N   TYR   210       9.204 -30.681   7.352  1.00 10.00      B   
ATOM   2616  HN  TYR   210      10.061 -30.355   7.702  1.00 10.00      B   
ATOM   2617  CA  TYR   210       8.163 -31.074   8.288  1.00 10.00      B   
ATOM   2618  CB  TYR   210       8.774 -31.399   9.653  1.00 10.00      B   
ATOM   2619  CG  TYR   210       9.820 -32.489   9.592  1.00 10.00      B   
ATOM   2620  CD1 TYR   210      10.992 -32.403  10.331  1.00 10.00      B   
ATOM   2621  CD2 TYR   210       9.638 -33.599   8.780  1.00 10.00      B   
ATOM   2622  CE1 TYR   210      11.953 -33.396  10.261  1.00 10.00      B   
ATOM   2623  CE2 TYR   210      10.587 -34.594   8.707  1.00 10.00      B   
ATOM   2624  CZ  TYR   210      11.743 -34.489   9.448  1.00 10.00      B   
ATOM   2625  OH  TYR   210      12.697 -35.481   9.363  1.00 10.00      B   
ATOM   2626  HH  TYR   210      12.937 -35.610   8.434  1.00 10.00      B   
ATOM   2627  C   TYR   210       7.085 -30.002   8.410  1.00 10.00      B   
ATOM   2628  O   TYR   210       5.900 -30.313   8.550  1.00 10.00      B   
ATOM   2629  N   VAL   211       7.497 -28.742   8.336  1.00 10.00      B   
ATOM   2630  HN  VAL   211       8.452 -28.559   8.213  1.00 10.00      B   
ATOM   2631  CA  VAL   211       6.563 -27.624   8.435  1.00 10.00      B   
ATOM   2632  CB  VAL   211       7.300 -26.276   8.592  1.00 10.00      B   
ATOM   2633  CG1 VAL   211       6.310 -25.122   8.683  1.00 10.00      B   
ATOM   2634  CG2 VAL   211       8.201 -26.301   9.816  1.00 10.00      B   
ATOM   2635  C   VAL   211       5.657 -27.569   7.207  1.00 10.00      B   
ATOM   2636  O   VAL   211       4.436 -27.440   7.325  1.00 10.00      B   
ATOM   2637  N   SER   212       6.263 -27.691   6.032  1.00 10.00      B   
ATOM   2638  HN  SER   212       7.238 -27.807   6.007  1.00 10.00      B   
ATOM   2639  CA  SER   212       5.522 -27.651   4.779  1.00 10.00      B   
ATOM   2640  CB  SER   212       6.483 -27.692   3.590  1.00 10.00      B   
ATOM   2641  OG  SER   212       7.510 -26.726   3.742  1.00 10.00      B   
ATOM   2642  HG  SER   212       8.218 -27.094   4.283  1.00 10.00      B   
ATOM   2643  C   SER   212       4.513 -28.793   4.691  1.00 10.00      B   
ATOM   2644  O   SER   212       3.416 -28.619   4.159  1.00 10.00      B   
ATOM   2645  N   GLY   213       4.882 -29.952   5.235  1.00 10.00      B   
ATOM   2646  HN  GLY   213       5.760 -30.023   5.664  1.00 10.00      B   
ATOM   2647  CA  GLY   213       4.002 -31.102   5.207  1.00 10.00      B   
ATOM   2648  C   GLY   213       2.712 -30.855   5.960  1.00 10.00      B   
ATOM   2649  O   GLY   213       1.621 -31.057   5.422  1.00 10.00      B   
ATOM   2650  N   LEU   214       2.835 -30.396   7.200  1.00 10.00      B   
ATOM   2651  HN  LEU   214       3.732 -30.239   7.565  1.00 10.00      B   
ATOM   2652  CA  LEU   214       1.671 -30.121   8.032  1.00 10.00      B   
ATOM   2653  CB  LEU   214       2.086 -29.796   9.466  1.00 10.00      B   
ATOM   2654  CG  LEU   214       2.748 -30.932  10.250  1.00 10.00      B   
ATOM   2655  CD1 LEU   214       2.976 -30.517  11.692  1.00 10.00      B   
ATOM   2656  CD2 LEU   214       1.910 -32.202  10.181  1.00 10.00      B   
ATOM   2657  C   LEU   214       0.829 -28.992   7.450  1.00 10.00      B   
ATOM   2658  O   LEU   214      -0.395 -28.991   7.581  1.00 10.00      B   
ATOM   2659  N   LEU   215       1.493 -28.037   6.807  1.00 10.00      B   
ATOM   2660  HN  LEU   215       2.471 -28.091   6.751  1.00 10.00      B   
ATOM   2661  CA  LEU   215       0.810 -26.907   6.192  1.00 10.00      B   
ATOM   2662  CB  LEU   215       1.825 -25.906   5.629  1.00 10.00      B   
ATOM   2663  CG  LEU   215       1.246 -24.690   4.899  1.00 10.00      B   
ATOM   2664  CD1 LEU   215       0.538 -23.761   5.874  1.00 10.00      B   
ATOM   2665  CD2 LEU   215       2.336 -23.950   4.144  1.00 10.00      B   
ATOM   2666  C   LEU   215      -0.123 -27.387   5.083  1.00 10.00      B   
ATOM   2667  O   LEU   215      -1.307 -27.053   5.068  1.00 10.00      B   
ATOM   2668  N   THR   216       0.415 -28.192   4.169  1.00 10.00      B   
ATOM   2669  HN  THR   216       1.363 -28.438   4.245  1.00 10.00      B   
ATOM   2670  CA  THR   216      -0.367 -28.722   3.058  1.00 10.00      B   
ATOM   2671  CB  THR   216       0.523 -29.508   2.069  1.00 10.00      B   
ATOM   2672  OG1 THR   216       1.657 -28.701   1.725  1.00 10.00      B   
ATOM   2673  HG1 THR   216       1.362 -27.802   1.543  1.00 10.00      B   
ATOM   2674  CG2 THR   216      -0.243 -29.851   0.799  1.00 10.00      B   
ATOM   2675  C   THR   216      -1.502 -29.611   3.564  1.00 10.00      B   
ATOM   2676  O   THR   216      -2.608 -29.593   3.022  1.00 10.00      B   
ATOM   2677  N   LEU   217      -1.225 -30.368   4.619  1.00 10.00      B   
ATOM   2678  HN  LEU   217      -0.323 -30.332   5.009  1.00 10.00      B   
ATOM   2679  CA  LEU   217      -2.218 -31.254   5.209  1.00 10.00      B   
ATOM   2680  CB  LEU   217      -1.582 -32.124   6.296  1.00 10.00      B   
ATOM   2681  CG  LEU   217      -2.417 -33.310   6.789  1.00 10.00      B   
ATOM   2682  CD1 LEU   217      -2.707 -34.273   5.648  1.00 10.00      B   
ATOM   2683  CD2 LEU   217      -1.713 -34.024   7.932  1.00 10.00      B   
ATOM   2684  C   LEU   217      -3.389 -30.453   5.779  1.00 10.00      B   
ATOM   2685  O   LEU   217      -4.552 -30.787   5.549  1.00 10.00      B   
ATOM   2686  N   ALA   218      -3.070 -29.385   6.506  1.00 10.00      B   
ATOM   2687  HN  ALA   218      -2.122 -29.170   6.649  1.00 10.00      B   
ATOM   2688  CA  ALA   218      -4.085 -28.527   7.103  1.00 10.00      B   
ATOM   2689  CB  ALA   218      -3.434 -27.522   8.041  1.00 10.00      B   
ATOM   2690  C   ALA   218      -4.883 -27.807   6.020  1.00 10.00      B   
ATOM   2691  O   ALA   218      -6.110 -27.699   6.101  1.00 10.00      B   
ATOM   2692  N   LEU   219      -4.175 -27.322   5.002  1.00 10.00      B   
ATOM   2693  HN  LEU   219      -3.197 -27.433   5.004  1.00 10.00      B   
ATOM   2694  CA  LEU   219      -4.805 -26.622   3.889  1.00 10.00      B   
ATOM   2695  CB  LEU   219      -3.752 -26.109   2.904  1.00 10.00      B   
ATOM   2696  CG  LEU   219      -2.885 -24.945   3.379  1.00 10.00      B   
ATOM   2697  CD1 LEU   219      -1.749 -24.698   2.399  1.00 10.00      B   
ATOM   2698  CD2 LEU   219      -3.724 -23.688   3.558  1.00 10.00      B   
ATOM   2699  C   LEU   219      -5.787 -27.537   3.168  1.00 10.00      B   
ATOM   2700  O   LEU   219      -6.840 -27.092   2.710  1.00 10.00      B   
ATOM   2701  N   ALA   220      -5.435 -28.817   3.068  1.00 10.00      B   
ATOM   2702  HN  ALA   220      -4.571 -29.108   3.440  1.00 10.00      B   
ATOM   2703  CA  ALA   220      -6.293 -29.796   2.413  1.00 10.00      B   
ATOM   2704  CB  ALA   220      -5.607 -31.153   2.336  1.00 10.00      B   
ATOM   2705  C   ALA   220      -7.622 -29.912   3.145  1.00 10.00      B   
ATOM   2706  O   ALA   220      -8.682 -29.912   2.522  1.00 10.00      B   
ATOM   2707  N   VAL   221      -7.552 -29.983   4.471  1.00 10.00      B   
ATOM   2708  HN  VAL   221      -6.670 -29.961   4.903  1.00 10.00      B   
ATOM   2709  CA  VAL   221      -8.747 -30.092   5.300  1.00 10.00      B   
ATOM   2710  CB  VAL   221      -8.395 -30.129   6.803  1.00 10.00      B   
ATOM   2711  CG1 VAL   221      -9.641 -30.357   7.643  1.00 10.00      B   
ATOM   2712  CG2 VAL   221      -7.351 -31.194   7.095  1.00 10.00      B   
ATOM   2713  C   VAL   221      -9.678 -28.912   5.048  1.00 10.00      B   
ATOM   2714  O   VAL   221     -10.882 -29.086   4.849  1.00 10.00      B   
ATOM   2715  N   VAL   222      -9.104 -27.713   5.050  1.00 10.00      B   
ATOM   2716  HN  VAL   222      -8.137 -27.650   5.212  1.00 10.00      B   
ATOM   2717  CA  VAL   222      -9.868 -26.488   4.826  1.00 10.00      B   
ATOM   2718  CB  VAL   222      -8.987 -25.227   5.002  1.00 10.00      B   
ATOM   2719  CG1 VAL   222      -9.807 -23.956   4.824  1.00 10.00      B   
ATOM   2720  CG2 VAL   222      -8.310 -25.235   6.364  1.00 10.00      B   
ATOM   2721  C   VAL   222     -10.498 -26.480   3.433  1.00 10.00      B   
ATOM   2722  O   VAL   222     -11.653 -26.092   3.267  1.00 10.00      B   
ATOM   2723  N   THR   223      -9.738 -26.934   2.446  1.00 10.00      B   
ATOM   2724  HN  THR   223      -8.833 -27.248   2.647  1.00 10.00      B   
ATOM   2725  CA  THR   223     -10.209 -26.978   1.069  1.00 10.00      B   
ATOM   2726  CB  THR   223      -9.073 -27.385   0.108  1.00 10.00      B   
ATOM   2727  OG1 THR   223      -7.921 -26.561   0.348  1.00 10.00      B   
ATOM   2728  HG1 THR   223      -7.465 -26.872   1.143  1.00 10.00      B   
ATOM   2729  CG2 THR   223      -9.510 -27.227  -1.339  1.00 10.00      B   
ATOM   2730  C   THR   223     -11.387 -27.940   0.904  1.00 10.00      B   
ATOM   2731  O   THR   223     -12.430 -27.567   0.363  1.00 10.00      B   
ATOM   2732  N   VAL   224     -11.222 -29.169   1.388  1.00 10.00      B   
ATOM   2733  HN  VAL   224     -10.375 -29.401   1.833  1.00 10.00      B   
ATOM   2734  CA  VAL   224     -12.268 -30.182   1.277  1.00 10.00      B   
ATOM   2735  CB  VAL   224     -11.784 -31.564   1.769  1.00 10.00      B   
ATOM   2736  CG1 VAL   224     -12.882 -32.608   1.625  1.00 10.00      B   
ATOM   2737  CG2 VAL   224     -10.540 -31.996   1.005  1.00 10.00      B   
ATOM   2738  C   VAL   224     -13.525 -29.767   2.041  1.00 10.00      B   
ATOM   2739  O   VAL   224     -14.633 -29.810   1.499  1.00 10.00      B   
ATOM   2740  N   ALA   225     -13.342 -29.341   3.287  1.00 10.00      B   
ATOM   2741  HN  ALA   225     -12.430 -29.308   3.655  1.00 10.00      B   
ATOM   2742  CA  ALA   225     -14.459 -28.921   4.123  1.00 10.00      B   
ATOM   2743  CB  ALA   225     -14.003 -28.689   5.554  1.00 10.00      B   
ATOM   2744  C   ALA   225     -15.126 -27.669   3.562  1.00 10.00      B   
ATOM   2745  O   ALA   225     -16.351 -27.538   3.601  1.00 10.00      B   
ATOM   2746  N   GLY   226     -14.315 -26.757   3.038  1.00 10.00      B   
ATOM   2747  HN  GLY   226     -13.345 -26.916   3.043  1.00 10.00      B   
ATOM   2748  CA  GLY   226     -14.836 -25.530   2.470  1.00 10.00      B   
ATOM   2749  C   GLY   226     -15.672 -25.782   1.234  1.00 10.00      B   
ATOM   2750  O   GLY   226     -16.719 -25.169   1.053  1.00 10.00      B   
ATOM   2751  N   MET   227     -15.210 -26.692   0.384  1.00 10.00      B   
ATOM   2752  HN  MET   227     -14.359 -27.143   0.583  1.00 10.00      B   
ATOM   2753  CA  MET   227     -15.930 -27.030  -0.837  1.00 10.00      B   
ATOM   2754  CB  MET   227     -15.070 -27.898  -1.755  1.00 10.00      B   
ATOM   2755  CG  MET   227     -14.061 -27.118  -2.580  1.00 10.00      B   
ATOM   2756  SD  MET   227     -13.192 -28.157  -3.770  1.00 10.00      B   
ATOM   2757  CE  MET   227     -14.564 -28.796  -4.732  1.00 10.00      B   
ATOM   2758  C   MET   227     -17.236 -27.745  -0.518  1.00 10.00      B   
ATOM   2759  O   MET   227     -18.251 -27.527  -1.178  1.00 10.00      B   
ATOM   2760  N   LEU   228     -17.200 -28.600   0.495  1.00 10.00      B   
ATOM   2761  HN  LEU   228     -16.353 -28.741   0.973  1.00 10.00      B   
ATOM   2762  CA  LEU   228     -18.382 -29.344   0.909  1.00 10.00      B   
ATOM   2763  CB  LEU   228     -17.997 -30.450   1.898  1.00 10.00      B   
ATOM   2764  CG  LEU   228     -19.149 -31.284   2.464  1.00 10.00      B   
ATOM   2765  CD1 LEU   228     -19.788 -32.130   1.375  1.00 10.00      B   
ATOM   2766  CD2 LEU   228     -18.671 -32.154   3.615  1.00 10.00      B   
ATOM   2767  C   LEU   228     -19.410 -28.413   1.543  1.00 10.00      B   
ATOM   2768  O   LEU   228     -20.612 -28.528   1.297  1.00 10.00      B   
ATOM   2769  N   ALA   229     -18.929 -27.480   2.349  1.00 10.00      B   
ATOM   2770  HN  ALA   229     -17.958 -27.430   2.502  1.00 10.00      B   
ATOM   2771  CA  ALA   229     -19.800 -26.533   3.024  1.00 10.00      B   
ATOM   2772  CB  ALA   229     -19.324 -26.302   4.449  1.00 10.00      B   
ATOM   2773  C   ALA   229     -19.893 -25.214   2.263  1.00 10.00      B   
ATOM   2774  O   ALA   229     -20.189 -24.174   2.850  1.00 10.00      B   
ATOM   2775  N   ALA   230     -19.659 -25.267   0.954  1.00 10.00      B   
ATOM   2776  HN  ALA   230     -19.429 -26.128   0.545  1.00 10.00      B   
ATOM   2777  CA  ALA   230     -19.719 -24.072   0.111  1.00 10.00      B   
ATOM   2778  CB  ALA   230     -19.428 -24.396  -1.347  1.00 10.00      B   
ATOM   2779  C   ALA   230     -21.039 -23.305   0.271  1.00 10.00      B   
ATOM   2780  O   ALA   230     -21.018 -22.107   0.561  1.00 10.00      B   
ATOM   2781  N   PRO   231     -22.210 -23.966   0.098  1.00 10.00      B   
ATOM   2782  CA  PRO   231     -23.510 -23.298   0.249  1.00 10.00      B   
ATOM   2783  CB  PRO   231     -24.530 -24.406  -0.036  1.00 10.00      B   
ATOM   2784  CG  PRO   231     -23.773 -25.429  -0.807  1.00 10.00      B   
ATOM   2785  CD  PRO   231     -22.373 -25.385  -0.275  1.00 10.00      B   
ATOM   2786  C   PRO   231     -23.706 -22.762   1.664  1.00 10.00      B   
ATOM   2787  O   PRO   231     -24.399 -21.768   1.871  1.00 10.00      B   
ATOM   2788  N   TRP   232     -23.081 -23.422   2.631  1.00 10.00      B   
ATOM   2789  HN  TRP   232     -22.532 -24.199   2.398  1.00 10.00      B   
ATOM   2790  CA  TRP   232     -23.177 -23.014   4.026  1.00 10.00      B   
ATOM   2791  CB  TRP   232     -22.643 -24.127   4.939  1.00 10.00      B   
ATOM   2792  CG  TRP   232     -22.654 -23.791   6.403  1.00 10.00      B   
ATOM   2793  CD1 TRP   232     -23.741 -23.753   7.230  1.00 10.00      B   
ATOM   2794  CD2 TRP   232     -21.522 -23.452   7.214  1.00 10.00      B   
ATOM   2795  NE1 TRP   232     -23.354 -23.413   8.503  1.00 10.00      B   
ATOM   2796  HE1 TRP   232     -23.954 -23.323   9.277  1.00 10.00      B   
ATOM   2797  CE2 TRP   232     -21.999 -23.222   8.520  1.00 10.00      B   
ATOM   2798  CE3 TRP   232     -20.154 -23.323   6.964  1.00 10.00      B   
ATOM   2799  CZ2 TRP   232     -21.155 -22.870   9.569  1.00 10.00      B   
ATOM   2800  CZ3 TRP   232     -19.319 -22.973   8.007  1.00 10.00      B   
ATOM   2801  CH2 TRP   232     -19.822 -22.751   9.293  1.00 10.00      B   
ATOM   2802  C   TRP   232     -22.400 -21.719   4.250  1.00 10.00      B   
ATOM   2803  O   TRP   232     -22.930 -20.751   4.798  1.00 10.00      B   
ATOM   2804  N   VAL   233     -21.152 -21.700   3.790  1.00 10.00      B   
ATOM   2805  HN  VAL   233     -20.799 -22.501   3.339  1.00 10.00      B   
ATOM   2806  CA  VAL   233     -20.290 -20.531   3.935  1.00 10.00      B   
ATOM   2807  CB  VAL   233     -18.868 -20.795   3.385  1.00 10.00      B   
ATOM   2808  CG1 VAL   233     -17.983 -19.568   3.547  1.00 10.00      B   
ATOM   2809  CG2 VAL   233     -18.237 -21.994   4.076  1.00 10.00      B   
ATOM   2810  C   VAL   233     -20.891 -19.310   3.238  1.00 10.00      B   
ATOM   2811  O   VAL   233     -20.923 -18.213   3.803  1.00 10.00      B   
ATOM   2812  N   ILE   234     -21.389 -19.504   2.020  1.00 10.00      B   
ATOM   2813  HN  ILE   234     -21.360 -20.404   1.623  1.00 10.00      B   
ATOM   2814  CA  ILE   234     -21.977 -18.404   1.261  1.00 10.00      B   
ATOM   2815  CB  ILE   234     -22.135 -18.727  -0.245  1.00 10.00      B   
ATOM   2816  CG1 ILE   234     -22.387 -17.451  -1.052  1.00 10.00      B   
ATOM   2817  CG2 ILE   234     -23.240 -19.743  -0.493  1.00 10.00      B   
ATOM   2818  CD1 ILE   234     -21.257 -16.449  -0.973  1.00 10.00      B   
ATOM   2819  C   ILE   234     -23.301 -17.932   1.865  1.00 10.00      B   
ATOM   2820  O   ILE   234     -23.643 -16.760   1.778  1.00 10.00      B   
ATOM   2821  N   MET   235     -24.030 -18.843   2.499  1.00 10.00      B   
ATOM   2822  HN  MET   235     -23.708 -19.769   2.546  1.00 10.00      B   
ATOM   2823  CA  MET   235     -25.308 -18.501   3.119  1.00 10.00      B   
ATOM   2824  CB  MET   235     -26.068 -19.771   3.509  1.00 10.00      B   
ATOM   2825  CG  MET   235     -27.411 -19.521   4.176  1.00 10.00      B   
ATOM   2826  SD  MET   235     -28.237 -21.048   4.670  1.00 10.00      B   
ATOM   2827  CE  MET   235     -26.999 -21.772   5.746  1.00 10.00      B   
ATOM   2828  C   MET   235     -25.094 -17.621   4.349  1.00 10.00      B   
ATOM   2829  O   MET   235     -25.932 -16.782   4.681  1.00 10.00      B   
ATOM   2830  N   VAL   236     -23.967 -17.822   5.019  1.00 10.00      B   
ATOM   2831  HN  VAL   236     -23.347 -18.516   4.708  1.00 10.00      B   
ATOM   2832  CA  VAL   236     -23.632 -17.056   6.211  1.00 10.00      B   
ATOM   2833  CB  VAL   236     -22.652 -17.840   7.116  1.00 10.00      B   
ATOM   2834  CG1 VAL   236     -22.196 -16.998   8.300  1.00 10.00      B   
ATOM   2835  CG2 VAL   236     -23.294 -19.132   7.599  1.00 10.00      B   
ATOM   2836  C   VAL   236     -23.025 -15.700   5.846  1.00 10.00      B   
ATOM   2837  O   VAL   236     -23.311 -14.688   6.488  1.00 10.00      B   
ATOM   2838  N   THR   237     -22.208 -15.681   4.802  1.00 10.00      B   
ATOM   2839  HN  THR   237     -22.042 -16.511   4.305  1.00 10.00      B   
ATOM   2840  CA  THR   237     -21.551 -14.453   4.376  1.00 10.00      B   
ATOM   2841  CB  THR   237     -20.220 -14.748   3.666  1.00 10.00      B   
ATOM   2842  OG1 THR   237     -20.417 -15.763   2.671  1.00 10.00      B   
ATOM   2843  HG1 THR   237     -20.348 -16.636   3.083  1.00 10.00      B   
ATOM   2844  CG2 THR   237     -19.186 -15.230   4.671  1.00 10.00      B   
ATOM   2845  C   THR   237     -22.438 -13.590   3.480  1.00 10.00      B   
ATOM   2846  O   THR   237     -22.381 -12.363   3.538  1.00 10.00      B   
ATOM   2847  N   ALA   238     -23.256 -14.224   2.653  1.00 10.00      B   
ATOM   2848  HN  ALA   238     -23.264 -15.209   2.638  1.00 10.00      B   
ATOM   2849  CA  ALA   238     -24.141 -13.493   1.757  1.00 10.00      B   
ATOM   2850  CB  ALA   238     -23.661 -13.610   0.320  1.00 10.00      B   
ATOM   2851  C   ALA   238     -25.581 -13.978   1.884  1.00 10.00      B   
ATOM   2852  O   ALA   238     -26.076 -14.723   1.037  1.00 10.00      B   
ATOM   2853  N   PRO   239     -26.279 -13.553   2.946  1.00 10.00      B   
ATOM   2854  CA  PRO   239     -27.669 -13.942   3.194  1.00 10.00      B   
ATOM   2855  CB  PRO   239     -27.895 -13.569   4.670  1.00 10.00      B   
ATOM   2856  CG  PRO   239     -26.562 -13.136   5.192  1.00 10.00      B   
ATOM   2857  CD  PRO   239     -25.776 -12.673   4.003  1.00 10.00      B   
ATOM   2858  C   PRO   239     -28.648 -13.176   2.305  1.00 10.00      B   
ATOM   2859  O   PRO   239     -29.862 -13.385   2.369  1.00 10.00      B   
ATOM   2860  N   GLY   240     -28.117 -12.284   1.480  1.00 10.00      B   
ATOM   2861  HN  GLY   240     -27.145 -12.148   1.484  1.00 10.00      B   
ATOM   2862  CA  GLY   240     -28.951 -11.503   0.590  1.00 10.00      B   
ATOM   2863  C   GLY   240     -28.920 -12.017  -0.836  1.00 10.00      B   
ATOM   2864  O   GLY   240     -29.501 -11.410  -1.735  1.00 10.00      B   
ATOM   2865  N   PHE   241     -28.257 -13.147  -1.046  1.00 10.00      B   
ATOM   2866  HN  PHE   241     -27.836 -13.606  -0.287  1.00 10.00      B   
ATOM   2867  CA  PHE   241     -28.148 -13.733  -2.378  1.00 10.00      B   
ATOM   2868  CB  PHE   241     -26.924 -14.647  -2.486  1.00 10.00      B   
ATOM   2869  CG  PHE   241     -25.647 -13.923  -2.819  1.00 10.00      B   
ATOM   2870  CD1 PHE   241     -24.507 -14.629  -3.160  1.00 10.00      B   
ATOM   2871  CD2 PHE   241     -25.587 -12.538  -2.795  1.00 10.00      B   
ATOM   2872  CE1 PHE   241     -23.330 -13.971  -3.465  1.00 10.00      B   
ATOM   2873  CE2 PHE   241     -24.415 -11.873  -3.100  1.00 10.00      B   
ATOM   2874  CZ  PHE   241     -23.284 -12.591  -3.436  1.00 10.00      B   
ATOM   2875  C   PHE   241     -29.416 -14.479  -2.775  1.00 10.00      B   
ATOM   2876  O   PHE   241     -29.668 -14.692  -3.957  1.00 10.00      B   
ATOM   2877  N   ALA   242     -30.218 -14.850  -1.786  1.00 10.00      B   
ATOM   2878  HN  ALA   242     -29.962 -14.638  -0.863  1.00 10.00      B   
ATOM   2879  CA  ALA   242     -31.462 -15.571  -2.032  1.00 10.00      B   
ATOM   2880  CB  ALA   242     -32.008 -16.144  -0.733  1.00 10.00      B   
ATOM   2881  C   ALA   242     -32.499 -14.669  -2.694  1.00 10.00      B   
ATOM   2882  O   ALA   242     -33.393 -15.146  -3.395  1.00 10.00      B   
ATOM   2883  N   ASP   243     -32.363 -13.362  -2.475  1.00 10.00      B   
ATOM   2884  HN  ASP   243     -31.627 -13.052  -1.909  1.00 10.00      B   
ATOM   2885  CA  ASP   243     -33.281 -12.379  -3.048  1.00 10.00      B   
ATOM   2886  CB  ASP   243     -32.984 -10.979  -2.502  1.00 10.00      B   
ATOM   2887  CG  ASP   243     -34.136 -10.405  -1.698  1.00 10.00      B   
ATOM   2888  OD1 ASP   243     -34.218 -10.683  -0.481  1.00 10.00      B   
ATOM   2889  OD2 ASP   243     -34.963  -9.666  -2.277  1.00 10.00      B   
ATOM   2890  C   ASP   243     -33.178 -12.381  -4.567  1.00 10.00      B   
ATOM   2891  O   ASP   243     -34.147 -12.100  -5.273  1.00 10.00      B   
ATOM   2892  N   THR   244     -31.994 -12.699  -5.060  1.00 10.00      B   
ATOM   2893  HN  THR   244     -31.262 -12.908  -4.442  1.00 10.00      B   
ATOM   2894  CA  THR   244     -31.748 -12.763  -6.487  1.00 10.00      B   
ATOM   2895  CB  THR   244     -30.353 -12.210  -6.828  1.00 10.00      B   
ATOM   2896  OG1 THR   244     -30.155 -10.965  -6.142  1.00 10.00      B   
ATOM   2897  HG1 THR   244     -30.996 -10.487  -6.097  1.00 10.00      B   
ATOM   2898  CG2 THR   244     -30.216 -11.987  -8.326  1.00 10.00      B   
ATOM   2899  C   THR   244     -31.850 -14.212  -6.948  1.00 10.00      B   
ATOM   2900  O   THR   244     -31.148 -15.084  -6.438  1.00 10.00      B   
ATOM   2901  N   ALA   245     -32.726 -14.463  -7.907  1.00 10.00      B   
ATOM   2902  HN  ALA   245     -33.243 -13.723  -8.286  1.00 10.00      B   
ATOM   2903  CA  ALA   245     -32.932 -15.809  -8.422  1.00 10.00      B   
ATOM   2904  CB  ALA   245     -34.112 -15.830  -9.388  1.00 10.00      B   
ATOM   2905  C   ALA   245     -31.677 -16.356  -9.095  1.00 10.00      B   
ATOM   2906  O   ALA   245     -31.055 -15.670  -9.910  1.00 10.00      B   
ATOM   2907  N   ASP   246     -31.304 -17.581  -8.712  1.00 10.00      B   
ATOM   2908  HN  ASP   246     -31.835 -18.035  -8.021  1.00 10.00      B   
ATOM   2909  CA  ASP   246     -30.144 -18.291  -9.271  1.00 10.00      B   
ATOM   2910  CB  ASP   246     -30.171 -18.309 -10.804  1.00 10.00      B   
ATOM   2911  CG  ASP   246     -29.479 -19.518 -11.396  1.00 10.00      B   
ATOM   2912  OD1 ASP   246     -29.939 -20.657 -11.145  1.00 10.00      B   
ATOM   2913  OD2 ASP   246     -28.493 -19.338 -12.138  1.00 10.00      B   
ATOM   2914  C   ASP   246     -28.795 -17.790  -8.743  1.00 10.00      B   
ATOM   2915  O   ASP   246     -27.781 -18.479  -8.868  1.00 10.00      B   
ATOM   2916  N   LYS   247     -28.791 -16.615  -8.120  1.00 10.00      B   
ATOM   2917  HN  LYS   247     -29.638 -16.138  -8.008  1.00 10.00      B   
ATOM   2918  CA  LYS   247     -27.563 -16.019  -7.592  1.00 10.00      B   
ATOM   2919  CB  LYS   247     -27.860 -14.646  -6.977  1.00 10.00      B   
ATOM   2920  CG  LYS   247     -26.634 -13.870  -6.512  1.00 10.00      B   
ATOM   2921  CD  LYS   247     -25.876 -13.258  -7.680  1.00 10.00      B   
ATOM   2922  CE  LYS   247     -24.676 -12.450  -7.205  1.00 10.00      B   
ATOM   2923  NZ  LYS   247     -25.078 -11.243  -6.428  1.00 10.00      B   
ATOM   2924  HZ1 LYS   247     -24.265 -10.590  -6.318  1.00 10.00      B   
ATOM   2925  HZ2 LYS   247     -25.412 -11.516  -5.485  1.00 10.00      B   
ATOM   2926  HZ3 LYS   247     -25.844 -10.738  -6.917  1.00 10.00      B   
ATOM   2927  C   LYS   247     -26.876 -16.919  -6.567  1.00 10.00      B   
ATOM   2928  O   LYS   247     -25.645 -17.010  -6.533  1.00 10.00      B   
ATOM   2929  N   PHE   248     -27.670 -17.584  -5.738  1.00 10.00      B   
ATOM   2930  HN  PHE   248     -28.643 -17.475  -5.816  1.00 10.00      B   
ATOM   2931  CA  PHE   248     -27.137 -18.468  -4.711  1.00 10.00      B   
ATOM   2932  CB  PHE   248     -28.265 -18.983  -3.814  1.00 10.00      B   
ATOM   2933  CG  PHE   248     -27.792 -19.608  -2.531  1.00 10.00      B   
ATOM   2934  CD1 PHE   248     -27.446 -18.817  -1.448  1.00 10.00      B   
ATOM   2935  CD2 PHE   248     -27.694 -20.985  -2.408  1.00 10.00      B   
ATOM   2936  CE1 PHE   248     -27.014 -19.385  -0.266  1.00 10.00      B   
ATOM   2937  CE2 PHE   248     -27.262 -21.560  -1.227  1.00 10.00      B   
ATOM   2938  CZ  PHE   248     -26.921 -20.758  -0.155  1.00 10.00      B   
ATOM   2939  C   PHE   248     -26.374 -19.641  -5.326  1.00 10.00      B   
ATOM   2940  O   PHE   248     -25.225 -19.908  -4.962  1.00 10.00      B   
ATOM   2941  N   ALA   249     -27.010 -20.323  -6.270  1.00 10.00      B   
ATOM   2942  HN  ALA   249     -27.913 -20.044  -6.534  1.00 10.00      B   
ATOM   2943  CA  ALA   249     -26.399 -21.474  -6.927  1.00 10.00      B   
ATOM   2944  CB  ALA   249     -27.396 -22.161  -7.845  1.00 10.00      B   
ATOM   2945  C   ALA   249     -25.150 -21.077  -7.703  1.00 10.00      B   
ATOM   2946  O   ALA   249     -24.126 -21.756  -7.626  1.00 10.00      B   
ATOM   2947  N   LEU   250     -25.244 -19.973  -8.440  1.00 10.00      B   
ATOM   2948  HN  LEU   250     -26.096 -19.483  -8.456  1.00 10.00      B   
ATOM   2949  CA  LEU   250     -24.127 -19.476  -9.237  1.00 10.00      B   
ATOM   2950  CB  LEU   250     -24.504 -18.166  -9.931  1.00 10.00      B   
ATOM   2951  CG  LEU   250     -25.571 -18.255 -11.023  1.00 10.00      B   
ATOM   2952  CD1 LEU   250     -25.971 -16.864 -11.487  1.00 10.00      B   
ATOM   2953  CD2 LEU   250     -25.080 -19.090 -12.196  1.00 10.00      B   
ATOM   2954  C   LEU   250     -22.873 -19.273  -8.390  1.00 10.00      B   
ATOM   2955  O   LEU   250     -21.783 -19.716  -8.759  1.00 10.00      B   
ATOM   2956  N   THR   251     -23.033 -18.613  -7.252  1.00 10.00      B   
ATOM   2957  HN  THR   251     -23.927 -18.292  -7.005  1.00 10.00      B   
ATOM   2958  CA  THR   251     -21.910 -18.344  -6.363  1.00 10.00      B   
ATOM   2959  CB  THR   251     -22.299 -17.348  -5.254  1.00 10.00      B   
ATOM   2960  OG1 THR   251     -23.150 -16.336  -5.811  1.00 10.00      B   
ATOM   2961  HG1 THR   251     -24.057 -16.663  -5.855  1.00 10.00      B   
ATOM   2962  CG2 THR   251     -21.056 -16.687  -4.678  1.00 10.00      B   
ATOM   2963  C   THR   251     -21.358 -19.629  -5.743  1.00 10.00      B   
ATOM   2964  O   THR   251     -20.148 -19.771  -5.564  1.00 10.00      B   
ATOM   2965  N   SER   252     -22.247 -20.569  -5.435  1.00 10.00      B   
ATOM   2966  HN  SER   252     -23.199 -20.407  -5.615  1.00 10.00      B   
ATOM   2967  CA  SER   252     -21.840 -21.836  -4.836  1.00 10.00      B   
ATOM   2968  CB  SER   252     -23.066 -22.670  -4.456  1.00 10.00      B   
ATOM   2969  OG  SER   252     -23.932 -21.949  -3.592  1.00 10.00      B   
ATOM   2970  HG  SER   252     -24.254 -21.156  -4.041  1.00 10.00      B   
ATOM   2971  C   SER   252     -20.920 -22.624  -5.773  1.00 10.00      B   
ATOM   2972  O   SER   252     -19.990 -23.298  -5.323  1.00 10.00      B   
ATOM   2973  N   GLN   253     -21.178 -22.519  -7.075  1.00 10.00      B   
ATOM   2974  HN  GLN   253     -21.927 -21.958  -7.370  1.00 10.00      B   
ATOM   2975  CA  GLN   253     -20.379 -23.217  -8.077  1.00 10.00      B   
ATOM   2976  CB  GLN   253     -21.036 -23.097  -9.457  1.00 10.00      B   
ATOM   2977  CG  GLN   253     -22.451 -23.648  -9.530  1.00 10.00      B   
ATOM   2978  CD  GLN   253     -23.215 -23.149 -10.740  1.00 10.00      B   
ATOM   2979  OE1 GLN   253     -22.980 -22.045 -11.230  1.00 10.00      B   
ATOM   2980  NE2 GLN   253     -24.137 -23.960 -11.231  1.00 10.00      B   
ATOM   2981 HE21 GLN   253     -24.272 -24.828 -10.791  1.00 10.00      B   
ATOM   2982 HE22 GLN   253     -24.649 -23.661 -12.009  1.00 10.00      B   
ATOM   2983  C   GLN   253     -18.971 -22.638  -8.142  1.00 10.00      B   
ATOM   2984  O   GLN   253     -17.983 -23.373  -8.179  1.00 10.00      B   
ATOM   2985  N   LEU   254     -18.896 -21.312  -8.144  1.00 10.00      B   
ATOM   2986  HN  LEU   254     -19.724 -20.790  -8.093  1.00 10.00      B   
ATOM   2987  CA  LEU   254     -17.623 -20.607  -8.221  1.00 10.00      B   
ATOM   2988  CB  LEU   254     -17.861 -19.104  -8.369  1.00 10.00      B   
ATOM   2989  CG  LEU   254     -18.688 -18.671  -9.579  1.00 10.00      B   
ATOM   2990  CD1 LEU   254     -19.033 -17.195  -9.487  1.00 10.00      B   
ATOM   2991  CD2 LEU   254     -17.949 -18.973 -10.873  1.00 10.00      B   
ATOM   2992  C   LEU   254     -16.744 -20.881  -7.008  1.00 10.00      B   
ATOM   2993  O   LEU   254     -15.534 -21.068  -7.142  1.00 10.00      B   
ATOM   2994  N   LEU   255     -17.361 -20.918  -5.832  1.00 10.00      B   
ATOM   2995  HN  LEU   255     -18.334 -20.773  -5.802  1.00 10.00      B   
ATOM   2996  CA  LEU   255     -16.641 -21.160  -4.582  1.00 10.00      B   
ATOM   2997  CB  LEU   255     -17.617 -21.215  -3.405  1.00 10.00      B   
ATOM   2998  CG  LEU   255     -18.116 -19.870  -2.881  1.00 10.00      B   
ATOM   2999  CD1 LEU   255     -19.224 -20.082  -1.865  1.00 10.00      B   
ATOM   3000  CD2 LEU   255     -16.971 -19.081  -2.265  1.00 10.00      B   
ATOM   3001  C   LEU   255     -15.817 -22.442  -4.631  1.00 10.00      B   
ATOM   3002  O   LEU   255     -14.657 -22.462  -4.221  1.00 10.00      B   
ATOM   3003  N   LYS   256     -16.410 -23.501  -5.165  1.00 10.00      B   
ATOM   3004  HN  LYS   256     -17.324 -23.408  -5.512  1.00 10.00      B   
ATOM   3005  CA  LYS   256     -15.742 -24.797  -5.258  1.00 10.00      B   
ATOM   3006  CB  LYS   256     -16.732 -25.875  -5.704  1.00 10.00      B   
ATOM   3007  CG  LYS   256     -17.876 -26.091  -4.728  1.00 10.00      B   
ATOM   3008  CD  LYS   256     -18.863 -27.123  -5.245  1.00 10.00      B   
ATOM   3009  CE  LYS   256     -20.053 -27.261  -4.310  1.00 10.00      B   
ATOM   3010  NZ  LYS   256     -21.065 -28.214  -4.836  1.00 10.00      B   
ATOM   3011  HZ1 LYS   256     -21.856 -28.299  -4.168  1.00 10.00      B   
ATOM   3012  HZ2 LYS   256     -20.638 -29.150  -4.969  1.00 10.00      B   
ATOM   3013  HZ3 LYS   256     -21.434 -27.881  -5.752  1.00 10.00      B   
ATOM   3014  C   LYS   256     -14.530 -24.759  -6.192  1.00 10.00      B   
ATOM   3015  O   LYS   256     -13.723 -25.688  -6.214  1.00 10.00      B   
ATOM   3016  N   ILE   257     -14.409 -23.683  -6.957  1.00 10.00      B   
ATOM   3017  HN  ILE   257     -15.088 -22.975  -6.897  1.00 10.00      B   
ATOM   3018  CA  ILE   257     -13.302 -23.522  -7.886  1.00 10.00      B   
ATOM   3019  CB  ILE   257     -13.782 -22.948  -9.238  1.00 10.00      B   
ATOM   3020  CG1 ILE   257     -14.995 -23.731  -9.751  1.00 10.00      B   
ATOM   3021  CG2 ILE   257     -12.660 -22.983 -10.265  1.00 10.00      B   
ATOM   3022  CD1 ILE   257     -15.663 -23.111 -10.960  1.00 10.00      B   
ATOM   3023  C   ILE   257     -12.218 -22.612  -7.299  1.00 10.00      B   
ATOM   3024  O   ILE   257     -11.026 -22.798  -7.563  1.00 10.00      B   
ATOM   3025  N   THR   258     -12.628 -21.643  -6.487  1.00 10.00      B   
ATOM   3026  HN  THR   258     -13.587 -21.547  -6.294  1.00 10.00      B   
ATOM   3027  CA  THR   258     -11.690 -20.707  -5.881  1.00 10.00      B   
ATOM   3028  CB  THR   258     -12.336 -19.328  -5.677  1.00 10.00      B   
ATOM   3029  OG1 THR   258     -13.758 -19.449  -5.823  1.00 10.00      B   
ATOM   3030  HG1 THR   258     -13.983 -19.500  -6.759  1.00 10.00      B   
ATOM   3031  CG2 THR   258     -11.804 -18.338  -6.701  1.00 10.00      B   
ATOM   3032  C   THR   258     -11.131 -21.211  -4.551  1.00 10.00      B   
ATOM   3033  O   THR   258     -10.054 -20.790  -4.131  1.00 10.00      B   
ATOM   3034  N   PHE   259     -11.857 -22.105  -3.889  1.00 10.00      B   
ATOM   3035  HN  PHE   259     -12.722 -22.394  -4.263  1.00 10.00      B   
ATOM   3036  CA  PHE   259     -11.412 -22.654  -2.604  1.00 10.00      B   
ATOM   3037  CB  PHE   259     -12.424 -23.641  -2.011  1.00 10.00      B   
ATOM   3038  CG  PHE   259     -13.330 -23.038  -0.971  1.00 10.00      B   
ATOM   3039  CD1 PHE   259     -14.683 -22.874  -1.217  1.00 10.00      B   
ATOM   3040  CD2 PHE   259     -12.828 -22.636   0.255  1.00 10.00      B   
ATOM   3041  CE1 PHE   259     -15.516 -22.321  -0.265  1.00 10.00      B   
ATOM   3042  CE2 PHE   259     -13.655 -22.082   1.213  1.00 10.00      B   
ATOM   3043  CZ  PHE   259     -15.002 -21.925   0.952  1.00 10.00      B   
ATOM   3044  C   PHE   259      -9.997 -23.258  -2.646  1.00 10.00      B   
ATOM   3045  O   PHE   259      -9.160 -22.906  -1.814  1.00 10.00      B   
ATOM   3046  N   PRO   260      -9.692 -24.163  -3.609  1.00 10.00      B   
ATOM   3047  CA  PRO   260      -8.363 -24.792  -3.714  1.00 10.00      B   
ATOM   3048  CB  PRO   260      -8.509 -25.774  -4.884  1.00 10.00      B   
ATOM   3049  CG  PRO   260      -9.975 -25.978  -5.029  1.00 10.00      B   
ATOM   3050  CD  PRO   260     -10.605 -24.674  -4.647  1.00 10.00      B   
ATOM   3051  C   PRO   260      -7.237 -23.799  -4.006  1.00 10.00      B   
ATOM   3052  O   PRO   260      -6.059 -24.132  -3.868  1.00 10.00      B   
ATOM   3053  N   TYR   261      -7.596 -22.581  -4.398  1.00 10.00      B   
ATOM   3054  HN  TYR   261      -8.552 -22.363  -4.467  1.00 10.00      B   
ATOM   3055  CA  TYR   261      -6.608 -21.554  -4.711  1.00 10.00      B   
ATOM   3056  CB  TYR   261      -7.284 -20.319  -5.316  1.00 10.00      B   
ATOM   3057  CG  TYR   261      -6.364 -19.136  -5.532  1.00 10.00      B   
ATOM   3058  CD1 TYR   261      -5.442 -19.128  -6.569  1.00 10.00      B   
ATOM   3059  CD2 TYR   261      -6.423 -18.026  -4.700  1.00 10.00      B   
ATOM   3060  CE1 TYR   261      -4.606 -18.046  -6.772  1.00 10.00      B   
ATOM   3061  CE2 TYR   261      -5.590 -16.940  -4.894  1.00 10.00      B   
ATOM   3062  CZ  TYR   261      -4.683 -16.957  -5.932  1.00 10.00      B   
ATOM   3063  OH  TYR   261      -3.852 -15.875  -6.133  1.00 10.00      B   
ATOM   3064  HH  TYR   261      -4.096 -15.430  -6.952  1.00 10.00      B   
ATOM   3065  C   TYR   261      -5.804 -21.171  -3.472  1.00 10.00      B   
ATOM   3066  O   TYR   261      -4.620 -20.839  -3.566  1.00 10.00      B   
ATOM   3067  N   ILE   262      -6.444 -21.238  -2.312  1.00 10.00      B   
ATOM   3068  HN  ILE   262      -7.382 -21.531  -2.296  1.00 10.00      B   
ATOM   3069  CA  ILE   262      -5.787 -20.892  -1.058  1.00 10.00      B   
ATOM   3070  CB  ILE   262      -6.776 -20.836   0.122  1.00 10.00      B   
ATOM   3071  CG1 ILE   262      -7.863 -19.794  -0.158  1.00 10.00      B   
ATOM   3072  CG2 ILE   262      -6.056 -20.520   1.429  1.00 10.00      B   
ATOM   3073  CD1 ILE   262      -7.327 -18.450  -0.609  1.00 10.00      B   
ATOM   3074  C   ILE   262      -4.639 -21.849  -0.756  1.00 10.00      B   
ATOM   3075  O   ILE   262      -3.571 -21.427  -0.312  1.00 10.00      B   
ATOM   3076  N   LEU   263      -4.856 -23.131  -1.023  1.00 10.00      B   
ATOM   3077  HN  LEU   263      -5.732 -23.403  -1.370  1.00 10.00      B   
ATOM   3078  CA  LEU   263      -3.831 -24.142  -0.801  1.00 10.00      B   
ATOM   3079  CB  LEU   263      -4.376 -25.534  -1.151  1.00 10.00      B   
ATOM   3080  CG  LEU   263      -3.394 -26.706  -1.037  1.00 10.00      B   
ATOM   3081  CD1 LEU   263      -4.039 -27.873  -0.306  1.00 10.00      B   
ATOM   3082  CD2 LEU   263      -2.915 -27.141  -2.415  1.00 10.00      B   
ATOM   3083  C   LEU   263      -2.602 -23.820  -1.647  1.00 10.00      B   
ATOM   3084  O   LEU   263      -1.464 -23.937  -1.189  1.00 10.00      B   
ATOM   3085  N   LEU   264      -2.851 -23.375  -2.873  1.00 10.00      B   
ATOM   3086  HN  LEU   264      -3.785 -23.280  -3.161  1.00 10.00      B   
ATOM   3087  CA  LEU   264      -1.788 -23.029  -3.803  1.00 10.00      B   
ATOM   3088  CB  LEU   264      -2.350 -22.893  -5.220  1.00 10.00      B   
ATOM   3089  CG  LEU   264      -3.070 -24.122  -5.780  1.00 10.00      B   
ATOM   3090  CD1 LEU   264      -3.883 -23.752  -7.011  1.00 10.00      B   
ATOM   3091  CD2 LEU   264      -2.075 -25.226  -6.103  1.00 10.00      B   
ATOM   3092  C   LEU   264      -1.083 -21.738  -3.396  1.00 10.00      B   
ATOM   3093  O   LEU   264       0.145 -21.697  -3.310  1.00 10.00      B   
ATOM   3094  N   ILE   265      -1.865 -20.695  -3.125  1.00 10.00      B   
ATOM   3095  HN  ILE   265      -2.843 -20.802  -3.180  1.00 10.00      B   
ATOM   3096  CA  ILE   265      -1.309 -19.397  -2.746  1.00 10.00      B   
ATOM   3097  CB  ILE   265      -2.372 -18.266  -2.696  1.00 10.00      B   
ATOM   3098  CG1 ILE   265      -1.706 -16.887  -2.653  1.00 10.00      B   
ATOM   3099  CG2 ILE   265      -3.322 -18.430  -1.519  1.00 10.00      B   
ATOM   3100  CD1 ILE   265      -0.945 -16.536  -3.911  1.00 10.00      B   
ATOM   3101  C   ILE   265      -0.511 -19.463  -1.442  1.00 10.00      B   
ATOM   3102  O   ILE   265       0.513 -18.792  -1.305  1.00 10.00      B   
ATOM   3103  N   SER   266      -0.964 -20.282  -0.498  1.00 10.00      B   
ATOM   3104  HN  SER   266      -1.782 -20.800  -0.660  1.00 10.00      B   
ATOM   3105  CA  SER   266      -0.269 -20.422   0.777  1.00 10.00      B   
ATOM   3106  CB  SER   266      -1.112 -21.218   1.777  1.00 10.00      B   
ATOM   3107  OG  SER   266      -2.401 -20.645   1.924  1.00 10.00      B   
ATOM   3108  HG  SER   266      -2.957 -20.913   1.179  1.00 10.00      B   
ATOM   3109  C   SER   266       1.092 -21.081   0.564  1.00 10.00      B   
ATOM   3110  O   SER   266       2.093 -20.672   1.153  1.00 10.00      B   
ATOM   3111  N   LEU   267       1.129 -22.090  -0.303  1.00 10.00      B   
ATOM   3112  HN  LEU   267       0.301 -22.377  -0.743  1.00 10.00      B   
ATOM   3113  CA  LEU   267       2.372 -22.780  -0.609  1.00 10.00      B   
ATOM   3114  CB  LEU   267       2.103 -24.071  -1.390  1.00 10.00      B   
ATOM   3115  CG  LEU   267       1.486 -25.228  -0.592  1.00 10.00      B   
ATOM   3116  CD1 LEU   267       1.232 -26.428  -1.492  1.00 10.00      B   
ATOM   3117  CD2 LEU   267       2.379 -25.612   0.578  1.00 10.00      B   
ATOM   3118  C   LEU   267       3.295 -21.856  -1.395  1.00 10.00      B   
ATOM   3119  O   LEU   267       4.503 -21.821  -1.162  1.00 10.00      B   
ATOM   3120  N   ALA   268       2.708 -21.093  -2.313  1.00 10.00      B   
ATOM   3121  HN  ALA   268       1.737 -21.177  -2.455  1.00 10.00      B   
ATOM   3122  CA  ALA   268       3.461 -20.150  -3.128  1.00 10.00      B   
ATOM   3123  CB  ALA   268       2.558 -19.525  -4.181  1.00 10.00      B   
ATOM   3124  C   ALA   268       4.087 -19.068  -2.254  1.00 10.00      B   
ATOM   3125  O   ALA   268       5.220 -18.646  -2.488  1.00 10.00      B   
ATOM   3126  N   SER   269       3.345 -18.625  -1.247  1.00 10.00      B   
ATOM   3127  HN  SER   269       2.440 -18.988  -1.119  1.00 10.00      B   
ATOM   3128  CA  SER   269       3.840 -17.607  -0.333  1.00 10.00      B   
ATOM   3129  CB  SER   269       2.702 -17.064   0.535  1.00 10.00      B   
ATOM   3130  OG  SER   269       1.640 -16.571  -0.268  1.00 10.00      B   
ATOM   3131  HG  SER   269       1.262 -17.297  -0.781  1.00 10.00      B   
ATOM   3132  C   SER   269       4.952 -18.179   0.542  1.00 10.00      B   
ATOM   3133  O   SER   269       5.928 -17.494   0.859  1.00 10.00      B   
ATOM   3134  N   LEU   270       4.796 -19.448   0.913  1.00 10.00      B   
ATOM   3135  HN  LEU   270       3.989 -19.929   0.629  1.00 10.00      B   
ATOM   3136  CA  LEU   270       5.776 -20.141   1.739  1.00 10.00      B   
ATOM   3137  CB  LEU   270       5.289 -21.556   2.062  1.00 10.00      B   
ATOM   3138  CG  LEU   270       6.228 -22.421   2.905  1.00 10.00      B   
ATOM   3139  CD1 LEU   270       6.154 -22.028   4.373  1.00 10.00      B   
ATOM   3140  CD2 LEU   270       5.911 -23.896   2.723  1.00 10.00      B   
ATOM   3141  C   LEU   270       7.122 -20.206   1.026  1.00 10.00      B   
ATOM   3142  O   LEU   270       8.147 -19.792   1.572  1.00 10.00      B   
ATOM   3143  N   VAL   271       7.108 -20.720  -0.201  1.00 10.00      B   
ATOM   3144  HN  VAL   271       6.254 -21.034  -0.579  1.00 10.00      B   
ATOM   3145  CA  VAL   271       8.323 -20.834  -1.001  1.00 10.00      B   
ATOM   3146  CB  VAL   271       8.059 -21.547  -2.347  1.00 10.00      B   
ATOM   3147  CG1 VAL   271       9.355 -21.740  -3.124  1.00 10.00      B   
ATOM   3148  CG2 VAL   271       7.376 -22.887  -2.117  1.00 10.00      B   
ATOM   3149  C   VAL   271       8.914 -19.450  -1.256  1.00 10.00      B   
ATOM   3150  O   VAL   271      10.134 -19.275  -1.268  1.00 10.00      B   
ATOM   3151  N   GLY   272       8.035 -18.465  -1.434  1.00 10.00      B   
ATOM   3152  HN  GLY   272       7.074 -18.671  -1.417  1.00 10.00      B   
ATOM   3153  CA  GLY   272       8.472 -17.104  -1.670  1.00 10.00      B   
ATOM   3154  C   GLY   272       9.327 -16.587  -0.533  1.00 10.00      B   
ATOM   3155  O   GLY   272      10.358 -15.958  -0.761  1.00 10.00      B   
ATOM   3156  N   ALA   273       8.908 -16.876   0.694  1.00 10.00      B   
ATOM   3157  HN  ALA   273       8.075 -17.387   0.807  1.00 10.00      B   
ATOM   3158  CA  ALA   273       9.644 -16.450   1.877  1.00 10.00      B   
ATOM   3159  CB  ALA   273       8.827 -16.716   3.133  1.00 10.00      B   
ATOM   3160  C   ALA   273      10.989 -17.168   1.950  1.00 10.00      B   
ATOM   3161  O   ALA   273      11.992 -16.595   2.382  1.00 10.00      B   
ATOM   3162  N   ILE   274      11.003 -18.422   1.504  1.00 10.00      B   
ATOM   3163  HN  ILE   274      10.171 -18.814   1.163  1.00 10.00      B   
ATOM   3164  CA  ILE   274      12.217 -19.228   1.503  1.00 10.00      B   
ATOM   3165  CB  ILE   274      11.921 -20.697   1.119  1.00 10.00      B   
ATOM   3166  CG1 ILE   274      10.933 -21.313   2.114  1.00 10.00      B   
ATOM   3167  CG2 ILE   274      13.206 -21.516   1.070  1.00 10.00      B   
ATOM   3168  CD1 ILE   274      10.349 -22.637   1.670  1.00 10.00      B   
ATOM   3169  C   ILE   274      13.238 -18.633   0.536  1.00 10.00      B   
ATOM   3170  O   ILE   274      14.413 -18.477   0.872  1.00 10.00      B   
ATOM   3171  N   LEU   275      12.771 -18.284  -0.658  1.00 10.00      B   
ATOM   3172  HN  LEU   275      11.820 -18.437  -0.862  1.00 10.00      B   
ATOM   3173  CA  LEU   275      13.626 -17.691  -1.678  1.00 10.00      B   
ATOM   3174  CB  LEU   275      12.891 -17.637  -3.021  1.00 10.00      B   
ATOM   3175  CG  LEU   275      12.377 -18.969  -3.572  1.00 10.00      B   
ATOM   3176  CD1 LEU   275      11.498 -18.739  -4.791  1.00 10.00      B   
ATOM   3177  CD2 LEU   275      13.535 -19.891  -3.917  1.00 10.00      B   
ATOM   3178  C   LEU   275      14.043 -16.284  -1.264  1.00 10.00      B   
ATOM   3179  O   LEU   275      15.160 -15.848  -1.541  1.00 10.00      B   
ATOM   3180  N   ASN   276      13.134 -15.590  -0.588  1.00 10.00      B   
ATOM   3181  HN  ASN   276      12.260 -16.005  -0.408  1.00 10.00      B   
ATOM   3182  CA  ASN   276      13.372 -14.229  -0.116  1.00 10.00      B   
ATOM   3183  CB  ASN   276      12.117 -13.703   0.590  1.00 10.00      B   
ATOM   3184  CG  ASN   276      12.158 -12.213   0.860  1.00 10.00      B   
ATOM   3185  OD1 ASN   276      12.666 -11.768   1.890  1.00 10.00      B   
ATOM   3186  ND2 ASN   276      11.603 -11.433  -0.054  1.00 10.00      B   
ATOM   3187 HD21 ASN   276      11.202 -11.854  -0.842  1.00 10.00      B   
ATOM   3188 HD22 ASN   276      11.616 -10.463   0.094  1.00 10.00      B   
ATOM   3189  C   ASN   276      14.554 -14.182   0.845  1.00 10.00      B   
ATOM   3190  O   ASN   276      15.354 -13.250   0.823  1.00 10.00      B   
ATOM   3191  N   THR   277      14.673 -15.207   1.675  1.00 10.00      B   
ATOM   3192  HN  THR   277      14.018 -15.934   1.634  1.00 10.00      B   
ATOM   3193  CA  THR   277      15.755 -15.277   2.646  1.00 10.00      B   
ATOM   3194  CB  THR   277      15.303 -16.020   3.920  1.00 10.00      B   
ATOM   3195  OG1 THR   277      13.900 -15.785   4.142  1.00 10.00      B   
ATOM   3196  HG1 THR   277      13.383 -16.242   3.461  1.00 10.00      B   
ATOM   3197  CG2 THR   277      16.082 -15.524   5.132  1.00 10.00      B   
ATOM   3198  C   THR   277      16.988 -15.968   2.055  1.00 10.00      B   
ATOM   3199  O   THR   277      17.807 -16.536   2.782  1.00 10.00      B   
ATOM   3200  N   TRP   278      17.126 -15.912   0.735  1.00 10.00      B   
ATOM   3201  HN  TRP   278      16.452 -15.440   0.201  1.00 10.00      B   
ATOM   3202  CA  TRP   278      18.259 -16.540   0.068  1.00 10.00      B   
ATOM   3203  CB  TRP   278      17.921 -17.979  -0.331  1.00 10.00      B   
ATOM   3204  CG  TRP   278      19.096 -18.760  -0.837  1.00 10.00      B   
ATOM   3205  CD1 TRP   278      19.558 -18.805  -2.119  1.00 10.00      B   
ATOM   3206  CD2 TRP   278      19.963 -19.605  -0.072  1.00 10.00      B   
ATOM   3207  NE1 TRP   278      20.652 -19.630  -2.202  1.00 10.00      B   
ATOM   3208  HE1 TRP   278      21.161 -19.826  -3.022  1.00 10.00      B   
ATOM   3209  CE2 TRP   278      20.922 -20.133  -0.958  1.00 10.00      B   
ATOM   3210  CE3 TRP   278      20.021 -19.970   1.276  1.00 10.00      B   
ATOM   3211  CZ2 TRP   278      21.926 -21.002  -0.541  1.00 10.00      B   
ATOM   3212  CZ3 TRP   278      21.019 -20.832   1.688  1.00 10.00      B   
ATOM   3213  CH2 TRP   278      21.958 -21.340   0.783  1.00 10.00      B   
ATOM   3214  C   TRP   278      18.732 -15.752  -1.152  1.00 10.00      B   
ATOM   3215  O   TRP   278      19.887 -15.333  -1.214  1.00 10.00      B   
ATOM   3216  N   ASN   279      17.842 -15.537  -2.112  1.00 10.00      B   
ATOM   3217  HN  ASN   279      16.915 -15.838  -1.988  1.00 10.00      B   
ATOM   3218  CA  ASN   279      18.207 -14.836  -3.340  1.00 10.00      B   
ATOM   3219  CB  ASN   279      18.087 -15.762  -4.558  1.00 10.00      B   
ATOM   3220  CG  ASN   279      16.752 -16.477  -4.636  1.00 10.00      B   
ATOM   3221  OD1 ASN   279      15.779 -15.944  -5.162  1.00 10.00      B   
ATOM   3222  ND2 ASN   279      16.702 -17.696  -4.123  1.00 10.00      B   
ATOM   3223 HD21 ASN   279      17.519 -18.066  -3.728  1.00 10.00      B   
ATOM   3224 HD22 ASN   279      15.851 -18.177  -4.160  1.00 10.00      B   
ATOM   3225  C   ASN   279      17.427 -13.536  -3.550  1.00 10.00      B   
ATOM   3226  O   ASN   279      16.984 -12.905  -2.588  1.00 10.00      B   
ATOM   3227  N   ARG   280      17.287 -13.132  -4.815  1.00 10.00      B   
ATOM   3228  HN  ARG   280      17.659 -13.689  -5.532  1.00 10.00      B   
ATOM   3229  CA  ARG   280      16.592 -11.899  -5.173  1.00 10.00      B   
ATOM   3230  CB  ARG   280      16.702 -11.642  -6.680  1.00 10.00      B   
ATOM   3231  CG  ARG   280      16.278 -10.247  -7.112  1.00 10.00      B   
ATOM   3232  CD  ARG   280      16.409 -10.061  -8.616  1.00 10.00      B   
ATOM   3233  NE  ARG   280      17.801 -10.115  -9.063  1.00 10.00      B   
ATOM   3234  HE  ARG   280      18.463 -10.494  -8.437  1.00 10.00      B   
ATOM   3235  CZ  ARG   280      18.217  -9.681 -10.255  1.00 10.00      B   
ATOM   3236  NH1 ARG   280      17.349  -9.167 -11.122  1.00 10.00      B   
ATOM   3237 HH11 ARG   280      17.673  -8.831 -12.056  1.00 10.00      B   
ATOM   3238 HH12 ARG   280      16.337  -9.090 -10.870  1.00 10.00      B   
ATOM   3239  NH2 ARG   280      19.499  -9.769 -10.582  1.00 10.00      B   
ATOM   3240 HH21 ARG   280      19.825  -9.431 -11.515  1.00 10.00      B   
ATOM   3241 HH22 ARG   280      20.186 -10.174  -9.910  1.00 10.00      B   
ATOM   3242  C   ARG   280      15.127 -11.906  -4.733  1.00 10.00      B   
ATOM   3243  O   ARG   280      14.416 -12.898  -4.899  1.00 10.00      B   
ATOM   3244  N   PHE   281      14.684 -10.772  -4.201  1.00 10.00      B   
ATOM   3245  HN  PHE   281      15.303 -10.015  -4.127  1.00 10.00      B   
ATOM   3246  CA  PHE   281      13.316 -10.609  -3.709  1.00 10.00      B   
ATOM   3247  CB  PHE   281      13.230  -9.357  -2.820  1.00 10.00      B   
ATOM   3248  CG  PHE   281      13.922  -9.448  -1.484  1.00 10.00      B   
ATOM   3249  CD1 PHE   281      15.002 -10.293  -1.288  1.00 10.00      B   
ATOM   3250  CD2 PHE   281      13.487  -8.672  -0.422  1.00 10.00      B   
ATOM   3251  CE1 PHE   281      15.632 -10.364  -0.062  1.00 10.00      B   
ATOM   3252  CE2 PHE   281      14.112  -8.738   0.809  1.00 10.00      B   
ATOM   3253  CZ  PHE   281      15.187  -9.586   0.989  1.00 10.00      B   
ATOM   3254  C   PHE   281      12.317 -10.456  -4.855  1.00 10.00      B   
ATOM   3255  O   PHE   281      11.131 -10.752  -4.700  1.00 10.00      B   
ATOM   3256  N   SER   282      12.799  -9.980  -5.994  1.00 10.00      B   
ATOM   3257  HN  SER   282      13.748  -9.749  -6.050  1.00 10.00      B   
ATOM   3258  CA  SER   282      11.954  -9.753  -7.161  1.00 10.00      B   
ATOM   3259  CB  SER   282      12.695  -8.878  -8.167  1.00 10.00      B   
ATOM   3260  OG  SER   282      13.703  -8.119  -7.517  1.00 10.00      B   
ATOM   3261  HG  SER   282      13.295  -7.562  -6.838  1.00 10.00      B   
ATOM   3262  C   SER   282      11.488 -11.048  -7.828  1.00 10.00      B   
ATOM   3263  O   SER   282      10.467 -11.058  -8.515  1.00 10.00      B   
ATOM   3264  N   ILE   283      12.227 -12.135  -7.626  1.00 10.00      B   
ATOM   3265  HN  ILE   283      13.014 -12.077  -7.049  1.00 10.00      B   
ATOM   3266  CA  ILE   283      11.875 -13.420  -8.232  1.00 10.00      B   
ATOM   3267  CB  ILE   283      12.959 -14.501  -8.022  1.00 10.00      B   
ATOM   3268  CG1 ILE   283      14.311 -13.991  -8.535  1.00 10.00      B   
ATOM   3269  CG2 ILE   283      12.568 -15.795  -8.729  1.00 10.00      B   
ATOM   3270  CD1 ILE   283      15.468 -14.937  -8.291  1.00 10.00      B   
ATOM   3271  C   ILE   283      10.489 -13.916  -7.789  1.00 10.00      B   
ATOM   3272  O   ILE   283       9.618 -14.143  -8.627  1.00 10.00      B   
ATOM   3273  N   PRO   284      10.245 -14.077  -6.472  1.00 10.00      B   
ATOM   3274  CA  PRO   284       8.941 -14.529  -5.972  1.00 10.00      B   
ATOM   3275  CB  PRO   284       9.167 -14.723  -4.465  1.00 10.00      B   
ATOM   3276  CG  PRO   284      10.647 -14.738  -4.288  1.00 10.00      B   
ATOM   3277  CD  PRO   284      11.202 -13.867  -5.373  1.00 10.00      B   
ATOM   3278  C   PRO   284       7.848 -13.485  -6.210  1.00 10.00      B   
ATOM   3279  O   PRO   284       6.659 -13.766  -6.060  1.00 10.00      B   
ATOM   3280  N   ALA   285       8.260 -12.287  -6.612  1.00 10.00      B   
ATOM   3281  HN  ALA   285       9.220 -12.136  -6.750  1.00 10.00      B   
ATOM   3282  CA  ALA   285       7.329 -11.197  -6.868  1.00 10.00      B   
ATOM   3283  CB  ALA   285       8.032  -9.857  -6.738  1.00 10.00      B   
ATOM   3284  C   ALA   285       6.676 -11.323  -8.239  1.00 10.00      B   
ATOM   3285  O   ALA   285       5.754 -10.574  -8.567  1.00 10.00      B   
ATOM   3286  N   PHE   286       7.152 -12.271  -9.038  1.00 10.00      B   
ATOM   3287  HN  PHE   286       7.900 -12.828  -8.731  1.00 10.00      B   
ATOM   3288  CA  PHE   286       6.599 -12.491 -10.369  1.00 10.00      B   
ATOM   3289  CB  PHE   286       7.645 -13.110 -11.302  1.00 10.00      B   
ATOM   3290  CG  PHE   286       8.861 -12.249 -11.518  1.00 10.00      B   
ATOM   3291  CD1 PHE   286      10.118 -12.823 -11.627  1.00 10.00      B   
ATOM   3292  CD2 PHE   286       8.746 -10.871 -11.607  1.00 10.00      B   
ATOM   3293  CE1 PHE   286      11.238 -12.038 -11.823  1.00 10.00      B   
ATOM   3294  CE2 PHE   286       9.862 -10.080 -11.803  1.00 10.00      B   
ATOM   3295  CZ  PHE   286      11.110 -10.665 -11.912  1.00 10.00      B   
ATOM   3296  C   PHE   286       5.358 -13.375 -10.301  1.00 10.00      B   
ATOM   3297  O   PHE   286       4.662 -13.563 -11.301  1.00 10.00      B   
ATOM   3298  N   ALA   287       5.084 -13.904  -9.108  1.00 10.00      B   
ATOM   3299  HN  ALA   287       5.675 -13.704  -8.353  1.00 10.00      B   
ATOM   3300  CA  ALA   287       3.929 -14.771  -8.891  1.00 10.00      B   
ATOM   3301  CB  ALA   287       3.942 -15.384  -7.495  1.00 10.00      B   
ATOM   3302  C   ALA   287       2.599 -14.066  -9.198  1.00 10.00      B   
ATOM   3303  O   ALA   287       1.821 -14.564 -10.014  1.00 10.00      B   
ATOM   3304  N   PRO   288       2.308 -12.902  -8.567  1.00 10.00      B   
ATOM   3305  CA  PRO   288       1.058 -12.167  -8.821  1.00 10.00      B   
ATOM   3306  CB  PRO   288       1.231 -10.872  -8.020  1.00 10.00      B   
ATOM   3307  CG  PRO   288       2.200 -11.221  -6.948  1.00 10.00      B   
ATOM   3308  CD  PRO   288       3.142 -12.218  -7.558  1.00 10.00      B   
ATOM   3309  C   PRO   288       0.879 -11.854 -10.307  1.00 10.00      B   
ATOM   3310  O   PRO   288      -0.239 -11.852 -10.826  1.00 10.00      B   
ATOM   3311  N   THR   289       1.993 -11.608 -10.988  1.00 10.00      B   
ATOM   3312  HN  THR   289       2.854 -11.631 -10.518  1.00 10.00      B   
ATOM   3313  CA  THR   289       1.976 -11.301 -12.410  1.00 10.00      B   
ATOM   3314  CB  THR   289       3.381 -10.901 -12.901  1.00 10.00      B   
ATOM   3315  OG1 THR   289       4.018 -10.090 -11.900  1.00 10.00      B   
ATOM   3316  HG1 THR   289       4.915 -10.409 -11.755  1.00 10.00      B   
ATOM   3317  CG2 THR   289       3.291 -10.111 -14.197  1.00 10.00      B   
ATOM   3318  C   THR   289       1.466 -12.495 -13.220  1.00 10.00      B   
ATOM   3319  O   THR   289       0.765 -12.329 -14.220  1.00 10.00      B   
ATOM   3320  N   LEU   290       1.804 -13.699 -12.768  1.00 10.00      B   
ATOM   3321  HN  LEU   290       2.350 -13.769 -11.953  1.00 10.00      B   
ATOM   3322  CA  LEU   290       1.377 -14.919 -13.445  1.00 10.00      B   
ATOM   3323  CB  LEU   290       2.035 -16.142 -12.805  1.00 10.00      B   
ATOM   3324  CG  LEU   290       3.564 -16.174 -12.831  1.00 10.00      B   
ATOM   3325  CD1 LEU   290       4.090 -17.167 -11.808  1.00 10.00      B   
ATOM   3326  CD2 LEU   290       4.071 -16.520 -14.223  1.00 10.00      B   
ATOM   3327  C   LEU   290      -0.141 -15.056 -13.397  1.00 10.00      B   
ATOM   3328  O   LEU   290      -0.770 -15.506 -14.360  1.00 10.00      B   
ATOM   3329  N   LEU   291      -0.726 -14.664 -12.270  1.00 10.00      B   
ATOM   3330  HN  LEU   291      -0.171 -14.324 -11.536  1.00 10.00      B   
ATOM   3331  CA  LEU   291      -2.168 -14.725 -12.102  1.00 10.00      B   
ATOM   3332  CB  LEU   291      -2.547 -14.461 -10.641  1.00 10.00      B   
ATOM   3333  CG  LEU   291      -4.038 -14.536 -10.303  1.00 10.00      B   
ATOM   3334  CD1 LEU   291      -4.560 -15.953 -10.473  1.00 10.00      B   
ATOM   3335  CD2 LEU   291      -4.293 -14.037  -8.891  1.00 10.00      B   
ATOM   3336  C   LEU   291      -2.837 -13.703 -13.015  1.00 10.00      B   
ATOM   3337  O   LEU   291      -3.901 -13.960 -13.580  1.00 10.00      B   
ATOM   3338  N   ASN   292      -2.189 -12.551 -13.168  1.00 10.00      B   
ATOM   3339  HN  ASN   292      -1.340 -12.419 -12.692  1.00 10.00      B   
ATOM   3340  CA  ASN   292      -2.701 -11.480 -14.017  1.00 10.00      B   
ATOM   3341  CB  ASN   292      -1.768 -10.259 -13.979  1.00 10.00      B   
ATOM   3342  CG  ASN   292      -1.688  -9.589 -12.622  1.00 10.00      B   
ATOM   3343  OD1 ASN   292      -2.620  -9.657 -11.818  1.00 10.00      B   
ATOM   3344  ND2 ASN   292      -0.568  -8.928 -12.360  1.00 10.00      B   
ATOM   3345 HD21 ASN   292       0.130  -8.911 -13.046  1.00 10.00      B   
ATOM   3346 HD22 ASN   292      -0.485  -8.483 -11.489  1.00 10.00      B   
ATOM   3347  C   ASN   292      -2.848 -11.961 -15.458  1.00 10.00      B   
ATOM   3348  O   ASN   292      -3.904 -11.804 -16.074  1.00 10.00      B   
ATOM   3349  N   ILE   293      -1.786 -12.569 -15.978  1.00 10.00      B   
ATOM   3350  HN  ILE   293      -0.982 -12.678 -15.426  1.00 10.00      B   
ATOM   3351  CA  ILE   293      -1.779 -13.074 -17.349  1.00 10.00      B   
ATOM   3352  CB  ILE   293      -0.394 -13.640 -17.730  1.00 10.00      B   
ATOM   3353  CG1 ILE   293       0.703 -12.607 -17.453  1.00 10.00      B   
ATOM   3354  CG2 ILE   293      -0.373 -14.061 -19.195  1.00 10.00      B   
ATOM   3355  CD1 ILE   293       2.099 -13.190 -17.415  1.00 10.00      B   
ATOM   3356  C   ILE   293      -2.837 -14.158 -17.550  1.00 10.00      B   
ATOM   3357  O   ILE   293      -3.579 -14.143 -18.536  1.00 10.00      B   
ATOM   3358  N   SER   294      -2.907 -15.088 -16.603  1.00 10.00      B   
ATOM   3359  HN  SER   294      -2.294 -15.037 -15.840  1.00 10.00      B   
ATOM   3360  CA  SER   294      -3.866 -16.185 -16.669  1.00 10.00      B   
ATOM   3361  CB  SER   294      -3.637 -17.163 -15.515  1.00 10.00      B   
ATOM   3362  OG  SER   294      -2.282 -17.582 -15.478  1.00 10.00      B   
ATOM   3363  HG  SER   294      -1.761 -16.941 -14.978  1.00 10.00      B   
ATOM   3364  C   SER   294      -5.304 -15.673 -16.671  1.00 10.00      B   
ATOM   3365  O   SER   294      -6.148 -16.175 -17.416  1.00 10.00      B   
ATOM   3366  N   MET   295      -5.571 -14.663 -15.850  1.00 10.00      B   
ATOM   3367  HN  MET   295      -4.853 -14.300 -15.286  1.00 10.00      B   
ATOM   3368  CA  MET   295      -6.904 -14.083 -15.760  1.00 10.00      B   
ATOM   3369  CB  MET   295      -6.963 -13.017 -14.661  1.00 10.00      B   
ATOM   3370  CG  MET   295      -7.260 -13.566 -13.273  1.00 10.00      B   
ATOM   3371  SD  MET   295      -8.993 -14.019 -13.060  1.00 10.00      B   
ATOM   3372  CE  MET   295      -9.762 -12.401 -12.991  1.00 10.00      B   
ATOM   3373  C   MET   295      -7.348 -13.497 -17.095  1.00 10.00      B   
ATOM   3374  O   MET   295      -8.425 -13.824 -17.597  1.00 10.00      B   
ATOM   3375  N   ILE   296      -6.503 -12.649 -17.677  1.00 10.00      B   
ATOM   3376  HN  ILE   296      -5.647 -12.448 -17.235  1.00 10.00      B   
ATOM   3377  CA  ILE   296      -6.813 -12.011 -18.952  1.00 10.00      B   
ATOM   3378  CB  ILE   296      -5.755 -10.950 -19.340  1.00 10.00      B   
ATOM   3379  CG1 ILE   296      -5.710  -9.832 -18.292  1.00 10.00      B   
ATOM   3380  CG2 ILE   296      -6.047 -10.374 -20.720  1.00 10.00      B   
ATOM   3381  CD1 ILE   296      -4.653  -8.779 -18.560  1.00 10.00      B   
ATOM   3382  C   ILE   296      -6.944 -13.042 -20.070  1.00 10.00      B   
ATOM   3383  O   ILE   296      -7.872 -12.980 -20.875  1.00 10.00      B   
ATOM   3384  N   GLY   297      -6.025 -14.002 -20.097  1.00 10.00      B   
ATOM   3385  HN  GLY   297      -5.321 -14.013 -19.410  1.00 10.00      B   
ATOM   3386  CA  GLY   297      -6.050 -15.029 -21.121  1.00 10.00      B   
ATOM   3387  C   GLY   297      -7.345 -15.820 -21.127  1.00 10.00      B   
ATOM   3388  O   GLY   297      -7.964 -16.008 -22.176  1.00 10.00      B   
ATOM   3389  N   PHE   298      -7.770 -16.263 -19.953  1.00 10.00      B   
ATOM   3390  HN  PHE   298      -7.246 -16.062 -19.148  1.00 10.00      B   
ATOM   3391  CA  PHE   298      -8.996 -17.043 -19.826  1.00 10.00      B   
ATOM   3392  CB  PHE   298      -9.097 -17.687 -18.443  1.00 10.00      B   
ATOM   3393  CG  PHE   298      -8.381 -19.004 -18.334  1.00 10.00      B   
ATOM   3394  CD1 PHE   298      -7.015 -19.086 -18.548  1.00 10.00      B   
ATOM   3395  CD2 PHE   298      -9.074 -20.160 -18.022  1.00 10.00      B   
ATOM   3396  CE1 PHE   298      -6.354 -20.295 -18.449  1.00 10.00      B   
ATOM   3397  CE2 PHE   298      -8.420 -21.371 -17.920  1.00 10.00      B   
ATOM   3398  CZ  PHE   298      -7.058 -21.440 -18.137  1.00 10.00      B   
ATOM   3399  C   PHE   298     -10.237 -16.209 -20.118  1.00 10.00      B   
ATOM   3400  O   PHE   298     -11.159 -16.673 -20.782  1.00 10.00      B   
ATOM   3401  N   ALA   299     -10.254 -14.970 -19.643  1.00 10.00      B   
ATOM   3402  HN  ALA   299      -9.480 -14.637 -19.134  1.00 10.00      B   
ATOM   3403  CA  ALA   299     -11.398 -14.089 -19.859  1.00 10.00      B   
ATOM   3404  CB  ALA   299     -11.306 -12.865 -18.961  1.00 10.00      B   
ATOM   3405  C   ALA   299     -11.521 -13.660 -21.319  1.00 10.00      B   
ATOM   3406  O   ALA   299     -12.552 -13.138 -21.736  1.00 10.00      B   
ATOM   3407  N   LEU   300     -10.474 -13.894 -22.093  1.00 10.00      B   
ATOM   3408  HN  LEU   300      -9.682 -14.324 -21.710  1.00 10.00      B   
ATOM   3409  CA  LEU   300     -10.469 -13.509 -23.491  1.00 10.00      B   
ATOM   3410  CB  LEU   300      -9.178 -12.761 -23.826  1.00 10.00      B   
ATOM   3411  CG  LEU   300      -9.107 -12.121 -25.214  1.00 10.00      B   
ATOM   3412  CD1 LEU   300     -10.174 -11.046 -25.365  1.00 10.00      B   
ATOM   3413  CD2 LEU   300      -7.724 -11.544 -25.467  1.00 10.00      B   
ATOM   3414  C   LEU   300     -10.650 -14.696 -24.436  1.00 10.00      B   
ATOM   3415  O   LEU   300     -11.433 -14.620 -25.383  1.00 10.00      B   
ATOM   3416  N   PHE   301      -9.944 -15.790 -24.181  1.00 10.00      B   
ATOM   3417  HN  PHE   301      -9.354 -15.814 -23.393  1.00 10.00      B   
ATOM   3418  CA  PHE   301     -10.014 -16.954 -25.064  1.00 10.00      B   
ATOM   3419  CB  PHE   301      -8.611 -17.458 -25.413  1.00 10.00      B   
ATOM   3420  CG  PHE   301      -7.737 -16.437 -26.083  1.00 10.00      B   
ATOM   3421  CD1 PHE   301      -6.666 -15.876 -25.409  1.00 10.00      B   
ATOM   3422  CD2 PHE   301      -7.982 -16.042 -27.388  1.00 10.00      B   
ATOM   3423  CE1 PHE   301      -5.856 -14.938 -26.020  1.00 10.00      B   
ATOM   3424  CE2 PHE   301      -7.176 -15.103 -28.006  1.00 10.00      B   
ATOM   3425  CZ  PHE   301      -6.111 -14.552 -27.321  1.00 10.00      B   
ATOM   3426  C   PHE   301     -10.863 -18.108 -24.533  1.00 10.00      B   
ATOM   3427  O   PHE   301     -11.167 -19.034 -25.277  1.00 10.00      B   
ATOM   3428  N   ALA   302     -11.252 -18.068 -23.266  1.00 10.00      B   
ATOM   3429  HN  ALA   302     -11.005 -17.305 -22.704  1.00 10.00      B   
ATOM   3430  CA  ALA   302     -12.043 -19.158 -22.700  1.00 10.00      B   
ATOM   3431  CB  ALA   302     -11.321 -19.793 -21.522  1.00 10.00      B   
ATOM   3432  C   ALA   302     -13.452 -18.723 -22.304  1.00 10.00      B   
ATOM   3433  O   ALA   302     -14.384 -19.524 -22.346  1.00 10.00      B   
ATOM   3434  N   ALA   303     -13.600 -17.460 -21.922  1.00 10.00      B   
ATOM   3435  HN  ALA   303     -12.813 -16.877 -21.905  1.00 10.00      B   
ATOM   3436  CA  ALA   303     -14.896 -16.916 -21.498  1.00 10.00      B   
ATOM   3437  CB  ALA   303     -14.807 -15.431 -21.174  1.00 10.00      B   
ATOM   3438  C   ALA   303     -16.052 -17.216 -22.466  1.00 10.00      B   
ATOM   3439  O   ALA   303     -17.079 -17.746 -22.043  1.00 10.00      B   
ATOM   3440  N   PRO   304     -15.914 -16.896 -23.774  1.00 10.00      B   
ATOM   3441  CA  PRO   304     -16.980 -17.142 -24.757  1.00 10.00      B   
ATOM   3442  CB  PRO   304     -16.409 -16.586 -26.069  1.00 10.00      B   
ATOM   3443  CG  PRO   304     -15.315 -15.668 -25.653  1.00 10.00      B   
ATOM   3444  CD  PRO   304     -14.743 -16.257 -24.400  1.00 10.00      B   
ATOM   3445  C   PRO   304     -17.324 -18.624 -24.920  1.00 10.00      B   
ATOM   3446  O   PRO   304     -18.412 -18.966 -25.387  1.00 10.00      B   
ATOM   3447  N   TYR   305     -16.417 -19.499 -24.507  1.00 10.00      B   
ATOM   3448  HN  TYR   305     -15.589 -19.173 -24.094  1.00 10.00      B   
ATOM   3449  CA  TYR   305     -16.630 -20.936 -24.636  1.00 10.00      B   
ATOM   3450  CB  TYR   305     -15.303 -21.648 -24.893  1.00 10.00      B   
ATOM   3451  CG  TYR   305     -14.697 -21.358 -26.246  1.00 10.00      B   
ATOM   3452  CD1 TYR   305     -13.811 -20.304 -26.423  1.00 10.00      B   
ATOM   3453  CD2 TYR   305     -15.010 -22.141 -27.349  1.00 10.00      B   
ATOM   3454  CE1 TYR   305     -13.250 -20.041 -27.656  1.00 10.00      B   
ATOM   3455  CE2 TYR   305     -14.454 -21.886 -28.587  1.00 10.00      B   
ATOM   3456  CZ  TYR   305     -13.575 -20.834 -28.736  1.00 10.00      B   
ATOM   3457  OH  TYR   305     -13.015 -20.577 -29.968  1.00 10.00      B   
ATOM   3458  HH  TYR   305     -12.113 -20.246 -29.847  1.00 10.00      B   
ATOM   3459  C   TYR   305     -17.299 -21.528 -23.400  1.00 10.00      B   
ATOM   3460  O   TYR   305     -17.747 -22.675 -23.417  1.00 10.00      B   
ATOM   3461  N   PHE   306     -17.369 -20.750 -22.332  1.00 10.00      B   
ATOM   3462  HN  PHE   306     -17.013 -19.836 -22.376  1.00 10.00      B   
ATOM   3463  CA  PHE   306     -17.975 -21.223 -21.096  1.00 10.00      B   
ATOM   3464  CB  PHE   306     -17.054 -20.964 -19.901  1.00 10.00      B   
ATOM   3465  CG  PHE   306     -16.044 -22.051 -19.659  1.00 10.00      B   
ATOM   3466  CD1 PHE   306     -14.730 -21.903 -20.069  1.00 10.00      B   
ATOM   3467  CD2 PHE   306     -16.412 -23.222 -19.017  1.00 10.00      B   
ATOM   3468  CE1 PHE   306     -13.801 -22.901 -19.844  1.00 10.00      B   
ATOM   3469  CE2 PHE   306     -15.489 -24.225 -18.788  1.00 10.00      B   
ATOM   3470  CZ  PHE   306     -14.182 -24.064 -19.202  1.00 10.00      B   
ATOM   3471  C   PHE   306     -19.334 -20.584 -20.855  1.00 10.00      B   
ATOM   3472  O   PHE   306     -19.575 -19.443 -21.248  1.00 10.00      B   
ATOM   3473  N   ASN   307     -20.223 -21.337 -20.221  1.00 10.00      B   
ATOM   3474  HN  ASN   307     -19.974 -22.249 -19.960  1.00 10.00      B   
ATOM   3475  CA  ASN   307     -21.559 -20.853 -19.900  1.00 10.00      B   
ATOM   3476  CB  ASN   307     -22.539 -21.104 -21.051  1.00 10.00      B   
ATOM   3477  CG  ASN   307     -23.901 -20.487 -20.787  1.00 10.00      B   
ATOM   3478  OD1 ASN   307     -24.761 -21.094 -20.148  1.00 10.00      B   
ATOM   3479  ND2 ASN   307     -24.110 -19.274 -21.277  1.00 10.00      B   
ATOM   3480 HD21 ASN   307     -23.384 -18.844 -21.782  1.00 10.00      B   
ATOM   3481 HD22 ASN   307     -24.980 -18.852 -21.116  1.00 10.00      B   
ATOM   3482  C   ASN   307     -22.061 -21.528 -18.628  1.00 10.00      B   
ATOM   3483  O   ASN   307     -22.245 -22.746 -18.607  1.00 10.00      B   
ATOM   3484  N   PRO   308     -22.264 -20.762 -17.541  1.00 10.00      B   
ATOM   3485  CA  PRO   308     -22.025 -19.307 -17.507  1.00 10.00      B   
ATOM   3486  CB  PRO   308     -22.444 -18.907 -16.086  1.00 10.00      B   
ATOM   3487  CG  PRO   308     -23.310 -20.021 -15.614  1.00 10.00      B   
ATOM   3488  CD  PRO   308     -22.757 -21.259 -16.249  1.00 10.00      B   
ATOM   3489  C   PRO   308     -20.556 -18.948 -17.742  1.00 10.00      B   
ATOM   3490  O   PRO   308     -19.654 -19.626 -17.244  1.00 10.00      B   
ATOM   3491  N   PRO   309     -20.306 -17.871 -18.509  1.00 10.00      B   
ATOM   3492  CA  PRO   309     -18.946 -17.409 -18.840  1.00 10.00      B   
ATOM   3493  CB  PRO   309     -19.178 -16.142 -19.674  1.00 10.00      B   
ATOM   3494  CG  PRO   309     -20.587 -15.744 -19.392  1.00 10.00      B   
ATOM   3495  CD  PRO   309     -21.333 -17.017 -19.126  1.00 10.00      B   
ATOM   3496  C   PRO   309     -18.103 -17.087 -17.607  1.00 10.00      B   
ATOM   3497  O   PRO   309     -16.873 -17.088 -17.671  1.00 10.00      B   
ATOM   3498  N   VAL   310     -18.770 -16.823 -16.488  1.00 10.00      B   
ATOM   3499  HN  VAL   310     -19.752 -16.838 -16.507  1.00 10.00      B   
ATOM   3500  CA  VAL   310     -18.089 -16.502 -15.236  1.00 10.00      B   
ATOM   3501  CB  VAL   310     -19.093 -16.133 -14.120  1.00 10.00      B   
ATOM   3502  CG1 VAL   310     -19.915 -17.339 -13.692  1.00 10.00      B   
ATOM   3503  CG2 VAL   310     -18.386 -15.496 -12.934  1.00 10.00      B   
ATOM   3504  C   VAL   310     -17.185 -17.652 -14.775  1.00 10.00      B   
ATOM   3505  O   VAL   310     -16.221 -17.442 -14.034  1.00 10.00      B   
ATOM   3506  N   LEU   311     -17.488 -18.862 -15.239  1.00 10.00      B   
ATOM   3507  HN  LEU   311     -18.259 -18.964 -15.838  1.00 10.00      B   
ATOM   3508  CA  LEU   311     -16.707 -20.038 -14.883  1.00 10.00      B   
ATOM   3509  CB  LEU   311     -17.357 -21.311 -15.431  1.00 10.00      B   
ATOM   3510  CG  LEU   311     -18.735 -21.672 -14.868  1.00 10.00      B   
ATOM   3511  CD1 LEU   311     -19.283 -22.908 -15.562  1.00 10.00      B   
ATOM   3512  CD2 LEU   311     -18.666 -21.892 -13.364  1.00 10.00      B   
ATOM   3513  C   LEU   311     -15.273 -19.919 -15.393  1.00 10.00      B   
ATOM   3514  O   LEU   311     -14.340 -20.426 -14.772  1.00 10.00      B   
ATOM   3515  N   ALA   312     -15.101 -19.225 -16.516  1.00 10.00      B   
ATOM   3516  HN  ALA   312     -15.882 -18.824 -16.956  1.00 10.00      B   
ATOM   3517  CA  ALA   312     -13.781 -19.036 -17.104  1.00 10.00      B   
ATOM   3518  CB  ALA   312     -13.897 -18.428 -18.491  1.00 10.00      B   
ATOM   3519  C   ALA   312     -12.921 -18.158 -16.207  1.00 10.00      B   
ATOM   3520  O   ALA   312     -11.716 -18.365 -16.090  1.00 10.00      B   
ATOM   3521  N   LEU   313     -13.554 -17.179 -15.569  1.00 10.00      B   
ATOM   3522  HN  LEU   313     -14.518 -17.067 -15.705  1.00 10.00      B   
ATOM   3523  CA  LEU   313     -12.853 -16.274 -14.670  1.00 10.00      B   
ATOM   3524  CB  LEU   313     -13.743 -15.088 -14.287  1.00 10.00      B   
ATOM   3525  CG  LEU   313     -13.878 -13.967 -15.320  1.00 10.00      B   
ATOM   3526  CD1 LEU   313     -14.934 -14.307 -16.362  1.00 10.00      B   
ATOM   3527  CD2 LEU   313     -14.201 -12.650 -14.632  1.00 10.00      B   
ATOM   3528  C   LEU   313     -12.419 -17.019 -13.417  1.00 10.00      B   
ATOM   3529  O   LEU   313     -11.309 -16.831 -12.921  1.00 10.00      B   
ATOM   3530  N   ALA   314     -13.303 -17.876 -12.920  1.00 10.00      B   
ATOM   3531  HN  ALA   314     -14.170 -17.979 -13.368  1.00 10.00      B   
ATOM   3532  CA  ALA   314     -13.021 -18.663 -11.729  1.00 10.00      B   
ATOM   3533  CB  ALA   314     -14.270 -19.402 -11.273  1.00 10.00      B   
ATOM   3534  C   ALA   314     -11.881 -19.642 -11.990  1.00 10.00      B   
ATOM   3535  O   ALA   314     -10.993 -19.809 -11.155  1.00 10.00      B   
ATOM   3536  N   TRP   315     -11.902 -20.268 -13.164  1.00 10.00      B   
ATOM   3537  HN  TRP   315     -12.638 -20.085 -13.791  1.00 10.00      B   
ATOM   3538  CA  TRP   315     -10.868 -21.226 -13.543  1.00 10.00      B   
ATOM   3539  CB  TRP   315     -11.244 -21.961 -14.834  1.00 10.00      B   
ATOM   3540  CG  TRP   315     -12.076 -23.189 -14.613  1.00 10.00      B   
ATOM   3541  CD1 TRP   315     -13.315 -23.447 -15.126  1.00 10.00      B   
ATOM   3542  CD2 TRP   315     -11.728 -24.330 -13.818  1.00 10.00      B   
ATOM   3543  NE1 TRP   315     -13.759 -24.676 -14.702  1.00 10.00      B   
ATOM   3544  HE1 TRP   315     -14.621 -25.085 -14.938  1.00 10.00      B   
ATOM   3545  CE2 TRP   315     -12.804 -25.237 -13.895  1.00 10.00      B   
ATOM   3546  CE3 TRP   315     -10.612 -24.671 -13.048  1.00 10.00      B   
ATOM   3547  CZ2 TRP   315     -12.794 -26.462 -13.233  1.00 10.00      B   
ATOM   3548  CZ3 TRP   315     -10.605 -25.886 -12.392  1.00 10.00      B   
ATOM   3549  CH2 TRP   315     -11.688 -26.768 -12.487  1.00 10.00      B   
ATOM   3550  C   TRP   315      -9.517 -20.538 -13.704  1.00 10.00      B   
ATOM   3551  O   TRP   315      -8.471 -21.131 -13.433  1.00 10.00      B   
ATOM   3552  N   ALA   316      -9.549 -19.281 -14.139  1.00 10.00      B   
ATOM   3553  HN  ALA   316     -10.417 -18.866 -14.333  1.00 10.00      B   
ATOM   3554  CA  ALA   316      -8.332 -18.503 -14.333  1.00 10.00      B   
ATOM   3555  CB  ALA   316      -8.663 -17.147 -14.933  1.00 10.00      B   
ATOM   3556  C   ALA   316      -7.594 -18.332 -13.011  1.00 10.00      B   
ATOM   3557  O   ALA   316      -6.361 -18.337 -12.970  1.00 10.00      B   
ATOM   3558  N   VAL   317      -8.360 -18.199 -11.935  1.00 10.00      B   
ATOM   3559  HN  VAL   317      -9.337 -18.215 -12.039  1.00 10.00      B   
ATOM   3560  CA  VAL   317      -7.791 -18.038 -10.605  1.00 10.00      B   
ATOM   3561  CB  VAL   317      -8.879 -17.702  -9.560  1.00 10.00      B   
ATOM   3562  CG1 VAL   317      -8.253 -17.369  -8.215  1.00 10.00      B   
ATOM   3563  CG2 VAL   317      -9.747 -16.551 -10.042  1.00 10.00      B   
ATOM   3564  C   VAL   317      -7.064 -19.312 -10.185  1.00 10.00      B   
ATOM   3565  O   VAL   317      -5.924 -19.263  -9.718  1.00 10.00      B   
ATOM   3566  N   THR   318      -7.720 -20.451 -10.376  1.00 10.00      B   
ATOM   3567  HN  THR   318      -8.624 -20.427 -10.767  1.00 10.00      B   
ATOM   3568  CA  THR   318      -7.141 -21.738 -10.019  1.00 10.00      B   
ATOM   3569  CB  THR   318      -8.148 -22.880 -10.249  1.00 10.00      B   
ATOM   3570  OG1 THR   318      -9.473 -22.388 -10.010  1.00 10.00      B   
ATOM   3571  HG1 THR   318      -9.703 -22.505  -9.081  1.00 10.00      B   
ATOM   3572  CG2 THR   318      -7.866 -24.038  -9.303  1.00 10.00      B   
ATOM   3573  C   THR   318      -5.866 -22.007 -10.814  1.00 10.00      B   
ATOM   3574  O   THR   318      -4.839 -22.378 -10.243  1.00 10.00      B   
ATOM   3575  N   VAL   319      -5.933 -21.795 -12.128  1.00 10.00      B   
ATOM   3576  HN  VAL   319      -6.782 -21.491 -12.522  1.00 10.00      B   
ATOM   3577  CA  VAL   319      -4.782 -22.008 -12.999  1.00 10.00      B   
ATOM   3578  CB  VAL   319      -5.151 -21.817 -14.488  1.00 10.00      B   
ATOM   3579  CG1 VAL   319      -3.917 -21.916 -15.375  1.00 10.00      B   
ATOM   3580  CG2 VAL   319      -6.189 -22.846 -14.912  1.00 10.00      B   
ATOM   3581  C   VAL   319      -3.636 -21.072 -12.617  1.00 10.00      B   
ATOM   3582  O   VAL   319      -2.474 -21.487 -12.548  1.00 10.00      B   
ATOM   3583  N   GLY   320      -3.974 -19.816 -12.346  1.00 10.00      B   
ATOM   3584  HN  GLY   320      -4.916 -19.546 -12.413  1.00 10.00      B   
ATOM   3585  CA  GLY   320      -2.973 -18.842 -11.962  1.00 10.00      B   
ATOM   3586  C   GLY   320      -2.273 -19.230 -10.677  1.00 10.00      B   
ATOM   3587  O   GLY   320      -1.076 -18.987 -10.518  1.00 10.00      B   
ATOM   3588  N   GLY   321      -3.020 -19.842  -9.761  1.00 10.00      B   
ATOM   3589  HN  GLY   321      -3.973 -20.005  -9.947  1.00 10.00      B   
ATOM   3590  CA  GLY   321      -2.451 -20.269  -8.499  1.00 10.00      B   
ATOM   3591  C   GLY   321      -1.401 -21.343  -8.693  1.00 10.00      B   
ATOM   3592  O   GLY   321      -0.374 -21.343  -8.015  1.00 10.00      B   
ATOM   3593  N   VAL   322      -1.660 -22.248  -9.633  1.00 10.00      B   
ATOM   3594  HN  VAL   322      -2.501 -22.182 -10.141  1.00 10.00      B   
ATOM   3595  CA  VAL   322      -0.732 -23.334  -9.935  1.00 10.00      B   
ATOM   3596  CB  VAL   322      -1.327 -24.310 -10.977  1.00 10.00      B   
ATOM   3597  CG1 VAL   322      -0.354 -25.439 -11.288  1.00 10.00      B   
ATOM   3598  CG2 VAL   322      -2.658 -24.867 -10.493  1.00 10.00      B   
ATOM   3599  C   VAL   322       0.581 -22.770 -10.472  1.00 10.00      B   
ATOM   3600  O   VAL   322       1.668 -23.182 -10.056  1.00 10.00      B   
ATOM   3601  N   LEU   323       0.470 -21.806 -11.380  1.00 10.00      B   
ATOM   3602  HN  LEU   323      -0.426 -21.511 -11.654  1.00 10.00      B   
ATOM   3603  CA  LEU   323       1.639 -21.177 -11.981  1.00 10.00      B   
ATOM   3604  CB  LEU   323       1.230 -20.216 -13.102  1.00 10.00      B   
ATOM   3605  CG  LEU   323       0.604 -20.856 -14.344  1.00 10.00      B   
ATOM   3606  CD1 LEU   323       0.178 -19.788 -15.336  1.00 10.00      B   
ATOM   3607  CD2 LEU   323       1.572 -21.831 -14.994  1.00 10.00      B   
ATOM   3608  C   LEU   323       2.480 -20.452 -10.934  1.00 10.00      B   
ATOM   3609  O   LEU   323       3.709 -20.474 -10.993  1.00 10.00      B   
ATOM   3610  N   GLN   324       1.813 -19.833  -9.964  1.00 10.00      B   
ATOM   3611  HN  GLN   324       0.831 -19.861  -9.967  1.00 10.00      B   
ATOM   3612  CA  GLN   324       2.499 -19.105  -8.902  1.00 10.00      B   
ATOM   3613  CB  GLN   324       1.493 -18.374  -8.009  1.00 10.00      B   
ATOM   3614  CG  GLN   324       0.760 -17.233  -8.692  1.00 10.00      B   
ATOM   3615  CD  GLN   324      -0.174 -16.493  -7.753  1.00 10.00      B   
ATOM   3616  OE1 GLN   324       0.217 -15.526  -7.098  1.00 10.00      B   
ATOM   3617  NE2 GLN   324      -1.419 -16.941  -7.686  1.00 10.00      B   
ATOM   3618 HE21 GLN   324      -1.661 -17.711  -8.243  1.00 10.00      B   
ATOM   3619 HE22 GLN   324      -2.043 -16.490  -7.077  1.00 10.00      B   
ATOM   3620  C   GLN   324       3.372 -20.028  -8.051  1.00 10.00      B   
ATOM   3621  O   GLN   324       4.310 -19.577  -7.395  1.00 10.00      B   
ATOM   3622  N   LEU   325       3.062 -21.320  -8.068  1.00 10.00      B   
ATOM   3623  HN  LEU   325       2.306 -21.625  -8.615  1.00 10.00      B   
ATOM   3624  CA  LEU   325       3.816 -22.293  -7.291  1.00 10.00      B   
ATOM   3625  CB  LEU   325       2.871 -23.338  -6.688  1.00 10.00      B   
ATOM   3626  CG  LEU   325       3.511 -24.403  -5.793  1.00 10.00      B   
ATOM   3627  CD1 LEU   325       4.137 -23.766  -4.561  1.00 10.00      B   
ATOM   3628  CD2 LEU   325       2.484 -25.451  -5.394  1.00 10.00      B   
ATOM   3629  C   LEU   325       4.898 -22.971  -8.132  1.00 10.00      B   
ATOM   3630  O   LEU   325       6.052 -23.077  -7.709  1.00 10.00      B   
ATOM   3631  N   VAL   326       4.526 -23.411  -9.331  1.00 10.00      B   
ATOM   3632  HN  VAL   326       3.597 -23.274  -9.624  1.00 10.00      B   
ATOM   3633  CA  VAL   326       5.463 -24.100 -10.219  1.00 10.00      B   
ATOM   3634  CB  VAL   326       4.766 -24.789 -11.414  1.00 10.00      B   
ATOM   3635  CG1 VAL   326       3.807 -25.865 -10.928  1.00 10.00      B   
ATOM   3636  CG2 VAL   326       4.045 -23.778 -12.295  1.00 10.00      B   
ATOM   3637  C   VAL   326       6.584 -23.191 -10.717  1.00 10.00      B   
ATOM   3638  O   VAL   326       7.675 -23.661 -11.026  1.00 10.00      B   
ATOM   3639  N   TYR   327       6.319 -21.890 -10.780  1.00 10.00      B   
ATOM   3640  HN  TYR   327       5.427 -21.569 -10.519  1.00 10.00      B   
ATOM   3641  CA  TYR   327       7.314 -20.927 -11.243  1.00 10.00      B   
ATOM   3642  CB  TYR   327       6.673 -19.544 -11.407  1.00 10.00      B   
ATOM   3643  CG  TYR   327       7.555 -18.507 -12.072  1.00 10.00      B   
ATOM   3644  CD1 TYR   327       7.723 -18.490 -13.450  1.00 10.00      B   
ATOM   3645  CD2 TYR   327       8.220 -17.546 -11.320  1.00 10.00      B   
ATOM   3646  CE1 TYR   327       8.521 -17.541 -14.063  1.00 10.00      B   
ATOM   3647  CE2 TYR   327       9.022 -16.595 -11.923  1.00 10.00      B   
ATOM   3648  CZ  TYR   327       9.171 -16.598 -13.294  1.00 10.00      B   
ATOM   3649  OH  TYR   327       9.965 -15.649 -13.899  1.00 10.00      B   
ATOM   3650  HH  TYR   327       9.446 -15.169 -14.556  1.00 10.00      B   
ATOM   3651  C   TYR   327       8.500 -20.843 -10.282  1.00 10.00      B   
ATOM   3652  O   TYR   327       9.616 -20.508 -10.681  1.00 10.00      B   
ATOM   3653  N   GLN   328       8.262 -21.176  -9.022  1.00 10.00      B   
ATOM   3654  HN  GLN   328       7.365 -21.481  -8.767  1.00 10.00      B   
ATOM   3655  CA  GLN   328       9.308 -21.110  -8.012  1.00 10.00      B   
ATOM   3656  CB  GLN   328       8.715 -20.697  -6.664  1.00 10.00      B   
ATOM   3657  CG  GLN   328       7.686 -19.583  -6.762  1.00 10.00      B   
ATOM   3658  CD  GLN   328       7.277 -19.047  -5.407  1.00 10.00      B   
ATOM   3659  OE1 GLN   328       8.089 -18.954  -4.490  1.00 10.00      B   
ATOM   3660  NE2 GLN   328       6.008 -18.703  -5.269  1.00 10.00      B   
ATOM   3661 HE21 GLN   328       5.411 -18.814  -6.044  1.00 10.00      B   
ATOM   3662 HE22 GLN   328       5.713 -18.361  -4.397  1.00 10.00      B   
ATOM   3663  C   GLN   328      10.051 -22.436  -7.882  1.00 10.00      B   
ATOM   3664  O   GLN   328      11.126 -22.494  -7.284  1.00 10.00      B   
ATOM   3665  N   LEU   329       9.486 -23.491  -8.465  1.00 10.00      B   
ATOM   3666  HN  LEU   329       8.645 -23.369  -8.953  1.00 10.00      B   
ATOM   3667  CA  LEU   329      10.086 -24.825  -8.408  1.00 10.00      B   
ATOM   3668  CB  LEU   329       9.196 -25.878  -9.080  1.00 10.00      B   
ATOM   3669  CG  LEU   329       8.090 -26.482  -8.212  1.00 10.00      B   
ATOM   3670  CD1 LEU   329       7.128 -27.302  -9.059  1.00 10.00      B   
ATOM   3671  CD2 LEU   329       8.689 -27.337  -7.106  1.00 10.00      B   
ATOM   3672  C   LEU   329      11.520 -24.880  -8.952  1.00 10.00      B   
ATOM   3673  O   LEU   329      12.421 -25.344  -8.250  1.00 10.00      B   
ATOM   3674  N   PRO   330      11.768 -24.415 -10.199  1.00 10.00      B   
ATOM   3675  CA  PRO   330      13.113 -24.440 -10.789  1.00 10.00      B   
ATOM   3676  CB  PRO   330      12.938 -23.698 -12.116  1.00 10.00      B   
ATOM   3677  CG  PRO   330      11.501 -23.871 -12.452  1.00 10.00      B   
ATOM   3678  CD  PRO   330      10.777 -23.849 -11.138  1.00 10.00      B   
ATOM   3679  C   PRO   330      14.149 -23.726  -9.922  1.00 10.00      B   
ATOM   3680  O   PRO   330      15.288 -24.180  -9.802  1.00 10.00      B   
ATOM   3681  N   HIS   331      13.742 -22.623  -9.303  1.00 10.00      B   
ATOM   3682  HN  HIS   331      12.809 -22.336  -9.407  1.00 10.00      B   
ATOM   3683  CA  HIS   331      14.640 -21.842  -8.457  1.00 10.00      B   
ATOM   3684  CB  HIS   331      14.093 -20.429  -8.234  1.00 10.00      B   
ATOM   3685  CG  HIS   331      14.377 -19.475  -9.356  1.00 10.00      B   
ATOM   3686  ND1 HIS   331      15.544 -18.742  -9.449  1.00 10.00      B   
ATOM   3687  HD1 HIS   331      16.290 -18.766  -8.805  1.00 10.00      B   
ATOM   3688  CD2 HIS   331      13.635 -19.131 -10.435  1.00 10.00      B   
ATOM   3689  CE1 HIS   331      15.506 -17.991 -10.533  1.00 10.00      B   
ATOM   3690  NE2 HIS   331      14.359 -18.210 -11.148  1.00 10.00      B   
ATOM   3691  HE2 HIS   331      14.071 -17.778 -11.985  1.00 10.00      B   
ATOM   3692  C   HIS   331      14.894 -22.531  -7.120  1.00 10.00      B   
ATOM   3693  O   HIS   331      16.009 -22.495  -6.593  1.00 10.00      B   
ATOM   3694  N   LEU   332      13.860 -23.169  -6.582  1.00 10.00      B   
ATOM   3695  HN  LEU   332      12.998 -23.163  -7.054  1.00 10.00      B   
ATOM   3696  CA  LEU   332      13.963 -23.867  -5.307  1.00 10.00      B   
ATOM   3697  CB  LEU   332      12.592 -24.402  -4.891  1.00 10.00      B   
ATOM   3698  CG  LEU   332      12.450 -24.846  -3.436  1.00 10.00      B   
ATOM   3699  CD1 LEU   332      12.644 -23.668  -2.494  1.00 10.00      B   
ATOM   3700  CD2 LEU   332      11.098 -25.504  -3.208  1.00 10.00      B   
ATOM   3701  C   LEU   332      14.969 -25.010  -5.398  1.00 10.00      B   
ATOM   3702  O   LEU   332      15.704 -25.288  -4.447  1.00 10.00      B   
ATOM   3703  N   LYS   333      15.007 -25.660  -6.554  1.00 10.00      B   
ATOM   3704  HN  LYS   333      14.395 -25.393  -7.274  1.00 10.00      B   
ATOM   3705  CA  LYS   333      15.929 -26.767  -6.776  1.00 10.00      B   
ATOM   3706  CB  LYS   333      15.496 -27.602  -7.983  1.00 10.00      B   
ATOM   3707  CG  LYS   333      14.109 -28.208  -7.853  1.00 10.00      B   
ATOM   3708  CD  LYS   333      13.792 -29.125  -9.022  1.00 10.00      B   
ATOM   3709  CE  LYS   333      12.397 -29.714  -8.890  1.00 10.00      B   
ATOM   3710  NZ  LYS   333      12.115 -30.733  -9.933  1.00 10.00      B   
ATOM   3711  HZ1 LYS   333      11.096 -30.945  -9.955  1.00 10.00      B   
ATOM   3712  HZ2 LYS   333      12.636 -31.609  -9.729  1.00 10.00      B   
ATOM   3713  HZ3 LYS   333      12.403 -30.381 -10.867  1.00 10.00      B   
ATOM   3714  C   LYS   333      17.353 -26.255  -6.972  1.00 10.00      B   
ATOM   3715  O   LYS   333      18.319 -26.934  -6.625  1.00 10.00      B   
ATOM   3716  N   LYS   334      17.479 -25.047  -7.518  1.00 10.00      B   
ATOM   3717  HN  LYS   334      16.671 -24.549  -7.767  1.00 10.00      B   
ATOM   3718  CA  LYS   334      18.789 -24.448  -7.756  1.00 10.00      B   
ATOM   3719  CB  LYS   334      18.676 -23.193  -8.623  1.00 10.00      B   
ATOM   3720  CG  LYS   334      18.343 -23.449 -10.080  1.00 10.00      B   
ATOM   3721  CD  LYS   334      18.551 -22.192 -10.909  1.00 10.00      B   
ATOM   3722  CE  LYS   334      17.969 -22.339 -12.304  1.00 10.00      B   
ATOM   3723  NZ  LYS   334      18.569 -21.374 -13.261  1.00 10.00      B   
ATOM   3724  HZ1 LYS   334      18.643 -20.433 -12.827  1.00 10.00      B   
ATOM   3725  HZ2 LYS   334      17.979 -21.302 -14.114  1.00 10.00      B   
ATOM   3726  HZ3 LYS   334      19.521 -21.691 -13.539  1.00 10.00      B   
ATOM   3727  C   LYS   334      19.475 -24.086  -6.447  1.00 10.00      B   
ATOM   3728  O   LYS   334      20.687 -24.234  -6.311  1.00 10.00      B   
ATOM   3729  N   ILE   335      18.692 -23.618  -5.483  1.00 10.00      B   
ATOM   3730  HN  ILE   335      17.726 -23.532  -5.647  1.00 10.00      B   
ATOM   3731  CA  ILE   335      19.238 -23.224  -4.190  1.00 10.00      B   
ATOM   3732  CB  ILE   335      18.417 -22.096  -3.528  1.00 10.00      B   
ATOM   3733  CG1 ILE   335      17.036 -22.595  -3.098  1.00 10.00      B   
ATOM   3734  CG2 ILE   335      18.281 -20.918  -4.481  1.00 10.00      B   
ATOM   3735  CD1 ILE   335      16.274 -21.611  -2.235  1.00 10.00      B   
ATOM   3736  C   ILE   335      19.381 -24.412  -3.241  1.00 10.00      B   
ATOM   3737  O   ILE   335      19.804 -24.257  -2.095  1.00 10.00      B   
ATOM   3738  N   GLY   336      19.024 -25.592  -3.733  1.00 10.00      B   
ATOM   3739  HN  GLY   336      18.690 -25.643  -4.651  1.00 10.00      B   
ATOM   3740  CA  GLY   336      19.128 -26.803  -2.938  1.00 10.00      B   
ATOM   3741  C   GLY   336      18.201 -26.807  -1.740  1.00 10.00      B   
ATOM   3742  O   GLY   336      18.538 -27.349  -0.686  1.00 10.00      B   
ATOM   3743  N   MET   337      17.022 -26.222  -1.901  1.00 10.00      B   
ATOM   3744  HN  MET   337      16.790 -25.835  -2.776  1.00 10.00      B   
ATOM   3745  CA  MET   337      16.056 -26.157  -0.812  1.00 10.00      B   
ATOM   3746  CB  MET   337      15.832 -24.713  -0.359  1.00 10.00      B   
ATOM   3747  CG  MET   337      16.900 -24.189   0.586  1.00 10.00      B   
ATOM   3748  SD  MET   337      16.880 -25.016   2.191  1.00 10.00      B   
ATOM   3749  CE  MET   337      15.344 -24.393   2.870  1.00 10.00      B   
ATOM   3750  C   MET   337      14.736 -26.800  -1.205  1.00 10.00      B   
ATOM   3751  O   MET   337      13.677 -26.413  -0.705  1.00 10.00      B   
ATOM   3752  N   LEU   338      14.802 -27.781  -2.098  1.00 10.00      B   
ATOM   3753  HN  LEU   338      15.677 -28.047  -2.455  1.00 10.00      B   
ATOM   3754  CA  LEU   338      13.605 -28.481  -2.544  1.00 10.00      B   
ATOM   3755  CB  LEU   338      13.907 -29.380  -3.746  1.00 10.00      B   
ATOM   3756  CG  LEU   338      12.719 -30.168  -4.308  1.00 10.00      B   
ATOM   3757  CD1 LEU   338      11.688 -29.229  -4.918  1.00 10.00      B   
ATOM   3758  CD2 LEU   338      13.187 -31.195  -5.326  1.00 10.00      B   
ATOM   3759  C   LEU   338      13.030 -29.302  -1.398  1.00 10.00      B   
ATOM   3760  O   LEU   338      13.574 -30.343  -1.027  1.00 10.00      B   
ATOM   3761  N   VAL   339      11.941 -28.817  -0.830  1.00 10.00      B   
ATOM   3762  HN  VAL   339      11.552 -27.988  -1.177  1.00 10.00      B   
ATOM   3763  CA  VAL   339      11.303 -29.480   0.292  1.00 10.00      B   
ATOM   3764  CB  VAL   339      10.847 -28.455   1.359  1.00 10.00      B   
ATOM   3765  CG1 VAL   339       9.708 -28.995   2.210  1.00 10.00      B   
ATOM   3766  CG2 VAL   339      12.023 -28.053   2.237  1.00 10.00      B   
ATOM   3767  C   VAL   339      10.127 -30.339  -0.153  1.00 10.00      B   
ATOM   3768  O   VAL   339       9.243 -29.885  -0.880  1.00 10.00      B   
ATOM   3769  N   LEU   340      10.142 -31.590   0.277  1.00 10.00      B   
ATOM   3770  HN  LEU   340      10.891 -31.895   0.830  1.00 10.00      B   
ATOM   3771  CA  LEU   340       9.076 -32.520  -0.034  1.00 10.00      B   
ATOM   3772  CB  LEU   340       9.660 -33.881  -0.423  1.00 10.00      B   
ATOM   3773  CG  LEU   340      10.591 -33.887  -1.641  1.00 10.00      B   
ATOM   3774  CD1 LEU   340      11.255 -35.243  -1.800  1.00 10.00      B   
ATOM   3775  CD2 LEU   340       9.827 -33.514  -2.902  1.00 10.00      B   
ATOM   3776  C   LEU   340       8.180 -32.651   1.193  1.00 10.00      B   
ATOM   3777  O   LEU   340       8.681 -32.816   2.307  1.00 10.00      B   
ATOM   3778  N   PRO   341       6.855 -32.552   1.008  1.00 10.00      B   
ATOM   3779  CA  PRO   341       5.879 -32.634   2.105  1.00 10.00      B   
ATOM   3780  CB  PRO   341       4.535 -32.728   1.380  1.00 10.00      B   
ATOM   3781  CG  PRO   341       4.770 -32.056   0.073  1.00 10.00      B   
ATOM   3782  CD  PRO   341       6.198 -32.346  -0.295  1.00 10.00      B   
ATOM   3783  C   PRO   341       6.073 -33.849   3.012  1.00 10.00      B   
ATOM   3784  O   PRO   341       5.933 -34.995   2.580  1.00 10.00      B   
ATOM   3785  N   ARG   342       6.420 -33.591   4.266  1.00 10.00      B   
ATOM   3786  HN  ARG   342       6.563 -32.658   4.541  1.00 10.00      B   
ATOM   3787  CA  ARG   342       6.605 -34.652   5.246  1.00 10.00      B   
ATOM   3788  CB  ARG   342       8.005 -34.590   5.864  1.00 10.00      B   
ATOM   3789  CG  ARG   342       9.146 -34.454   4.870  1.00 10.00      B   
ATOM   3790  CD  ARG   342       9.515 -35.780   4.225  1.00 10.00      B   
ATOM   3791  NE  ARG   342      10.685 -35.637   3.357  1.00 10.00      B   
ATOM   3792  HE  ARG   342      10.734 -34.825   2.802  1.00 10.00      B   
ATOM   3793  CZ  ARG   342      11.675 -36.526   3.274  1.00 10.00      B   
ATOM   3794  NH1 ARG   342      11.647 -37.636   4.002  1.00 10.00      B   
ATOM   3795 HH11 ARG   342      10.850 -37.826   4.651  1.00 10.00      B   
ATOM   3796 HH12 ARG   342      12.425 -38.329   3.927  1.00 10.00      B   
ATOM   3797  NH2 ARG   342      12.713 -36.295   2.480  1.00 10.00      B   
ATOM   3798 HH21 ARG   342      13.487 -36.991   2.417  1.00 10.00      B   
ATOM   3799 HH22 ARG   342      12.762 -35.416   1.916  1.00 10.00      B   
ATOM   3800  C   ARG   342       5.567 -34.505   6.351  1.00 10.00      B   
ATOM   3801  O   ARG   342       5.583 -33.527   7.095  1.00 10.00      B   
ATOM   3802  N   ILE   343       4.657 -35.460   6.448  1.00 10.00      B   
ATOM   3803  HN  ILE   343       4.680 -36.212   5.815  1.00 10.00      B   
ATOM   3804  CA  ILE   343       3.617 -35.420   7.470  1.00 10.00      B   
ATOM   3805  CB  ILE   343       2.212 -35.648   6.868  1.00 10.00      B   
ATOM   3806  CG1 ILE   343       2.210 -36.861   5.930  1.00 10.00      B   
ATOM   3807  CG2 ILE   343       1.733 -34.400   6.139  1.00 10.00      B   
ATOM   3808  CD1 ILE   343       0.837 -37.241   5.419  1.00 10.00      B   
ATOM   3809  C   ILE   343       3.889 -36.463   8.549  1.00 10.00      B   
ATOM   3810  O   ILE   343       2.974 -37.117   9.049  1.00 10.00      B   
ATOM   3811  N   ASN   344       5.157 -36.597   8.911  1.00 10.00      B   
ATOM   3812  HN  ASN   344       5.833 -36.019   8.500  1.00 10.00      B   
ATOM   3813  CA  ASN   344       5.566 -37.569   9.917  1.00 10.00      B   
ATOM   3814  CB  ASN   344       7.031 -37.979   9.730  1.00 10.00      B   
ATOM   3815  CG  ASN   344       7.282 -38.662   8.398  1.00 10.00      B   
ATOM   3816  OD1 ASN   344       6.381 -39.264   7.811  1.00 10.00      B   
ATOM   3817  ND2 ASN   344       8.510 -38.574   7.910  1.00 10.00      B   
ATOM   3818 HD21 ASN   344       9.184 -38.079   8.430  1.00 10.00      B   
ATOM   3819 HD22 ASN   344       8.705 -39.010   7.053  1.00 10.00      B   
ATOM   3820  C   ASN   344       5.336 -37.044  11.325  1.00 10.00      B   
ATOM   3821  O   ASN   344       4.630 -37.665  12.119  1.00 10.00      B   
ATOM   3822  N   PHE   345       5.919 -35.896  11.627  1.00 10.00      B   
ATOM   3823  HN  PHE   345       6.450 -35.432  10.945  1.00 10.00      B   
ATOM   3824  CA  PHE   345       5.773 -35.291  12.943  1.00 10.00      B   
ATOM   3825  CB  PHE   345       7.022 -34.491  13.315  1.00 10.00      B   
ATOM   3826  CG  PHE   345       8.272 -35.318  13.375  1.00 10.00      B   
ATOM   3827  CD1 PHE   345       8.397 -36.338  14.301  1.00 10.00      B   
ATOM   3828  CD2 PHE   345       9.320 -35.076  12.505  1.00 10.00      B   
ATOM   3829  CE1 PHE   345       9.544 -37.104  14.360  1.00 10.00      B   
ATOM   3830  CE2 PHE   345      10.472 -35.837  12.558  1.00 10.00      B   
ATOM   3831  CZ  PHE   345      10.584 -36.853  13.486  1.00 10.00      B   
ATOM   3832  C   PHE   345       4.544 -34.398  12.977  1.00 10.00      B   
ATOM   3833  O   PHE   345       4.362 -33.542  12.113  1.00 10.00      B   
ATOM   3834  N   HIS   346       3.696 -34.607  13.969  1.00 10.00      B   
ATOM   3835  HN  HIS   346       3.889 -35.308  14.630  1.00 10.00      B   
ATOM   3836  CA  HIS   346       2.480 -33.817  14.096  1.00 10.00      B   
ATOM   3837  CB  HIS   346       1.249 -34.726  14.189  1.00 10.00      B   
ATOM   3838  CG  HIS   346       0.909 -35.438  12.913  1.00 10.00      B   
ATOM   3839  ND1 HIS   346      -0.234 -35.174  12.187  1.00 10.00      B   
ATOM   3840  HD1 HIS   346      -0.926 -34.517  12.423  1.00 10.00      B   
ATOM   3841  CD2 HIS   346       1.563 -36.414  12.237  1.00 10.00      B   
ATOM   3842  CE1 HIS   346      -0.268 -35.954  11.121  1.00 10.00      B   
ATOM   3843  NE2 HIS   346       0.812 -36.714  11.127  1.00 10.00      B   
ATOM   3844  HE2 HIS   346       1.039 -37.388  10.445  1.00 10.00      B   
ATOM   3845  C   HIS   346       2.545 -32.878  15.296  1.00 10.00      B   
ATOM   3846  O   HIS   346       1.846 -31.869  15.342  1.00 10.00      B   
ATOM   3847  N   ASP   347       3.396 -33.203  16.259  1.00 10.00      B   
ATOM   3848  HN  ASP   347       3.941 -34.010  16.164  1.00 10.00      B   
ATOM   3849  CA  ASP   347       3.534 -32.386  17.462  1.00 10.00      B   
ATOM   3850  CB  ASP   347       3.257 -33.218  18.720  1.00 10.00      B   
ATOM   3851  CG  ASP   347       1.897 -33.876  18.713  1.00 10.00      B   
ATOM   3852  OD1 ASP   347       0.878 -33.154  18.673  1.00 10.00      B   
ATOM   3853  OD2 ASP   347       1.839 -35.123  18.743  1.00 10.00      B   
ATOM   3854  C   ASP   347       4.922 -31.773  17.557  1.00 10.00      B   
ATOM   3855  O   ASP   347       5.068 -30.553  17.654  1.00 10.00      B   
ATOM   3856  N   ALA   348       5.938 -32.629  17.503  1.00 10.00      B   
ATOM   3857  HN  ALA   348       5.744 -33.585  17.392  1.00 10.00      B   
ATOM   3858  CA  ALA   348       7.333 -32.202  17.609  1.00 10.00      B   
ATOM   3859  CB  ALA   348       8.262 -33.385  17.389  1.00 10.00      B   
ATOM   3860  C   ALA   348       7.677 -31.063  16.649  1.00 10.00      B   
ATOM   3861  O   ALA   348       8.182 -30.021  17.065  1.00 10.00      B   
ATOM   3862  N   GLY   349       7.377 -31.254  15.372  1.00 10.00      B   
ATOM   3863  HN  GLY   349       6.946 -32.090  15.100  1.00 10.00      B   
ATOM   3864  CA  GLY   349       7.684 -30.238  14.379  1.00 10.00      B   
ATOM   3865  C   GLY   349       6.552 -29.256  14.144  1.00 10.00      B   
ATOM   3866  O   GLY   349       6.496 -28.609  13.096  1.00 10.00      B   
ATOM   3867  N   ALA   350       5.659 -29.125  15.118  1.00 10.00      B   
ATOM   3868  HN  ALA   350       5.766 -29.647  15.941  1.00 10.00      B   
ATOM   3869  CA  ALA   350       4.530 -28.213  14.987  1.00 10.00      B   
ATOM   3870  CB  ALA   350       3.236 -28.989  14.848  1.00 10.00      B   
ATOM   3871  C   ALA   350       4.434 -27.242  16.158  1.00 10.00      B   
ATOM   3872  O   ALA   350       4.113 -26.069  15.972  1.00 10.00      B   
ATOM   3873  N   MET   351       4.724 -27.736  17.356  1.00 10.00      B   
ATOM   3874  HN  MET   351       4.988 -28.679  17.427  1.00 10.00      B   
ATOM   3875  CA  MET   351       4.651 -26.929  18.574  1.00 10.00      B   
ATOM   3876  CB  MET   351       5.143 -27.732  19.783  1.00 10.00      B   
ATOM   3877  CG  MET   351       5.066 -26.975  21.102  1.00 10.00      B   
ATOM   3878  SD  MET   351       5.807 -27.866  22.487  1.00 10.00      B   
ATOM   3879  CE  MET   351       7.513 -27.980  21.950  1.00 10.00      B   
ATOM   3880  C   MET   351       5.430 -25.616  18.471  1.00 10.00      B   
ATOM   3881  O   MET   351       4.985 -24.587  18.974  1.00 10.00      B   
ATOM   3882  N   ARG   352       6.577 -25.649  17.805  1.00 10.00      B   
ATOM   3883  HN  ARG   352       6.863 -26.485  17.385  1.00 10.00      B   
ATOM   3884  CA  ARG   352       7.414 -24.461  17.672  1.00 10.00      B   
ATOM   3885  CB  ARG   352       8.782 -24.807  17.079  1.00 10.00      B   
ATOM   3886  CG  ARG   352       9.679 -25.587  18.028  1.00 10.00      B   
ATOM   3887  CD  ARG   352       9.883 -27.018  17.560  1.00 10.00      B   
ATOM   3888  NE  ARG   352      10.967 -27.126  16.587  1.00 10.00      B   
ATOM   3889  HE  ARG   352      10.866 -26.631  15.741  1.00 10.00      B   
ATOM   3890  CZ  ARG   352      12.064 -27.856  16.774  1.00 10.00      B   
ATOM   3891  NH1 ARG   352      12.228 -28.549  17.891  1.00 10.00      B   
ATOM   3892 HH11 ARG   352      13.090 -29.120  18.026  1.00 10.00      B   
ATOM   3893 HH12 ARG   352      11.499 -28.526  18.639  1.00 10.00      B   
ATOM   3894  NH2 ARG   352      13.016 -27.871  15.855  1.00 10.00      B   
ATOM   3895 HH21 ARG   352      13.873 -28.446  16.002  1.00 10.00      B   
ATOM   3896 HH22 ARG   352      12.916 -27.304  14.984  1.00 10.00      B   
ATOM   3897  C   ARG   352       6.729 -23.340  16.889  1.00 10.00      B   
ATOM   3898  O   ARG   352       6.827 -22.169  17.259  1.00 10.00      B   
ATOM   3899  N   VAL   353       6.035 -23.689  15.813  1.00 10.00      B   
ATOM   3900  HN  VAL   353       5.994 -24.635  15.549  1.00 10.00      B   
ATOM   3901  CA  VAL   353       5.345 -22.682  15.009  1.00 10.00      B   
ATOM   3902  CB  VAL   353       5.214 -23.073  13.518  1.00 10.00      B   
ATOM   3903  CG1 VAL   353       6.574 -23.048  12.843  1.00 10.00      B   
ATOM   3904  CG2 VAL   353       4.566 -24.440  13.352  1.00 10.00      B   
ATOM   3905  C   VAL   353       3.978 -22.326  15.594  1.00 10.00      B   
ATOM   3906  O   VAL   353       3.574 -21.160  15.583  1.00 10.00      B   
ATOM   3907  N   VAL   354       3.290 -23.326  16.135  1.00 10.00      B   
ATOM   3908  HN  VAL   354       3.684 -24.228  16.142  1.00 10.00      B   
ATOM   3909  CA  VAL   354       1.967 -23.130  16.721  1.00 10.00      B   
ATOM   3910  CB  VAL   354       1.317 -24.473  17.135  1.00 10.00      B   
ATOM   3911  CG1 VAL   354       0.017 -24.246  17.891  1.00 10.00      B   
ATOM   3912  CG2 VAL   354       1.061 -25.334  15.909  1.00 10.00      B   
ATOM   3913  C   VAL   354       2.018 -22.180  17.917  1.00 10.00      B   
ATOM   3914  O   VAL   354       1.122 -21.355  18.098  1.00 10.00      B   
ATOM   3915  N   LYS   355       3.075 -22.285  18.719  1.00 10.00      B   
ATOM   3916  HN  LYS   355       3.762 -22.963  18.523  1.00 10.00      B   
ATOM   3917  CA  LYS   355       3.235 -21.431  19.896  1.00 10.00      B   
ATOM   3918  CB  LYS   355       4.526 -21.765  20.642  1.00 10.00      B   
ATOM   3919  CG  LYS   355       4.403 -22.904  21.636  1.00 10.00      B   
ATOM   3920  CD  LYS   355       5.672 -23.039  22.460  1.00 10.00      B   
ATOM   3921  CE  LYS   355       5.548 -24.149  23.485  1.00 10.00      B   
ATOM   3922  NZ  LYS   355       6.676 -24.151  24.453  1.00 10.00      B   
ATOM   3923  HZ1 LYS   355       6.787 -23.208  24.878  1.00 10.00      B   
ATOM   3924  HZ2 LYS   355       7.564 -24.409  23.976  1.00 10.00      B   
ATOM   3925  HZ3 LYS   355       6.490 -24.839  25.211  1.00 10.00      B   
ATOM   3926  C   LYS   355       3.232 -19.949  19.535  1.00 10.00      B   
ATOM   3927  O   LYS   355       2.746 -19.116  20.301  1.00 10.00      B   
ATOM   3928  N   GLN   356       3.774 -19.629  18.370  1.00 10.00      B   
ATOM   3929  HN  GLN   356       4.134 -20.341  17.799  1.00 10.00      B   
ATOM   3930  CA  GLN   356       3.848 -18.248  17.918  1.00 10.00      B   
ATOM   3931  CB  GLN   356       5.113 -18.031  17.084  1.00 10.00      B   
ATOM   3932  CG  GLN   356       6.400 -18.219  17.876  1.00 10.00      B   
ATOM   3933  CD  GLN   356       7.626 -18.359  16.995  1.00 10.00      B   
ATOM   3934  OE1 GLN   356       8.261 -17.371  16.628  1.00 10.00      B   
ATOM   3935  NE2 GLN   356       7.979 -19.590  16.662  1.00 10.00      B   
ATOM   3936 HE21 GLN   356       7.435 -20.340  16.999  1.00 10.00      B   
ATOM   3937 HE22 GLN   356       8.768 -19.706  16.095  1.00 10.00      B   
ATOM   3938  C   GLN   356       2.602 -17.845  17.133  1.00 10.00      B   
ATOM   3939  O   GLN   356       2.185 -16.687  17.166  1.00 10.00      B   
ATOM   3940  N   MET   357       2.001 -18.809  16.448  1.00 10.00      B   
ATOM   3941  HN  MET   357       2.377 -19.717  16.473  1.00 10.00      B   
ATOM   3942  CA  MET   357       0.803 -18.557  15.650  1.00 10.00      B   
ATOM   3943  CB  MET   357       0.612 -19.663  14.610  1.00 10.00      B   
ATOM   3944  CG  MET   357       1.595 -19.621  13.454  1.00 10.00      B   
ATOM   3945  SD  MET   357       1.482 -21.082  12.402  1.00 10.00      B   
ATOM   3946  CE  MET   357      -0.254 -21.047  11.962  1.00 10.00      B   
ATOM   3947  C   MET   357      -0.444 -18.454  16.522  1.00 10.00      B   
ATOM   3948  O   MET   357      -1.433 -17.830  16.135  1.00 10.00      B   
ATOM   3949  N   GLY   358      -0.385 -19.075  17.695  1.00 10.00      B   
ATOM   3950  HN  GLY   358       0.433 -19.565  17.932  1.00 10.00      B   
ATOM   3951  CA  GLY   358      -1.505 -19.062  18.623  1.00 10.00      B   
ATOM   3952  C   GLY   358      -2.006 -17.667  18.967  1.00 10.00      B   
ATOM   3953  O   GLY   358      -3.155 -17.337  18.670  1.00 10.00      B   
ATOM   3954  N   PRO   359      -1.178 -16.821  19.604  1.00 10.00      B   
ATOM   3955  CA  PRO   359      -1.579 -15.459  19.975  1.00 10.00      B   
ATOM   3956  CB  PRO   359      -0.414 -14.958  20.847  1.00 10.00      B   
ATOM   3957  CG  PRO   359       0.370 -16.178  21.194  1.00 10.00      B   
ATOM   3958  CD  PRO   359       0.192 -17.119  20.042  1.00 10.00      B   
ATOM   3959  C   PRO   359      -1.763 -14.548  18.758  1.00 10.00      B   
ATOM   3960  O   PRO   359      -2.440 -13.524  18.839  1.00 10.00      B   
ATOM   3961  N   ALA   360      -1.176 -14.938  17.631  1.00 10.00      B   
ATOM   3962  HN  ALA   360      -0.677 -15.781  17.620  1.00 10.00      B   
ATOM   3963  CA  ALA   360      -1.259 -14.146  16.408  1.00 10.00      B   
ATOM   3964  CB  ALA   360      -0.142 -14.527  15.450  1.00 10.00      B   
ATOM   3965  C   ALA   360      -2.615 -14.281  15.721  1.00 10.00      B   
ATOM   3966  O   ALA   360      -3.206 -13.284  15.300  1.00 10.00      B   
ATOM   3967  N   ILE   361      -3.115 -15.513  15.626  1.00 10.00      B   
ATOM   3968  HN  ILE   361      -2.603 -16.266  15.998  1.00 10.00      B   
ATOM   3969  CA  ILE   361      -4.396 -15.778  14.973  1.00 10.00      B   
ATOM   3970  CB  ILE   361      -4.714 -17.292  14.897  1.00 10.00      B   
ATOM   3971  CG1 ILE   361      -5.854 -17.563  13.909  1.00 10.00      B   
ATOM   3972  CG2 ILE   361      -5.046 -17.859  16.269  1.00 10.00      B   
ATOM   3973  CD1 ILE   361      -6.157 -19.034  13.708  1.00 10.00      B   
ATOM   3974  C   ILE   361      -5.547 -15.024  15.639  1.00 10.00      B   
ATOM   3975  O   ILE   361      -6.587 -14.789  15.023  1.00 10.00      B   
ATOM   3976  N   LEU   362      -5.346 -14.617  16.886  1.00 10.00      B   
ATOM   3977  HN  LEU   362      -4.487 -14.809  17.319  1.00 10.00      B   
ATOM   3978  CA  LEU   362      -6.366 -13.890  17.625  1.00 10.00      B   
ATOM   3979  CB  LEU   362      -5.940 -13.704  19.083  1.00 10.00      B   
ATOM   3980  CG  LEU   362      -7.016 -13.194  20.042  1.00 10.00      B   
ATOM   3981  CD1 LEU   362      -8.179 -14.172  20.114  1.00 10.00      B   
ATOM   3982  CD2 LEU   362      -6.429 -12.950  21.423  1.00 10.00      B   
ATOM   3983  C   LEU   362      -6.666 -12.539  16.976  1.00 10.00      B   
ATOM   3984  O   LEU   362      -7.792 -12.051  17.038  1.00 10.00      B   
ATOM   3985  N   GLY   363      -5.659 -11.949  16.341  1.00 10.00      B   
ATOM   3986  HN  GLY   363      -4.781 -12.390  16.307  1.00 10.00      B   
ATOM   3987  CA  GLY   363      -5.849 -10.666  15.693  1.00 10.00      B   
ATOM   3988  C   GLY   363      -6.313 -10.817  14.258  1.00 10.00      B   
ATOM   3989  O   GLY   363      -7.116 -10.022  13.763  1.00 10.00      B   
ATOM   3990  N   VAL   364      -5.823 -11.857  13.593  1.00 10.00      B   
ATOM   3991  HN  VAL   364      -5.206 -12.468  14.049  1.00 10.00      B   
ATOM   3992  CA  VAL   364      -6.177 -12.108  12.201  1.00 10.00      B   
ATOM   3993  CB  VAL   364      -5.248 -13.145  11.530  1.00 10.00      B   
ATOM   3994  CG1 VAL   364      -5.297 -12.999  10.017  1.00 10.00      B   
ATOM   3995  CG2 VAL   364      -3.818 -12.999  12.030  1.00 10.00      B   
ATOM   3996  C   VAL   364      -7.632 -12.557  12.068  1.00 10.00      B   
ATOM   3997  O   VAL   364      -8.311 -12.201  11.101  1.00 10.00      B   
ATOM   3998  N   SER   365      -8.111 -13.332  13.040  1.00 10.00      B   
ATOM   3999  HN  SER   365      -7.523 -13.588  13.786  1.00 10.00      B   
ATOM   4000  CA  SER   365      -9.491 -13.814  13.019  1.00 10.00      B   
ATOM   4001  CB  SER   365      -9.739 -14.797  14.164  1.00 10.00      B   
ATOM   4002  OG  SER   365      -9.173 -14.315  15.371  1.00 10.00      B   
ATOM   4003  HG  SER   365      -8.282 -14.677  15.466  1.00 10.00      B   
ATOM   4004  C   SER   365     -10.471 -12.649  13.106  1.00 10.00      B   
ATOM   4005  O   SER   365     -11.459 -12.596  12.371  1.00 10.00      B   
ATOM   4006  N   VAL   366     -10.178 -11.710  14.000  1.00 10.00      B   
ATOM   4007  HN  VAL   366      -9.376 -11.820  14.553  1.00 10.00      B   
ATOM   4008  CA  VAL   366     -11.015 -10.530  14.193  1.00 10.00      B   
ATOM   4009  CB  VAL   366     -10.439  -9.612  15.293  1.00 10.00      B   
ATOM   4010  CG1 VAL   366     -11.158  -8.272  15.330  1.00 10.00      B   
ATOM   4011  CG2 VAL   366     -10.522 -10.294  16.648  1.00 10.00      B   
ATOM   4012  C   VAL   366     -11.144  -9.749  12.888  1.00 10.00      B   
ATOM   4013  O   VAL   366     -12.239  -9.324  12.509  1.00 10.00      B   
ATOM   4014  N   SER   367     -10.020  -9.582  12.201  1.00 10.00      B   
ATOM   4015  HN  SER   367      -9.180  -9.939  12.565  1.00 10.00      B   
ATOM   4016  CA  SER   367      -9.992  -8.869  10.935  1.00 10.00      B   
ATOM   4017  CB  SER   367      -8.550  -8.744  10.438  1.00 10.00      B   
ATOM   4018  OG  SER   367      -8.391  -7.612   9.598  1.00 10.00      B   
ATOM   4019  HG  SER   367      -8.968  -6.900   9.913  1.00 10.00      B   
ATOM   4020  C   SER   367     -10.856  -9.587   9.897  1.00 10.00      B   
ATOM   4021  O   SER   367     -11.564  -8.953   9.112  1.00 10.00      B   
ATOM   4022  N   GLN   368     -10.799 -10.915   9.909  1.00 10.00      B   
ATOM   4023  HN  GLN   368     -10.217 -11.362  10.562  1.00 10.00      B   
ATOM   4024  CA  GLN   368     -11.577 -11.729   8.985  1.00 10.00      B   
ATOM   4025  CB  GLN   368     -11.224 -13.206   9.172  1.00 10.00      B   
ATOM   4026  CG  GLN   368     -11.696 -14.117   8.051  1.00 10.00      B   
ATOM   4027  CD  GLN   368     -12.078 -15.499   8.549  1.00 10.00      B   
ATOM   4028  OE1 GLN   368     -11.638 -15.934   9.614  1.00 10.00      B   
ATOM   4029  NE2 GLN   368     -12.876 -16.210   7.771  1.00 10.00      B   
ATOM   4030 HE21 GLN   368     -13.170 -15.815   6.922  1.00 10.00      B   
ATOM   4031 HE22 GLN   368     -13.146 -17.104   8.075  1.00 10.00      B   
ATOM   4032  C   GLN   368     -13.066 -11.525   9.235  1.00 10.00      B   
ATOM   4033  O   GLN   368     -13.839 -11.309   8.303  1.00 10.00      B   
ATOM   4034  N   ILE   369     -13.454 -11.586  10.504  1.00 10.00      B   
ATOM   4035  HN  ILE   369     -12.779 -11.765  11.201  1.00 10.00      B   
ATOM   4036  CA  ILE   369     -14.848 -11.411  10.898  1.00 10.00      B   
ATOM   4037  CB  ILE   369     -15.021 -11.532  12.429  1.00 10.00      B   
ATOM   4038  CG1 ILE   369     -14.545 -12.905  12.914  1.00 10.00      B   
ATOM   4039  CG2 ILE   369     -16.472 -11.300  12.830  1.00 10.00      B   
ATOM   4040  CD1 ILE   369     -14.349 -12.989  14.413  1.00 10.00      B   
ATOM   4041  C   ILE   369     -15.387 -10.058  10.436  1.00 10.00      B   
ATOM   4042  O   ILE   369     -16.482  -9.974   9.876  1.00 10.00      B   
ATOM   4043  N   SER   370     -14.604  -9.005  10.657  1.00 10.00      B   
ATOM   4044  HN  SER   370     -13.737  -9.140  11.096  1.00 10.00      B   
ATOM   4045  CA  SER   370     -15.002  -7.657  10.268  1.00 10.00      B   
ATOM   4046  CB  SER   370     -13.927  -6.644  10.676  1.00 10.00      B   
ATOM   4047  OG  SER   370     -14.418  -5.313  10.622  1.00 10.00      B   
ATOM   4048  HG  SER   370     -15.196  -5.233  11.189  1.00 10.00      B   
ATOM   4049  C   SER   370     -15.269  -7.579   8.766  1.00 10.00      B   
ATOM   4050  O   SER   370     -16.290  -7.037   8.333  1.00 10.00      B   
ATOM   4051  N   LEU   371     -14.362  -8.150   7.979  1.00 10.00      B   
ATOM   4052  HN  LEU   371     -13.580  -8.581   8.385  1.00 10.00      B   
ATOM   4053  CA  LEU   371     -14.497  -8.148   6.527  1.00 10.00      B   
ATOM   4054  CB  LEU   371     -13.236  -8.693   5.852  1.00 10.00      B   
ATOM   4055  CG  LEU   371     -11.984  -7.818   5.970  1.00 10.00      B   
ATOM   4056  CD1 LEU   371     -10.833  -8.414   5.177  1.00 10.00      B   
ATOM   4057  CD2 LEU   371     -12.275  -6.397   5.510  1.00 10.00      B   
ATOM   4058  C   LEU   371     -15.731  -8.927   6.084  1.00 10.00      B   
ATOM   4059  O   LEU   371     -16.392  -8.556   5.111  1.00 10.00      B   
ATOM   4060  N   ILE   372     -16.039 -10.000   6.807  1.00 10.00      B   
ATOM   4061  HN  ILE   372     -15.461 -10.251   7.558  1.00 10.00      B   
ATOM   4062  CA  ILE   372     -17.204 -10.819   6.508  1.00 10.00      B   
ATOM   4063  CB  ILE   372     -17.230 -12.103   7.369  1.00 10.00      B   
ATOM   4064  CG1 ILE   372     -16.086 -13.037   6.963  1.00 10.00      B   
ATOM   4065  CG2 ILE   372     -18.571 -12.815   7.246  1.00 10.00      B   
ATOM   4066  CD1 ILE   372     -15.901 -14.226   7.882  1.00 10.00      B   
ATOM   4067  C   ILE   372     -18.478 -10.012   6.744  1.00 10.00      B   
ATOM   4068  O   ILE   372     -19.328  -9.902   5.861  1.00 10.00      B   
ATOM   4069  N   ILE   373     -18.582  -9.426   7.933  1.00 10.00      B   
ATOM   4070  HN  ILE   373     -17.855  -9.543   8.586  1.00 10.00      B   
ATOM   4071  CA  ILE   373     -19.743  -8.622   8.302  1.00 10.00      B   
ATOM   4072  CB  ILE   373     -19.593  -8.030   9.721  1.00 10.00      B   
ATOM   4073  CG1 ILE   373     -19.466  -9.155  10.754  1.00 10.00      B   
ATOM   4074  CG2 ILE   373     -20.774  -7.130  10.059  1.00 10.00      B   
ATOM   4075  CD1 ILE   373     -19.199  -8.669  12.162  1.00 10.00      B   
ATOM   4076  C   ILE   373     -19.970  -7.493   7.298  1.00 10.00      B   
ATOM   4077  O   ILE   373     -21.107  -7.194   6.931  1.00 10.00      B   
ATOM   4078  N   ASN   374     -18.876  -6.893   6.846  1.00 10.00      B   
ATOM   4079  HN  ASN   374     -18.000  -7.188   7.179  1.00 10.00      B   
ATOM   4080  CA  ASN   374     -18.931  -5.802   5.878  1.00 10.00      B   
ATOM   4081  CB  ASN   374     -17.512  -5.327   5.547  1.00 10.00      B   
ATOM   4082  CG  ASN   374     -17.461  -3.896   5.044  1.00 10.00      B   
ATOM   4083  OD1 ASN   374     -18.479  -3.312   4.671  1.00 10.00      B   
ATOM   4084  ND2 ASN   374     -16.271  -3.318   5.028  1.00 10.00      B   
ATOM   4085 HD21 ASN   374     -15.496  -3.836   5.339  1.00 10.00      B   
ATOM   4086 HD22 ASN   374     -16.209  -2.393   4.710  1.00 10.00      B   
ATOM   4087  C   ASN   374     -19.636  -6.245   4.597  1.00 10.00      B   
ATOM   4088  O   ASN   374     -20.570  -5.591   4.131  1.00 10.00      B   
ATOM   4089  N   THR   375     -19.205  -7.376   4.051  1.00 10.00      B   
ATOM   4090  HN  THR   375     -18.475  -7.870   4.483  1.00 10.00      B   
ATOM   4091  CA  THR   375     -19.782  -7.902   2.823  1.00 10.00      B   
ATOM   4092  CB  THR   375     -18.888  -8.993   2.203  1.00 10.00      B   
ATOM   4093  OG1 THR   375     -17.513  -8.700   2.497  1.00 10.00      B   
ATOM   4094  HG1 THR   375     -17.178  -9.347   3.135  1.00 10.00      B   
ATOM   4095  CG2 THR   375     -19.073  -9.035   0.693  1.00 10.00      B   
ATOM   4096  C   THR   375     -21.202  -8.439   3.040  1.00 10.00      B   
ATOM   4097  O   THR   375     -21.984  -8.546   2.091  1.00 10.00      B   
ATOM   4098  N   ILE   376     -21.538  -8.769   4.285  1.00 10.00      B   
ATOM   4099  HN  ILE   376     -20.873  -8.679   5.004  1.00 10.00      B   
ATOM   4100  CA  ILE   376     -22.871  -9.272   4.604  1.00 10.00      B   
ATOM   4101  CB  ILE   376     -23.000  -9.671   6.094  1.00 10.00      B   
ATOM   4102  CG1 ILE   376     -22.186 -10.934   6.389  1.00 10.00      B   
ATOM   4103  CG2 ILE   376     -24.461  -9.871   6.488  1.00 10.00      B   
ATOM   4104  CD1 ILE   376     -22.185 -11.346   7.847  1.00 10.00      B   
ATOM   4105  C   ILE   376     -23.918  -8.213   4.265  1.00 10.00      B   
ATOM   4106  O   ILE   376     -24.918  -8.499   3.605  1.00 10.00      B   
ATOM   4107  N   PHE   377     -23.658  -6.983   4.689  1.00 10.00      B   
ATOM   4108  HN  PHE   377     -22.821  -6.814   5.179  1.00 10.00      B   
ATOM   4109  CA  PHE   377     -24.574  -5.879   4.439  1.00 10.00      B   
ATOM   4110  CB  PHE   377     -24.131  -4.627   5.197  1.00 10.00      B   
ATOM   4111  CG  PHE   377     -24.278  -4.734   6.688  1.00 10.00      B   
ATOM   4112  CD1 PHE   377     -23.165  -4.838   7.500  1.00 10.00      B   
ATOM   4113  CD2 PHE   377     -25.531  -4.735   7.275  1.00 10.00      B   
ATOM   4114  CE1 PHE   377     -23.296  -4.939   8.871  1.00 10.00      B   
ATOM   4115  CE2 PHE   377     -25.669  -4.836   8.647  1.00 10.00      B   
ATOM   4116  CZ  PHE   377     -24.550  -4.940   9.446  1.00 10.00      B   
ATOM   4117  C   PHE   377     -24.680  -5.579   2.949  1.00 10.00      B   
ATOM   4118  O   PHE   377     -25.755  -5.251   2.448  1.00 10.00      B   
ATOM   4119  N   ALA   378     -23.564  -5.726   2.245  1.00 10.00      B   
ATOM   4120  HN  ALA   378     -22.747  -6.013   2.705  1.00 10.00      B   
ATOM   4121  CA  ALA   378     -23.513  -5.462   0.810  1.00 10.00      B   
ATOM   4122  CB  ALA   378     -22.076  -5.518   0.313  1.00 10.00      B   
ATOM   4123  C   ALA   378     -24.398  -6.417   0.009  1.00 10.00      B   
ATOM   4124  O   ALA   378     -24.820  -6.097  -1.102  1.00 10.00      B   
ATOM   4125  N   SER   379     -24.692  -7.582   0.575  1.00 10.00      B   
ATOM   4126  HN  SER   379     -24.341  -7.787   1.465  1.00 10.00      B   
ATOM   4127  CA  SER   379     -25.522  -8.560  -0.114  1.00 10.00      B   
ATOM   4128  CB  SER   379     -25.242  -9.981   0.390  1.00 10.00      B   
ATOM   4129  OG  SER   379     -25.763 -10.194   1.695  1.00 10.00      B   
ATOM   4130  HG  SER   379     -25.405  -9.530   2.304  1.00 10.00      B   
ATOM   4131  C   SER   379     -27.007  -8.215  -0.004  1.00 10.00      B   
ATOM   4132  O   SER   379     -27.831  -8.734  -0.755  1.00 10.00      B   
ATOM   4133  N   PHE   380     -27.337  -7.317   0.916  1.00 10.00      B   
ATOM   4134  HN  PHE   380     -26.631  -6.911   1.464  1.00 10.00      B   
ATOM   4135  CA  PHE   380     -28.721  -6.905   1.124  1.00 10.00      B   
ATOM   4136  CB  PHE   380     -29.012  -6.730   2.615  1.00 10.00      B   
ATOM   4137  CG  PHE   380     -29.172  -8.024   3.360  1.00 10.00      B   
ATOM   4138  CD1 PHE   380     -28.131  -8.535   4.119  1.00 10.00      B   
ATOM   4139  CD2 PHE   380     -30.367  -8.728   3.307  1.00 10.00      B   
ATOM   4140  CE1 PHE   380     -28.276  -9.724   4.809  1.00 10.00      B   
ATOM   4141  CE2 PHE   380     -30.519  -9.916   3.992  1.00 10.00      B   
ATOM   4142  CZ  PHE   380     -29.474 -10.414   4.746  1.00 10.00      B   
ATOM   4143  C   PHE   380     -29.027  -5.613   0.374  1.00 10.00      B   
ATOM   4144  O   PHE   380     -29.941  -4.865   0.736  1.00 10.00      B   
ATOM   4145  N   LEU   381     -28.262  -5.358  -0.673  1.00 10.00      B   
ATOM   4146  HN  LEU   381     -27.562  -5.997  -0.917  1.00 10.00      B   
ATOM   4147  CA  LEU   381     -28.440  -4.165  -1.481  1.00 10.00      B   
ATOM   4148  CB  LEU   381     -27.195  -3.280  -1.392  1.00 10.00      B   
ATOM   4149  CG  LEU   381     -26.850  -2.742   0.000  1.00 10.00      B   
ATOM   4150  CD1 LEU   381     -25.431  -2.200   0.027  1.00 10.00      B   
ATOM   4151  CD2 LEU   381     -27.840  -1.668   0.424  1.00 10.00      B   
ATOM   4152  C   LEU   381     -28.717  -4.550  -2.929  1.00 10.00      B   
ATOM   4153  O   LEU   381     -28.910  -5.727  -3.237  1.00 10.00      B   
ATOM   4154  N   ALA   382     -28.738  -3.560  -3.810  1.00 10.00      B   
ATOM   4155  HN  ALA   382     -28.575  -2.644  -3.504  1.00 10.00      B   
ATOM   4156  CA  ALA   382     -28.992  -3.801  -5.223  1.00 10.00      B   
ATOM   4157  CB  ALA   382     -29.103  -2.481  -5.964  1.00 10.00      B   
ATOM   4158  C   ALA   382     -27.889  -4.657  -5.834  1.00 10.00      B   
ATOM   4159  O   ALA   382     -26.712  -4.494  -5.500  1.00 10.00      B   
ATOM   4160  N   SER   383     -28.272  -5.563  -6.726  1.00 10.00      B   
ATOM   4161  HN  SER   383     -29.224  -5.635  -6.954  1.00 10.00      B   
ATOM   4162  CA  SER   383     -27.321  -6.445  -7.383  1.00 10.00      B   
ATOM   4163  CB  SER   383     -28.058  -7.456  -8.261  1.00 10.00      B   
ATOM   4164  OG  SER   383     -29.171  -8.004  -7.571  1.00 10.00      B   
ATOM   4165  HG  SER   383     -28.948  -8.109  -6.638  1.00 10.00      B   
ATOM   4166  C   SER   383     -26.324  -5.648  -8.217  1.00 10.00      B   
ATOM   4167  O   SER   383     -26.684  -5.043  -9.229  1.00 10.00      B   
ATOM   4168  N   GLY   384     -25.076  -5.652  -7.780  1.00 10.00      B   
ATOM   4169  HN  GLY   384     -24.852  -6.162  -6.971  1.00 10.00      B   
ATOM   4170  CA  GLY   384     -24.038  -4.925  -8.476  1.00 10.00      B   
ATOM   4171  C   GLY   384     -23.255  -4.045  -7.526  1.00 10.00      B   
ATOM   4172  O   GLY   384     -22.192  -3.531  -7.874  1.00 10.00      B   
ATOM   4173  N   SER   385     -23.775  -3.889  -6.313  1.00 10.00      B   
ATOM   4174  HN  SER   385     -24.615  -4.348  -6.091  1.00 10.00      B   
ATOM   4175  CA  SER   385     -23.128  -3.065  -5.301  1.00 10.00      B   
ATOM   4176  CB  SER   385     -24.009  -2.964  -4.053  1.00 10.00      B   
ATOM   4177  OG  SER   385     -25.318  -2.525  -4.390  1.00 10.00      B   
ATOM   4178  HG  SER   385     -25.830  -3.278  -4.727  1.00 10.00      B   
ATOM   4179  C   SER   385     -21.743  -3.607  -4.947  1.00 10.00      B   
ATOM   4180  O   SER   385     -20.781  -2.845  -4.824  1.00 10.00      B   
ATOM   4181  N   VAL   386     -21.644  -4.927  -4.809  1.00 10.00      B   
ATOM   4182  HN  VAL   386     -22.441  -5.484  -4.942  1.00 10.00      B   
ATOM   4183  CA  VAL   386     -20.375  -5.568  -4.483  1.00 10.00      B   
ATOM   4184  CB  VAL   386     -20.551  -7.076  -4.193  1.00 10.00      B   
ATOM   4185  CG1 VAL   386     -19.226  -7.717  -3.809  1.00 10.00      B   
ATOM   4186  CG2 VAL   386     -21.584  -7.295  -3.099  1.00 10.00      B   
ATOM   4187  C   VAL   386     -19.398  -5.381  -5.639  1.00 10.00      B   
ATOM   4188  O   VAL   386     -18.198  -5.182  -5.434  1.00 10.00      B   
ATOM   4189  N   SER   387     -19.932  -5.422  -6.853  1.00 10.00      B   
ATOM   4190  HN  SER   387     -20.898  -5.579  -6.942  1.00 10.00      B   
ATOM   4191  CA  SER   387     -19.129  -5.246  -8.051  1.00 10.00      B   
ATOM   4192  CB  SER   387     -19.978  -5.483  -9.300  1.00 10.00      B   
ATOM   4193  OG  SER   387     -20.626  -6.740  -9.239  1.00 10.00      B   
ATOM   4194  HG  SER   387     -21.102  -6.819  -8.402  1.00 10.00      B   
ATOM   4195  C   SER   387     -18.514  -3.851  -8.087  1.00 10.00      B   
ATOM   4196  O   SER   387     -17.305  -3.703  -8.278  1.00 10.00      B   
ATOM   4197  N   TRP   388     -19.349  -2.837  -7.879  1.00 10.00      B   
ATOM   4198  HN  TRP   388     -20.302  -3.029  -7.721  1.00 10.00      B   
ATOM   4199  CA  TRP   388     -18.895  -1.449  -7.885  1.00 10.00      B   
ATOM   4200  CB  TRP   388     -20.073  -0.487  -7.680  1.00 10.00      B   
ATOM   4201  CG  TRP   388     -21.119  -0.551  -8.755  1.00 10.00      B   
ATOM   4202  CD1 TRP   388     -20.916  -0.718 -10.095  1.00 10.00      B   
ATOM   4203  CD2 TRP   388     -22.538  -0.435  -8.579  1.00 10.00      B   
ATOM   4204  NE1 TRP   388     -22.118  -0.725 -10.759  1.00 10.00      B   
ATOM   4205  HE1 TRP   388     -22.237  -0.837 -11.735  1.00 10.00      B   
ATOM   4206  CE2 TRP   388     -23.129  -0.551  -9.852  1.00 10.00      B   
ATOM   4207  CE3 TRP   388     -23.365  -0.250  -7.467  1.00 10.00      B   
ATOM   4208  CZ2 TRP   388     -24.506  -0.487 -10.044  1.00 10.00      B   
ATOM   4209  CZ3 TRP   388     -24.732  -0.186  -7.660  1.00 10.00      B   
ATOM   4210  CH2 TRP   388     -25.289  -0.305  -8.938  1.00 10.00      B   
ATOM   4211  C   TRP   388     -17.839  -1.215  -6.807  1.00 10.00      B   
ATOM   4212  O   TRP   388     -16.807  -0.586  -7.057  1.00 10.00      B   
ATOM   4213  N   MET   389     -18.094  -1.745  -5.615  1.00 10.00      B   
ATOM   4214  HN  MET   389     -18.926  -2.253  -5.485  1.00 10.00      B   
ATOM   4215  CA  MET   389     -17.175  -1.595  -4.494  1.00 10.00      B   
ATOM   4216  CB  MET   389     -17.778  -2.185  -3.218  1.00 10.00      B   
ATOM   4217  CG  MET   389     -18.839  -1.306  -2.573  1.00 10.00      B   
ATOM   4218  SD  MET   389     -19.695  -2.127  -1.214  1.00 10.00      B   
ATOM   4219  CE  MET   389     -18.332  -2.464  -0.103  1.00 10.00      B   
ATOM   4220  C   MET   389     -15.825  -2.238  -4.791  1.00 10.00      B   
ATOM   4221  O   MET   389     -14.787  -1.753  -4.339  1.00 10.00      B   
ATOM   4222  N   TYR   390     -15.846  -3.323  -5.556  1.00 10.00      B   
ATOM   4223  HN  TYR   390     -16.709  -3.663  -5.883  1.00 10.00      B   
ATOM   4224  CA  TYR   390     -14.623  -4.028  -5.920  1.00 10.00      B   
ATOM   4225  CB  TYR   390     -14.954  -5.407  -6.503  1.00 10.00      B   
ATOM   4226  CG  TYR   390     -13.750  -6.294  -6.760  1.00 10.00      B   
ATOM   4227  CD1 TYR   390     -13.213  -7.081  -5.749  1.00 10.00      B   
ATOM   4228  CD2 TYR   390     -13.156  -6.352  -8.016  1.00 10.00      B   
ATOM   4229  CE1 TYR   390     -12.122  -7.901  -5.978  1.00 10.00      B   
ATOM   4230  CE2 TYR   390     -12.064  -7.168  -8.253  1.00 10.00      B   
ATOM   4231  CZ  TYR   390     -11.551  -7.939  -7.233  1.00 10.00      B   
ATOM   4232  OH  TYR   390     -10.466  -8.757  -7.470  1.00 10.00      B   
ATOM   4233  HH  TYR   390     -10.531  -9.539  -6.913  1.00 10.00      B   
ATOM   4234  C   TYR   390     -13.814  -3.209  -6.919  1.00 10.00      B   
ATOM   4235  O   TYR   390     -12.604  -3.047  -6.764  1.00 10.00      B   
ATOM   4236  N   TYR   391     -14.493  -2.681  -7.937  1.00 10.00      B   
ATOM   4237  HN  TYR   391     -15.461  -2.839  -7.999  1.00 10.00      B   
ATOM   4238  CA  TYR   391     -13.835  -1.875  -8.962  1.00 10.00      B   
ATOM   4239  CB  TYR   391     -14.828  -1.432 -10.043  1.00 10.00      B   
ATOM   4240  CG  TYR   391     -15.364  -2.553 -10.909  1.00 10.00      B   
ATOM   4241  CD1 TYR   391     -16.729  -2.691 -11.130  1.00 10.00      B   
ATOM   4242  CD2 TYR   391     -14.509  -3.473 -11.504  1.00 10.00      B   
ATOM   4243  CE1 TYR   391     -17.226  -3.712 -11.917  1.00 10.00      B   
ATOM   4244  CE2 TYR   391     -14.999  -4.497 -12.291  1.00 10.00      B   
ATOM   4245  CZ  TYR   391     -16.358  -4.612 -12.494  1.00 10.00      B   
ATOM   4246  OH  TYR   391     -16.850  -5.631 -13.275  1.00 10.00      B   
ATOM   4247  HH  TYR   391     -16.280  -6.402 -13.191  1.00 10.00      B   
ATOM   4248  C   TYR   391     -13.170  -0.652  -8.343  1.00 10.00      B   
ATOM   4249  O   TYR   391     -12.011  -0.350  -8.632  1.00 10.00      B   
ATOM   4250  N   ALA   392     -13.906   0.035  -7.475  1.00 10.00      B   
ATOM   4251  HN  ALA   392     -14.821  -0.267  -7.280  1.00 10.00      B   
ATOM   4252  CA  ALA   392     -13.399   1.230  -6.813  1.00 10.00      B   
ATOM   4253  CB  ALA   392     -14.518   1.953  -6.078  1.00 10.00      B   
ATOM   4254  C   ALA   392     -12.239   0.911  -5.870  1.00 10.00      B   
ATOM   4255  O   ALA   392     -11.280   1.674  -5.778  1.00 10.00      B   
ATOM   4256  N   ASP   393     -12.327  -0.221  -5.181  1.00 10.00      B   
ATOM   4257  HN  ASP   393     -13.114  -0.797  -5.300  1.00 10.00      B   
ATOM   4258  CA  ASP   393     -11.280  -0.633  -4.251  1.00 10.00      B   
ATOM   4259  CB  ASP   393     -11.708  -1.884  -3.478  1.00 10.00      B   
ATOM   4260  CG  ASP   393     -10.638  -2.386  -2.527  1.00 10.00      B   
ATOM   4261  OD1 ASP   393     -10.072  -3.471  -2.778  1.00 10.00      B   
ATOM   4262  OD2 ASP   393     -10.370  -1.706  -1.512  1.00 10.00      B   
ATOM   4263  C   ASP   393      -9.972  -0.894  -4.987  1.00 10.00      B   
ATOM   4264  O   ASP   393      -8.898  -0.497  -4.534  1.00 10.00      B   
ATOM   4265  N   ARG   394     -10.076  -1.544  -6.141  1.00 10.00      B   
ATOM   4266  HN  ARG   394     -10.964  -1.826  -6.453  1.00 10.00      B   
ATOM   4267  CA  ARG   394      -8.904  -1.863  -6.949  1.00 10.00      B   
ATOM   4268  CB  ARG   394      -9.263  -2.825  -8.080  1.00 10.00      B   
ATOM   4269  CG  ARG   394      -9.684  -4.206  -7.605  1.00 10.00      B   
ATOM   4270  CD  ARG   394      -8.938  -5.299  -8.351  1.00 10.00      B   
ATOM   4271  NE  ARG   394      -7.520  -5.347  -7.993  1.00 10.00      B   
ATOM   4272  HE  ARG   394      -7.300  -5.520  -7.049  1.00 10.00      B   
ATOM   4273  CZ  ARG   394      -6.527  -5.162  -8.863  1.00 10.00      B   
ATOM   4274  NH1 ARG   394      -6.794  -4.919 -10.141  1.00 10.00      B   
ATOM   4275 HH11 ARG   394      -6.020  -4.779 -10.827  1.00 10.00      B   
ATOM   4276 HH12 ARG   394      -7.792  -4.857 -10.470  1.00 10.00      B   
ATOM   4277  NH2 ARG   394      -5.268  -5.225  -8.449  1.00 10.00      B   
ATOM   4278 HH21 ARG   394      -5.056  -5.420  -7.445  1.00 10.00      B   
ATOM   4279 HH22 ARG   394      -4.485  -5.072  -9.119  1.00 10.00      B   
ATOM   4280  C   ARG   394      -8.256  -0.601  -7.507  1.00 10.00      B   
ATOM   4281  O   ARG   394      -7.040  -0.547  -7.702  1.00 10.00      B   
ATOM   4282  N   LEU   395      -9.071   0.420  -7.749  1.00 10.00      B   
ATOM   4283  HN  LEU   395     -10.033   0.316  -7.583  1.00 10.00      B   
ATOM   4284  CA  LEU   395      -8.571   1.688  -8.262  1.00 10.00      B   
ATOM   4285  CB  LEU   395      -9.729   2.577  -8.719  1.00 10.00      B   
ATOM   4286  CG  LEU   395     -10.481   2.128  -9.971  1.00 10.00      B   
ATOM   4287  CD1 LEU   395     -11.749   2.947 -10.150  1.00 10.00      B   
ATOM   4288  CD2 LEU   395      -9.593   2.247 -11.199  1.00 10.00      B   
ATOM   4289  C   LEU   395      -7.769   2.404  -7.185  1.00 10.00      B   
ATOM   4290  O   LEU   395      -6.861   3.179  -7.481  1.00 10.00      B   
ATOM   4291  N   MET   396      -8.112   2.131  -5.932  1.00 10.00      B   
ATOM   4292  HN  MET   396      -8.848   1.501  -5.766  1.00 10.00      B   
ATOM   4293  CA  MET   396      -7.430   2.739  -4.795  1.00 10.00      B   
ATOM   4294  CB  MET   396      -8.367   2.802  -3.584  1.00 10.00      B   
ATOM   4295  CG  MET   396      -7.824   3.593  -2.403  1.00 10.00      B   
ATOM   4296  SD  MET   396      -7.355   5.281  -2.843  1.00 10.00      B   
ATOM   4297  CE  MET   396      -8.941   5.959  -3.333  1.00 10.00      B   
ATOM   4298  C   MET   396      -6.167   1.959  -4.448  1.00 10.00      B   
ATOM   4299  O   MET   396      -5.290   2.455  -3.740  1.00 10.00      B   
ATOM   4300  N   GLU   397      -6.077   0.741  -4.965  1.00 10.00      B   
ATOM   4301  HN  GLU   397      -6.811   0.409  -5.524  1.00 10.00      B   
ATOM   4302  CA  GLU   397      -4.926  -0.125  -4.719  1.00 10.00      B   
ATOM   4303  CB  GLU   397      -5.141  -1.486  -5.388  1.00 10.00      B   
ATOM   4304  CG  GLU   397      -4.094  -2.528  -5.036  1.00 10.00      B   
ATOM   4305  CD  GLU   397      -4.492  -3.386  -3.854  1.00 10.00      B   
ATOM   4306  OE1 GLU   397      -4.139  -4.586  -3.846  1.00 10.00      B   
ATOM   4307  OE2 GLU   397      -5.161  -2.875  -2.931  1.00 10.00      B   
ATOM   4308  C   GLU   397      -3.630   0.510  -5.228  1.00 10.00      B   
ATOM   4309  O   GLU   397      -2.582   0.409  -4.585  1.00 10.00      B   
ATOM   4310  N   PHE   398      -3.714   1.174  -6.380  1.00 10.00      B   
ATOM   4311  HN  PHE   398      -4.581   1.230  -6.832  1.00 10.00      B   
ATOM   4312  CA  PHE   398      -2.551   1.823  -6.986  1.00 10.00      B   
ATOM   4313  CB  PHE   398      -2.891   2.410  -8.363  1.00 10.00      B   
ATOM   4314  CG  PHE   398      -1.706   2.935  -9.123  1.00 10.00      B   
ATOM   4315  CD1 PHE   398      -0.801   2.064  -9.707  1.00 10.00      B   
ATOM   4316  CD2 PHE   398      -1.498   4.299  -9.256  1.00 10.00      B   
ATOM   4317  CE1 PHE   398       0.288   2.541 -10.409  1.00 10.00      B   
ATOM   4318  CE2 PHE   398      -0.411   4.783  -9.956  1.00 10.00      B   
ATOM   4319  CZ  PHE   398       0.483   3.902 -10.533  1.00 10.00      B   
ATOM   4320  C   PHE   398      -1.921   2.870  -6.057  1.00 10.00      B   
ATOM   4321  O   PHE   398      -0.763   2.723  -5.668  1.00 10.00      B   
ATOM   4322  N   PRO   399      -2.665   3.933  -5.670  1.00 10.00      B   
ATOM   4323  CA  PRO   399      -2.137   4.975  -4.776  1.00 10.00      B   
ATOM   4324  CB  PRO   399      -3.330   5.908  -4.559  1.00 10.00      B   
ATOM   4325  CG  PRO   399      -4.205   5.675  -5.738  1.00 10.00      B   
ATOM   4326  CD  PRO   399      -4.055   4.223  -6.072  1.00 10.00      B   
ATOM   4327  C   PRO   399      -1.678   4.394  -3.442  1.00 10.00      B   
ATOM   4328  O   PRO   399      -0.657   4.811  -2.896  1.00 10.00      B   
ATOM   4329  N   SER   400      -2.434   3.424  -2.930  1.00 10.00      B   
ATOM   4330  HN  SER   400      -3.233   3.133  -3.418  1.00 10.00      B   
ATOM   4331  CA  SER   400      -2.101   2.780  -1.665  1.00 10.00      B   
ATOM   4332  CB  SER   400      -3.172   1.750  -1.286  1.00 10.00      B   
ATOM   4333  OG  SER   400      -4.455   2.353  -1.189  1.00 10.00      B   
ATOM   4334  HG  SER   400      -4.791   2.535  -2.077  1.00 10.00      B   
ATOM   4335  C   SER   400      -0.729   2.111  -1.745  1.00 10.00      B   
ATOM   4336  O   SER   400       0.061   2.174  -0.799  1.00 10.00      B   
ATOM   4337  N   GLY   401      -0.448   1.488  -2.884  1.00 10.00      B   
ATOM   4338  HN  GLY   401      -1.116   1.481  -3.605  1.00 10.00      B   
ATOM   4339  CA  GLY   401       0.824   0.823  -3.076  1.00 10.00      B   
ATOM   4340  C   GLY   401       1.957   1.809  -3.271  1.00 10.00      B   
ATOM   4341  O   GLY   401       2.997   1.700  -2.626  1.00 10.00      B   
ATOM   4342  N   VAL   402       1.744   2.784  -4.150  1.00 10.00      B   
ATOM   4343  HN  VAL   402       0.884   2.820  -4.625  1.00 10.00      B   
ATOM   4344  CA  VAL   402       2.757   3.798  -4.432  1.00 10.00      B   
ATOM   4345  CB  VAL   402       2.298   4.792  -5.521  1.00 10.00      B   
ATOM   4346  CG1 VAL   402       3.381   5.827  -5.795  1.00 10.00      B   
ATOM   4347  CG2 VAL   402       1.933   4.053  -6.800  1.00 10.00      B   
ATOM   4348  C   VAL   402       3.141   4.564  -3.168  1.00 10.00      B   
ATOM   4349  O   VAL   402       4.324   4.703  -2.850  1.00 10.00      B   
ATOM   4350  N   LEU   403       2.138   5.046  -2.440  1.00 10.00      B   
ATOM   4351  HN  LEU   403       1.212   4.897  -2.734  1.00 10.00      B   
ATOM   4352  CA  LEU   403       2.386   5.793  -1.214  1.00 10.00      B   
ATOM   4353  CB  LEU   403       1.108   6.456  -0.697  1.00 10.00      B   
ATOM   4354  CG  LEU   403       0.553   7.605  -1.544  1.00 10.00      B   
ATOM   4355  CD1 LEU   403      -0.674   8.207  -0.880  1.00 10.00      B   
ATOM   4356  CD2 LEU   403       1.615   8.670  -1.780  1.00 10.00      B   
ATOM   4357  C   LEU   403       3.004   4.902  -0.145  1.00 10.00      B   
ATOM   4358  O   LEU   403       3.834   5.350   0.641  1.00 10.00      B   
ATOM   4359  N   GLY   404       2.607   3.635  -0.131  1.00 10.00      B   
ATOM   4360  HN  GLY   404       1.947   3.328  -0.791  1.00 10.00      B   
ATOM   4361  CA  GLY   404       3.143   2.703   0.839  1.00 10.00      B   
ATOM   4362  C   GLY   404       4.629   2.491   0.643  1.00 10.00      B   
ATOM   4363  O   GLY   404       5.397   2.475   1.604  1.00 10.00      B   
ATOM   4364  N   VAL   405       5.034   2.336  -0.612  1.00 10.00      B   
ATOM   4365  HN  VAL   405       4.367   2.353  -1.335  1.00 10.00      B   
ATOM   4366  CA  VAL   405       6.438   2.137  -0.947  1.00 10.00      B   
ATOM   4367  CB  VAL   405       6.606   1.710  -2.423  1.00 10.00      B   
ATOM   4368  CG1 VAL   405       8.073   1.693  -2.833  1.00 10.00      B   
ATOM   4369  CG2 VAL   405       5.980   0.344  -2.654  1.00 10.00      B   
ATOM   4370  C   VAL   405       7.233   3.414  -0.687  1.00 10.00      B   
ATOM   4371  O   VAL   405       8.333   3.371  -0.134  1.00 10.00      B   
ATOM   4372  N   ALA   406       6.650   4.550  -1.058  1.00 10.00      B   
ATOM   4373  HN  ALA   406       5.759   4.515  -1.470  1.00 10.00      B   
ATOM   4374  CA  ALA   406       7.294   5.849  -0.884  1.00 10.00      B   
ATOM   4375  CB  ALA   406       6.463   6.946  -1.532  1.00 10.00      B   
ATOM   4376  C   ALA   406       7.558   6.174   0.585  1.00 10.00      B   
ATOM   4377  O   ALA   406       8.450   6.956   0.904  1.00 10.00      B   
ATOM   4378  N   LEU   407       6.782   5.578   1.478  1.00 10.00      B   
ATOM   4379  HN  LEU   407       6.071   4.977   1.172  1.00 10.00      B   
ATOM   4380  CA  LEU   407       6.956   5.814   2.905  1.00 10.00      B   
ATOM   4381  CB  LEU   407       5.605   5.808   3.626  1.00 10.00      B   
ATOM   4382  CG  LEU   407       4.609   6.896   3.212  1.00 10.00      B   
ATOM   4383  CD1 LEU   407       3.293   6.729   3.955  1.00 10.00      B   
ATOM   4384  CD2 LEU   407       5.188   8.285   3.443  1.00 10.00      B   
ATOM   4385  C   LEU   407       7.895   4.781   3.526  1.00 10.00      B   
ATOM   4386  O   LEU   407       8.328   4.928   4.670  1.00 10.00      B   
ATOM   4387  N   GLY   408       8.226   3.749   2.759  1.00 10.00      B   
ATOM   4388  HN  GLY   408       7.882   3.697   1.840  1.00 10.00      B   
ATOM   4389  CA  GLY   408       9.097   2.706   3.262  1.00 10.00      B   
ATOM   4390  C   GLY   408      10.472   2.721   2.627  1.00 10.00      B   
ATOM   4391  O   GLY   408      11.292   1.844   2.895  1.00 10.00      B   
ATOM   4392  N   THR   409      10.732   3.715   1.794  1.00 10.00      B   
ATOM   4393  HN  THR   409      10.041   4.389   1.617  1.00 10.00      B   
ATOM   4394  CA  THR   409      12.014   3.828   1.122  1.00 10.00      B   
ATOM   4395  CB  THR   409      11.900   4.716  -0.127  1.00 10.00      B   
ATOM   4396  OG1 THR   409      10.863   5.678   0.088  1.00 10.00      B   
ATOM   4397  HG1 THR   409      10.534   5.989  -0.763  1.00 10.00      B   
ATOM   4398  CG2 THR   409      11.569   3.881  -1.355  1.00 10.00      B   
ATOM   4399  C   THR   409      13.082   4.399   2.050  1.00 10.00      B   
ATOM   4400  O   THR   409      14.118   3.771   2.279  1.00 10.00      B   
ATOM   4401  N   ILE   410      12.823   5.582   2.594  1.00 10.00      B   
ATOM   4402  HN  ILE   410      11.975   6.034   2.383  1.00 10.00      B   
ATOM   4403  CA  ILE   410      13.778   6.232   3.483  1.00 10.00      B   
ATOM   4404  CB  ILE   410      14.158   7.640   2.968  1.00 10.00      B   
ATOM   4405  CG1 ILE   410      14.519   7.588   1.479  1.00 10.00      B   
ATOM   4406  CG2 ILE   410      15.312   8.216   3.778  1.00 10.00      B   
ATOM   4407  CD1 ILE   410      14.664   8.948   0.829  1.00 10.00      B   
ATOM   4408  C   ILE   410      13.236   6.350   4.905  1.00 10.00      B   
ATOM   4409  O   ILE   410      13.940   6.048   5.871  1.00 10.00      B   
ATOM   4410  N   LEU   411      11.980   6.771   5.025  1.00 10.00      B   
ATOM   4411  HN  LEU   411      11.465   6.966   4.211  1.00 10.00      B   
ATOM   4412  CA  LEU   411      11.344   6.961   6.331  1.00 10.00      B   
ATOM   4413  CB  LEU   411       9.910   7.473   6.176  1.00 10.00      B   
ATOM   4414  CG  LEU   411       9.761   8.890   5.615  1.00 10.00      B   
ATOM   4415  CD1 LEU   411       8.296   9.254   5.455  1.00 10.00      B   
ATOM   4416  CD2 LEU   411      10.470   9.900   6.507  1.00 10.00      B   
ATOM   4417  C   LEU   411      11.378   5.711   7.209  1.00 10.00      B   
ATOM   4418  O   LEU   411      11.962   5.731   8.294  1.00 10.00      B   
ATOM   4419  N   LEU   412      10.761   4.631   6.731  1.00 10.00      B   
ATOM   4420  HN  LEU   412      10.327   4.684   5.852  1.00 10.00      B   
ATOM   4421  CA  LEU   412      10.701   3.367   7.476  1.00 10.00      B   
ATOM   4422  CB  LEU   412      10.036   2.260   6.648  1.00 10.00      B   
ATOM   4423  CG  LEU   412       9.782   0.927   7.361  1.00 10.00      B   
ATOM   4424  CD1 LEU   412       8.727   1.085   8.448  1.00 10.00      B   
ATOM   4425  CD2 LEU   412       9.368  -0.141   6.362  1.00 10.00      B   
ATOM   4426  C   LEU   412      12.060   2.913   8.045  1.00 10.00      B   
ATOM   4427  O   LEU   412      12.179   2.701   9.257  1.00 10.00      B   
ATOM   4428  N   PRO   413      13.101   2.738   7.196  1.00 10.00      B   
ATOM   4429  CA  PRO   413      14.432   2.314   7.663  1.00 10.00      B   
ATOM   4430  CB  PRO   413      15.285   2.335   6.390  1.00 10.00      B   
ATOM   4431  CG  PRO   413      14.304   2.166   5.285  1.00 10.00      B   
ATOM   4432  CD  PRO   413      13.071   2.899   5.728  1.00 10.00      B   
ATOM   4433  C   PRO   413      15.018   3.267   8.704  1.00 10.00      B   
ATOM   4434  O   PRO   413      15.545   2.830   9.729  1.00 10.00      B   
ATOM   4435  N   SER   414      14.901   4.568   8.446  1.00 10.00      B   
ATOM   4436  HN  SER   414      14.448   4.854   7.624  1.00 10.00      B   
ATOM   4437  CA  SER   414      15.425   5.582   9.356  1.00 10.00      B   
ATOM   4438  CB  SER   414      15.249   6.984   8.763  1.00 10.00      B   
ATOM   4439  OG  SER   414      15.815   7.060   7.463  1.00 10.00      B   
ATOM   4440  HG  SER   414      15.223   6.632   6.829  1.00 10.00      B   
ATOM   4441  C   SER   414      14.769   5.493  10.734  1.00 10.00      B   
ATOM   4442  O   SER   414      15.444   5.586  11.762  1.00 10.00      B   
ATOM   4443  N   LEU   415      13.454   5.300  10.751  1.00 10.00      B   
ATOM   4444  HN  LEU   415      12.966   5.236   9.898  1.00 10.00      B   
ATOM   4445  CA  LEU   415      12.717   5.191  12.003  1.00 10.00      B   
ATOM   4446  CB  LEU   415      11.207   5.151  11.743  1.00 10.00      B   
ATOM   4447  CG  LEU   415      10.600   6.389  11.077  1.00 10.00      B   
ATOM   4448  CD1 LEU   415       9.136   6.151  10.733  1.00 10.00      B   
ATOM   4449  CD2 LEU   415      10.754   7.614  11.965  1.00 10.00      B   
ATOM   4450  C   LEU   415      13.150   3.950  12.775  1.00 10.00      B   
ATOM   4451  O   LEU   415      13.402   4.010  13.977  1.00 10.00      B   
ATOM   4452  N   SER   416      13.259   2.835  12.066  1.00 10.00      B   
ATOM   4453  HN  SER   416      13.057   2.860  11.107  1.00 10.00      B   
ATOM   4454  CA  SER   416      13.663   1.574  12.672  1.00 10.00      B   
ATOM   4455  CB  SER   416      13.560   0.445  11.644  1.00 10.00      B   
ATOM   4456  OG  SER   416      12.298   0.475  10.986  1.00 10.00      B   
ATOM   4457  HG  SER   416      12.308   1.157  10.301  1.00 10.00      B   
ATOM   4458  C   SER   416      15.078   1.658  13.253  1.00 10.00      B   
ATOM   4459  O   SER   416      15.336   1.178  14.360  1.00 10.00      B   
ATOM   4460  N   LYS   417      15.982   2.291  12.511  1.00 10.00      B   
ATOM   4461  HN  LYS   417      15.711   2.660  11.641  1.00 10.00      B   
ATOM   4462  CA  LYS   417      17.367   2.439  12.947  1.00 10.00      B   
ATOM   4463  CB  LYS   417      18.223   3.050  11.833  1.00 10.00      B   
ATOM   4464  CG  LYS   417      19.707   3.143  12.164  1.00 10.00      B   
ATOM   4465  CD  LYS   417      20.437   4.052  11.187  1.00 10.00      B   
ATOM   4466  CE  LYS   417      21.932   4.094  11.471  1.00 10.00      B   
ATOM   4467  NZ  LYS   417      22.640   5.050  10.578  1.00 10.00      B   
ATOM   4468  HZ1 LYS   417      22.375   6.028  10.814  1.00 10.00      B   
ATOM   4469  HZ2 LYS   417      22.387   4.865   9.589  1.00 10.00      B   
ATOM   4470  HZ3 LYS   417      23.671   4.945  10.684  1.00 10.00      B   
ATOM   4471  C   LYS   417      17.465   3.299  14.203  1.00 10.00      B   
ATOM   4472  O   LYS   417      18.234   2.995  15.113  1.00 10.00      B   
ATOM   4473  N   SER   418      16.669   4.358  14.252  1.00 10.00      B   
ATOM   4474  HN  SER   418      16.066   4.539  13.499  1.00 10.00      B   
ATOM   4475  CA  SER   418      16.674   5.271  15.392  1.00 10.00      B   
ATOM   4476  CB  SER   418      15.929   6.557  15.043  1.00 10.00      B   
ATOM   4477  OG  SER   418      16.376   7.070  13.801  1.00 10.00      B   
ATOM   4478  HG  SER   418      15.869   6.662  13.084  1.00 10.00      B   
ATOM   4479  C   SER   418      16.076   4.635  16.644  1.00 10.00      B   
ATOM   4480  O   SER   418      16.239   5.151  17.747  1.00 10.00      B   
ATOM   4481  N   PHE   419      15.384   3.520  16.471  1.00 10.00      B   
ATOM   4482  HN  PHE   419      15.274   3.160  15.568  1.00 10.00      B   
ATOM   4483  CA  PHE   419      14.777   2.827  17.593  1.00 10.00      B   
ATOM   4484  CB  PHE   419      13.440   2.206  17.177  1.00 10.00      B   
ATOM   4485  CG  PHE   419      12.689   1.557  18.306  1.00 10.00      B   
ATOM   4486  CD1 PHE   419      12.151   2.323  19.326  1.00 10.00      B   
ATOM   4487  CD2 PHE   419      12.518   0.183  18.346  1.00 10.00      B   
ATOM   4488  CE1 PHE   419      11.459   1.732  20.364  1.00 10.00      B   
ATOM   4489  CE2 PHE   419      11.826  -0.414  19.382  1.00 10.00      B   
ATOM   4490  CZ  PHE   419      11.296   0.362  20.392  1.00 10.00      B   
ATOM   4491  C   PHE   419      15.718   1.753  18.134  1.00 10.00      B   
ATOM   4492  O   PHE   419      15.851   1.580  19.346  1.00 10.00      B   
ATOM   4493  N   ALA   420      16.380   1.046  17.230  1.00 10.00      B   
ATOM   4494  HN  ALA   420      16.242   1.238  16.277  1.00 10.00      B   
ATOM   4495  CA  ALA   420      17.294  -0.021  17.619  1.00 10.00      B   
ATOM   4496  CB  ALA   420      17.378  -1.076  16.527  1.00 10.00      B   
ATOM   4497  C   ALA   420      18.690   0.496  17.971  1.00 10.00      B   
ATOM   4498  O   ALA   420      19.326  -0.002  18.899  1.00 10.00      B   
ATOM   4499  N   SER   421      19.160   1.497  17.240  1.00 10.00      B   
ATOM   4500  HN  SER   421      18.604   1.878  16.525  1.00 10.00      B   
ATOM   4501  CA  SER   421      20.492   2.044  17.473  1.00 10.00      B   
ATOM   4502  CB  SER   421      21.372   1.807  16.242  1.00 10.00      B   
ATOM   4503  OG  SER   421      21.071   0.558  15.638  1.00 10.00      B   
ATOM   4504  HG  SER   421      20.618   0.710  14.802  1.00 10.00      B   
ATOM   4505  C   SER   421      20.447   3.532  17.809  1.00 10.00      B   
ATOM   4506  O   SER   421      21.404   4.265  17.564  1.00 10.00      B   
ATOM   4507  N   GLY   422      19.343   3.976  18.384  1.00 10.00      B   
ATOM   4508  HN  GLY   422      18.611   3.353  18.580  1.00 10.00      B   
ATOM   4509  CA  GLY   422      19.218   5.374  18.733  1.00 10.00      B   
ATOM   4510  C   GLY   422      18.455   5.576  20.023  1.00 10.00      B   
ATOM   4511  O   GLY   422      18.075   4.606  20.686  1.00 10.00      B   
ATOM   4512  N   ASN   423      18.241   6.830  20.384  1.00 10.00      B   
ATOM   4513  HN  ASN   423      18.570   7.557  19.813  1.00 10.00      B   
ATOM   4514  CA  ASN   423      17.511   7.158  21.597  1.00 10.00      B   
ATOM   4515  CB  ASN   423      18.281   8.156  22.477  1.00 10.00      B   
ATOM   4516  CG  ASN   423      18.562   9.494  21.808  1.00 10.00      B   
ATOM   4517  OD1 ASN   423      18.004   9.821  20.760  1.00 10.00      B   
ATOM   4518  ND2 ASN   423      19.430  10.283  22.416  1.00 10.00      B   
ATOM   4519 HD21 ASN   423      19.838   9.968  23.254  1.00 10.00      B   
ATOM   4520 HD22 ASN   423      19.629  11.156  22.013  1.00 10.00      B   
ATOM   4521  C   ASN   423      16.126   7.693  21.261  1.00 10.00      B   
ATOM   4522  O   ASN   423      15.746   7.773  20.090  1.00 10.00      B   
ATOM   4523  N   HIS   424      15.387   8.081  22.287  1.00 10.00      B   
ATOM   4524  HN  HIS   424      15.761   8.024  23.194  1.00 10.00      B   
ATOM   4525  CA  HIS   424      14.039   8.598  22.102  1.00 10.00      B   
ATOM   4526  CB  HIS   424      13.278   8.598  23.427  1.00 10.00      B   
ATOM   4527  CG  HIS   424      11.831   8.247  23.290  1.00 10.00      B   
ATOM   4528  ND1 HIS   424      11.290   7.080  23.786  1.00 10.00      B   
ATOM   4529  HD1 HIS   424      11.784   6.377  24.264  1.00 10.00      B   
ATOM   4530  CD2 HIS   424      10.810   8.912  22.706  1.00 10.00      B   
ATOM   4531  CE1 HIS   424       9.999   7.044  23.511  1.00 10.00      B   
ATOM   4532  NE2 HIS   424       9.687   8.144  22.857  1.00 10.00      B   
ATOM   4533  HE2 HIS   424       8.788   8.376  22.520  1.00 10.00      B   
ATOM   4534  C   HIS   424      14.058  10.001  21.507  1.00 10.00      B   
ATOM   4535  O   HIS   424      13.102  10.418  20.860  1.00 10.00      B   
ATOM   4536  N   ASP   425      15.156  10.716  21.726  1.00 10.00      B   
ATOM   4537  HN  ASP   425      15.884  10.319  22.250  1.00 10.00      B   
ATOM   4538  CA  ASP   425      15.313  12.078  21.219  1.00 10.00      B   
ATOM   4539  CB  ASP   425      16.625  12.695  21.725  1.00 10.00      B   
ATOM   4540  CG  ASP   425      16.987  14.006  21.043  1.00 10.00      B   
ATOM   4541  OD1 ASP   425      16.530  15.079  21.510  1.00 10.00      B   
ATOM   4542  OD2 ASP   425      17.740  13.972  20.045  1.00 10.00      B   
ATOM   4543  C   ASP   425      15.253  12.120  19.694  1.00 10.00      B   
ATOM   4544  O   ASP   425      14.439  12.847  19.119  1.00 10.00      B   
ATOM   4545  N   GLU   426      16.094  11.323  19.046  1.00 10.00      B   
ATOM   4546  HN  GLU   426      16.700  10.744  19.560  1.00 10.00      B   
ATOM   4547  CA  GLU   426      16.140  11.287  17.590  1.00 10.00      B   
ATOM   4548  CB  GLU   426      17.426  10.614  17.112  1.00 10.00      B   
ATOM   4549  CG  GLU   426      17.760  10.890  15.656  1.00 10.00      B   
ATOM   4550  CD  GLU   426      18.285  12.295  15.438  1.00 10.00      B   
ATOM   4551  OE1 GLU   426      17.515  13.262  15.622  1.00 10.00      B   
ATOM   4552  OE2 GLU   426      19.475  12.437  15.085  1.00 10.00      B   
ATOM   4553  C   GLU   426      14.923  10.571  17.008  1.00 10.00      B   
ATOM   4554  O   GLU   426      14.311  11.050  16.051  1.00 10.00      B   
ATOM   4555  N   TYR   427      14.572   9.434  17.606  1.00 10.00      B   
ATOM   4556  HN  TYR   427      15.094   9.123  18.377  1.00 10.00      B   
ATOM   4557  CA  TYR   427      13.436   8.633  17.153  1.00 10.00      B   
ATOM   4558  CB  TYR   427      13.252   7.414  18.066  1.00 10.00      B   
ATOM   4559  CG  TYR   427      12.114   6.497  17.672  1.00 10.00      B   
ATOM   4560  CD1 TYR   427      12.071   5.907  16.415  1.00 10.00      B   
ATOM   4561  CD2 TYR   427      11.083   6.220  18.560  1.00 10.00      B   
ATOM   4562  CE1 TYR   427      11.035   5.066  16.054  1.00 10.00      B   
ATOM   4563  CE2 TYR   427      10.043   5.381  18.209  1.00 10.00      B   
ATOM   4564  CZ  TYR   427      10.023   4.808  16.955  1.00 10.00      B   
ATOM   4565  OH  TYR   427       8.988   3.973  16.602  1.00 10.00      B   
ATOM   4566  HH  TYR   427       8.152   4.371  16.880  1.00 10.00      B   
ATOM   4567  C   TYR   427      12.154   9.460  17.098  1.00 10.00      B   
ATOM   4568  O   TYR   427      11.417   9.421  16.113  1.00 10.00      B   
ATOM   4569  N   ASN   428      11.910  10.226  18.150  1.00 10.00      B   
ATOM   4570  HN  ASN   428      12.548  10.231  18.898  1.00 10.00      B   
ATOM   4571  CA  ASN   428      10.718  11.060  18.227  1.00 10.00      B   
ATOM   4572  CB  ASN   428      10.500  11.545  19.662  1.00 10.00      B   
ATOM   4573  CG  ASN   428       9.329  12.490  19.790  1.00 10.00      B   
ATOM   4574  OD1 ASN   428       8.173  12.085  19.671  1.00 10.00      B   
ATOM   4575  ND2 ASN   428       9.618  13.756  20.046  1.00 10.00      B   
ATOM   4576 HD21 ASN   428      10.564  14.006  20.145  1.00 10.00      B   
ATOM   4577 HD22 ASN   428       8.876  14.398  20.112  1.00 10.00      B   
ATOM   4578  C   ASN   428      10.793  12.239  17.257  1.00 10.00      B   
ATOM   4579  O   ASN   428       9.785  12.640  16.669  1.00 10.00      B   
ATOM   4580  N   ARG   429      11.993  12.781  17.081  1.00 10.00      B   
ATOM   4581  HN  ARG   429      12.764  12.406  17.563  1.00 10.00      B   
ATOM   4582  CA  ARG   429      12.204  13.913  16.182  1.00 10.00      B   
ATOM   4583  CB  ARG   429      13.645  14.417  16.299  1.00 10.00      B   
ATOM   4584  CG  ARG   429      14.006  15.546  15.343  1.00 10.00      B   
ATOM   4585  CD  ARG   429      15.440  16.010  15.555  1.00 10.00      B   
ATOM   4586  NE  ARG   429      15.619  16.608  16.875  1.00 10.00      B   
ATOM   4587  HE  ARG   429      15.257  17.511  17.011  1.00 10.00      B   
ATOM   4588  CZ  ARG   429      16.254  16.014  17.884  1.00 10.00      B   
ATOM   4589  NH1 ARG   429      16.778  14.802  17.729  1.00 10.00      B   
ATOM   4590 HH11 ARG   429      16.710  14.308  16.803  1.00 10.00      B   
ATOM   4591 HH12 ARG   429      17.268  14.335  18.533  1.00 10.00      B   
ATOM   4592  NH2 ARG   429      16.353  16.631  19.055  1.00 10.00      B   
ATOM   4593 HH21 ARG   429      16.846  16.166  19.855  1.00 10.00      B   
ATOM   4594 HH22 ARG   429      15.944  17.581  19.183  1.00 10.00      B   
ATOM   4595  C   ARG   429      11.905  13.521  14.739  1.00 10.00      B   
ATOM   4596  O   ARG   429      11.165  14.212  14.035  1.00 10.00      B   
ATOM   4597  N   LEU   430      12.473  12.397  14.314  1.00 10.00      B   
ATOM   4598  HN  LEU   430      13.050  11.887  14.931  1.00 10.00      B   
ATOM   4599  CA  LEU   430      12.277  11.902  12.959  1.00 10.00      B   
ATOM   4600  CB  LEU   430      13.230  10.743  12.663  1.00 10.00      B   
ATOM   4601  CG  LEU   430      14.727  11.061  12.748  1.00 10.00      B   
ATOM   4602  CD1 LEU   430      15.550   9.889  12.242  1.00 10.00      B   
ATOM   4603  CD2 LEU   430      15.062  12.324  11.968  1.00 10.00      B   
ATOM   4604  C   LEU   430      10.829  11.479  12.727  1.00 10.00      B   
ATOM   4605  O   LEU   430      10.331  11.529  11.599  1.00 10.00      B   
ATOM   4606  N   MET   431      10.158  11.069  13.801  1.00 10.00      B   
ATOM   4607  HN  MET   431      10.619  11.037  14.669  1.00 10.00      B   
ATOM   4608  CA  MET   431       8.762  10.649  13.721  1.00 10.00      B   
ATOM   4609  CB  MET   431       8.305  10.017  15.040  1.00 10.00      B   
ATOM   4610  CG  MET   431       6.902   9.428  14.996  1.00 10.00      B   
ATOM   4611  SD  MET   431       6.729   8.106  13.781  1.00 10.00      B   
ATOM   4612  CE  MET   431       7.768   6.837  14.503  1.00 10.00      B   
ATOM   4613  C   MET   431       7.866  11.829  13.353  1.00 10.00      B   
ATOM   4614  O   MET   431       6.989  11.710  12.497  1.00 10.00      B   
ATOM   4615  N   ASP   432       8.107  12.974  13.994  1.00 10.00      B   
ATOM   4616  HN  ASP   432       8.826  13.006  14.664  1.00 10.00      B   
ATOM   4617  CA  ASP   432       7.330  14.183  13.722  1.00 10.00      B   
ATOM   4618  CB  ASP   432       7.790  15.338  14.618  1.00 10.00      B   
ATOM   4619  CG  ASP   432       6.953  16.597  14.455  1.00 10.00      B   
ATOM   4620  OD1 ASP   432       6.041  16.820  15.281  1.00 10.00      B   
ATOM   4621  OD2 ASP   432       7.214  17.379  13.511  1.00 10.00      B   
ATOM   4622  C   ASP   432       7.479  14.571  12.257  1.00 10.00      B   
ATOM   4623  O   ASP   432       6.492  14.821  11.565  1.00 10.00      B   
ATOM   4624  N   TRP   433       8.724  14.576  11.791  1.00 10.00      B   
ATOM   4625  HN  TRP   433       9.458  14.344  12.400  1.00 10.00      B   
ATOM   4626  CA  TRP   433       9.039  14.916  10.408  1.00 10.00      B   
ATOM   4627  CB  TRP   433      10.562  14.907  10.215  1.00 10.00      B   
ATOM   4628  CG  TRP   433      11.027  15.033   8.793  1.00 10.00      B   
ATOM   4629  CD1 TRP   433      11.643  14.069   8.051  1.00 10.00      B   
ATOM   4630  CD2 TRP   433      10.926  16.186   7.945  1.00 10.00      B   
ATOM   4631  NE1 TRP   433      11.935  14.547   6.798  1.00 10.00      B   
ATOM   4632  HE1 TRP   433      12.380  14.039   6.082  1.00 10.00      B   
ATOM   4633  CE2 TRP   433      11.504  15.843   6.707  1.00 10.00      B   
ATOM   4634  CE3 TRP   433      10.402  17.472   8.109  1.00 10.00      B   
ATOM   4635  CZ2 TRP   433      11.577  16.739   5.642  1.00 10.00      B   
ATOM   4636  CZ3 TRP   433      10.475  18.359   7.050  1.00 10.00      B   
ATOM   4637  CH2 TRP   433      11.057  17.990   5.832  1.00 10.00      B   
ATOM   4638  C   TRP   433       8.364  13.938   9.446  1.00 10.00      B   
ATOM   4639  O   TRP   433       7.798  14.343   8.428  1.00 10.00      B   
ATOM   4640  N   GLY   434       8.408  12.653   9.790  1.00 10.00      B   
ATOM   4641  HN  GLY   434       8.866  12.395  10.620  1.00 10.00      B   
ATOM   4642  CA  GLY   434       7.799  11.634   8.956  1.00 10.00      B   
ATOM   4643  C   GLY   434       6.295  11.797   8.847  1.00 10.00      B   
ATOM   4644  O   GLY   434       5.728  11.672   7.759  1.00 10.00      B   
ATOM   4645  N   LEU   435       5.649  12.092   9.972  1.00 10.00      B   
ATOM   4646  HN  LEU   435       6.160  12.184  10.808  1.00 10.00      B   
ATOM   4647  CA  LEU   435       4.202  12.274  10.002  1.00 10.00      B   
ATOM   4648  CB  LEU   435       3.702  12.451  11.437  1.00 10.00      B   
ATOM   4649  CG  LEU   435       3.736  11.198  12.316  1.00 10.00      B   
ATOM   4650  CD1 LEU   435       3.174  11.499  13.694  1.00 10.00      B   
ATOM   4651  CD2 LEU   435       2.966  10.061  11.661  1.00 10.00      B   
ATOM   4652  C   LEU   435       3.771  13.453   9.135  1.00 10.00      B   
ATOM   4653  O   LEU   435       2.709  13.417   8.508  1.00 10.00      B   
ATOM   4654  N   ARG   436       4.602  14.493   9.093  1.00 10.00      B   
ATOM   4655  HN  ARG   436       5.432  14.465   9.618  1.00 10.00      B   
ATOM   4656  CA  ARG   436       4.304  15.673   8.288  1.00 10.00      B   
ATOM   4657  CB  ARG   436       5.281  16.815   8.597  1.00 10.00      B   
ATOM   4658  CG  ARG   436       5.348  17.200  10.066  1.00 10.00      B   
ATOM   4659  CD  ARG   436       5.393  18.709  10.257  1.00 10.00      B   
ATOM   4660  NE  ARG   436       6.560  19.330   9.625  1.00 10.00      B   
ATOM   4661  HE  ARG   436       6.425  19.749   8.745  1.00 10.00      B   
ATOM   4662  CZ  ARG   436       7.775  19.371  10.175  1.00 10.00      B   
ATOM   4663  NH1 ARG   436       8.003  18.816  11.357  1.00 10.00      B   
ATOM   4664 HH11 ARG   436       8.957  18.857  11.776  1.00 10.00      B   
ATOM   4665 HH12 ARG   436       7.233  18.337  11.883  1.00 10.00      B   
ATOM   4666  NH2 ARG   436       8.769  19.978   9.543  1.00 10.00      B   
ATOM   4667 HH21 ARG   436       8.606  20.431   8.616  1.00 10.00      B   
ATOM   4668 HH22 ARG   436       9.720  20.012   9.974  1.00 10.00      B   
ATOM   4669  C   ARG   436       4.347  15.323   6.803  1.00 10.00      B   
ATOM   4670  O   ARG   436       3.499  15.761   6.023  1.00 10.00      B   
ATOM   4671  N   LEU   437       5.324  14.507   6.426  1.00 10.00      B   
ATOM   4672  HN  LEU   437       5.959  14.179   7.099  1.00 10.00      B   
ATOM   4673  CA  LEU   437       5.480  14.086   5.039  1.00 10.00      B   
ATOM   4674  CB  LEU   437       6.803  13.343   4.847  1.00 10.00      B   
ATOM   4675  CG  LEU   437       8.080  14.159   5.062  1.00 10.00      B   
ATOM   4676  CD1 LEU   437       9.310  13.295   4.832  1.00 10.00      B   
ATOM   4677  CD2 LEU   437       8.101  15.376   4.152  1.00 10.00      B   
ATOM   4678  C   LEU   437       4.318  13.199   4.597  1.00 10.00      B   
ATOM   4679  O   LEU   437       3.897  13.245   3.440  1.00 10.00      B   
ATOM   4680  N   CYS   438       3.800  12.398   5.525  1.00 10.00      B   
ATOM   4681  HN  CYS   438       4.179  12.408   6.429  1.00 10.00      B   
ATOM   4682  CA  CYS   438       2.688  11.504   5.233  1.00 10.00      B   
ATOM   4683  CB  CYS   438       2.386  10.608   6.438  1.00 10.00      B   
ATOM   4684  SG  CYS   438       3.774   9.581   6.977  1.00 10.00      B   
ATOM   4685  HG  CYS   438       4.790  10.387   7.267  1.00 10.00      B   
ATOM   4686  C   CYS   438       1.445  12.294   4.830  1.00 10.00      B   
ATOM   4687  O   CYS   438       0.779  11.958   3.849  1.00 10.00      B   
ATOM   4688  N   PHE   439       1.150  13.358   5.571  1.00 10.00      B   
ATOM   4689  HN  PHE   439       1.728  13.592   6.330  1.00 10.00      B   
ATOM   4690  CA  PHE   439      -0.013  14.188   5.281  1.00 10.00      B   
ATOM   4691  CB  PHE   439      -0.316  15.120   6.454  1.00 10.00      B   
ATOM   4692  CG  PHE   439      -1.739  15.043   6.926  1.00 10.00      B   
ATOM   4693  CD1 PHE   439      -2.210  13.909   7.564  1.00 10.00      B   
ATOM   4694  CD2 PHE   439      -2.605  16.107   6.734  1.00 10.00      B   
ATOM   4695  CE1 PHE   439      -3.518  13.834   8.004  1.00 10.00      B   
ATOM   4696  CE2 PHE   439      -3.914  16.040   7.170  1.00 10.00      B   
ATOM   4697  CZ  PHE   439      -4.372  14.902   7.805  1.00 10.00      B   
ATOM   4698  C   PHE   439       0.199  14.992   4.003  1.00 10.00      B   
ATOM   4699  O   PHE   439      -0.754  15.341   3.307  1.00 10.00      B   
ATOM   4700  N   LEU   440       1.463  15.254   3.696  1.00 10.00      B   
ATOM   4701  HN  LEU   440       2.170  14.932   4.294  1.00 10.00      B   
ATOM   4702  CA  LEU   440       1.841  16.010   2.507  1.00 10.00      B   
ATOM   4703  CB  LEU   440       3.297  16.483   2.644  1.00 10.00      B   
ATOM   4704  CG  LEU   440       3.896  17.259   1.465  1.00 10.00      B   
ATOM   4705  CD1 LEU   440       3.208  18.605   1.297  1.00 10.00      B   
ATOM   4706  CD2 LEU   440       5.396  17.438   1.649  1.00 10.00      B   
ATOM   4707  C   LEU   440       1.672  15.166   1.242  1.00 10.00      B   
ATOM   4708  O   LEU   440       1.764  15.675   0.125  1.00 10.00      B   
ATOM   4709  N   LEU   441       1.414  13.878   1.420  1.00 10.00      B   
ATOM   4710  HN  LEU   441       1.348  13.524   2.333  1.00 10.00      B   
ATOM   4711  CA  LEU   441       1.238  12.977   0.290  1.00 10.00      B   
ATOM   4712  CB  LEU   441       2.244  11.825   0.364  1.00 10.00      B   
ATOM   4713  CG  LEU   441       3.718  12.201   0.189  1.00 10.00      B   
ATOM   4714  CD1 LEU   441       4.613  11.012   0.501  1.00 10.00      B   
ATOM   4715  CD2 LEU   441       3.976  12.709  -1.222  1.00 10.00      B   
ATOM   4716  C   LEU   441      -0.184  12.430   0.214  1.00 10.00      B   
ATOM   4717  O   LEU   441      -0.805  12.437  -0.850  1.00 10.00      B   
ATOM   4718  N   ALA   442      -0.701  11.972   1.348  1.00 10.00      B   
ATOM   4719  HN  ALA   442      -0.166  12.017   2.170  1.00 10.00      B   
ATOM   4720  CA  ALA   442      -2.042  11.396   1.404  1.00 10.00      B   
ATOM   4721  CB  ALA   442      -2.296  10.747   2.755  1.00 10.00      B   
ATOM   4722  C   ALA   442      -3.141  12.406   1.089  1.00 10.00      B   
ATOM   4723  O   ALA   442      -3.974  12.169   0.212  1.00 10.00      B   
ATOM   4724  N   LEU   443      -3.132  13.534   1.794  1.00 10.00      B   
ATOM   4725  HN  LEU   443      -2.416  13.683   2.445  1.00 10.00      B   
ATOM   4726  CA  LEU   443      -4.154  14.563   1.614  1.00 10.00      B   
ATOM   4727  CB  LEU   443      -3.947  15.755   2.555  1.00 10.00      B   
ATOM   4728  CG  LEU   443      -5.189  16.603   2.844  1.00 10.00      B   
ATOM   4729  CD1 LEU   443      -6.205  15.808   3.650  1.00 10.00      B   
ATOM   4730  CD2 LEU   443      -4.809  17.882   3.570  1.00 10.00      B   
ATOM   4731  C   LEU   443      -4.333  15.014   0.157  1.00 10.00      B   
ATOM   4732  O   LEU   443      -5.447  14.942  -0.368  1.00 10.00      B   
ATOM   4733  N   PRO   444      -3.263  15.488  -0.521  1.00 10.00      B   
ATOM   4734  CA  PRO   444      -3.362  15.935  -1.916  1.00 10.00      B   
ATOM   4735  CB  PRO   444      -1.944  16.405  -2.264  1.00 10.00      B   
ATOM   4736  CG  PRO   444      -1.069  15.763  -1.246  1.00 10.00      B   
ATOM   4737  CD  PRO   444      -1.894  15.650   0.001  1.00 10.00      B   
ATOM   4738  C   PRO   444      -3.805  14.820  -2.863  1.00 10.00      B   
ATOM   4739  O   PRO   444      -4.661  15.034  -3.719  1.00 10.00      B   
ATOM   4740  N   SER   445      -3.237  13.630  -2.697  1.00 10.00      B   
ATOM   4741  HN  SER   445      -2.575  13.510  -1.985  1.00 10.00      B   
ATOM   4742  CA  SER   445      -3.577  12.500  -3.549  1.00 10.00      B   
ATOM   4743  CB  SER   445      -2.669  11.308  -3.242  1.00 10.00      B   
ATOM   4744  OG  SER   445      -1.306  11.641  -3.451  1.00 10.00      B   
ATOM   4745  HG  SER   445      -0.960  12.096  -2.668  1.00 10.00      B   
ATOM   4746  C   SER   445      -5.046  12.103  -3.399  1.00 10.00      B   
ATOM   4747  O   SER   445      -5.749  11.903  -4.392  1.00 10.00      B   
ATOM   4748  N   ALA   446      -5.506  12.013  -2.156  1.00 10.00      B   
ATOM   4749  HN  ALA   446      -4.898  12.201  -1.406  1.00 10.00      B   
ATOM   4750  CA  ALA   446      -6.882  11.636  -1.866  1.00 10.00      B   
ATOM   4751  CB  ALA   446      -7.122  11.604  -0.365  1.00 10.00      B   
ATOM   4752  C   ALA   446      -7.878  12.570  -2.543  1.00 10.00      B   
ATOM   4753  O   ALA   446      -8.759  12.121  -3.282  1.00 10.00      B   
ATOM   4754  N   VAL   447      -7.716  13.868  -2.313  1.00 10.00      B   
ATOM   4755  HN  VAL   447      -6.975  14.162  -1.740  1.00 10.00      B   
ATOM   4756  CA  VAL   447      -8.613  14.867  -2.888  1.00 10.00      B   
ATOM   4757  CB  VAL   447      -8.436  16.263  -2.243  1.00 10.00      B   
ATOM   4758  CG1 VAL   447      -7.043  16.822  -2.485  1.00 10.00      B   
ATOM   4759  CG2 VAL   447      -9.509  17.233  -2.718  1.00 10.00      B   
ATOM   4760  C   VAL   447      -8.497  14.942  -4.415  1.00 10.00      B   
ATOM   4761  O   VAL   447      -9.498  15.130  -5.110  1.00 10.00      B   
ATOM   4762  N   ALA   448      -7.285  14.777  -4.937  1.00 10.00      B   
ATOM   4763  HN  ALA   448      -6.518  14.625  -4.339  1.00 10.00      B   
ATOM   4764  CA  ALA   448      -7.068  14.821  -6.379  1.00 10.00      B   
ATOM   4765  CB  ALA   448      -5.586  14.721  -6.705  1.00 10.00      B   
ATOM   4766  C   ALA   448      -7.837  13.702  -7.065  1.00 10.00      B   
ATOM   4767  O   ALA   448      -8.576  13.932  -8.022  1.00 10.00      B   
ATOM   4768  N   LEU   449      -7.679  12.491  -6.547  1.00 10.00      B   
ATOM   4769  HN  LEU   449      -7.090  12.375  -5.768  1.00 10.00      B   
ATOM   4770  CA  LEU   449      -8.352  11.330  -7.104  1.00 10.00      B   
ATOM   4771  CB  LEU   449      -7.804  10.047  -6.487  1.00 10.00      B   
ATOM   4772  CG  LEU   449      -6.308   9.798  -6.672  1.00 10.00      B   
ATOM   4773  CD1 LEU   449      -5.832   8.707  -5.730  1.00 10.00      B   
ATOM   4774  CD2 LEU   449      -6.000   9.440  -8.119  1.00 10.00      B   
ATOM   4775  C   LEU   449      -9.860  11.415  -6.899  1.00 10.00      B   
ATOM   4776  O   LEU   449     -10.625  10.865  -7.683  1.00 10.00      B   
ATOM   4777  N   GLY   450     -10.280  12.107  -5.843  1.00 10.00      B   
ATOM   4778  HN  GLY   450      -9.619  12.513  -5.240  1.00 10.00      B   
ATOM   4779  CA  GLY   450     -11.698  12.257  -5.564  1.00 10.00      B   
ATOM   4780  C   GLY   450     -12.414  13.034  -6.650  1.00 10.00      B   
ATOM   4781  O   GLY   450     -13.512  12.670  -7.073  1.00 10.00      B   
ATOM   4782  N   ILE   451     -11.791  14.108  -7.107  1.00 10.00      B   
ATOM   4783  HN  ILE   451     -10.926  14.362  -6.718  1.00 10.00      B   
ATOM   4784  CA  ILE   451     -12.368  14.934  -8.160  1.00 10.00      B   
ATOM   4785  CB  ILE   451     -11.764  16.358  -8.142  1.00 10.00      B   
ATOM   4786  CG1 ILE   451     -11.916  16.977  -6.746  1.00 10.00      B   
ATOM   4787  CG2 ILE   451     -12.427  17.246  -9.187  1.00 10.00      B   
ATOM   4788  CD1 ILE   451     -11.248  18.327  -6.595  1.00 10.00      B   
ATOM   4789  C   ILE   451     -12.142  14.287  -9.529  1.00 10.00      B   
ATOM   4790  O   ILE   451     -12.878  14.537 -10.485  1.00 10.00      B   
ATOM   4791  N   LEU   452     -11.138  13.425  -9.608  1.00 10.00      B   
ATOM   4792  HN  LEU   452     -10.604  13.236  -8.807  1.00 10.00      B   
ATOM   4793  CA  LEU   452     -10.811  12.753 -10.854  1.00 10.00      B   
ATOM   4794  CB  LEU   452      -9.301  12.794 -11.107  1.00 10.00      B   
ATOM   4795  CG  LEU   452      -8.694  14.177 -11.357  1.00 10.00      B   
ATOM   4796  CD1 LEU   452      -7.179  14.086 -11.450  1.00 10.00      B   
ATOM   4797  CD2 LEU   452      -9.272  14.795 -12.621  1.00 10.00      B   
ATOM   4798  C   LEU   452     -11.309  11.310 -10.865  1.00 10.00      B   
ATOM   4799  O   LEU   452     -10.814  10.490 -11.635  1.00 10.00      B   
ATOM   4800  N   SER   453     -12.290  11.003 -10.022  1.00 10.00      B   
ATOM   4801  HN  SER   453     -12.652  11.698  -9.430  1.00 10.00      B   
ATOM   4802  CA  SER   453     -12.841   9.653  -9.961  1.00 10.00      B   
ATOM   4803  CB  SER   453     -13.707   9.471  -8.710  1.00 10.00      B   
ATOM   4804  OG  SER   453     -12.945   9.652  -7.530  1.00 10.00      B   
ATOM   4805  HG  SER   453     -12.130  10.130  -7.744  1.00 10.00      B   
ATOM   4806  C   SER   453     -13.647   9.350 -11.220  1.00 10.00      B   
ATOM   4807  O   SER   453     -13.541   8.263 -11.796  1.00 10.00      B   
ATOM   4808  N   GLY   454     -14.433  10.333 -11.647  1.00 10.00      B   
ATOM   4809  HN  GLY   454     -14.466  11.171 -11.138  1.00 10.00      B   
ATOM   4810  CA  GLY   454     -15.245  10.188 -12.841  1.00 10.00      B   
ATOM   4811  C   GLY   454     -14.409  10.036 -14.100  1.00 10.00      B   
ATOM   4812  O   GLY   454     -14.513   9.022 -14.788  1.00 10.00      B   
ATOM   4813  N   PRO   455     -13.563  11.034 -14.432  1.00 10.00      B   
ATOM   4814  CA  PRO   455     -12.696  10.984 -15.620  1.00 10.00      B   
ATOM   4815  CB  PRO   455     -11.858  12.261 -15.508  1.00 10.00      B   
ATOM   4816  CG  PRO   455     -12.688  13.182 -14.686  1.00 10.00      B   
ATOM   4817  CD  PRO   455     -13.415  12.309 -13.704  1.00 10.00      B   
ATOM   4818  C   PRO   455     -11.783   9.753 -15.647  1.00 10.00      B   
ATOM   4819  O   PRO   455     -11.216   9.417 -16.684  1.00 10.00      B   
ATOM   4820  N   LEU   456     -11.632   9.091 -14.508  1.00 10.00      B   
ATOM   4821  HN  LEU   456     -12.093   9.411 -13.702  1.00 10.00      B   
ATOM   4822  CA  LEU   456     -10.797   7.903 -14.428  1.00 10.00      B   
ATOM   4823  CB  LEU   456     -10.247   7.728 -13.012  1.00 10.00      B   
ATOM   4824  CG  LEU   456      -9.283   6.560 -12.801  1.00 10.00      B   
ATOM   4825  CD1 LEU   456      -7.991   6.777 -13.575  1.00 10.00      B   
ATOM   4826  CD2 LEU   456      -9.005   6.354 -11.321  1.00 10.00      B   
ATOM   4827  C   LEU   456     -11.581   6.659 -14.845  1.00 10.00      B   
ATOM   4828  O   LEU   456     -11.119   5.867 -15.667  1.00 10.00      B   
ATOM   4829  N   THR   457     -12.779   6.509 -14.294  1.00 10.00      B   
ATOM   4830  HN  THR   457     -13.113   7.197 -13.676  1.00 10.00      B   
ATOM   4831  CA  THR   457     -13.625   5.363 -14.590  1.00 10.00      B   
ATOM   4832  CB  THR   457     -14.809   5.288 -13.605  1.00 10.00      B   
ATOM   4833  OG1 THR   457     -15.203   6.617 -13.239  1.00 10.00      B   
ATOM   4834  HG1 THR   457     -14.763   6.870 -12.417  1.00 10.00      B   
ATOM   4835  CG2 THR   457     -14.420   4.524 -12.351  1.00 10.00      B   
ATOM   4836  C   THR   457     -14.161   5.416 -16.019  1.00 10.00      B   
ATOM   4837  O   THR   457     -14.102   4.429 -16.755  1.00 10.00      B   
ATOM   4838  N   VAL   458     -14.650   6.581 -16.416  1.00 10.00      B   
ATOM   4839  HN  VAL   458     -14.634   7.343 -15.792  1.00 10.00      B   
ATOM   4840  CA  VAL   458     -15.222   6.770 -17.746  1.00 10.00      B   
ATOM   4841  CB  VAL   458     -15.923   8.144 -17.859  1.00 10.00      B   
ATOM   4842  CG1 VAL   458     -16.530   8.345 -19.239  1.00 10.00      B   
ATOM   4843  CG2 VAL   458     -16.993   8.280 -16.786  1.00 10.00      B   
ATOM   4844  C   VAL   458     -14.187   6.596 -18.869  1.00 10.00      B   
ATOM   4845  O   VAL   458     -14.530   6.218 -19.990  1.00 10.00      B   
ATOM   4846  N   SER   459     -12.920   6.839 -18.575  1.00 10.00      B   
ATOM   4847  HN  SER   459     -12.677   7.114 -17.668  1.00 10.00      B   
ATOM   4848  CA  SER   459     -11.883   6.709 -19.594  1.00 10.00      B   
ATOM   4849  CB  SER   459     -10.781   7.749 -19.392  1.00 10.00      B   
ATOM   4850  OG  SER   459     -11.328   9.052 -19.277  1.00 10.00      B   
ATOM   4851  HG  SER   459     -11.033   9.445 -18.442  1.00 10.00      B   
ATOM   4852  C   SER   459     -11.282   5.303 -19.657  1.00 10.00      B   
ATOM   4853  O   SER   459     -10.536   4.990 -20.582  1.00 10.00      B   
ATOM   4854  N   LEU   460     -11.613   4.452 -18.695  1.00 10.00      B   
ATOM   4855  HN  LEU   460     -12.230   4.735 -17.988  1.00 10.00      B   
ATOM   4856  CA  LEU   460     -11.059   3.103 -18.677  1.00 10.00      B   
ATOM   4857  CB  LEU   460     -10.168   2.904 -17.448  1.00 10.00      B   
ATOM   4858  CG  LEU   460      -9.395   1.585 -17.387  1.00 10.00      B   
ATOM   4859  CD1 LEU   460      -8.169   1.638 -18.287  1.00 10.00      B   
ATOM   4860  CD2 LEU   460      -9.007   1.251 -15.955  1.00 10.00      B   
ATOM   4861  C   LEU   460     -12.121   2.010 -18.731  1.00 10.00      B   
ATOM   4862  O   LEU   460     -11.965   1.020 -19.445  1.00 10.00      B   
ATOM   4863  N   PHE   461     -13.205   2.190 -17.994  1.00 10.00      B   
ATOM   4864  HN  PHE   461     -13.308   3.021 -17.477  1.00 10.00      B   
ATOM   4865  CA  PHE   461     -14.252   1.179 -17.936  1.00 10.00      B   
ATOM   4866  CB  PHE   461     -14.823   1.061 -16.523  1.00 10.00      B   
ATOM   4867  CG  PHE   461     -13.814   0.629 -15.499  1.00 10.00      B   
ATOM   4868  CD1 PHE   461     -13.467   1.465 -14.452  1.00 10.00      B   
ATOM   4869  CD2 PHE   461     -13.207  -0.612 -15.586  1.00 10.00      B   
ATOM   4870  CE1 PHE   461     -12.537   1.072 -13.509  1.00 10.00      B   
ATOM   4871  CE2 PHE   461     -12.277  -1.013 -14.647  1.00 10.00      B   
ATOM   4872  CZ  PHE   461     -11.939  -0.169 -13.607  1.00 10.00      B   
ATOM   4873  C   PHE   461     -15.370   1.387 -18.950  1.00 10.00      B   
ATOM   4874  O   PHE   461     -15.966   0.416 -19.407  1.00 10.00      B   
ATOM   4875  N   GLN   462     -15.655   2.638 -19.308  1.00 10.00      B   
ATOM   4876  HN  GLN   462     -15.147   3.377 -18.920  1.00 10.00      B   
ATOM   4877  CA  GLN   462     -16.732   2.921 -20.262  1.00 10.00      B   
ATOM   4878  CB  GLN   462     -16.942   4.417 -20.494  1.00 10.00      B   
ATOM   4879  CG  GLN   462     -18.218   4.725 -21.269  1.00 10.00      B   
ATOM   4880  CD  GLN   462     -18.327   6.170 -21.708  1.00 10.00      B   
ATOM   4881  OE1 GLN   462     -17.329   6.823 -22.012  1.00 10.00      B   
ATOM   4882  NE2 GLN   462     -19.547   6.678 -21.755  1.00 10.00      B   
ATOM   4883 HE21 GLN   462     -20.300   6.094 -21.509  1.00 10.00      B   
ATOM   4884 HE22 GLN   462     -19.652   7.615 -22.025  1.00 10.00      B   
ATOM   4885  C   GLN   462     -16.546   2.206 -21.596  1.00 10.00      B   
ATOM   4886  O   GLN   462     -15.575   2.449 -22.320  1.00 10.00      B   
ATOM   4887  N   TYR   463     -17.496   1.333 -21.899  1.00 10.00      B   
ATOM   4888  HN  TYR   463     -18.229   1.200 -21.259  1.00 10.00      B   
ATOM   4889  CA  TYR   463     -17.509   0.548 -23.125  1.00 10.00      B   
ATOM   4890  CB  TYR   463     -16.329  -0.446 -23.121  1.00 10.00      B   
ATOM   4891  CG  TYR   463     -16.191  -1.288 -24.375  1.00 10.00      B   
ATOM   4892  CD1 TYR   463     -16.081  -0.701 -25.630  1.00 10.00      B   
ATOM   4893  CD2 TYR   463     -16.179  -2.674 -24.300  1.00 10.00      B   
ATOM   4894  CE1 TYR   463     -15.962  -1.473 -26.772  1.00 10.00      B   
ATOM   4895  CE2 TYR   463     -16.059  -3.451 -25.433  1.00 10.00      B   
ATOM   4896  CZ  TYR   463     -15.951  -2.847 -26.665  1.00 10.00      B   
ATOM   4897  OH  TYR   463     -15.835  -3.623 -27.798  1.00 10.00      B   
ATOM   4898  HH  TYR   463     -16.481  -4.345 -27.756  1.00 10.00      B   
ATOM   4899  C   TYR   463     -18.843  -0.196 -23.160  1.00 10.00      B   
ATOM   4900  O   TYR   463     -19.695   0.046 -22.304  1.00 10.00      B   
ATOM   4901  N   GLY   464     -19.041  -1.069 -24.139  1.00 10.00      B   
ATOM   4902  HN  GLY   464     -18.350  -1.200 -24.814  1.00 10.00      B   
ATOM   4903  CA  GLY   464     -20.266  -1.831 -24.207  1.00 10.00      B   
ATOM   4904  C   GLY   464     -20.425  -2.683 -22.964  1.00 10.00      B   
ATOM   4905  O   GLY   464     -19.428  -3.090 -22.364  1.00 10.00      B   
ATOM   4906  N   LYS   465     -21.670  -2.919 -22.562  1.00 10.00      B   
ATOM   4907  HN  LYS   465     -22.409  -2.540 -23.082  1.00 10.00      B   
ATOM   4908  CA  LYS   465     -21.988  -3.711 -21.366  1.00 10.00      B   
ATOM   4909  CB  LYS   465     -21.207  -5.033 -21.294  1.00 10.00      B   
ATOM   4910  CG  LYS   465     -21.490  -5.986 -22.446  1.00 10.00      B   
ATOM   4911  CD  LYS   465     -22.969  -6.315 -22.525  1.00 10.00      B   
ATOM   4912  CE  LYS   465     -23.296  -7.166 -23.739  1.00 10.00      B   
ATOM   4913  NZ  LYS   465     -24.762  -7.351 -23.901  1.00 10.00      B   
ATOM   4914  HZ1 LYS   465     -24.952  -8.026 -24.664  1.00 10.00      B   
ATOM   4915  HZ2 LYS   465     -25.216  -6.445 -24.139  1.00 10.00      B   
ATOM   4916  HZ3 LYS   465     -25.180  -7.715 -23.019  1.00 10.00      B   
ATOM   4917  C   LYS   465     -21.830  -2.890 -20.085  1.00 10.00      B   
ATOM   4918  O   LYS   465     -22.619  -3.025 -19.150  1.00 10.00      B   
ATOM   4919  N   PHE   466     -20.817  -2.035 -20.054  1.00 10.00      B   
ATOM   4920  HN  PHE   466     -20.220  -1.973 -20.831  1.00 10.00      B   
ATOM   4921  CA  PHE   466     -20.569  -1.183 -18.902  1.00 10.00      B   
ATOM   4922  CB  PHE   466     -19.063  -0.972 -18.698  1.00 10.00      B   
ATOM   4923  CG  PHE   466     -18.682  -0.609 -17.288  1.00 10.00      B   
ATOM   4924  CD1 PHE   466     -18.294  -1.588 -16.391  1.00 10.00      B   
ATOM   4925  CD2 PHE   466     -18.714   0.707 -16.861  1.00 10.00      B   
ATOM   4926  CE1 PHE   466     -17.944  -1.263 -15.094  1.00 10.00      B   
ATOM   4927  CE2 PHE   466     -18.366   1.040 -15.567  1.00 10.00      B   
ATOM   4928  CZ  PHE   466     -17.981   0.053 -14.681  1.00 10.00      B   
ATOM   4929  C   PHE   466     -21.275   0.157 -19.099  1.00 10.00      B   
ATOM   4930  O   PHE   466     -20.754   1.056 -19.761  1.00 10.00      B   
ATOM   4931  N   THR   467     -22.469   0.272 -18.538  1.00 10.00      B   
ATOM   4932  HN  THR   467     -22.830  -0.484 -18.024  1.00 10.00      B   
ATOM   4933  CA  THR   467     -23.271   1.483 -18.653  1.00 10.00      B   
ATOM   4934  CB  THR   467     -24.668   1.237 -18.059  1.00 10.00      B   
ATOM   4935  OG1 THR   467     -24.727  -0.106 -17.547  1.00 10.00      B   
ATOM   4936  HG1 THR   467     -24.421  -0.114 -16.620  1.00 10.00      B   
ATOM   4937  CG2 THR   467     -25.739   1.414 -19.126  1.00 10.00      B   
ATOM   4938  C   THR   467     -22.615   2.669 -17.937  1.00 10.00      B   
ATOM   4939  O   THR   467     -21.803   2.485 -17.027  1.00 10.00      B   
ATOM   4940  N   ALA   468     -22.972   3.886 -18.352  1.00 10.00      B   
ATOM   4941  HN  ALA   468     -23.622   3.972 -19.085  1.00 10.00      B   
ATOM   4942  CA  ALA   468     -22.422   5.098 -17.750  1.00 10.00      B   
ATOM   4943  CB  ALA   468     -22.865   6.324 -18.533  1.00 10.00      B   
ATOM   4944  C   ALA   468     -22.851   5.215 -16.291  1.00 10.00      B   
ATOM   4945  O   ALA   468     -22.129   5.765 -15.460  1.00 10.00      B   
ATOM   4946  N   PHE   469     -24.034   4.686 -15.999  1.00 10.00      B   
ATOM   4947  HN  PHE   469     -24.563   4.282 -16.724  1.00 10.00      B   
ATOM   4948  CA  PHE   469     -24.581   4.699 -14.647  1.00 10.00      B   
ATOM   4949  CB  PHE   469     -25.972   4.056 -14.649  1.00 10.00      B   
ATOM   4950  CG  PHE   469     -26.710   4.162 -13.346  1.00 10.00      B   
ATOM   4951  CD1 PHE   469     -27.372   5.329 -13.004  1.00 10.00      B   
ATOM   4952  CD2 PHE   469     -26.750   3.091 -12.469  1.00 10.00      B   
ATOM   4953  CE1 PHE   469     -28.057   5.431 -11.808  1.00 10.00      B   
ATOM   4954  CE2 PHE   469     -27.432   3.185 -11.270  1.00 10.00      B   
ATOM   4955  CZ  PHE   469     -28.089   4.356 -10.941  1.00 10.00      B   
ATOM   4956  C   PHE   469     -23.656   3.952 -13.690  1.00 10.00      B   
ATOM   4957  O   PHE   469     -23.454   4.368 -12.548  1.00 10.00      B   
ATOM   4958  N   ASP   470     -23.083   2.857 -14.176  1.00 10.00      B   
ATOM   4959  HN  ASP   470     -23.279   2.583 -15.097  1.00 10.00      B   
ATOM   4960  CA  ASP   470     -22.172   2.045 -13.378  1.00 10.00      B   
ATOM   4961  CB  ASP   470     -21.792   0.767 -14.127  1.00 10.00      B   
ATOM   4962  CG  ASP   470     -22.921  -0.239 -14.172  1.00 10.00      B   
ATOM   4963  OD1 ASP   470     -22.960  -1.137 -13.303  1.00 10.00      B   
ATOM   4964  OD2 ASP   470     -23.782  -0.137 -15.077  1.00 10.00      B   
ATOM   4965  C   ASP   470     -20.915   2.830 -13.027  1.00 10.00      B   
ATOM   4966  O   ASP   470     -20.369   2.689 -11.931  1.00 10.00      B   
ATOM   4967  N   ALA   471     -20.470   3.666 -13.963  1.00 10.00      B   
ATOM   4968  HN  ALA   471     -20.961   3.737 -14.808  1.00 10.00      B   
ATOM   4969  CA  ALA   471     -19.279   4.484 -13.764  1.00 10.00      B   
ATOM   4970  CB  ALA   471     -18.811   5.075 -15.084  1.00 10.00      B   
ATOM   4971  C   ALA   471     -19.545   5.584 -12.740  1.00 10.00      B   
ATOM   4972  O   ALA   471     -18.683   5.914 -11.926  1.00 10.00      B   
ATOM   4973  N   LEU   472     -20.749   6.143 -12.783  1.00 10.00      B   
ATOM   4974  HN  LEU   472     -21.390   5.846 -13.463  1.00 10.00      B   
ATOM   4975  CA  LEU   472     -21.136   7.193 -11.849  1.00 10.00      B   
ATOM   4976  CB  LEU   472     -22.493   7.784 -12.239  1.00 10.00      B   
ATOM   4977  CG  LEU   472     -22.575   8.444 -13.619  1.00 10.00      B   
ATOM   4978  CD1 LEU   472     -24.004   8.865 -13.925  1.00 10.00      B   
ATOM   4979  CD2 LEU   472     -21.637   9.638 -13.696  1.00 10.00      B   
ATOM   4980  C   LEU   472     -21.197   6.637 -10.431  1.00 10.00      B   
ATOM   4981  O   LEU   472     -20.808   7.300  -9.466  1.00 10.00      B   
ATOM   4982  N   MET   473     -21.677   5.405 -10.319  1.00 10.00      B   
ATOM   4983  HN  MET   473     -21.971   4.933 -11.128  1.00 10.00      B   
ATOM   4984  CA  MET   473     -21.789   4.743  -9.028  1.00 10.00      B   
ATOM   4985  CB  MET   473     -22.608   3.455  -9.138  1.00 10.00      B   
ATOM   4986  CG  MET   473     -24.110   3.680  -9.093  1.00 10.00      B   
ATOM   4987  SD  MET   473     -24.625   4.539  -7.592  1.00 10.00      B   
ATOM   4988  CE  MET   473     -26.378   4.743  -7.897  1.00 10.00      B   
ATOM   4989  C   MET   473     -20.415   4.462  -8.429  1.00 10.00      B   
ATOM   4990  O   MET   473     -20.200   4.663  -7.233  1.00 10.00      B   
ATOM   4991  N   THR   474     -19.485   4.015  -9.265  1.00 10.00      B   
ATOM   4992  HN  THR   474     -19.707   3.886 -10.211  1.00 10.00      B   
ATOM   4993  CA  THR   474     -18.133   3.724  -8.810  1.00 10.00      B   
ATOM   4994  CB  THR   474     -17.329   2.945  -9.870  1.00 10.00      B   
ATOM   4995  OG1 THR   474     -17.844   3.229 -11.175  1.00 10.00      B   
ATOM   4996  HG1 THR   474     -18.653   2.723 -11.321  1.00 10.00      B   
ATOM   4997  CG2 THR   474     -17.413   1.450  -9.614  1.00 10.00      B   
ATOM   4998  C   THR   474     -17.404   5.017  -8.457  1.00 10.00      B   
ATOM   4999  O   THR   474     -16.590   5.050  -7.535  1.00 10.00      B   
ATOM   5000  N   GLN   475     -17.720   6.080  -9.193  1.00 10.00      B   
ATOM   5001  HN  GLN   475     -18.376   5.977  -9.919  1.00 10.00      B   
ATOM   5002  CA  GLN   475     -17.118   7.389  -8.974  1.00 10.00      B   
ATOM   5003  CB  GLN   475     -17.671   8.403  -9.982  1.00 10.00      B   
ATOM   5004  CG  GLN   475     -17.433   9.860  -9.611  1.00 10.00      B   
ATOM   5005  CD  GLN   475     -18.236  10.817 -10.469  1.00 10.00      B   
ATOM   5006  OE1 GLN   475     -19.283  10.462 -11.009  1.00 10.00      B   
ATOM   5007  NE2 GLN   475     -17.757  12.043 -10.593  1.00 10.00      B   
ATOM   5008 HE21 GLN   475     -16.919  12.262 -10.132  1.00 10.00      B   
ATOM   5009 HE22 GLN   475     -18.262  12.687 -11.129  1.00 10.00      B   
ATOM   5010  C   GLN   475     -17.358   7.882  -7.548  1.00 10.00      B   
ATOM   5011  O   GLN   475     -16.412   8.184  -6.821  1.00 10.00      B   
ATOM   5012  N   ARG   476     -18.626   7.947  -7.147  1.00 10.00      B   
ATOM   5013  HN  ARG   476     -19.341   7.678  -7.766  1.00 10.00      B   
ATOM   5014  CA  ARG   476     -18.975   8.420  -5.812  1.00 10.00      B   
ATOM   5015  CB  ARG   476     -20.489   8.557  -5.644  1.00 10.00      B   
ATOM   5016  CG  ARG   476     -20.896   9.779  -4.832  1.00 10.00      B   
ATOM   5017  CD  ARG   476     -21.674   9.402  -3.579  1.00 10.00      B   
ATOM   5018  NE  ARG   476     -23.109   9.270  -3.841  1.00 10.00      B   
ATOM   5019  HE  ARG   476     -23.374   8.898  -4.714  1.00 10.00      B   
ATOM   5020  CZ  ARG   476     -24.069   9.617  -2.976  1.00 10.00      B   
ATOM   5021  NH1 ARG   476     -23.754  10.113  -1.782  1.00 10.00      B   
ATOM   5022 HH11 ARG   476     -24.508  10.384  -1.109  1.00 10.00      B   
ATOM   5023 HH12 ARG   476     -22.755  10.236  -1.510  1.00 10.00      B   
ATOM   5024  NH2 ARG   476     -25.345   9.469  -3.309  1.00 10.00      B   
ATOM   5025 HH21 ARG   476     -26.097   9.735  -2.634  1.00 10.00      B   
ATOM   5026 HH22 ARG   476     -25.604   9.088  -4.243  1.00 10.00      B   
ATOM   5027  C   ARG   476     -18.388   7.522  -4.726  1.00 10.00      B   
ATOM   5028  O   ARG   476     -18.007   7.993  -3.653  1.00 10.00      B   
ATOM   5029  N   ALA   477     -18.305   6.232  -5.017  1.00 10.00      B   
ATOM   5030  HN  ALA   477     -18.619   5.918  -5.890  1.00 10.00      B   
ATOM   5031  CA  ALA   477     -17.757   5.272  -4.072  1.00 10.00      B   
ATOM   5032  CB  ALA   477     -18.032   3.851  -4.540  1.00 10.00      B   
ATOM   5033  C   ALA   477     -16.260   5.500  -3.892  1.00 10.00      B   
ATOM   5034  O   ALA   477     -15.737   5.415  -2.781  1.00 10.00      B   
ATOM   5035  N   LEU   478     -15.581   5.815  -4.991  1.00 10.00      B   
ATOM   5036  HN  LEU   478     -16.061   5.878  -5.848  1.00 10.00      B   
ATOM   5037  CA  LEU   478     -14.145   6.061  -4.967  1.00 10.00      B   
ATOM   5038  CB  LEU   478     -13.592   6.188  -6.391  1.00 10.00      B   
ATOM   5039  CG  LEU   478     -12.066   6.223  -6.533  1.00 10.00      B   
ATOM   5040  CD1 LEU   478     -11.437   4.958  -5.969  1.00 10.00      B   
ATOM   5041  CD2 LEU   478     -11.670   6.413  -7.988  1.00 10.00      B   
ATOM   5042  C   LEU   478     -13.808   7.306  -4.147  1.00 10.00      B   
ATOM   5043  O   LEU   478     -12.749   7.381  -3.524  1.00 10.00      B   
ATOM   5044  N   ILE   479     -14.716   8.273  -4.144  1.00 10.00      B   
ATOM   5045  HN  ILE   479     -15.540   8.158  -4.667  1.00 10.00      B   
ATOM   5046  CA  ILE   479     -14.515   9.504  -3.389  1.00 10.00      B   
ATOM   5047  CB  ILE   479     -15.587  10.559  -3.729  1.00 10.00      B   
ATOM   5048  CG1 ILE   479     -15.620  10.804  -5.238  1.00 10.00      B   
ATOM   5049  CG2 ILE   479     -15.315  11.863  -2.990  1.00 10.00      B   
ATOM   5050  CD1 ILE   479     -16.791  11.646  -5.696  1.00 10.00      B   
ATOM   5051  C   ILE   479     -14.546   9.214  -1.891  1.00 10.00      B   
ATOM   5052  O   ILE   479     -13.842   9.844  -1.106  1.00 10.00      B   
ATOM   5053  N   ALA   480     -15.354   8.236  -1.505  1.00 10.00      B   
ATOM   5054  HN  ALA   480     -15.882   7.756  -2.181  1.00 10.00      B   
ATOM   5055  CA  ALA   480     -15.472   7.856  -0.102  1.00 10.00      B   
ATOM   5056  CB  ALA   480     -16.718   7.014   0.118  1.00 10.00      B   
ATOM   5057  C   ALA   480     -14.224   7.108   0.361  1.00 10.00      B   
ATOM   5058  O   ALA   480     -13.878   7.123   1.542  1.00 10.00      B   
ATOM   5059  N   TYR   481     -13.543   6.472  -0.588  1.00 10.00      B   
ATOM   5060  HN  TYR   481     -13.864   6.519  -1.514  1.00 10.00      B   
ATOM   5061  CA  TYR   481     -12.330   5.713  -0.298  1.00 10.00      B   
ATOM   5062  CB  TYR   481     -11.966   4.800  -1.474  1.00 10.00      B   
ATOM   5063  CG  TYR   481     -12.707   3.482  -1.521  1.00 10.00      B   
ATOM   5064  CD1 TYR   481     -13.563   3.184  -2.573  1.00 10.00      B   
ATOM   5065  CD2 TYR   481     -12.545   2.532  -0.519  1.00 10.00      B   
ATOM   5066  CE1 TYR   481     -14.233   1.977  -2.628  1.00 10.00      B   
ATOM   5067  CE2 TYR   481     -13.214   1.323  -0.568  1.00 10.00      B   
ATOM   5068  CZ  TYR   481     -14.057   1.052  -1.625  1.00 10.00      B   
ATOM   5069  OH  TYR   481     -14.722  -0.151  -1.682  1.00 10.00      B   
ATOM   5070  HH  TYR   481     -14.619  -0.530  -2.565  1.00 10.00      B   
ATOM   5071  C   TYR   481     -11.153   6.636   0.003  1.00 10.00      B   
ATOM   5072  O   TYR   481     -10.187   6.228   0.651  1.00 10.00      B   
ATOM   5073  N   SER   482     -11.238   7.877  -0.464  1.00 10.00      B   
ATOM   5074  HN  SER   482     -12.033   8.144  -0.975  1.00 10.00      B   
ATOM   5075  CA  SER   482     -10.177   8.857  -0.252  1.00 10.00      B   
ATOM   5076  CB  SER   482     -10.559  10.190  -0.899  1.00 10.00      B   
ATOM   5077  OG  SER   482     -11.099   9.987  -2.195  1.00 10.00      B   
ATOM   5078  HG  SER   482     -10.380   9.888  -2.825  1.00 10.00      B   
ATOM   5079  C   SER   482      -9.886   9.059   1.234  1.00 10.00      B   
ATOM   5080  O   SER   482      -8.731   9.209   1.639  1.00 10.00      B   
ATOM   5081  N   VAL   483     -10.937   9.035   2.046  1.00 10.00      B   
ATOM   5082  HN  VAL   483     -11.829   8.883   1.667  1.00 10.00      B   
ATOM   5083  CA  VAL   483     -10.800   9.223   3.487  1.00 10.00      B   
ATOM   5084  CB  VAL   483     -12.174   9.470   4.153  1.00 10.00      B   
ATOM   5085  CG1 VAL   483     -12.012   9.940   5.591  1.00 10.00      B   
ATOM   5086  CG2 VAL   483     -12.986  10.478   3.353  1.00 10.00      B   
ATOM   5087  C   VAL   483     -10.129   8.009   4.133  1.00 10.00      B   
ATOM   5088  O   VAL   483      -9.556   8.103   5.216  1.00 10.00      B   
ATOM   5089  N   GLY   484     -10.183   6.876   3.448  1.00 10.00      B   
ATOM   5090  HN  GLY   484     -10.617   6.868   2.569  1.00 10.00      B   
ATOM   5091  CA  GLY   484      -9.593   5.658   3.970  1.00 10.00      B   
ATOM   5092  C   GLY   484      -8.079   5.663   3.915  1.00 10.00      B   
ATOM   5093  O   GLY   484      -7.416   5.320   4.895  1.00 10.00      B   
ATOM   5094  N   LEU   485      -7.529   6.069   2.777  1.00 10.00      B   
ATOM   5095  HN  LEU   485      -8.112   6.348   2.037  1.00 10.00      B   
ATOM   5096  CA  LEU   485      -6.082   6.104   2.595  1.00 10.00      B   
ATOM   5097  CB  LEU   485      -5.726   6.457   1.148  1.00 10.00      B   
ATOM   5098  CG  LEU   485      -4.246   6.353   0.771  1.00 10.00      B   
ATOM   5099  CD1 LEU   485      -3.707   4.964   1.080  1.00 10.00      B   
ATOM   5100  CD2 LEU   485      -4.051   6.687  -0.698  1.00 10.00      B   
ATOM   5101  C   LEU   485      -5.412   7.070   3.569  1.00 10.00      B   
ATOM   5102  O   LEU   485      -4.299   6.816   4.039  1.00 10.00      B   
ATOM   5103  N   ILE   486      -6.106   8.160   3.887  1.00 10.00      B   
ATOM   5104  HN  ILE   486      -6.993   8.293   3.488  1.00 10.00      B   
ATOM   5105  CA  ILE   486      -5.583   9.168   4.806  1.00 10.00      B   
ATOM   5106  CB  ILE   486      -6.545  10.372   4.940  1.00 10.00      B   
ATOM   5107  CG1 ILE   486      -6.863  10.953   3.559  1.00 10.00      B   
ATOM   5108  CG2 ILE   486      -5.945  11.448   5.838  1.00 10.00      B   
ATOM   5109  CD1 ILE   486      -7.943  12.014   3.572  1.00 10.00      B   
ATOM   5110  C   ILE   486      -5.310   8.572   6.190  1.00 10.00      B   
ATOM   5111  O   ILE   486      -4.390   8.993   6.891  1.00 10.00      B   
ATOM   5112  N   GLY   487      -6.106   7.587   6.576  1.00 10.00      B   
ATOM   5113  HN  GLY   487      -6.822   7.285   5.977  1.00 10.00      B   
ATOM   5114  CA  GLY   487      -5.924   6.958   7.869  1.00 10.00      B   
ATOM   5115  C   GLY   487      -5.062   5.712   7.791  1.00 10.00      B   
ATOM   5116  O   GLY   487      -4.273   5.436   8.695  1.00 10.00      B   
ATOM   5117  N   LEU   488      -5.202   4.970   6.699  1.00 10.00      B   
ATOM   5118  HN  LEU   488      -5.836   5.259   6.006  1.00 10.00      B   
ATOM   5119  CA  LEU   488      -4.455   3.735   6.496  1.00 10.00      B   
ATOM   5120  CB  LEU   488      -4.824   3.106   5.149  1.00 10.00      B   
ATOM   5121  CG  LEU   488      -4.107   1.801   4.793  1.00 10.00      B   
ATOM   5122  CD1 LEU   488      -4.542   0.675   5.719  1.00 10.00      B   
ATOM   5123  CD2 LEU   488      -4.354   1.432   3.339  1.00 10.00      B   
ATOM   5124  C   LEU   488      -2.944   3.948   6.584  1.00 10.00      B   
ATOM   5125  O   LEU   488      -2.228   3.128   7.160  1.00 10.00      B   
ATOM   5126  N   ILE   489      -2.469   5.056   6.025  1.00 10.00      B   
ATOM   5127  HN  ILE   489      -3.093   5.681   5.597  1.00 10.00      B   
ATOM   5128  CA  ILE   489      -1.041   5.366   6.034  1.00 10.00      B   
ATOM   5129  CB  ILE   489      -0.707   6.625   5.209  1.00 10.00      B   
ATOM   5130  CG1 ILE   489      -1.574   7.808   5.644  1.00 10.00      B   
ATOM   5131  CG2 ILE   489      -0.880   6.349   3.723  1.00 10.00      B   
ATOM   5132  CD1 ILE   489      -0.855   9.137   5.608  1.00 10.00      B   
ATOM   5133  C   ILE   489      -0.492   5.522   7.452  1.00 10.00      B   
ATOM   5134  O   ILE   489       0.610   5.067   7.749  1.00 10.00      B   
ATOM   5135  N   VAL   490      -1.273   6.144   8.329  1.00 10.00      B   
ATOM   5136  HN  VAL   490      -2.156   6.459   8.042  1.00 10.00      B   
ATOM   5137  CA  VAL   490      -0.853   6.361   9.710  1.00 10.00      B   
ATOM   5138  CB  VAL   490      -1.838   7.278  10.469  1.00 10.00      B   
ATOM   5139  CG1 VAL   490      -1.209   7.801  11.751  1.00 10.00      B   
ATOM   5140  CG2 VAL   490      -2.287   8.429   9.585  1.00 10.00      B   
ATOM   5141  C   VAL   490      -0.730   5.032  10.448  1.00 10.00      B   
ATOM   5142  O   VAL   490       0.206   4.819  11.223  1.00 10.00      B   
ATOM   5143  N   VAL   491      -1.670   4.134  10.184  1.00 10.00      B   
ATOM   5144  HN  VAL   491      -2.380   4.362   9.546  1.00 10.00      B   
ATOM   5145  CA  VAL   491      -1.676   2.818  10.814  1.00 10.00      B   
ATOM   5146  CB  VAL   491      -2.921   1.996  10.411  1.00 10.00      B   
ATOM   5147  CG1 VAL   491      -2.945   0.655  11.130  1.00 10.00      B   
ATOM   5148  CG2 VAL   491      -4.197   2.774  10.698  1.00 10.00      B   
ATOM   5149  C   VAL   491      -0.416   2.038  10.443  1.00 10.00      B   
ATOM   5150  O   VAL   491       0.186   1.375  11.285  1.00 10.00      B   
ATOM   5151  N   LYS   492      -0.003   2.155   9.187  1.00 10.00      B   
ATOM   5152  HN  LYS   492      -0.508   2.729   8.572  1.00 10.00      B   
ATOM   5153  CA  LYS   492       1.180   1.452   8.692  1.00 10.00      B   
ATOM   5154  CB  LYS   492       1.283   1.560   7.167  1.00 10.00      B   
ATOM   5155  CG  LYS   492       0.196   0.813   6.410  1.00 10.00      B   
ATOM   5156  CD  LYS   492       0.505   0.739   4.922  1.00 10.00      B   
ATOM   5157  CE  LYS   492      -0.560  -0.048   4.174  1.00 10.00      B   
ATOM   5158  NZ  LYS   492      -0.169  -0.322   2.764  1.00 10.00      B   
ATOM   5159  HZ1 LYS   492       0.752  -0.806   2.733  1.00 10.00      B   
ATOM   5160  HZ2 LYS   492      -0.097   0.568   2.233  1.00 10.00      B   
ATOM   5161  HZ3 LYS   492      -0.880  -0.927   2.307  1.00 10.00      B   
ATOM   5162  C   LYS   492       2.473   1.952   9.341  1.00 10.00      B   
ATOM   5163  O   LYS   492       3.502   1.278   9.282  1.00 10.00      B   
ATOM   5164  N   VAL   493       2.422   3.130   9.950  1.00 10.00      B   
ATOM   5165  HN  VAL   493       1.576   3.627   9.962  1.00 10.00      B   
ATOM   5166  CA  VAL   493       3.598   3.704  10.598  1.00 10.00      B   
ATOM   5167  CB  VAL   493       3.728   5.215  10.308  1.00 10.00      B
[truncated: 98,950 more chars]
