# Supplementary material for: Large-scale discovery of protein interactions at residue resolution using co-evolution calculated from genomic sequences
Source: Nat Commun. 2021 Mar 2;12:1396. doi: 10.1038/s41467-021-21636-z (PMC7925567; doi:10.1038/s41467-021-21636-z)
Supplement: Supplementary file 13 — Supplementary Data 11 [file 41467_2021_21636_MOESM13_ESM.zip › supplementary_prediction/addtl_membrane013341_UUP_MURJ/models/rmsdclust4_top1_haddock_92w.pdb]

REMARK FILENAME="haddock_92w.pdb0"
REMARK ===============================================================
REMARK HADDOCK run for haddock
REMARK initial structure: haddock_92.pdb
REMARK final NOE weights: unambig 50 amb: 50
REMARK ===============================================================
REMARK            total,bonds,angles,improper,dihe,vdw,elec,air,cdih,coup,rdcs,vean,dani,xpcs,rg
REMARK energies: -139.13, 0, 0, 0, 0, -50.1406, -408.012, 319.022, 0, 0, 0, 0, 0, 0, 0
REMARK ===============================================================
REMARK            bonds,angles,impropers,dihe,air,cdih,coup,rdcs,vean,dani,xpcs
REMARK rms-dev.: 0,0,0,0,17.6087,0,0, 0, 0, 0, 0
REMARK ===============================================================
REMARK               air,cdih,coup,rdcs,vean,dani,xpcs
REMARK               >0.3,>5,>1,>0,>5,>0.2,>0.2
REMARK violations.: 3, 0, 0, 0, 0, 0, 0
REMARK ===============================================================
REMARK                        CVpartition#,violations,rms
REMARK AIRs cross-validation: 2, 0, NaN
REMARK ===============================================================
REMARK NCS energy: 0
REMARK ===============================================================
REMARK Symmetry energy: 0
REMARK ===============================================================
REMARK Desolvation energy: -9.61781
REMARK Internal energy free molecules: 76309.5
REMARK Internal energy complex: -25289.8
REMARK Binding energy: -102067
REMARK ===============================================================
REMARK buried surface area: 2273.48
REMARK ===============================================================
REMARK water - chain1: 0 0 0
REMARK water - chain2: 0 0 0
REMARK water - chain3: 0 0 0
REMARK water - chain4: 0 0 0
REMARK water - chain5: 0 0 0
REMARK water - chain6: 0 0 0
REMARK ===============================================================
REMARK water - water: 0 0 0
REMARK ===============================================================
REMARK DATE:05-Aug-2020  13:33:26       created by user: he47
REMARK VERSION:1.3
ATOM      1  CB  LYS   551       3.595 -11.061 -23.118  1.00 10.00      A   
ATOM      2  CG  LYS   551       4.300 -11.313 -21.791  1.00 10.00      A   
ATOM      3  CD  LYS   551       5.253 -12.495 -21.871  1.00 10.00      A   
ATOM      4  CE  LYS   551       6.007 -12.682 -20.565  1.00 10.00      A   
ATOM      5  NZ  LYS   551       7.073 -13.712 -20.679  1.00 10.00      A   
ATOM      6  HZ1 LYS   551       7.292 -13.893 -21.682  1.00 10.00      A   
ATOM      7  HZ2 LYS   551       6.768 -14.601 -20.240  1.00 10.00      A   
ATOM      8  HZ3 LYS   551       7.944 -13.380 -20.202  1.00 10.00      A   
ATOM      9  C   LYS   551       1.394 -11.462 -24.255  1.00 10.00      A   
ATOM     10  O   LYS   551       1.163 -11.820 -25.411  1.00 10.00      A   
ATOM     11  N   LYS   551       3.112 -13.218 -24.254  1.00 10.00      A   
ATOM     12  HT1 LYS   551       2.382 -13.948 -24.429  1.00 10.00      A   
ATOM     13  HT2 LYS   551       3.902 -13.652 -23.740  1.00 10.00      A   
ATOM     14  HT3 LYS   551       3.458 -12.872 -25.173  1.00 10.00      A   
ATOM     15  CA  LYS   551       2.530 -12.102 -23.475  1.00 10.00      A   
ATOM     16  N   ALA   552       0.685 -10.527 -23.618  1.00 10.00      A   
ATOM     17  HN  ALA   552       0.925 -10.293 -22.694  1.00 10.00      A   
ATOM     18  CA  ALA   552      -0.452  -9.846 -24.241  1.00 10.00      A   
ATOM     19  CB  ALA   552      -0.044  -9.122 -25.520  1.00 10.00      A   
ATOM     20  C   ALA   552      -1.560 -10.853 -24.511  1.00 10.00      A   
ATOM     21  O   ALA   552      -2.406 -10.662 -25.382  1.00 10.00      A   
ATOM     22  N   GLU   553      -1.539 -11.929 -23.738  1.00 10.00      A   
ATOM     23  HN  GLU   553      -0.845 -12.004 -23.051  1.00 10.00      A   
ATOM     24  CA  GLU   553      -2.512 -12.997 -23.867  1.00 10.00      A   
ATOM     25  CB  GLU   553      -1.793 -14.344 -23.963  1.00 10.00      A   
ATOM     26  CG  GLU   553      -0.959 -14.476 -25.230  1.00 10.00      A   
ATOM     27  CD  GLU   553       0.149 -15.501 -25.128  1.00 10.00      A   
ATOM     28  OE1 GLU   553      -0.107 -16.689 -25.417  1.00 10.00      A   
ATOM     29  OE2 GLU   553       1.293 -15.115 -24.788  1.00 10.00      A   
ATOM     30  C   GLU   553      -3.482 -12.965 -22.696  1.00 10.00      A   
ATOM     31  O   GLU   553      -4.051 -13.985 -22.301  1.00 10.00      A   
ATOM     32  N   THR   554      -3.654 -11.775 -22.144  1.00 10.00      A   
ATOM     33  HN  THR   554      -3.161 -11.006 -22.500  1.00 10.00      A   
ATOM     34  CA  THR   554      -4.558 -11.566 -21.034  1.00 10.00      A   
ATOM     35  CB  THR   554      -4.297 -10.188 -20.395  1.00 10.00      A   
ATOM     36  OG1 THR   554      -3.466  -9.410 -21.274  1.00 10.00      A   
ATOM     37  HG1 THR   554      -3.106  -8.658 -20.787  1.00 10.00      A   
ATOM     38  CG2 THR   554      -3.597 -10.344 -19.054  1.00 10.00      A   
ATOM     39  C   THR   554      -5.994 -11.628 -21.542  1.00 10.00      A   
ATOM     40  O   THR   554      -6.304 -11.095 -22.612  1.00 10.00      A   
ATOM     41  N   VAL   555      -6.860 -12.297 -20.796  1.00 10.00      A   
ATOM     42  HN  VAL   555      -6.559 -12.705 -19.956  1.00 10.00      A   
ATOM     43  CA  VAL   555      -8.254 -12.424 -21.189  1.00 10.00      A   
ATOM     44  CB  VAL   555      -8.954 -13.617 -20.508  1.00 10.00      A   
ATOM     45  CG1 VAL   555     -10.134 -14.076 -21.347  1.00 10.00      A   
ATOM     46  CG2 VAL   555      -7.981 -14.766 -20.292  1.00 10.00      A   
ATOM     47  C   VAL   555      -8.996 -11.132 -20.874  1.00 10.00      A   
ATOM     48  O   VAL   555      -9.487 -10.933 -19.760  1.00 10.00      A   
ATOM     49  N   LYS   556      -9.063 -10.259 -21.866  1.00 10.00      A   
ATOM     50  HN  LYS   556      -8.668 -10.498 -22.734  1.00 10.00      A   
ATOM     51  CA  LYS   556      -9.705  -8.961 -21.715  1.00 10.00      A   
ATOM     52  CB  LYS   556      -9.022  -7.929 -22.618  1.00 10.00      A   
ATOM     53  CG  LYS   556      -7.535  -7.755 -22.348  1.00 10.00      A   
ATOM     54  CD  LYS   556      -6.797  -7.244 -23.576  1.00 10.00      A   
ATOM     55  CE  LYS   556      -6.652  -8.333 -24.629  1.00 10.00      A   
ATOM     56  NZ  LYS   556      -5.709  -7.944 -25.712  1.00 10.00      A   
ATOM     57  HZ1 LYS   556      -5.643  -8.706 -26.416  1.00 10.00      A   
ATOM     58  HZ2 LYS   556      -4.763  -7.769 -25.319  1.00 10.00      A   
ATOM     59  HZ3 LYS   556      -6.042  -7.081 -26.184  1.00 10.00      A   
ATOM     60  C   LYS   556     -11.199  -9.015 -22.018  1.00 10.00      A   
ATOM     61  O   LYS   556     -11.621  -8.676 -23.125  1.00 10.00      A   
ATOM     62  N   ARG   557     -11.984  -9.443 -21.027  1.00 10.00      A   
ATOM     63  HN  ARG   557     -11.566  -9.711 -20.180  1.00 10.00      A   
ATOM     64  CA  ARG   557     -13.442  -9.533 -21.154  1.00 10.00      A   
ATOM     65  CB  ARG   557     -14.080  -8.141 -21.119  1.00 10.00      A   
ATOM     66  CG  ARG   557     -14.025  -7.462 -19.761  1.00 10.00      A   
ATOM     67  CD  ARG   557     -14.629  -6.069 -19.816  1.00 10.00      A   
ATOM     68  NE  ARG   557     -16.010  -6.085 -20.301  1.00 10.00      A   
ATOM     69  HE  ARG   557     -16.438  -6.975 -20.425  1.00 10.00      A   
ATOM     70  CZ  ARG   557     -16.722  -4.990 -20.564  1.00 10.00      A   
ATOM     71  NH1 ARG   557     -16.181  -3.789 -20.396  1.00 10.00      A   
ATOM     72 HH11 ARG   557     -15.202  -3.699 -20.050  1.00 10.00      A   
ATOM     73 HH12 ARG   557     -16.734  -2.929 -20.606  1.00 10.00      A   
ATOM     74  NH2 ARG   557     -17.963  -5.099 -21.022  1.00 10.00      A   
ATOM     75 HH21 ARG   557     -18.383  -6.050 -21.175  1.00 10.00      A   
ATOM     76 HH22 ARG   557     -18.529  -4.244 -21.227  1.00 10.00      A   
ATOM     77  C   ARG   557     -13.872 -10.284 -22.411  1.00 10.00      A   
ATOM     78  O   ARG   557     -14.644  -9.774 -23.224  1.00 10.00      A   
ATOM     79  N   SER   558     -13.369 -11.493 -22.571  1.00 10.00      A   
ATOM     80  HN  SER   558     -12.751 -11.852 -21.898  1.00 10.00      A   
ATOM     81  CA  SER   558     -13.706 -12.300 -23.728  1.00 10.00      A   
ATOM     82  CB  SER   558     -12.441 -12.934 -24.307  1.00 10.00      A   
ATOM     83  OG  SER   558     -11.395 -11.976 -24.376  1.00 10.00      A   
ATOM     84  HG  SER   558     -11.759 -11.127 -24.666  1.00 10.00      A   
ATOM     85  C   SER   558     -14.739 -13.366 -23.375  1.00 10.00      A   
ATOM     86  O   SER   558     -15.735 -13.537 -24.078  1.00 10.00      A   
ATOM     87  N   SER   559     -14.508 -14.064 -22.274  1.00 10.00      A   
ATOM     88  HN  SER   559     -13.708 -13.873 -21.742  1.00 10.00      A   
ATOM     89  CA  SER   559     -15.410 -15.116 -21.834  1.00 10.00      A   
ATOM     90  CB  SER   559     -14.789 -16.485 -22.128  1.00 10.00      A   
ATOM     91  OG  SER   559     -13.436 -16.354 -22.548  1.00 10.00      A   
ATOM     92  HG  SER   559     -12.852 -16.579 -21.811  1.00 10.00      A   
ATOM     93  C   SER   559     -15.736 -14.979 -20.346  1.00 10.00      A   
ATOM     94  O   SER   559     -16.012 -15.965 -19.664  1.00 10.00      A   
ATOM     95  N   SER   560     -15.710 -13.750 -19.848  1.00 10.00      A   
ATOM     96  HN  SER   560     -15.480 -12.999 -20.433  1.00 10.00      A   
ATOM     97  CA  SER   560     -16.002 -13.489 -18.445  1.00 10.00      A   
ATOM     98  CB  SER   560     -15.051 -12.420 -17.906  1.00 10.00      A   
ATOM     99  OG  SER   560     -14.728 -11.474 -18.916  1.00 10.00      A   
ATOM    100  HG  SER   560     -15.114 -10.620 -18.684  1.00 10.00      A   
ATOM    101  C   SER   560     -17.453 -13.057 -18.249  1.00 10.00      A   
ATOM    102  O   SER   560     -17.818 -12.543 -17.193  1.00 10.00      A   
ATOM    103  N   LYS   561     -18.276 -13.274 -19.266  1.00 10.00      A   
ATOM    104  HN  LYS   561     -17.933 -13.714 -20.073  1.00 10.00      A   
ATOM    105  CA  LYS   561     -19.682 -12.898 -19.201  1.00 10.00      A   
ATOM    106  CB  LYS   561     -20.253 -12.718 -20.609  1.00 10.00      A   
ATOM    107  CG  LYS   561     -21.658 -12.138 -20.650  1.00 10.00      A   
ATOM    108  CD  LYS   561     -22.000 -11.606 -22.033  1.00 10.00      A   
ATOM    109  CE  LYS   561     -21.919 -12.697 -23.088  1.00 10.00      A   
ATOM    110  NZ  LYS   561     -22.369 -12.214 -24.417  1.00 10.00      A   
ATOM    111  HZ1 LYS   561     -22.337 -12.990 -25.109  1.00 10.00      A   
ATOM    112  HZ2 LYS   561     -21.751 -11.443 -24.745  1.00 10.00      A   
ATOM    113  HZ3 LYS   561     -23.345 -11.859 -24.354  1.00 10.00      A   
ATOM    114  C   LYS   561     -20.477 -13.943 -18.429  1.00 10.00      A   
ATOM    115  O   LYS   561     -21.391 -13.615 -17.670  1.00 10.00      A   
ATOM    116  N   LEU   562     -20.114 -15.203 -18.619  1.00 10.00      A   
ATOM    117  HN  LEU   562     -19.373 -15.401 -19.233  1.00 10.00      A   
ATOM    118  CA  LEU   562     -20.779 -16.303 -17.940  1.00 10.00      A   
ATOM    119  CB  LEU   562     -22.118 -16.629 -18.611  1.00 10.00      A   
ATOM    120  CG  LEU   562     -22.058 -17.065 -20.078  1.00 10.00      A   
ATOM    121  CD1 LEU   562     -22.360 -18.552 -20.211  1.00 10.00      A   
ATOM    122  CD2 LEU   562     -23.016 -16.240 -20.925  1.00 10.00      A   
ATOM    123  C   LEU   562     -19.886 -17.534 -17.915  1.00 10.00      A   
ATOM    124  O   LEU   562     -19.038 -17.716 -18.789  1.00 10.00      A   
ATOM    125  N   SER   563     -20.077 -18.369 -16.907  1.00 10.00      A   
ATOM    126  HN  SER   563     -20.762 -18.162 -16.240  1.00 10.00      A   
ATOM    127  CA  SER   563     -19.309 -19.593 -16.762  1.00 10.00      A   
ATOM    128  CB  SER   563     -18.028 -19.341 -15.964  1.00 10.00      A   
ATOM    129  OG  SER   563     -18.309 -18.704 -14.728  1.00 10.00      A   
ATOM    130  HG  SER   563     -17.695 -17.967 -14.608  1.00 10.00      A   
ATOM    131  C   SER   563     -20.157 -20.652 -16.075  1.00 10.00      A   
ATOM    132  O   SER   563     -21.264 -20.361 -15.613  1.00 10.00      A   
ATOM    133  N   TYR   564     -19.640 -21.872 -16.006  1.00 10.00      A   
ATOM    134  HN  TYR   564     -18.756 -22.039 -16.403  1.00 10.00      A   
ATOM    135  CA  TYR   564     -20.356 -22.972 -15.374  1.00 10.00      A   
ATOM    136  CB  TYR   564     -19.561 -24.271 -15.500  1.00 10.00      A   
ATOM    137  CG  TYR   564     -20.404 -25.516 -15.359  1.00 10.00      A   
ATOM    138  CD1 TYR   564     -21.222 -25.944 -16.397  1.00 10.00      A   
ATOM    139  CD2 TYR   564     -20.385 -26.263 -14.189  1.00 10.00      A   
ATOM    140  CE1 TYR   564     -21.992 -27.083 -16.275  1.00 10.00      A   
ATOM    141  CE2 TYR   564     -21.152 -27.403 -14.059  1.00 10.00      A   
ATOM    142  CZ  TYR   564     -21.955 -27.806 -15.104  1.00 10.00      A   
ATOM    143  OH  TYR   564     -22.719 -28.942 -14.978  1.00 10.00      A   
ATOM    144  HH  TYR   564     -22.971 -29.057 -14.054  1.00 10.00      A   
ATOM    145  C   TYR   564     -20.640 -22.670 -13.906  1.00 10.00      A   
ATOM    146  O   TYR   564     -21.734 -22.938 -13.408  1.00 10.00      A   
ATOM    147  N   LYS   565     -19.658 -22.094 -13.225  1.00 10.00      A   
ATOM    148  HN  LYS   565     -18.816 -21.887 -13.683  1.00 10.00      A   
ATOM    149  CA  LYS   565     -19.809 -21.755 -11.815  1.00 10.00      A   
ATOM    150  CB  LYS   565     -18.464 -21.388 -11.187  1.00 10.00      A   
ATOM    151  CG  LYS   565     -17.648 -22.593 -10.748  1.00 10.00      A   
ATOM    152  CD  LYS   565     -16.380 -22.746 -11.570  1.00 10.00      A   
ATOM    153  CE  LYS   565     -15.667 -24.046 -11.234  1.00 10.00      A   
ATOM    154  NZ  LYS   565     -14.310 -24.118 -11.840  1.00 10.00      A   
ATOM    155  HZ1 LYS   565     -14.373 -24.055 -12.875  1.00 10.00      A   
ATOM    156  HZ2 LYS   565     -13.856 -25.019 -11.589  1.00 10.00      A   
ATOM    157  HZ3 LYS   565     -13.718 -23.335 -11.491  1.00 10.00      A   
ATOM    158  C   LYS   565     -20.819 -20.632 -11.626  1.00 10.00      A   
ATOM    159  O   LYS   565     -21.607 -20.648 -10.679  1.00 10.00      A   
ATOM    160  N   LEU   566     -20.798 -19.661 -12.535  1.00 10.00      A   
ATOM    161  HN  LEU   566     -20.138 -19.696 -13.260  1.00 10.00      A   
ATOM    162  CA  LEU   566     -21.731 -18.542 -12.472  1.00 10.00      A   
ATOM    163  CB  LEU   566     -21.324 -17.422 -13.436  1.00 10.00      A   
ATOM    164  CG  LEU   566     -20.036 -16.666 -13.092  1.00 10.00      A   
ATOM    165  CD1 LEU   566     -19.765 -15.577 -14.118  1.00 10.00      A   
ATOM    166  CD2 LEU   566     -20.115 -16.073 -11.695  1.00 10.00      A   
ATOM    167  C   LEU   566     -23.147 -19.016 -12.777  1.00 10.00      A   
ATOM    168  O   LEU   566     -24.117 -18.494 -12.233  1.00 10.00      A   
ATOM    169  N   GLN   567     -23.250 -20.018 -13.647  1.00 10.00      A   
ATOM    170  HN  GLN   567     -22.435 -20.380 -14.055  1.00 10.00      A   
ATOM    171  CA  GLN   567     -24.538 -20.586 -14.021  1.00 10.00      A   
ATOM    172  CB  GLN   567     -24.345 -21.674 -15.084  1.00 10.00      A   
ATOM    173  CG  GLN   567     -25.619 -22.415 -15.461  1.00 10.00      A   
ATOM    174  CD  GLN   567     -26.488 -21.626 -16.418  1.00 10.00      A   
ATOM    175  OE1 GLN   567     -25.983 -20.897 -17.275  1.00 10.00      A   
ATOM    176  NE2 GLN   567     -27.799 -21.761 -16.280  1.00 10.00      A   
ATOM    177 HE21 GLN   567     -28.136 -22.361 -15.572  1.00 10.00      A   
ATOM    178 HE22 GLN   567     -28.382 -21.258 -16.886  1.00 10.00      A   
ATOM    179  C   GLN   567     -25.214 -21.184 -12.796  1.00 10.00      A   
ATOM    180  O   GLN   567     -26.363 -20.870 -12.486  1.00 10.00      A   
ATOM    181  N   ARG   568     -24.477 -22.034 -12.091  1.00 10.00      A   
ATOM    182  HN  ARG   568     -23.558 -22.226 -12.384  1.00 10.00      A   
ATOM    183  CA  ARG   568     -24.992 -22.684 -10.897  1.00 10.00      A   
ATOM    184  CB  ARG   568     -23.980 -23.695 -10.356  1.00 10.00      A   
ATOM    185  CG  ARG   568     -23.660 -24.842 -11.305  1.00 10.00      A   
ATOM    186  CD  ARG   568     -24.826 -25.812 -11.438  1.00 10.00      A   
ATOM    187  NE  ARG   568     -25.796 -25.403 -12.458  1.00 10.00      A   
ATOM    188  HE  ARG   568     -26.449 -24.698 -12.213  1.00 10.00      A   
ATOM    189  CZ  ARG   568     -25.866 -25.937 -13.674  1.00 10.00      A   
ATOM    190  NH1 ARG   568     -25.025 -26.896 -14.027  1.00 10.00      A   
ATOM    191 HH11 ARG   568     -25.081 -27.317 -14.984  1.00 10.00      A   
ATOM    192 HH12 ARG   568     -24.309 -27.238 -13.353  1.00 10.00      A   
ATOM    193  NH2 ARG   568     -26.791 -25.521 -14.535  1.00 10.00      A   
ATOM    194 HH21 ARG   568     -26.840 -25.937 -15.492  1.00 10.00      A   
ATOM    195 HH22 ARG   568     -27.478 -24.776 -14.255  1.00 10.00      A   
ATOM    196  C   ARG   568     -25.330 -21.650  -9.829  1.00 10.00      A   
ATOM    197  O   ARG   568     -26.295 -21.804  -9.084  1.00 10.00      A   
ATOM    198  N   GLU   569     -24.529 -20.592  -9.768  1.00 10.00      A   
ATOM    199  HN  GLU   569     -23.768 -20.530 -10.386  1.00 10.00      A   
ATOM    200  CA  GLU   569     -24.748 -19.520  -8.805  1.00 10.00      A   
ATOM    201  CB  GLU   569     -23.578 -18.530  -8.857  1.00 10.00      A   
ATOM    202  CG  GLU   569     -23.590 -17.468  -7.768  1.00 10.00      A   
ATOM    203  CD  GLU   569     -23.158 -18.002  -6.418  1.00 10.00      A   
ATOM    204  OE1 GLU   569     -22.330 -18.939  -6.377  1.00 10.00      A   
ATOM    205  OE2 GLU   569     -23.640 -17.487  -5.389  1.00 10.00      A   
ATOM    206  C   GLU   569     -26.056 -18.797  -9.120  1.00 10.00      A   
ATOM    207  O   GLU   569     -26.869 -18.543  -8.232  1.00 10.00      A   
ATOM    208  N   LEU   570     -26.261 -18.506 -10.402  1.00 10.00      A   
ATOM    209  HN  LEU   570     -25.576 -18.767 -11.061  1.00 10.00      A   
ATOM    210  CA  LEU   570     -27.457 -17.808 -10.871  1.00 10.00      A   
ATOM    211  CB  LEU   570     -27.304 -17.446 -12.353  1.00 10.00      A   
ATOM    212  CG  LEU   570     -28.416 -16.592 -12.972  1.00 10.00      A   
ATOM    213  CD1 LEU   570     -28.259 -15.130 -12.581  1.00 10.00      A   
ATOM    214  CD2 LEU   570     -28.425 -16.745 -14.484  1.00 10.00      A   
ATOM    215  C   LEU   570     -28.725 -18.639 -10.666  1.00 10.00      A   
ATOM    216  O   LEU   570     -29.831 -18.099 -10.619  1.00 10.00      A   
ATOM    217  N   GLU   571     -28.564 -19.950 -10.551  1.00 10.00      A   
ATOM    218  HN  GLU   571     -27.661 -20.328 -10.609  1.00 10.00      A   
ATOM    219  CA  GLU   571     -29.701 -20.839 -10.352  1.00 10.00      A   
ATOM    220  CB  GLU   571     -29.500 -22.153 -11.105  1.00 10.00      A   
ATOM    221  CG  GLU   571     -29.385 -21.999 -12.612  1.00 10.00      A   
ATOM    222  CD  GLU   571     -28.801 -23.233 -13.263  1.00 10.00      A   
ATOM    223  OE1 GLU   571     -28.049 -23.963 -12.588  1.00 10.00      A   
ATOM    224  OE2 GLU   571     -29.093 -23.488 -14.452  1.00 10.00      A   
ATOM    225  C   GLU   571     -29.946 -21.116  -8.871  1.00 10.00      A   
ATOM    226  O   GLU   571     -31.081 -21.358  -8.457  1.00 10.00      A   
ATOM    227  N   GLN   572     -28.882 -21.073  -8.078  1.00 10.00      A   
ATOM    228  HN  GLN   572     -28.004 -20.864  -8.467  1.00 10.00      A   
ATOM    229  CA  GLN   572     -28.985 -21.336  -6.646  1.00 10.00      A   
ATOM    230  CB  GLN   572     -27.705 -21.982  -6.112  1.00 10.00      A   
ATOM    231  CG  GLN   572     -27.516 -23.428  -6.543  1.00 10.00      A   
ATOM    232  CD  GLN   572     -28.589 -24.350  -5.995  1.00 10.00      A   
ATOM    233  OE1 GLN   572     -29.116 -24.134  -4.906  1.00 10.00      A   
ATOM    234  NE2 GLN   572     -28.920 -25.387  -6.745  1.00 10.00      A   
ATOM    235 HE21 GLN   572     -28.460 -25.508  -7.603  1.00 10.00      A   
ATOM    236 HE22 GLN   572     -29.617 -25.991  -6.415  1.00 10.00      A   
ATOM    237  C   GLN   572     -29.329 -20.085  -5.843  1.00 10.00      A   
ATOM    238  O   GLN   572     -30.047 -20.165  -4.845  1.00 10.00      A   
ATOM    239  N   LEU   573     -28.822 -18.932  -6.276  1.00 10.00      A   
ATOM    240  HN  LEU   573     -28.255 -18.929  -7.080  1.00 10.00      A   
ATOM    241  CA  LEU   573     -29.082 -17.670  -5.579  1.00 10.00      A   
ATOM    242  CB  LEU   573     -28.380 -16.478  -6.233  1.00 10.00      A   
ATOM    243  CG  LEU   573     -26.912 -16.267  -5.849  1.00 10.00      A   
ATOM    244  CD1 LEU   573     -26.373 -14.991  -6.472  1.00 10.00      A   
ATOM    245  CD2 LEU   573     -26.754 -16.231  -4.338  1.00 10.00      A   
ATOM    246  C   LEU   573     -30.573 -17.392  -5.348  1.00 10.00      A   
ATOM    247  O   LEU   573     -30.973 -17.159  -4.214  1.00 10.00      A   
ATOM    248  N   PRO   574     -31.422 -17.407  -6.404  1.00 10.00      A   
ATOM    249  CA  PRO   574     -32.866 -17.162  -6.252  1.00 10.00      A   
ATOM    250  CB  PRO   574     -33.423 -17.465  -7.646  1.00 10.00      A   
ATOM    251  CG  PRO   574     -32.284 -17.194  -8.563  1.00 10.00      A   
ATOM    252  CD  PRO   574     -31.055 -17.628  -7.818  1.00 10.00      A   
ATOM    253  C   PRO   574     -33.496 -18.093  -5.218  1.00 10.00      A   
ATOM    254  O   PRO   574     -34.278 -17.659  -4.370  1.00 10.00      A   
ATOM    255  N   GLN   575     -33.125 -19.368  -5.277  1.00 10.00      A   
ATOM    256  HN  GLN   575     -32.475 -19.642  -5.957  1.00 10.00      A   
ATOM    257  CA  GLN   575     -33.650 -20.363  -4.351  1.00 10.00      A   
ATOM    258  CB  GLN   575     -33.206 -21.770  -4.763  1.00 10.00      A   
ATOM    259  CG  GLN   575     -33.595 -22.157  -6.182  1.00 10.00      A   
ATOM    260  CD  GLN   575     -33.321 -23.615  -6.489  1.00 10.00      A   
ATOM    261  OE1 GLN   575     -32.393 -24.214  -5.948  1.00 10.00      A   
ATOM    262  NE2 GLN   575     -34.128 -24.195  -7.359  1.00 10.00      A   
ATOM    263 HE21 GLN   575     -34.852 -23.657  -7.753  1.00 10.00      A   
ATOM    264 HE22 GLN   575     -33.977 -25.136  -7.575  1.00 10.00      A   
ATOM    265  C   GLN   575     -33.187 -20.063  -2.930  1.00 10.00      A   
ATOM    266  O   GLN   575     -33.972 -20.128  -1.980  1.00 10.00      A   
ATOM    267  N   LEU   576     -31.910 -19.726  -2.796  1.00 10.00      A   
ATOM    268  HN  LEU   576     -31.334 -19.702  -3.596  1.00 10.00      A   
ATOM    269  CA  LEU   576     -31.336 -19.401  -1.499  1.00 10.00      A   
ATOM    270  CB  LEU   576     -29.811 -19.298  -1.586  1.00 10.00      A   
ATOM    271  CG  LEU   576     -29.055 -20.622  -1.692  1.00 10.00      A   
ATOM    272  CD1 LEU   576     -27.583 -20.372  -1.970  1.00 10.00      A   
ATOM    273  CD2 LEU   576     -29.229 -21.442  -0.423  1.00 10.00      A   
ATOM    274  C   LEU   576     -31.931 -18.107  -0.955  1.00 10.00      A   
ATOM    275  O   LEU   576     -32.131 -17.969   0.249  1.00 10.00      A   
ATOM    276  N   LEU   577     -32.209 -17.166  -1.850  1.00 10.00      A   
ATOM    277  HN  LEU   577     -31.998 -17.330  -2.798  1.00 10.00      A   
ATOM    278  CA  LEU   577     -32.797 -15.888  -1.469  1.00 10.00      A   
ATOM    279  CB  LEU   577     -32.987 -14.990  -2.695  1.00 10.00      A   
ATOM    280  CG  LEU   577     -31.793 -14.115  -3.083  1.00 10.00      A   
ATOM    281  CD1 LEU   577     -31.954 -13.587  -4.500  1.00 10.00      A   
ATOM    282  CD2 LEU   577     -31.641 -12.966  -2.100  1.00 10.00      A   
ATOM    283  C   LEU   577     -34.128 -16.103  -0.764  1.00 10.00      A   
ATOM    284  O   LEU   577     -34.400 -15.496   0.270  1.00 10.00      A   
ATOM    285  N   GLU   578     -34.950 -16.982  -1.320  1.00 10.00      A   
ATOM    286  HN  GLU   578     -34.680 -17.436  -2.150  1.00 10.00      A   
ATOM    287  CA  GLU   578     -36.246 -17.285  -0.729  1.00 10.00      A   
ATOM    288  CB  GLU   578     -37.088 -18.128  -1.683  1.00 10.00      A   
ATOM    289  CG  GLU   578     -37.436 -17.433  -2.986  1.00 10.00      A   
ATOM    290  CD  GLU   578     -38.220 -18.331  -3.914  1.00 10.00      A   
ATOM    291  OE1 GLU   578     -37.732 -19.434  -4.228  1.00 10.00      A   
ATOM    292  OE2 GLU   578     -39.332 -17.945  -4.333  1.00 10.00      A   
ATOM    293  C   GLU   578     -36.057 -18.027   0.586  1.00 10.00      A   
ATOM    294  O   GLU   578     -36.765 -17.776   1.560  1.00 10.00      A   
ATOM    295  N   ASP   579     -35.086 -18.935   0.603  1.00 10.00      A   
ATOM    296  HN  ASP   579     -34.559 -19.082  -0.211  1.00 10.00      A   
ATOM    297  CA  ASP   579     -34.781 -19.720   1.795  1.00 10.00      A   
ATOM    298  CB  ASP   579     -33.668 -20.731   1.499  1.00 10.00      A   
ATOM    299  CG  ASP   579     -33.471 -21.736   2.616  1.00 10.00      A   
ATOM    300  OD1 ASP   579     -34.456 -22.409   2.999  1.00 10.00      A   
ATOM    301  OD2 ASP   579     -32.331 -21.878   3.102  1.00 10.00      A   
ATOM    302  C   ASP   579     -34.368 -18.803   2.940  1.00 10.00      A   
ATOM    303  O   ASP   579     -34.834 -18.949   4.072  1.00 10.00      A   
ATOM    304  N   LEU   580     -33.504 -17.844   2.626  1.00 10.00      A   
ATOM    305  HN  LEU   580     -33.169 -17.788   1.701  1.00 10.00      A   
ATOM    306  CA  LEU   580     -33.026 -16.883   3.610  1.00 10.00      A   
ATOM    307  CB  LEU   580     -31.859 -16.071   3.045  1.00 10.00      A   
ATOM    308  CG  LEU   580     -30.512 -16.791   2.969  1.00 10.00      A   
ATOM    309  CD1 LEU   580     -29.588 -16.089   1.987  1.00 10.00      A   
ATOM    310  CD2 LEU   580     -29.873 -16.868   4.347  1.00 10.00      A   
ATOM    311  C   LEU   580     -34.147 -15.954   4.056  1.00 10.00      A   
ATOM    312  O   LEU   580     -34.265 -15.637   5.239  1.00 10.00      A   
ATOM    313  N   GLU   581     -34.970 -15.528   3.105  1.00 10.00      A   
ATOM    314  HN  GLU   581     -34.811 -15.807   2.176  1.00 10.00      A   
ATOM    315  CA  GLU   581     -36.093 -14.645   3.398  1.00 10.00      A   
ATOM    316  CB  GLU   581     -36.799 -14.239   2.100  1.00 10.00      A   
ATOM    317  CG  GLU   581     -37.990 -13.316   2.296  1.00 10.00      A   
ATOM    318  CD  GLU   581     -38.109 -12.276   1.200  1.00 10.00      A   
ATOM    319  OE1 GLU   581     -38.091 -12.650   0.008  1.00 10.00      A   
ATOM    320  OE2 GLU   581     -38.213 -11.075   1.524  1.00 10.00      A   
ATOM    321  C   GLU   581     -37.067 -15.325   4.357  1.00 10.00      A   
ATOM    322  O   GLU   581     -37.518 -14.724   5.335  1.00 10.00      A   
ATOM    323  N   ALA   582     -37.367 -16.589   4.083  1.00 10.00      A   
ATOM    324  HN  ALA   582     -36.976 -17.012   3.287  1.00 10.00      A   
ATOM    325  CA  ALA   582     -38.270 -17.361   4.925  1.00 10.00      A   
ATOM    326  CB  ALA   582     -38.616 -18.684   4.262  1.00 10.00      A   
ATOM    327  C   ALA   582     -37.643 -17.595   6.293  1.00 10.00      A   
ATOM    328  O   ALA   582     -38.315 -17.498   7.321  1.00 10.00      A   
ATOM    329  N   LYS   583     -36.344 -17.887   6.294  1.00 10.00      A   
ATOM    330  HN  LYS   583     -35.867 -17.945   5.435  1.00 10.00      A   
ATOM    331  CA  LYS   583     -35.608 -18.128   7.530  1.00 10.00      A   
ATOM    332  CB  LYS   583     -34.164 -18.531   7.213  1.00 10.00      A   
ATOM    333  CG  LYS   583     -33.376 -19.066   8.400  1.00 10.00      A   
ATOM    334  CD  LYS   583     -32.039 -19.640   7.954  1.00 10.00      A   
ATOM    335  CE  LYS   583     -31.300 -20.315   9.102  1.00 10.00      A   
ATOM    336  NZ  LYS   583     -30.179 -19.484   9.618  1.00 10.00      A   
ATOM    337  HZ1 LYS   583     -29.758 -18.928   8.849  1.00 10.00      A   
ATOM    338  HZ2 LYS   583     -29.444 -20.092  10.030  1.00 10.00      A   
ATOM    339  HZ3 LYS   583     -30.523 -18.831  10.361  1.00 10.00      A   
ATOM    340  C   LYS   583     -35.626 -16.878   8.400  1.00 10.00      A   
ATOM    341  O   LYS   583     -35.954 -16.941   9.584  1.00 10.00      A   
ATOM    342  N   LEU   584     -35.296 -15.743   7.791  1.00 10.00      A   
ATOM    343  HN  LEU   584     -35.052 -15.769   6.837  1.00 10.00      A   
ATOM    344  CA  LEU   584     -35.278 -14.463   8.491  1.00 10.00      A   
ATOM    345  CB  LEU   584     -34.845 -13.336   7.543  1.00 10.00      A   
ATOM    346  CG  LEU   584     -34.832 -11.917   8.126  1.00 10.00      A   
ATOM    347  CD1 LEU   584     -33.766 -11.780   9.201  1.00 10.00      A   
ATOM    348  CD2 LEU   584     -34.628 -10.883   7.029  1.00 10.00      A   
ATOM    349  C   LEU   584     -36.652 -14.156   9.073  1.00 10.00      A   
ATOM    350  O   LEU   584     -36.769 -13.747  10.226  1.00 10.00      A   
ATOM    351  N   GLU   585     -37.687 -14.384   8.270  1.00 10.00      A   
ATOM    352  HN  GLU   585     -37.521 -14.724   7.364  1.00 10.00      A   
ATOM    353  CA  GLU   585     -39.059 -14.141   8.696  1.00 10.00      A   
ATOM    354  CB  GLU   585     -40.039 -14.487   7.574  1.00 10.00      A   
ATOM    355  CG  GLU   585     -41.446 -13.956   7.793  1.00 10.00      A   
ATOM    356  CD  GLU   585     -42.502 -14.801   7.113  1.00 10.00      A   
ATOM    357  OE1 GLU   585     -42.148 -15.600   6.220  1.00 10.00      A   
ATOM    358  OE2 GLU   585     -43.692 -14.673   7.470  1.00 10.00      A   
ATOM    359  C   GLU   585     -39.391 -14.958   9.940  1.00 10.00      A   
ATOM    360  O   GLU   585     -39.940 -14.432  10.910  1.00 10.00      A   
ATOM    361  N   ALA   586     -39.035 -16.238   9.908  1.00 10.00      A   
ATOM    362  HN  ALA   586     -38.583 -16.586   9.107  1.00 10.00      A   
ATOM    363  CA  ALA   586     -39.293 -17.138  11.026  1.00 10.00      A   
ATOM    364  CB  ALA   586     -38.920 -18.568  10.661  1.00 10.00      A   
ATOM    365  C   ALA   586     -38.544 -16.689  12.277  1.00 10.00      A   
ATOM    366  O   ALA   586     -39.093 -16.710  13.379  1.00 10.00      A   
ATOM    367  N   LEU   587     -37.297 -16.269  12.096  1.00 10.00      A   
ATOM    368  HN  LEU   587     -36.919 -16.272  11.188  1.00 10.00      A   
ATOM    369  CA  LEU   587     -36.474 -15.807  13.209  1.00 10.00      A   
ATOM    370  CB  LEU   587     -35.042 -15.547  12.743  1.00 10.00      A   
ATOM    371  CG  LEU   587     -34.292 -16.749  12.170  1.00 10.00      A   
ATOM    372  CD1 LEU   587     -33.114 -16.288  11.327  1.00 10.00      A   
ATOM    373  CD2 LEU   587     -33.829 -17.675  13.284  1.00 10.00      A   
ATOM    374  C   LEU   587     -37.055 -14.539  13.820  1.00 10.00      A   
ATOM    375  O   LEU   587     -37.076 -14.376  15.042  1.00 10.00      A   
ATOM    376  N   GLN   588     -37.534 -13.650  12.958  1.00 10.00      A   
ATOM    377  HN  GLN   588     -37.481 -13.846  11.994  1.00 10.00      A   
ATOM    378  CA  GLN   588     -38.123 -12.391  13.395  1.00 10.00      A   
ATOM    379  CB  GLN   588     -38.535 -11.538  12.196  1.00 10.00      A   
ATOM    380  CG  GLN   588     -37.373 -10.929  11.430  1.00 10.00      A   
ATOM    381  CD  GLN   588     -37.807 -10.343  10.100  1.00 10.00      A   
ATOM    382  OE1 GLN   588     -38.770 -10.806   9.489  1.00 10.00      A   
ATOM    383  NE2 GLN   588     -37.098  -9.325   9.639  1.00 10.00      A   
ATOM    384 HE21 GLN   588     -36.339  -9.010  10.172  1.00 10.00      A   
ATOM    385 HE22 GLN   588     -37.364  -8.923   8.783  1.00 10.00      A   
ATOM    386  C   GLN   588     -39.322 -12.629  14.305  1.00 10.00      A   
ATOM    387  O   GLN   588     -39.436 -12.011  15.362  1.00 10.00      A   
ATOM    388  N   THR   589     -40.203 -13.541  13.905  1.00 10.00      A   
ATOM    389  HN  THR   589     -40.053 -14.018  13.057  1.00 10.00      A   
ATOM    390  CA  THR   589     -41.392 -13.846  14.694  1.00 10.00      A   
ATOM    391  CB  THR   589     -42.380 -14.752  13.932  1.00 10.00      A   
ATOM    392  OG1 THR   589     -41.664 -15.633  13.053  1.00 10.00      A   
ATOM    393  HG1 THR   589     -41.126 -16.242  13.578  1.00 10.00      A   
ATOM    394  CG2 THR   589     -43.350 -13.909  13.120  1.00 10.00      A   
ATOM    395  C   THR   589     -41.043 -14.465  16.048  1.00 10.00      A   
ATOM    396  O   THR   589     -41.818 -14.373  17.000  1.00 10.00      A   
ATOM    397  N   GLN   590     -39.869 -15.083  16.131  1.00 10.00      A   
ATOM    398  HN  GLN   590     -39.292 -15.121  15.341  1.00 10.00      A   
ATOM    399  CA  GLN   590     -39.419 -15.701  17.371  1.00 10.00      A   
ATOM    400  CB  GLN   590     -38.319 -16.736  17.105  1.00 10.00      A   
ATOM    401  CG  GLN   590     -38.773 -17.934  16.288  1.00 10.00      A   
ATOM    402  CD  GLN   590     -37.738 -19.042  16.237  1.00 10.00      A   
ATOM    403  OE1 GLN   590     -36.532 -18.796  16.306  1.00 10.00      A   
ATOM    404  NE2 GLN   590     -38.200 -20.274  16.109  1.00 10.00      A   
ATOM    405 HE21 GLN   590     -39.171 -20.400  16.052  1.00 10.00      A   
ATOM    406 HE22 GLN   590     -37.553 -21.010  16.079  1.00 10.00      A   
ATOM    407  C   GLN   590     -38.909 -14.643  18.341  1.00 10.00      A   
ATOM    408  O   GLN   590     -39.281 -14.629  19.514  1.00 10.00      A   
ATOM    409  N   VAL   591     -38.074 -13.746  17.830  1.00 10.00      A   
ATOM    410  HN  VAL   591     -37.839 -13.806  16.876  1.00 10.00      A   
ATOM    411  CA  VAL   591     -37.490 -12.678  18.637  1.00 10.00      A   
ATOM    412  CB  VAL   591     -36.300 -12.013  17.901  1.00 10.00      A   
ATOM    413  CG1 VAL   591     -35.618 -10.971  18.777  1.00 10.00      A   
ATOM    414  CG2 VAL   591     -35.299 -13.061  17.438  1.00 10.00      A   
ATOM    415  C   VAL   591     -38.528 -11.611  18.991  1.00 10.00      A   
ATOM    416  O   VAL   591     -38.409 -10.921  20.006  1.00 10.00      A   
ATOM    417  N   ALA   592     -39.556 -11.494  18.157  1.00 10.00      A   
ATOM    418  HN  ALA   592     -39.601 -12.081  17.372  1.00 10.00      A   
ATOM    419  CA  ALA   592     -40.612 -10.509  18.365  1.00 10.00      A   
ATOM    420  CB  ALA   592     -41.464 -10.365  17.115  1.00 10.00      A   
ATOM    421  C   ALA   592     -41.489 -10.827  19.573  1.00 10.00      A   
ATOM    422  O   ALA   592     -42.345 -10.027  19.950  1.00 10.00      A   
ATOM    423  N   ASP   593     -41.285 -11.991  20.173  1.00 10.00      A   
ATOM    424  HN  ASP   593     -40.590 -12.591  19.829  1.00 10.00      A   
ATOM    425  CA  ASP   593     -42.066 -12.388  21.340  1.00 10.00      A   
ATOM    426  CB  ASP   593     -42.413 -13.878  21.294  1.00 10.00      A   
ATOM    427  CG  ASP   593     -43.572 -14.237  22.209  1.00 10.00      A   
ATOM    428  OD1 ASP   593     -44.187 -13.316  22.795  1.00 10.00      A   
ATOM    429  OD2 ASP   593     -43.877 -15.442  22.343  1.00 10.00      A   
ATOM    430  C   ASP   593     -41.325 -12.054  22.630  1.00 10.00      A   
ATOM    431  O   ASP   593     -40.096 -12.002  22.657  1.00 10.00      A   
ATOM    432  N   ALA   594     -42.078 -11.841  23.699  1.00 10.00      A   
ATOM    433  HN  ALA   594     -43.052 -11.936  23.616  1.00 10.00      A   
ATOM    434  CA  ALA   594     -41.501 -11.499  24.994  1.00 10.00      A   
ATOM    435  CB  ALA   594     -42.550 -10.865  25.895  1.00 10.00      A   
ATOM    436  C   ALA   594     -40.909 -12.732  25.658  1.00 10.00      A   
ATOM    437  O   ALA   594     -39.887 -12.651  26.343  1.00 10.00      A   
ATOM    438  N   SER   595     -41.542 -13.875  25.423  1.00 10.00      A   
ATOM    439  HN  SER   595     -42.341 -13.870  24.852  1.00 10.00      A   
ATOM    440  CA  SER   595     -41.099 -15.144  25.988  1.00 10.00      A   
ATOM    441  CB  SER   595     -42.158 -16.205  25.714  1.00 10.00      A   
ATOM    442  OG  SER   595     -43.406 -15.586  25.442  1.00 10.00      A   
ATOM    443  HG  SER   595     -43.972 -15.656  26.219  1.00 10.00      A   
ATOM    444  C   SER   595     -39.755 -15.574  25.400  1.00 10.00      A   
ATOM    445  O   SER   595     -39.081 -16.460  25.931  1.00 10.00      A   
ATOM    446  N   PHE   596     -39.363 -14.934  24.304  1.00 10.00      A   
ATOM    447  HN  PHE   596     -39.935 -14.233  23.928  1.00 10.00      A   
ATOM    448  CA  PHE   596     -38.101 -15.243  23.657  1.00 10.00      A   
ATOM    449  CB  PHE   596     -37.974 -14.482  22.337  1.00 10.00      A   
ATOM    450  CG  PHE   596     -36.631 -14.630  21.678  1.00 10.00      A   
ATOM    451  CD1 PHE   596     -36.291 -15.806  21.032  1.00 10.00      A   
ATOM    452  CD2 PHE   596     -35.708 -13.597  21.710  1.00 10.00      A   
ATOM    453  CE1 PHE   596     -35.056 -15.950  20.429  1.00 10.00      A   
ATOM    454  CE2 PHE   596     -34.471 -13.734  21.109  1.00 10.00      A   
ATOM    455  CZ  PHE   596     -34.145 -14.913  20.467  1.00 10.00      A   
ATOM    456  C   PHE   596     -36.942 -14.886  24.574  1.00 10.00      A   
ATOM    457  O   PHE   596     -36.036 -15.691  24.785  1.00 10.00      A   
ATOM    458  N   PHE   597     -37.001 -13.689  25.148  1.00 10.00      A   
ATOM    459  HN  PHE   597     -37.776 -13.111  24.966  1.00 10.00      A   
ATOM    460  CA  PHE   597     -35.949 -13.208  26.039  1.00 10.00      A   
ATOM    461  CB  PHE   597     -36.017 -11.690  26.198  1.00 10.00      A   
ATOM    462  CG  PHE   597     -35.767 -10.941  24.921  1.00 10.00      A   
ATOM    463  CD1 PHE   597     -36.822 -10.415  24.192  1.00 10.00      A   
ATOM    464  CD2 PHE   597     -34.476 -10.763  24.447  1.00 10.00      A   
ATOM    465  CE1 PHE   597     -36.596  -9.725  23.017  1.00 10.00      A   
ATOM    466  CE2 PHE   597     -34.242 -10.075  23.273  1.00 10.00      A   
ATOM    467  CZ  PHE   597     -35.303  -9.555  22.557  1.00 10.00      A   
ATOM    468  C   PHE   597     -35.983 -13.900  27.401  1.00 10.00      A   
ATOM    469  O   PHE   597     -35.134 -13.651  28.260  1.00 10.00      A   
ATOM    470  N   SER   598     -36.961 -14.770  27.596  1.00 10.00      A   
ATOM    471  HN  SER   598     -37.616 -14.923  26.883  1.00 10.00      A   
ATOM    472  CA  SER   598     -37.090 -15.506  28.841  1.00 10.00      A   
ATOM    473  CB  SER   598     -38.543 -15.942  29.042  1.00 10.00      A   
ATOM    474  OG  SER   598     -39.425 -14.855  28.806  1.00 10.00      A   
ATOM    475  HG  SER   598     -38.933 -14.026  28.852  1.00 10.00      A   
ATOM    476  C   SER   598     -36.155 -16.717  28.835  1.00 10.00      A   
ATOM    477  O   SER   598     -35.903 -17.330  29.873  1.00 10.00      A   
ATOM    478  N   GLN   599     -35.629 -17.042  27.656  1.00 10.00      A   
ATOM    479  HN  GLN   599     -35.856 -16.503  26.868  1.00 10.00      A   
ATOM    480  CA  GLN   599     -34.719 -18.171  27.502  1.00 10.00      A   
ATOM    481  CB  GLN   599     -34.757 -18.686  26.061  1.00 10.00      A   
ATOM    482  CG  GLN   599     -36.120 -19.179  25.610  1.00 10.00      A   
ATOM    483  CD  GLN   599     -36.129 -19.586  24.150  1.00 10.00      A   
ATOM    484  OE1 GLN   599     -35.886 -20.744  23.810  1.00 10.00      A   
ATOM    485  NE2 GLN   599     -36.407 -18.633  23.275  1.00 10.00      A   
ATOM    486 HE21 GLN   599     -36.587 -17.731  23.616  1.00 10.00      A   
ATOM    487 HE22 GLN   599     -36.423 -18.868  22.325  1.00 10.00      A   
ATOM    488  C   GLN   599     -33.292 -17.757  27.858  1.00 10.00      A   
ATOM    489  O   GLN   599     -32.927 -16.589  27.695  1.00 10.00      A   
ATOM    490  N   PRO   600     -32.472 -18.705  28.353  1.00 10.00      A   
ATOM    491  CA  PRO   600     -31.074 -18.440  28.722  1.00 10.00      A   
ATOM    492  CB  PRO   600     -30.530 -19.831  29.059  1.00 10.00      A   
ATOM    493  CG  PRO   600     -31.729 -20.611  29.465  1.00 10.00      A   
ATOM    494  CD  PRO   600     -32.849 -20.109  28.603  1.00 10.00      A   
ATOM    495  C   PRO   600     -30.287 -17.831  27.559  1.00 10.00      A   
ATOM    496  O   PRO   600     -30.614 -18.067  26.391  1.00 10.00      A   
ATOM    497  N   HIS   601     -29.246 -17.061  27.882  1.00 10.00      A   
ATOM    498  HN  HIS   601     -29.030 -16.930  28.831  1.00 10.00      A   
ATOM    499  CA  HIS   601     -28.418 -16.395  26.869  1.00 10.00      A   
ATOM    500  CB  HIS   601     -27.295 -15.549  27.502  1.00 10.00      A   
ATOM    501  CG  HIS   601     -26.066 -16.308  27.923  1.00 10.00      A   
ATOM    502  ND1 HIS   601     -25.892 -16.822  29.191  1.00 10.00      A   
ATOM    503  HD1 HIS   601     -26.536 -16.755  29.930  1.00 10.00      A   
ATOM    504  CD2 HIS   601     -24.939 -16.626  27.237  1.00 10.00      A   
ATOM    505  CE1 HIS   601     -24.716 -17.419  29.265  1.00 10.00      A   
ATOM    506  NE2 HIS   601     -24.121 -17.314  28.094  1.00 10.00      A   
ATOM    507  HE2 HIS   601     -23.229 -17.670  27.874  1.00 10.00      A   
ATOM    508  C   HIS   601     -27.867 -17.361  25.820  1.00 10.00      A   
ATOM    509  O   HIS   601     -27.647 -16.981  24.671  1.00 10.00      A   
ATOM    510  N   GLU   602     -27.659 -18.609  26.217  1.00 10.00      A   
ATOM    511  HN  GLU   602     -27.860 -18.855  27.147  1.00 10.00      A   
ATOM    512  CA  GLU   602     -27.132 -19.626  25.313  1.00 10.00      A   
ATOM    513  CB  GLU   602     -26.786 -20.895  26.086  1.00 10.00      A   
ATOM    514  CG  GLU   602     -25.606 -20.748  27.035  1.00 10.00      A   
ATOM    515  CD  GLU   602     -25.184 -22.072  27.633  1.00 10.00      A   
ATOM    516  OE1 GLU   602     -24.959 -23.028  26.862  1.00 10.00      A   
ATOM    517  OE2 GLU   602     -25.080 -22.168  28.875  1.00 10.00      A   
ATOM    518  C   GLU   602     -28.112 -19.950  24.186  1.00 10.00      A   
ATOM    519  O   GLU   602     -27.731 -20.528  23.168  1.00 10.00      A   
ATOM    520  N   GLN   603     -29.372 -19.580  24.367  1.00 10.00      A   
ATOM    521  HN  GLN   603     -29.622 -19.121  25.200  1.00 10.00      A   
ATOM    522  CA  GLN   603     -30.390 -19.836  23.360  1.00 10.00      A   
ATOM    523  CB  GLN   603     -31.581 -20.575  23.971  1.00 10.00      A   
ATOM    524  CG  GLN   603     -31.232 -21.944  24.538  1.00 10.00      A   
ATOM    525  CD  GLN   603     -32.425 -22.644  25.156  1.00 10.00      A   
ATOM    526  OE1 GLN   603     -33.338 -22.000  25.674  1.00 10.00      A   
ATOM    527  NE2 GLN   603     -32.426 -23.968  25.114  1.00 10.00      A   
ATOM    528 HE21 GLN   603     -31.663 -24.420  24.692  1.00 10.00      A   
ATOM    529 HE22 GLN   603     -33.188 -24.445  25.506  1.00 10.00      A   
ATOM    530  C   GLN   603     -30.845 -18.543  22.688  1.00 10.00      A   
ATOM    531  O   GLN   603     -31.063 -18.508  21.476  1.00 10.00      A   
ATOM    532  N   THR   604     -30.964 -17.478  23.473  1.00 10.00      A   
ATOM    533  HN  THR   604     -30.748 -17.557  24.430  1.00 10.00      A   
ATOM    534  CA  THR   604     -31.399 -16.187  22.952  1.00 10.00      A   
ATOM    535  CB  THR   604     -31.578 -15.167  24.089  1.00 10.00      A   
ATOM    536  OG1 THR   604     -30.846 -15.609  25.239  1.00 10.00      A   
ATOM    537  HG1 THR   604     -31.456 -15.978  25.888  1.00 10.00      A   
ATOM    538  CG2 THR   604     -33.044 -15.016  24.448  1.00 10.00      A   
ATOM    539  C   THR   604     -30.407 -15.625  21.940  1.00 10.00      A   
ATOM    540  O   THR   604     -30.763 -15.335  20.795  1.00 10.00      A   
ATOM    541  N   GLN   605     -29.159 -15.496  22.368  1.00 10.00      A   
ATOM    542  HN  GLN   605     -28.937 -15.775  23.285  1.00 10.00      A   
ATOM    543  CA  GLN   605     -28.104 -14.955  21.520  1.00 10.00      A   
ATOM    544  CB  GLN   605     -26.831 -14.725  22.336  1.00 10.00      A   
ATOM    545  CG  GLN   605     -27.022 -13.706  23.451  1.00 10.00      A   
ATOM    546  CD  GLN   605     -25.897 -13.688  24.464  1.00 10.00      A   
ATOM    547  OE1 GLN   605     -25.260 -14.706  24.734  1.00 10.00      A   
ATOM    548  NE2 GLN   605     -25.649 -12.524  25.039  1.00 10.00      A   
ATOM    549 HE21 GLN   605     -26.199 -11.751  24.778  1.00 10.00      A   
ATOM    550 HE22 GLN   605     -24.925 -12.477  25.700  1.00 10.00      A   
ATOM    551  C   GLN   605     -27.846 -15.841  20.306  1.00 10.00      A   
ATOM    552  O   GLN   605     -27.400 -15.367  19.261  1.00 10.00      A   
ATOM    553  N   LYS   606     -28.149 -17.127  20.449  1.00 10.00      A   
ATOM    554  HN  LYS   606     -28.499 -17.440  21.309  1.00 10.00      A   
ATOM    555  CA  LYS   606     -27.975 -18.083  19.364  1.00 10.00      A   
ATOM    556  CB  LYS   606     -28.301 -19.497  19.856  1.00 10.00      A   
ATOM    557  CG  LYS   606     -28.246 -20.565  18.777  1.00 10.00      A   
ATOM    558  CD  LYS   606     -28.899 -21.856  19.241  1.00 10.00      A   
ATOM    559  CE  LYS   606     -29.249 -22.750  18.062  1.00 10.00      A   
ATOM    560  NZ  LYS   606     -29.930 -23.999  18.493  1.00 10.00      A   
ATOM    561  HZ1 LYS   606     -30.721 -23.775  19.130  1.00 10.00      A   
ATOM    562  HZ2 LYS   606     -29.263 -24.618  18.992  1.00 10.00      A   
ATOM    563  HZ3 LYS   606     -30.301 -24.505  17.665  1.00 10.00      A   
ATOM    564  C   LYS   606     -28.892 -17.717  18.199  1.00 10.00      A   
ATOM    565  O   LYS   606     -28.496 -17.774  17.033  1.00 10.00      A   
ATOM    566  N   VAL   607     -30.120 -17.334  18.528  1.00 10.00      A   
ATOM    567  HN  VAL   607     -30.378 -17.313  19.475  1.00 10.00      A   
ATOM    568  CA  VAL   607     -31.097 -16.949  17.519  1.00 10.00      A   
ATOM    569  CB  VAL   607     -32.541 -17.065  18.054  1.00 10.00      A   
ATOM    570  CG1 VAL   607     -33.556 -16.722  16.971  1.00 10.00      A   
ATOM    571  CG2 VAL   607     -32.795 -18.464  18.596  1.00 10.00      A   
ATOM    572  C   VAL   607     -30.833 -15.524  17.041  1.00 10.00      A   
ATOM    573  O   VAL   607     -30.978 -15.220  15.857  1.00 10.00      A   
ATOM    574  N   LEU   608     -30.425 -14.661  17.966  1.00 10.00      A   
ATOM    575  HN  LEU   608     -30.326 -14.969  18.893  1.00 10.00      A   
ATOM    576  CA  LEU   608     -30.134 -13.266  17.648  1.00 10.00      A   
ATOM    577  CB  LEU   608     -29.714 -12.496  18.903  1.00 10.00      A   
ATOM    578  CG  LEU   608     -30.824 -12.199  19.915  1.00 10.00      A   
ATOM    579  CD1 LEU   608     -30.240 -11.640  21.203  1.00 10.00      A   
ATOM    580  CD2 LEU   608     -31.844 -11.235  19.326  1.00 10.00      A   
ATOM    581  C   LEU   608     -29.060 -13.150  16.570  1.00 10.00      A   
ATOM    582  O   LEU   608     -29.205 -12.386  15.614  1.00 10.00      A   
ATOM    583  N   ALA   609     -27.987 -13.915  16.721  1.00 10.00      A   
ATOM    584  HN  ALA   609     -27.918 -14.501  17.509  1.00 10.00      A   
ATOM    585  CA  ALA   609     -26.902 -13.893  15.752  1.00 10.00      A   
ATOM    586  CB  ALA   609     -25.654 -14.557  16.311  1.00 10.00      A   
ATOM    587  C   ALA   609     -27.329 -14.546  14.441  1.00 10.00      A   
ATOM    588  O   ALA   609     -26.949 -14.094  13.361  1.00 10.00      A   
ATOM    589  N   ASP   610     -28.132 -15.602  14.542  1.00 10.00      A   
ATOM    590  HN  ASP   610     -28.398 -15.913  15.432  1.00 10.00      A   
ATOM    591  CA  ASP   610     -28.622 -16.315  13.360  1.00 10.00      A   
ATOM    592  CB  ASP   610     -29.425 -17.553  13.771  1.00 10.00      A   
ATOM    593  CG  ASP   610     -29.703 -18.491  12.608  1.00 10.00      A   
ATOM    594  OD1 ASP   610     -30.660 -18.245  11.848  1.00 10.00      A   
ATOM    595  OD2 ASP   610     -28.965 -19.492  12.455  1.00 10.00      A   
ATOM    596  C   ASP   610     -29.493 -15.391  12.518  1.00 10.00      A   
ATOM    597  O   ASP   610     -29.430 -15.402  11.286  1.00 10.00      A   
ATOM    598  N   MET   611     -30.302 -14.583  13.198  1.00 10.00      A   
ATOM    599  HN  MET   611     -30.319 -14.640  14.180  1.00 10.00      A   
ATOM    600  CA  MET   611     -31.177 -13.630  12.529  1.00 10.00      A   
ATOM    601  CB  MET   611     -32.066 -12.917  13.551  1.00 10.00      A   
ATOM    602  CG  MET   611     -33.073 -11.952  12.941  1.00 10.00      A   
ATOM    603  SD  MET   611     -34.190 -11.233  14.162  1.00 10.00      A   
ATOM    604  CE  MET   611     -33.025 -10.401  15.240  1.00 10.00      A   
ATOM    605  C   MET   611     -30.344 -12.621  11.750  1.00 10.00      A   
ATOM    606  O   MET   611     -30.717 -12.201  10.651  1.00 10.00      A   
ATOM    607  N   ALA   612     -29.202 -12.255  12.320  1.00 10.00      A   
ATOM    608  HN  ALA   612     -28.962 -12.631  13.196  1.00 10.00      A   
ATOM    609  CA  ALA   612     -28.295 -11.315  11.679  1.00 10.00      A   
ATOM    610  CB  ALA   612     -27.230 -10.855  12.659  1.00 10.00      A   
ATOM    611  C   ALA   612     -27.651 -11.967  10.462  1.00 10.00      A   
ATOM    612  O   ALA   612     -27.473 -11.326   9.423  1.00 10.00      A   
ATOM    613  N   ALA   613     -27.321 -13.249  10.599  1.00 10.00      A   
ATOM    614  HN  ALA   613     -27.489 -13.695  11.460  1.00 10.00      A   
ATOM    615  CA  ALA   613     -26.711 -14.010   9.517  1.00 10.00      A   
ATOM    616  CB  ALA   613     -26.376 -15.420   9.980  1.00 10.00      A   
ATOM    617  C   ALA   613     -27.645 -14.059   8.319  1.00 10.00      A   
ATOM    618  O   ALA   613     -27.232 -13.819   7.181  1.00 10.00      A   
ATOM    619  N   ALA   614     -28.910 -14.361   8.590  1.00 10.00      A   
ATOM    620  HN  ALA   614     -29.164 -14.550   9.522  1.00 10.00      A   
ATOM    621  CA  ALA   614     -29.924 -14.435   7.552  1.00 10.00      A   
ATOM    622  CB  ALA   614     -31.243 -14.926   8.130  1.00 10.00      A   
ATOM    623  C   ALA   614     -30.104 -13.084   6.867  1.00 10.00      A   
ATOM    624  O   ALA   614     -30.199 -13.010   5.644  1.00 10.00      A   
ATOM    625  N   GLU   615     -30.138 -12.017   7.665  1.00 10.00      A   
ATOM    626  HN  GLU   615     -30.056 -12.143   8.637  1.00 10.00      A   
ATOM    627  CA  GLU   615     -30.304 -10.666   7.135  1.00 10.00      A   
ATOM    628  CB  GLU   615     -30.430  -9.649   8.275  1.00 10.00      A   
ATOM    629  CG  GLU   615     -30.847  -8.256   7.822  1.00 10.00      A   
ATOM    630  CD  GLU   615     -30.826  -7.233   8.940  1.00 10.00      A   
ATOM    631  OE1 GLU   615     -31.913  -6.749   9.336  1.00 10.00      A   
ATOM    632  OE2 GLU   615     -29.725  -6.895   9.419  1.00 10.00      A   
ATOM    633  C   GLU   615     -29.142 -10.286   6.218  1.00 10.00      A   
ATOM    634  O   GLU   615     -29.350  -9.805   5.103  1.00 10.00      A   
ATOM    635  N   GLN   616     -27.920 -10.529   6.684  1.00 10.00      A   
ATOM    636  HN  GLN   616     -27.818 -10.937   7.574  1.00 10.00      A   
ATOM    637  CA  GLN   616     -26.732 -10.201   5.908  1.00 10.00      A   
ATOM    638  CB  GLN   616     -25.453 -10.388   6.726  1.00 10.00      A   
ATOM    639  CG  GLN   616     -24.185 -10.067   5.944  1.00 10.00      A   
ATOM    640  CD  GLN   616     -22.912 -10.474   6.656  1.00 10.00      A   
ATOM    641  OE1 GLN   616     -21.936 -10.871   6.024  1.00 10.00      A   
ATOM    642  NE2 GLN   616     -22.906 -10.367   7.973  1.00 10.00      A   
ATOM    643 HE21 GLN   616     -23.714 -10.034   8.415  1.00 10.00      A   
ATOM    644 HE22 GLN   616     -22.095 -10.631   8.453  1.00 10.00      A   
ATOM    645  C   GLN   616     -26.650 -11.008   4.617  1.00 10.00      A   
ATOM    646  O   GLN   616     -26.520 -10.440   3.533  1.00 10.00      A   
ATOM    647  N   GLU   617     -26.739 -12.326   4.732  1.00 10.00      A   
ATOM    648  HN  GLU   617     -26.874 -12.724   5.622  1.00 10.00      A   
ATOM    649  CA  GLU   617     -26.650 -13.198   3.568  1.00 10.00      A   
ATOM    650  CB  GLU   617     -26.565 -14.674   3.970  1.00 10.00      A   
ATOM    651  CG  GLU   617     -25.179 -15.090   4.449  1.00 10.00      A   
ATOM    652  CD  GLU   617     -25.113 -16.524   4.939  1.00 10.00      A   
ATOM    653  OE1 GLU   617     -25.143 -16.737   6.169  1.00 10.00      A   
ATOM    654  OE2 GLU   617     -25.015 -17.446   4.097  1.00 10.00      A   
ATOM    655  C   GLU   617     -27.768 -12.935   2.560  1.00 10.00      A   
ATOM    656  O   GLU   617     -27.573 -13.100   1.356  1.00 10.00      A   
ATOM    657  N   LEU   618     -28.930 -12.512   3.051  1.00 10.00      A   
ATOM    658  HN  LEU   618     -29.034 -12.415   4.023  1.00 10.00      A   
ATOM    659  CA  LEU   618     -30.063 -12.206   2.181  1.00 10.00      A   
ATOM    660  CB  LEU   618     -31.315 -11.899   3.010  1.00 10.00      A   
ATOM    661  CG  LEU   618     -32.565 -11.470   2.233  1.00 10.00      A   
ATOM    662  CD1 LEU   618     -33.111 -12.622   1.403  1.00 10.00      A   
ATOM    663  CD2 LEU   618     -33.628 -10.937   3.181  1.00 10.00      A   
ATOM    664  C   LEU   618     -29.735 -11.025   1.273  1.00 10.00      A   
ATOM    665  O   LEU   618     -29.883 -11.103   0.052  1.00 10.00      A   
ATOM    666  N   GLU   619     -29.271  -9.937   1.875  1.00 10.00      A   
ATOM    667  HN  GLU   619     -29.167  -9.937   2.851  1.00 10.00      A   
ATOM    668  CA  GLU   619     -28.920  -8.741   1.119  1.00 10.00      A   
ATOM    669  CB  GLU   619     -28.693  -7.554   2.059  1.00 10.00      A   
ATOM    670  CG  GLU   619     -29.807  -7.334   3.074  1.00 10.00      A   
ATOM    671  CD  GLU   619     -30.976  -6.540   2.521  1.00 10.00      A   
ATOM    672  OE1 GLU   619     -31.496  -5.663   3.248  1.00 10.00      A   
ATOM    673  OE2 GLU   619     -31.382  -6.787   1.368  1.00 10.00      A   
ATOM    674  C   GLU   619     -27.681  -8.990   0.259  1.00 10.00      A   
ATOM    675  O   GLU   619     -27.588  -8.498  -0.865  1.00 10.00      A   
ATOM    676  N   GLN   620     -26.741  -9.767   0.792  1.00 10.00      A   
ATOM    677  HN  GLN   620     -26.877 -10.126   1.699  1.00 10.00      A   
ATOM    678  CA  GLN   620     -25.508 -10.096   0.077  1.00 10.00      A   
ATOM    679  CB  GLN   620     -24.595 -10.948   0.961  1.00 10.00      A   
ATOM    680  CG  GLN   620     -23.188 -11.144   0.417  1.00 10.00      A   
ATOM    681  CD  GLN   620     -22.447 -12.255   1.132  1.00 10.00      A   
ATOM    682  OE1 GLN   620     -23.050 -13.230   1.580  1.00 10.00      A   
ATOM    683  NE2 GLN   620     -21.134 -12.121   1.245  1.00 10.00      A   
ATOM    684 HE21 GLN   620     -20.709 -11.317   0.863  1.00 10.00      A   
ATOM    685 HE22 GLN   620     -20.636 -12.826   1.711  1.00 10.00      A   
ATOM    686  C   GLN   620     -25.819 -10.852  -1.210  1.00 10.00      A   
ATOM    687  O   GLN   620     -25.248 -10.568  -2.266  1.00 10.00      A   
ATOM    688  N   ALA   621     -26.729 -11.813  -1.111  1.00 10.00      A   
ATOM    689  HN  ALA   621     -27.140 -11.997  -0.235  1.00 10.00      A   
ATOM    690  CA  ALA   621     -27.124 -12.610  -2.261  1.00 10.00      A   
ATOM    691  CB  ALA   621     -28.040 -13.748  -1.837  1.00 10.00      A   
ATOM    692  C   ALA   621     -27.793 -11.741  -3.322  1.00 10.00      A   
ATOM    693  O   ALA   621     -27.501 -11.866  -4.512  1.00 10.00      A   
ATOM    694  N   PHE   622     -28.677 -10.848  -2.885  1.00 10.00      A   
ATOM    695  HN  PHE   622     -28.861 -10.789  -1.923  1.00 10.00      A   
ATOM    696  CA  PHE   622     -29.380  -9.959  -3.803  1.00 10.00      A   
ATOM    697  CB  PHE   622     -30.472  -9.173  -3.078  1.00 10.00      A   
ATOM    698  CG  PHE   622     -31.637  -8.814  -3.958  1.00 10.00      A   
ATOM    699  CD1 PHE   622     -32.631  -9.740  -4.220  1.00 10.00      A   
ATOM    700  CD2 PHE   622     -31.739  -7.553  -4.523  1.00 10.00      A   
ATOM    701  CE1 PHE   622     -33.705  -9.418  -5.029  1.00 10.00      A   
ATOM    702  CE2 PHE   622     -32.809  -7.223  -5.332  1.00 10.00      A   
ATOM    703  CZ  PHE   622     -33.793  -8.158  -5.586  1.00 10.00      A   
ATOM    704  C   PHE   622     -28.400  -9.014  -4.494  1.00 10.00      A   
ATOM    705  O   PHE   622     -28.530  -8.732  -5.687  1.00 10.00      A   
ATOM    706  N   GLU   623     -27.416  -8.536  -3.736  1.00 10.00      A   
ATOM    707  HN  GLU   623     -27.383  -8.782  -2.785  1.00 10.00      A   
ATOM    708  CA  GLU   623     -26.392  -7.645  -4.270  1.00 10.00      A   
ATOM    709  CB  GLU   623     -25.425  -7.224  -3.159  1.00 10.00      A   
ATOM    710  CG  GLU   623     -25.883  -6.025  -2.347  1.00 10.00      A   
ATOM    711  CD  GLU   623     -25.907  -4.757  -3.168  1.00 10.00      A   
ATOM    712  OE1 GLU   623     -26.998  -4.357  -3.620  1.00 10.00      A   
ATOM    713  OE2 GLU   623     -24.832  -4.161  -3.390  1.00 10.00      A   
ATOM    714  C   GLU   623     -25.622  -8.344  -5.383  1.00 10.00      A   
ATOM    715  O   GLU   623     -25.266  -7.737  -6.395  1.00 10.00      A   
ATOM    716  N   ARG   624     -25.371  -9.631  -5.188  1.00 10.00      A   
ATOM    717  HN  ARG   624     -25.676 -10.057  -4.357  1.00 10.00      A   
ATOM    718  CA  ARG   624     -24.655 -10.426  -6.173  1.00 10.00      A   
ATOM    719  CB  ARG   624     -24.136 -11.718  -5.544  1.00 10.00      A   
ATOM    720  CG  ARG   624     -22.989 -12.362  -6.303  1.00 10.00      A   
ATOM    721  CD  ARG   624     -22.032 -13.062  -5.353  1.00 10.00      A   
ATOM    722  NE  ARG   624     -22.540 -14.361  -4.908  1.00 10.00      A   
ATOM    723  HE  ARG   624     -22.673 -15.053  -5.599  1.00 10.00      A   
ATOM    724  CZ  ARG   624     -22.835 -14.659  -3.642  1.00 10.00      A   
ATOM    725  NH1 ARG   624     -22.683 -13.752  -2.684  1.00 10.00      A   
ATOM    726 HH11 ARG   624     -22.921 -13.990  -1.692  1.00 10.00      A   
ATOM    727 HH12 ARG   624     -22.331 -12.803  -2.916  1.00 10.00      A   
ATOM    728  NH2 ARG   624     -23.270 -15.873  -3.338  1.00 10.00      A   
ATOM    729 HH21 ARG   624     -23.501 -16.119  -2.349  1.00 10.00      A   
ATOM    730 HH22 ARG   624     -23.382 -16.596  -4.096  1.00 10.00      A   
ATOM    731  C   ARG   624     -25.554 -10.730  -7.368  1.00 10.00      A   
ATOM    732  O   ARG   624     -25.095 -10.764  -8.507  1.00 10.00      A   
ATOM    733  N   TRP   625     -26.841 -10.933  -7.095  1.00 10.00      A   
ATOM    734  HN  TRP   625     -27.138 -10.898  -6.159  1.00 10.00      A   
ATOM    735  CA  TRP   625     -27.823 -11.222  -8.134  1.00 10.00      A   
ATOM    736  CB  TRP   625     -29.216 -11.404  -7.510  1.00 10.00      A   
ATOM    737  CG  TRP   625     -30.319 -11.605  -8.507  1.00 10.00      A   
ATOM    738  CD1 TRP   625     -30.603 -12.744  -9.203  1.00 10.00      A   
ATOM    739  CD2 TRP   625     -31.293 -10.636  -8.912  1.00 10.00      A   
ATOM    740  NE1 TRP   625     -31.685 -12.543 -10.024  1.00 10.00      A   
ATOM    741  HE1 TRP   625     -32.077 -13.215 -10.628  1.00 10.00      A   
ATOM    742  CE2 TRP   625     -32.129 -11.255  -9.862  1.00 10.00      A   
ATOM    743  CE3 TRP   625     -31.535  -9.304  -8.564  1.00 10.00      A   
ATOM    744  CZ2 TRP   625     -33.189 -10.585 -10.467  1.00 10.00      A   
ATOM    745  CZ3 TRP   625     -32.587  -8.642  -9.163  1.00 10.00      A   
ATOM    746  CH2 TRP   625     -33.402  -9.283 -10.105  1.00 10.00      A   
ATOM    747  C   TRP   625     -27.837 -10.108  -9.179  1.00 10.00      A   
ATOM    748  O   TRP   625     -27.778 -10.371 -10.385  1.00 10.00      A   
ATOM    749  N   GLU   626     -27.891  -8.866  -8.707  1.00 10.00      A   
ATOM    750  HN  GLU   626     -27.938  -8.725  -7.735  1.00 10.00      A   
ATOM    751  CA  GLU   626     -27.896  -7.710  -9.594  1.00 10.00      A   
ATOM    752  CB  GLU   626     -28.082  -6.415  -8.803  1.00 10.00      A   
ATOM    753  CG  GLU   626     -29.430  -6.291  -8.113  1.00 10.00      A   
ATOM    754  CD  GLU   626     -29.732  -4.870  -7.692  1.00 10.00      A   
ATOM    755  OE1 GLU   626     -28.828  -4.195  -7.153  1.00 10.00      A   
ATOM    756  OE2 GLU   626     -30.875  -4.416  -7.895  1.00 10.00      A   
ATOM    757  C   GLU   626     -26.605  -7.647 -10.402  1.00 10.00      A   
ATOM    758  O   GLU   626     -26.619  -7.337 -11.596  1.00 10.00      A   
ATOM    759  N   TYR   627     -25.492  -7.958  -9.746  1.00 10.00      A   
ATOM    760  HN  TYR   627     -25.549  -8.209  -8.799  1.00 10.00      A   
ATOM    761  CA  TYR   627     -24.191  -7.943 -10.400  1.00 10.00      A   
ATOM    762  CB  TYR   627     -23.066  -8.176  -9.384  1.00 10.00      A   
ATOM    763  CG  TYR   627     -21.701  -7.725  -9.866  1.00 10.00      A   
ATOM    764  CD1 TYR   627     -21.201  -6.478  -9.519  1.00 10.00      A   
ATOM    765  CD2 TYR   627     -20.913  -8.545 -10.669  1.00 10.00      A   
ATOM    766  CE1 TYR   627     -19.960  -6.056  -9.959  1.00 10.00      A   
ATOM    767  CE2 TYR   627     -19.669  -8.131 -11.112  1.00 10.00      A   
ATOM    768  CZ  TYR   627     -19.197  -6.887 -10.752  1.00 10.00      A   
ATOM    769  OH  TYR   627     -17.961  -6.469 -11.194  1.00 10.00      A   
ATOM    770  HH  TYR   627     -17.967  -6.420 -12.160  1.00 10.00      A   
ATOM    771  C   TYR   627     -24.139  -8.996 -11.504  1.00 10.00      A   
ATOM    772  O   TYR   627     -23.694  -8.717 -12.617  1.00 10.00      A   
ATOM    773  N   LEU   628     -24.616 -10.201 -11.193  1.00 10.00      A   
ATOM    774  HN  LEU   628     -24.960 -10.361 -10.283  1.00 10.00      A   
ATOM    775  CA  LEU   628     -24.629 -11.293 -12.160  1.00 10.00      A   
ATOM    776  CB  LEU   628     -25.145 -12.582 -11.519  1.00 10.00      A   
ATOM    777  CG  LEU   628     -24.234 -13.224 -10.472  1.00 10.00      A   
ATOM    778  CD1 LEU   628     -24.868 -14.490  -9.918  1.00 10.00      A   
ATOM    779  CD2 LEU   628     -22.866 -13.524 -11.066  1.00 10.00      A   
ATOM    780  C   LEU   628     -25.477 -10.942 -13.375  1.00 10.00      A   
ATOM    781  O   LEU   628     -25.100 -11.236 -14.508  1.00 10.00      A   
ATOM    782  N   GLU   629     -26.622 -10.312 -13.132  1.00 10.00      A   
ATOM    783  HN  GLU   629     -26.873 -10.120 -12.201  1.00 10.00      A   
ATOM    784  CA  GLU   629     -27.518  -9.912 -14.208  1.00 10.00      A   
ATOM    785  CB  GLU   629     -28.829  -9.367 -13.638  1.00 10.00      A   
ATOM    786  CG  GLU   629     -29.888  -9.085 -14.690  1.00 10.00      A   
ATOM    787  CD  GLU   629     -30.787  -7.930 -14.309  1.00 10.00      A   
ATOM    788  OE1 GLU   629     -30.302  -6.782 -14.280  1.00 10.00      A   
ATOM    789  OE2 GLU   629     -31.984  -8.164 -14.036  1.00 10.00      A   
ATOM    790  C   GLU   629     -26.851  -8.860 -15.093  1.00 10.00      A   
ATOM    791  O   GLU   629     -26.913  -8.934 -16.324  1.00 10.00      A   
ATOM    792  N   ALA   630     -26.205  -7.888 -14.455  1.00 10.00      A   
ATOM    793  HN  ALA   630     -26.198  -7.885 -13.473  1.00 10.00      A   
ATOM    794  CA  ALA   630     -25.516  -6.822 -15.169  1.00 10.00      A   
ATOM    795  CB  ALA   630     -25.030  -5.761 -14.195  1.00 10.00      A   
ATOM    796  C   ALA   630     -24.352  -7.384 -15.978  1.00 10.00      A   
ATOM    797  O   ALA   630     -24.112  -6.969 -17.113  1.00 10.00      A   
ATOM    798  N   LEU   631     -23.636  -8.331 -15.382  1.00 10.00      A   
ATOM    799  HN  LEU   631     -23.868  -8.597 -14.462  1.00 10.00      A   
ATOM    800  CA  LEU   631     -22.505  -8.973 -16.038  1.00 10.00      A   
ATOM    801  CB  LEU   631     -21.746  -9.854 -15.040  1.00 10.00      A   
ATOM    802  CG  LEU   631     -20.580 -10.672 -15.599  1.00 10.00      A   
ATOM    803  CD1 LEU   631     -19.489  -9.759 -16.140  1.00 10.00      A   
ATOM    804  CD2 LEU   631     -20.027 -11.613 -14.539  1.00 10.00      A   
ATOM    805  C   LEU   631     -22.982  -9.805 -17.223  1.00 10.00      A   
ATOM    806  O   LEU   631     -22.344  -9.829 -18.273  1.00 10.00      A   
ATOM    807  N   LYS   632     -24.114 -10.476 -17.046  1.00 10.00      A   
ATOM    808  HN  LYS   632     -24.572 -10.419 -16.179  1.00 10.00      A   
ATOM    809  CA  LYS   632     -24.690 -11.301 -18.097  1.00 10.00      A   
ATOM    810  CB  LYS   632     -25.894 -12.073 -17.556  1.00 10.00      A   
ATOM    811  CG  LYS   632     -26.473 -13.093 -18.520  1.00 10.00      A   
ATOM    812  CD  LYS   632     -27.913 -13.407 -18.165  1.00 10.00      A   
ATOM    813  CE  LYS   632     -28.444 -14.574 -18.974  1.00 10.00      A   
ATOM    814  NZ  LYS   632     -29.921 -14.677 -18.872  1.00 10.00      A   
ATOM    815  HZ1 LYS   632     -30.252 -15.541 -19.341  1.00 10.00      A   
ATOM    816  HZ2 LYS   632     -30.370 -13.855 -19.325  1.00 10.00      A   
ATOM    817  HZ3 LYS   632     -30.211 -14.704 -17.873  1.00 10.00      A   
ATOM    818  C   LYS   632     -25.117 -10.433 -19.275  1.00 10.00      A   
ATOM    819  O   LYS   632     -24.982 -10.826 -20.434  1.00 10.00      A   
ATOM    820  N   ASN   633     -25.638  -9.251 -18.967  1.00 10.00      A   
ATOM    821  HN  ASN   633     -25.738  -9.006 -18.021  1.00 10.00      A   
ATOM    822  CA  ASN   633     -26.082  -8.317 -19.994  1.00 10.00      A   
ATOM    823  CB  ASN   633     -27.038  -7.277 -19.406  1.00 10.00      A   
ATOM    824  CG  ASN   633     -28.483  -7.734 -19.413  1.00 10.00      A   
ATOM    825  OD1 ASN   633     -28.896  -8.519 -20.268  1.00 10.00      A   
ATOM    826  ND2 ASN   633     -29.264  -7.243 -18.463  1.00 10.00      A   
ATOM    827 HD21 ASN   633     -28.871  -6.618 -17.812  1.00 10.00      A   
ATOM    828 HD22 ASN   633     -30.204  -7.519 -18.445  1.00 10.00      A   
ATOM    829  C   ASN   633     -24.901  -7.620 -20.658  1.00 10.00      A   
ATOM    830  O   ASN   633     -24.942  -7.298 -21.845  1.00 10.00      A   
ATOM    831  N   GLY   634     -23.850  -7.382 -19.888  1.00 10.00      A   
ATOM    832  HN  GLY   634     -23.868  -7.661 -18.944  1.00 10.00      A   
ATOM    833  CA  GLY   634     -22.674  -6.724 -20.417  1.00 10.00      A   
ATOM    834  C   GLY   634     -21.399  -7.332 -19.880  1.00 10.00      A   
ATOM    835  O   GLY   634     -20.895  -6.909 -18.840  1.00 10.00      A   
ATOM    836  N   GLY   635     -20.886  -8.331 -20.580  1.00 10.00      A   
ATOM    837  HN  GLY   635     -21.334  -8.621 -21.399  1.00 10.00      A   
ATOM    838  CA  GLY   635     -19.669  -8.989 -20.157  1.00 10.00      A   
ATOM    839  C   GLY   635     -18.444  -8.335 -20.752  1.00 10.00      A   
ATOM    840  O   GLY   635     -18.570  -7.694 -21.818  1.00 10.00      A   
ATOM    841  OXT GLY   635     -17.353  -8.448 -20.158  1.00 10.00      A   
ATOM    842  CB  ASP    24      24.367 -13.066  -5.677  1.00 10.00      B   
ATOM    843  CG  ASP    24      23.241 -12.887  -6.674  1.00 10.00      B   
ATOM    844  OD1 ASP    24      23.498 -12.975  -7.893  1.00 10.00      B   
ATOM    845  OD2 ASP    24      22.093 -12.658  -6.248  1.00 10.00      B   
ATOM    846  C   ASP    24      25.432 -11.602  -3.933  1.00 10.00      B   
ATOM    847  O   ASP    24      26.091 -12.446  -3.322  1.00 10.00      B   
ATOM    848  N   ASP    24      26.388 -11.747  -6.209  1.00 10.00      B   
ATOM    849  HT1 ASP    24      26.177 -11.835  -7.222  1.00 10.00      B   
ATOM    850  HT2 ASP    24      27.004 -12.537  -5.924  1.00 10.00      B   
ATOM    851  HT3 ASP    24      26.894 -10.857  -6.047  1.00 10.00      B   
ATOM    852  CA  ASP    24      25.135 -11.769  -5.420  1.00 10.00      B   
ATOM    853  N   LEU    25      24.938 -10.510  -3.359  1.00 10.00      B   
ATOM    854  HN  LEU    25      24.401  -9.893  -3.903  1.00 10.00      B   
ATOM    855  CA  LEU    25      25.160 -10.195  -1.949  1.00 10.00      B   
ATOM    856  CB  LEU    25      24.625  -8.795  -1.629  1.00 10.00      B   
ATOM    857  CG  LEU    25      24.889  -8.266  -0.217  1.00 10.00      B   
ATOM    858  CD1 LEU    25      26.382  -8.168   0.057  1.00 10.00      B   
ATOM    859  CD2 LEU    25      24.216  -6.917  -0.023  1.00 10.00      B   
ATOM    860  C   LEU    25      24.545 -11.231  -1.005  1.00 10.00      B   
ATOM    861  O   LEU    25      25.225 -11.747  -0.116  1.00 10.00      B   
ATOM    862  N   GLU    26      23.267 -11.537  -1.202  1.00 10.00      B   
ATOM    863  HN  GLU    26      22.781 -11.110  -1.939  1.00 10.00      B   
ATOM    864  CA  GLU    26      22.570 -12.503  -0.357  1.00 10.00      B   
ATOM    865  CB  GLU    26      21.070 -12.522  -0.666  1.00 10.00      B   
ATOM    866  CG  GLU    26      20.396 -11.162  -0.566  1.00 10.00      B   
ATOM    867  CD  GLU    26      19.972 -10.809   0.849  1.00 10.00      B   
ATOM    868  OE1 GLU    26      18.851 -10.278   1.020  1.00 10.00      B   
ATOM    869  OE2 GLU    26      20.751 -11.059   1.797  1.00 10.00      B   
ATOM    870  C   GLU    26      23.166 -13.899  -0.516  1.00 10.00      B   
ATOM    871  O   GLU    26      23.258 -14.656   0.447  1.00 10.00      B   
ATOM    872  N   ASP    27      23.583 -14.227  -1.734  1.00 10.00      B   
ATOM    873  HN  ASP    27      23.479 -13.580  -2.462  1.00 10.00      B   
ATOM    874  CA  ASP    27      24.181 -15.532  -2.016  1.00 10.00      B   
ATOM    875  CB  ASP    27      24.508 -15.672  -3.505  1.00 10.00      B   
ATOM    876  CG  ASP    27      24.891 -17.085  -3.895  1.00 10.00      B   
ATOM    877  OD1 ASP    27      23.984 -17.870  -4.245  1.00 10.00      B   
ATOM    878  OD2 ASP    27      26.096 -17.415  -3.863  1.00 10.00      B   
ATOM    879  C   ASP    27      25.447 -15.726  -1.193  1.00 10.00      B   
ATOM    880  O   ASP    27      25.643 -16.768  -0.570  1.00 10.00      B   
ATOM    881  N   ASN    28      26.294 -14.702  -1.177  1.00 10.00      B   
ATOM    882  HN  ASN    28      26.075 -13.893  -1.686  1.00 10.00      B   
ATOM    883  CA  ASN    28      27.540 -14.755  -0.425  1.00 10.00      B   
ATOM    884  CB  ASN    28      28.403 -13.528  -0.724  1.00 10.00      B   
ATOM    885  CG  ASN    28      29.868 -13.882  -0.895  1.00 10.00      B   
ATOM    886  OD1 ASN    28      30.361 -14.843  -0.306  1.00 10.00      B   
ATOM    887  ND2 ASN    28      30.572 -13.116  -1.711  1.00 10.00      B   
ATOM    888 HD21 ASN    28      30.117 -12.369  -2.158  1.00 10.00      B   
ATOM    889 HD22 ASN    28      31.521 -13.322  -1.835  1.00 10.00      B   
ATOM    890  C   ASN    28      27.256 -14.860   1.070  1.00 10.00      B   
ATOM    891  O   ASN    28      27.954 -15.567   1.801  1.00 10.00      B   
ATOM    892  N   TRP    29      26.209 -14.168   1.514  1.00 10.00      B   
ATOM    893  HN  TRP    29      25.693 -13.626   0.882  1.00 10.00      B   
ATOM    894  CA  TRP    29      25.811 -14.194   2.915  1.00 10.00      B   
ATOM    895  CB  TRP    29      24.652 -13.217   3.156  1.00 10.00      B   
ATOM    896  CG  TRP    29      24.084 -13.274   4.542  1.00 10.00      B   
ATOM    897  CD1 TRP    29      24.614 -12.720   5.673  1.00 10.00      B   
ATOM    898  CD2 TRP    29      22.875 -13.925   4.943  1.00 10.00      B   
ATOM    899  NE1 TRP    29      23.813 -13.000   6.755  1.00 10.00      B   
ATOM    900  HE1 TRP    29      23.981 -12.716   7.681  1.00 10.00      B   
ATOM    901  CE2 TRP    29      22.737 -13.734   6.332  1.00 10.00      B   
ATOM    902  CE3 TRP    29      21.894 -14.653   4.262  1.00 10.00      B   
ATOM    903  CZ2 TRP    29      21.661 -14.245   7.053  1.00 10.00      B   
ATOM    904  CZ3 TRP    29      20.827 -15.157   4.979  1.00 10.00      B   
ATOM    905  CH2 TRP    29      20.718 -14.952   6.360  1.00 10.00      B   
ATOM    906  C   TRP    29      25.418 -15.615   3.318  1.00 10.00      B   
ATOM    907  O   TRP    29      25.747 -16.077   4.416  1.00 10.00      B   
ATOM    908  N   GLU    30      24.726 -16.305   2.415  1.00 10.00      B   
ATOM    909  HN  GLU    30      24.488 -15.870   1.567  1.00 10.00      B   
ATOM    910  CA  GLU    30      24.305 -17.680   2.649  1.00 10.00      B   
ATOM    911  CB  GLU    30      23.417 -18.169   1.506  1.00 10.00      B   
ATOM    912  CG  GLU    30      22.031 -17.549   1.484  1.00 10.00      B   
ATOM    913  CD  GLU    30      20.961 -18.511   1.952  1.00 10.00      B   
ATOM    914  OE1 GLU    30      20.641 -19.463   1.205  1.00 10.00      B   
ATOM    915  OE2 GLU    30      20.436 -18.334   3.073  1.00 10.00      B   
ATOM    916  C   GLU    30      25.525 -18.583   2.782  1.00 10.00      B   
ATOM    917  O   GLU    30      25.566 -19.464   3.643  1.00 10.00      B   
ATOM    918  N   THR    31      26.521 -18.350   1.930  1.00 10.00      B   
ATOM    919  HN  THR    31      26.416 -17.645   1.252  1.00 10.00      B   
ATOM    920  CA  THR    31      27.754 -19.122   1.953  1.00 10.00      B   
ATOM    921  CB  THR    31      28.682 -18.705   0.797  1.00 10.00      B   
ATOM    922  OG1 THR    31      27.903 -18.469  -0.383  1.00 10.00      B   
ATOM    923  HG1 THR    31      28.299 -17.749  -0.891  1.00 10.00      B   
ATOM    924  CG2 THR    31      29.706 -19.794   0.516  1.00 10.00      B   
ATOM    925  C   THR    31      28.486 -18.919   3.277  1.00 10.00      B   
ATOM    926  O   THR    31      28.983 -19.874   3.876  1.00 10.00      B   
ATOM    927  N   LEU    32      28.536 -17.671   3.734  1.00 10.00      B   
ATOM    928  HN  LEU    32      28.117 -16.952   3.208  1.00 10.00      B   
ATOM    929  CA  LEU    32      29.200 -17.341   4.989  1.00 10.00      B   
ATOM    930  CB  LEU    32      29.192 -15.827   5.219  1.00 10.00      B   
ATOM    931  CG  LEU    32      30.069 -14.996   4.283  1.00 10.00      B   
ATOM    932  CD1 LEU    32      29.792 -13.514   4.474  1.00 10.00      B   
ATOM    933  CD2 LEU    32      31.540 -15.299   4.524  1.00 10.00      B   
ATOM    934  C   LEU    32      28.525 -18.044   6.160  1.00 10.00      B   
ATOM    935  O   LEU    32      29.189 -18.545   7.066  1.00 10.00      B   
ATOM    936  N   ASN    33      27.202 -18.090   6.124  1.00 10.00      B   
ATOM    937  HN  ASN    33      26.730 -17.687   5.361  1.00 10.00      B   
ATOM    938  CA  ASN    33      26.433 -18.723   7.185  1.00 10.00      B   
ATOM    939  CB  ASN    33      24.963 -18.324   7.080  1.00 10.00      B   
ATOM    940  CG  ASN    33      24.221 -18.461   8.392  1.00 10.00      B   
ATOM    941  OD1 ASN    33      24.798 -18.311   9.470  1.00 10.00      B   
ATOM    942  ND2 ASN    33      22.936 -18.742   8.308  1.00 10.00      B   
ATOM    943 HD21 ASN    33      22.543 -18.848   7.416  1.00 10.00      B   
ATOM    944 HD22 ASN    33      22.423 -18.827   9.139  1.00 10.00      B   
ATOM    945  C   ASN    33      26.575 -20.240   7.133  1.00 10.00      B   
ATOM    946  O   ASN    33      26.673 -20.901   8.166  1.00 10.00      B   
ATOM    947  N   ASP    34      26.595 -20.785   5.919  1.00 10.00      B   
ATOM    948  HN  ASP    34      26.507 -20.202   5.131  1.00 10.00      B   
ATOM    949  CA  ASP    34      26.731 -22.227   5.724  1.00 10.00      B   
ATOM    950  CB  ASP    34      26.473 -22.602   4.260  1.00 10.00      B   
ATOM    951  CG  ASP    34      26.541 -24.097   4.006  1.00 10.00      B   
ATOM    952  OD1 ASP    34      25.721 -24.844   4.584  1.00 10.00      B   
ATOM    953  OD2 ASP    34      27.403 -24.532   3.211  1.00 10.00      B   
ATOM    954  C   ASP    34      28.112 -22.704   6.154  1.00 10.00      B   
ATOM    955  O   ASP    34      28.253 -23.757   6.776  1.00 10.00      B   
ATOM    956  N   ASN    35      29.127 -21.909   5.835  1.00 10.00      B   
ATOM    957  HN  ASN    35      28.945 -21.081   5.335  1.00 10.00      B   
ATOM    958  CA  ASN    35      30.504 -22.237   6.192  1.00 10.00      B   
ATOM    959  CB  ASN    35      31.492 -21.283   5.513  1.00 10.00      B   
ATOM    960  CG  ASN    35      32.071 -21.854   4.230  1.00 10.00      B   
ATOM    961  OD1 ASN    35      32.303 -23.061   4.119  1.00 10.00      B   
ATOM    962  ND2 ASN    35      32.308 -20.991   3.250  1.00 10.00      B   
ATOM    963 HD21 ASN    35      32.103 -20.048   3.405  1.00 10.00      B   
ATOM    964 HD22 ASN    35      32.670 -21.337   2.401  1.00 10.00      B   
ATOM    965  C   ASN    35      30.696 -22.233   7.704  1.00 10.00      B   
ATOM    966  O   ASN    35      31.501 -22.994   8.239  1.00 10.00      B   
ATOM    967  N   LEU    36      29.944 -21.378   8.390  1.00 10.00      B   
ATOM    968  HN  LEU    36      29.332 -20.786   7.906  1.00 10.00      B   
ATOM    969  CA  LEU    36      30.011 -21.292   9.843  1.00 10.00      B   
ATOM    970  CB  LEU    36      29.114 -20.155  10.346  1.00 10.00      B   
ATOM    971  CG  LEU    36      28.817 -20.126  11.849  1.00 10.00      B   
ATOM    972  CD1 LEU    36      30.076 -19.823  12.646  1.00 10.00      B   
ATOM    973  CD2 LEU    36      27.727 -19.113  12.158  1.00 10.00      B   
ATOM    974  C   LEU    36      29.575 -22.621  10.452  1.00 10.00      B   
ATOM    975  O   LEU    36      30.206 -23.140  11.375  1.00 10.00      B   
ATOM    976  N   LYS    37      28.501 -23.175   9.903  1.00 10.00      B   
ATOM    977  HN  LYS    37      28.053 -22.709   9.167  1.00 10.00      B   
ATOM    978  CA  LYS    37      27.967 -24.450  10.363  1.00 10.00      B   
ATOM    979  CB  LYS    37      26.666 -24.778   9.621  1.00 10.00      B   
ATOM    980  CG  LYS    37      25.616 -23.680   9.704  1.00 10.00      B   
ATOM    981  CD  LYS    37      24.526 -23.867   8.659  1.00 10.00      B   
ATOM    982  CE  LYS    37      23.528 -22.720   8.699  1.00 10.00      B   
ATOM    983  NZ  LYS    37      22.447 -22.880   7.689  1.00 10.00      B   
ATOM    984  HZ1 LYS    37      22.794 -22.622   6.741  1.00 10.00      B   
ATOM    985  HZ2 LYS    37      21.639 -22.267   7.929  1.00 10.00      B   
ATOM    986  HZ3 LYS    37      22.122 -23.869   7.669  1.00 10.00      B   
ATOM    987  C   LYS    37      28.991 -25.559  10.144  1.00 10.00      B   
ATOM    988  O   LYS    37      29.092 -26.496  10.937  1.00 10.00      B   
ATOM    989  N   VAL    38      29.764 -25.429   9.071  1.00 10.00      B   
ATOM    990  HN  VAL    38      29.636 -24.655   8.483  1.00 10.00      B   
ATOM    991  CA  VAL    38      30.792 -26.404   8.739  1.00 10.00      B   
ATOM    992  CB  VAL    38      31.432 -26.101   7.365  1.00 10.00      B   
ATOM    993  CG1 VAL    38      32.588 -27.048   7.079  1.00 10.00      B   
ATOM    994  CG2 VAL    38      30.391 -26.187   6.260  1.00 10.00      B   
ATOM    995  C   VAL    38      31.879 -26.423   9.812  1.00 10.00      B   
ATOM    996  O   VAL    38      32.365 -27.487  10.197  1.00 10.00      B   
ATOM    997  N   ILE    39      32.243 -25.239  10.298  1.00 10.00      B   
ATOM    998  HN  ILE    39      31.812 -24.427   9.949  1.00 10.00      B   
ATOM    999  CA  ILE    39      33.269 -25.111  11.331  1.00 10.00      B   
ATOM   1000  CB  ILE    39      33.616 -23.632  11.605  1.00 10.00      B   
ATOM   1001  CG1 ILE    39      34.000 -22.928  10.302  1.00 10.00      B   
ATOM   1002  CG2 ILE    39      34.751 -23.527  12.616  1.00 10.00      B   
ATOM   1003  CD1 ILE    39      34.161 -21.429  10.438  1.00 10.00      B   
ATOM   1004  C   ILE    39      32.815 -25.768  12.631  1.00 10.00      B   
ATOM   1005  O   ILE    39      33.599 -26.436  13.311  1.00 10.00      B   
ATOM   1006  N   GLU    40      31.547 -25.574  12.970  1.00 10.00      B   
ATOM   1007  HN  GLU    40      30.976 -25.023  12.391  1.00 10.00      B   
ATOM   1008  CA  GLU    40      30.982 -26.152  14.182  1.00 10.00      B   
ATOM   1009  CB  GLU    40      29.564 -25.624  14.419  1.00 10.00      B   
ATOM   1010  CG  GLU    40      29.472 -24.126  14.669  1.00 10.00      B   
ATOM   1011  CD  GLU    40      28.099 -23.708  15.161  1.00 10.00      B   
ATOM   1012  OE1 GLU    40      27.323 -24.594  15.591  1.00 10.00      B   
ATOM   1013  OE2 GLU    40      27.792 -22.496  15.142  1.00 10.00      B   
ATOM   1014  C   GLU    40      30.951 -27.675  14.085  1.00 10.00      B   
ATOM   1015  O   GLU    40      31.254 -28.380  15.048  1.00 10.00      B   
ATOM   1016  N   LYS    41      30.609 -28.174  12.902  1.00 10.00      B   
ATOM   1017  HN  LYS    41      30.407 -27.558  12.163  1.00 10.00      B   
ATOM   1018  CA  LYS    41      30.520 -29.611  12.666  1.00 10.00      B   
ATOM   1019  CB  LYS    41      29.354 -29.922  11.728  1.00 10.00      B   
ATOM   1020  CG  LYS    41      28.005 -29.478  12.257  1.00 10.00      B   
ATOM   1021  CD  LYS    41      26.899 -29.822  11.281  1.00 10.00      B   
ATOM   1022  CE  LYS    41      25.534 -29.615  11.906  1.00 10.00      B   
ATOM   1023  NZ  LYS    41      24.458 -30.238  11.096  1.00 10.00      B   
ATOM   1024  HZ1 LYS    41      24.691 -31.232  10.899  1.00 10.00      B   
ATOM   1025  HZ2 LYS    41      24.350 -29.732  10.191  1.00 10.00      B   
ATOM   1026  HZ3 LYS    41      23.555 -30.200  11.609  1.00 10.00      B   
ATOM   1027  C   LYS    41      31.818 -30.172  12.093  1.00 10.00      B   
ATOM   1028  O   LYS    41      31.806 -31.143  11.331  1.00 10.00      B   
ATOM   1029  N   ALA    42      32.934 -29.558  12.448  1.00 10.00      B   
ATOM   1030  HN  ALA    42      32.884 -28.784  13.044  1.00 10.00      B   
ATOM   1031  CA  ALA    42      34.232 -30.011  11.977  1.00 10.00      B   
ATOM   1032  CB  ALA    42      35.086 -28.832  11.539  1.00 10.00      B   
ATOM   1033  C   ALA    42      34.933 -30.814  13.064  1.00 10.00      B   
ATOM   1034  O   ALA    42      34.768 -30.535  14.256  1.00 10.00      B   
ATOM   1035  N   ASP    43      35.709 -31.805  12.652  1.00 10.00      B   
ATOM   1036  HN  ASP    43      35.803 -31.966  11.685  1.00 10.00      B   
ATOM   1037  CA  ASP    43      36.432 -32.662  13.588  1.00 10.00      B   
ATOM   1038  CB  ASP    43      35.765 -34.040  13.659  1.00 10.00      B   
ATOM   1039  CG  ASP    43      35.799 -34.659  15.046  1.00 10.00      B   
ATOM   1040  OD1 ASP    43      36.760 -34.409  15.804  1.00 10.00      B   
ATOM   1041  OD2 ASP    43      34.858 -35.410  15.384  1.00 10.00      B   
ATOM   1042  C   ASP    43      37.883 -32.823  13.147  1.00 10.00      B   
ATOM   1043  O   ASP    43      38.574 -33.756  13.560  1.00 10.00      B   
ATOM   1044  N   ASN    44      38.345 -31.908  12.310  1.00 10.00      B   
ATOM   1045  HN  ASN    44      37.759 -31.170  12.036  1.00 10.00      B   
ATOM   1046  CA  ASN    44      39.710 -31.953  11.803  1.00 10.00      B   
ATOM   1047  CB  ASN    44      39.787 -32.809  10.533  1.00 10.00      B   
ATOM   1048  CG  ASN    44      40.457 -34.150  10.767  1.00 10.00      B   
ATOM   1049  OD1 ASN    44      41.337 -34.278  11.616  1.00 10.00      B   
ATOM   1050  ND2 ASN    44      40.055 -35.155  10.009  1.00 10.00      B   
ATOM   1051 HD21 ASN    44      39.355 -34.985   9.341  1.00 10.00      B   
ATOM   1052 HD22 ASN    44      40.474 -36.032  10.146  1.00 10.00      B   
ATOM   1053  C   ASN    44      40.210 -30.550  11.507  1.00 10.00      B   
ATOM   1054  O   ASN    44      39.486 -29.739  10.933  1.00 10.00      B   
ATOM   1055  N   ALA    45      41.454 -30.275  11.887  1.00 10.00      B   
ATOM   1056  HN  ALA    45      41.978 -30.973  12.333  1.00 10.00      B   
ATOM   1057  CA  ALA    45      42.063 -28.965  11.671  1.00 10.00      B   
ATOM   1058  CB  ALA    45      43.468 -28.933  12.250  1.00 10.00      B   
ATOM   1059  C   ALA    45      42.081 -28.585  10.192  1.00 10.00      B   
ATOM   1060  O   ALA    45      41.963 -27.409   9.843  1.00 10.00      B   
ATOM   1061  N   ALA    46      42.223 -29.586   9.327  1.00 10.00      B   
ATOM   1062  HN  ALA    46      42.328 -30.501   9.668  1.00 10.00      B   
ATOM   1063  CA  ALA    46      42.239 -29.358   7.885  1.00 10.00      B   
ATOM   1064  CB  ALA    46      42.540 -30.651   7.143  1.00 10.00      B   
ATOM   1065  C   ALA    46      40.909 -28.774   7.418  1.00 10.00      B   
ATOM   1066  O   ALA    46      40.876 -27.877   6.574  1.00 10.00      B   
ATOM   1067  N   GLN    47      39.817 -29.275   7.991  1.00 10.00      B   
ATOM   1068  HN  GLN    47      39.913 -29.972   8.671  1.00 10.00      B   
ATOM   1069  CA  GLN    47      38.484 -28.803   7.645  1.00 10.00      B   
ATOM   1070  CB  GLN    47      37.415 -29.648   8.340  1.00 10.00      B   
ATOM   1071  CG  GLN    47      37.407 -31.110   7.934  1.00 10.00      B   
ATOM   1072  CD  GLN    47      36.467 -31.937   8.786  1.00 10.00      B   
ATOM   1073  OE1 GLN    47      36.251 -31.643   9.961  1.00 10.00      B   
ATOM   1074  NE2 GLN    47      35.903 -32.979   8.198  1.00 10.00      B   
ATOM   1075 HE21 GLN    47      36.125 -33.155   7.257  1.00 10.00      B   
ATOM   1076 HE22 GLN    47      35.286 -33.531   8.724  1.00 10.00      B   
ATOM   1077  C   GLN    47      38.324 -27.345   8.050  1.00 10.00      B   
ATOM   1078  O   GLN    47      37.788 -26.532   7.293  1.00 10.00      B   
ATOM   1079  N   VAL    48      38.810 -27.021   9.245  1.00 10.00      B   
ATOM   1080  HN  VAL    48      39.229 -27.718   9.794  1.00 10.00      B   
ATOM   1081  CA  VAL    48      38.733 -25.660   9.762  1.00 10.00      B   
ATOM   1082  CB  VAL    48      39.272 -25.550  11.204  1.00 10.00      B   
ATOM   1083  CG1 VAL    48      38.727 -24.300  11.877  1.00 10.00      B   
ATOM   1084  CG2 VAL    48      38.926 -26.787  12.013  1.00 10.00      B   
ATOM   1085  C   VAL    48      39.529 -24.717   8.869  1.00 10.00      B   
ATOM   1086  O   VAL    48      39.061 -23.635   8.518  1.00 10.00      B   
ATOM   1087  N   LYS    49      40.727 -25.149   8.500  1.00 10.00      B   
ATOM   1088  HN  LYS    49      41.036 -26.025   8.820  1.00 10.00      B   
ATOM   1089  CA  LYS    49      41.600 -24.368   7.639  1.00 10.00      B   
ATOM   1090  CB  LYS    49      42.911 -25.124   7.401  1.00 10.00      B   
ATOM   1091  CG  LYS    49      43.929 -24.368   6.564  1.00 10.00      B   
ATOM   1092  CD  LYS    49      45.195 -25.187   6.370  1.00 10.00      B   
ATOM   1093  CE  LYS    49      46.156 -24.517   5.399  1.00 10.00      B   
ATOM   1094  NZ  LYS    49      46.730 -23.257   5.944  1.00 10.00      B   
ATOM   1095  HZ1 LYS    49      46.050 -22.478   5.838  1.00 10.00      B   
ATOM   1096  HZ2 LYS    49      47.603 -23.010   5.433  1.00 10.00      B   
ATOM   1097  HZ3 LYS    49      46.955 -23.370   6.956  1.00 10.00      B   
ATOM   1098  C   LYS    49      40.905 -24.076   6.313  1.00 10.00      B   
ATOM   1099  O   LYS    49      40.834 -22.924   5.881  1.00 10.00      B   
ATOM   1100  N   ASP    50      40.362 -25.122   5.694  1.00 10.00      B   
ATOM   1101  HN  ASP    50      40.434 -26.012   6.109  1.00 10.00      B   
ATOM   1102  CA  ASP    50      39.663 -24.990   4.418  1.00 10.00      B   
ATOM   1103  CB  ASP    50      39.183 -26.355   3.911  1.00 10.00      B   
ATOM   1104  CG  ASP    50      40.162 -27.017   2.963  1.00 10.00      B   
ATOM   1105  OD1 ASP    50      40.419 -26.457   1.873  1.00 10.00      B   
ATOM   1106  OD2 ASP    50      40.674 -28.106   3.295  1.00 10.00      B   
ATOM   1107  C   ASP    50      38.474 -24.045   4.538  1.00 10.00      B   
ATOM   1108  O   ASP    50      38.321 -23.122   3.737  1.00 10.00      B   
ATOM   1109  N   ALA    51      37.647 -24.271   5.553  1.00 10.00      B   
ATOM   1110  HN  ALA    51      37.838 -25.017   6.168  1.00 10.00      B   
ATOM   1111  CA  ALA    51      36.464 -23.448   5.782  1.00 10.00      B   
ATOM   1112  CB  ALA    51      35.639 -23.997   6.937  1.00 10.00      B   
ATOM   1113  C   ALA    51      36.827 -21.985   6.028  1.00 10.00      B   
ATOM   1114  O   ALA    51      36.257 -21.087   5.406  1.00 10.00      B   
ATOM   1115  N   LEU    52      37.781 -21.750   6.923  1.00 10.00      B   
ATOM   1116  HN  LEU    52      38.206 -22.510   7.385  1.00 10.00      B   
ATOM   1117  CA  LEU    52      38.210 -20.394   7.248  1.00 10.00      B   
ATOM   1118  CB  LEU    52      39.222 -20.392   8.394  1.00 10.00      B   
ATOM   1119  CG  LEU    52      38.656 -20.663   9.790  1.00 10.00      B   
ATOM   1120  CD1 LEU    52      39.774 -20.758  10.813  1.00 10.00      B   
ATOM   1121  CD2 LEU    52      37.658 -19.586  10.187  1.00 10.00      B   
ATOM   1122  C   LEU    52      38.775 -19.667   6.034  1.00 10.00      B   
ATOM   1123  O   LEU    52      38.564 -18.464   5.873  1.00 10.00      B   
ATOM   1124  N   THR    53      39.488 -20.392   5.182  1.00 10.00      B   
ATOM   1125  HN  THR    53      39.634 -21.346   5.366  1.00 10.00      B   
ATOM   1126  CA  THR    53      40.059 -19.796   3.979  1.00 10.00      B   
ATOM   1127  CB  THR    53      40.990 -20.778   3.245  1.00 10.00      B   
ATOM   1128  OG1 THR    53      41.934 -21.327   4.177  1.00 10.00      B   
ATOM   1129  HG1 THR    53      41.460 -21.805   4.873  1.00 10.00      B   
ATOM   1130  CG2 THR    53      41.743 -20.066   2.131  1.00 10.00      B   
ATOM   1131  C   THR    53      38.942 -19.345   3.039  1.00 10.00      B   
ATOM   1132  O   THR    53      39.006 -18.264   2.443  1.00 10.00      B   
ATOM   1133  N   LYS    54      37.910 -20.176   2.937  1.00 10.00      B   
ATOM   1134  HN  LYS    54      37.923 -21.015   3.445  1.00 10.00      B   
ATOM   1135  CA  LYS    54      36.762 -19.883   2.093  1.00 10.00      B   
ATOM   1136  CB  LYS    54      35.817 -21.087   2.045  1.00 10.00      B   
ATOM   1137  CG  LYS    54      36.386 -22.325   1.374  1.00 10.00      B   
ATOM   1138  CD  LYS    54      35.352 -23.437   1.340  1.00 10.00      B   
ATOM   1139  CE  LYS    54      35.903 -24.706   0.717  1.00 10.00      B   
ATOM   1140  NZ  LYS    54      34.820 -25.675   0.409  1.00 10.00      B   
ATOM   1141  HZ1 LYS    54      34.268 -25.884   1.267  1.00 10.00      B   
ATOM   1142  HZ2 LYS    54      35.224 -26.562   0.045  1.00 10.00      B   
ATOM   1143  HZ3 LYS    54      34.184 -25.278  -0.311  1.00 10.00      B   
ATOM   1144  C   LYS    54      36.009 -18.676   2.634  1.00 10.00      B   
ATOM   1145  O   LYS    54      35.617 -17.786   1.877  1.00 10.00      B   
ATOM   1146  N   MET    55      35.818 -18.653   3.954  1.00 10.00      B   
ATOM   1147  HN  MET    55      36.158 -19.400   4.497  1.00 10.00      B   
ATOM   1148  CA  MET    55      35.110 -17.561   4.615  1.00 10.00      B   
ATOM   1149  CB  MET    55      34.959 -17.831   6.116  1.00 10.00      B   
ATOM   1150  CG  MET    55      34.076 -19.021   6.455  1.00 10.00      B   
ATOM   1151  SD  MET    55      33.238 -18.845   8.043  1.00 10.00      B   
ATOM   1152  CE  MET    55      32.166 -17.454   7.698  1.00 10.00      B   
ATOM   1153  C   MET    55      35.823 -16.234   4.400  1.00 10.00      B   
ATOM   1154  O   MET    55      35.184 -15.207   4.175  1.00 10.00      B   
ATOM   1155  N   ARG    56      37.147 -16.266   4.467  1.00 10.00      B   
ATOM   1156  HN  ARG    56      37.594 -17.120   4.662  1.00 10.00      B   
ATOM   1157  CA  ARG    56      37.956 -15.069   4.275  1.00 10.00      B   
ATOM   1158  CB  ARG    56      39.434 -15.383   4.515  1.00 10.00      B   
ATOM   1159  CG  ARG    56      40.282 -14.163   4.837  1.00 10.00      B   
ATOM   1160  CD  ARG    56      41.761 -14.511   4.902  1.00 10.00      B   
ATOM   1161  NE  ARG    56      42.321 -14.757   3.574  1.00 10.00      B   
ATOM   1162  HE  ARG    56      41.707 -15.076   2.875  1.00 10.00      B   
ATOM   1163  CZ  ARG    56      43.607 -14.582   3.262  1.00 10.00      B   
ATOM   1164  NH1 ARG    56      44.472 -14.160   4.180  1.00 10.00      B   
ATOM   1165 HH11 ARG    56      44.152 -13.961   5.163  1.00 10.00      B   
ATOM   1166 HH12 ARG    56      45.476 -14.026   3.934  1.00 10.00      B   
ATOM   1167  NH2 ARG    56      44.030 -14.813   2.023  1.00 10.00      B   
ATOM   1168 HH21 ARG    56      45.036 -14.677   1.781  1.00 10.00      B   
ATOM   1169 HH22 ARG    56      43.361 -15.133   1.285  1.00 10.00      B   
ATOM   1170  C   ARG    56      37.761 -14.498   2.873  1.00 10.00      B   
ATOM   1171  O   ARG    56      37.523 -13.301   2.707  1.00 10.00      B   
ATOM   1172  N   ALA    57      37.847 -15.365   1.874  1.00 10.00      B   
ATOM   1173  HN  ALA    57      38.028 -16.310   2.075  1.00 10.00      B   
ATOM   1174  CA  ALA    57      37.684 -14.953   0.485  1.00 10.00      B   
ATOM   1175  CB  ALA    57      38.071 -16.089  -0.448  1.00 10.00      B   
ATOM   1176  C   ALA    57      36.255 -14.497   0.204  1.00 10.00      B   
ATOM   1177  O   ALA    57      36.032 -13.551  -0.551  1.00 10.00      B   
ATOM   1178  N   ALA    58      35.291 -15.177   0.811  1.00 10.00      B   
ATOM   1179  HN  ALA    58      35.531 -15.930   1.392  1.00 10.00      B   
ATOM   1180  CA  ALA    58      33.886 -14.843   0.630  1.00 10.00      B   
ATOM   1181  CB  ALA    58      33.002 -15.894   1.280  1.00 10.00      B   
ATOM   1182  C   ALA    58      33.578 -13.458   1.189  1.00 10.00      B   
ATOM   1183  O   ALA    58      32.960 -12.632   0.518  1.00 10.00      B   
ATOM   1184  N   ALA    59      34.034 -13.201   2.410  1.00 10.00      B   
ATOM   1185  HN  ALA    59      34.540 -13.895   2.890  1.00 10.00      B   
ATOM   1186  CA  ALA    59      33.804 -11.914   3.059  1.00 10.00      B   
ATOM   1187  CB  ALA    59      34.281 -11.954   4.504  1.00 10.00      B   
ATOM   1188  C   ALA    59      34.491 -10.783   2.300  1.00 10.00      B   
ATOM   1189  O   ALA    59      33.939  -9.692   2.158  1.00 10.00      B   
ATOM   1190  N   LEU    60      35.694 -11.056   1.804  1.00 10.00      B   
ATOM   1191  HN  LEU    60      36.082 -11.948   1.951  1.00 10.00      B   
ATOM   1192  CA  LEU    60      36.455 -10.067   1.056  1.00 10.00      B   
ATOM   1193  CB  LEU    60      37.892 -10.553   0.841  1.00 10.00      B   
ATOM   1194  CG  LEU    60      38.899  -9.502   0.367  1.00 10.00      B   
ATOM   1195  CD1 LEU    60      39.089  -8.425   1.424  1.00 10.00      B   
ATOM   1196  CD2 LEU    60      40.228 -10.154   0.024  1.00 10.00      B   
ATOM   1197  C   LEU    60      35.790  -9.778  -0.287  1.00 10.00      B   
ATOM   1198  O   LEU    60      35.870  -8.666  -0.808  1.00 10.00      B   
ATOM   1199  N   ASP    61      35.121 -10.780  -0.840  1.00 10.00      B   
ATOM   1200  HN  ASP    61      35.088 -11.648  -0.379  1.00 10.00      B   
ATOM   1201  CA  ASP    61      34.441 -10.624  -2.120  1.00 10.00      B   
ATOM   1202  CB  ASP    61      34.186 -11.975  -2.788  1.00 10.00      B   
ATOM   1203  CG  ASP    61      33.600 -11.819  -4.176  1.00 10.00      B   
ATOM   1204  OD1 ASP    61      34.203 -11.097  -5.000  1.00 10.00      B   
ATOM   1205  OD2 ASP    61      32.534 -12.412  -4.450  1.00 10.00      B   
ATOM   1206  C   ASP    61      33.134  -9.857  -1.961  1.00 10.00      B   
ATOM   1207  O   ASP    61      32.820  -8.974  -2.756  1.00 10.00      B   
ATOM   1208  N   ALA    62      32.386 -10.185  -0.914  1.00 10.00      B   
ATOM   1209  HN  ALA    62      32.694 -10.897  -0.309  1.00 10.00      B   
ATOM   1210  CA  ALA    62      31.110  -9.527  -0.643  1.00 10.00      B   
ATOM   1211  CB  ALA    62      30.368 -10.249   0.470  1.00 10.00      B   
ATOM   1212  C   ALA    62      31.313  -8.058  -0.281  1.00 10.00      B   
ATOM   1213  O   ALA    62      30.379  -7.257  -0.330  1.00 10.00      B   
ATOM   1214  N   GLN    63      32.547  -7.714   0.061  1.00 10.00      B   
ATOM   1215  HN  GLN    63      33.244  -8.403   0.071  1.00 10.00      B   
ATOM   1216  CA  GLN    63      32.903  -6.353   0.433  1.00 10.00      B   
ATOM   1217  CB  GLN    63      34.330  -6.334   0.988  1.00 10.00      B   
ATOM   1218  CG  GLN    63      34.683  -5.088   1.779  1.00 10.00      B   
ATOM   1219  CD  GLN    63      36.173  -4.954   2.023  1.00 10.00      B   
ATOM   1220  OE1 GLN    63      36.990  -5.368   1.199  1.00 10.00      B   
ATOM   1221  NE2 GLN    63      36.536  -4.371   3.154  1.00 10.00      B   
ATOM   1222 HE21 GLN    63      35.832  -4.061   3.764  1.00 10.00      B   
ATOM   1223 HE22 GLN    63      37.497  -4.269   3.334  1.00 10.00      B   
ATOM   1224  C   GLN    63      32.795  -5.405  -0.765  1.00 10.00      B   
ATOM   1225  O   GLN    63      32.790  -4.184  -0.603  1.00 10.00      B   
ATOM   1226  N   LYS    64      32.695  -5.975  -1.963  1.00 10.00      B   
ATOM   1227  HN  LYS    64      32.686  -6.955  -2.027  1.00 10.00      B   
ATOM   1228  CA  LYS    64      32.595  -5.187  -3.189  1.00 10.00      B   
ATOM   1229  CB  LYS    64      33.359  -5.881  -4.323  1.00 10.00      B   
ATOM   1230  CG  LYS    64      34.721  -6.434  -3.930  1.00 10.00      B   
ATOM   1231  CD  LYS    64      35.156  -7.526  -4.894  1.00 10.00      B   
ATOM   1232  CE  LYS    64      36.350  -8.298  -4.362  1.00 10.00      B   
ATOM   1233  NZ  LYS    64      36.523  -9.595  -5.067  1.00 10.00      B   
ATOM   1234  HZ1 LYS    64      36.743  -9.432  -6.072  1.00 10.00      B   
ATOM   1235  HZ2 LYS    64      35.646 -10.158  -5.006  1.00 10.00      B   
ATOM   1236  HZ3 LYS    64      37.300 -10.135  -4.638  1.00 10.00      B   
ATOM   1237  C   LYS    64      31.139  -5.008  -3.613  1.00 10.00      B   
ATOM   1238  O   LYS    64      30.861  -4.532  -4.714  1.00 10.00      B   
ATOM   1239  N   ALA    65      30.211  -5.403  -2.753  1.00 10.00      B   
ATOM   1240  HN  ALA    65      30.483  -5.777  -1.885  1.00 10.00      B   
ATOM   1241  CA  ALA    65      28.795  -5.287  -3.067  1.00 10.00      B   
ATOM   1242  CB  ALA    65      28.073  -6.596  -2.783  1.00 10.00      B   
ATOM   1243  C   ALA    65      28.148  -4.136  -2.306  1.00 10.00      B   
ATOM   1244  O   ALA    65      28.578  -3.787  -1.205  1.00 10.00      B   
ATOM   1245  N   THR    66      27.120  -3.551  -2.906  1.00 10.00      B   
ATOM   1246  HN  THR    66      26.841  -3.870  -3.788  1.00 10.00      B   
ATOM   1247  CA  THR    66      26.395  -2.444  -2.300  1.00 10.00      B   
ATOM   1248  CB  THR    66      25.897  -1.463  -3.384  1.00 10.00      B   
ATOM   1249  OG1 THR    66      26.956  -1.201  -4.319  1.00 10.00      B   
ATOM   1250  HG1 THR    66      26.715  -0.445  -4.865  1.00 10.00      B   
ATOM   1251  CG2 THR    66      25.446  -0.150  -2.765  1.00 10.00      B   
ATOM   1252  C   THR    66      25.193  -2.967  -1.513  1.00 10.00      B   
ATOM   1253  O   THR    66      24.375  -3.721  -2.049  1.00 10.00      B   
ATOM   1254  N   PRO    67      25.089  -2.604  -0.225  1.00 10.00      B   
ATOM   1255  CA  PRO    67      23.972  -3.024   0.628  1.00 10.00      B   
ATOM   1256  CB  PRO    67      24.327  -2.446   2.003  1.00 10.00      B   
ATOM   1257  CG  PRO    67      25.286  -1.344   1.716  1.00 10.00      B   
ATOM   1258  CD  PRO    67      26.059  -1.774   0.506  1.00 10.00      B   
ATOM   1259  C   PRO    67      22.650  -2.440   0.129  1.00 10.00      B   
ATOM   1260  O   PRO    67      22.622  -1.345  -0.436  1.00 10.00      B   
ATOM   1261  N   PRO    68      21.533  -3.149   0.361  1.00 10.00      B   
ATOM   1262  CA  PRO    68      20.197  -2.716  -0.086  1.00 10.00      B   
ATOM   1263  CB  PRO    68      19.294  -3.896   0.292  1.00 10.00      B   
ATOM   1264  CG  PRO    68      20.020  -4.584   1.397  1.00 10.00      B   
ATOM   1265  CD  PRO    68      21.480  -4.436   1.080  1.00 10.00      B   
ATOM   1266  C   PRO    68      19.716  -1.439   0.602  1.00 10.00      B   
ATOM   1267  O   PRO    68      18.645  -0.917   0.284  1.00 10.00      B   
ATOM   1268  N   LYS    69      20.508  -0.945   1.542  1.00 10.00      B   
ATOM   1269  HN  LYS    69      21.344  -1.410   1.751  1.00 10.00      B   
ATOM   1270  CA  LYS    69      20.166   0.262   2.275  1.00 10.00      B   
ATOM   1271  CB  LYS    69      20.526   0.086   3.751  1.00 10.00      B   
ATOM   1272  CG  LYS    69      19.948   1.143   4.676  1.00 10.00      B   
ATOM   1273  CD  LYS    69      20.501   0.993   6.080  1.00 10.00      B   
ATOM   1274  CE  LYS    69      19.781   1.900   7.060  1.00 10.00      B   
ATOM   1275  NZ  LYS    69      20.344   1.784   8.431  1.00 10.00      B   
ATOM   1276  HZ1 LYS    69      19.724   2.263   9.115  1.00 10.00      B   
ATOM   1277  HZ2 LYS    69      21.282   2.228   8.468  1.00 10.00      B   
ATOM   1278  HZ3 LYS    69      20.435   0.783   8.703  1.00 10.00      B   
ATOM   1279  C   LYS    69      20.902   1.472   1.706  1.00 10.00      B   
ATOM   1280  O   LYS    69      20.492   2.614   1.912  1.00 10.00      B   
ATOM   1281  N   LEU    70      21.971   1.221   0.964  1.00 10.00      B   
ATOM   1282  HN  LEU    70      22.226   0.290   0.784  1.00 10.00      B   
ATOM   1283  CA  LEU    70      22.770   2.300   0.396  1.00 10.00      B   
ATOM   1284  CB  LEU    70      24.179   2.283   0.992  1.00 10.00      B   
ATOM   1285  CG  LEU    70      24.274   2.406   2.514  1.00 10.00      B   
ATOM   1286  CD1 LEU    70      25.710   2.222   2.973  1.00 10.00      B   
ATOM   1287  CD2 LEU    70      23.723   3.743   2.988  1.00 10.00      B   
ATOM   1288  C   LEU    70      22.841   2.214  -1.123  1.00 10.00      B   
ATOM   1289  O   LEU    70      23.823   2.633  -1.732  1.00 10.00      B   
ATOM   1290  N   GLU    71      21.786   1.699  -1.734  1.00 10.00      B   
ATOM   1291  HN  GLU    71      21.026   1.395  -1.198  1.00 10.00      B   
ATOM   1292  CA  GLU    71      21.732   1.564  -3.185  1.00 10.00      B   
ATOM   1293  CB  GLU    71      20.563   0.674  -3.603  1.00 10.00      B   
ATOM   1294  CG  GLU    71      20.852  -0.816  -3.487  1.00 10.00      B   
ATOM   1295  CD  GLU    71      21.882  -1.296  -4.493  1.00 10.00      B   
ATOM   1296  OE1 GLU    71      22.388  -0.472  -5.283  1.00 10.00      B   
ATOM   1297  OE2 GLU    71      22.185  -2.507  -4.507  1.00 10.00      B   
ATOM   1298  C   GLU    71      21.654   2.925  -3.875  1.00 10.00      B   
ATOM   1299  O   GLU    71      22.036   3.067  -5.037  1.00 10.00      B   
ATOM   1300  N   ASP    72      21.175   3.926  -3.149  1.00 10.00      B   
ATOM   1301  HN  ASP    72      20.898   3.755  -2.223  1.00 10.00      B   
ATOM   1302  CA  ASP    72      21.053   5.278  -3.690  1.00 10.00      B   
ATOM   1303  CB  ASP    72      19.759   5.936  -3.195  1.00 10.00      B   
ATOM   1304  CG  ASP    72      19.192   6.953  -4.172  1.00 10.00      B   
ATOM   1305  OD1 ASP    72      18.730   6.549  -5.264  1.00 10.00      B   
ATOM   1306  OD2 ASP    72      19.177   8.159  -3.846  1.00 10.00      B   
ATOM   1307  C   ASP    72      22.264   6.116  -3.282  1.00 10.00      B   
ATOM   1308  O   ASP    72      22.263   7.343  -3.391  1.00 10.00      B   
ATOM   1309  N   LYS    73      23.301   5.436  -2.810  1.00 10.00      B   
ATOM   1310  HN  LYS    73      23.245   4.457  -2.757  1.00 10.00      B   
ATOM   1311  CA  LYS    73      24.525   6.095  -2.381  1.00 10.00      B   
ATOM   1312  CB  LYS    73      24.915   5.628  -0.975  1.00 10.00      B   
ATOM   1313  CG  LYS    73      24.013   6.145   0.133  1.00 10.00      B   
ATOM   1314  CD  LYS    73      24.373   7.572   0.510  1.00 10.00      B   
ATOM   1315  CE  LYS    73      23.491   8.093   1.634  1.00 10.00      B   
ATOM   1316  NZ  LYS    73      23.955   9.417   2.136  1.00 10.00      B   
ATOM   1317  HZ1 LYS    73      24.843   9.306   2.677  1.00 10.00      B   
ATOM   1318  HZ2 LYS    73      23.239   9.837   2.760  1.00 10.00      B   
ATOM   1319  HZ3 LYS    73      24.129  10.063   1.340  1.00 10.00      B   
ATOM   1320  C   LYS    73      25.663   5.802  -3.351  1.00 10.00      B   
ATOM   1321  O   LYS    73      25.579   4.879  -4.164  1.00 10.00      B   
ATOM   1322  N   SER    74      26.713   6.600  -3.270  1.00 10.00      B   
ATOM   1323  HN  SER    74      26.707   7.332  -2.622  1.00 10.00      B   
ATOM   1324  CA  SER    74      27.877   6.428  -4.119  1.00 10.00      B   
ATOM   1325  CB  SER    74      28.634   7.752  -4.206  1.00 10.00      B   
ATOM   1326  OG  SER    74      27.727   8.844  -4.206  1.00 10.00      B   
ATOM   1327  HG  SER    74      28.192   9.639  -4.484  1.00 10.00      B   
ATOM   1328  C   SER    74      28.778   5.333  -3.548  1.00 10.00      B   
ATOM   1329  O   SER    74      28.888   5.191  -2.333  1.00 10.00      B   
ATOM   1330  N   PRO    75      29.441   4.551  -4.417  1.00 10.00      B   
ATOM   1331  CA  PRO    75      30.322   3.448  -3.994  1.00 10.00      B   
ATOM   1332  CB  PRO    75      30.809   2.841  -5.317  1.00 10.00      B   
ATOM   1333  CG  PRO    75      30.592   3.908  -6.335  1.00 10.00      B   
ATOM   1334  CD  PRO    75      29.384   4.675  -5.882  1.00 10.00      B   
ATOM   1335  C   PRO    75      31.510   3.908  -3.143  1.00 10.00      B   
ATOM   1336  O   PRO    75      32.212   3.085  -2.552  1.00 10.00      B   
ATOM   1337  N   ASP    76      31.730   5.216  -3.080  1.00 10.00      B   
ATOM   1338  HN  ASP    76      31.139   5.827  -3.567  1.00 10.00      B   
ATOM   1339  CA  ASP    76      32.833   5.766  -2.305  1.00 10.00      B   
ATOM   1340  CB  ASP    76      33.869   6.437  -3.217  1.00 10.00      B   
ATOM   1341  CG  ASP    76      33.387   7.716  -3.889  1.00 10.00      B   
ATOM   1342  OD1 ASP    76      32.167   7.994  -3.879  1.00 10.00      B   
ATOM   1343  OD2 ASP    76      34.240   8.447  -4.449  1.00 10.00      B   
ATOM   1344  C   ASP    76      32.353   6.738  -1.232  1.00 10.00      B   
ATOM   1345  O   ASP    76      33.143   7.511  -0.694  1.00 10.00      B   
ATOM   1346  N   SER    77      31.065   6.691  -0.912  1.00 10.00      B   
ATOM   1347  HN  SER    77      30.479   6.039  -1.357  1.00 10.00      B   
ATOM   1348  CA  SER    77      30.506   7.580   0.100  1.00 10.00      B   
ATOM   1349  CB  SER    77      28.979   7.673  -0.047  1.00 10.00      B   
ATOM   1350  OG  SER    77      28.326   6.561   0.544  1.00 10.00      B   
ATOM   1351  HG  SER    77      27.806   6.870   1.305  1.00 10.00      B   
ATOM   1352  C   SER    77      30.900   7.110   1.504  1.00 10.00      B   
ATOM   1353  O   SER    77      31.211   5.932   1.701  1.00 10.00      B   
ATOM   1354  N   PRO    78      30.906   8.026   2.495  1.00 10.00      B   
ATOM   1355  CA  PRO    78      31.261   7.706   3.886  1.00 10.00      B   
ATOM   1356  CB  PRO    78      30.922   8.988   4.664  1.00 10.00      B   
ATOM   1357  CG  PRO    78      30.131   9.830   3.718  1.00 10.00      B   
ATOM   1358  CD  PRO    78      30.584   9.450   2.339  1.00 10.00      B   
ATOM   1359  C   PRO    78      30.466   6.521   4.436  1.00 10.00      B   
ATOM   1360  O   PRO    78      30.986   5.728   5.225  1.00 10.00      B   
ATOM   1361  N   GLU    79      29.210   6.403   4.013  1.00 10.00      B   
ATOM   1362  HN  GLU    79      28.851   7.072   3.385  1.00 10.00      B   
ATOM   1363  CA  GLU    79      28.352   5.312   4.452  1.00 10.00      B   
ATOM   1364  CB  GLU    79      26.906   5.543   4.006  1.00 10.00      B   
ATOM   1365  CG  GLU    79      26.280   6.828   4.527  1.00 10.00      B   
ATOM   1366  CD  GLU    79      26.557   8.021   3.638  1.00 10.00      B   
ATOM   1367  OE1 GLU    79      27.333   7.886   2.668  1.00 10.00      B   
ATOM   1368  OE2 GLU    79      25.989   9.102   3.896  1.00 10.00      B   
ATOM   1369  C   GLU    79      28.857   3.989   3.892  1.00 10.00      B   
ATOM   1370  O   GLU    79      28.984   2.999   4.616  1.00 10.00      B   
ATOM   1371  N   MET    80      29.164   3.987   2.600  1.00 10.00      B   
ATOM   1372  HN  MET    80      29.059   4.812   2.080  1.00 10.00      B   
ATOM   1373  CA  MET    80      29.665   2.792   1.938  1.00 10.00      B   
ATOM   1374  CB  MET    80      29.748   3.002   0.428  1.00 10.00      B   
ATOM   1375  CG  MET    80      28.403   2.932  -0.276  1.00 10.00      B   
ATOM   1376  SD  MET    80      27.600   1.329  -0.085  1.00 10.00      B   
ATOM   1377  CE  MET    80      28.824   0.252  -0.828  1.00 10.00      B   
ATOM   1378  C   MET    80      31.028   2.420   2.496  1.00 10.00      B   
ATOM   1379  O   MET    80      31.352   1.241   2.643  1.00 10.00      B   
ATOM   1380  N   LYS    81      31.820   3.438   2.817  1.00 10.00      B   
ATOM   1381  HN  LYS    81      31.507   4.357   2.654  1.00 10.00      B   
ATOM   1382  CA  LYS    81      33.144   3.225   3.382  1.00 10.00      B   
ATOM   1383  CB  LYS    81      33.925   4.540   3.461  1.00 10.00      B   
ATOM   1384  CG  LYS    81      34.474   5.014   2.124  1.00 10.00      B   
ATOM   1385  CD  LYS    81      34.991   6.442   2.207  1.00 10.00      B   
ATOM   1386  CE  LYS    81      35.691   6.858   0.921  1.00 10.00      B   
ATOM   1387  NZ  LYS    81      35.956   8.321   0.876  1.00 10.00      B   
ATOM   1388  HZ1 LYS    81      35.075   8.851   1.025  1.00 10.00      B   
ATOM   1389  HZ2 LYS    81      36.349   8.585  -0.051  1.00 10.00      B   
ATOM   1390  HZ3 LYS    81      36.639   8.587   1.615  1.00 10.00      B   
ATOM   1391  C   LYS    81      33.038   2.576   4.758  1.00 10.00      B   
ATOM   1392  O   LYS    81      33.869   1.750   5.130  1.00 10.00      B   
ATOM   1393  N   ASP    82      32.004   2.945   5.507  1.00 10.00      B   
ATOM   1394  HN  ASP    82      31.379   3.619   5.162  1.00 10.00      B   
ATOM   1395  CA  ASP    82      31.785   2.374   6.832  1.00 10.00      B   
ATOM   1396  CB  ASP    82      30.698   3.139   7.584  1.00 10.00      B   
ATOM   1397  CG  ASP    82      30.492   2.604   8.987  1.00 10.00      B   
ATOM   1398  OD1 ASP    82      31.216   3.044   9.906  1.00 10.00      B   
ATOM   1399  OD2 ASP    82      29.610   1.741   9.180  1.00 10.00      B   
ATOM   1400  C   ASP    82      31.392   0.911   6.701  1.00 10.00      B   
ATOM   1401  O   ASP    82      31.891   0.049   7.425  1.00 10.00      B   
ATOM   1402  N   PHE    83      30.499   0.643   5.756  1.00 10.00      B   
ATOM   1403  HN  PHE    83      30.133   1.384   5.222  1.00 10.00      B   
ATOM   1404  CA  PHE    83      30.045  -0.715   5.491  1.00 10.00      B   
ATOM   1405  CB  PHE    83      28.989  -0.703   4.378  1.00 10.00      B   
ATOM   1406  CG  PHE    83      28.580  -2.066   3.890  1.00 10.00      B   
ATOM   1407  CD1 PHE    83      27.731  -2.860   4.642  1.00 10.00      B   
ATOM   1408  CD2 PHE    83      29.045  -2.551   2.677  1.00 10.00      B   
ATOM   1409  CE1 PHE    83      27.353  -4.113   4.196  1.00 10.00      B   
ATOM   1410  CE2 PHE    83      28.671  -3.802   2.226  1.00 10.00      B   
ATOM   1411  CZ  PHE    83      27.824  -4.584   2.986  1.00 10.00      B   
ATOM   1412  C   PHE    83      31.241  -1.567   5.079  1.00 10.00      B   
ATOM   1413  O   PHE    83      31.401  -2.704   5.533  1.00 10.00      B   
ATOM   1414  N   ARG    84      32.081  -0.984   4.232  1.00 10.00      B   
ATOM   1415  HN  ARG    84      31.875  -0.075   3.915  1.00 10.00      B   
ATOM   1416  CA  ARG    84      33.281  -1.641   3.740  1.00 10.00      B   
ATOM   1417  CB  ARG    84      33.927  -0.777   2.654  1.00 10.00      B   
ATOM   1418  CG  ARG    84      34.901  -1.509   1.749  1.00 10.00      B   
ATOM   1419  CD  ARG    84      34.989  -0.836   0.388  1.00 10.00      B   
ATOM   1420  NE  ARG    84      33.742  -0.961  -0.368  1.00 10.00      B   
ATOM   1421  HE  ARG    84      33.201  -1.770  -0.213  1.00 10.00      B   
ATOM   1422  CZ  ARG    84      33.307  -0.054  -1.250  1.00 10.00      B   
ATOM   1423  NH1 ARG    84      34.017   1.040  -1.490  1.00 10.00      B   
ATOM   1424 HH11 ARG    84      33.672   1.750  -2.177  1.00 10.00      B   
ATOM   1425 HH12 ARG    84      34.921   1.196  -0.996  1.00 10.00      B   
ATOM   1426  NH2 ARG    84      32.165  -0.246  -1.892  1.00 10.00      B   
ATOM   1427 HH21 ARG    84      31.823   0.458  -2.584  1.00 10.00      B   
ATOM   1428 HH22 ARG    84      31.599  -1.102  -1.710  1.00 10.00      B   
ATOM   1429  C   ARG    84      34.264  -1.879   4.884  1.00 10.00      B   
ATOM   1430  O   ARG    84      34.886  -2.939   4.967  1.00 10.00      B   
ATOM   1431  N   HIS    85      34.393  -0.891   5.766  1.00 10.00      B   
ATOM   1432  HN  HIS    85      33.877  -0.063   5.635  1.00 10.00      B   
ATOM   1433  CA  HIS    85      35.289  -0.991   6.912  1.00 10.00      B   
ATOM   1434  CB  HIS    85      35.339   0.331   7.689  1.00 10.00      B   
ATOM   1435  CG  HIS    85      36.250   0.307   8.882  1.00 10.00      B   
ATOM   1436  ND1 HIS    85      37.625   0.386   8.785  1.00 10.00      B   
ATOM   1437  HD1 HIS    85      38.140   0.474   7.950  1.00 10.00      B   
ATOM   1438  CD2 HIS    85      35.976   0.198  10.206  1.00 10.00      B   
ATOM   1439  CE1 HIS    85      38.155   0.323   9.993  1.00 10.00      B   
ATOM   1440  NE2 HIS    85      37.178   0.209  10.871  1.00 10.00      B   
ATOM   1441  HE2 HIS    85      37.295   0.139  11.845  1.00 10.00      B   
ATOM   1442  C   HIS    85      34.866  -2.131   7.829  1.00 10.00      B   
ATOM   1443  O   HIS    85      35.705  -2.876   8.330  1.00 10.00      B   
ATOM   1444  N   GLY    86      33.559  -2.264   8.037  1.00 10.00      B   
ATOM   1445  HN  GLY    86      32.937  -1.629   7.615  1.00 10.00      B   
ATOM   1446  CA  GLY    86      33.044  -3.322   8.885  1.00 10.00      B   
ATOM   1447  C   GLY    86      33.434  -4.694   8.373  1.00 10.00      B   
ATOM   1448  O   GLY    86      33.720  -5.602   9.152  1.00 10.00      B   
ATOM   1449  N   PHE    87      33.469  -4.836   7.054  1.00 10.00      B   
ATOM   1450  HN  PHE    87      33.245  -4.070   6.485  1.00 10.00      B   
ATOM   1451  CA  PHE    87      33.836  -6.103   6.434  1.00 10.00      B   
ATOM   1452  CB  PHE    87      33.478  -6.111   4.948  1.00 10.00      B   
ATOM   1453  CG  PHE    87      32.279  -6.949   4.612  1.00 10.00      B   
ATOM   1454  CD1 PHE    87      31.153  -6.375   4.048  1.00 10.00      B   
ATOM   1455  CD2 PHE    87      32.280  -8.312   4.856  1.00 10.00      B   
ATOM   1456  CE1 PHE    87      30.050  -7.145   3.734  1.00 10.00      B   
ATOM   1457  CE2 PHE    87      31.179  -9.088   4.545  1.00 10.00      B   
ATOM   1458  CZ  PHE    87      30.062  -8.502   3.982  1.00 10.00      B   
ATOM   1459  C   PHE    87      35.321  -6.393   6.619  1.00 10.00      B   
ATOM   1460  O   PHE    87      35.717  -7.544   6.795  1.00 10.00      B   
ATOM   1461  N   ASP    88      36.139  -5.342   6.595  1.00 10.00      B   
ATOM   1462  HN  ASP    88      35.763  -4.447   6.467  1.00 10.00      B   
ATOM   1463  CA  ASP    88      37.582  -5.495   6.762  1.00 10.00      B   
ATOM   1464  CB  ASP    88      38.315  -4.169   6.540  1.00 10.00      B   
ATOM   1465  CG  ASP    88      39.813  -4.353   6.369  1.00 10.00      B   
ATOM   1466  OD1 ASP    88      40.573  -4.032   7.305  1.00 10.00      B   
ATOM   1467  OD2 ASP    88      40.241  -4.818   5.289  1.00 10.00      B   
ATOM   1468  C   ASP    88      37.896  -6.048   8.143  1.00 10.00      B   
ATOM   1469  O   ASP    88      38.778  -6.894   8.299  1.00 10.00      B   
ATOM   1470  N   ILE    89      37.155  -5.570   9.143  1.00 10.00      B   
ATOM   1471  HN  ILE    89      36.479  -4.884   8.950  1.00 10.00      B   
ATOM   1472  CA  ILE    89      37.327  -6.033  10.517  1.00 10.00      B   
ATOM   1473  CB  ILE    89      36.401  -5.270  11.487  1.00 10.00      B   
ATOM   1474  CG1 ILE    89      36.618  -3.761  11.358  1.00 10.00      B   
ATOM   1475  CG2 ILE    89      36.635  -5.719  12.925  1.00 10.00      B   
ATOM   1476  CD1 ILE    89      35.543  -2.933  12.028  1.00 10.00      B   
ATOM   1477  C   ILE    89      37.001  -7.520  10.586  1.00 10.00      B   
ATOM   1478  O   ILE    89      37.720  -8.303  11.209  1.00 10.00      B   
ATOM   1479  N   LEU    90      35.922  -7.899   9.909  1.00 10.00      B   
ATOM   1480  HN  LEU    90      35.406  -7.221   9.423  1.00 10.00      B   
ATOM   1481  CA  LEU    90      35.489  -9.288   9.861  1.00 10.00      B   
ATOM   1482  CB  LEU    90      34.180  -9.408   9.076  1.00 10.00      B   
ATOM   1483  CG  LEU    90      33.545 -10.798   9.013  1.00 10.00      B   
ATOM   1484  CD1 LEU    90      33.208 -11.302  10.408  1.00 10.00      B   
ATOM   1485  CD2 LEU    90      32.305 -10.773   8.134  1.00 10.00      B   
ATOM   1486  C   LEU    90      36.575 -10.151   9.224  1.00 10.00      B   
ATOM   1487  O   LEU    90      36.937 -11.200   9.757  1.00 10.00      B   
ATOM   1488  N   VAL    91      37.110  -9.687   8.096  1.00 10.00      B   
ATOM   1489  HN  VAL    91      36.781  -8.837   7.724  1.00 10.00      B   
ATOM   1490  CA  VAL    91      38.171 -10.405   7.398  1.00 10.00      B   
ATOM   1491  CB  VAL    91      38.564  -9.705   6.076  1.00 10.00      B   
ATOM   1492  CG1 VAL    91      39.737 -10.415   5.418  1.00 10.00      B   
ATOM   1493  CG2 VAL    91      37.379  -9.658   5.125  1.00 10.00      B   
ATOM   1494  C   VAL    91      39.396 -10.527   8.301  1.00 10.00      B   
ATOM   1495  O   VAL    91      40.069 -11.558   8.319  1.00 10.00      B   
ATOM   1496  N   GLY    92      39.669  -9.466   9.057  1.00 10.00      B   
ATOM   1497  HN  GLY    92      39.102  -8.664   8.984  1.00 10.00      B   
ATOM   1498  CA  GLY    92      40.794  -9.467   9.971  1.00 10.00      B   
ATOM   1499  C   GLY    92      40.660 -10.546  11.025  1.00 10.00      B   
ATOM   1500  O   GLY    92      41.618 -11.268  11.312  1.00 10.00      B   
ATOM   1501  N   GLN    93      39.460 -10.674  11.580  1.00 10.00      B   
ATOM   1502  HN  GLN    93      38.738 -10.070  11.299  1.00 10.00      B   
ATOM   1503  CA  GLN    93      39.188 -11.675  12.603  1.00 10.00      B   
ATOM   1504  CB  GLN    93      37.816 -11.443  13.236  1.00 10.00      B   
ATOM   1505  CG  GLN    93      37.641 -10.060  13.840  1.00 10.00      B   
ATOM   1506  CD  GLN    93      36.270  -9.845  14.445  1.00 10.00      B   
ATOM   1507  OE1 GLN    93      35.283 -10.447  14.018  1.00 10.00      B   
ATOM   1508  NE2 GLN    93      36.197  -8.981  15.446  1.00 10.00      B   
ATOM   1509 HE21 GLN    93      37.025  -8.535  15.732  1.00 10.00      B   
ATOM   1510 HE22 GLN    93      35.325  -8.825  15.864  1.00 10.00      B   
ATOM   1511  C   GLN    93      39.276 -13.085  12.025  1.00 10.00      B   
ATOM   1512  O   GLN    93      39.790 -13.999  12.670  1.00 10.00      B   
ATOM   1513  N   ILE    94      38.776 -13.255  10.804  1.00 10.00      B   
ATOM   1514  HN  ILE    94      38.368 -12.488  10.343  1.00 10.00      B   
ATOM   1515  CA  ILE    94      38.814 -14.555  10.137  1.00 10.00      B   
ATOM   1516  CB  ILE    94      37.979 -14.568   8.834  1.00 10.00      B   
ATOM   1517  CG1 ILE    94      36.529 -14.169   9.124  1.00 10.00      B   
ATOM   1518  CG2 ILE    94      38.024 -15.943   8.179  1.00 10.00      B   
ATOM   1519  CD1 ILE    94      35.687 -13.966   7.881  1.00 10.00      B   
ATOM   1520  C   ILE    94      40.261 -14.935   9.822  1.00 10.00      B   
ATOM   1521  O   ILE    94      40.643 -16.104   9.900  1.00 10.00      B   
ATOM   1522  N   ASP    95      41.061 -13.935   9.470  1.00 10.00      B   
ATOM   1523  HN  ASP    95      40.691 -13.026   9.404  1.00 10.00      B   
ATOM   1524  CA  ASP    95      42.470 -14.150   9.161  1.00 10.00      B   
ATOM   1525  CB  ASP    95      43.079 -12.878   8.562  1.00 10.00      B   
ATOM   1526  CG  ASP    95      44.417 -13.118   7.894  1.00 10.00      B   
ATOM   1527  OD1 ASP    95      44.445 -13.764   6.827  1.00 10.00      B   
ATOM   1528  OD2 ASP    95      45.446 -12.646   8.424  1.00 10.00      B   
ATOM   1529  C   ASP    95      43.217 -14.545  10.431  1.00 10.00      B   
ATOM   1530  O   ASP    95      44.145 -15.357  10.401  1.00 10.00      B   
ATOM   1531  N   ASP    96      42.787 -13.967  11.549  1.00 10.00      B   
ATOM   1532  HN  ASP    96      42.054 -13.314  11.493  1.00 10.00      B   
ATOM   1533  CA  ASP    96      43.378 -14.255  12.850  1.00 10.00      B   
ATOM   1534  CB  ASP    96      42.901 -13.244  13.895  1.00 10.00      B   
ATOM   1535  CG  ASP    96      43.867 -12.099  14.093  1.00 10.00      B   
ATOM   1536  OD1 ASP    96      45.093 -12.344  14.105  1.00 10.00      B   
ATOM   1537  OD2 ASP    96      43.404 -10.950  14.260  1.00 10.00      B   
ATOM   1538  C   ASP    96      43.003 -15.658  13.297  1.00 10.00      B   
ATOM   1539  O   ASP    96      43.811 -16.370  13.891  1.00 10.00      B   
ATOM   1540  N   ALA    97      41.765 -16.043  13.010  1.00 10.00      B   
ATOM   1541  HN  ALA    97      41.162 -15.411  12.556  1.00 10.00      B   
ATOM   1542  CA  ALA    97      41.269 -17.367  13.365  1.00 10.00      B   
ATOM   1543  CB  ALA    97      39.774 -17.468  13.098  1.00 10.00      B   
ATOM   1544  C   ALA    97      42.025 -18.440  12.590  1.00 10.00      B   
ATOM   1545  O   ALA    97      42.220 -19.555  13.075  1.00 10.00      B   
ATOM   1546  N   LEU    98      42.462 -18.086  11.385  1.00 10.00      B   
ATOM   1547  HN  LEU    98      42.266 -17.183  11.054  1.00 10.00      B   
ATOM   1548  CA  LEU    98      43.210 -19.003  10.538  1.00 10.00      B   
ATOM   1549  CB  LEU    98      43.463 -18.372   9.167  1.00 10.00      B   
ATOM   1550  CG  LEU    98      43.992 -19.300   8.073  1.00 10.00      B   
ATOM   1551  CD1 LEU    98      43.053 -20.481   7.867  1.00 10.00      B   
ATOM   1552  CD2 LEU    98      44.177 -18.531   6.773  1.00 10.00      B   
ATOM   1553  C   LEU    98      44.528 -19.382  11.203  1.00 10.00      B   
ATOM   1554  O   LEU    98      45.016 -20.501  11.047  1.00 10.00      B   
ATOM   1555  N   LYS    99      45.084 -18.449  11.969  1.00 10.00      B   
ATOM   1556  HN  LYS    99      44.640 -17.578  12.058  1.00 10.00      B   
ATOM   1557  CA  LYS    99      46.336 -18.684  12.680  1.00 10.00      B   
ATOM   1558  CB  LYS    99      46.819 -17.396  13.356  1.00 10.00      B   
ATOM   1559  CG  LYS    99      47.021 -16.229  12.402  1.00 10.00      B   
ATOM   1560  CD  LYS    99      47.267 -14.926  13.152  1.00 10.00      B   
ATOM   1561  CE  LYS    99      47.472 -13.769  12.186  1.00 10.00      B   
ATOM   1562  NZ  LYS    99      47.418 -12.447  12.866  1.00 10.00      B   
ATOM   1563  HZ1 LYS    99      48.197 -12.360  13.545  1.00 10.00      B   
ATOM   1564  HZ2 LYS    99      46.512 -12.343  13.381  1.00 10.00      B   
ATOM   1565  HZ3 LYS    99      47.491 -11.683  12.165  1.00 10.00      B   
ATOM   1566  C   LYS    99      46.140 -19.779  13.723  1.00 10.00      B   
ATOM   1567  O   LYS    99      47.035 -20.583  13.983  1.00 10.00      B   
ATOM   1568  N   LEU   100      44.949 -19.813  14.307  1.00 10.00      B   
ATOM   1569  HN  LEU   100      44.273 -19.151  14.049  1.00 10.00      B   
ATOM   1570  CA  LEU   100      44.617 -20.810  15.310  1.00 10.00      B   
ATOM   1571  CB  LEU   100      43.331 -20.420  16.041  1.00 10.00      B   
ATOM   1572  CG  LEU   100      43.337 -19.061  16.747  1.00 10.00      B   
ATOM   1573  CD1 LEU   100      41.922 -18.645  17.109  1.00 10.00      B   
ATOM   1574  CD2 LEU   100      44.218 -19.102  17.986  1.00 10.00      B   
ATOM   1575  C   LEU   100      44.447 -22.173  14.648  1.00 10.00      B   
ATOM   1576  O   LEU   100      44.910 -23.190  15.164  1.00 10.00      B   
ATOM   1577  N   ALA   101      43.792 -22.180  13.491  1.00 10.00      B   
ATOM   1578  HN  ALA   101      43.452 -21.334  13.130  1.00 10.00      B   
ATOM   1579  CA  ALA   101      43.563 -23.408  12.745  1.00 10.00      B   
ATOM   1580  CB  ALA   101      42.629 -23.152  11.574  1.00 10.00      B   
ATOM   1581  C   ALA   101      44.882 -23.995  12.257  1.00 10.00      B   
ATOM   1582  O   ALA   101      45.073 -25.212  12.266  1.00 10.00      B   
ATOM   1583  N   ASN   102      45.791 -23.121  11.840  1.00 10.00      B   
ATOM   1584  HN  ASN   102      45.572 -22.163  11.848  1.00 10.00      B   
ATOM   1585  CA  ASN   102      47.100 -23.546  11.356  1.00 10.00      B   
ATOM   1586  CB  ASN   102      47.874 -22.365  10.760  1.00 10.00      B   
ATOM   1587  CG  ASN   102      47.428 -22.012   9.354  1.00 10.00      B   
ATOM   1588  OD1 ASN   102      46.922 -22.857   8.620  1.00 10.00      B   
ATOM   1589  ND2 ASN   102      47.616 -20.759   8.968  1.00 10.00      B   
ATOM   1590 HD21 ASN   102      48.026 -20.133   9.604  1.00 10.00      B   
ATOM   1591 HD22 ASN   102      47.346 -20.506   8.058  1.00 10.00      B   
ATOM   1592  C   ASN   102      47.910 -24.196  12.474  1.00 10.00      B   
ATOM   1593  O   ASN   102      48.602 -25.192  12.258  1.00 10.00      B   
ATOM   1594  N   GLU   103      47.801 -23.645  13.678  1.00 10.00      B   
ATOM   1595  HN  GLU   103      47.226 -22.858  13.795  1.00 10.00      B   
ATOM   1596  CA  GLU   103      48.524 -24.176  14.829  1.00 10.00      B   
ATOM   1597  CB  GLU   103      48.620 -23.133  15.942  1.00 10.00      B   
ATOM   1598  CG  GLU   103      49.604 -22.011  15.650  1.00 10.00      B   
ATOM   1599  CD  GLU   103      51.047 -22.465  15.731  1.00 10.00      B   
ATOM   1600  OE1 GLU   103      51.699 -22.195  16.763  1.00 10.00      B   
ATOM   1601  OE2 GLU   103      51.536 -23.097  14.770  1.00 10.00      B   
ATOM   1602  C   GLU   103      47.887 -25.462  15.350  1.00 10.00      B   
ATOM   1603  O   GLU   103      48.430 -26.118  16.241  1.00 10.00      B   
ATOM   1604  N   GLY   104      46.736 -25.818  14.793  1.00 10.00      B   
ATOM   1605  HN  GLY   104      46.349 -25.254  14.088  1.00 10.00      B   
ATOM   1606  CA  GLY   104      46.054 -27.033  15.203  1.00 10.00      B   
ATOM   1607  C   GLY   104      45.143 -26.832  16.397  1.00 10.00      B   
ATOM   1608  O   GLY   104      44.890 -27.767  17.157  1.00 10.00      B   
ATOM   1609  N   LYS   105      44.647 -25.615  16.566  1.00 10.00      B   
ATOM   1610  HN  LYS   105      44.888 -24.908  15.928  1.00 10.00      B   
ATOM   1611  CA  LYS   105      43.753 -25.297  17.670  1.00 10.00      B   
ATOM   1612  CB  LYS   105      44.094 -23.929  18.260  1.00 10.00      B   
ATOM   1613  CG  LYS   105      45.477 -23.848  18.884  1.00 10.00      B   
ATOM   1614  CD  LYS   105      45.754 -22.452  19.414  1.00 10.00      B   
ATOM   1615  CE  LYS   105      47.131 -22.365  20.052  1.00 10.00      B   
ATOM   1616  NZ  LYS   105      47.461 -20.975  20.465  1.00 10.00      B   
ATOM   1617  HZ1 LYS   105      47.327 -20.322  19.665  1.00 10.00      B   
ATOM   1618  HZ2 LYS   105      48.451 -20.916  20.779  1.00 10.00      B   
ATOM   1619  HZ3 LYS   105      46.845 -20.679  21.246  1.00 10.00      B   
ATOM   1620  C   LYS   105      42.300 -25.332  17.209  1.00 10.00      B   
ATOM   1621  O   LYS   105      41.745 -24.320  16.769  1.00 10.00      B   
ATOM   1622  N   VAL   106      41.693 -26.506  17.316  1.00 10.00      B   
ATOM   1623  HN  VAL   106      42.188 -27.261  17.697  1.00 10.00      B   
ATOM   1624  CA  VAL   106      40.310 -26.707  16.900  1.00 10.00      B   
ATOM   1625  CB  VAL   106      39.914 -28.199  16.980  1.00 10.00      B   
ATOM   1626  CG1 VAL   106      38.447 -28.391  16.631  1.00 10.00      B   
ATOM   1627  CG2 VAL   106      40.796 -29.039  16.066  1.00 10.00      B   
ATOM   1628  C   VAL   106      39.348 -25.890  17.756  1.00 10.00      B   
ATOM   1629  O   VAL   106      38.514 -25.148  17.234  1.00 10.00      B   
ATOM   1630  N   LYS   107      39.489 -26.008  19.069  1.00 10.00      B   
ATOM   1631  HN  LYS   107      40.205 -26.578  19.424  1.00 10.00      B   
ATOM   1632  CA  LYS   107      38.620 -25.295  19.999  1.00 10.00      B   
ATOM   1633  CB  LYS   107      38.897 -25.722  21.440  1.00 10.00      B   
ATOM   1634  CG  LYS   107      38.545 -27.170  21.734  1.00 10.00      B   
ATOM   1635  CD  LYS   107      38.916 -27.549  23.157  1.00 10.00      B   
ATOM   1636  CE  LYS   107      38.440 -28.952  23.491  1.00 10.00      B   
ATOM   1637  NZ  LYS   107      38.982 -29.418  24.792  1.00 10.00      B   
ATOM   1638  HZ1 LYS   107      38.732 -28.746  25.546  1.00 10.00      B   
ATOM   1639  HZ2 LYS   107      40.018 -29.496  24.743  1.00 10.00      B   
ATOM   1640  HZ3 LYS   107      38.586 -30.349  25.030  1.00 10.00      B   
ATOM   1641  C   LYS   107      38.761 -23.785  19.854  1.00 10.00      B   
ATOM   1642  O   LYS   107      37.765 -23.058  19.855  1.00 10.00      B   
ATOM   1643  N   GLU   108      39.994 -23.319  19.714  1.00 10.00      B   
ATOM   1644  HN  GLU   108      40.747 -23.949  19.713  1.00 10.00      B   
ATOM   1645  CA  GLU   108      40.252 -21.891  19.567  1.00 10.00      B   
ATOM   1646  CB  GLU   108      41.752 -21.595  19.578  1.00 10.00      B   
ATOM   1647  CG  GLU   108      42.417 -21.832  20.923  1.00 10.00      B   
ATOM   1648  CD  GLU   108      41.635 -21.235  22.074  1.00 10.00      B   
ATOM   1649  OE1 GLU   108      41.181 -20.075  21.955  1.00 10.00      B   
ATOM   1650  OE2 GLU   108      41.472 -21.924  23.104  1.00 10.00      B   
ATOM   1651  C   GLU   108      39.606 -21.334  18.304  1.00 10.00      B   
ATOM   1652  O   GLU   108      38.995 -20.262  18.330  1.00 10.00      B   
ATOM   1653  N   ALA   109      39.729 -22.074  17.210  1.00 10.00      B   
ATOM   1654  HN  ALA   109      40.216 -22.926  17.259  1.00 10.00      B   
ATOM   1655  CA  ALA   109      39.159 -21.657  15.938  1.00 10.00      B   
ATOM   1656  CB  ALA   109      39.622 -22.577  14.820  1.00 10.00      B   
ATOM   1657  C   ALA   109      37.636 -21.612  16.014  1.00 10.00      B   
ATOM   1658  O   ALA   109      37.006 -20.683  15.505  1.00 10.00      B   
ATOM   1659  N   GLN   110      37.047 -22.609  16.668  1.00 10.00      B   
ATOM   1660  HN  GLN   110      37.601 -23.321  17.060  1.00 10.00      B   
ATOM   1661  CA  GLN   110      35.596 -22.671  16.815  1.00 10.00      B   
ATOM   1662  CB  GLN   110      35.162 -24.017  17.394  1.00 10.00      B   
ATOM   1663  CG  GLN   110      35.121 -25.144  16.377  1.00 10.00      B   
ATOM   1664  CD  GLN   110      34.658 -26.455  16.980  1.00 10.00      B   
ATOM   1665  OE1 GLN   110      34.877 -26.718  18.164  1.00 10.00      B   
ATOM   1666  NE2 GLN   110      34.021 -27.288  16.169  1.00 10.00      B   
ATOM   1667 HE21 GLN   110      33.889 -27.015  15.235  1.00 10.00      B   
ATOM   1668 HE22 GLN   110      33.702 -28.142  16.536  1.00 10.00      B   
ATOM   1669  C   GLN   110      35.085 -21.529  17.686  1.00 10.00      B   
ATOM   1670  O   GLN   110      34.059 -20.920  17.386  1.00 10.00      B   
ATOM   1671  N   ALA   111      35.820 -21.232  18.755  1.00 10.00      B   
ATOM   1672  HN  ALA   111      36.634 -21.752  18.934  1.00 10.00      B   
ATOM   1673  CA  ALA   111      35.446 -20.159  19.672  1.00 10.00      B   
ATOM   1674  CB  ALA   111      36.389 -20.124  20.865  1.00 10.00      B   
ATOM   1675  C   ALA   111      35.432 -18.813  18.958  1.00 10.00      B   
ATOM   1676  O   ALA   111      34.539 -17.992  19.172  1.00 10.00      B   
ATOM   1677  N   ALA   112      36.422 -18.600  18.097  1.00 10.00      B   
ATOM   1678  HN  ALA   112      37.105 -19.292  17.974  1.00 10.00      B   
ATOM   1679  CA  ALA   112      36.524 -17.360  17.338  1.00 10.00      B   
ATOM   1680  CB  ALA   112      37.852 -17.302  16.602  1.00 10.00      B   
ATOM   1681  C   ALA   112      35.363 -17.229  16.355  1.00 10.00      B   
ATOM   1682  O   ALA   112      34.853 -16.135  16.117  1.00 10.00      B   
ATOM   1683  N   ALA   113      34.940 -18.361  15.804  1.00 10.00      B   
ATOM   1684  HN  ALA   113      35.380 -19.202  16.050  1.00 10.00      B   
ATOM   1685  CA  ALA   113      33.844 -18.388  14.845  1.00 10.00      B   
ATOM   1686  CB  ALA   113      33.689 -19.779  14.247  1.00 10.00      B   
ATOM   1687  C   ALA   113      32.538 -17.929  15.488  1.00 10.00      B   
ATOM   1688  O   ALA   113      31.690 -17.322  14.833  1.00 10.00      B   
ATOM   1689  N   GLU   114      32.387 -18.208  16.776  1.00 10.00      B   
ATOM   1690  HN  GLU   114      33.099 -18.695  17.248  1.00 10.00      B   
ATOM   1691  CA  GLU   114      31.187 -17.819  17.507  1.00 10.00      B   
ATOM   1692  CB  GLU   114      31.110 -18.552  18.844  1.00 10.00      B   
ATOM   1693  CG  GLU   114      31.156 -20.063  18.720  1.00 10.00      B   
ATOM   1694  CD  GLU   114      30.917 -20.755  20.040  1.00 10.00      B   
ATOM   1695  OE1 GLU   114      31.847 -20.791  20.873  1.00 10.00      B   
ATOM   1696  OE2 GLU   114      29.798 -21.271  20.248  1.00 10.00      B   
ATOM   1697  C   GLU   114      31.140 -16.311  17.726  1.00 10.00      B   
ATOM   1698  O   GLU   114      30.072 -15.730  17.909  1.00 10.00      B   
ATOM   1699  N   GLN   115      32.304 -15.679  17.701  1.00 10.00      B   
ATOM   1700  HN  GLN   115      33.127 -16.194  17.553  1.00 10.00      B   
ATOM   1701  CA  GLN   115      32.392 -14.240  17.887  1.00 10.00      B   
ATOM   1702  CB  GLN   115      33.679 -13.874  18.631  1.00 10.00      B   
ATOM   1703  CG  GLN   115      33.797 -14.509  20.007  1.00 10.00      B   
ATOM   1704  CD  GLN   115      32.711 -14.046  20.961  1.00 10.00      B   
ATOM   1705  OE1 GLN   115      32.270 -12.897  20.912  1.00 10.00      B   
ATOM   1706  NE2 GLN   115      32.264 -14.938  21.827  1.00 10.00      B   
ATOM   1707 HE21 GLN   115      32.653 -15.842  21.806  1.00 10.00      B   
ATOM   1708 HE22 GLN   115      31.564 -14.663  22.457  1.00 10.00      B   
ATOM   1709  C   GLN   115      32.321 -13.526  16.540  1.00 10.00      B   
ATOM   1710  O   GLN   115      32.010 -12.336  16.468  1.00 10.00      B   
ATOM   1711  N   LEU   116      32.593 -14.273  15.471  1.00 10.00      B   
ATOM   1712  HN  LEU   116      32.829 -15.216  15.597  1.00 10.00      B   
ATOM   1713  CA  LEU   116      32.558 -13.727  14.117  1.00 10.00      B   
ATOM   1714  CB  LEU   116      33.065 -14.760  13.107  1.00 10.00      B   
ATOM   1715  CG  LEU   116      34.572 -15.020  13.100  1.00 10.00      B   
ATOM   1716  CD1 LEU   116      34.919 -16.143  12.137  1.00 10.00      B   
ATOM   1717  CD2 LEU   116      35.329 -13.755  12.739  1.00 10.00      B   
ATOM   1718  C   LEU   116      31.150 -13.286  13.739  1.00 10.00      B   
ATOM   1719  O   LEU   116      30.964 -12.298  13.029  1.00 10.00      B   
ATOM   1720  N   LYS   117      30.156 -14.017  14.225  1.00 10.00      B   
ATOM   1721  HN  LYS   117      30.361 -14.786  14.797  1.00 10.00      B   
ATOM   1722  CA  LYS   117      28.769 -13.694  13.929  1.00 10.00      B   
ATOM   1723  CB  LYS   117      27.832 -14.875  14.213  1.00 10.00      B   
ATOM   1724  CG  LYS   117      27.983 -15.505  15.585  1.00 10.00      B   
ATOM   1725  CD  LYS   117      27.181 -16.793  15.682  1.00 10.00      B   
ATOM   1726  CE  LYS   117      27.270 -17.411  17.069  1.00 10.00      B   
ATOM   1727  NZ  LYS   117      26.571 -18.725  17.133  1.00 10.00      B   
ATOM   1728  HZ1 LYS   117      26.971 -19.379  16.429  1.00 10.00      B   
ATOM   1729  HZ2 LYS   117      25.558 -18.603  16.938  1.00 10.00      B   
ATOM   1730  HZ3 LYS   117      26.680 -19.146  18.078  1.00 10.00      B   
ATOM   1731  C   LYS   117      28.322 -12.428  14.653  1.00 10.00      B   
ATOM   1732  O   LYS   117      27.446 -11.706  14.170  1.00 10.00      B   
ATOM   1733  N   THR   118      28.945 -12.150  15.790  1.00 10.00      B   
ATOM   1734  HN  THR   118      29.642 -12.757  16.119  1.00 10.00      B   
ATOM   1735  CA  THR   118      28.618 -10.970  16.573  1.00 10.00      B   
ATOM   1736  CB  THR   118      29.324 -11.013  17.939  1.00 10.00      B   
ATOM   1737  OG1 THR   118      29.604 -12.380  18.282  1.00 10.00      B   
ATOM   1738  HG1 THR   118      30.148 -12.403  19.078  1.00 10.00      B   
ATOM   1739  CG2 THR   118      28.445 -10.391  19.015  1.00 10.00      B   
ATOM   1740  C   THR   118      29.026  -9.697  15.832  1.00 10.00      B   
ATOM   1741  O   THR   118      28.284  -8.714  15.812  1.00 10.00      B   
ATOM   1742  N   THR   119      30.200  -9.731  15.206  1.00 10.00      B   
ATOM   1743  HN  THR   119      30.746 -10.548  15.253  1.00 10.00      B   
ATOM   1744  CA  THR   119      30.709  -8.589  14.458  1.00 10.00      B   
ATOM   1745  CB  THR   119      32.127  -8.876  13.931  1.00 10.00      B   
ATOM   1746  OG1 THR   119      32.792  -9.774  14.832  1.00 10.00      B   
ATOM   1747  HG1 THR   119      33.612 -10.085  14.421  1.00 10.00      B   
ATOM   1748  CG2 THR   119      32.931  -7.587  13.819  1.00 10.00      B   
ATOM   1749  C   THR   119      29.794  -8.253  13.279  1.00 10.00      B   
ATOM   1750  O   THR   119      29.647  -7.091  12.898  1.00 10.00      B   
ATOM   1751  N   ARG   120      29.173  -9.280  12.712  1.00 10.00      B   
ATOM   1752  HN  ARG   120      29.326 -10.182  13.065  1.00 10.00      B   
ATOM   1753  CA  ARG   120      28.272  -9.101  11.582  1.00 10.00      B   
ATOM   1754  CB  ARG   120      27.958 -10.452  10.931  1.00 10.00      B   
ATOM   1755  CG  ARG   120      29.179 -11.216  10.455  1.00 10.00      B   
ATOM   1756  CD  ARG   120      28.809 -12.612   9.979  1.00 10.00      B   
ATOM   1757  NE  ARG   120      29.990 -13.462   9.833  1.00 10.00      B   
ATOM   1758  HE  ARG   120      30.767 -13.073   9.374  1.00 10.00      B   
ATOM   1759  CZ  ARG   120      30.071 -14.713  10.280  1.00 10.00      B   
ATOM   1760  NH1 ARG   120      29.035 -15.277  10.891  1.00 10.00      B   
ATOM   1761 HH11 ARG   120      28.148 -14.742  11.026  1.00 10.00      B   
ATOM   1762 HH12 ARG   120      29.098 -16.258  11.234  1.00 10.00      B   
ATOM   1763  NH2 ARG   120      31.191 -15.402  10.103  1.00 10.00      B   
ATOM   1764 HH21 ARG   120      32.004 -14.963   9.617  1.00 10.00      B   
ATOM   1765 HH22 ARG   120      31.268 -16.385  10.450  1.00 10.00      B   
ATOM   1766  C   ARG   120      26.976  -8.440  12.033  1.00 10.00      B   
ATOM   1767  O   ARG   120      26.534  -7.448  11.449  1.00 10.00      B   
ATOM   1768  N   ASN   121      26.393  -8.987  13.093  1.00 10.00      B   
ATOM   1769  HN  ASN   121      26.823  -9.758  13.526  1.00 10.00      B   
ATOM   1770  CA  ASN   121      25.134  -8.483  13.638  1.00 10.00      B   
ATOM   1771  CB  ASN   121      24.642  -9.384  14.778  1.00 10.00      B   
ATOM   1772  CG  ASN   121      23.757 -10.522  14.303  1.00 10.00      B   
ATOM   1773  OD1 ASN   121      23.010 -10.384  13.333  1.00 10.00      B   
ATOM   1774  ND2 ASN   121      23.840 -11.660  14.976  1.00 10.00      B   
ATOM   1775 HD21 ASN   121      24.464 -11.709  15.737  1.00 10.00      B   
ATOM   1776 HD22 ASN   121      23.272 -12.405  14.694  1.00 10.00      B   
ATOM   1777  C   ASN   121      25.250  -7.045  14.133  1.00 10.00      B   
ATOM   1778  O   ASN   121      24.287  -6.282  14.075  1.00 10.00      B   
ATOM   1779  N   ALA   122      26.433  -6.674  14.602  1.00 10.00      B   
ATOM   1780  HN  ALA   122      27.170  -7.321  14.605  1.00 10.00      B   
ATOM   1781  CA  ALA   122      26.656  -5.336  15.131  1.00 10.00      B   
ATOM   1782  CB  ALA   122      27.742  -5.357  16.198  1.00 10.00      B   
ATOM   1783  C   ALA   122      26.986  -4.300  14.056  1.00 10.00      B   
ATOM   1784  O   ALA   122      26.871  -3.101  14.306  1.00 10.00      B   
ATOM   1785  N   TYR   123      27.385  -4.740  12.868  1.00 10.00      B   
ATOM   1786  HN  TYR   123      27.438  -5.704  12.698  1.00 10.00      B   
ATOM   1787  CA  TYR   123      27.748  -3.795  11.816  1.00 10.00      B   
ATOM   1788  CB  TYR   123      29.248  -3.859  11.509  1.00 10.00      B   
ATOM   1789  CG  TYR   123      30.131  -3.237  12.569  1.00 10.00      B   
ATOM   1790  CD1 TYR   123      31.246  -3.910  13.053  1.00 10.00      B   
ATOM   1791  CD2 TYR   123      29.854  -1.977  13.082  1.00 10.00      B   
ATOM   1792  CE1 TYR   123      32.058  -3.345  14.017  1.00 10.00      B   
ATOM   1793  CE2 TYR   123      30.659  -1.404  14.046  1.00 10.00      B   
ATOM   1794  CZ  TYR   123      31.760  -2.090  14.511  1.00 10.00      B   
ATOM   1795  OH  TYR   123      32.564  -1.523  15.476  1.00 10.00      B   
ATOM   1796  HH  TYR   123      33.454  -1.391  15.119  1.00 10.00      B   
ATOM   1797  C   TYR   123      26.939  -3.944  10.530  1.00 10.00      B   
ATOM   1798  O   TYR   123      25.957  -3.232  10.318  1.00 10.00      B   
ATOM   1799  N   ILE   124      27.358  -4.877   9.680  1.00 10.00      B   
ATOM   1800  HN  ILE   124      28.121  -5.437   9.934  1.00 10.00      B   
ATOM   1801  CA  ILE   124      26.716  -5.102   8.380  1.00 10.00      B   
ATOM   1802  CB  ILE   124      27.404  -6.218   7.564  1.00 10.00      B   
ATOM   1803  CG1 ILE   124      27.336  -7.556   8.305  1.00 10.00      B   
ATOM   1804  CG2 ILE   124      28.849  -5.845   7.261  1.00 10.00      B   
ATOM   1805  CD1 ILE   124      27.845  -8.730   7.498  1.00 10.00      B   
ATOM   1806  C   ILE   124      25.211  -5.359   8.462  1.00 10.00      B   
ATOM   1807  O   ILE   124      24.477  -5.036   7.528  1.00 10.00      B   
ATOM   1808  N   GLN   125      24.751  -5.918   9.576  1.00 10.00      B   
ATOM   1809  HN  GLN   125      25.381  -6.149  10.293  1.00 10.00      B   
ATOM   1810  CA  GLN   125      23.331  -6.209   9.751  1.00 10.00      B   
ATOM   1811  CB  GLN   125      23.092  -7.005  11.034  1.00 10.00      B   
ATOM   1812  CG  GLN   125      22.221  -8.238  10.845  1.00 10.00      B   
ATOM   1813  CD  GLN   125      22.830  -9.247   9.890  1.00 10.00      B   
ATOM   1814  OE1 GLN   125      24.051  -9.337   9.755  1.00 10.00      B   
ATOM   1815  NE2 GLN   125      21.985 -10.021   9.228  1.00 10.00      B   
ATOM   1816 HE21 GLN   125      21.021  -9.902   9.390  1.00 10.00      B   
ATOM   1817 HE22 GLN   125      22.350 -10.678   8.603  1.00 10.00      B   
ATOM   1818  C   GLN   125      22.493  -4.931   9.752  1.00 10.00      B   
ATOM   1819  O   GLN   125      21.304  -4.956   9.432  1.00 10.00      B   
ATOM   1820  N   LYS   126      23.118  -3.809  10.092  1.00 10.00      B   
ATOM   1821  HN  LYS   126      24.075  -3.838  10.319  1.00 10.00      B   
ATOM   1822  CA  LYS   126      22.416  -2.532  10.120  1.00 10.00      B   
ATOM   1823  CB  LYS   126      23.113  -1.540  11.050  1.00 10.00      B   
ATOM   1824  CG  LYS   126      22.802  -1.756  12.521  1.00 10.00      B   
ATOM   1825  CD  LYS   126      23.442  -0.680  13.379  1.00 10.00      B   
ATOM   1826  CE  LYS   126      22.801  -0.617  14.754  1.00 10.00      B   
ATOM   1827  NZ  LYS   126      23.423   0.432  15.601  1.00 10.00      B   
ATOM   1828  HZ1 LYS   126      24.406   0.174  15.831  1.00 10.00      B   
ATOM   1829  HZ2 LYS   126      22.888   0.539  16.485  1.00 10.00      B   
ATOM   1830  HZ3 LYS   126      23.423   1.342  15.099  1.00 10.00      B   
ATOM   1831  C   LYS   126      22.291  -1.953   8.716  1.00 10.00      B   
ATOM   1832  O   LYS   126      21.534  -1.012   8.482  1.00 10.00      B   
ATOM   1833  N   TYR   127      23.048  -2.522   7.785  1.00 10.00      B   
ATOM   1834  HN  TYR   127      23.644  -3.261   8.040  1.00 10.00      B   
ATOM   1835  CA  TYR   127      23.023  -2.081   6.397  1.00 10.00      B   
ATOM   1836  CB  TYR   127      24.446  -1.896   5.870  1.00 10.00      B   
ATOM   1837  CG  TYR   127      25.199  -0.769   6.538  1.00 10.00      B   
ATOM   1838  CD1 TYR   127      26.082  -1.014   7.582  1.00 10.00      B   
ATOM   1839  CD2 TYR   127      25.020   0.543   6.124  1.00 10.00      B   
ATOM   1840  CE1 TYR   127      26.765   0.019   8.195  1.00 10.00      B   
ATOM   1841  CE2 TYR   127      25.701   1.580   6.728  1.00 10.00      B   
ATOM   1842  CZ  TYR   127      26.570   1.313   7.762  1.00 10.00      B   
ATOM   1843  OH  TYR   127      27.242   2.349   8.368  1.00 10.00      B   
ATOM   1844  HH  TYR   127      28.131   2.046   8.636  1.00 10.00      B   
ATOM   1845  C   TYR   127      22.269  -3.088   5.540  1.00 10.00      B   
ATOM   1846  O   TYR   127      21.898  -2.805   4.401  1.00 10.00      B   
ATOM   1847  N   LEU   128      22.031  -4.261   6.112  1.00 10.00      B   
ATOM   1848  HN  LEU   128      22.350  -4.416   7.026  1.00 10.00      B   
ATOM   1849  CA  LEU   128      21.313  -5.326   5.430  1.00 10.00      B   
ATOM   1850  CB  LEU   128      21.733  -6.691   5.984  1.00 10.00      B   
ATOM   1851  CG  LEU   128      22.204  -7.723   4.957  1.00 10.00      B   
ATOM   1852  CD1 LEU   128      22.582  -9.029   5.639  1.00 10.00      B   
ATOM   1853  CD2 LEU   128      21.144  -7.959   3.889  1.00 10.00      B   
ATOM   1854  C   LEU   128      19.811  -5.131   5.597  1.00 10.00      B   
ATOM   1855  O   LEU   128      19.086  -6.052   5.975  1.00 10.00      B   
ATOM   1856  N   LYS   129      19.358  -3.918   5.329  1.00 10.00      B   
ATOM   1857  HN  LYS   129      19.992  -3.227   5.034  1.00 10.00      B   
ATOM   1858  CA  LYS   129      17.951  -3.582   5.442  1.00 10.00      B   
ATOM   1859  CB  LYS   129      17.713  -2.667   6.648  1.00 10.00      B   
ATOM   1860  CG  LYS   129      17.899  -3.356   7.992  1.00 10.00      B   
ATOM   1861  CD  LYS   129      17.856  -2.360   9.139  1.00 10.00      B   
ATOM   1862  CE  LYS   129      18.018  -3.053  10.483  1.00 10.00      B   
ATOM   1863  NZ  LYS   129      16.797  -3.804  10.881  1.00 10.00      B   
ATOM   1864  HZ1 LYS   129      15.989  -3.156  10.965  1.00 10.00      B   
ATOM   1865  HZ2 LYS   129      16.945  -4.269  11.801  1.00 10.00      B   
ATOM   1866  HZ3 LYS   129      16.571  -4.532  10.171  1.00 10.00      B   
ATOM   1867  C   LYS   129      17.482  -2.907   4.166  1.00 10.00      B   
ATOM   1868  O   LYS   129      18.036  -1.889   3.755  1.00 10.00      B   
ATOM   1869  N   SER   130      16.477  -3.496   3.538  1.00 10.00      B   
ATOM   1870  HN  SER   130      16.094  -4.315   3.916  1.00 10.00      B   
ATOM   1871  CA  SER   130      15.922  -2.972   2.301  1.00 10.00      B   
ATOM   1872  CB  SER   130      14.758  -3.858   1.868  1.00 10.00      B   
ATOM   1873  OG  SER   130      14.886  -5.158   2.431  1.00 10.00      B   
ATOM   1874  HG  SER   130      15.708  -5.566   2.118  1.00 10.00      B   
ATOM   1875  C   SER   130      15.475  -1.515   2.462  1.00 10.00      B   
ATOM   1876  O   SER   130      14.689  -1.188   3.356  1.00 10.00      B   
ATOM   1877  N   LEU   131      15.992  -0.647   1.595  1.00 10.00      B   
ATOM   1878  HN  LEU   131      16.624  -0.972   0.919  1.00 10.00      B   
ATOM   1879  CA  LEU   131      15.671   0.776   1.630  1.00 10.00      B   
ATOM   1880  CB  LEU   131      16.382   1.520   0.495  1.00 10.00      B   
ATOM   1881  CG  LEU   131      16.192   3.038   0.461  1.00 10.00      B   
ATOM   1882  CD1 LEU   131      16.926   3.699   1.618  1.00 10.00      B   
ATOM   1883  CD2 LEU   131      16.655   3.607  -0.871  1.00 10.00      B   
ATOM   1884  C   LEU   131      14.167   1.030   1.567  1.00 10.00      B   
ATOM   1885  O   LEU   131      13.650   1.891   2.277  1.00 10.00      B   
ATOM   1886  N   ALA   132      13.466   0.260   0.743  1.00 10.00      B   
ATOM   1887  HN  ALA   132      13.931  -0.428   0.219  1.00 10.00      B   
ATOM   1888  CA  ALA   132      12.021   0.419   0.588  1.00 10.00      B   
ATOM   1889  CB  ALA   132      11.517  -0.369  -0.613  1.00 10.00      B   
ATOM   1890  C   ALA   132      11.256   0.022   1.851  1.00 10.00      B   
ATOM   1891  O   ALA   132      10.082   0.351   2.003  1.00 10.00      B   
ATOM   1892  N   ALA   133      11.926  -0.668   2.761  1.00 10.00      B   
ATOM   1893  HN  ALA   133      12.871  -0.880   2.606  1.00 10.00      B   
ATOM   1894  CA  ALA   133      11.288  -1.104   3.996  1.00 10.00      B   
ATOM   1895  CB  ALA   133      11.620  -2.559   4.283  1.00 10.00      B   
ATOM   1896  C   ALA   133      11.686  -0.220   5.171  1.00 10.00      B   
ATOM   1897  O   ALA   133      10.878   0.055   6.055  1.00 10.00      B   
ATOM   1898  N   VAL   134      12.932   0.236   5.171  1.00 10.00      B   
ATOM   1899  HN  VAL   134      13.534  -0.012   4.437  1.00 10.00      B   
ATOM   1900  CA  VAL   134      13.429   1.083   6.249  1.00 10.00      B   
ATOM   1901  CB  VAL   134      14.975   1.038   6.341  1.00 10.00      B   
ATOM   1902  CG1 VAL   134      15.623   1.821   5.207  1.00 10.00      B   
ATOM   1903  CG2 VAL   134      15.464   1.527   7.697  1.00 10.00      B   
ATOM   1904  C   VAL   134      12.938   2.529   6.107  1.00 10.00      B   
ATOM   1905  O   VAL   134      13.024   3.322   7.048  1.00 10.00      B   
ATOM   1906  N   SER   135      12.411   2.860   4.933  1.00 10.00      B   
ATOM   1907  HN  SER   135      12.357   2.185   4.224  1.00 10.00      B   
ATOM   1908  CA  SER   135      11.915   4.204   4.675  1.00 10.00      B   
ATOM   1909  CB  SER   135      11.804   4.456   3.172  1.00 10.00      B   
ATOM   1910  OG  SER   135      11.446   3.268   2.484  1.00 10.00      B   
ATOM   1911  HG  SER   135      12.251   2.794   2.230  1.00 10.00      B   
ATOM   1912  C   SER   135      10.580   4.461   5.368  1.00 10.00      B   
ATOM   1913  O   SER   135      10.395   5.502   5.998  1.00 10.00      B   
ATOM   1914  N   SER   136       9.656   3.510   5.256  1.00 10.00      B   
ATOM   1915  HN  SER   136       9.870   2.686   4.763  1.00 10.00      B   
ATOM   1916  CA  SER   136       8.338   3.643   5.868  1.00 10.00      B   
ATOM   1917  CB  SER   136       7.564   4.802   5.227  1.00 10.00      B   
ATOM   1918  OG  SER   136       7.696   4.799   3.813  1.00 10.00      B   
ATOM   1919  HG  SER   136       8.480   4.293   3.565  1.00 10.00      B   
ATOM   1920  C   SER   136       7.547   2.343   5.751  1.00 10.00      B   
ATOM   1921  O   SER   136       8.113   1.296   5.435  1.00 10.00      B   
ATOM   1922  N   MET   137       6.240   2.427   6.014  1.00 10.00      B   
ATOM   1923  HN  MET   137       5.866   3.297   6.272  1.00 10.00      B   
ATOM   1924  CA  MET   137       5.346   1.275   5.937  1.00 10.00      B   
ATOM   1925  CB  MET   137       5.354   0.645   4.538  1.00 10.00      B   
ATOM   1926  CG  MET   137       4.278   1.184   3.611  1.00 10.00      B   
ATOM   1927  SD  MET   137       2.629   0.574   4.025  1.00 10.00      B   
ATOM   1928  CE  MET   137       1.613   1.681   3.048  1.00 10.00      B   
ATOM   1929  C   MET   137       5.646   0.241   7.015  1.00 10.00      B   
ATOM   1930  O   MET   137       5.527  -0.962   6.793  1.00 10.00      B   
ATOM   1931  N   THR   138       6.037   0.719   8.187  1.00 10.00      B   
ATOM   1932  HN  THR   138       6.133   1.688   8.304  1.00 10.00      B   
ATOM   1933  CA  THR   138       6.337  -0.155   9.308  1.00 10.00      B   
ATOM   1934  CB  THR   138       6.943   0.659  10.464  1.00 10.00      B   
ATOM   1935  OG1 THR   138       6.919   2.053  10.117  1.00 10.00      B   
ATOM   1936  HG1 THR   138       6.193   2.484  10.588  1.00 10.00      B   
ATOM   1937  CG2 THR   138       8.379   0.229  10.727  1.00 10.00      B   
ATOM   1938  C   THR   138       5.059  -0.845   9.788  1.00 10.00      B   
ATOM   1939  O   THR   138       3.969  -0.273   9.700  1.00 10.00      B   
ATOM   1940  N   MET   139       5.190  -2.067  10.295  1.00 10.00      B   
ATOM   1941  HN  MET   139       6.083  -2.465  10.362  1.00 10.00      B   
ATOM   1942  CA  MET   139       4.034  -2.823  10.768  1.00 10.00      B   
ATOM   1943  CB  MET   139       4.424  -4.243  11.179  1.00 10.00      B   
ATOM   1944  CG  MET   139       4.482  -5.223  10.019  1.00 10.00      B   
ATOM   1945  SD  MET   139       2.943  -5.277   9.075  1.00 10.00      B   
ATOM   1946  CE  MET   139       1.820  -5.975  10.286  1.00 10.00      B   
ATOM   1947  C   MET   139       3.321  -2.108  11.907  1.00 10.00      B   
ATOM   1948  O   MET   139       2.093  -2.029  11.921  1.00 10.00      B   
ATOM   1949  N   PHE   140       4.096  -1.573  12.845  1.00 10.00      B   
ATOM   1950  HN  PHE   140       5.071  -1.668  12.770  1.00 10.00      B   
ATOM   1951  CA  PHE   140       3.539  -0.856  13.988  1.00 10.00      B   
ATOM   1952  CB  PHE   140       4.670  -0.321  14.872  1.00 10.00      B   
ATOM   1953  CG  PHE   140       4.215   0.248  16.187  1.00 10.00      B   
ATOM   1954  CD1 PHE   140       3.700  -0.579  17.173  1.00 10.00      B   
ATOM   1955  CD2 PHE   140       4.306   1.608  16.439  1.00 10.00      B   
ATOM   1956  CE1 PHE   140       3.285  -0.061  18.385  1.00 10.00      B   
ATOM   1957  CE2 PHE   140       3.892   2.132  17.649  1.00 10.00      B   
ATOM   1958  CZ  PHE   140       3.381   1.295  18.624  1.00 10.00      B   
ATOM   1959  C   PHE   140       2.642   0.291  13.529  1.00 10.00      B   
ATOM   1960  O   PHE   140       1.552   0.491  14.064  1.00 10.00      B   
ATOM   1961  N   SER   141       3.098   1.025  12.521  1.00 10.00      B   
ATOM   1962  HN  SER   141       3.968   0.807  12.124  1.00 10.00      B   
ATOM   1963  CA  SER   141       2.343   2.150  11.986  1.00 10.00      B   
ATOM   1964  CB  SER   141       3.206   2.921  10.990  1.00 10.00      B   
ATOM   1965  OG  SER   141       4.574   2.848  11.358  1.00 10.00      B   
ATOM   1966  HG  SER   141       4.789   3.601  11.926  1.00 10.00      B   
ATOM   1967  C   SER   141       1.052   1.682  11.318  1.00 10.00      B   
ATOM   1968  O   SER   141      -0.011   2.269  11.526  1.00 10.00      B   
ATOM   1969  N   ARG   142       1.150   0.611  10.535  1.00 10.00      B   
ATOM   1970  HN  ARG   142       2.026   0.180  10.425  1.00 10.00      B   
ATOM   1971  CA  ARG   142      -0.007   0.062   9.832  1.00 10.00      B   
ATOM   1972  CB  ARG   142       0.413  -1.036   8.844  1.00 10.00      B   
ATOM   1973  CG  ARG   142       1.264  -0.531   7.688  1.00 10.00      B   
ATOM   1974  CD  ARG   142       1.275  -1.514   6.528  1.00 10.00      B   
ATOM   1975  NE  ARG   142       2.090  -2.697   6.803  1.00 10.00      B   
ATOM   1976  HE  ARG   142       1.844  -3.245   7.580  1.00 10.00      B   
ATOM   1977  CZ  ARG   142       3.140  -3.061   6.066  1.00 10.00      B   
ATOM   1978  NH1 ARG   142       3.501  -2.340   5.014  1.00 10.00      B   
ATOM   1979 HH11 ARG   142       2.966  -1.481   4.755  1.00 10.00      B   
ATOM   1980 HH12 ARG   142       4.330  -2.625   4.445  1.00 10.00      B   
ATOM   1981  NH2 ARG   142       3.822  -4.157   6.375  1.00 10.00      B   
ATOM   1982 HH21 ARG   142       4.644  -4.443   5.799  1.00 10.00      B   
ATOM   1983 HH22 ARG   142       3.541  -4.740   7.197  1.00 10.00      B   
ATOM   1984  C   ARG   142      -1.062  -0.457  10.808  1.00 10.00      B   
ATOM   1985  O   ARG   142      -2.264  -0.341  10.557  1.00 10.00      B   
ATOM   1986  N   VAL   143      -0.610  -1.021  11.925  1.00 10.00      B   
ATOM   1987  HN  VAL   143       0.361  -1.098  12.066  1.00 10.00      B   
ATOM   1988  CA  VAL   143      -1.521  -1.540  12.941  1.00 10.00      B   
ATOM   1989  CB  VAL   143      -0.762  -2.278  14.071  1.00 10.00      B   
ATOM   1990  CG1 VAL   143      -1.688  -2.607  15.236  1.00 10.00      B   
ATOM   1991  CG2 VAL   143      -0.110  -3.547  13.540  1.00 10.00      B   
ATOM   1992  C   VAL   143      -2.348  -0.402  13.535  1.00 10.00      B   
ATOM   1993  O   VAL   143      -3.574  -0.502  13.650  1.00 10.00      B   
ATOM   1994  N   LEU   144      -1.674   0.687  13.889  1.00 10.00      B   
ATOM   1995  HN  LEU   144      -0.699   0.707  13.765  1.00 10.00      B   
ATOM   1996  CA  LEU   144      -2.343   1.850  14.461  1.00 10.00      B   
ATOM   1997  CB  LEU   144      -1.325   2.841  15.029  1.00 10.00      B   
ATOM   1998  CG  LEU   144      -0.362   2.291  16.086  1.00 10.00      B   
ATOM   1999  CD1 LEU   144       0.442   3.414  16.717  1.00 10.00      B   
ATOM   2000  CD2 LEU   144      -1.110   1.501  17.150  1.00 10.00      B   
ATOM   2001  C   LEU   144      -3.230   2.530  13.423  1.00 10.00      B   
ATOM   2002  O   LEU   144      -4.250   3.130  13.761  1.00 10.00      B   
ATOM   2003  N   GLY   145      -2.834   2.426  12.156  1.00 10.00      B   
ATOM   2004  HN  GLY   145      -2.002   1.947  11.950  1.00 10.00      B   
ATOM   2005  CA  GLY   145      -3.607   3.019  11.080  1.00 10.00      B   
ATOM   2006  C   GLY   145      -4.955   2.350  10.936  1.00 10.00      B   
ATOM   2007  O   GLY   145      -5.982   3.020  10.822  1.00 10.00      B   
ATOM   2008  N   PHE   146      -4.949   1.022  10.964  1.00 10.00      B   
ATOM   2009  HN  PHE   146      -4.092   0.553  11.055  1.00 10.00      B   
ATOM   2010  CA  PHE   146      -6.179   0.244  10.854  1.00 10.00      B   
ATOM   2011  CB  PHE   146      -5.863  -1.250  10.766  1.00 10.00      B   
ATOM   2012  CG  PHE   146      -5.972  -1.819   9.381  1.00 10.00      B   
ATOM   2013  CD1 PHE   146      -4.998  -1.561   8.433  1.00 10.00      B   
ATOM   2014  CD2 PHE   146      -7.049  -2.615   9.028  1.00 10.00      B   
ATOM   2015  CE1 PHE   146      -5.096  -2.084   7.158  1.00 10.00      B   
ATOM   2016  CE2 PHE   146      -7.154  -3.142   7.755  1.00 10.00      B   
ATOM   2017  CZ  PHE   146      -6.176  -2.877   6.817  1.00 10.00      B   
ATOM   2018  C   PHE   146      -7.090   0.508  12.050  1.00 10.00      B   
ATOM   2019  O   PHE   146      -8.310   0.628  11.903  1.00 10.00      B   
ATOM   2020  N   ALA   147      -6.481   0.604  13.230  1.00 10.00      B   
ATOM   2021  HN  ALA   147      -5.508   0.496  13.271  1.00 10.00      B   
ATOM   2022  CA  ALA   147      -7.214   0.860  14.460  1.00 10.00      B   
ATOM   2023  CB  ALA   147      -6.283   0.777  15.660  1.00 10.00      B   
ATOM   2024  C   ALA   147      -7.898   2.221  14.405  1.00 10.00      B   
ATOM   2025  O   ALA   147      -9.012   2.381  14.898  1.00 10.00      B   
ATOM   2026  N   ARG   148      -7.230   3.191  13.782  1.00 10.00      B   
ATOM   2027  HN  ARG   148      -6.344   2.994  13.401  1.00 10.00      B   
ATOM   2028  CA  ARG   148      -7.773   4.539  13.656  1.00 10.00      B   
ATOM   2029  CB  ARG   148      -6.790   5.455  12.921  1.00 10.00      B   
ATOM   2030  CG  ARG   148      -7.202   6.919  12.901  1.00 10.00      B   
ATOM   2031  CD  ARG   148      -7.090   7.515  11.506  1.00 10.00      B   
ATOM   2032  NE  ARG   148      -5.711   7.534  11.020  1.00 10.00      B   
ATOM   2033  HE  ARG   148      -5.084   6.881  11.410  1.00 10.00      B   
ATOM   2034  CZ  ARG   148      -5.258   8.372  10.083  1.00 10.00      B   
ATOM   2035  NH1 ARG   148      -6.065   9.269   9.529  1.00 10.00      B   
ATOM   2036 HH11 ARG   148      -7.066   9.329   9.818  1.00 10.00      B   
ATOM   2037 HH12 ARG   148      -5.703   9.918   8.795  1.00 10.00      B   
ATOM   2038  NH2 ARG   148      -3.987   8.311   9.704  1.00 10.00      B   
ATOM   2039 HH21 ARG   148      -3.345   7.607  10.137  1.00 10.00      B   
ATOM   2040 HH22 ARG   148      -3.625   8.961   8.971  1.00 10.00      B   
ATOM   2041  C   ARG   148      -9.112   4.518  12.929  1.00 10.00      B   
ATOM   2042  O   ARG   148     -10.104   5.048  13.424  1.00 10.00      B   
ATOM   2043  N   ASP   149      -9.135   3.883  11.764  1.00 10.00      B   
ATOM   2044  HN  ASP   149      -8.311   3.465  11.429  1.00 10.00      B   
ATOM   2045  CA  ASP   149     -10.355   3.793  10.966  1.00 10.00      B   
ATOM   2046  CB  ASP   149     -10.072   3.181   9.594  1.00 10.00      B   
ATOM   2047  CG  ASP   149      -9.290   4.114   8.692  1.00 10.00      B   
ATOM   2048  OD1 ASP   149      -9.890   5.062   8.141  1.00 10.00      B   
ATOM   2049  OD2 ASP   149      -8.065   3.909   8.534  1.00 10.00      B   
ATOM   2050  C   ASP   149     -11.424   2.988  11.690  1.00 10.00      B   
ATOM   2051  O   ASP   149     -12.620   3.261  11.558  1.00 10.00      B   
ATOM   2052  N   ALA   150     -10.986   1.999  12.459  1.00 10.00      B   
ATOM   2053  HN  ALA   150     -10.020   1.833  12.518  1.00 10.00      B   
ATOM   2054  CA  ALA   150     -11.901   1.158  13.215  1.00 10.00      B   
ATOM   2055  CB  ALA   150     -11.154   0.004  13.866  1.00 10.00      B   
ATOM   2056  C   ALA   150     -12.640   1.986  14.261  1.00 10.00      B   
ATOM   2057  O   ALA   150     -13.857   1.875  14.411  1.00 10.00      B   
ATOM   2058  N   ILE   151     -11.895   2.831  14.967  1.00 10.00      B   
ATOM   2059  HN  ILE   151     -10.926   2.870  14.797  1.00 10.00      B   
ATOM   2060  CA  ILE   151     -12.471   3.694  15.991  1.00 10.00      B   
ATOM   2061  CB  ILE   151     -11.380   4.496  16.739  1.00 10.00      B   
ATOM   2062  CG1 ILE   151     -10.423   3.548  17.472  1.00 10.00      B   
ATOM   2063  CG2 ILE   151     -11.996   5.491  17.716  1.00 10.00      B   
ATOM   2064  CD1 ILE   151     -11.102   2.622  18.462  1.00 10.00      B   
ATOM   2065  C   ILE   151     -13.485   4.651  15.366  1.00 10.00      B   
ATOM   2066  O   ILE   151     -14.549   4.906  15.935  1.00 10.00      B   
ATOM   2067  N   VAL   152     -13.154   5.162  14.184  1.00 10.00      B   
ATOM   2068  HN  VAL   152     -12.290   4.922  13.784  1.00 10.00      B   
ATOM   2069  CA  VAL   152     -14.037   6.076  13.471  1.00 10.00      B   
ATOM   2070  CB  VAL   152     -13.389   6.597  12.169  1.00 10.00      B   
ATOM   2071  CG1 VAL   152     -14.346   7.501  11.405  1.00 10.00      B   
ATOM   2072  CG2 VAL   152     -12.098   7.333  12.477  1.00 10.00      B   
ATOM   2073  C   VAL   152     -15.361   5.390  13.144  1.00 10.00      B   
ATOM   2074  O   VAL   152     -16.435   5.935  13.399  1.00 10.00      B   
ATOM   2075  N   ALA   153     -15.267   4.178  12.613  1.00 10.00      B   
ATOM   2076  HN  ALA   153     -14.376   3.793  12.462  1.00 10.00      B   
ATOM   2077  CA  ALA   153     -16.444   3.402  12.238  1.00 10.00      B   
ATOM   2078  CB  ALA   153     -16.040   2.200  11.397  1.00 10.00      B   
ATOM   2079  C   ALA   153     -17.254   2.956  13.454  1.00 10.00      B   
ATOM   2080  O   ALA   153     -18.486   2.987  13.433  1.00 10.00      B   
ATOM   2081  N   ARG   154     -16.558   2.549  14.509  1.00 10.00      B   
ATOM   2082  HN  ARG   154     -15.574   2.560  14.465  1.00 10.00      B   
ATOM   2083  CA  ARG   154     -17.208   2.077  15.730  1.00 10.00      B   
ATOM   2084  CB  ARG   154     -16.179   1.580  16.746  1.00 10.00      B   
ATOM   2085  CG  ARG   154     -15.660   0.177  16.486  1.00 10.00      B   
ATOM   2086  CD  ARG   154     -15.424  -0.563  17.790  1.00 10.00      B   
ATOM   2087  NE  ARG   154     -14.121  -1.220  17.831  1.00 10.00      B   
ATOM   2088  HE  ARG   154     -13.800  -1.641  16.998  1.00 10.00      B   
ATOM   2089  CZ  ARG   154     -13.356  -1.284  18.922  1.00 10.00      B   
ATOM   2090  NH1 ARG   154     -13.763  -0.724  20.059  1.00 10.00      B   
ATOM   2091 HH11 ARG   154     -14.684  -0.234  20.105  1.00 10.00      B   
ATOM   2092 HH12 ARG   154     -13.164  -0.778  20.913  1.00 10.00      B   
ATOM   2093  NH2 ARG   154     -12.186  -1.905  18.879  1.00 10.00      B   
ATOM   2094 HH21 ARG   154     -11.859  -2.355  17.995  1.00 10.00      B   
ATOM   2095 HH22 ARG   154     -11.585  -1.952  19.731  1.00 10.00      B   
ATOM   2096  C   ARG   154     -18.086   3.140  16.377  1.00 10.00      B   
ATOM   2097  O   ARG   154     -19.184   2.844  16.849  1.00 10.00      B   
ATOM   2098  N   ILE   155     -17.604   4.372  16.401  1.00 10.00      B   
ATOM   2099  HN  ILE   155     -16.730   4.557  15.994  1.00 10.00      B   
ATOM   2100  CA  ILE   155     -18.350   5.459  17.019  1.00 10.00      B   
ATOM   2101  CB  ILE   155     -17.431   6.599  17.499  1.00 10.00      B   
ATOM   2102  CG1 ILE   155     -16.363   6.033  18.439  1.00 10.00      B   
ATOM   2103  CG2 ILE   155     -18.245   7.666  18.215  1.00 10.00      B   
ATOM   2104  CD1 ILE   155     -15.319   7.037  18.871  1.00 10.00      B   
ATOM   2105  C   ILE   155     -19.461   5.996  16.118  1.00 10.00      B   
ATOM   2106  O   ILE   155     -20.641   5.870  16.445  1.00 10.00      B   
ATOM   2107  N   PHE   156     -19.092   6.579  14.984  1.00 10.00      B   
ATOM   2108  HN  PHE   156     -18.141   6.623  14.750  1.00 10.00      B   
ATOM   2109  CA  PHE   156     -20.078   7.136  14.064  1.00 10.00      B   
ATOM   2110  CB  PHE   156     -20.221   8.649  14.259  1.00 10.00      B   
ATOM   2111  CG  PHE   156     -21.091   9.036  15.420  1.00 10.00      B   
ATOM   2112  CD1 PHE   156     -20.565   9.733  16.494  1.00 10.00      B   
ATOM   2113  CD2 PHE   156     -22.436   8.699  15.438  1.00 10.00      B   
ATOM   2114  CE1 PHE   156     -21.361  10.087  17.566  1.00 10.00      B   
ATOM   2115  CE2 PHE   156     -23.239   9.051  16.505  1.00 10.00      B   
ATOM   2116  CZ  PHE   156     -22.700   9.746  17.571  1.00 10.00      B   
ATOM   2117  C   PHE   156     -19.730   6.818  12.616  1.00 10.00      B   
ATOM   2118  O   PHE   156     -19.773   7.692  11.749  1.00 10.00      B   
ATOM   2119  N   GLY   157     -19.396   5.563  12.362  1.00 10.00      B   
ATOM   2120  HN  GLY   157     -19.394   4.910  13.091  1.00 10.00      B   
ATOM   2121  CA  GLY   157     -19.045   5.144  11.022  1.00 10.00      B   
ATOM   2122  C   GLY   157     -20.257   5.002  10.128  1.00 10.00      B   
ATOM   2123  O   GLY   157     -21.354   4.710  10.607  1.00 10.00      B   
ATOM   2124  N   ALA   158     -20.054   5.226   8.830  1.00 10.00      B   
ATOM   2125  HN  ALA   158     -19.150   5.470   8.530  1.00 10.00      B   
ATOM   2126  CA  ALA   158     -21.120   5.131   7.832  1.00 10.00      B   
ATOM   2127  CB  ALA   158     -21.716   3.730   7.790  1.00 10.00      B   
ATOM   2128  C   ALA   158     -22.198   6.192   8.052  1.00 10.00      B   
ATOM   2129  O   ALA   158     -23.327   6.058   7.570  1.00 10.00      B   
ATOM   2130  N   GLY   159     -21.839   7.250   8.770  1.00 10.00      B   
ATOM   2131  HN  GLY   159     -20.924   7.301   9.124  1.00 10.00      B   
ATOM   2132  CA  GLY   159     -22.776   8.319   9.041  1.00 10.00      B   
ATOM   2133  C   GLY   159     -22.592   9.492   8.099  1.00 10.00      B   
ATOM   2134  O   GLY   159     -21.537   9.632   7.476  1.00 10.00      B   
ATOM   2135  N   MET   160     -23.613  10.333   7.998  1.00 10.00      B   
ATOM   2136  HN  MET   160     -24.423  10.159   8.521  1.00 10.00      B   
ATOM   2137  CA  MET   160     -23.572  11.502   7.122  1.00 10.00      B   
ATOM   2138  CB  MET   160     -24.910  12.239   7.125  1.00 10.00      B   
ATOM   2139  CG  MET   160     -25.881  11.765   6.060  1.00 10.00      B   
ATOM   2140  SD  MET   160     -27.353  12.800   5.961  1.00 10.00      B   
ATOM   2141  CE  MET   160     -28.115  12.448   7.543  1.00 10.00      B   
ATOM   2142  C   MET   160     -22.455  12.458   7.511  1.00 10.00      B   
ATOM   2143  O   MET   160     -21.828  13.073   6.648  1.00 10.00      B   
ATOM   2144  N   ALA   161     -22.214  12.582   8.808  1.00 10.00      B   
ATOM   2145  HN  ALA   161     -22.761  12.080   9.447  1.00 10.00      B   
ATOM   2146  CA  ALA   161     -21.165  13.458   9.304  1.00 10.00      B   
ATOM   2147  CB  ALA   161     -21.196  13.521  10.820  1.00 10.00      B   
ATOM   2148  C   ALA   161     -19.799  12.993   8.810  1.00 10.00      B   
ATOM   2149  O   ALA   161     -19.003  13.786   8.309  1.00 10.00      B   
ATOM   2150  N   THR   162     -19.542  11.699   8.935  1.00 10.00      B   
ATOM   2151  HN  THR   162     -20.212  11.115   9.350  1.00 10.00      B   
ATOM   2152  CA  THR   162     -18.284  11.127   8.489  1.00 10.00      B   
ATOM   2153  CB  THR   162     -18.119   9.680   8.982  1.00 10.00      B   
ATOM   2154  OG1 THR   162     -19.410   9.073   9.127  1.00 10.00      B   
ATOM   2155  HG1 THR   162     -19.907   9.174   8.306  1.00 10.00      B   
ATOM   2156  CG2 THR   162     -17.394   9.655  10.319  1.00 10.00      B   
ATOM   2157  C   THR   162     -18.184  11.165   6.967  1.00 10.00      B   
ATOM   2158  O   THR   162     -17.093  11.286   6.415  1.00 10.00      B   
ATOM   2159  N   ASP   163     -19.334  11.070   6.301  1.00 10.00      B   
ATOM   2160  HN  ASP   163     -20.170  10.972   6.808  1.00 10.00      B   
ATOM   2161  CA  ASP   163     -19.391  11.108   4.839  1.00 10.00      B   
ATOM   2162  CB  ASP   163     -20.840  10.920   4.369  1.00 10.00      B   
ATOM   2163  CG  ASP   163     -20.963  10.328   2.974  1.00 10.00      B   
ATOM   2164  OD1 ASP   163     -20.499   9.183   2.765  1.00 10.00      B   
ATOM   2165  OD2 ASP   163     -21.555  10.991   2.089  1.00 10.00      B   
ATOM   2166  C   ASP   163     -18.854  12.449   4.354  1.00 10.00      B   
ATOM   2167  O   ASP   163     -18.102  12.524   3.383  1.00 10.00      B   
ATOM   2168  N   ALA   164     -19.229  13.504   5.070  1.00 10.00      B   
ATOM   2169  HN  ALA   164     -19.829  13.370   5.834  1.00 10.00      B   
ATOM   2170  CA  ALA   164     -18.784  14.851   4.751  1.00 10.00      B   
ATOM   2171  CB  ALA   164     -19.689  15.873   5.425  1.00 10.00      B   
ATOM   2172  C   ALA   164     -17.335  15.043   5.194  1.00 10.00      B   
ATOM   2173  O   ALA   164     -16.546  15.695   4.509  1.00 10.00      B   
ATOM   2174  N   PHE   165     -16.996  14.460   6.343  1.00 10.00      B   
ATOM   2175  HN  PHE   165     -17.680  13.963   6.841  1.00 10.00      B   
ATOM   2176  CA  PHE   165     -15.648  14.549   6.893  1.00 10.00      B   
ATOM   2177  CB  PHE   165     -15.578  13.853   8.260  1.00 10.00      B   
ATOM   2178  CG  PHE   165     -14.183  13.622   8.771  1.00 10.00      B   
ATOM   2179  CD1 PHE   165     -13.372  14.689   9.120  1.00 10.00      B   
ATOM   2180  CD2 PHE   165     -13.684  12.337   8.897  1.00 10.00      B   
ATOM   2181  CE1 PHE   165     -12.089  14.478   9.585  1.00 10.00      B   
ATOM   2182  CE2 PHE   165     -12.402  12.117   9.363  1.00 10.00      B   
ATOM   2183  CZ  PHE   165     -11.603  13.191   9.708  1.00 10.00      B   
ATOM   2184  C   PHE   165     -14.619  13.956   5.936  1.00 10.00      B   
ATOM   2185  O   PHE   165     -13.546  14.523   5.742  1.00 10.00      B   
ATOM   2186  N   PHE   166     -14.952  12.822   5.332  1.00 10.00      B   
ATOM   2187  HN  PHE   166     -15.828  12.412   5.525  1.00 10.00      B   
ATOM   2188  CA  PHE   166     -14.049  12.165   4.396  1.00 10.00      B   
ATOM   2189  CB  PHE   166     -14.631  10.836   3.920  1.00 10.00      B   
ATOM   2190  CG  PHE   166     -14.657   9.773   4.981  1.00 10.00      B   
ATOM   2191  CD1 PHE   166     -13.743   9.789   6.024  1.00 10.00      B   
ATOM   2192  CD2 PHE   166     -15.595   8.756   4.935  1.00 10.00      B   
ATOM   2193  CE1 PHE   166     -13.763   8.812   7.001  1.00 10.00      B   
ATOM   2194  CE2 PHE   166     -15.621   7.775   5.908  1.00 10.00      B   
ATOM   2195  CZ  PHE   166     -14.704   7.803   6.942  1.00 10.00      B   
ATOM   2196  C   PHE   166     -13.735  13.071   3.211  1.00 10.00      B   
ATOM   2197  O   PHE   166     -12.593  13.132   2.749  1.00 10.00      B   
ATOM   2198  N   VAL   167     -14.748  13.781   2.731  1.00 10.00      B   
ATOM   2199  HN  VAL   167     -15.638  13.683   3.136  1.00 10.00      B   
ATOM   2200  CA  VAL   167     -14.573  14.699   1.614  1.00 10.00      B   
ATOM   2201  CB  VAL   167     -15.930  15.221   1.097  1.00 10.00      B   
ATOM   2202  CG1 VAL   167     -15.736  16.149  -0.092  1.00 10.00      B   
ATOM   2203  CG2 VAL   167     -16.839  14.061   0.724  1.00 10.00      B   
ATOM   2204  C   VAL   167     -13.705  15.879   2.048  1.00 10.00      B   
ATOM   2205  O   VAL   167     -12.809  16.311   1.323  1.00 10.00      B   
ATOM   2206  N   ALA   168     -13.955  16.360   3.261  1.00 10.00      B   
ATOM   2207  HN  ALA   168     -14.663  15.943   3.801  1.00 10.00      B   
ATOM   2208  CA  ALA   168     -13.214  17.485   3.818  1.00 10.00      B   
ATOM   2209  CB  ALA   168     -13.927  18.027   5.046  1.00 10.00      B   
ATOM   2210  C   ALA   168     -11.778  17.101   4.162  1.00 10.00      B   
ATOM   2211  O   ALA   168     -10.933  17.967   4.380  1.00 10.00      B   
ATOM   2212  N   PHE   169     -11.512  15.803   4.222  1.00 10.00      B   
ATOM   2213  HN  PHE   169     -12.239  15.160   4.070  1.00 10.00      B   
ATOM   2214  CA  PHE   169     -10.179  15.307   4.532  1.00 10.00      B   
ATOM   2215  CB  PHE   169     -10.266  14.081   5.446  1.00 10.00      B   
ATOM   2216  CG  PHE   169      -8.931  13.534   5.870  1.00 10.00      B   
ATOM   2217  CD1 PHE   169      -8.048  14.310   6.600  1.00 10.00      B   
ATOM   2218  CD2 PHE   169      -8.560  12.241   5.539  1.00 10.00      B   
ATOM   2219  CE1 PHE   169      -6.822  13.809   6.990  1.00 10.00      B   
ATOM   2220  CE2 PHE   169      -7.335  11.735   5.927  1.00 10.00      B   
ATOM   2221  CZ  PHE   169      -6.465  12.520   6.654  1.00 10.00      B   
ATOM   2222  C   PHE   169      -9.408  14.972   3.256  1.00 10.00      B   
ATOM   2223  O   PHE   169      -8.214  15.257   3.149  1.00 10.00      B   
ATOM   2224  N   LYS   170     -10.095  14.375   2.286  1.00 10.00      B   
ATOM   2225  HN  LYS   170     -11.049  14.175   2.421  1.00 10.00      B   
ATOM   2226  CA  LYS   170      -9.456  14.002   1.029  1.00 10.00      B   
ATOM   2227  CB  LYS   170     -10.226  12.900   0.299  1.00 10.00      B   
ATOM   2228  CG  LYS   170      -9.913  11.495   0.795  1.00 10.00      B   
ATOM   2229  CD  LYS   170      -9.964  10.481  -0.336  1.00 10.00      B   
ATOM   2230  CE  LYS   170      -9.422   9.130   0.112  1.00 10.00      B   
ATOM   2231  NZ  LYS   170      -9.378   8.147  -1.002  1.00 10.00      B   
ATOM   2232  HZ1 LYS   170     -10.325   8.035  -1.420  1.00 10.00      B   
ATOM   2233  HZ2 LYS   170      -9.051   7.220  -0.651  1.00 10.00      B   
ATOM   2234  HZ3 LYS   170      -8.724   8.474  -1.738  1.00 10.00      B   
ATOM   2235  C   LYS   170      -9.224  15.201   0.116  1.00 10.00      B   
ATOM   2236  O   LYS   170      -8.263  15.216  -0.650  1.00 10.00      B   
ATOM   2237  N   LEU   171     -10.094  16.204   0.207  1.00 10.00      B   
ATOM   2238  HN  LEU   171     -10.840  16.137   0.844  1.00 10.00      B   
ATOM   2239  CA  LEU   171      -9.969  17.405  -0.620  1.00 10.00      B   
ATOM   2240  CB  LEU   171     -11.131  18.381  -0.392  1.00 10.00      B   
ATOM   2241  CG  LEU   171     -11.080  19.698  -1.173  1.00 10.00      B   
ATOM   2242  CD1 LEU   171     -11.024  19.437  -2.669  1.00 10.00      B   
ATOM   2243  CD2 LEU   171     -12.275  20.571  -0.828  1.00 10.00      B   
ATOM   2244  C   LEU   171      -8.603  18.091  -0.454  1.00 10.00      B   
ATOM   2245  O   LEU   171      -7.884  18.272  -1.438  1.00 10.00      B   
ATOM   2246  N   PRO   172      -8.208  18.479   0.778  1.00 10.00      B   
ATOM   2247  CA  PRO   172      -6.911  19.123   1.003  1.00 10.00      B   
ATOM   2248  CB  PRO   172      -6.930  19.478   2.495  1.00 10.00      B   
ATOM   2249  CG  PRO   172      -7.945  18.572   3.095  1.00 10.00      B   
ATOM   2250  CD  PRO   172      -8.977  18.352   2.030  1.00 10.00      B   
ATOM   2251  C   PRO   172      -5.754  18.178   0.691  1.00 10.00      B   
ATOM   2252  O   PRO   172      -4.674  18.612   0.284  1.00 10.00      B   
ATOM   2253  N   ASN   173      -5.999  16.879   0.855  1.00 10.00      B   
ATOM   2254  HN  ASN   173      -6.889  16.597   1.158  1.00 10.00      B   
ATOM   2255  CA  ASN   173      -4.981  15.864   0.594  1.00 10.00      B   
ATOM   2256  CB  ASN   173      -5.453  14.472   1.029  1.00 10.00      B   
ATOM   2257  CG  ASN   173      -4.925  14.073   2.396  1.00 10.00      B   
ATOM   2258  OD1 ASN   173      -3.882  14.557   2.838  1.00 10.00      B   
ATOM   2259  ND2 ASN   173      -5.629  13.175   3.069  1.00 10.00      B   
ATOM   2260 HD21 ASN   173      -6.443  12.814   2.654  1.00 10.00      B   
ATOM   2261 HD22 ASN   173      -5.316  12.912   3.956  1.00 10.00      B   
ATOM   2262  C   ASN   173      -4.566  15.851  -0.874  1.00 10.00      B   
ATOM   2263  O   ASN   173      -3.494  15.360  -1.223  1.00 10.00      B   
ATOM   2264  N   LEU   174      -5.416  16.399  -1.732  1.00 10.00      B   
ATOM   2265  HN  LEU   174      -6.266  16.769  -1.400  1.00 10.00      B   
ATOM   2266  CA  LEU   174      -5.121  16.457  -3.155  1.00 10.00      B   
ATOM   2267  CB  LEU   174      -6.384  16.790  -3.958  1.00 10.00      B   
ATOM   2268  CG  LEU   174      -7.634  15.963  -3.652  1.00 10.00      B   
ATOM   2269  CD1 LEU   174      -8.794  16.401  -4.533  1.00 10.00      B   
ATOM   2270  CD2 LEU   174      -7.360  14.478  -3.819  1.00 10.00      B   
ATOM   2271  C   LEU   174      -4.054  17.508  -3.430  1.00 10.00      B   
ATOM   2272  O   LEU   174      -3.170  17.307  -4.260  1.00 10.00      B   
ATOM   2273  N   LEU   175      -4.133  18.618  -2.705  1.00 10.00      B   
ATOM   2274  HN  LEU   175      -4.840  18.696  -2.033  1.00 10.00      B   
ATOM   2275  CA  LEU   175      -3.196  19.719  -2.879  1.00 10.00      B   
ATOM   2276  CB  LEU   175      -3.707  20.989  -2.200  1.00 10.00      B   
ATOM   2277  CG  LEU   175      -4.975  21.613  -2.789  1.00 10.00      B   
ATOM   2278  CD1 LEU   175      -5.336  22.881  -2.036  1.00 10.00      B   
ATOM   2279  CD2 LEU   175      -4.800  21.903  -4.274  1.00 10.00      B   
ATOM   2280  C   LEU   175      -1.794  19.380  -2.385  1.00 10.00      B   
ATOM   2281  O   LEU   175      -0.803  19.792  -2.989  1.00 10.00      B   
ATOM   2282  N   ARG   176      -1.706  18.617  -1.299  1.00 10.00      B   
ATOM   2283  HN  ARG   176      -2.527  18.314  -0.858  1.00 10.00      B   
ATOM   2284  CA  ARG   176      -0.409  18.239  -0.741  1.00 10.00      B   
ATOM   2285  CB  ARG   176      -0.546  17.568   0.632  1.00 10.00      B   
ATOM   2286  CG  ARG   176      -1.149  16.174   0.605  1.00 10.00      B   
ATOM   2287  CD  ARG   176      -0.337  15.208   1.450  1.00 10.00      B   
ATOM   2288  NE  ARG   176      -1.157  14.500   2.430  1.00 10.00      B   
ATOM   2289  HE  ARG   176      -2.129  14.672   2.415  1.00 10.00      B   
ATOM   2290  CZ  ARG   176      -0.673  13.650   3.331  1.00 10.00      B   
ATOM   2291  NH1 ARG   176       0.628  13.392   3.377  1.00 10.00      B   
ATOM   2292 HH11 ARG   176       1.008  12.727   4.085  1.00 10.00      B   
ATOM   2293 HH12 ARG   176       1.286  13.855   2.698  1.00 10.00      B   
ATOM   2294  NH2 ARG   176      -1.497  13.049   4.180  1.00 10.00      B   
ATOM   2295 HH21 ARG   176      -1.126  12.377   4.886  1.00 10.00      B   
ATOM   2296 HH22 ARG   176      -2.519  13.248   4.143  1.00 10.00      B   
ATOM   2297  C   ARG   176       0.391  17.363  -1.704  1.00 10.00      B   
ATOM   2298  O   ARG   176       1.618  17.311  -1.635  1.00 10.00      B   
ATOM   2299  N   ARG   177      -0.311  16.689  -2.611  1.00 10.00      B   
ATOM   2300  HN  ARG   177      -1.289  16.773  -2.619  1.00 10.00      B   
ATOM   2301  CA  ARG   177       0.339  15.830  -3.594  1.00 10.00      B   
ATOM   2302  CB  ARG   177      -0.629  14.764  -4.118  1.00 10.00      B   
ATOM   2303  CG  ARG   177      -1.226  13.868  -3.048  1.00 10.00      B   
ATOM   2304  CD  ARG   177      -1.355  12.432  -3.535  1.00 10.00      B   
ATOM   2305  NE  ARG   177      -1.817  12.343  -4.923  1.00 10.00      B   
ATOM   2306  HE  ARG   177      -1.366  12.915  -5.587  1.00 10.00      B   
ATOM   2307  CZ  ARG   177      -2.799  11.537  -5.335  1.00 10.00      B   
ATOM   2308  NH1 ARG   177      -3.424  10.744  -4.470  1.00 10.00      B   
ATOM   2309 HH11 ARG   177      -4.187  10.109  -4.794  1.00 10.00      B   
ATOM   2310 HH12 ARG   177      -3.160  10.759  -3.461  1.00 10.00      B   
ATOM   2311  NH2 ARG   177      -3.142  11.516  -6.616  1.00 10.00      B   
ATOM   2312 HH21 ARG   177      -2.651  12.133  -7.302  1.00 10.00      B   
ATOM   2313 HH22 ARG   177      -3.903  10.885  -6.947  1.00 10.00      B   
ATOM   2314  C   ARG   177       0.859  16.661  -4.761  1.00 10.00      B   
ATOM   2315  O   ARG   177       1.625  16.180  -5.591  1.00 10.00      B   
ATOM   2316  N   ILE   178       0.426  17.912  -4.825  1.00 10.00      B   
ATOM   2317  HN  ILE   178      -0.192  18.242  -4.136  1.00 10.00      B   
ATOM   2318  CA  ILE   178       0.842  18.810  -5.891  1.00 10.00      B   
ATOM   2319  CB  ILE   178      -0.303  19.767  -6.298  1.00 10.00      B   
ATOM   2320  CG1 ILE   178      -1.589  18.983  -6.567  1.00 10.00      B   
ATOM   2321  CG2 ILE   178       0.087  20.578  -7.525  1.00 10.00      B   
ATOM   2322  CD1 ILE   178      -2.796  19.857  -6.831  1.00 10.00      B   
ATOM   2323  C   ILE   178       2.046  19.636  -5.455  1.00 10.00      B   
ATOM   2324  O   ILE   178       2.934  19.934  -6.254  1.00 10.00      B   
ATOM   2325  N   PHE   179       2.078  19.984  -4.176  1.00 10.00      B   
ATOM   2326  HN  PHE   179       1.357  19.687  -3.582  1.00 10.00      B   
ATOM   2327  CA  PHE   179       3.158  20.799  -3.638  1.00 10.00      B   
ATOM   2328  CB  PHE   179       2.648  21.706  -2.512  1.00 10.00      B   
ATOM   2329  CG  PHE   179       1.504  22.597  -2.911  1.00 10.00      B   
ATOM   2330  CD1 PHE   179       0.357  22.657  -2.138  1.00 10.00      B   
ATOM   2331  CD2 PHE   179       1.574  23.371  -4.059  1.00 10.00      B   
ATOM   2332  CE1 PHE   179      -0.701  23.470  -2.500  1.00 10.00      B   
ATOM   2333  CE2 PHE   179       0.520  24.187  -4.427  1.00 10.00      B   
ATOM   2334  CZ  PHE   179      -0.618  24.236  -3.646  1.00 10.00      B   
ATOM   2335  C   PHE   179       4.350  19.970  -3.158  1.00 10.00      B   
ATOM   2336  O   PHE   179       5.312  19.759  -3.901  1.00 10.00      B   
ATOM   2337  N   ALA   180       4.269  19.492  -1.923  1.00 10.00      B   
ATOM   2338  HN  ALA   180       3.454  19.653  -1.402  1.00 10.00      B   
ATOM   2339  CA  ALA   180       5.351  18.725  -1.319  1.00 10.00      B   
ATOM   2340  CB  ALA   180       5.165  18.645   0.185  1.00 10.00      B   
ATOM   2341  C   ALA   180       5.506  17.334  -1.922  1.00 10.00      B   
ATOM   2342  O   ALA   180       6.497  17.052  -2.600  1.00 10.00      B   
ATOM   2343  N   GLU   181       4.525  16.471  -1.686  1.00 10.00      B   
ATOM   2344  HN  GLU   181       3.747  16.764  -1.164  1.00 10.00      B   
ATOM   2345  CA  GLU   181       4.564  15.100  -2.190  1.00 10.00      B   
ATOM   2346  CB  GLU   181       3.642  14.197  -1.367  1.00 10.00      B   
ATOM   2347  CG  GLU   181       4.177  13.894   0.022  1.00 10.00      B   
ATOM   2348  CD  GLU   181       3.110  13.385   0.969  1.00 10.00      B   
ATOM   2349  OE1 GLU   181       2.768  12.185   0.902  1.00 10.00      B   
ATOM   2350  OE2 GLU   181       2.619  14.177   1.802  1.00 10.00      B   
ATOM   2351  C   GLU   181       4.217  15.030  -3.675  1.00 10.00      B   
ATOM   2352  O   GLU   181       3.271  14.353  -4.077  1.00 10.00      B   
ATOM   2353  N   GLY   182       5.000  15.729  -4.482  1.00 10.00      B   
ATOM   2354  HN  GLY   182       5.747  16.239  -4.097  1.00 10.00      B   
ATOM   2355  CA  GLY   182       4.772  15.747  -5.908  1.00 10.00      B   
ATOM   2356  C   GLY   182       5.813  16.560  -6.647  1.00 10.00      B   
ATOM   2357  O   GLY   182       6.804  16.016  -7.132  1.00 10.00      B   
ATOM   2358  N   ALA   183       5.600  17.869  -6.713  1.00 10.00      B   
ATOM   2359  HN  ALA   183       4.802  18.244  -6.282  1.00 10.00      B   
ATOM   2360  CA  ALA   183       6.515  18.766  -7.413  1.00 10.00      B   
ATOM   2361  CB  ALA   183       5.925  20.164  -7.506  1.00 10.00      B   
ATOM   2362  C   ALA   183       7.891  18.809  -6.760  1.00 10.00      B   
ATOM   2363  O   ALA   183       8.914  18.735  -7.441  1.00 10.00      B   
ATOM   2364  N   PHE   184       7.911  18.916  -5.439  1.00 10.00      B   
ATOM   2365  HN  PHE   184       7.059  18.961  -4.951  1.00 10.00      B   
ATOM   2366  CA  PHE   184       9.163  18.978  -4.691  1.00 10.00      B   
ATOM   2367  CB  PHE   184       8.896  19.223  -3.205  1.00 10.00      B   
ATOM   2368  CG  PHE   184       8.907  20.675  -2.821  1.00 10.00      B   
ATOM   2369  CD1 PHE   184       7.933  21.540  -3.293  1.00 10.00      B   
ATOM   2370  CD2 PHE   184       9.898  21.176  -1.993  1.00 10.00      B   
ATOM   2371  CE1 PHE   184       7.947  22.877  -2.947  1.00 10.00      B   
ATOM   2372  CE2 PHE   184       9.918  22.512  -1.642  1.00 10.00      B   
ATOM   2373  CZ  PHE   184       8.941  23.365  -2.120  1.00 10.00      B   
ATOM   2374  C   PHE   184      10.012  17.723  -4.885  1.00 10.00      B   
ATOM   2375  O   PHE   184      11.245  17.790  -4.898  1.00 10.00      B   
ATOM   2376  N   SER   185       9.348  16.589  -5.074  1.00 10.00      B   
ATOM   2377  HN  SER   185       8.369  16.607  -5.089  1.00 10.00      B   
ATOM   2378  CA  SER   185      10.032  15.318  -5.262  1.00 10.00      B   
ATOM   2379  CB  SER   185       9.030  14.164  -5.183  1.00 10.00      B   
ATOM   2380  OG  SER   185       8.193  14.296  -4.043  1.00 10.00      B   
ATOM   2381  HG  SER   185       8.634  14.851  -3.387  1.00 10.00      B   
ATOM   2382  C   SER   185      10.799  15.272  -6.585  1.00 10.00      B   
ATOM   2383  O   SER   185      11.674  14.427  -6.776  1.00 10.00      B   
ATOM   2384  N   GLN   186      10.489  16.196  -7.486  1.00 10.00      B   
ATOM   2385  HN  GLN   186       9.801  16.863  -7.274  1.00 10.00      B   
ATOM   2386  CA  GLN   186      11.146  16.239  -8.784  1.00 10.00      B   
ATOM   2387  CB  GLN   186      10.106  16.130  -9.906  1.00 10.00      B   
ATOM   2388  CG  GLN   186      10.674  15.698 -11.251  1.00 10.00      B   
ATOM   2389  CD  GLN   186      11.485  14.420 -11.161  1.00 10.00      B   
ATOM   2390  OE1 GLN   186      11.189  13.534 -10.356  1.00 10.00      B   
ATOM   2391  NE2 GLN   186      12.512  14.315 -11.992  1.00 10.00      B   
ATOM   2392 HE21 GLN   186      12.684  15.058 -12.612  1.00 10.00      B   
ATOM   2393 HE22 GLN   186      13.067  13.507 -11.950  1.00 10.00      B   
ATOM   2394  C   GLN   186      11.995  17.503  -8.947  1.00 10.00      B   
ATOM   2395  O   GLN   186      12.502  17.789 -10.035  1.00 10.00      B   
ATOM   2396  N   ALA   187      12.172  18.250  -7.864  1.00 10.00      B   
ATOM   2397  HN  ALA   187      11.770  17.973  -7.012  1.00 10.00      B   
ATOM   2398  CA  ALA   187      12.955  19.478  -7.923  1.00 10.00      B   
ATOM   2399  CB  ALA   187      12.041  20.687  -8.038  1.00 10.00      B   
ATOM   2400  C   ALA   187      13.897  19.623  -6.729  1.00 10.00      B   
ATOM   2401  O   ALA   187      15.117  19.681  -6.893  1.00 10.00      B   
ATOM   2402  N   PHE   188      13.331  19.662  -5.529  1.00 10.00      B   
ATOM   2403  HN  PHE   188      12.357  19.585  -5.455  1.00 10.00      B   
ATOM   2404  CA  PHE   188      14.124  19.823  -4.317  1.00 10.00      B   
ATOM   2405  CB  PHE   188      13.234  20.124  -3.110  1.00 10.00      B   
ATOM   2406  CG  PHE   188      13.986  20.676  -1.930  1.00 10.00      B   
ATOM   2407  CD1 PHE   188      14.400  21.997  -1.913  1.00 10.00      B   
ATOM   2408  CD2 PHE   188      14.285  19.872  -0.843  1.00 10.00      B   
ATOM   2409  CE1 PHE   188      15.098  22.507  -0.836  1.00 10.00      B   
ATOM   2410  CE2 PHE   188      14.982  20.375   0.240  1.00 10.00      B   
ATOM   2411  CZ  PHE   188      15.390  21.695   0.242  1.00 10.00      B   
ATOM   2412  C   PHE   188      15.014  18.616  -4.037  1.00 10.00      B   
ATOM   2413  O   PHE   188      16.160  18.775  -3.620  1.00 10.00      B   
ATOM   2414  N   VAL   189      14.490  17.416  -4.268  1.00 10.00      B   
ATOM   2415  HN  VAL   189      13.570  17.352  -4.602  1.00 10.00      B   
ATOM   2416  CA  VAL   189      15.250  16.186  -4.023  1.00 10.00      B   
ATOM   2417  CB  VAL   189      14.443  14.908  -4.355  1.00 10.00      B   
ATOM   2418  CG1 VAL   189      15.258  13.659  -4.053  1.00 10.00      B   
ATOM   2419  CG2 VAL   189      13.135  14.885  -3.579  1.00 10.00      B   
ATOM   2420  C   VAL   189      16.613  16.176  -4.741  1.00 10.00      B   
ATOM   2421  O   VAL   189      17.654  16.068  -4.087  1.00 10.00      B   
ATOM   2422  N   PRO   190      16.641  16.286  -6.086  1.00 10.00      B   
ATOM   2423  CA  PRO   190      17.904  16.289  -6.837  1.00 10.00      B   
ATOM   2424  CB  PRO   190      17.464  16.261  -8.303  1.00 10.00      B   
ATOM   2425  CG  PRO   190      16.074  16.792  -8.295  1.00 10.00      B   
ATOM   2426  CD  PRO   190      15.473  16.377  -6.983  1.00 10.00      B   
ATOM   2427  C   PRO   190      18.757  17.528  -6.558  1.00 10.00      B   
ATOM   2428  O   PRO   190      19.985  17.438  -6.476  1.00 10.00      B   
ATOM   2429  N   ILE   191      18.104  18.677  -6.391  1.00 10.00      B   
ATOM   2430  HN  ILE   191      17.125  18.683  -6.443  1.00 10.00      B   
ATOM   2431  CA  ILE   191      18.814  19.926  -6.136  1.00 10.00      B   
ATOM   2432  CB  ILE   191      17.896  21.168  -6.285  1.00 10.00      B   
ATOM   2433  CG1 ILE   191      18.651  22.314  -6.963  1.00 10.00      B   
ATOM   2434  CG2 ILE   191      17.317  21.622  -4.950  1.00 10.00      B   
ATOM   2435  CD1 ILE   191      17.770  23.480  -7.361  1.00 10.00      B   
ATOM   2436  C   ILE   191      19.520  19.912  -4.778  1.00 10.00      B   
ATOM   2437  O   ILE   191      20.584  20.515  -4.614  1.00 10.00      B   
ATOM   2438  N   LEU   192      18.934  19.204  -3.815  1.00 10.00      B   
ATOM   2439  HN  LEU   192      18.085  18.744  -4.004  1.00 10.00      B   
ATOM   2440  CA  LEU   192      19.512  19.108  -2.483  1.00 10.00      B   
ATOM   2441  CB  LEU   192      18.552  18.391  -1.531  1.00 10.00      B   
ATOM   2442  CG  LEU   192      18.959  18.351  -0.055  1.00 10.00      B   
ATOM   2443  CD1 LEU   192      18.881  19.738   0.564  1.00 10.00      B   
ATOM   2444  CD2 LEU   192      18.092  17.365   0.714  1.00 10.00      B   
ATOM   2445  C   LEU   192      20.845  18.376  -2.535  1.00 10.00      B   
ATOM   2446  O   LEU   192      21.840  18.844  -1.987  1.00 10.00      B   
ATOM   2447  N   ALA   193      20.861  17.242  -3.228  1.00 10.00      B   
ATOM   2448  HN  ALA   193      20.038  16.939  -3.662  1.00 10.00      B   
ATOM   2449  CA  ALA   193      22.069  16.435  -3.360  1.00 10.00      B   
ATOM   2450  CB  ALA   193      21.753  15.129  -4.077  1.00 10.00      B   
ATOM   2451  C   ALA   193      23.167  17.197  -4.099  1.00 10.00      B   
ATOM   2452  O   ALA   193      24.353  17.049  -3.797  1.00 10.00      B   
ATOM   2453  N   GLU   194      22.767  18.015  -5.064  1.00 10.00      B   
ATOM   2454  HN  GLU   194      21.809  18.096  -5.258  1.00 10.00      B   
ATOM   2455  CA  GLU   194      23.723  18.789  -5.842  1.00 10.00      B   
ATOM   2456  CB  GLU   194      23.073  19.382  -7.096  1.00 10.00      B   
ATOM   2457  CG  GLU   194      24.061  20.071  -8.027  1.00 10.00      B   
ATOM   2458  CD  GLU   194      23.405  20.679  -9.247  1.00 10.00      B   
ATOM   2459  OE1 GLU   194      22.967  19.915 -10.133  1.00 10.00      B   
ATOM   2460  OE2 GLU   194      23.341  21.924  -9.334  1.00 10.00      B   
ATOM   2461  C   GLU   194      24.358  19.888  -5.000  1.00 10.00      B   
ATOM   2462  O   GLU   194      25.579  19.989  -4.921  1.00 10.00      B   
ATOM   2463  N   TYR   195      23.530  20.693  -4.352  1.00 10.00      B   
ATOM   2464  HN  TYR   195      22.561  20.544  -4.424  1.00 10.00      B   
ATOM   2465  CA  TYR   195      24.027  21.791  -3.529  1.00 10.00      B   
ATOM   2466  CB  TYR   195      22.882  22.706  -3.084  1.00 10.00      B   
ATOM   2467  CG  TYR   195      22.284  23.527  -4.207  1.00 10.00      B   
ATOM   2468  CD1 TYR   195      21.007  24.060  -4.104  1.00 10.00      B   
ATOM   2469  CD2 TYR   195      23.001  23.769  -5.372  1.00 10.00      B   
ATOM   2470  CE1 TYR   195      20.464  24.813  -5.129  1.00 10.00      B   
ATOM   2471  CE2 TYR   195      22.469  24.519  -6.400  1.00 10.00      B   
ATOM   2472  CZ  TYR   195      21.200  25.038  -6.273  1.00 10.00      B   
ATOM   2473  OH  TYR   195      20.664  25.788  -7.295  1.00 10.00      B   
ATOM   2474  HH  TYR   195      20.719  25.287  -8.121  1.00 10.00      B   
ATOM   2475  C   TYR   195      24.819  21.290  -2.326  1.00 10.00      B   
ATOM   2476  O   TYR   195      25.831  21.880  -1.949  1.00 10.00      B   
ATOM   2477  N   LYS   196      24.369  20.191  -1.749  1.00 10.00      B   
ATOM   2478  HN  LYS   196      23.561  19.760  -2.110  1.00 10.00      B   
ATOM   2479  CA  LYS   196      25.016  19.604  -0.581  1.00 10.00      B   
ATOM   2480  CB  LYS   196      24.180  18.420  -0.087  1.00 10.00      B   
ATOM   2481  CG  LYS   196      24.869  17.492   0.898  1.00 10.00      B   
ATOM   2482  CD  LYS   196      24.025  16.248   1.122  1.00 10.00      B   
ATOM   2483  CE  LYS   196      24.740  15.224   1.982  1.00 10.00      B   
ATOM   2484  NZ  LYS   196      23.945  13.976   2.123  1.00 10.00      B   
ATOM   2485  HZ1 LYS   196      23.063  14.165   2.645  1.00 10.00      B   
ATOM   2486  HZ2 LYS   196      24.491  13.263   2.641  1.00 10.00      B   
ATOM   2487  HZ3 LYS   196      23.704  13.595   1.185  1.00 10.00      B   
ATOM   2488  C   LYS   196      26.456  19.160  -0.856  1.00 10.00      B   
ATOM   2489  O   LYS   196      27.392  19.592  -0.180  1.00 10.00      B   
ATOM   2490  N   SER   197      26.631  18.316  -1.860  1.00 10.00      B   
ATOM   2491  HN  SER   197      25.856  18.036  -2.394  1.00 10.00      B   
ATOM   2492  CA  SER   197      27.946  17.780  -2.183  1.00 10.00      B   
ATOM   2493  CB  SER   197      27.805  16.360  -2.737  1.00 10.00      B   
ATOM   2494  OG  SER   197      26.923  15.596  -1.928  1.00 10.00      B   
ATOM   2495  HG  SER   197      27.412  15.237  -1.176  1.00 10.00      B   
ATOM   2496  C   SER   197      28.777  18.658  -3.128  1.00 10.00      B   
ATOM   2497  O   SER   197      29.981  18.439  -3.274  1.00 10.00      B   
ATOM   2498  N   LYS   198      28.168  19.656  -3.760  1.00 10.00      B   
ATOM   2499  HN  LYS   198      27.210  19.816  -3.613  1.00 10.00      B   
ATOM   2500  CA  LYS   198      28.915  20.510  -4.685  1.00 10.00      B   
ATOM   2501  CB  LYS   198      28.317  20.473  -6.092  1.00 10.00      B   
ATOM   2502  CG  LYS   198      28.329  19.096  -6.734  1.00 10.00      B   
ATOM   2503  CD  LYS   198      27.837  19.162  -8.169  1.00 10.00      B   
ATOM   2504  CE  LYS   198      27.907  17.805  -8.847  1.00 10.00      B   
ATOM   2505  NZ  LYS   198      27.677  17.916 -10.311  1.00 10.00      B   
ATOM   2506  HZ1 LYS   198      28.501  18.351 -10.768  1.00 10.00      B   
ATOM   2507  HZ2 LYS   198      26.841  18.505 -10.501  1.00 10.00      B   
ATOM   2508  HZ3 LYS   198      27.522  16.976 -10.725  1.00 10.00      B   
ATOM   2509  C   LYS   198      29.067  21.951  -4.205  1.00 10.00      B   
ATOM   2510  O   LYS   198      30.154  22.523  -4.289  1.00 10.00      B   
ATOM   2511  N   GLN   199      27.987  22.546  -3.716  1.00 10.00      B   
ATOM   2512  HN  GLN   199      27.143  22.049  -3.663  1.00 10.00      B   
ATOM   2513  CA  GLN   199      28.033  23.930  -3.248  1.00 10.00      B   
ATOM   2514  CB  GLN   199      26.667  24.606  -3.398  1.00 10.00      B   
ATOM   2515  CG  GLN   199      26.220  24.788  -4.841  1.00 10.00      B   
ATOM   2516  CD  GLN   199      27.162  25.663  -5.648  1.00 10.00      B   
ATOM   2517  OE1 GLN   199      27.798  26.575  -5.114  1.00 10.00      B   
ATOM   2518  NE2 GLN   199      27.252  25.396  -6.940  1.00 10.00      B   
ATOM   2519 HE21 GLN   199      26.709  24.661  -7.302  1.00 10.00      B   
ATOM   2520 HE22 GLN   199      27.859  25.942  -7.486  1.00 10.00      B   
ATOM   2521  C   GLN   199      28.528  24.020  -1.807  1.00 10.00      B   
ATOM   2522  O   GLN   199      29.086  25.037  -1.394  1.00 10.00      B   
ATOM   2523  N   GLY   200      28.315  22.957  -1.048  1.00 10.00      B   
ATOM   2524  HN  GLY   200      27.836  22.186  -1.423  1.00 10.00      B   
ATOM   2525  CA  GLY   200      28.750  22.932   0.334  1.00 10.00      B   
ATOM   2526  C   GLY   200      27.582  22.929   1.292  1.00 10.00      B   
ATOM   2527  O   GLY   200      26.551  23.551   1.023  1.00 10.00      B   
ATOM   2528  N   GLU   201      27.745  22.236   2.413  1.00 10.00      B   
ATOM   2529  HN  GLU   201      28.603  21.783   2.571  1.00 10.00      B   
ATOM   2530  CA  GLU   201      26.696  22.135   3.422  1.00 10.00      B   
ATOM   2531  CB  GLU   201      27.147  21.235   4.571  1.00 10.00      B   
ATOM   2532  CG  GLU   201      27.287  19.773   4.183  1.00 10.00      B   
ATOM   2533  CD  GLU   201      27.761  18.910   5.334  1.00 10.00      B   
ATOM   2534  OE1 GLU   201      27.198  19.026   6.444  1.00 10.00      B   
ATOM   2535  OE2 GLU   201      28.696  18.107   5.131  1.00 10.00      B   
ATOM   2536  C   GLU   201      26.285  23.509   3.939  1.00 10.00      B   
ATOM   2537  O   GLU   201      25.112  23.746   4.239  1.00 10.00      B   
ATOM   2538  N   ASP   202      27.253  24.416   4.020  1.00 10.00      B   
ATOM   2539  HN  ASP   202      28.167  24.164   3.764  1.00 10.00      B   
ATOM   2540  CA  ASP   202      26.994  25.773   4.485  1.00 10.00      B   
ATOM   2541  CB  ASP   202      28.297  26.567   4.579  1.00 10.00      B   
ATOM   2542  CG  ASP   202      28.115  27.908   5.261  1.00 10.00      B   
ATOM   2543  OD1 ASP   202      28.336  27.989   6.489  1.00 10.00      B   
ATOM   2544  OD2 ASP   202      27.764  28.890   4.572  1.00 10.00      B   
ATOM   2545  C   ASP   202      26.032  26.479   3.540  1.00 10.00      B   
ATOM   2546  O   ASP   202      25.042  27.070   3.973  1.00 10.00      B   
ATOM   2547  N   ALA   203      26.320  26.388   2.246  1.00 10.00      B   
ATOM   2548  HN  ALA   203      27.113  25.884   1.969  1.00 10.00      B   
ATOM   2549  CA  ALA   203      25.487  27.013   1.229  1.00 10.00      B   
ATOM   2550  CB  ALA   203      26.180  26.977  -0.125  1.00 10.00      B   
ATOM   2551  C   ALA   203      24.126  26.335   1.149  1.00 10.00      B   
ATOM   2552  O   ALA   203      23.107  26.990   0.926  1.00 10.00      B   
ATOM   2553  N   THR   204      24.115  25.020   1.348  1.00 10.00      B   
ATOM   2554  HN  THR   204      24.962  24.562   1.538  1.00 10.00      B   
ATOM   2555  CA  THR   204      22.881  24.244   1.295  1.00 10.00      B   
ATOM   2556  CB  THR   204      23.137  22.748   1.565  1.00 10.00      B   
ATOM   2557  OG1 THR   204      24.224  22.291   0.753  1.00 10.00      B   
ATOM   2558  HG1 THR   204      24.933  22.945   0.759  1.00 10.00      B   
ATOM   2559  CG2 THR   204      21.896  21.929   1.238  1.00 10.00      B   
ATOM   2560  C   THR   204      21.858  24.768   2.301  1.00 10.00      B   
ATOM   2561  O   THR   204      20.696  24.989   1.958  1.00 10.00      B   
ATOM   2562  N   ARG   205      22.305  24.995   3.532  1.00 10.00      B   
ATOM   2563  HN  ARG   205      23.249  24.819   3.741  1.00 10.00      B   
ATOM   2564  CA  ARG   205      21.424  25.491   4.582  1.00 10.00      B   
ATOM   2565  CB  ARG   205      22.169  25.586   5.915  1.00 10.00      B   
ATOM   2566  CG  ARG   205      21.269  25.511   7.140  1.00 10.00      B   
ATOM   2567  CD  ARG   205      21.356  26.776   7.980  1.00 10.00      B   
ATOM   2568  NE  ARG   205      20.694  27.911   7.337  1.00 10.00      B   
ATOM   2569  HE  ARG   205      19.879  27.720   6.818  1.00 10.00      B   
ATOM   2570  CZ  ARG   205      21.136  29.167   7.406  1.00 10.00      B   
ATOM   2571  NH1 ARG   205      22.238  29.451   8.094  1.00 10.00      B   
ATOM   2572 HH11 ARG   205      22.767  28.690   8.577  1.00 10.00      B   
ATOM   2573 HH12 ARG   205      22.585  30.434   8.148  1.00 10.00      B   
ATOM   2574  NH2 ARG   205      20.473  30.138   6.788  1.00 10.00      B   
ATOM   2575 HH21 ARG   205      19.603  29.918   6.242  1.00 10.00      B   
ATOM   2576 HH22 ARG   205      20.813  31.126   6.840  1.00 10.00      B   
ATOM   2577  C   ARG   205      20.829  26.847   4.208  1.00 10.00      B   
ATOM   2578  O   ARG   205      19.666  27.124   4.500  1.00 10.00      B   
ATOM   2579  N   VAL   206      21.632  27.682   3.554  1.00 10.00      B   
ATOM   2580  HN  VAL   206      22.549  27.400   3.348  1.00 10.00      B   
ATOM   2581  CA  VAL   206      21.185  29.007   3.134  1.00 10.00      B   
ATOM   2582  CB  VAL   206      22.357  29.861   2.602  1.00 10.00      B   
ATOM   2583  CG1 VAL   206      21.882  31.256   2.222  1.00 10.00      B   
ATOM   2584  CG2 VAL   206      23.473  29.939   3.633  1.00 10.00      B   
ATOM   2585  C   VAL   206      20.106  28.892   2.060  1.00 10.00      B   
ATOM   2586  O   VAL   206      19.086  29.583   2.111  1.00 10.00      B   
ATOM   2587  N   PHE   207      20.323  27.998   1.102  1.00 10.00      B   
ATOM   2588  HN  PHE   207      21.154  27.471   1.116  1.00 10.00      B   
ATOM   2589  CA  PHE   207      19.360  27.788   0.025  1.00 10.00      B   
ATOM   2590  CB  PHE   207      19.918  26.839  -1.042  1.00 10.00      B   
ATOM   2591  CG  PHE   207      21.139  27.368  -1.741  1.00 10.00      B   
ATOM   2592  CD1 PHE   207      22.200  26.530  -2.044  1.00 10.00      B   
ATOM   2593  CD2 PHE   207      21.230  28.707  -2.087  1.00 10.00      B   
ATOM   2594  CE1 PHE   207      23.327  27.015  -2.679  1.00 10.00      B   
ATOM   2595  CE2 PHE   207      22.353  29.199  -2.723  1.00 10.00      B   
ATOM   2596  CZ  PHE   207      23.404  28.352  -3.019  1.00 10.00      B   
ATOM   2597  C   PHE   207      18.037  27.265   0.574  1.00 10.00      B   
ATOM   2598  O   PHE   207      16.963  27.614   0.078  1.00 10.00      B   
ATOM   2599  N   VAL   208      18.122  26.435   1.609  1.00 10.00      B   
ATOM   2600  HN  VAL   208      19.011  26.184   1.948  1.00 10.00      B   
ATOM   2601  CA  VAL   208      16.937  25.877   2.246  1.00 10.00      B   
ATOM   2602  CB  VAL   208      17.318  24.807   3.297  1.00 10.00      B   
ATOM   2603  CG1 VAL   208      16.108  24.382   4.116  1.00 10.00      B   
ATOM   2604  CG2 VAL   208      17.945  23.599   2.622  1.00 10.00      B   
ATOM   2605  C   VAL   208      16.128  26.989   2.911  1.00 10.00      B   
ATOM   2606  O   VAL   208      14.898  26.952   2.936  1.00 10.00      B   
ATOM   2607  N   SER   209      16.834  27.992   3.421  1.00 10.00      B   
ATOM   2608  HN  SER   209      17.815  27.976   3.344  1.00 10.00      B   
ATOM   2609  CA  SER   209      16.199  29.122   4.081  1.00 10.00      B   
ATOM   2610  CB  SER   209      17.267  30.058   4.651  1.00 10.00      B   
ATOM   2611  OG  SER   209      18.198  29.341   5.448  1.00 10.00      B   
ATOM   2612  HG  SER   209      17.939  28.409   5.482  1.00 10.00      B   
ATOM   2613  C   SER   209      15.282  29.881   3.118  1.00 10.00      B   
ATOM   2614  O   SER   209      14.220  30.377   3.512  1.00 10.00      B   
ATOM   2615  N   TYR   210      15.691  29.954   1.854  1.00 10.00      B   
ATOM   2616  HN  TYR   210      16.539  29.527   1.600  1.00 10.00      B   
ATOM   2617  CA  TYR   210      14.914  30.649   0.836  1.00 10.00      B   
ATOM   2618  CB  TYR   210      15.760  30.897  -0.417  1.00 10.00      B   
ATOM   2619  CG  TYR   210      16.970  31.780  -0.209  1.00 10.00      B   
ATOM   2620  CD1 TYR   210      18.228  31.373  -0.633  1.00 10.00      B   
ATOM   2621  CD2 TYR   210      16.854  33.024   0.399  1.00 10.00      B   
ATOM   2622  CE1 TYR   210      19.337  32.177  -0.458  1.00 10.00      B   
ATOM   2623  CE2 TYR   210      17.960  33.833   0.581  1.00 10.00      B   
ATOM   2624  CZ  TYR   210      19.198  33.405   0.150  1.00 10.00      B   
ATOM   2625  OH  TYR   210      20.302  34.212   0.321  1.00 10.00      B   
ATOM   2626  HH  TYR   210      20.216  34.698   1.150  1.00 10.00      B   
ATOM   2627  C   TYR   210      13.675  29.846   0.452  1.00 10.00      B   
ATOM   2628  O   TYR   210      12.551  30.348   0.520  1.00 10.00      B   
ATOM   2629  N   VAL   211      13.896  28.590   0.068  1.00 10.00      B   
ATOM   2630  HN  VAL   211      14.815  28.249   0.071  1.00 10.00      B   
ATOM   2631  CA  VAL   211      12.815  27.702  -0.354  1.00 10.00      B   
ATOM   2632  CB  VAL   211      13.341  26.309  -0.763  1.00 10.00      B   
ATOM   2633  CG1 VAL   211      12.207  25.435  -1.280  1.00 10.00      B   
ATOM   2634  CG2 VAL   211      14.432  26.440  -1.816  1.00 10.00      B   
ATOM   2635  C   VAL   211      11.742  27.554   0.723  1.00 10.00      B   
ATOM   2636  O   VAL   211      10.553  27.723   0.449  1.00 10.00      B   
ATOM   2637  N   SER   212      12.164  27.257   1.947  1.00 10.00      B   
ATOM   2638  HN  SER   212      13.127  27.135   2.107  1.00 10.00      B   
ATOM   2639  CA  SER   212      11.232  27.091   3.055  1.00 10.00      B   
ATOM   2640  CB  SER   212      11.977  26.659   4.316  1.00 10.00      B   
ATOM   2641  OG  SER   212      12.891  25.615   4.026  1.00 10.00      B   
ATOM   2642  HG  SER   212      13.740  25.998   3.765  1.00 10.00      B   
ATOM   2643  C   SER   212      10.440  28.369   3.317  1.00 10.00      B   
ATOM   2644  O   SER   212       9.257  28.317   3.664  1.00 10.00      B   
ATOM   2645  N   GLY   213      11.090  29.513   3.132  1.00 10.00      B   
ATOM   2646  HN  GLY   213      12.025  29.495   2.832  1.00 10.00      B   
ATOM   2647  CA  GLY   213      10.427  30.783   3.354  1.00 10.00      B   
ATOM   2648  C   GLY   213       9.315  31.025   2.354  1.00 10.00      B   
ATOM   2649  O   GLY   213       8.174  31.306   2.733  1.00 10.00      B   
ATOM   2650  N   LEU   214       9.643  30.895   1.077  1.00 10.00      B   
ATOM   2651  HN  LEU   214      10.568  30.651   0.843  1.00 10.00      B   
ATOM   2652  CA  LEU   214       8.671  31.104   0.014  1.00 10.00      B   
ATOM   2653  CB  LEU   214       9.360  31.101  -1.349  1.00 10.00      B   
ATOM   2654  CG  LEU   214      10.464  32.143  -1.544  1.00 10.00      B   
ATOM   2655  CD1 LEU   214      11.143  31.955  -2.887  1.00 10.00      B   
ATOM   2656  CD2 LEU   214       9.904  33.551  -1.422  1.00 10.00      B   
ATOM   2657  C   LEU   214       7.570  30.051   0.064  1.00 10.00      B   
ATOM   2658  O   LEU   214       6.408  30.339  -0.232  1.00 10.00      B   
ATOM   2659  N   LEU   215       7.938  28.832   0.448  1.00 10.00      B   
ATOM   2660  HN  LEU   215       8.887  28.659   0.653  1.00 10.00      B   
ATOM   2661  CA  LEU   215       6.979  27.741   0.550  1.00 10.00      B   
ATOM   2662  CB  LEU   215       7.688  26.418   0.850  1.00 10.00      B   
ATOM   2663  CG  LEU   215       6.794  25.180   0.969  1.00 10.00      B   
ATOM   2664  CD1 LEU   215       6.080  24.896  -0.346  1.00 10.00      B   
ATOM   2665  CD2 LEU   215       7.604  23.975   1.420  1.00 10.00      B   
ATOM   2666  C   LEU   215       5.930  28.038   1.617  1.00 10.00      B   
ATOM   2667  O   LEU   215       4.730  27.910   1.368  1.00 10.00      B   
ATOM   2668  N   THR   216       6.387  28.456   2.793  1.00 10.00      B   
ATOM   2669  HN  THR   216       7.354  28.553   2.923  1.00 10.00      B   
ATOM   2670  CA  THR   216       5.487  28.773   3.894  1.00 10.00      B   
ATOM   2671  CB  THR   216       6.263  29.183   5.163  1.00 10.00      B   
ATOM   2672  OG1 THR   216       7.259  28.194   5.466  1.00 10.00      B   
ATOM   2673  HG1 THR   216       7.975  28.250   4.819  1.00 10.00      B   
ATOM   2674  CG2 THR   216       5.318  29.320   6.348  1.00 10.00      B   
ATOM   2675  C   THR   216       4.527  29.896   3.500  1.00 10.00      B   
ATOM   2676  O   THR   216       3.337  29.854   3.820  1.00 10.00      B   
ATOM   2677  N   LEU   217       5.049  30.889   2.786  1.00 10.00      B   
ATOM   2678  HN  LEU   217       6.004  30.862   2.555  1.00 10.00      B   
ATOM   2679  CA  LEU   217       4.240  32.021   2.346  1.00 10.00      B   
ATOM   2680  CB  LEU   217       5.127  33.109   1.739  1.00 10.00      B   
ATOM   2681  CG  LEU   217       4.440  34.435   1.403  1.00 10.00      B   
ATOM   2682  CD1 LEU   217       3.937  35.124   2.665  1.00 10.00      B   
ATOM   2683  CD2 LEU   217       5.380  35.347   0.630  1.00 10.00      B   
ATOM   2684  C   LEU   217       3.184  31.574   1.341  1.00 10.00      B   
ATOM   2685  O   LEU   217       2.014  31.947   1.448  1.00 10.00      B   
ATOM   2686  N   ALA   218       3.605  30.760   0.377  1.00 10.00      B   
ATOM   2687  HN  ALA   218       4.552  30.501   0.354  1.00 10.00      B   
ATOM   2688  CA  ALA   218       2.707  30.249  -0.652  1.00 10.00      B   
ATOM   2689  CB  ALA   218       3.481  29.433  -1.677  1.00 10.00      B   
ATOM   2690  C   ALA   218       1.591  29.412  -0.037  1.00 10.00      B   
ATOM   2691  O   ALA   218       0.414  29.593  -0.357  1.00 10.00      B   
ATOM   2692  N   LEU   219       1.966  28.506   0.860  1.00 10.00      B   
ATOM   2693  HN  LEU   219       2.921  28.421   1.082  1.00 10.00      B   
ATOM   2694  CA  LEU   219       1.004  27.635   1.524  1.00 10.00      B   
ATOM   2695  CB  LEU   219       1.727  26.628   2.421  1.00 10.00      B   
ATOM   2696  CG  LEU   219       2.628  25.611   1.717  1.00 10.00      B   
ATOM   2697  CD1 LEU   219       3.494  24.885   2.732  1.00 10.00      B   
ATOM   2698  CD2 LEU   219       1.795  24.620   0.917  1.00 10.00      B   
ATOM   2699  C   LEU   219       0.007  28.441   2.350  1.00 10.00      B   
ATOM   2700  O   LEU   219      -1.179  28.114   2.397  1.00 10.00      B   
ATOM   2701  N   ALA   220       0.495  29.496   2.992  1.00 10.00      B   
ATOM   2702  HN  ALA   220       1.452  29.705   2.906  1.00 10.00      B   
ATOM   2703  CA  ALA   220      -0.345  30.349   3.822  1.00 10.00      B   
ATOM   2704  CB  ALA   220       0.491  31.419   4.509  1.00 10.00      B   
ATOM   2705  C   ALA   220      -1.467  30.983   3.009  1.00 10.00      B   
ATOM   2706  O   ALA   220      -2.641  30.843   3.352  1.00 10.00      B   
ATOM   2707  N   VAL   221      -1.102  31.655   1.921  1.00 10.00      B   
ATOM   2708  HN  VAL   221      -0.148  31.706   1.687  1.00 10.00      B   
ATOM   2709  CA  VAL   221      -2.078  32.318   1.063  1.00 10.00      B   
ATOM   2710  CB  VAL   221      -1.406  33.050  -0.121  1.00 10.00      B   
ATOM   2711  CG1 VAL   221      -2.442  33.790  -0.957  1.00 10.00      B   
ATOM   2712  CG2 VAL   221      -0.342  34.014   0.385  1.00 10.00      B   
ATOM   2713  C   VAL   221      -3.122  31.333   0.538  1.00 10.00      B   
ATOM   2714  O   VAL   221      -4.324  31.577   0.651  1.00 10.00      B   
ATOM   2715  N   VAL   222      -2.652  30.216  -0.011  1.00 10.00      B   
ATOM   2716  HN  VAL   222      -1.678  30.081  -0.057  1.00 10.00      B   
ATOM   2717  CA  VAL   222      -3.539  29.186  -0.554  1.00 10.00      B   
ATOM   2718  CB  VAL   222      -2.734  27.991  -1.118  1.00 10.00      B   
ATOM   2719  CG1 VAL   222      -3.656  26.855  -1.541  1.00 10.00      B   
ATOM   2720  CG2 VAL   222      -1.879  28.440  -2.292  1.00 10.00      B   
ATOM   2721  C   VAL   222      -4.531  28.693   0.504  1.00 10.00      B   
ATOM   2722  O   VAL   222      -5.723  28.520   0.224  1.00 10.00      B   
ATOM   2723  N   THR   223      -4.041  28.493   1.720  1.00 10.00      B   
ATOM   2724  HN  THR   223      -3.091  28.668   1.886  1.00 10.00      B   
ATOM   2725  CA  THR   223      -4.875  28.021   2.815  1.00 10.00      B   
ATOM   2726  CB  THR   223      -4.026  27.576   4.024  1.00 10.00      B   
ATOM   2727  OG1 THR   223      -3.057  26.608   3.595  1.00 10.00      B   
ATOM   2728  HG1 THR   223      -2.322  27.062   3.163  1.00 10.00      B   
ATOM   2729  CG2 THR   223      -4.904  26.958   5.101  1.00 10.00      B   
ATOM   2730  C   THR   223      -5.897  29.076   3.249  1.00 10.00      B   
ATOM   2731  O   THR   223      -7.090  28.791   3.335  1.00 10.00      B   
ATOM   2732  N   VAL   224      -5.431  30.297   3.489  1.00 10.00      B   
ATOM   2733  HN  VAL   224      -4.470  30.477   3.372  1.00 10.00      B   
ATOM   2734  CA  VAL   224      -6.313  31.382   3.924  1.00 10.00      B   
ATOM   2735  CB  VAL   224      -5.530  32.677   4.233  1.00 10.00      B   
ATOM   2736  CG1 VAL   224      -6.474  33.788   4.664  1.00 10.00      B   
ATOM   2737  CG2 VAL   224      -4.491  32.425   5.315  1.00 10.00      B   
ATOM   2738  C   VAL   224      -7.407  31.665   2.891  1.00 10.00      B   
ATOM   2739  O   VAL   224      -8.584  31.798   3.238  1.00 10.00      B   
ATOM   2740  N   ALA   225      -7.019  31.731   1.621  1.00 10.00      B   
ATOM   2741  HN  ALA   225      -6.067  31.603   1.400  1.00 10.00      B   
ATOM   2742  CA  ALA   225      -7.972  31.993   0.546  1.00 10.00      B   
ATOM   2743  CB  ALA   225      -7.246  32.303  -0.753  1.00 10.00      B   
ATOM   2744  C   ALA   225      -8.922  30.816   0.362  1.00 10.00      B   
ATOM   2745  O   ALA   225     -10.091  30.993   0.008  1.00 10.00      B   
ATOM   2746  N   GLY   226      -8.415  29.615   0.612  1.00 10.00      B   
ATOM   2747  HN  GLY   226      -7.476  29.538   0.892  1.00 10.00      B   
ATOM   2748  CA  GLY   226      -9.225  28.421   0.475  1.00 10.00      B   
ATOM   2749  C   GLY   226     -10.235  28.283   1.594  1.00 10.00      B   
ATOM   2750  O   GLY   226     -11.391  27.939   1.355  1.00 10.00      B   
ATOM   2751  N   MET   227      -9.796  28.560   2.819  1.00 10.00      B   
ATOM   2752  HN  MET   227      -8.855  28.821   2.941  1.00 10.00      B   
ATOM   2753  CA  MET   227     -10.666  28.473   3.989  1.00 10.00      B   
ATOM   2754  CB  MET   227      -9.877  28.756   5.271  1.00 10.00      B   
ATOM   2755  CG  MET   227      -9.090  27.570   5.802  1.00 10.00      B   
ATOM   2756  SD  MET   227      -7.995  28.015   7.165  1.00 10.00      B   
ATOM   2757  CE  MET   227      -9.169  28.642   8.362  1.00 10.00      B   
ATOM   2758  C   MET   227     -11.831  29.448   3.882  1.00 10.00      B   
ATOM   2759  O   MET   227     -12.956  29.137   4.272  1.00 10.00      B   
ATOM   2760  N   LEU   228     -11.554  30.627   3.344  1.00 10.00      B   
ATOM   2761  HN  LEU   228     -10.635  30.816   3.054  1.00 10.00      B   
ATOM   2762  CA  LEU   228     -12.575  31.652   3.185  1.00 10.00      B   
ATOM   2763  CB  LEU   228     -11.930  33.014   2.916  1.00 10.00      B   
ATOM   2764  CG  LEU   228     -12.868  34.221   2.958  1.00 10.00      B   
ATOM   2765  CD1 LEU   228     -13.380  34.455   4.372  1.00 10.00      B   
ATOM   2766  CD2 LEU   228     -12.170  35.458   2.423  1.00 10.00      B   
ATOM   2767  C   LEU   228     -13.549  31.301   2.064  1.00 10.00      B   
ATOM   2768  O   LEU   228     -14.707  31.715   2.085  1.00 10.00      B   
ATOM   2769  N   ALA   229     -13.082  30.524   1.096  1.00 10.00      B   
ATOM   2770  HN  ALA   229     -12.155  30.203   1.145  1.00 10.00      B   
ATOM   2771  CA  ALA   229     -13.912  30.129  -0.035  1.00 10.00      B   
ATOM   2772  CB  ALA   229     -13.167  30.362  -1.342  1.00 10.00      B   
ATOM   2773  C   ALA   229     -14.350  28.673   0.085  1.00 10.00      B   
ATOM   2774  O   ALA   229     -14.661  28.027  -0.914  1.00 10.00      B   
ATOM   2775  N   ALA   230     -14.390  28.171   1.319  1.00 10.00      B   
ATOM   2776  HN  ALA   230     -14.138  28.744   2.073  1.00 10.00      B   
ATOM   2777  CA  ALA   230     -14.788  26.788   1.582  1.00 10.00      B   
ATOM   2778  CB  ALA   230     -14.758  26.469   3.073  1.00 10.00      B   
ATOM   2779  C   ALA   230     -16.137  26.416   0.946  1.00 10.00      B   
ATOM   2780  O   ALA   230     -16.202  25.450   0.183  1.00 10.00      B   
ATOM   2781  N   PRO   231     -17.230  27.173   1.225  1.00 10.00      B   
ATOM   2782  CA  PRO   231     -18.560  26.882   0.653  1.00 10.00      B   
ATOM   2783  CB  PRO   231     -19.455  27.987   1.224  1.00 10.00      B   
ATOM   2784  CG  PRO   231     -18.741  28.461   2.440  1.00 10.00      B   
ATOM   2785  CD  PRO   231     -17.278  28.344   2.123  1.00 10.00      B   
ATOM   2786  C   PRO   231     -18.569  26.943  -0.875  1.00 10.00      B   
ATOM   2787  O   PRO   231     -19.463  26.397  -1.522  1.00 10.00      B   
ATOM   2788  N   TRP   232     -17.571  27.603  -1.447  1.00 10.00      B   
ATOM   2789  HN  TRP   232     -16.879  28.004  -0.881  1.00 10.00      B   
ATOM   2790  CA  TRP   232     -17.470  27.725  -2.892  1.00 10.00      B   
ATOM   2791  CB  TRP   232     -16.725  29.011  -3.264  1.00 10.00      B   
ATOM   2792  CG  TRP   232     -16.749  29.336  -4.727  1.00 10.00      B   
ATOM   2793  CD1 TRP   232     -17.683  30.083  -5.380  1.00 10.00      B   
ATOM   2794  CD2 TRP   232     -15.792  28.936  -5.718  1.00 10.00      B   
ATOM   2795  NE1 TRP   232     -17.372  30.173  -6.713  1.00 10.00      B   
ATOM   2796  HE1 TRP   232     -17.895  30.659  -7.388  1.00 10.00      B   
ATOM   2797  CE2 TRP   232     -16.216  29.478  -6.948  1.00 10.00      B   
ATOM   2798  CE3 TRP   232     -14.620  28.174  -5.686  1.00 10.00      B   
ATOM   2799  CZ2 TRP   232     -15.511  29.282  -8.133  1.00 10.00      B   
ATOM   2800  CZ3 TRP   232     -13.923  27.980  -6.862  1.00 10.00      B   
ATOM   2801  CH2 TRP   232     -14.369  28.533  -8.070  1.00 10.00      B   
ATOM   2802  C   TRP   232     -16.746  26.514  -3.470  1.00 10.00      B   
ATOM   2803  O   TRP   232     -17.226  25.879  -4.409  1.00 10.00      B   
ATOM   2804  N   VAL   233     -15.593  26.194  -2.893  1.00 10.00      B   
ATOM   2805  HN  VAL   233     -15.266  26.739  -2.140  1.00 10.00      B   
ATOM   2806  CA  VAL   233     -14.791  25.064  -3.349  1.00 10.00      B   
ATOM   2807  CB  VAL   233     -13.445  24.978  -2.598  1.00 10.00      B   
ATOM   2808  CG1 VAL   233     -12.621  23.796  -3.091  1.00 10.00      B   
ATOM   2809  CG2 VAL   233     -12.662  26.274  -2.754  1.00 10.00      B   
ATOM   2810  C   VAL   233     -15.548  23.746  -3.197  1.00 10.00      B   
ATOM   2811  O   VAL   233     -15.516  22.894  -4.090  1.00 10.00      B   
ATOM   2812  N   ILE   234     -16.253  23.596  -2.079  1.00 10.00      B   
ATOM   2813  HN  ILE   234     -16.263  24.322  -1.417  1.00 10.00      B   
ATOM   2814  CA  ILE   234     -17.012  22.380  -1.811  1.00 10.00      B   
ATOM   2815  CB  ILE   234     -17.504  22.302  -0.345  1.00 10.00      B   
ATOM   2816  CG1 ILE   234     -17.866  20.861   0.031  1.00 10.00      B   
ATOM   2817  CG2 ILE   234     -18.683  23.235  -0.100  1.00 10.00      B   
ATOM   2818  CD1 ILE   234     -16.704  19.894  -0.049  1.00 10.00      B   
ATOM   2819  C   ILE   234     -18.181  22.214  -2.788  1.00 10.00      B   
ATOM   2820  O   ILE   234     -18.637  21.100  -3.041  1.00 10.00      B   
ATOM   2821  N   MET   235     -18.641  23.324  -3.356  1.00 10.00      B   
ATOM   2822  HN  MET   235     -18.230  24.185  -3.126  1.00 10.00      B   
ATOM   2823  CA  MET   235     -19.746  23.290  -4.309  1.00 10.00      B   
ATOM   2824  CB  MET   235     -20.347  24.690  -4.484  1.00 10.00      B   
ATOM   2825  CG  MET   235     -21.627  24.723  -5.308  1.00 10.00      B   
ATOM   2826  SD  MET   235     -22.105  26.394  -5.799  1.00 10.00      B   
ATOM   2827  CE  MET   235     -20.730  26.839  -6.857  1.00 10.00      B   
ATOM   2828  C   MET   235     -19.271  22.747  -5.655  1.00 10.00      B   
ATOM   2829  O   MET   235     -20.059  22.237  -6.453  1.00 10.00      B   
ATOM   2830  N   VAL   236     -17.973  22.857  -5.899  1.00 10.00      B   
ATOM   2831  HN  VAL   236     -17.394  23.275  -5.224  1.00 10.00      B   
ATOM   2832  CA  VAL   236     -17.384  22.380  -7.139  1.00 10.00      B   
ATOM   2833  CB  VAL   236     -16.136  23.211  -7.521  1.00 10.00      B   
ATOM   2834  CG1 VAL   236     -15.614  22.815  -8.895  1.00 10.00      B   
ATOM   2835  CG2 VAL   236     -16.448  24.701  -7.478  1.00 10.00      B   
ATOM   2836  C   VAL   236     -16.997  20.906  -7.014  1.00 10.00      B   
ATOM   2837  O   VAL   236     -17.049  20.151  -7.987  1.00 10.00      B   
ATOM   2838  N   THR   237     -16.630  20.500  -5.807  1.00 10.00      B   
ATOM   2839  HN  THR   237     -16.633  21.139  -5.065  1.00 10.00      B   
ATOM   2840  CA  THR   237     -16.220  19.127  -5.557  1.00 10.00      B   
ATOM   2841  CB  THR   237     -15.173  19.061  -4.433  1.00 10.00      B   
ATOM   2842  OG1 THR   237     -15.343  20.183  -3.558  1.00 10.00      B   
ATOM   2843  HG1 THR   237     -14.976  20.972  -3.972  1.00 10.00      B   
ATOM   2844  CG2 THR   237     -13.770  19.084  -5.017  1.00 10.00      B   
ATOM   2845  C   THR   237     -17.401  18.225  -5.212  1.00 10.00      B   
ATOM   2846  O   THR   237     -17.501  17.103  -5.711  1.00 10.00      B   
ATOM   2847  N   ALA   238     -18.294  18.715  -4.362  1.00 10.00      B   
ATOM   2848  HN  ALA   238     -18.171  19.621  -3.999  1.00 10.00      B   
ATOM   2849  CA  ALA   238     -19.456  17.941  -3.952  1.00 10.00      B   
ATOM   2850  CB  ALA   238     -19.234  17.352  -2.566  1.00 10.00      B   
ATOM   2851  C   ALA   238     -20.733  18.778  -3.991  1.00 10.00      B   
ATOM   2852  O   ALA   238     -21.223  19.231  -2.954  1.00 10.00      B   
ATOM   2853  N   PRO   239     -21.294  18.998  -5.192  1.00 10.00      B   
ATOM   2854  CA  PRO   239     -22.522  19.780  -5.355  1.00 10.00      B   
ATOM   2855  CB  PRO   239     -22.583  20.035  -6.861  1.00 10.00      B   
ATOM   2856  CG  PRO   239     -21.837  18.898  -7.468  1.00 10.00      B   
ATOM   2857  CD  PRO   239     -20.763  18.521  -6.486  1.00 10.00      B   
ATOM   2858  C   PRO   239     -23.756  19.005  -4.898  1.00 10.00      B   
ATOM   2859  O   PRO   239     -24.802  19.588  -4.624  1.00 10.00      B   
ATOM   2860  N   GLY   240     -23.617  17.688  -4.795  1.00 10.00      B   
ATOM   2861  HN  GLY   240     -22.749  17.283  -5.007  1.00 10.00      B   
ATOM   2862  CA  GLY   240     -24.725  16.846  -4.379  1.00 10.00      B   
ATOM   2863  C   GLY   240     -25.028  16.952  -2.896  1.00 10.00      B   
ATOM   2864  O   GLY   240     -26.030  16.418  -2.422  1.00 10.00      B   
ATOM   2865  N   PHE   241     -24.172  17.650  -2.162  1.00 10.00      B   
ATOM   2866  HN  PHE   241     -23.394  18.059  -2.595  1.00 10.00      B   
ATOM   2867  CA  PHE   241     -24.359  17.820  -0.727  1.00 10.00      B   
ATOM   2868  CB  PHE   241     -23.069  18.310  -0.065  1.00 10.00      B   
ATOM   2869  CG  PHE   241     -22.118  17.211   0.321  1.00 10.00      B   
ATOM   2870  CD1 PHE   241     -21.366  17.310   1.477  1.00 10.00      B   
ATOM   2871  CD2 PHE   241     -21.975  16.079  -0.467  1.00 10.00      B   
ATOM   2872  CE1 PHE   241     -20.490  16.306   1.842  1.00 10.00      B   
ATOM   2873  CE2 PHE   241     -21.101  15.070  -0.108  1.00 10.00      B   
ATOM   2874  CZ  PHE   241     -20.357  15.184   1.049  1.00 10.00      B   
ATOM   2875  C   PHE   241     -25.512  18.772  -0.424  1.00 10.00      B   
ATOM   2876  O   PHE   241     -26.049  18.778   0.685  1.00 10.00      B   
ATOM   2877  N   ALA   242     -25.901  19.559  -1.422  1.00 10.00      B   
ATOM   2878  HN  ALA   242     -25.440  19.500  -2.284  1.00 10.00      B   
ATOM   2879  CA  ALA   242     -26.993  20.514  -1.266  1.00 10.00      B   
ATOM   2880  CB  ALA   242     -26.915  21.595  -2.333  1.00 10.00      B   
ATOM   2881  C   ALA   242     -28.345  19.811  -1.307  1.00 10.00      B   
ATOM   2882  O   ALA   242     -29.363  20.375  -0.898  1.00 10.00      B   
ATOM   2883  N   ASP   243     -28.352  18.581  -1.815  1.00 10.00      B   
ATOM   2884  HN  ASP   243     -27.514  18.196  -2.145  1.00 10.00      B   
ATOM   2885  CA  ASP   243     -29.578  17.790  -1.894  1.00 10.00      B   
ATOM   2886  CB  ASP   243     -29.357  16.563  -2.783  1.00 10.00      B   
ATOM   2887  CG  ASP   243     -30.616  16.106  -3.493  1.00 10.00      B   
ATOM   2888  OD1 ASP   243     -30.660  16.187  -4.740  1.00 10.00      B   
ATOM   2889  OD2 ASP   243     -31.567  15.651  -2.816  1.00 10.00      B   
ATOM   2890  C   ASP   243     -29.966  17.338  -0.493  1.00 10.00      B   
ATOM   2891  O   ASP   243     -31.140  17.182  -0.168  1.00 10.00      B   
ATOM   2892  N   THR   244     -28.952  17.138   0.329  1.00 10.00      B   
ATOM   2893  HN  THR   244     -28.041  17.282  -0.000  1.00 10.00      B   
ATOM   2894  CA  THR   244     -29.136  16.716   1.705  1.00 10.00      B   
ATOM   2895  CB  THR   244     -27.953  15.834   2.135  1.00 10.00      B   
ATOM   2896  OG1 THR   244     -26.790  16.209   1.380  1.00 10.00      B   
ATOM   2897  HG1 THR   244     -26.673  17.169   1.422  1.00 10.00      B   
ATOM   2898  CG2 THR   244     -28.264  14.367   1.875  1.00 10.00      B   
ATOM   2899  C   THR   244     -29.212  17.937   2.619  1.00 10.00      B   
ATOM   2900  O   THR   244     -28.891  19.050   2.200  1.00 10.00      B   
ATOM   2901  N   ALA   245     -29.622  17.732   3.859  1.00 10.00      B   
ATOM   2902  HN  ALA   245     -29.840  16.819   4.150  1.00 10.00      B   
ATOM   2903  CA  ALA   245     -29.739  18.828   4.811  1.00 10.00      B   
ATOM   2904  CB  ALA   245     -31.085  18.774   5.515  1.00 10.00      B   
ATOM   2905  C   ALA   245     -28.607  18.789   5.828  1.00 10.00      B   
ATOM   2906  O   ALA   245     -28.232  17.716   6.300  1.00 10.00      B   
ATOM   2907  N   ASP   246     -28.050  19.965   6.129  1.00 10.00      B   
ATOM   2908  HN  ASP   246     -28.390  20.773   5.680  1.00 10.00      B   
ATOM   2909  CA  ASP   246     -26.956  20.116   7.104  1.00 10.00      B   
ATOM   2910  CB  ASP   246     -27.310  19.521   8.473  1.00 10.00      B   
ATOM   2911  CG  ASP   246     -28.382  20.297   9.207  1.00 10.00      B   
ATOM   2912  OD1 ASP   246     -28.310  21.545   9.232  1.00 10.00      B   
ATOM   2913  OD2 ASP   246     -29.302  19.659   9.769  1.00 10.00      B   
ATOM   2914  C   ASP   246     -25.621  19.555   6.609  1.00 10.00      B   
ATOM   2915  O   ASP   246     -24.571  19.826   7.197  1.00 10.00      B   
ATOM   2916  N   LYS   247     -25.657  18.785   5.530  1.00 10.00      B   
ATOM   2917  HN  LYS   247     -26.519  18.611   5.101  1.00 10.00      B   
ATOM   2918  CA  LYS   247     -24.448  18.184   4.978  1.00 10.00      B   
ATOM   2919  CB  LYS   247     -24.793  17.116   3.936  1.00 10.00      B   
ATOM   2920  CG  LYS   247     -23.834  15.933   3.920  1.00 10.00      B   
ATOM   2921  CD  LYS   247     -24.229  14.908   2.868  1.00 10.00      B   
ATOM   2922  CE  LYS   247     -23.271  13.729   2.860  1.00 10.00      B   
ATOM   2923  NZ  LYS   247     -23.529  12.801   1.724  1.00 10.00      B   
ATOM   2924  HZ1 LYS   247     -22.806  12.040   1.713  1.00 10.00      B   
ATOM   2925  HZ2 LYS   247     -23.489  13.317   0.821  1.00 10.00      B   
ATOM   2926  HZ3 LYS   247     -24.469  12.369   1.815  1.00 10.00      B   
ATOM   2927  C   LYS   247     -23.524  19.241   4.385  1.00 10.00      B   
ATOM   2928  O   LYS   247     -22.301  19.134   4.489  1.00 10.00      B   
ATOM   2929  N   PHE   248     -24.115  20.264   3.777  1.00 10.00      B   
ATOM   2930  HN  PHE   248     -25.095  20.293   3.733  1.00 10.00      B   
ATOM   2931  CA  PHE   248     -23.347  21.347   3.174  1.00 10.00      B   
ATOM   2932  CB  PHE   248     -24.249  22.208   2.281  1.00 10.00      B   
ATOM   2933  CG  PHE   248     -23.658  23.537   1.899  1.00 10.00      B   
ATOM   2934  CD1 PHE   248     -22.551  23.608   1.072  1.00 10.00      B   
ATOM   2935  CD2 PHE   248     -24.210  24.714   2.375  1.00 10.00      B   
ATOM   2936  CE1 PHE   248     -22.005  24.828   0.724  1.00 10.00      B   
ATOM   2937  CE2 PHE   248     -23.671  25.937   2.030  1.00 10.00      B   
ATOM   2938  CZ  PHE   248     -22.566  25.994   1.205  1.00 10.00      B   
ATOM   2939  C   PHE   248     -22.679  22.199   4.252  1.00 10.00      B   
ATOM   2940  O   PHE   248     -21.503  22.559   4.142  1.00 10.00      B   
ATOM   2941  N   ALA   249     -23.434  22.512   5.297  1.00 10.00      B   
ATOM   2942  HN  ALA   249     -24.367  22.201   5.323  1.00 10.00      B   
ATOM   2943  CA  ALA   249     -22.921  23.313   6.400  1.00 10.00      B   
ATOM   2944  CB  ALA   249     -24.021  23.593   7.411  1.00 10.00      B   
ATOM   2945  C   ALA   249     -21.744  22.616   7.072  1.00 10.00      B   
ATOM   2946  O   ALA   249     -20.725  23.242   7.369  1.00 10.00      B   
ATOM   2947  N   LEU   250     -21.885  21.312   7.289  1.00 10.00      B   
ATOM   2948  HN  LEU   250     -22.719  20.870   7.016  1.00 10.00      B   
ATOM   2949  CA  LEU   250     -20.839  20.522   7.927  1.00 10.00      B   
ATOM   2950  CB  LEU   250     -21.279  19.068   8.125  1.00 10.00      B   
ATOM   2951  CG  LEU   250     -22.210  18.791   9.309  1.00 10.00      B   
ATOM   2952  CD1 LEU   250     -22.350  17.295   9.527  1.00 10.00      B   
ATOM   2953  CD2 LEU   250     -21.700  19.468  10.572  1.00 10.00      B   
ATOM   2954  C   LEU   250     -19.534  20.572   7.142  1.00 10.00      B   
ATOM   2955  O   LEU   250     -18.469  20.793   7.716  1.00 10.00      B   
ATOM   2956  N   THR   251     -19.616  20.385   5.829  1.00 10.00      B   
ATOM   2957  HN  THR   251     -20.494  20.238   5.415  1.00 10.00      B   
ATOM   2958  CA  THR   251     -18.423  20.406   4.990  1.00 10.00      B   
ATOM   2959  CB  THR   251     -18.725  20.025   3.528  1.00 10.00      B   
ATOM   2960  OG1 THR   251     -20.135  20.110   3.271  1.00 10.00      B   
ATOM   2961  HG1 THR   251     -20.601  19.400   3.736  1.00 10.00      B   
ATOM   2962  CG2 THR   251     -18.232  18.619   3.229  1.00 10.00      B   
ATOM   2963  C   THR   251     -17.740  21.767   5.037  1.00 10.00      B   
ATOM   2964  O   THR   251     -16.515  21.854   5.103  1.00 10.00      B   
ATOM   2965  N   SER   252     -18.545  22.823   5.034  1.00 10.00      B   
ATOM   2966  HN  SER   252     -19.515  22.681   5.000  1.00 10.00      B   
ATOM   2967  CA  SER   252     -18.030  24.184   5.079  1.00 10.00      B   
ATOM   2968  CB  SER   252     -19.184  25.183   4.976  1.00 10.00      B   
ATOM   2969  OG  SER   252     -19.998  24.916   3.843  1.00 10.00      B   
ATOM   2970  HG  SER   252     -20.428  24.056   3.946  1.00 10.00      B   
ATOM   2971  C   SER   252     -17.234  24.427   6.361  1.00 10.00      B   
ATOM   2972  O   SER   252     -16.219  25.124   6.351  1.00 10.00      B   
ATOM   2973  N   GLN   253     -17.697  23.836   7.457  1.00 10.00      B   
ATOM   2974  HN  GLN   253     -18.508  23.286   7.396  1.00 10.00      B   
ATOM   2975  CA  GLN   253     -17.036  23.981   8.747  1.00 10.00      B   
ATOM   2976  CB  GLN   253     -17.976  23.555   9.877  1.00 10.00      B   
ATOM   2977  CG  GLN   253     -19.227  24.405  10.011  1.00 10.00      B   
ATOM   2978  CD  GLN   253     -20.202  23.845  11.029  1.00 10.00      B   
ATOM   2979  OE1 GLN   253     -20.281  22.632  11.233  1.00 10.00      B   
ATOM   2980  NE2 GLN   253     -20.947  24.725  11.680  1.00 10.00      B   
ATOM   2981 HE21 GLN   253     -20.828  25.678  11.473  1.00 10.00      B   
ATOM   2982 HE22 GLN   253     -21.590  24.391  12.341  1.00 10.00      B   
ATOM   2983  C   GLN   253     -15.764  23.142   8.806  1.00 10.00      B   
ATOM   2984  O   GLN   253     -14.690  23.647   9.128  1.00 10.00      B   
ATOM   2985  N   LEU   254     -15.895  21.865   8.465  1.00 10.00      B   
ATOM   2986  HN  LEU   254     -16.778  21.536   8.182  1.00 10.00      B   
ATOM   2987  CA  LEU   254     -14.771  20.932   8.497  1.00 10.00      B   
ATOM   2988  CB  LEU   254     -15.228  19.529   8.093  1.00 10.00      B   
ATOM   2989  CG  LEU   254     -16.367  18.925   8.917  1.00 10.00      B   
ATOM   2990  CD1 LEU   254     -16.897  17.664   8.253  1.00 10.00      B   
ATOM   2991  CD2 LEU   254     -15.913  18.635  10.339  1.00 10.00      B   
ATOM   2992  C   LEU   254     -13.607  21.385   7.618  1.00 10.00      B   
ATOM   2993  O   LEU   254     -12.446  21.265   8.010  1.00 10.00      B   
ATOM   2994  N   LEU   255     -13.917  21.915   6.439  1.00 10.00      B   
ATOM   2995  HN  LEU   255     -14.864  21.993   6.181  1.00 10.00      B   
ATOM   2996  CA  LEU   255     -12.884  22.378   5.512  1.00 10.00      B   
ATOM   2997  CB  LEU   255     -13.509  22.916   4.224  1.00 10.00      B   
ATOM   2998  CG  LEU   255     -14.078  21.874   3.259  1.00 10.00      B   
ATOM   2999  CD1 LEU   255     -14.683  22.552   2.041  1.00 10.00      B   
ATOM   3000  CD2 LEU   255     -13.001  20.887   2.838  1.00 10.00      B   
ATOM   3001  C   LEU   255     -11.993  23.447   6.142  1.00 10.00      B   
ATOM   3002  O   LEU   255     -10.778  23.446   5.953  1.00 10.00      B   
ATOM   3003  N   LYS   256     -12.598  24.337   6.918  1.00 10.00      B   
ATOM   3004  HN  LYS   256     -13.565  24.266   7.065  1.00 10.00      B   
ATOM   3005  CA  LYS   256     -11.863  25.415   7.568  1.00 10.00      B   
ATOM   3006  CB  LYS   256     -12.826  26.492   8.075  1.00 10.00      B   
ATOM   3007  CG  LYS   256     -13.651  27.147   6.979  1.00 10.00      B   
ATOM   3008  CD  LYS   256     -14.658  28.133   7.547  1.00 10.00      B   
ATOM   3009  CE  LYS   256     -15.522  28.734   6.449  1.00 10.00      B   
ATOM   3010  NZ  LYS   256     -16.519  29.696   6.988  1.00 10.00      B   
ATOM   3011  HZ1 LYS   256     -17.065  30.123   6.212  1.00 10.00      B   
ATOM   3012  HZ2 LYS   256     -16.040  30.451   7.516  1.00 10.00      B   
ATOM   3013  HZ3 LYS   256     -17.179  29.208   7.629  1.00 10.00      B   
ATOM   3014  C   LYS   256     -10.986  24.897   8.707  1.00 10.00      B   
ATOM   3015  O   LYS   256     -10.224  25.655   9.309  1.00 10.00      B   
ATOM   3016  N   ILE   257     -11.091  23.608   8.995  1.00 10.00      B   
ATOM   3017  HN  ILE   257     -11.712  23.052   8.477  1.00 10.00      B   
ATOM   3018  CA  ILE   257     -10.311  22.997  10.059  1.00 10.00      B   
ATOM   3019  CB  ILE   257     -11.206  22.194  11.031  1.00 10.00      B   
ATOM   3020  CG1 ILE   257     -12.433  23.016  11.432  1.00 10.00      B   
ATOM   3021  CG2 ILE   257     -10.421  21.792  12.270  1.00 10.00      B   
ATOM   3022  CD1 ILE   257     -13.512  22.211  12.127  1.00 10.00      B   
ATOM   3023  C   ILE   257      -9.231  22.075   9.490  1.00 10.00      B   
ATOM   3024  O   ILE   257      -8.119  22.011  10.017  1.00 10.00      B   
ATOM   3025  N   THR   258      -9.553  21.384   8.402  1.00 10.00      B   
ATOM   3026  HN  THR   258     -10.448  21.495   8.004  1.00 10.00      B   
ATOM   3027  CA  THR   258      -8.615  20.449   7.787  1.00 10.00      B   
ATOM   3028  CB  THR   258      -9.354  19.331   7.029  1.00 10.00      B   
ATOM   3029  OG1 THR   258     -10.416  19.899   6.253  1.00 10.00      B   
ATOM   3030  HG1 THR   258     -10.679  19.271   5.565  1.00 10.00      B   
ATOM   3031  CG2 THR   258      -9.929  18.314   8.003  1.00 10.00      B   
ATOM   3032  C   THR   258      -7.616  21.129   6.849  1.00 10.00      B   
ATOM   3033  O   THR   258      -6.511  20.630   6.651  1.00 10.00      B   
ATOM   3034  N   PHE   259      -8.004  22.260   6.271  1.00 10.00      B   
ATOM   3035  HN  PHE   259      -8.904  22.608   6.458  1.00 10.00      B   
ATOM   3036  CA  PHE   259      -7.132  22.991   5.347  1.00 10.00      B   
ATOM   3037  CB  PHE   259      -7.819  24.231   4.764  1.00 10.00      B   
ATOM   3038  CG  PHE   259      -8.801  23.936   3.662  1.00 10.00      B   
ATOM   3039  CD1 PHE   259      -9.696  24.904   3.244  1.00 10.00      B   
ATOM   3040  CD2 PHE   259      -8.831  22.694   3.047  1.00 10.00      B   
ATOM   3041  CE1 PHE   259     -10.603  24.644   2.235  1.00 10.00      B   
ATOM   3042  CE2 PHE   259      -9.734  22.426   2.036  1.00 10.00      B   
ATOM   3043  CZ  PHE   259     -10.621  23.403   1.629  1.00 10.00      B   
ATOM   3044  C   PHE   259      -5.747  23.332   5.927  1.00 10.00      B   
ATOM   3045  O   PHE   259      -4.731  23.042   5.292  1.00 10.00      B   
ATOM   3046  N   PRO   260      -5.671  23.944   7.137  1.00 10.00      B   
ATOM   3047  CA  PRO   260      -4.386  24.308   7.765  1.00 10.00      B   
ATOM   3048  CB  PRO   260      -4.796  24.805   9.155  1.00 10.00      B   
ATOM   3049  CG  PRO   260      -6.193  25.279   8.983  1.00 10.00      B   
ATOM   3050  CD  PRO   260      -6.816  24.359   7.975  1.00 10.00      B   
ATOM   3051  C   PRO   260      -3.413  23.135   7.897  1.00 10.00      B   
ATOM   3052  O   PRO   260      -2.204  23.336   8.014  1.00 10.00      B   
ATOM   3053  N   TYR   261      -3.941  21.918   7.864  1.00 10.00      B   
ATOM   3054  HN  TYR   261      -4.912  21.824   7.747  1.00 10.00      B   
ATOM   3055  CA  TYR   261      -3.123  20.714   7.980  1.00 10.00      B   
ATOM   3056  CB  TYR   261      -4.033  19.478   8.029  1.00 10.00      B   
ATOM   3057  CG  TYR   261      -3.332  18.141   7.912  1.00 10.00      B   
ATOM   3058  CD1 TYR   261      -2.599  17.619   8.970  1.00 10.00      B   
ATOM   3059  CD2 TYR   261      -3.418  17.392   6.744  1.00 10.00      B   
ATOM   3060  CE1 TYR   261      -1.974  16.390   8.868  1.00 10.00      B   
ATOM   3061  CE2 TYR   261      -2.793  16.165   6.633  1.00 10.00      B   
ATOM   3062  CZ  TYR   261      -2.073  15.668   7.696  1.00 10.00      B   
ATOM   3063  OH  TYR   261      -1.454  14.445   7.588  1.00 10.00      B   
ATOM   3064  HH  TYR   261      -1.802  13.848   8.253  1.00 10.00      B   
ATOM   3065  C   TYR   261      -2.127  20.616   6.823  1.00 10.00      B   
ATOM   3066  O   TYR   261      -1.008  20.130   6.991  1.00 10.00      B   
ATOM   3067  N   ILE   262      -2.533  21.114   5.658  1.00 10.00      B   
ATOM   3068  HN  ILE   262      -3.425  21.524   5.600  1.00 10.00      B   
ATOM   3069  CA  ILE   262      -1.688  21.079   4.466  1.00 10.00      B   
ATOM   3070  CB  ILE   262      -2.485  21.415   3.186  1.00 10.00      B   
ATOM   3071  CG1 ILE   262      -3.651  20.438   3.022  1.00 10.00      B   
ATOM   3072  CG2 ILE   262      -1.590  21.388   1.952  1.00 10.00      B   
ATOM   3073  CD1 ILE   262      -3.252  18.980   3.123  1.00 10.00      B   
ATOM   3074  C   ILE   262      -0.496  22.020   4.610  1.00 10.00      B   
ATOM   3075  O   ILE   262       0.603  21.724   4.134  1.00 10.00      B   
ATOM   3076  N   LEU   263      -0.718  23.136   5.292  1.00 10.00      B   
ATOM   3077  HN  LEU   263      -1.610  23.295   5.663  1.00 10.00      B   
ATOM   3078  CA  LEU   263       0.327  24.124   5.516  1.00 10.00      B   
ATOM   3079  CB  LEU   263      -0.239  25.309   6.312  1.00 10.00      B   
ATOM   3080  CG  LEU   263       0.777  26.259   6.957  1.00 10.00      B   
ATOM   3081  CD1 LEU   263       1.408  27.173   5.917  1.00 10.00      B   
ATOM   3082  CD2 LEU   263       0.126  27.068   8.069  1.00 10.00      B   
ATOM   3083  C   LEU   263       1.498  23.497   6.269  1.00 10.00      B   
ATOM   3084  O   LEU   263       2.662  23.759   5.962  1.00 10.00      B   
ATOM   3085  N   LEU   264       1.183  22.642   7.234  1.00 10.00      B   
ATOM   3086  HN  LEU   264       0.239  22.444   7.411  1.00 10.00      B   
ATOM   3087  CA  LEU   264       2.208  21.993   8.037  1.00 10.00      B   
ATOM   3088  CB  LEU   264       1.719  21.760   9.466  1.00 10.00      B   
ATOM   3089  CG  LEU   264       1.418  23.021  10.283  1.00 10.00      B   
ATOM   3090  CD1 LEU   264       0.970  22.662  11.690  1.00 10.00      B   
ATOM   3091  CD2 LEU   264       2.630  23.940  10.322  1.00 10.00      B   
ATOM   3092  C   LEU   264       2.711  20.693   7.414  1.00 10.00      B   
ATOM   3093  O   LEU   264       3.906  20.400   7.469  1.00 10.00      B   
ATOM   3094  N   ILE   265       1.810  19.919   6.810  1.00 10.00      B   
ATOM   3095  HN  ILE   265       0.868  20.197   6.789  1.00 10.00      B   
ATOM   3096  CA  ILE   265       2.196  18.649   6.192  1.00 10.00      B   
ATOM   3097  CB  ILE   265       0.985  17.806   5.718  1.00 10.00      B   
ATOM   3098  CG1 ILE   265       1.391  16.343   5.510  1.00 10.00      B   
ATOM   3099  CG2 ILE   265       0.369  18.367   4.447  1.00 10.00      B   
ATOM   3100  CD1 ILE   265       1.849  15.651   6.774  1.00 10.00      B   
ATOM   3101  C   ILE   265       3.211  18.843   5.061  1.00 10.00      B   
ATOM   3102  O   ILE   265       4.090  18.005   4.851  1.00 10.00      B   
ATOM   3103  N   SER   266       3.102  19.953   4.345  1.00 10.00      B   
ATOM   3104  HN  SER   266       2.381  20.587   4.547  1.00 10.00      B   
ATOM   3105  CA  SER   266       4.027  20.241   3.261  1.00 10.00      B   
ATOM   3106  CB  SER   266       3.527  21.411   2.419  1.00 10.00      B   
ATOM   3107  OG  SER   266       2.188  21.197   2.005  1.00 10.00      B   
ATOM   3108  HG  SER   266       1.586  21.489   2.702  1.00 10.00      B   
ATOM   3109  C   SER   266       5.412  20.537   3.826  1.00 10.00      B   
ATOM   3110  O   SER   266       6.430  20.132   3.261  1.00 10.00      B   
ATOM   3111  N   LEU   267       5.439  21.223   4.962  1.00 10.00      B   
ATOM   3112  HN  LEU   267       4.593  21.510   5.369  1.00 10.00      B   
ATOM   3113  CA  LEU   267       6.691  21.560   5.620  1.00 10.00      B   
ATOM   3114  CB  LEU   267       6.465  22.629   6.692  1.00 10.00      B   
ATOM   3115  CG  LEU   267       6.021  24.006   6.191  1.00 10.00      B   
ATOM   3116  CD1 LEU   267       5.715  24.925   7.364  1.00 10.00      B   
ATOM   3117  CD2 LEU   267       7.085  24.623   5.294  1.00 10.00      B   
ATOM   3118  C   LEU   267       7.305  20.310   6.239  1.00 10.00      B   
ATOM   3119  O   LEU   267       8.521  20.124   6.207  1.00 10.00      B   
ATOM   3120  N   ALA   268       6.449  19.455   6.794  1.00 10.00      B   
ATOM   3121  HN  ALA   268       5.491  19.677   6.799  1.00 10.00      B   
ATOM   3122  CA  ALA   268       6.889  18.208   7.412  1.00 10.00      B   
ATOM   3123  CB  ALA   268       5.717  17.496   8.071  1.00 10.00      B   
ATOM   3124  C   ALA   268       7.550  17.306   6.376  1.00 10.00      B   
ATOM   3125  O   ALA   268       8.556  16.652   6.653  1.00 10.00      B   
ATOM   3126  N   SER   269       6.975  17.278   5.180  1.00 10.00      B   
ATOM   3127  HN  SER   269       6.157  17.804   5.029  1.00 10.00      B   
ATOM   3128  CA  SER   269       7.511  16.474   4.094  1.00 10.00      B   
ATOM   3129  CB  SER   269       6.535  16.456   2.915  1.00 10.00      B   
ATOM   3130  OG  SER   269       6.279  15.129   2.488  1.00 10.00      B   
ATOM   3131  HG  SER   269       6.820  14.937   1.710  1.00 10.00      B   
ATOM   3132  C   SER   269       8.865  17.022   3.654  1.00 10.00      B   
ATOM   3133  O   SER   269       9.748  16.273   3.231  1.00 10.00      B   
ATOM   3134  N   LEU   270       9.018  18.336   3.767  1.00 10.00      B   
ATOM   3135  HN  LEU   270       8.271  18.874   4.109  1.00 10.00      B   
ATOM   3136  CA  LEU   270      10.257  19.001   3.400  1.00 10.00      B   
ATOM   3137  CB  LEU   270      10.048  20.517   3.373  1.00 10.00      B   
ATOM   3138  CG  LEU   270      11.259  21.367   2.987  1.00 10.00      B   
ATOM   3139  CD1 LEU   270      11.609  21.168   1.521  1.00 10.00      B   
ATOM   3140  CD2 LEU   270      10.992  22.834   3.283  1.00 10.00      B   
ATOM   3141  C   LEU   270      11.357  18.639   4.391  1.00 10.00      B   
ATOM   3142  O   LEU   270      12.450  18.231   4.000  1.00 10.00      B   
ATOM   3143  N   VAL   271      11.047  18.773   5.676  1.00 10.00      B   
ATOM   3144  HN  VAL   271      10.150  19.096   5.920  1.00 10.00      B   
ATOM   3145  CA  VAL   271      12.000  18.456   6.735  1.00 10.00      B   
ATOM   3146  CB  VAL   271      11.428  18.783   8.133  1.00 10.00      B   
ATOM   3147  CG1 VAL   271      12.428  18.430   9.224  1.00 10.00      B   
ATOM   3148  CG2 VAL   271      11.038  20.253   8.225  1.00 10.00      B   
ATOM   3149  C   VAL   271      12.386  16.978   6.674  1.00 10.00      B   
ATOM   3150  O   VAL   271      13.563  16.629   6.785  1.00 10.00      B   
ATOM   3151  N   GLY   272      11.384  16.126   6.472  1.00 10.00      B   
ATOM   3152  HN  GLY   272      10.470  16.477   6.393  1.00 10.00      B   
ATOM   3153  CA  GLY   272      11.614  14.697   6.385  1.00 10.00      B   
ATOM   3154  C   GLY   272      12.612  14.337   5.303  1.00 10.00      B   
ATOM   3155  O   GLY   272      13.544  13.569   5.543  1.00 10.00      B   
ATOM   3156  N   ALA   273      12.430  14.908   4.116  1.00 10.00      B   
ATOM   3157  HN  ALA   273      11.673  15.522   3.992  1.00 10.00      B   
ATOM   3158  CA  ALA   273      13.323  14.647   2.991  1.00 10.00      B   
ATOM   3159  CB  ALA   273      12.832  15.372   1.748  1.00 10.00      B   
ATOM   3160  C   ALA   273      14.751  15.067   3.328  1.00 10.00      B   
ATOM   3161  O   ALA   273      15.712  14.364   3.006  1.00 10.00      B   
ATOM   3162  N   ILE   274      14.875  16.207   3.997  1.00 10.00      B   
ATOM   3163  HN  ILE   274      14.064  16.711   4.230  1.00 10.00      B   
ATOM   3164  CA  ILE   274      16.174  16.734   4.395  1.00 10.00      B   
ATOM   3165  CB  ILE   274      16.035  18.138   5.026  1.00 10.00      B   
ATOM   3166  CG1 ILE   274      15.480  19.127   3.994  1.00 10.00      B   
ATOM   3167  CG2 ILE   274      17.370  18.626   5.570  1.00 10.00      B   
ATOM   3168  CD1 ILE   274      14.997  20.433   4.588  1.00 10.00      B   
ATOM   3169  C   ILE   274      16.870  15.782   5.371  1.00 10.00      B   
ATOM   3170  O   ILE   274      18.076  15.541   5.270  1.00 10.00      B   
ATOM   3171  N   LEU   275      16.099  15.232   6.303  1.00 10.00      B   
ATOM   3172  HN  LEU   275      15.141  15.458   6.329  1.00 10.00      B   
ATOM   3173  CA  LEU   275      16.634  14.304   7.290  1.00 10.00      B   
ATOM   3174  CB  LEU   275      15.610  14.054   8.402  1.00 10.00      B   
ATOM   3175  CG  LEU   275      15.201  15.265   9.243  1.00 10.00      B   
ATOM   3176  CD1 LEU   275      14.062  14.897  10.180  1.00 10.00      B   
ATOM   3177  CD2 LEU   275      16.388  15.794  10.032  1.00 10.00      B   
ATOM   3178  C   LEU   275      17.011  12.979   6.635  1.00 10.00      B   
ATOM   3179  O   LEU   275      18.047  12.390   6.951  1.00 10.00      B   
ATOM   3180  N   ASN   276      16.164  12.533   5.709  1.00 10.00      B   
ATOM   3181  HN  ASN   276      15.360  13.064   5.511  1.00 10.00      B   
ATOM   3182  CA  ASN   276      16.370  11.274   4.988  1.00 10.00      B   
ATOM   3183  CB  ASN   276      15.230  11.034   3.988  1.00 10.00      B   
ATOM   3184  CG  ASN   276      13.946  10.552   4.632  1.00 10.00      B   
ATOM   3185  OD1 ASN   276      13.962   9.910   5.679  1.00 10.00      B   
ATOM   3186  ND2 ASN   276      12.821  10.846   3.995  1.00 10.00      B   
ATOM   3187 HD21 ASN   276      12.882  11.350   3.155  1.00 10.00      B   
ATOM   3188 HD22 ASN   276      11.977  10.549   4.390  1.00 10.00      B   
ATOM   3189  C   ASN   276      17.697  11.251   4.237  1.00 10.00      B   
ATOM   3190  O   ASN   276      18.309  10.197   4.063  1.00 10.00      B   
ATOM   3191  N   THR   277      18.149  12.417   3.811  1.00 10.00      B   
ATOM   3192  HN  THR   277      17.640  13.229   4.012  1.00 10.00      B   
ATOM   3193  CA  THR   277      19.387  12.520   3.059  1.00 10.00      B   
ATOM   3194  CB  THR   277      19.293  13.656   2.021  1.00 10.00      B   
ATOM   3195  OG1 THR   277      17.945  13.733   1.528  1.00 10.00      B   
ATOM   3196  HG1 THR   277      17.338  13.919   2.260  1.00 10.00      B   
ATOM   3197  CG2 THR   277      20.226  13.389   0.848  1.00 10.00      B   
ATOM   3198  C   THR   277      20.601  12.738   3.971  1.00 10.00      B   
ATOM   3199  O   THR   277      21.696  13.051   3.497  1.00 10.00      B   
ATOM   3200  N   TRP   278      20.425  12.550   5.274  1.00 10.00      B   
ATOM   3201  HN  TRP   278      19.543  12.270   5.613  1.00 10.00      B   
ATOM   3202  CA  TRP   278      21.527  12.748   6.206  1.00 10.00      B   
ATOM   3203  CB  TRP   278      21.495  14.158   6.803  1.00 10.00      B   
ATOM   3204  CG  TRP   278      22.637  14.447   7.732  1.00 10.00      B   
ATOM   3205  CD1 TRP   278      22.576  14.577   9.090  1.00 10.00      B   
ATOM   3206  CD2 TRP   278      24.011  14.638   7.373  1.00 10.00      B   
ATOM   3207  NE1 TRP   278      23.824  14.839   9.599  1.00 10.00      B   
ATOM   3208  HE1 TRP   278      24.037  14.974  10.552  1.00 10.00      B   
ATOM   3209  CE2 TRP   278      24.724  14.882   8.564  1.00 10.00      B   
ATOM   3210  CE3 TRP   278      24.707  14.627   6.161  1.00 10.00      B   
ATOM   3211  CZ2 TRP   278      26.098  15.113   8.575  1.00 10.00      B   
ATOM   3212  CZ3 TRP   278      26.069  14.855   6.176  1.00 10.00      B   
ATOM   3213  CH2 TRP   278      26.751  15.096   7.374  1.00 10.00      B   
ATOM   3214  C   TRP   278      21.576  11.700   7.315  1.00 10.00      B   
ATOM   3215  O   TRP   278      22.576  11.002   7.468  1.00 10.00      B   
ATOM   3216  N   ASN   279      20.501  11.578   8.078  1.00 10.00      B   
ATOM   3217  HN  ASN   279      19.701  12.114   7.880  1.00 10.00      B   
ATOM   3218  CA  ASN   279      20.482  10.636   9.194  1.00 10.00      B   
ATOM   3219  CB  ASN   279      19.963  11.270  10.492  1.00 10.00      B   
ATOM   3220  CG  ASN   279      18.740  12.140  10.291  1.00 10.00      B   
ATOM   3221  OD1 ASN   279      17.615  11.649  10.262  1.00 10.00      B   
ATOM   3222  ND2 ASN   279      18.956  13.440  10.163  1.00 10.00      B   
ATOM   3223 HD21 ASN   279      19.882  13.760  10.204  1.00 10.00      B   
ATOM   3224 HD22 ASN   279      18.182  14.027  10.034  1.00 10.00      B   
ATOM   3225  C   ASN   279      19.803   9.301   8.889  1.00 10.00      B   
ATOM   3226  O   ASN   279      20.393   8.438   8.237  1.00 10.00      B   
ATOM   3227  N   ARG   280      18.568   9.127   9.348  1.00 10.00      B   
ATOM   3228  HN  ARG   280      18.113   9.869   9.809  1.00 10.00      B   
ATOM   3229  CA  ARG   280      17.857   7.872   9.143  1.00 10.00      B   
ATOM   3230  CB  ARG   280      17.816   7.051  10.437  1.00 10.00      B   
ATOM   3231  CG  ARG   280      19.170   6.555  10.921  1.00 10.00      B   
ATOM   3232  CD  ARG   280      19.020   5.601  12.095  1.00 10.00      B   
ATOM   3233  NE  ARG   280      18.344   6.231  13.228  1.00 10.00      B   
ATOM   3234  HE  ARG   280      18.622   7.147  13.465  1.00 10.00      B   
ATOM   3235  CZ  ARG   280      17.391   5.642  13.952  1.00 10.00      B   
ATOM   3236  NH1 ARG   280      17.001   4.405  13.666  1.00 10.00      B   
ATOM   3237 HH11 ARG   280      16.256   3.940  14.231  1.00 10.00      B   
ATOM   3238 HH12 ARG   280      17.437   3.888  12.874  1.00 10.00      B   
ATOM   3239  NH2 ARG   280      16.827   6.297  14.957  1.00 10.00      B   
ATOM   3240 HH21 ARG   280      16.084   5.843  15.531  1.00 10.00      B   
ATOM   3241 HH22 ARG   280      17.130   7.271  15.183  1.00 10.00      B   
ATOM   3242  C   ARG   280      16.440   8.083   8.630  1.00 10.00      B   
ATOM   3243  O   ARG   280      15.728   8.976   9.089  1.00 10.00      B   
ATOM   3244  N   PHE   281      16.039   7.228   7.692  1.00 10.00      B   
ATOM   3245  HN  PHE   281      16.669   6.546   7.374  1.00 10.00      B   
ATOM   3246  CA  PHE   281      14.703   7.277   7.098  1.00 10.00      B   
ATOM   3247  CB  PHE   281      14.628   6.332   5.891  1.00 10.00      B   
ATOM   3248  CG  PHE   281      15.359   6.799   4.664  1.00 10.00      B   
ATOM   3249  CD1 PHE   281      16.742   6.744   4.595  1.00 10.00      B   
ATOM   3250  CD2 PHE   281      14.658   7.283   3.571  1.00 10.00      B   
ATOM   3251  CE1 PHE   281      17.410   7.163   3.462  1.00 10.00      B   
ATOM   3252  CE2 PHE   281      15.320   7.706   2.436  1.00 10.00      B   
ATOM   3253  CZ  PHE   281      16.699   7.646   2.381  1.00 10.00      B   
ATOM   3254  C   PHE   281      13.652   6.847   8.115  1.00 10.00      B   
ATOM   3255  O   PHE   281      12.469   7.154   7.976  1.00 10.00      B   
ATOM   3256  N   SER   282      14.099   6.136   9.140  1.00 10.00      B   
ATOM   3257  HN  SER   282      15.053   5.933   9.194  1.00 10.00      B   
ATOM   3258  CA  SER   282      13.220   5.633  10.182  1.00 10.00      B   
ATOM   3259  CB  SER   282      14.004   4.691  11.093  1.00 10.00      B   
ATOM   3260  OG  SER   282      14.985   3.979  10.348  1.00 10.00      B   
ATOM   3261  HG  SER   282      14.616   3.131  10.069  1.00 10.00      B   
ATOM   3262  C   SER   282      12.573   6.749  11.007  1.00 10.00      B   
ATOM   3263  O   SER   282      11.527   6.537  11.620  1.00 10.00      B   
ATOM   3264  N   ILE   283      13.182   7.930  11.016  1.00 10.00      B   
ATOM   3265  HN  ILE   283      13.996   8.056  10.484  1.00 10.00      B   
ATOM   3266  CA  ILE   283      12.656   9.052  11.790  1.00 10.00      B   
ATOM   3267  CB  ILE   283      13.719  10.144  12.050  1.00 10.00      B   
ATOM   3268  CG1 ILE   283      14.941   9.536  12.744  1.00 10.00      B   
ATOM   3269  CG2 ILE   283      13.136  11.275  12.890  1.00 10.00      B   
ATOM   3270  CD1 ILE   283      16.103  10.491  12.895  1.00 10.00      B   
ATOM   3271  C   ILE   283      11.384   9.663  11.176  1.00 10.00      B   
ATOM   3272  O   ILE   283      10.339   9.689  11.828  1.00 10.00      B   
ATOM   3273  N   PRO   284      11.440  10.163   9.919  1.00 10.00      B   
ATOM   3274  CA  PRO   284      10.273  10.776   9.258  1.00 10.00      B   
ATOM   3275  CB  PRO   284      10.820  11.238   7.901  1.00 10.00      B   
ATOM   3276  CG  PRO   284      12.295  11.306   8.091  1.00 10.00      B   
ATOM   3277  CD  PRO   284      12.628  10.201   9.047  1.00 10.00      B   
ATOM   3278  C   PRO   284       9.118   9.793   9.055  1.00 10.00      B   
ATOM   3279  O   PRO   284       7.988  10.193   8.772  1.00 10.00      B   
ATOM   3280  N   ALA   285       9.404   8.509   9.217  1.00 10.00      B   
ATOM   3281  HN  ALA   285      10.321   8.254   9.449  1.00 10.00      B   
ATOM   3282  CA  ALA   285       8.397   7.466   9.052  1.00 10.00      B   
ATOM   3283  CB  ALA   285       9.063   6.108   8.913  1.00 10.00      B   
ATOM   3284  C   ALA   285       7.401   7.453  10.212  1.00 10.00      B   
ATOM   3285  O   ALA   285       6.373   6.778  10.149  1.00 10.00      B   
ATOM   3286  N   PHE   286       7.709   8.197  11.268  1.00 10.00      B   
ATOM   3287  HN  PHE   286       8.546   8.713  11.263  1.00 10.00      B   
ATOM   3288  CA  PHE   286       6.840   8.265  12.439  1.00 10.00      B   
ATOM   3289  CB  PHE   286       7.648   8.608  13.695  1.00 10.00      B   
ATOM   3290  CG  PHE   286       8.327   7.430  14.337  1.00 10.00      B   
ATOM   3291  CD1 PHE   286       9.685   7.215  14.169  1.00 10.00      B   
ATOM   3292  CD2 PHE   286       7.603   6.541  15.115  1.00 10.00      B   
ATOM   3293  CE1 PHE   286      10.310   6.135  14.765  1.00 10.00      B   
ATOM   3294  CE2 PHE   286       8.220   5.459  15.712  1.00 10.00      B   
ATOM   3295  CZ  PHE   286       9.576   5.256  15.538  1.00 10.00      B   
ATOM   3296  C   PHE   286       5.718   9.284  12.249  1.00 10.00      B   
ATOM   3297  O   PHE   286       4.818   9.388  13.084  1.00 10.00      B   
ATOM   3298  N   ALA   287       5.774  10.026  11.146  1.00 10.00      B   
ATOM   3299  HN  ALA   287       6.510   9.884  10.514  1.00 10.00      B   
ATOM   3300  CA  ALA   287       4.769  11.048  10.849  1.00 10.00      B   
ATOM   3301  CB  ALA   287       5.118  11.834   9.590  1.00 10.00      B   
ATOM   3302  C   ALA   287       3.336  10.493  10.811  1.00 10.00      B   
ATOM   3303  O   ALA   287       2.484  10.945  11.579  1.00 10.00      B   
ATOM   3304  N   PRO   288       3.037   9.498   9.945  1.00 10.00      B   
ATOM   3305  CA  PRO   288       1.685   8.924   9.855  1.00 10.00      B   
ATOM   3306  CB  PRO   288       1.837   7.809   8.814  1.00 10.00      B   
ATOM   3307  CG  PRO   288       3.031   8.201   8.015  1.00 10.00      B   
ATOM   3308  CD  PRO   288       3.962   8.863   8.986  1.00 10.00      B   
ATOM   3309  C   PRO   288       1.226   8.340  11.190  1.00 10.00      B   
ATOM   3310  O   PRO   288       0.044   8.400  11.538  1.00 10.00      B   
ATOM   3311  N   THR   289       2.174   7.792  11.936  1.00 10.00      B   
ATOM   3312  HN  THR   289       3.095   7.783  11.604  1.00 10.00      B   
ATOM   3313  CA  THR   289       1.893   7.196  13.231  1.00 10.00      B   
ATOM   3314  CB  THR   289       3.158   6.528  13.795  1.00 10.00      B   
ATOM   3315  OG1 THR   289       3.818   5.827  12.734  1.00 10.00      B   
ATOM   3316  HG1 THR   289       4.757   5.744  12.940  1.00 10.00      B   
ATOM   3317  CG2 THR   289       2.802   5.543  14.898  1.00 10.00      B   
ATOM   3318  C   THR   289       1.372   8.237  14.219  1.00 10.00      B   
ATOM   3319  O   THR   289       0.428   7.976  14.967  1.00 10.00      B   
ATOM   3320  N   LEU   290       1.978   9.420  14.206  1.00 10.00      B   
ATOM   3321  HN  LEU   290       2.718   9.573  13.579  1.00 10.00      B   
ATOM   3322  CA  LEU   290       1.571  10.497  15.097  1.00 10.00      B   
ATOM   3323  CB  LEU   290       2.502  11.700  14.948  1.00 10.00      B   
ATOM   3324  CG  LEU   290       3.955  11.485  15.372  1.00 10.00      B   
ATOM   3325  CD1 LEU   290       4.805  12.674  14.962  1.00 10.00      B   
ATOM   3326  CD2 LEU   290       4.046  11.251  16.872  1.00 10.00      B   
ATOM   3327  C   LEU   290       0.129  10.902  14.817  1.00 10.00      B   
ATOM   3328  O   LEU   290      -0.650  11.135  15.743  1.00 10.00      B   
ATOM   3329  N   LEU   291      -0.224  10.959  13.534  1.00 10.00      B   
ATOM   3330  HN  LEU   291       0.447  10.757  12.844  1.00 10.00      B   
ATOM   3331  CA  LEU   291      -1.573  11.320  13.124  1.00 10.00      B   
ATOM   3332  CB  LEU   291      -1.650  11.460  11.600  1.00 10.00      B   
ATOM   3333  CG  LEU   291      -2.956  12.030  11.038  1.00 10.00      B   
ATOM   3334  CD1 LEU   291      -3.156  13.471  11.487  1.00 10.00      B   
ATOM   3335  CD2 LEU   291      -2.976  11.929   9.520  1.00 10.00      B   
ATOM   3336  C   LEU   291      -2.574  10.276  13.611  1.00 10.00      B   
ATOM   3337  O   LEU   291      -3.697  10.610  13.991  1.00 10.00      B   
ATOM   3338  N   ASN   292      -2.153   9.015  13.608  1.00 10.00      B   
ATOM   3339  HN  ASN   292      -1.244   8.817  13.292  1.00 10.00      B   
ATOM   3340  CA  ASN   292      -3.004   7.916  14.058  1.00 10.00      B   
ATOM   3341  CB  ASN   292      -2.329   6.560  13.803  1.00 10.00      B   
ATOM   3342  CG  ASN   292      -2.308   6.163  12.341  1.00 10.00      B   
ATOM   3343  OD1 ASN   292      -3.243   6.441  11.595  1.00 10.00      B   
ATOM   3344  ND2 ASN   292      -1.237   5.511  11.919  1.00 10.00      B   
ATOM   3345 HD21 ASN   292      -0.526   5.324  12.562  1.00 10.00      B   
ATOM   3346 HD22 ASN   292      -1.199   5.241  10.974  1.00 10.00      B   
ATOM   3347  C   ASN   292      -3.311   8.051  15.544  1.00 10.00      B   
ATOM   3348  O   ASN   292      -4.446   7.847  15.973  1.00 10.00      B   
ATOM   3349  N   ILE   293      -2.290   8.404  16.319  1.00 10.00      B   
ATOM   3350  HN  ILE   293      -1.414   8.563  15.906  1.00 10.00      B   
ATOM   3351  CA  ILE   293      -2.430   8.561  17.763  1.00 10.00      B   
ATOM   3352  CB  ILE   293      -1.063   8.837  18.432  1.00 10.00      B   
ATOM   3353  CG1 ILE   293      -0.102   7.669  18.181  1.00 10.00      B   
ATOM   3354  CG2 ILE   293      -1.229   9.083  19.927  1.00 10.00      B   
ATOM   3355  CD1 ILE   293       1.327   7.944  18.601  1.00 10.00      B   
ATOM   3356  C   ILE   293      -3.410   9.680  18.113  1.00 10.00      B   
ATOM   3357  O   ILE   293      -4.378   9.463  18.849  1.00 10.00      B   
ATOM   3358  N   SER   294      -3.166  10.869  17.570  1.00 10.00      B   
ATOM   3359  HN  SER   294      -2.385  10.979  16.981  1.00 10.00      B   
ATOM   3360  CA  SER   294      -4.018  12.021  17.833  1.00 10.00      B   
ATOM   3361  CB  SER   294      -3.428  13.275  17.188  1.00 10.00      B   
ATOM   3362  OG  SER   294      -2.083  13.461  17.602  1.00 10.00      B   
ATOM   3363  HG  SER   294      -1.927  14.392  17.777  1.00 10.00      B   
ATOM   3364  C   SER   294      -5.456  11.791  17.365  1.00 10.00      B   
ATOM   3365  O   SER   294      -6.407  12.176  18.048  1.00 10.00      B   
ATOM   3366  N   MET   295      -5.612  11.143  16.214  1.00 10.00      B   
ATOM   3367  HN  MET   295      -4.820  10.840  15.722  1.00 10.00      B   
ATOM   3368  CA  MET   295      -6.936  10.871  15.666  1.00 10.00      B   
ATOM   3369  CB  MET   295      -6.838  10.264  14.267  1.00 10.00      B   
ATOM   3370  CG  MET   295      -7.202  11.225  13.146  1.00 10.00      B   
ATOM   3371  SD  MET   295      -8.907  11.805  13.247  1.00 10.00      B   
ATOM   3372  CE  MET   295      -9.805  10.257  13.163  1.00 10.00      B   
ATOM   3373  C   MET   295      -7.746   9.962  16.583  1.00 10.00      B   
ATOM   3374  O   MET   295      -8.921  10.217  16.840  1.00 10.00      B   
ATOM   3375  N   ILE   296      -7.115   8.908  17.085  1.00 10.00      B   
ATOM   3376  HN  ILE   296      -6.173   8.753  16.849  1.00 10.00      B   
ATOM   3377  CA  ILE   296      -7.791   7.970  17.976  1.00 10.00      B   
ATOM   3378  CB  ILE   296      -6.976   6.672  18.181  1.00 10.00      B   
ATOM   3379  CG1 ILE   296      -6.879   5.895  16.864  1.00 10.00      B   
ATOM   3380  CG2 ILE   296      -7.603   5.803  19.268  1.00 10.00      B   
ATOM   3381  CD1 ILE   296      -5.989   4.671  16.933  1.00 10.00      B   
ATOM   3382  C   ILE   296      -8.092   8.616  19.328  1.00 10.00      B   
ATOM   3383  O   ILE   296      -9.191   8.474  19.862  1.00 10.00      B   
ATOM   3384  N   GLY   297      -7.118   9.344  19.862  1.00 10.00      B   
ATOM   3385  HN  GLY   297      -6.270   9.442  19.375  1.00 10.00      B   
ATOM   3386  CA  GLY   297      -7.289   9.991  21.150  1.00 10.00      B   
ATOM   3387  C   GLY   297      -8.401  11.024  21.163  1.00 10.00      B   
ATOM   3388  O   GLY   297      -9.295  10.978  22.012  1.00 10.00      B   
ATOM   3389  N   PHE   298      -8.357  11.951  20.217  1.00 10.00      B   
ATOM   3390  HN  PHE   298      -7.628  11.928  19.555  1.00 10.00      B   
ATOM   3391  CA  PHE   298      -9.360  13.006  20.132  1.00 10.00      B   
ATOM   3392  CB  PHE   298      -8.949  14.074  19.116  1.00 10.00      B   
ATOM   3393  CG  PHE   298      -8.069  15.151  19.685  1.00 10.00      B   
ATOM   3394  CD1 PHE   298      -6.704  14.956  19.818  1.00 10.00      B   
ATOM   3395  CD2 PHE   298      -8.610  16.362  20.085  1.00 10.00      B   
ATOM   3396  CE1 PHE   298      -5.895  15.947  20.340  1.00 10.00      B   
ATOM   3397  CE2 PHE   298      -7.808  17.357  20.609  1.00 10.00      B   
ATOM   3398  CZ  PHE   298      -6.449  17.150  20.737  1.00 10.00      B   
ATOM   3399  C   PHE   298     -10.747  12.464  19.799  1.00 10.00      B   
ATOM   3400  O   PHE   298     -11.737  12.869  20.403  1.00 10.00      B   
ATOM   3401  N   ALA   299     -10.813  11.530  18.863  1.00 10.00      B   
ATOM   3402  HN  ALA   299      -9.985  11.213  18.437  1.00 10.00      B   
ATOM   3403  CA  ALA   299     -12.090  10.961  18.451  1.00 10.00      B   
ATOM   3404  CB  ALA   299     -11.949  10.210  17.139  1.00 10.00      B   
ATOM   3405  C   ALA   299     -12.706  10.063  19.518  1.00 10.00      B   
ATOM   3406  O   ALA   299     -13.888   9.739  19.451  1.00 10.00      B   
ATOM   3407  N   LEU   300     -11.918   9.660  20.501  1.00 10.00      B   
ATOM   3408  HN  LEU   300     -10.977   9.935  20.513  1.00 10.00      B   
ATOM   3409  CA  LEU   300     -12.426   8.789  21.549  1.00 10.00      B   
ATOM   3410  CB  LEU   300     -11.400   7.711  21.897  1.00 10.00      B   
ATOM   3411  CG  LEU   300     -11.869   6.607  22.846  1.00 10.00      B   
ATOM   3412  CD1 LEU   300     -12.935   5.743  22.186  1.00 10.00      B   
ATOM   3413  CD2 LEU   300     -10.693   5.758  23.302  1.00 10.00      B   
ATOM   3414  C   LEU   300     -12.836   9.553  22.806  1.00 10.00      B   
ATOM   3415  O   LEU   300     -13.906   9.312  23.363  1.00 10.00      B   
ATOM   3416  N   PHE   301     -11.998  10.485  23.243  1.00 10.00      B   
ATOM   3417  HN  PHE   301     -11.176  10.667  22.741  1.00 10.00      B   
ATOM   3418  CA  PHE   301     -12.275  11.239  24.459  1.00 10.00      B   
ATOM   3419  CB  PHE   301     -11.010  11.383  25.308  1.00 10.00      B   
ATOM   3420  CG  PHE   301     -10.316  10.080  25.587  1.00 10.00      B   
ATOM   3421  CD1 PHE   301      -9.063   9.819  25.056  1.00 10.00      B   
ATOM   3422  CD2 PHE   301     -10.920   9.113  26.371  1.00 10.00      B   
ATOM   3423  CE1 PHE   301      -8.426   8.617  25.300  1.00 10.00      B   
ATOM   3424  CE2 PHE   301     -10.289   7.910  26.621  1.00 10.00      B   
ATOM   3425  CZ  PHE   301      -9.041   7.661  26.085  1.00 10.00      B   
ATOM   3426  C   PHE   301     -12.903  12.608  24.204  1.00 10.00      B   
ATOM   3427  O   PHE   301     -13.825  13.007  24.910  1.00 10.00      B   
ATOM   3428  N   ALA   302     -12.415  13.323  23.199  1.00 10.00      B   
ATOM   3429  HN  ALA   302     -11.698  12.950  22.646  1.00 10.00      B   
ATOM   3430  CA  ALA   302     -12.929  14.658  22.898  1.00 10.00      B   
ATOM   3431  CB  ALA   302     -11.885  15.500  22.177  1.00 10.00      B   
ATOM   3432  C   ALA   302     -14.243  14.623  22.124  1.00 10.00      B   
ATOM   3433  O   ALA   302     -14.971  15.612  22.096  1.00 10.00      B   
ATOM   3434  N   ALA   303     -14.547  13.480  21.513  1.00 10.00      B   
ATOM   3435  HN  ALA   303     -13.923  12.727  21.580  1.00 10.00      B   
ATOM   3436  CA  ALA   303     -15.778  13.317  20.733  1.00 10.00      B   
ATOM   3437  CB  ALA   303     -15.900  11.911  20.170  1.00 10.00      B   
ATOM   3438  C   ALA   303     -17.049  13.727  21.493  1.00 10.00      B   
ATOM   3439  O   ALA   303     -17.833  14.528  20.984  1.00 10.00      B   
ATOM   3440  N   PRO   304     -17.291  13.191  22.712  1.00 10.00      B   
ATOM   3441  CA  PRO   304     -18.486  13.541  23.495  1.00 10.00      B   
ATOM   3442  CB  PRO   304     -18.350  12.696  24.767  1.00 10.00      B   
ATOM   3443  CG  PRO   304     -17.435  11.587  24.382  1.00 10.00      B   
ATOM   3444  CD  PRO   304     -16.464  12.191  23.415  1.00 10.00      B   
ATOM   3445  C   PRO   304     -18.544  15.028  23.850  1.00 10.00      B   
ATOM   3446  O   PRO   304     -19.612  15.556  24.161  1.00 10.00      B   
ATOM   3447  N   TYR   305     -17.400  15.704  23.780  1.00 10.00      B   
ATOM   3448  HN  TYR   305     -16.586  15.239  23.491  1.00 10.00      B   
ATOM   3449  CA  TYR   305     -17.329  17.128  24.104  1.00 10.00      B   
ATOM   3450  CB  TYR   305     -15.960  17.498  24.682  1.00 10.00      B   
ATOM   3451  CG  TYR   305     -15.563  16.687  25.894  1.00 10.00      B   
ATOM   3452  CD1 TYR   305     -14.335  16.045  25.946  1.00 10.00      B   
ATOM   3453  CD2 TYR   305     -16.418  16.559  26.981  1.00 10.00      B   
ATOM   3454  CE1 TYR   305     -13.970  15.294  27.044  1.00 10.00      B   
ATOM   3455  CE2 TYR   305     -16.059  15.810  28.085  1.00 10.00      B   
ATOM   3456  CZ  TYR   305     -14.834  15.181  28.110  1.00 10.00      B   
ATOM   3457  OH  TYR   305     -14.472  14.427  29.201  1.00 10.00      B   
ATOM   3458  HH  TYR   305     -13.525  14.528  29.358  1.00 10.00      B   
ATOM   3459  C   TYR   305     -17.633  17.992  22.885  1.00 10.00      B   
ATOM   3460  O   TYR   305     -17.651  19.219  22.971  1.00 10.00      B   
ATOM   3461  N   PHE   306     -17.853  17.351  21.749  1.00 10.00      B   
ATOM   3462  HN  PHE   306     -17.811  16.371  21.732  1.00 10.00      B   
ATOM   3463  CA  PHE   306     -18.164  18.064  20.525  1.00 10.00      B   
ATOM   3464  CB  PHE   306     -17.152  17.738  19.424  1.00 10.00      B   
ATOM   3465  CG  PHE   306     -15.901  18.570  19.491  1.00 10.00      B   
ATOM   3466  CD1 PHE   306     -14.793  18.125  20.194  1.00 10.00      B   
ATOM   3467  CD2 PHE   306     -15.834  19.799  18.854  1.00 10.00      B   
ATOM   3468  CE1 PHE   306     -13.643  18.887  20.260  1.00 10.00      B   
ATOM   3469  CE2 PHE   306     -14.687  20.566  18.915  1.00 10.00      B   
ATOM   3470  CZ  PHE   306     -13.590  20.110  19.620  1.00 10.00      B   
ATOM   3471  C   PHE   306     -19.581  17.749  20.072  1.00 10.00      B   
ATOM   3472  O   PHE   306     -20.070  16.632  20.255  1.00 10.00      B   
ATOM   3473  N   ASN   307     -20.243  18.740  19.498  1.00 10.00      B   
ATOM   3474  HN  ASN   307     -19.805  19.613  19.395  1.00 10.00      B   
ATOM   3475  CA  ASN   307     -21.605  18.577  19.022  1.00 10.00      B   
ATOM   3476  CB  ASN   307     -22.592  18.768  20.179  1.00 10.00      B   
ATOM   3477  CG  ASN   307     -24.039  18.536  19.782  1.00 10.00      B   
ATOM   3478  OD1 ASN   307     -24.333  17.945  18.741  1.00 10.00      B   
ATOM   3479  ND2 ASN   307     -24.957  18.989  20.621  1.00 10.00      B   
ATOM   3480 HD21 ASN   307     -24.655  19.446  21.437  1.00 10.00      B   
ATOM   3481 HD22 ASN   307     -25.901  18.850  20.395  1.00 10.00      B   
ATOM   3482  C   ASN   307     -21.892  19.570  17.903  1.00 10.00      B   
ATOM   3483  O   ASN   307     -22.028  20.766  18.157  1.00 10.00      B   
ATOM   3484  N   PRO   308     -21.985  19.098  16.642  1.00 10.00      B   
ATOM   3485  CA  PRO   308     -21.828  17.677  16.282  1.00 10.00      B   
ATOM   3486  CB  PRO   308     -22.118  17.648  14.773  1.00 10.00      B   
ATOM   3487  CG  PRO   308     -22.818  18.931  14.484  1.00 10.00      B   
ATOM   3488  CD  PRO   308     -22.262  19.925  15.460  1.00 10.00      B   
ATOM   3489  C   PRO   308     -20.417  17.148  16.557  1.00 10.00      B   
ATOM   3490  O   PRO   308     -19.424  17.848  16.345  1.00 10.00      B   
ATOM   3491  N   PRO   309     -20.319  15.893  17.027  1.00 10.00      B   
ATOM   3492  CA  PRO   309     -19.037  15.248  17.360  1.00 10.00      B   
ATOM   3493  CB  PRO   309     -19.440  13.854  17.858  1.00 10.00      B   
ATOM   3494  CG  PRO   309     -20.820  13.641  17.338  1.00 10.00      B   
ATOM   3495  CD  PRO   309     -21.460  14.999  17.290  1.00 10.00      B   
ATOM   3496  C   PRO   309     -18.067  15.139  16.182  1.00 10.00      B   
ATOM   3497  O   PRO   309     -16.873  14.912  16.380  1.00 10.00      B   
ATOM   3498  N   VAL   310     -18.576  15.318  14.963  1.00 10.00      B   
ATOM   3499  HN  VAL   310     -19.536  15.494  14.869  1.00 10.00      B   
ATOM   3500  CA  VAL   310     -17.746  15.244  13.761  1.00 10.00      B   
ATOM   3501  CB  VAL   310     -18.587  15.426  12.474  1.00 10.00      B   
ATOM   3502  CG1 VAL   310     -19.198  16.819  12.400  1.00 10.00      B   
ATOM   3503  CG2 VAL   310     -17.762  15.123  11.230  1.00 10.00      B   
ATOM   3504  C   VAL   310     -16.607  16.268  13.799  1.00 10.00      B   
ATOM   3505  O   VAL   310     -15.553  16.069  13.189  1.00 10.00      B   
ATOM   3506  N   LEU   311     -16.815  17.349  14.544  1.00 10.00      B   
ATOM   3507  HN  LEU   311     -17.668  17.442  15.024  1.00 10.00      B   
ATOM   3508  CA  LEU   311     -15.814  18.400  14.668  1.00 10.00      B   
ATOM   3509  CB  LEU   311     -16.385  19.599  15.432  1.00 10.00      B   
ATOM   3510  CG  LEU   311     -17.634  20.252  14.832  1.00 10.00      B   
ATOM   3511  CD1 LEU   311     -18.206  21.290  15.787  1.00 10.00      B   
ATOM   3512  CD2 LEU   311     -17.318  20.879  13.481  1.00 10.00      B   
ATOM   3513  C   LEU   311     -14.550  17.884  15.353  1.00 10.00      B   
ATOM   3514  O   LEU   311     -13.450  18.361  15.080  1.00 10.00      B   
ATOM   3515  N   ALA   312     -14.713  16.893  16.226  1.00 10.00      B   
ATOM   3516  HN  ALA   312     -15.613  16.532  16.379  1.00 10.00      B   
ATOM   3517  CA  ALA   312     -13.586  16.316  16.948  1.00 10.00      B   
ATOM   3518  CB  ALA   312     -14.074  15.351  18.019  1.00 10.00      B   
ATOM   3519  C   ALA   312     -12.642  15.608  15.986  1.00 10.00      B   
ATOM   3520  O   ALA   312     -11.425  15.646  16.157  1.00 10.00      B   
ATOM   3521  N   LEU   313     -13.217  14.978  14.967  1.00 10.00      B   
ATOM   3522  HN  LEU   313     -14.195  15.001  14.884  1.00 10.00      B   
ATOM   3523  CA  LEU   313     -12.438  14.263  13.965  1.00 10.00      B   
ATOM   3524  CB  LEU   313     -13.370  13.503  13.017  1.00 10.00      B   
ATOM   3525  CG  LEU   313     -14.308  12.479  13.658  1.00 10.00      B   
ATOM   3526  CD1 LEU   313     -15.430  12.114  12.700  1.00 10.00      B   
ATOM   3527  CD2 LEU   313     -13.538  11.237  14.073  1.00 10.00      B   
ATOM   3528  C   LEU   313     -11.586  15.238  13.163  1.00 10.00      B   
ATOM   3529  O   LEU   313     -10.415  14.980  12.890  1.00 10.00      B   
ATOM   3530  N   ALA   314     -12.186  16.364  12.797  1.00 10.00      B   
ATOM   3531  HN  ALA   314     -13.119  16.512  13.058  1.00 10.00      B   
ATOM   3532  CA  ALA   314     -11.493  17.384  12.021  1.00 10.00      B   
ATOM   3533  CB  ALA   314     -12.471  18.457  11.563  1.00 10.00      B   
ATOM   3534  C   ALA   314     -10.353  18.004  12.819  1.00 10.00      B   
ATOM   3535  O   ALA   314      -9.227  18.104  12.331  1.00 10.00      B   
ATOM   3536  N   TRP   315     -10.650  18.398  14.055  1.00 10.00      B   
ATOM   3537  HN  TRP   315     -11.564  18.271  14.388  1.00 10.00      B   
ATOM   3538  CA  TRP   315      -9.656  19.017  14.926  1.00 10.00      B   
ATOM   3539  CB  TRP   315     -10.300  19.548  16.210  1.00 10.00      B   
ATOM   3540  CG  TRP   315     -10.931  20.899  16.038  1.00 10.00      B   
ATOM   3541  CD1 TRP   315     -12.239  21.167  15.747  1.00 10.00      B   
ATOM   3542  CD2 TRP   315     -10.274  22.171  16.135  1.00 10.00      B   
ATOM   3543  NE1 TRP   315     -12.437  22.525  15.660  1.00 10.00      B   
ATOM   3544  HE1 TRP   315     -13.294  22.968  15.459  1.00 10.00      B   
ATOM   3545  CE2 TRP   315     -11.245  23.162  15.891  1.00 10.00      B   
ATOM   3546  CE3 TRP   315      -8.960  22.565  16.404  1.00 10.00      B   
ATOM   3547  CZ2 TRP   315     -10.943  24.522  15.908  1.00 10.00      B   
ATOM   3548  CZ3 TRP   315      -8.663  23.916  16.420  1.00 10.00      B   
ATOM   3549  CH2 TRP   315      -9.649  24.877  16.174  1.00 10.00      B   
ATOM   3550  C   TRP   315      -8.505  18.067  15.245  1.00 10.00      B   
ATOM   3551  O   TRP   315      -7.368  18.502  15.435  1.00 10.00      B   
ATOM   3552  N   ALA   316      -8.803  16.774  15.303  1.00 10.00      B   
ATOM   3553  HN  ALA   316      -9.730  16.488  15.155  1.00 10.00      B   
ATOM   3554  CA  ALA   316      -7.788  15.770  15.586  1.00 10.00      B   
ATOM   3555  CB  ALA   316      -8.419  14.391  15.664  1.00 10.00      B   
ATOM   3556  C   ALA   316      -6.702  15.798  14.515  1.00 10.00      B   
ATOM   3557  O   ALA   316      -5.511  15.692  14.815  1.00 10.00      B   
ATOM   3558  N   VAL   317      -7.128  15.965  13.270  1.00 10.00      B   
ATOM   3559  HN  VAL   317      -8.091  16.060  13.109  1.00 10.00      B   
ATOM   3560  CA  VAL   317      -6.212  16.017  12.140  1.00 10.00      B   
ATOM   3561  CB  VAL   317      -6.973  16.020  10.796  1.00 10.00      B   
ATOM   3562  CG1 VAL   317      -6.005  16.028   9.625  1.00 10.00      B   
ATOM   3563  CG2 VAL   317      -7.909  14.823  10.708  1.00 10.00      B   
ATOM   3564  C   VAL   317      -5.330  17.259  12.226  1.00 10.00      B   
ATOM   3565  O   VAL   317      -4.114  17.181  12.038  1.00 10.00      B   
ATOM   3566  N   THR   318      -5.947  18.396  12.530  1.00 10.00      B   
ATOM   3567  HN  THR   318      -6.921  18.389  12.677  1.00 10.00      B   
ATOM   3568  CA  THR   318      -5.228  19.658  12.646  1.00 10.00      B   
ATOM   3569  CB  THR   318      -6.195  20.806  12.983  1.00 10.00      B   
ATOM   3570  OG1 THR   318      -7.450  20.557  12.337  1.00 10.00      B   
ATOM   3571  HG1 THR   318      -7.520  21.102  11.538  1.00 10.00      B   
ATOM   3572  CG2 THR   318      -5.636  22.139  12.501  1.00 10.00      B   
ATOM   3573  C   THR   318      -4.139  19.577  13.717  1.00 10.00      B   
ATOM   3574  O   THR   318      -2.989  19.956  13.474  1.00 10.00      B   
ATOM   3575  N   VAL   319      -4.498  19.063  14.888  1.00 10.00      B   
ATOM   3576  HN  VAL   319      -5.427  18.762  15.015  1.00 10.00      B   
ATOM   3577  CA  VAL   319      -3.549  18.928  15.990  1.00 10.00      B   
ATOM   3578  CB  VAL   319      -4.253  18.508  17.303  1.00 10.00      B   
ATOM   3579  CG1 VAL   319      -3.249  18.346  18.436  1.00 10.00      B   
ATOM   3580  CG2 VAL   319      -5.321  19.523  17.682  1.00 10.00      B   
ATOM   3581  C   VAL   319      -2.459  17.917  15.636  1.00 10.00      B   
ATOM   3582  O   VAL   319      -1.284  18.118  15.954  1.00 10.00      B   
ATOM   3583  N   GLY   320      -2.857  16.846  14.953  1.00 10.00      B   
ATOM   3584  HN  GLY   320      -3.807  16.751  14.716  1.00 10.00      B   
ATOM   3585  CA  GLY   320      -1.914  15.817  14.556  1.00 10.00      B   
ATOM   3586  C   GLY   320      -0.848  16.348  13.621  1.00 10.00      B   
ATOM   3587  O   GLY   320       0.295  15.889  13.649  1.00 10.00      B   
ATOM   3588  N   GLY   321      -1.220  17.315  12.790  1.00 10.00      B   
ATOM   3589  HN  GLY   321      -2.154  17.626  12.798  1.00 10.00      B   
ATOM   3590  CA  GLY   321      -0.272  17.903  11.862  1.00 10.00      B   
ATOM   3591  C   GLY   321       0.824  18.674  12.571  1.00 10.00      B   
ATOM   3592  O   GLY   321       1.991  18.615  12.178  1.00 10.00      B   
ATOM   3593  N   VAL   322       0.450  19.381  13.632  1.00 10.00      B   
ATOM   3594  HN  VAL   322      -0.491  19.369  13.907  1.00 10.00      B   
ATOM   3595  CA  VAL   322       1.402  20.170  14.403  1.00 10.00      B   
ATOM   3596  CB  VAL   322       0.693  20.997  15.499  1.00 10.00      B   
ATOM   3597  CG1 VAL   322       1.661  21.969  16.156  1.00 10.00      B   
ATOM   3598  CG2 VAL   322      -0.507  21.739  14.929  1.00 10.00      B   
ATOM   3599  C   VAL   322       2.440  19.267  15.060  1.00 10.00      B   
ATOM   3600  O   VAL   322       3.640  19.547  15.021  1.00 10.00      B   
ATOM   3601  N   LEU   323       1.969  18.165  15.635  1.00 10.00      B   
ATOM   3602  HN  LEU   323       1.004  17.985  15.601  1.00 10.00      B   
ATOM   3603  CA  LEU   323       2.842  17.215  16.314  1.00 10.00      B   
ATOM   3604  CB  LEU   323       2.025  16.128  17.014  1.00 10.00      B   
ATOM   3605  CG  LEU   323       1.181  16.583  18.208  1.00 10.00      B   
ATOM   3606  CD1 LEU   323       0.364  15.425  18.754  1.00 10.00      B   
ATOM   3607  CD2 LEU   323       2.062  17.180  19.298  1.00 10.00      B   
ATOM   3608  C   LEU   323       3.857  16.589  15.363  1.00 10.00      B   
ATOM   3609  O   LEU   323       4.988  16.305  15.754  1.00 10.00      B   
ATOM   3610  N   GLN   324       3.455  16.390  14.114  1.00 10.00      B   
ATOM   3611  HN  GLN   324       2.544  16.648  13.860  1.00 10.00      B   
ATOM   3612  CA  GLN   324       4.331  15.797  13.112  1.00 10.00      B   
ATOM   3613  CB  GLN   324       3.559  15.514  11.824  1.00 10.00      B   
ATOM   3614  CG  GLN   324       2.648  14.300  11.903  1.00 10.00      B   
ATOM   3615  CD  GLN   324       1.758  14.165  10.685  1.00 10.00      B   
ATOM   3616  OE1 GLN   324       2.135  13.552   9.688  1.00 10.00      B   
ATOM   3617  NE2 GLN   324       0.564  14.727  10.760  1.00 10.00      B   
ATOM   3618 HE21 GLN   324       0.322  15.191  11.591  1.00 10.00      B   
ATOM   3619 HE22 GLN   324      -0.026  14.664   9.981  1.00 10.00      B   
ATOM   3620  C   GLN   324       5.532  16.688  12.819  1.00 10.00      B   
ATOM   3621  O   GLN   324       6.645  16.199  12.618  1.00 10.00      B   
ATOM   3622  N   LEU   325       5.303  17.995  12.811  1.00 10.00      B   
ATOM   3623  HN  LEU   325       4.397  18.325  12.992  1.00 10.00      B   
ATOM   3624  CA  LEU   325       6.364  18.953  12.533  1.00 10.00      B   
ATOM   3625  CB  LEU   325       5.768  20.308  12.138  1.00 10.00      B   
ATOM   3626  CG  LEU   325       6.764  21.384  11.700  1.00 10.00      B   
ATOM   3627  CD1 LEU   325       7.388  21.027  10.358  1.00 10.00      B   
ATOM   3628  CD2 LEU   325       6.090  22.746  11.638  1.00 10.00      B   
ATOM   3629  C   LEU   325       7.301  19.116  13.730  1.00 10.00      B   
ATOM   3630  O   LEU   325       8.523  19.007  13.593  1.00 10.00      B   
ATOM   3631  N   VAL   326       6.724  19.335  14.910  1.00 10.00      B   
ATOM   3632  HN  VAL   326       5.740  19.356  14.968  1.00 10.00      B   
ATOM   3633  CA  VAL   326       7.513  19.540  16.125  1.00 10.00      B   
ATOM   3634  CB  VAL   326       6.665  20.086  17.296  1.00 10.00      B   
ATOM   3635  CG1 VAL   326       6.033  21.421  16.930  1.00 10.00      B   
ATOM   3636  CG2 VAL   326       5.603  19.081  17.717  1.00 10.00      B   
ATOM   3637  C   VAL   326       8.270  18.287  16.567  1.00 10.00      B   
ATOM   3638  O   VAL   326       9.106  18.348  17.466  1.00 10.00      B   
ATOM   3639  N   TYR   327       7.978  17.155  15.941  1.00 10.00      B   
ATOM   3640  HN  TYR   327       7.293  17.156  15.239  1.00 10.00      B   
ATOM   3641  CA  TYR   327       8.646  15.907  16.283  1.00 10.00      B   
ATOM   3642  CB  TYR   327       7.760  14.710  15.920  1.00 10.00      B   
ATOM   3643  CG  TYR   327       8.312  13.370  16.359  1.00 10.00      B   
ATOM   3644  CD1 TYR   327       8.260  12.980  17.692  1.00 10.00      B   
ATOM   3645  CD2 TYR   327       8.883  12.493  15.443  1.00 10.00      B   
ATOM   3646  CE1 TYR   327       8.761  11.757  18.098  1.00 10.00      B   
ATOM   3647  CE2 TYR   327       9.388  11.269  15.841  1.00 10.00      B   
ATOM   3648  CZ  TYR   327       9.324  10.905  17.171  1.00 10.00      B   
ATOM   3649  OH  TYR   327       9.819   9.682  17.578  1.00 10.00      B   
ATOM   3650  HH  TYR   327      10.594   9.459  17.051  1.00 10.00      B   
ATOM   3651  C   TYR   327       9.996  15.798  15.575  1.00 10.00      B   
ATOM   3652  O   TYR   327      10.937  15.195  16.092  1.00 10.00      B   
ATOM   3653  N   GLN   328      10.093  16.399  14.399  1.00 10.00      B   
ATOM   3654  HN  GLN   328       9.320  16.894  14.049  1.00 10.00      B   
ATOM   3655  CA  GLN   328      11.323  16.344  13.615  1.00 10.00      B   
ATOM   3656  CB  GLN   328      11.007  16.210  12.124  1.00 10.00      B   
ATOM   3657  CG  GLN   328      10.416  14.861  11.741  1.00 10.00      B   
ATOM   3658  CD  GLN   328       9.857  14.838  10.333  1.00 10.00      B   
ATOM   3659  OE1 GLN   328      10.316  15.569   9.453  1.00 10.00      B   
ATOM   3660  NE2 GLN   328       8.855  14.001  10.110  1.00 10.00      B   
ATOM   3661 HE21 GLN   328       8.532  13.451  10.859  1.00 10.00      B   
ATOM   3662 HE22 GLN   328       8.479  13.960   9.205  1.00 10.00      B   
ATOM   3663  C   GLN   328      12.231  17.545  13.871  1.00 10.00      B   
ATOM   3664  O   GLN   328      13.447  17.453  13.702  1.00 10.00      B   
ATOM   3665  N   LEU   329      11.634  18.660  14.289  1.00 10.00      B   
ATOM   3666  HN  LEU   329      10.660  18.662  14.401  1.00 10.00      B   
ATOM   3667  CA  LEU   329      12.382  19.892  14.572  1.00 10.00      B   
ATOM   3668  CB  LEU   329      11.472  20.985  15.146  1.00 10.00      B   
ATOM   3669  CG  LEU   329      10.350  21.483  14.229  1.00 10.00      B   
ATOM   3670  CD1 LEU   329       9.560  22.597  14.898  1.00 10.00      B   
ATOM   3671  CD2 LEU   329      10.907  21.946  12.889  1.00 10.00      B   
ATOM   3672  C   LEU   329      13.619  19.678  15.464  1.00 10.00      B   
ATOM   3673  O   LEU   329      14.710  20.124  15.107  1.00 10.00      B   
ATOM   3674  N   PRO   330      13.481  18.997  16.630  1.00 10.00      B   
ATOM   3675  CA  PRO   330      14.616  18.750  17.536  1.00 10.00      B   
ATOM   3676  CB  PRO   330      14.014  17.878  18.646  1.00 10.00      B   
ATOM   3677  CG  PRO   330      12.560  18.181  18.615  1.00 10.00      B   
ATOM   3678  CD  PRO   330      12.227  18.442  17.176  1.00 10.00      B   
ATOM   3679  C   PRO   330      15.765  18.007  16.855  1.00 10.00      B   
ATOM   3680  O   PRO   330      16.936  18.265  17.133  1.00 10.00      B   
ATOM   3681  N   HIS   331      15.431  17.095  15.950  1.00 10.00      B   
ATOM   3682  HN  HIS   331      14.484  16.948  15.742  1.00 10.00      B   
ATOM   3683  CA  HIS   331      16.448  16.322  15.248  1.00 10.00      B   
ATOM   3684  CB  HIS   331      15.876  15.009  14.711  1.00 10.00      B   
ATOM   3685  CG  HIS   331      16.592  13.794  15.221  1.00 10.00      B   
ATOM   3686  ND1 HIS   331      17.862  13.438  14.817  1.00 10.00      B   
ATOM   3687  HD1 HIS   331      18.420  13.928  14.177  1.00 10.00      B   
ATOM   3688  CD2 HIS   331      16.204  12.846  16.107  1.00 10.00      B   
ATOM   3689  CE1 HIS   331      18.222  12.326  15.433  1.00 10.00      B   
ATOM   3690  NE2 HIS   331      17.234  11.949  16.219  1.00 10.00      B   
ATOM   3691  HE2 HIS   331      17.238  11.149  16.791  1.00 10.00      B   
ATOM   3692  C   HIS   331      17.063  17.132  14.115  1.00 10.00      B   
ATOM   3693  O   HIS   331      18.198  16.883  13.706  1.00 10.00      B   
ATOM   3694  N   LEU   332      16.305  18.100  13.621  1.00 10.00      B   
ATOM   3695  HN  LEU   332      15.406  18.237  13.992  1.00 10.00      B   
ATOM   3696  CA  LEU   332      16.756  18.965  12.541  1.00 10.00      B   
ATOM   3697  CB  LEU   332      15.572  19.764  11.987  1.00 10.00      B   
ATOM   3698  CG  LEU   332      15.815  20.552  10.702  1.00 10.00      B   
ATOM   3699  CD1 LEU   332      16.124  19.613   9.544  1.00 10.00      B   
ATOM   3700  CD2 LEU   332      14.613  21.425  10.380  1.00 10.00      B   
ATOM   3701  C   LEU   332      17.843  19.908  13.048  1.00 10.00      B   
ATOM   3702  O   LEU   332      18.789  20.233  12.331  1.00 10.00      B   
ATOM   3703  N   LYS   333      17.703  20.336  14.296  1.00 10.00      B   
ATOM   3704  HN  LYS   333      16.918  20.052  14.815  1.00 10.00      B   
ATOM   3705  CA  LYS   333      18.678  21.227  14.908  1.00 10.00      B   
ATOM   3706  CB  LYS   333      18.093  21.896  16.149  1.00 10.00      B   
ATOM   3707  CG  LYS   333      17.016  22.920  15.854  1.00 10.00      B   
ATOM   3708  CD  LYS   333      16.660  23.699  17.105  1.00 10.00      B   
ATOM   3709  CE  LYS   333      15.538  24.684  16.837  1.00 10.00      B   
ATOM   3710  NZ  LYS   333      15.148  25.425  18.063  1.00 10.00      B   
ATOM   3711  HZ1 LYS   333      15.012  24.765  18.854  1.00 10.00      B   
ATOM   3712  HZ2 LYS   333      14.262  25.944  17.902  1.00 10.00      B   
ATOM   3713  HZ3 LYS   333      15.891  26.105  18.319  1.00 10.00      B   
ATOM   3714  C   LYS   333      19.936  20.464  15.288  1.00 10.00      B   
ATOM   3715  O   LYS   333      21.044  20.983  15.182  1.00 10.00      B   
ATOM   3716  N   LYS   334      19.753  19.218  15.709  1.00 10.00      B   
ATOM   3717  HN  LYS   334      18.840  18.863  15.753  1.00 10.00      B   
ATOM   3718  CA  LYS   334      20.863  18.365  16.121  1.00 10.00      B   
ATOM   3719  CB  LYS   334      20.333  17.032  16.655  1.00 10.00      B   
ATOM   3720  CG  LYS   334      21.309  16.276  17.543  1.00 10.00      B   
ATOM   3721  CD  LYS   334      20.655  15.050  18.158  1.00 10.00      B   
ATOM   3722  CE  LYS   334      21.544  14.410  19.210  1.00 10.00      B   
ATOM   3723  NZ  LYS   334      20.888  13.237  19.846  1.00 10.00      B   
ATOM   3724  HZ1 LYS   334      20.668  12.520  19.126  1.00 10.00      B   
ATOM   3725  HZ2 LYS   334      20.002  13.529  20.309  1.00 10.00      B   
ATOM   3726  HZ3 LYS   334      21.516  12.815  20.559  1.00 10.00      B   
ATOM   3727  C   LYS   334      21.847  18.127  14.976  1.00 10.00      B   
ATOM   3728  O   LYS   334      23.047  17.953  15.200  1.00 10.00      B   
ATOM   3729  N   ILE   335      21.341  18.131  13.749  1.00 10.00      B   
ATOM   3730  HN  ILE   335      20.380  18.286  13.625  1.00 10.00      B   
ATOM   3731  CA  ILE   335      22.186  17.914  12.581  1.00 10.00      B   
ATOM   3732  CB  ILE   335      21.480  17.077  11.491  1.00 10.00      B   
ATOM   3733  CG1 ILE   335      20.282  17.830  10.903  1.00 10.00      B   
ATOM   3734  CG2 ILE   335      21.045  15.732  12.057  1.00 10.00      B   
ATOM   3735  CD1 ILE   335      19.762  17.241   9.609  1.00 10.00      B   
ATOM   3736  C   ILE   335      22.677  19.237  11.997  1.00 10.00      B   
ATOM   3737  O   ILE   335      23.296  19.265  10.934  1.00 10.00      B   
ATOM   3738  N   GLY   336      22.395  20.325  12.706  1.00 10.00      B   
ATOM   3739  HN  GLY   336      21.901  20.231  13.550  1.00 10.00      B   
ATOM   3740  CA  GLY   336      22.817  21.642  12.267  1.00 10.00      B   
ATOM   3741  C   GLY   336      22.115  22.112  11.010  1.00 10.00      B   
ATOM   3742  O   GLY   336      22.738  22.708  10.134  1.00 10.00      B   
ATOM   3743  N   MET   337      20.822  21.850  10.910  1.00 10.00      B   
ATOM   3744  HN  MET   337      20.369  21.362  11.632  1.00 10.00      B   
ATOM   3745  CA  MET   337      20.057  22.267   9.746  1.00 10.00      B   
ATOM   3746  CB  MET   337      19.610  21.060   8.921  1.00 10.00      B   
ATOM   3747  CG  MET   337      19.976  21.144   7.446  1.00 10.00      B   
ATOM   3748  SD  MET   337      19.230  22.557   6.607  1.00 10.00      B   
ATOM   3749  CE  MET   337      17.495  22.117   6.674  1.00 10.00      B   
ATOM   3750  C   MET   337      18.856  23.106  10.161  1.00 10.00      B   
ATOM   3751  O   MET   337      17.725  22.836   9.758  1.00 10.00      B   
ATOM   3752  N   LEU   338      19.109  24.119  10.978  1.00 10.00      B   
ATOM   3753  HN  LEU   338      20.031  24.279  11.270  1.00 10.00      B   
ATOM   3754  CA  LEU   338      18.055  25.006  11.449  1.00 10.00      B   
ATOM   3755  CB  LEU   338      18.618  26.003  12.469  1.00 10.00      B   
ATOM   3756  CG  LEU   338      17.641  27.047  13.015  1.00 10.00      B   
ATOM   3757  CD1 LEU   338      16.500  26.380  13.768  1.00 10.00      B   
ATOM   3758  CD2 LEU   338      18.363  28.048  13.906  1.00 10.00      B   
ATOM   3759  C   LEU   338      17.417  25.748  10.278  1.00 10.00      B   
ATOM   3760  O   LEU   338      18.089  26.494   9.560  1.00 10.00      B   
ATOM   3761  N   VAL   339      16.124  25.529  10.083  1.00 10.00      B   
ATOM   3762  HN  VAL   339      15.645  24.928  10.691  1.00 10.00      B   
ATOM   3763  CA  VAL   339      15.395  26.171   9.001  1.00 10.00      B   
ATOM   3764  CB  VAL   339      14.120  25.382   8.621  1.00 10.00      B   
ATOM   3765  CG1 VAL   339      13.241  26.186   7.674  1.00 10.00      B   
ATOM   3766  CG2 VAL   339      14.490  24.049   7.991  1.00 10.00      B   
ATOM   3767  C   VAL   339      15.027  27.601   9.377  1.00 10.00      B   
ATOM   3768  O   VAL   339      14.309  27.833  10.350  1.00 10.00      B   
ATOM   3769  N   LEU   340      15.546  28.549   8.613  1.00 10.00      B   
ATOM   3770  HN  LEU   340      16.132  28.294   7.869  1.00 10.00      B   
ATOM   3771  CA  LEU   340      15.271  29.958   8.840  1.00 10.00      B   
ATOM   3772  CB  LEU   340      16.582  30.728   9.032  1.00 10.00      B   
ATOM   3773  CG  LEU   340      17.419  30.339  10.252  1.00 10.00      B   
ATOM   3774  CD1 LEU   340      18.803  30.963  10.172  1.00 10.00      B   
ATOM   3775  CD2 LEU   340      16.717  30.751  11.538  1.00 10.00      B   
ATOM   3776  C   LEU   340      14.499  30.520   7.653  1.00 10.00      B   
ATOM   3777  O   LEU   340      15.072  30.774   6.599  1.00 10.00      B   
ATOM   3778  N   PRO   341      13.181  30.702   7.804  1.00 10.00      B   
ATOM   3779  CA  PRO   341      12.321  31.220   6.732  1.00 10.00      B   
ATOM   3780  CB  PRO   341      10.930  31.276   7.375  1.00 10.00      B   
ATOM   3781  CG  PRO   341      11.004  30.346   8.536  1.00 10.00      B   
ATOM   3782  CD  PRO   341      12.419  30.419   9.031  1.00 10.00      B   
ATOM   3783  C   PRO   341      12.739  32.611   6.258  1.00 10.00      B   
ATOM   3784  O   PRO   341      12.673  33.585   7.015  1.00 10.00      B   
ATOM   3785  N   ARG   342      13.198  32.695   5.015  1.00 10.00      B   
ATOM   3786  HN  ARG   342      13.282  31.875   4.477  1.00 10.00      B   
ATOM   3787  CA  ARG   342      13.605  33.967   4.434  1.00 10.00      B   
ATOM   3788  CB  ARG   342      15.089  33.957   4.050  1.00 10.00      B   
ATOM   3789  CG  ARG   342      16.046  33.903   5.230  1.00 10.00      B   
ATOM   3790  CD  ARG   342      17.206  34.867   5.046  1.00 10.00      B   
ATOM   3791  NE  ARG   342      16.989  36.131   5.749  1.00 10.00      B   
ATOM   3792  HE  ARG   342      16.339  36.125   6.491  1.00 10.00      B   
ATOM   3793  CZ  ARG   342      17.607  37.276   5.450  1.00 10.00      B   
ATOM   3794  NH1 ARG   342      18.482  37.333   4.456  1.00 10.00      B   
ATOM   3795 HH11 ARG   342      18.701  36.478   3.899  1.00 10.00      B   
ATOM   3796 HH12 ARG   342      18.962  38.234   4.230  1.00 10.00      B   
ATOM   3797  NH2 ARG   342      17.368  38.362   6.165  1.00 10.00      B   
ATOM   3798 HH21 ARG   342      17.850  39.260   5.932  1.00 10.00      B   
ATOM   3799 HH22 ARG   342      16.704  38.327   6.966  1.00 10.00      B   
ATOM   3800  C   ARG   342      12.755  34.299   3.215  1.00 10.00      B   
ATOM   3801  O   ARG   342      12.947  33.737   2.140  1.00 10.00      B   
ATOM   3802  N   ILE   343      11.820  35.219   3.389  1.00 10.00      B   
ATOM   3803  HN  ILE   343      11.718  35.634   4.273  1.00 10.00      B   
ATOM   3804  CA  ILE   343      10.935  35.633   2.306  1.00 10.00      B   
ATOM   3805  CB  ILE   343       9.527  35.968   2.839  1.00 10.00      B   
ATOM   3806  CG1 ILE   343       9.618  36.883   4.066  1.00 10.00      B   
ATOM   3807  CG2 ILE   343       8.767  34.693   3.170  1.00 10.00      B   
ATOM   3808  CD1 ILE   343       8.280  37.408   4.543  1.00 10.00      B   
ATOM   3809  C   ILE   343      11.505  36.853   1.590  1.00 10.00      B   
ATOM   3810  O   ILE   343      10.769  37.677   1.048  1.00 10.00      B   
ATOM   3811  N   ASN   344      12.826  36.953   1.592  1.00 10.00      B   
ATOM   3812  HN  ASN   344      13.353  36.254   2.029  1.00 10.00      B   
ATOM   3813  CA  ASN   344      13.513  38.074   0.963  1.00 10.00      B   
ATOM   3814  CB  ASN   344      14.903  38.277   1.582  1.00 10.00      B   
ATOM   3815  CG  ASN   344      14.859  38.768   3.017  1.00 10.00      B   
ATOM   3816  OD1 ASN   344      13.997  38.372   3.799  1.00 10.00      B   
ATOM   3817  ND2 ASN   344      15.792  39.634   3.372  1.00 10.00      B   
ATOM   3818 HD21 ASN   344      16.455  39.906   2.701  1.00 10.00      B   
ATOM   3819 HD22 ASN   344      15.785  39.973   4.293  1.00 10.00      B   
ATOM   3820  C   ASN   344      13.636  37.873  -0.542  1.00 10.00      B   
ATOM   3821  O   ASN   344      13.088  38.644  -1.333  1.00 10.00      B   
ATOM   3822  N   PHE   345      14.350  36.827  -0.930  1.00 10.00      B   
ATOM   3823  HN  PHE   345      14.745  36.244  -0.252  1.00 10.00      B   
ATOM   3824  CA  PHE   345      14.556  36.515  -2.337  1.00 10.00      B   
ATOM   3825  CB  PHE   345      15.793  35.632  -2.516  1.00 10.00      B   
ATOM   3826  CG  PHE   345      17.097  36.373  -2.414  1.00 10.00      B   
ATOM   3827  CD1 PHE   345      17.828  36.670  -3.551  1.00 10.00      B   
ATOM   3828  CD2 PHE   345      17.594  36.770  -1.183  1.00 10.00      B   
ATOM   3829  CE1 PHE   345      19.028  37.347  -3.465  1.00 10.00      B   
ATOM   3830  CE2 PHE   345      18.793  37.449  -1.089  1.00 10.00      B   
ATOM   3831  CZ  PHE   345      19.512  37.738  -2.232  1.00 10.00      B   
ATOM   3832  C   PHE   345      13.328  35.830  -2.923  1.00 10.00      B   
ATOM   3833  O   PHE   345      13.119  34.635  -2.727  1.00 10.00      B   
ATOM   3834  N   HIS   346      12.517  36.596  -3.635  1.00 10.00      B   
ATOM   3835  HN  HIS   346      12.738  37.545  -3.758  1.00 10.00      B   
ATOM   3836  CA  HIS   346      11.309  36.062  -4.246  1.00 10.00      B   
ATOM   3837  CB  HIS   346      10.213  37.132  -4.323  1.00 10.00      B   
ATOM   3838  CG  HIS   346       9.399  37.276  -3.075  1.00 10.00      B   
ATOM   3839  ND1 HIS   346       8.254  36.547  -2.831  1.00 10.00      B   
ATOM   3840  HD1 HIS   346       7.864  35.865  -3.430  1.00 10.00      B   
ATOM   3841  CD2 HIS   346       9.558  38.089  -2.005  1.00 10.00      B   
ATOM   3842  CE1 HIS   346       7.745  36.907  -1.669  1.00 10.00      B   
ATOM   3843  NE2 HIS   346       8.516  37.840  -1.149  1.00 10.00      B   
ATOM   3844  HE2 HIS   346       8.359  38.298  -0.293  1.00 10.00      B   
ATOM   3845  C   HIS   346      11.593  35.522  -5.640  1.00 10.00      B   
ATOM   3846  O   HIS   346      11.041  34.504  -6.043  1.00 10.00      B   
ATOM   3847  N   ASP   347      12.468  36.202  -6.367  1.00 10.00      B   
ATOM   3848  HN  ASP   347      12.896  36.998  -5.982  1.00 10.00      B   
ATOM   3849  CA  ASP   347      12.805  35.798  -7.727  1.00 10.00      B   
ATOM   3850  CB  ASP   347      13.203  37.017  -8.567  1.00 10.00      B   
ATOM   3851  CG  ASP   347      12.132  38.089  -8.611  1.00 10.00      B   
ATOM   3852  OD1 ASP   347      11.137  37.918  -9.351  1.00 10.00      B   
ATOM   3853  OD2 ASP   347      12.284  39.113  -7.907  1.00 10.00      B   
ATOM   3854  C   ASP   347      13.927  34.769  -7.745  1.00 10.00      B   
ATOM   3855  O   ASP   347      13.709  33.598  -8.068  1.00 10.00      B   
ATOM   3856  N   ALA   348      15.122  35.209  -7.366  1.00 10.00      B   
ATOM   3857  HN  ALA   348      15.214  36.147  -7.085  1.00 10.00      B   
ATOM   3858  CA  ALA   348      16.305  34.350  -7.355  1.00 10.00      B   
ATOM   3859  CB  ALA   348      17.531  35.158  -6.969  1.00 10.00      B   
ATOM   3860  C   ALA   348      16.146  33.155  -6.420  1.00 10.00      B   
ATOM   3861  O   ALA   348      16.740  32.102  -6.638  1.00 10.00      B   
ATOM   3862  N   GLY   349      15.334  33.316  -5.387  1.00 10.00      B   
ATOM   3863  HN  GLY   349      14.866  34.166  -5.271  1.00 10.00      B   
ATOM   3864  CA  GLY   349      15.131  32.243  -4.435  1.00 10.00      B   
ATOM   3865  C   GLY   349      14.102  31.227  -4.892  1.00 10.00      B   
ATOM   3866  O   GLY   349      14.038  30.124  -4.351  1.00 10.00      B   
ATOM   3867  N   ALA   350      13.314  31.581  -5.903  1.00 10.00      B   
ATOM   3868  HN  ALA   350      13.438  32.456  -6.324  1.00 10.00      B   
ATOM   3869  CA  ALA   350      12.272  30.689  -6.398  1.00 10.00      B   
ATOM   3870  CB  ALA   350      10.932  31.406  -6.453  1.00 10.00      B   
ATOM   3871  C   ALA   350      12.600  30.078  -7.754  1.00 10.00      B   
ATOM   3872  O   ALA   350      12.395  28.883  -7.953  1.00 10.00      B   
ATOM   3873  N   MET   351      13.122  30.890  -8.673  1.00 10.00      B   
ATOM   3874  HN  MET   351      13.295  31.830  -8.433  1.00 10.00      B   
ATOM   3875  CA  MET   351      13.446  30.433 -10.033  1.00 10.00      B   
ATOM   3876  CB  MET   351      14.180  31.514 -10.832  1.00 10.00      B   
ATOM   3877  CG  MET   351      13.309  32.691 -11.241  1.00 10.00      B   
ATOM   3878  SD  MET   351      13.984  33.599 -12.647  1.00 10.00      B   
ATOM   3879  CE  MET   351      13.554  32.499 -13.993  1.00 10.00      B   
ATOM   3880  C   MET   351      14.239  29.127 -10.064  1.00 10.00      B   
ATOM   3881  O   MET   351      14.018  28.286 -10.935  1.00 10.00      B   
ATOM   3882  N   ARG   352      15.142  28.958  -9.107  1.00 10.00      B   
ATOM   3883  HN  ARG   352      15.255  29.661  -8.433  1.00 10.00      B   
ATOM   3884  CA  ARG   352      15.980  27.761  -9.029  1.00 10.00      B   
ATOM   3885  CB  ARG   352      16.932  27.849  -7.831  1.00 10.00      B   
ATOM   3886  CG  ARG   352      17.790  29.105  -7.808  1.00 10.00      B   
ATOM   3887  CD  ARG   352      18.635  29.183  -6.546  1.00 10.00      B   
ATOM   3888  NE  ARG   352      19.912  28.486  -6.689  1.00 10.00      B   
ATOM   3889  HE  ARG   352      19.896  27.589  -7.100  1.00 10.00      B   
ATOM   3890  CZ  ARG   352      21.082  28.986  -6.293  1.00 10.00      B   
ATOM   3891  NH1 ARG   352      21.145  30.184  -5.728  1.00 10.00      B   
ATOM   3892 HH11 ARG   352      22.065  30.570  -5.420  1.00 10.00      B   
ATOM   3893 HH12 ARG   352      20.278  30.745  -5.584  1.00 10.00      B   
ATOM   3894  NH2 ARG   352      22.189  28.284  -6.466  1.00 10.00      B   
ATOM   3895 HH21 ARG   352      23.111  28.668  -6.161  1.00 10.00      B   
ATOM   3896 HH22 ARG   352      22.147  27.344  -6.915  1.00 10.00      B   
ATOM   3897  C   ARG   352      15.154  26.473  -8.952  1.00 10.00      B   
ATOM   3898  O   ARG   352      15.523  25.453  -9.539  1.00 10.00      B   
ATOM   3899  N   VAL   353      14.034  26.521  -8.239  1.00 10.00      B   
ATOM   3900  HN  VAL   353      13.770  27.365  -7.814  1.00 10.00      B   
ATOM   3901  CA  VAL   353      13.182  25.342  -8.085  1.00 10.00      B   
ATOM   3902  CB  VAL   353      12.871  25.023  -6.605  1.00 10.00      B   
ATOM   3903  CG1 VAL   353      14.091  24.414  -5.929  1.00 10.00      B   
ATOM   3904  CG2 VAL   353      12.413  26.268  -5.857  1.00 10.00      B   
ATOM   3905  C   VAL   353      11.886  25.437  -8.889  1.00 10.00      B   
ATOM   3906  O   VAL   353      11.408  24.437  -9.422  1.00 10.00      B   
ATOM   3907  N   VAL   354      11.338  26.643  -8.993  1.00 10.00      B   
ATOM   3908  HN  VAL   354      11.786  27.408  -8.570  1.00 10.00      B   
ATOM   3909  CA  VAL   354      10.092  26.868  -9.720  1.00 10.00      B   
ATOM   3910  CB  VAL   354       9.628  28.340  -9.630  1.00 10.00      B   
ATOM   3911  CG1 VAL   354       8.515  28.634 -10.627  1.00 10.00      B   
ATOM   3912  CG2 VAL   354       9.161  28.655  -8.217  1.00 10.00      B   
ATOM   3913  C   VAL   354      10.199  26.428 -11.177  1.00 10.00      B   
ATOM   3914  O   VAL   354       9.283  25.804 -11.708  1.00 10.00      B   
ATOM   3915  N   LYS   355      11.337  26.714 -11.805  1.00 10.00      B   
ATOM   3916  HN  LYS   355      12.049  27.184 -11.321  1.00 10.00      B   
ATOM   3917  CA  LYS   355      11.547  26.344 -13.202  1.00 10.00      B   
ATOM   3918  CB  LYS   355      12.838  26.956 -13.748  1.00 10.00      B   
ATOM   3919  CG  LYS   355      12.768  28.460 -13.959  1.00 10.00      B   
ATOM   3920  CD  LYS   355      14.001  28.978 -14.679  1.00 10.00      B   
ATOM   3921  CE  LYS   355      14.106  28.410 -16.086  1.00 10.00      B   
ATOM   3922  NZ  LYS   355      14.994  29.231 -16.947  1.00 10.00      B   
ATOM   3923  HZ1 LYS   355      15.879  29.448 -16.449  1.00 10.00      B   
ATOM   3924  HZ2 LYS   355      14.527  30.126 -17.199  1.00 10.00      B   
ATOM   3925  HZ3 LYS   355      15.221  28.714 -17.821  1.00 10.00      B   
ATOM   3926  C   LYS   355      11.550  24.829 -13.398  1.00 10.00      B   
ATOM   3927  O   LYS   355      11.351  24.342 -14.510  1.00 10.00      B   
ATOM   3928  N   GLN   356      11.778  24.089 -12.317  1.00 10.00      B   
ATOM   3929  HN  GLN   356      11.930  24.531 -11.456  1.00 10.00      B   
ATOM   3930  CA  GLN   356      11.793  22.636 -12.376  1.00 10.00      B   
ATOM   3931  CB  GLN   356      12.909  22.074 -11.492  1.00 10.00      B   
ATOM   3932  CG  GLN   356      14.310  22.365 -12.006  1.00 10.00      B   
ATOM   3933  CD  GLN   356      15.390  21.748 -11.141  1.00 10.00      B   
ATOM   3934  OE1 GLN   356      15.769  20.591 -11.331  1.00 10.00      B   
ATOM   3935  NE2 GLN   356      15.904  22.519 -10.193  1.00 10.00      B   
ATOM   3936 HE21 GLN   356      15.568  23.439 -10.106  1.00 10.00      B   
ATOM   3937 HE22 GLN   356      16.599  22.140  -9.616  1.00 10.00      B   
ATOM   3938  C   GLN   356      10.440  22.077 -11.942  1.00 10.00      B   
ATOM   3939  O   GLN   356      10.084  20.945 -12.272  1.00 10.00      B   
ATOM   3940  N   MET   357       9.687  22.890 -11.207  1.00 10.00      B   
ATOM   3941  HN  MET   357      10.029  23.783 -10.983  1.00 10.00      B   
ATOM   3942  CA  MET   357       8.369  22.497 -10.724  1.00 10.00      B   
ATOM   3943  CB  MET   357       8.036  23.225  -9.418  1.00 10.00      B   
ATOM   3944  CG  MET   357       8.858  22.772  -8.221  1.00 10.00      B   
ATOM   3945  SD  MET   357       8.807  23.944  -6.849  1.00 10.00      B   
ATOM   3946  CE  MET   357       7.046  24.020  -6.522  1.00 10.00      B   
ATOM   3947  C   MET   357       7.306  22.794 -11.775  1.00 10.00      B   
ATOM   3948  O   MET   357       6.242  22.178 -11.785  1.00 10.00      B   
ATOM   3949  N   GLY   358       7.609  23.748 -12.653  1.00 10.00      B   
ATOM   3950  HN  GLY   358       8.470  24.216 -12.569  1.00 10.00      B   
ATOM   3951  CA  GLY   358       6.692  24.127 -13.717  1.00 10.00      B   
ATOM   3952  C   GLY   358       6.232  22.948 -14.563  1.00 10.00      B   
ATOM   3953  O   GLY   358       5.036  22.667 -14.629  1.00 10.00      B   
ATOM   3954  N   PRO   359       7.154  22.232 -15.225  1.00 10.00      B   
ATOM   3955  CA  PRO   359       6.800  21.076 -16.061  1.00 10.00      B   
ATOM   3956  CB  PRO   359       8.107  20.760 -16.795  1.00 10.00      B   
ATOM   3957  CG  PRO   359       9.178  21.281 -15.900  1.00 10.00      B   
ATOM   3958  CD  PRO   359       8.606  22.503 -15.243  1.00 10.00      B   
ATOM   3959  C   PRO   359       6.347  19.867 -15.239  1.00 10.00      B   
ATOM   3960  O   PRO   359       5.799  18.904 -15.778  1.00 10.00      B   
ATOM   3961  N   ALA   360       6.567  19.926 -13.932  1.00 10.00      B   
ATOM   3962  HN  ALA   360       6.983  20.731 -13.554  1.00 10.00      B   
ATOM   3963  CA  ALA   360       6.198  18.828 -13.044  1.00 10.00      B   
ATOM   3964  CB  ALA   360       7.129  18.773 -11.842  1.00 10.00      B   
ATOM   3965  C   ALA   360       4.742  18.917 -12.593  1.00 10.00      B   
ATOM   3966  O   ALA   360       4.038  17.907 -12.555  1.00 10.00      B   
ATOM   3967  N   ILE   361       4.292  20.129 -12.264  1.00 10.00      B   
ATOM   3968  HN  ILE   361       4.903  20.898 -12.330  1.00 10.00      B   
ATOM   3969  CA  ILE   361       2.921  20.349 -11.797  1.00 10.00      B   
ATOM   3970  CB  ILE   361       2.677  21.816 -11.356  1.00 10.00      B   
ATOM   3971  CG1 ILE   361       1.314  21.962 -10.670  1.00 10.00      B   
ATOM   3972  CG2 ILE   361       2.798  22.778 -12.529  1.00 10.00      B   
ATOM   3973  CD1 ILE   361       1.045  23.347 -10.118  1.00 10.00      B   
ATOM   3974  C   ILE   361       1.874  19.914 -12.828  1.00 10.00      B   
ATOM   3975  O   ILE   361       0.782  19.480 -12.464  1.00 10.00      B   
ATOM   3976  N   LEU   362       2.231  19.998 -14.108  1.00 10.00      B   
ATOM   3977  HN  LEU   362       3.128  20.322 -14.330  1.00 10.00      B   
ATOM   3978  CA  LEU   362       1.326  19.624 -15.191  1.00 10.00      B   
ATOM   3979  CB  LEU   362       1.995  19.874 -16.545  1.00 10.00      B   
ATOM   3980  CG  LEU   362       1.165  19.541 -17.785  1.00 10.00      B   
ATOM   3981  CD1 LEU   362       0.002  20.508 -17.932  1.00 10.00      B   
ATOM   3982  CD2 LEU   362       2.035  19.549 -19.030  1.00 10.00      B   
ATOM   3983  C   LEU   362       0.883  18.163 -15.082  1.00 10.00      B   
ATOM   3984  O   LEU   362      -0.247  17.816 -15.430  1.00 10.00      B   
ATOM   3985  N   GLY   363       1.767  17.311 -14.580  1.00 10.00      B   
ATOM   3986  HN  GLY   363       2.645  17.640 -14.293  1.00 10.00      B   
ATOM   3987  CA  GLY   363       1.440  15.903 -14.448  1.00 10.00      B   
ATOM   3988  C   GLY   363       0.640  15.606 -13.195  1.00 10.00      B   
ATOM   3989  O   GLY   363       0.058  14.528 -13.058  1.00 10.00      B   
ATOM   3990  N   VAL   364       0.596  16.567 -12.286  1.00 10.00      B   
ATOM   3991  HN  VAL   364       1.053  17.416 -12.465  1.00 10.00      B   
ATOM   3992  CA  VAL   364      -0.128  16.397 -11.037  1.00 10.00      B   
ATOM   3993  CB  VAL   364       0.616  17.034  -9.845  1.00 10.00      B   
ATOM   3994  CG1 VAL   364       0.069  16.496  -8.535  1.00 10.00      B   
ATOM   3995  CG2 VAL   364       2.115  16.790  -9.941  1.00 10.00      B   
ATOM   3996  C   VAL   364      -1.536  16.986 -11.129  1.00 10.00      B   
ATOM   3997  O   VAL   364      -2.498  16.391 -10.642  1.00 10.00      B   
ATOM   3998  N   SER   365      -1.651  18.141 -11.781  1.00 10.00      B   
ATOM   3999  HN  SER   365      -0.850  18.548 -12.182  1.00 10.00      B   
ATOM   4000  CA  SER   365      -2.932  18.823 -11.930  1.00 10.00      B   
ATOM   4001  CB  SER   365      -2.746  20.125 -12.712  1.00 10.00      B   
ATOM   4002  OG  SER   365      -1.863  19.930 -13.803  1.00 10.00      B   
ATOM   4003  HG  SER   365      -2.268  20.274 -14.610  1.00 10.00      B   
ATOM   4004  C   SER   365      -3.972  17.937 -12.609  1.00 10.00      B   
ATOM   4005  O   SER   365      -5.095  17.804 -12.123  1.00 10.00      B   
ATOM   4006  N   VAL   366      -3.585  17.326 -13.725  1.00 10.00      B   
ATOM   4007  HN  VAL   366      -2.675  17.483 -14.061  1.00 10.00      B   
ATOM   4008  CA  VAL   366      -4.478  16.448 -14.477  1.00 10.00      B   
ATOM   4009  CB  VAL   366      -3.781  15.881 -15.731  1.00 10.00      B   
ATOM   4010  CG1 VAL   366      -4.711  14.956 -16.501  1.00 10.00      B   
ATOM   4011  CG2 VAL   366      -3.298  17.016 -16.621  1.00 10.00      B   
ATOM   4012  C   VAL   366      -4.990  15.301 -13.603  1.00 10.00      B   
ATOM   4013  O   VAL   366      -6.176  14.969 -13.626  1.00 10.00      B   
ATOM   4014  N   SER   367      -4.093  14.717 -12.818  1.00 10.00      B   
ATOM   4015  HN  SER   367      -3.167  15.032 -12.837  1.00 10.00      B   
ATOM   4016  CA  SER   367      -4.448  13.614 -11.933  1.00 10.00      B   
ATOM   4017  CB  SER   367      -3.179  12.969 -11.370  1.00 10.00      B   
ATOM   4018  OG  SER   367      -2.265  12.674 -12.417  1.00 10.00      B   
ATOM   4019  HG  SER   367      -1.458  13.192 -12.296  1.00 10.00      B   
ATOM   4020  C   SER   367      -5.371  14.083 -10.804  1.00 10.00      B   
ATOM   4021  O   SER   367      -6.197  13.315 -10.303  1.00 10.00      B   
ATOM   4022  N   GLN   368      -5.240  15.352 -10.428  1.00 10.00      B   
ATOM   4023  HN  GLN   368      -4.573  15.917 -10.879  1.00 10.00      B   
ATOM   4024  CA  GLN   368      -6.056  15.933  -9.372  1.00 10.00      B   
ATOM   4025  CB  GLN   368      -5.451  17.260  -8.902  1.00 10.00      B   
ATOM   4026  CG  GLN   368      -6.055  17.805  -7.618  1.00 10.00      B   
ATOM   4027  CD  GLN   368      -6.524  19.244  -7.745  1.00 10.00      B   
ATOM   4028  OE1 GLN   368      -5.985  20.026  -8.532  1.00 10.00      B   
ATOM   4029  NE2 GLN   368      -7.529  19.604  -6.963  1.00 10.00      B   
ATOM   4030 HE21 GLN   368      -7.905  18.933  -6.359  1.00 10.00      B   
ATOM   4031 HE22 GLN   368      -7.857  20.528  -7.021  1.00 10.00      B   
ATOM   4032  C   GLN   368      -7.485  16.151  -9.862  1.00 10.00      B   
ATOM   4033  O   GLN   368      -8.445  15.921  -9.124  1.00 10.00      B   
ATOM   4034  N   ILE   369      -7.618  16.575 -11.117  1.00 10.00      B   
ATOM   4035  HN  ILE   369      -6.810  16.731 -11.656  1.00 10.00      B   
ATOM   4036  CA  ILE   369      -8.928  16.826 -11.715  1.00 10.00      B   
ATOM   4037  CB  ILE   369      -8.803  17.326 -13.173  1.00 10.00      B   
ATOM   4038  CG1 ILE   369      -7.960  18.604 -13.228  1.00 10.00      B   
ATOM   4039  CG2 ILE   369     -10.177  17.569 -13.785  1.00 10.00      B   
ATOM   4040  CD1 ILE   369      -7.549  19.019 -14.625  1.00 10.00      B   
ATOM   4041  C   ILE   369      -9.804  15.572 -11.671  1.00 10.00      B   
ATOM   4042  O   ILE   369     -10.975  15.632 -11.293  1.00 10.00      B   
ATOM   4043  N   SER   370      -9.221  14.435 -12.033  1.00 10.00      B   
ATOM   4044  HN  SER   370      -8.282  14.451 -12.318  1.00 10.00      B   
ATOM   4045  CA  SER   370      -9.939  13.168 -12.036  1.00 10.00      B   
ATOM   4046  CB  SER   370      -9.026  12.058 -12.555  1.00 10.00      B   
ATOM   4047  OG  SER   370      -8.278  12.517 -13.671  1.00 10.00      B   
ATOM   4048  HG  SER   370      -7.478  11.985 -13.762  1.00 10.00      B   
ATOM   4049  C   SER   370     -10.472  12.831 -10.643  1.00 10.00      B   
ATOM   4050  O   SER   370     -11.574  12.298 -10.502  1.00 10.00      B   
ATOM   4051  N   LEU   371      -9.698  13.178  -9.618  1.00 10.00      B   
ATOM   4052  HN  LEU   371      -8.844  13.627  -9.795  1.00 10.00      B   
ATOM   4053  CA  LEU   371     -10.091  12.925  -8.236  1.00 10.00      B   
ATOM   4054  CB  LEU   371      -8.920  13.192  -7.287  1.00 10.00      B   
ATOM   4055  CG  LEU   371      -7.732  12.235  -7.418  1.00 10.00      B   
ATOM   4056  CD1 LEU   371      -6.478  12.843  -6.811  1.00 10.00      B   
ATOM   4057  CD2 LEU   371      -8.049  10.896  -6.771  1.00 10.00      B   
ATOM   4058  C   LEU   371     -11.298  13.779  -7.865  1.00 10.00      B   
ATOM   4059  O   LEU   371     -12.174  13.352  -7.104  1.00 10.00      B   
ATOM   4060  N   ILE   372     -11.342  14.988  -8.417  1.00 10.00      B   
ATOM   4061  HN  ILE   372     -10.606  15.270  -9.006  1.00 10.00      B   
ATOM   4062  CA  ILE   372     -12.451  15.903  -8.175  1.00 10.00      B   
ATOM   4063  CB  ILE   372     -12.186  17.292  -8.802  1.00 10.00      B   
ATOM   4064  CG1 ILE   372     -10.919  17.921  -8.209  1.00 10.00      B   
ATOM   4065  CG2 ILE   372     -13.386  18.212  -8.609  1.00 10.00      B   
ATOM   4066  CD1 ILE   372     -10.441  19.155  -8.949  1.00 10.00      B   
ATOM   4067  C   ILE   372     -13.727  15.316  -8.775  1.00 10.00      B   
ATOM   4068  O   ILE   372     -14.767  15.260  -8.117  1.00 10.00      B   
ATOM   4069  N   ILE   373     -13.619  14.847 -10.016  1.00 10.00      B   
ATOM   4070  HN  ILE   373     -12.750  14.908 -10.472  1.00 10.00      B   
ATOM   4071  CA  ILE   373     -14.749  14.249 -10.725  1.00 10.00      B   
ATOM   4072  CB  ILE   373     -14.344  13.799 -12.147  1.00 10.00      B   
ATOM   4073  CG1 ILE   373     -13.691  14.957 -12.905  1.00 10.00      B   
ATOM   4074  CG2 ILE   373     -15.550  13.276 -12.918  1.00 10.00      B   
ATOM   4075  CD1 ILE   373     -13.040  14.548 -14.209  1.00 10.00      B   
ATOM   4076  C   ILE   373     -15.300  13.054  -9.946  1.00 10.00      B   
ATOM   4077  O   ILE   373     -16.516  12.860  -9.857  1.00 10.00      B   
ATOM   4078  N   ASN   374     -14.395  12.274  -9.356  1.00 10.00      B   
ATOM   4079  HN  ASN   374     -13.441  12.486  -9.464  1.00 10.00      B   
ATOM   4080  CA  ASN   374     -14.781  11.101  -8.568  1.00 10.00      B   
ATOM   4081  CB  ASN   374     -13.551  10.296  -8.133  1.00 10.00      B   
ATOM   4082  CG  ASN   374     -12.972   9.450  -9.249  1.00 10.00      B   
ATOM   4083  OD1 ASN   374     -13.487   9.438 -10.367  1.00 10.00      B   
ATOM   4084  ND2 ASN   374     -11.899   8.730  -8.955  1.00 10.00      B   
ATOM   4085 HD21 ASN   374     -11.540   8.777  -8.041  1.00 10.00      B   
ATOM   4086 HD22 ASN   374     -11.501   8.183  -9.665  1.00 10.00      B   
ATOM   4087  C   ASN   374     -15.584  11.508  -7.339  1.00 10.00      B   
ATOM   4088  O   ASN   374     -16.321  10.703  -6.769  1.00 10.00      B   
ATOM   4089  N   THR   375     -15.433  12.760  -6.933  1.00 10.00      B   
ATOM   4090  HN  THR   375     -14.832  13.355  -7.432  1.00 10.00      B   
ATOM   4091  CA  THR   375     -16.141  13.280  -5.773  1.00 10.00      B   
ATOM   4092  CB  THR   375     -15.330  14.403  -5.093  1.00 10.00      B   
ATOM   4093  OG1 THR   375     -13.966  13.977  -4.944  1.00 10.00      B   
ATOM   4094  HG1 THR   375     -13.544  13.941  -5.811  1.00 10.00      B   
ATOM   4095  CG2 THR   375     -15.902  14.729  -3.722  1.00 10.00      B   
ATOM   4096  C   THR   375     -17.518  13.808  -6.174  1.00 10.00      B   
ATOM   4097  O   THR   375     -18.482  13.718  -5.407  1.00 10.00      B   
ATOM   4098  N   ILE   376     -17.605  14.339  -7.389  1.00 10.00      B   
ATOM   4099  HN  ILE   376     -16.800  14.375  -7.950  1.00 10.00      B   
ATOM   4100  CA  ILE   376     -18.857  14.880  -7.908  1.00 10.00      B   
ATOM   4101  CB  ILE   376     -18.650  15.579  -9.271  1.00 10.00      B   
ATOM   4102  CG1 ILE   376     -17.542  16.631  -9.174  1.00 10.00      B   
ATOM   4103  CG2 ILE   376     -19.947  16.219  -9.753  1.00 10.00      B   
ATOM   4104  CD1 ILE   376     -17.042  17.117 -10.517  1.00 10.00      B   
ATOM   4105  C   ILE   376     -19.896  13.773  -8.065  1.00 10.00      B   
ATOM   4106  O   ILE   376     -21.038  13.912  -7.633  1.00 10.00      B   
ATOM   4107  N   PHE   377     -19.488  12.664  -8.668  1.00 10.00      B   
ATOM   4108  HN  PHE   377     -18.561  12.606  -8.989  1.00 10.00      B   
ATOM   4109  CA  PHE   377     -20.390  11.537  -8.879  1.00 10.00      B   
ATOM   4110  CB  PHE   377     -19.768  10.517  -9.836  1.00 10.00      B   
ATOM   4111  CG  PHE   377     -19.790  10.934 -11.279  1.00 10.00      B   
ATOM   4112  CD1 PHE   377     -18.615  11.223 -11.949  1.00 10.00      B   
ATOM   4113  CD2 PHE   377     -20.988  11.033 -11.967  1.00 10.00      B   
ATOM   4114  CE1 PHE   377     -18.631  11.603 -13.278  1.00 10.00      B   
ATOM   4115  CE2 PHE   377     -21.012  11.412 -13.296  1.00 10.00      B   
ATOM   4116  CZ  PHE   377     -19.832  11.697 -13.952  1.00 10.00      B   
ATOM   4117  C   PHE   377     -20.773  10.859  -7.566  1.00 10.00      B   
ATOM   4118  O   PHE   377     -21.844  10.270  -7.455  1.00 10.00      B   
ATOM   4119  N   ALA   378     -19.906  10.967  -6.569  1.00 10.00      B   
ATOM   4120  HN  ALA   378     -19.083  11.477  -6.705  1.00 10.00      B   
ATOM   4121  CA  ALA   378     -20.150  10.341  -5.274  1.00 10.00      B   
ATOM   4122  CB  ALA   378     -18.840  10.094  -4.541  1.00 10.00      B   
ATOM   4123  C   ALA   378     -21.112  11.145  -4.399  1.00 10.00      B   
ATOM   4124  O   ALA   378     -21.714  10.602  -3.470  1.00 10.00      B   
ATOM   4125  N   SER   379     -21.268  12.431  -4.691  1.00 10.00      B   
ATOM   4126  HN  SER   379     -20.789  12.818  -5.453  1.00 10.00      B   
ATOM   4127  CA  SER   379     -22.158  13.274  -3.900  1.00 10.00      B   
ATOM   4128  CB  SER   379     -21.652  14.717  -3.835  1.00 10.00      B   
ATOM   4129  OG  SER   379     -21.019  15.101  -5.042  1.00 10.00      B   
ATOM   4130  HG  SER   379     -20.114  14.765  -5.048  1.00 10.00      B   
ATOM   4131  C   SER   379     -23.593  13.220  -4.410  1.00 10.00      B   
ATOM   4132  O   SER   379     -24.526  13.595  -3.702  1.00 10.00      B   
ATOM   4133  N   PHE   380     -23.764  12.740  -5.636  1.00 10.00      B   
ATOM   4134  HN  PHE   380     -22.982  12.442  -6.146  1.00 10.00      B   
ATOM   4135  CA  PHE   380     -25.087  12.639  -6.243  1.00 10.00      B   
ATOM   4136  CB  PHE   380     -25.019  12.950  -7.740  1.00 10.00      B   
ATOM   4137  CG  PHE   380     -25.003  14.417  -8.062  1.00 10.00      B   
ATOM   4138  CD1 PHE   380     -23.898  14.994  -8.662  1.00 10.00      B   
ATOM   4139  CD2 PHE   380     -26.095  15.217  -7.769  1.00 10.00      B   
ATOM   4140  CE1 PHE   380     -23.880  16.341  -8.964  1.00 10.00      B   
ATOM   4141  CE2 PHE   380     -26.084  16.567  -8.068  1.00 10.00      B   
ATOM   4142  CZ  PHE   380     -24.975  17.129  -8.668  1.00 10.00      B   
ATOM   4143  C   PHE   380     -25.691  11.257  -6.025  1.00 10.00      B   
ATOM   4144  O   PHE   380     -26.593  10.837  -6.753  1.00 10.00      B   
ATOM   4145  N   LEU   381     -25.194  10.559  -5.018  1.00 10.00      B   
ATOM   4146  HN  LEU   381     -24.493  10.955  -4.463  1.00 10.00      B   
ATOM   4147  CA  LEU   381     -25.677   9.226  -4.700  1.00 10.00      B   
ATOM   4148  CB  LEU   381     -24.561   8.193  -4.882  1.00 10.00      B   
ATOM   4149  CG  LEU   381     -24.047   7.985  -6.309  1.00 10.00      B   
ATOM   4150  CD1 LEU   381     -22.829   7.075  -6.302  1.00 10.00      B   
ATOM   4151  CD2 LEU   381     -25.141   7.412  -7.201  1.00 10.00      B   
ATOM   4152  C   LEU   381     -26.219   9.181  -3.276  1.00 10.00      B   
ATOM   4153  O   LEU   381     -26.279  10.209  -2.594  1.00 10.00      B   
ATOM   4154  N   ALA   382     -26.611   7.989  -2.835  1.00 10.00      B   
ATOM   4155  HN  ALA   382     -26.539   7.212  -3.434  1.00 10.00      B   
ATOM   4156  CA  ALA   382     -27.152   7.801  -1.494  1.00 10.00      B   
ATOM   4157  CB  ALA   382     -27.600   6.359  -1.299  1.00 10.00      B   
ATOM   4158  C   ALA   382     -26.138   8.191  -0.424  1.00 10.00      B   
ATOM   4159  O   ALA   382     -24.925   8.130  -0.648  1.00 10.00      B   
ATOM   4160  N   SER   383     -26.643   8.601   0.731  1.00 10.00      B   
ATOM   4161  HN  SER   383     -27.616   8.629   0.840  1.00 10.00      B   
ATOM   4162  CA  SER   383     -25.796   9.000   1.845  1.00 10.00      B   
ATOM   4163  CB  SER   383     -26.652   9.567   2.981  1.00 10.00      B   
ATOM   4164  OG  SER   383     -27.557  10.547   2.504  1.00 10.00      B   
ATOM   4165  HG  SER   383     -28.240  10.121   1.973  1.00 10.00      B   
ATOM   4166  C   SER   383     -24.984   7.813   2.353  1.00 10.00      B   
ATOM   4167  O   SER   383     -25.544   6.830   2.841  1.00 10.00      B   
ATOM   4168  N   GLY   384     -23.668   7.905   2.229  1.00 10.00      B   
ATOM   4169  HN  GLY   384     -23.274   8.708   1.827  1.00 10.00      B   
ATOM   4170  CA  GLY   384     -22.810   6.833   2.682  1.00 10.00      B   
ATOM   4171  C   GLY   384     -21.913   6.323   1.581  1.00 10.00      B   
ATOM   4172  O   GLY   384     -20.963   5.587   1.844  1.00 10.00      B   
ATOM   4173  N   SER   385     -22.204   6.731   0.349  1.00 10.00      B   
ATOM   4174  HN  SER   385     -22.966   7.335   0.215  1.00 10.00      B   
ATOM   4175  CA  SER   385     -21.423   6.310  -0.806  1.00 10.00      B   
ATOM   4176  CB  SER   385     -21.973   6.940  -2.087  1.00 10.00      B   
ATOM   4177  OG  SER   385     -23.342   6.609  -2.259  1.00 10.00      B   
ATOM   4178  HG  SER   385     -23.889   7.211  -1.734  1.00 10.00      B   
ATOM   4179  C   SER   385     -19.941   6.632  -0.630  1.00 10.00      B   
ATOM   4180  O   SER   385     -19.078   5.824  -0.981  1.00 10.00      B   
ATOM   4181  N   VAL   386     -19.650   7.800  -0.070  1.00 10.00      B   
ATOM   4182  HN  VAL   386     -20.382   8.398   0.201  1.00 10.00      B   
ATOM   4183  CA  VAL   386     -18.271   8.211   0.165  1.00 10.00      B   
ATOM   4184  CB  VAL   386     -18.168   9.722   0.459  1.00 10.00      B   
ATOM   4185  CG1 VAL   386     -16.713  10.147   0.598  1.00 10.00      B   
ATOM   4186  CG2 VAL   386     -18.861  10.532  -0.625  1.00 10.00      B   
ATOM   4187  C   VAL   386     -17.697   7.424   1.339  1.00 10.00      B   
ATOM   4188  O   VAL   386     -16.540   7.001   1.319  1.00 10.00      B   
ATOM   4189  N   SER   387     -18.531   7.218   2.349  1.00 10.00      B   
ATOM   4190  HN  SER   387     -19.438   7.598   2.299  1.00 10.00      B   
ATOM   4191  CA  SER   387     -18.146   6.474   3.537  1.00 10.00      B   
ATOM   4192  CB  SER   387     -19.317   6.418   4.516  1.00 10.00      B   
ATOM   4193  OG  SER   387     -19.684   7.723   4.935  1.00 10.00      B   
ATOM   4194  HG  SER   387     -19.961   8.245   4.162  1.00 10.00      B   
ATOM   4195  C   SER   387     -17.668   5.063   3.193  1.00 10.00      B   
ATOM   4196  O   SER   387     -16.546   4.682   3.537  1.00 10.00      B   
ATOM   4197  N   TRP   388     -18.512   4.299   2.500  1.00 10.00      B   
ATOM   4198  HN  TRP   388     -19.392   4.662   2.245  1.00 10.00      B   
ATOM   4199  CA  TRP   388     -18.167   2.933   2.116  1.00 10.00      B   
ATOM   4200  CB  TRP   388     -19.352   2.229   1.442  1.00 10.00      B   
ATOM   4201  CG  TRP   388     -20.661   2.353   2.171  1.00 10.00      B   
ATOM   4202  CD1 TRP   388     -20.894   2.157   3.504  1.00 10.00      B   
ATOM   4203  CD2 TRP   388     -21.924   2.690   1.590  1.00 10.00      B   
ATOM   4204  NE1 TRP   388     -22.225   2.366   3.786  1.00 10.00      B   
ATOM   4205  HE1 TRP   388     -22.646   2.292   4.677  1.00 10.00      B   
ATOM   4206  CE2 TRP   388     -22.876   2.694   2.626  1.00 10.00      B   
ATOM   4207  CE3 TRP   388     -22.338   2.997   0.290  1.00 10.00      B   
ATOM   4208  CZ2 TRP   388     -24.219   2.991   2.403  1.00 10.00      B   
ATOM   4209  CZ3 TRP   388     -23.670   3.290   0.069  1.00 10.00      B   
ATOM   4210  CH2 TRP   388     -24.594   3.286   1.120  1.00 10.00      B   
ATOM   4211  C   TRP   388     -16.958   2.924   1.181  1.00 10.00      B   
ATOM   4212  O   TRP   388     -16.134   2.009   1.216  1.00 10.00      B   
ATOM   4213  N   MET   389     -16.859   3.955   0.346  1.00 10.00      B   
ATOM   4214  HN  MET   389     -17.548   4.655   0.368  1.00 10.00      B   
ATOM   4215  CA  MET   389     -15.755   4.078  -0.601  1.00 10.00      B   
ATOM   4216  CB  MET   389     -16.018   5.229  -1.577  1.00 10.00      B   
ATOM   4217  CG  MET   389     -14.919   5.462  -2.602  1.00 10.00      B   
ATOM   4218  SD  MET   389     -15.280   6.858  -3.687  1.00 10.00      B   
ATOM   4219  CE  MET   389     -13.741   6.982  -4.594  1.00 10.00      B   
ATOM   4220  C   MET   389     -14.437   4.304   0.131  1.00 10.00      B   
ATOM   4221  O   MET   389     -13.413   3.723  -0.221  1.00 10.00      B   
ATOM   4222  N   TYR   390     -14.477   5.147   1.155  1.00 10.00      B   
ATOM   4223  HN  TYR   390     -15.331   5.582   1.384  1.00 10.00      B   
ATOM   4224  CA  TYR   390     -13.289   5.453   1.941  1.00 10.00      B   
ATOM   4225  CB  TYR   390     -13.584   6.560   2.953  1.00 10.00      B   
ATOM   4226  CG  TYR   390     -12.348   7.179   3.569  1.00 10.00      B   
ATOM   4227  CD1 TYR   390     -11.725   8.267   2.974  1.00 10.00      B   
ATOM   4228  CD2 TYR   390     -11.810   6.682   4.750  1.00 10.00      B   
ATOM   4229  CE1 TYR   390     -10.600   8.842   3.536  1.00 10.00      B   
ATOM   4230  CE2 TYR   390     -10.686   7.250   5.318  1.00 10.00      B   
ATOM   4231  CZ  TYR   390     -10.086   8.331   4.706  1.00 10.00      B   
ATOM   4232  OH  TYR   390      -8.967   8.902   5.267  1.00 10.00      B   
ATOM   4233  HH  TYR   390      -9.110   9.848   5.371  1.00 10.00      B   
ATOM   4234  C   TYR   390     -12.768   4.210   2.653  1.00 10.00      B   
ATOM   4235  O   TYR   390     -11.566   3.939   2.646  1.00 10.00      B   
ATOM   4236  N   TYR   391     -13.679   3.456   3.258  1.00 10.00      B   
ATOM   4237  HN  TYR   391     -14.621   3.727   3.226  1.00 10.00      B   
ATOM   4238  CA  TYR   391     -13.309   2.237   3.968  1.00 10.00      B   
ATOM   4239  CB  TYR   391     -14.525   1.608   4.655  1.00 10.00      B   
ATOM   4240  CG  TYR   391     -15.068   2.426   5.807  1.00 10.00      B   
ATOM   4241  CD1 TYR   391     -16.424   2.713   5.904  1.00 10.00      B   
ATOM   4242  CD2 TYR   391     -14.222   2.916   6.794  1.00 10.00      B   
ATOM   4243  CE1 TYR   391     -16.921   3.466   6.949  1.00 10.00      B   
ATOM   4244  CE2 TYR   391     -14.712   3.668   7.845  1.00 10.00      B   
ATOM   4245  CZ  TYR   391     -16.061   3.940   7.917  1.00 10.00      B   
ATOM   4246  OH  TYR   391     -16.552   4.692   8.958  1.00 10.00      B   
ATOM   4247  HH  TYR   391     -16.006   5.474   9.075  1.00 10.00      B   
ATOM   4248  C   TYR   391     -12.649   1.243   3.022  1.00 10.00      B   
ATOM   4249  O   TYR   391     -11.623   0.646   3.348  1.00 10.00      B   
ATOM   4250  N   ALA   392     -13.231   1.091   1.838  1.00 10.00      B   
ATOM   4251  HN  ALA   392     -14.045   1.601   1.636  1.00 10.00      B   
ATOM   4252  CA  ALA   392     -12.697   0.182   0.837  1.00 10.00      B   
ATOM   4253  CB  ALA   392     -13.644   0.082  -0.347  1.00 10.00      B   
ATOM   4254  C   ALA   392     -11.311   0.637   0.385  1.00 10.00      B   
ATOM   4255  O   ALA   392     -10.418  -0.183   0.162  1.00 10.00      B   
ATOM   4256  N   ASP   393     -11.139   1.950   0.268  1.00 10.00      B   
ATOM   4257  HN  ASP   393     -11.895   2.548   0.467  1.00 10.00      B   
ATOM   4258  CA  ASP   393      -9.868   2.536  -0.151  1.00 10.00      B   
ATOM   4259  CB  ASP   393     -10.028   4.049  -0.354  1.00 10.00      B   
ATOM   4260  CG  ASP   393      -8.722   4.756  -0.669  1.00 10.00      B   
ATOM   4261  OD1 ASP   393      -8.000   4.302  -1.577  1.00 10.00      B   
ATOM   4262  OD2 ASP   393      -8.422   5.783  -0.016  1.00 10.00      B   
ATOM   4263  C   ASP   393      -8.769   2.249   0.870  1.00 10.00      B   
ATOM   4264  O   ASP   393      -7.623   1.979   0.510  1.00 10.00      B   
ATOM   4265  N   ARG   394      -9.129   2.293   2.145  1.00 10.00      B   
ATOM   4266  HN  ARG   394     -10.060   2.513   2.373  1.00 10.00      B   
ATOM   4267  CA  ARG   394      -8.174   2.034   3.218  1.00 10.00      B   
ATOM   4268  CB  ARG   394      -8.714   2.546   4.555  1.00 10.00      B   
ATOM   4269  CG  ARG   394      -8.897   4.053   4.610  1.00 10.00      B   
ATOM   4270  CD  ARG   394      -7.897   4.701   5.551  1.00 10.00      B   
ATOM   4271  NE  ARG   394      -6.516   4.539   5.101  1.00 10.00      B   
ATOM   4272  HE  ARG   394      -6.350   4.593   4.132  1.00 10.00      B   
ATOM   4273  CZ  ARG   394      -5.489   4.306   5.922  1.00 10.00      B   
ATOM   4274  NH1 ARG   394      -5.688   4.202   7.234  1.00 10.00      B   
ATOM   4275 HH11 ARG   394      -4.882   4.022   7.870  1.00 10.00      B   
ATOM   4276 HH12 ARG   394      -6.658   4.287   7.636  1.00 10.00      B   
ATOM   4277  NH2 ARG   394      -4.261   4.177   5.435  1.00 10.00      B   
ATOM   4278 HH21 ARG   394      -4.087   4.247   4.398  1.00 10.00      B   
ATOM   4279 HH22 ARG   394      -3.461   3.999   6.080  1.00 10.00      B   
ATOM   4280  C   ARG   394      -7.838   0.550   3.319  1.00 10.00      B   
ATOM   4281  O   ARG   394      -6.685   0.181   3.545  1.00 10.00      B   
ATOM   4282  N   LEU   395      -8.848  -0.296   3.143  1.00 10.00      B   
ATOM   4283  HN  LEU   395      -9.747   0.061   2.970  1.00 10.00      B   
ATOM   4284  CA  LEU   395      -8.660  -1.739   3.220  1.00 10.00      B   
ATOM   4285  CB  LEU   395     -10.009  -2.456   3.282  1.00 10.00      B   
ATOM   4286  CG  LEU   395     -10.880  -2.140   4.500  1.00 10.00      B   
ATOM   4287  CD1 LEU   395     -12.251  -2.778   4.364  1.00 10.00      B   
ATOM   4288  CD2 LEU   395     -10.200  -2.596   5.780  1.00 10.00      B   
ATOM   4289  C   LEU   395      -7.842  -2.261   2.046  1.00 10.00      B   
ATOM   4290  O   LEU   395      -7.092  -3.228   2.180  1.00 10.00      B   
ATOM   4291  N   MET   396      -7.983  -1.613   0.898  1.00 10.00      B   
ATOM   4292  HN  MET   396      -8.594  -0.845   0.855  1.00 10.00      B   
ATOM   4293  CA  MET   396      -7.259  -2.020  -0.302  1.00 10.00      B   
ATOM   4294  CB  MET   396      -8.011  -1.577  -1.561  1.00 10.00      B   
ATOM   4295  CG  MET   396      -7.480  -2.170  -2.858  1.00 10.00      B   
ATOM   4296  SD  MET   396      -7.473  -3.974  -2.859  1.00 10.00      B   
ATOM   4297  CE  MET   396      -9.224  -4.323  -2.709  1.00 10.00      B   
ATOM   4298  C   MET   396      -5.840  -1.462  -0.305  1.00 10.00      B   
ATOM   4299  O   MET   396      -4.950  -1.997  -0.969  1.00 10.00      B   
ATOM   4300  N   GLU   397      -5.633  -0.399   0.461  1.00 10.00      B   
ATOM   4301  HN  GLU   397      -6.380  -0.031   0.978  1.00 10.00      B   
ATOM   4302  CA  GLU   397      -4.327   0.240   0.548  1.00 10.00      B   
ATOM   4303  CB  GLU   397      -4.436   1.602   1.231  1.00 10.00      B   
ATOM   4304  CG  GLU   397      -3.179   2.447   1.124  1.00 10.00      B   
ATOM   4305  CD  GLU   397      -3.387   3.856   1.628  1.00 10.00      B   
ATOM   4306  OE1 GLU   397      -3.572   4.033   2.851  1.00 10.00      B   
ATOM   4307  OE2 GLU   397      -3.367   4.794   0.804  1.00 10.00      B   
ATOM   4308  C   GLU   397      -3.315  -0.644   1.273  1.00 10.00      B   
ATOM   4309  O   GLU   397      -2.111  -0.558   1.022  1.00 10.00      B   
ATOM   4310  N   PHE   398      -3.810  -1.504   2.161  1.00 10.00      B   
ATOM   4311  HN  PHE   398      -4.777  -1.531   2.307  1.00 10.00      B   
ATOM   4312  CA  PHE   398      -2.947  -2.410   2.916  1.00 10.00      B   
ATOM   4313  CB  PHE   398      -3.735  -3.217   3.961  1.00 10.00      B   
ATOM   4314  CG  PHE   398      -2.884  -4.138   4.792  1.00 10.00      B   
ATOM   4315  CD1 PHE   398      -2.016  -3.629   5.744  1.00 10.00      B   
ATOM   4316  CD2 PHE   398      -2.955  -5.511   4.621  1.00 10.00      B   
ATOM   4317  CE1 PHE   398      -1.232  -4.471   6.511  1.00 10.00      B   
ATOM   4318  CE2 PHE   398      -2.174  -6.359   5.384  1.00 10.00      B   
ATOM   4319  CZ  PHE   398      -1.312  -5.839   6.330  1.00 10.00      B   
ATOM   4320  C   PHE   398      -2.129  -3.316   1.984  1.00 10.00      B   
ATOM   4321  O   PHE   398      -0.897  -3.256   1.998  1.00 10.00      B   
ATOM   4322  N   PRO   399      -2.784  -4.158   1.145  1.00 10.00      B   
ATOM   4323  CA  PRO   399      -2.069  -5.040   0.214  1.00 10.00      B   
ATOM   4324  CB  PRO   399      -3.190  -5.793  -0.517  1.00 10.00      B   
ATOM   4325  CG  PRO   399      -4.369  -5.681   0.385  1.00 10.00      B   
ATOM   4326  CD  PRO   399      -4.244  -4.341   1.046  1.00 10.00      B   
ATOM   4327  C   PRO   399      -1.240  -4.238  -0.785  1.00 10.00      B   
ATOM   4328  O   PRO   399      -0.145  -4.649  -1.166  1.00 10.00      B   
ATOM   4329  N   SER   400      -1.763  -3.079  -1.185  1.00 10.00      B   
ATOM   4330  HN  SER   400      -2.639  -2.808  -0.836  1.00 10.00      B   
ATOM   4331  CA  SER   400      -1.080  -2.206  -2.131  1.00 10.00      B   
ATOM   4332  CB  SER   400      -1.937  -0.973  -2.433  1.00 10.00      B   
ATOM   4333  OG  SER   400      -2.221  -0.872  -3.816  1.00 10.00      B   
ATOM   4334  HG  SER   400      -2.991  -1.421  -4.020  1.00 10.00      B   
ATOM   4335  C   SER   400       0.277  -1.771  -1.586  1.00 10.00      B   
ATOM   4336  O   SER   400       1.256  -1.670  -2.332  1.00 10.00      B   
ATOM   4337  N   GLY   401       0.327  -1.515  -0.285  1.00 10.00      B   
ATOM   4338  HN  GLY   401      -0.490  -1.605   0.257  1.00 10.00      B   
ATOM   4339  CA  GLY   401       1.563  -1.105   0.340  1.00 10.00      B   
ATOM   4340  C   GLY   401       2.525  -2.261   0.491  1.00 10.00      B   
ATOM   4341  O   GLY   401       3.695  -2.154   0.126  1.00 10.00      B   
ATOM   4342  N   VAL   402       2.021  -3.375   1.011  1.00 10.00      B   
ATOM   4343  HN  VAL   402       1.072  -3.396   1.262  1.00 10.00      B   
ATOM   4344  CA  VAL   402       2.835  -4.569   1.217  1.00 10.00      B   
ATOM   4345  CB  VAL   402       2.028  -5.699   1.892  1.00 10.00      B   
ATOM   4346  CG1 VAL   402       2.908  -6.917   2.141  1.00 10.00      B   
ATOM   4347  CG2 VAL   402       1.414  -5.209   3.196  1.00 10.00      B   
ATOM   4348  C   VAL   402       3.416  -5.075  -0.103  1.00 10.00      B   
ATOM   4349  O   VAL   402       4.626  -5.257  -0.226  1.00 10.00      B   
ATOM   4350  N   LEU   403       2.553  -5.276  -1.095  1.00 10.00      B   
ATOM   4351  HN  LEU   403       1.596  -5.093  -0.946  1.00 10.00      B   
ATOM   4352  CA  LEU   403       2.992  -5.766  -2.399  1.00 10.00      B   
ATOM   4353  CB  LEU   403       1.800  -6.076  -3.308  1.00 10.00      B   
ATOM   4354  CG  LEU   403       0.902  -7.236  -2.868  1.00 10.00      B   
ATOM   4355  CD1 LEU   403      -0.276  -7.389  -3.816  1.00 10.00      B   
ATOM   4356  CD2 LEU   403       1.698  -8.530  -2.783  1.00 10.00      B   
ATOM   4357  C   LEU   403       3.933  -4.778  -3.071  1.00 10.00      B   
ATOM   4358  O   LEU   403       4.871  -5.176  -3.760  1.00 10.00      B   
ATOM   4359  N   GLY   404       3.678  -3.493  -2.866  1.00 10.00      B   
ATOM   4360  HN  GLY   404       2.908  -3.237  -2.315  1.00 10.00      B   
ATOM   4361  CA  GLY   404       4.523  -2.470  -3.447  1.00 10.00      B   
ATOM   4362  C   GLY   404       5.938  -2.559  -2.917  1.00 10.00      B   
ATOM   4363  O   GLY   404       6.902  -2.582  -3.685  1.00 10.00      B   
ATOM   4364  N   VAL   405       6.060  -2.632  -1.596  1.00 10.00      B   
ATOM   4365  HN  VAL   405       5.251  -2.615  -1.038  1.00 10.00      B   
ATOM   4366  CA  VAL   405       7.362  -2.732  -0.952  1.00 10.00      B   
ATOM   4367  CB  VAL   405       7.245  -2.607   0.586  1.00 10.00      B   
ATOM   4368  CG1 VAL   405       8.596  -2.811   1.257  1.00 10.00      B   
ATOM   4369  CG2 VAL   405       6.669  -1.251   0.964  1.00 10.00      B   
ATOM   4370  C   VAL   405       8.031  -4.056  -1.320  1.00 10.00      B   
ATOM   4371  O   VAL   405       9.241  -4.112  -1.531  1.00 10.00      B   
ATOM   4372  N   ALA   406       7.227  -5.108  -1.430  1.00 10.00      B   
ATOM   4373  HN  ALA   406       6.267  -4.992  -1.262  1.00 10.00      B   
ATOM   4374  CA  ALA   406       7.728  -6.436  -1.776  1.00 10.00      B   
ATOM   4375  CB  ALA   406       6.611  -7.468  -1.702  1.00 10.00      B   
ATOM   4376  C   ALA   406       8.383  -6.457  -3.155  1.00 10.00      B   
ATOM   4377  O   ALA   406       9.296  -7.244  -3.406  1.00 10.00      B   
ATOM   4378  N   LEU   407       7.917  -5.593  -4.048  1.00 10.00      B   
ATOM   4379  HN  LEU   407       7.178  -4.997  -3.799  1.00 10.00      B   
ATOM   4380  CA  LEU   407       8.473  -5.520  -5.390  1.00 10.00      B   
ATOM   4381  CB  LEU   407       7.401  -5.096  -6.397  1.00 10.00      B   
ATOM   4382  CG  LEU   407       6.196  -6.032  -6.542  1.00 10.00      B   
ATOM   4383  CD1 LEU   407       5.159  -5.433  -7.480  1.00 10.00      B   
ATOM   4384  CD2 LEU   407       6.631  -7.405  -7.030  1.00 10.00      B   
ATOM   4385  C   LEU   407       9.649  -4.548  -5.438  1.00 10.00      B   
ATOM   4386  O   LEU   407      10.651  -4.796  -6.116  1.00 10.00      B   
ATOM   4387  N   GLY   408       9.534  -3.455  -4.691  1.00 10.00      B   
ATOM   4388  HN  GLY   408       8.721  -3.326  -4.151  1.00 10.00      B   
ATOM   4389  CA  GLY   408      10.578  -2.444  -4.670  1.00 10.00      B   
ATOM   4390  C   GLY   408      11.764  -2.798  -3.790  1.00 10.00      B   
ATOM   4391  O   GLY   408      12.672  -1.986  -3.611  1.00 10.00      B   
ATOM   4392  N   THR   409      11.766  -4.000  -3.237  1.00 10.00      B   
ATOM   4393  HN  THR   409      11.013  -4.605  -3.398  1.00 10.00      B   
ATOM   4394  CA  THR   409      12.856  -4.433  -2.376  1.00 10.00      B   
ATOM   4395  CB  THR   409      12.338  -5.270  -1.192  1.00 10.00      B   
ATOM   4396  OG1 THR   409      11.153  -5.972  -1.591  1.00 10.00      B   
ATOM   4397  HG1 THR   409      10.384  -5.396  -1.463  1.00 10.00      B   
ATOM   4398  CG2 THR   409      12.010  -4.371  -0.010  1.00 10.00      B   
ATOM   4399  C   THR   409      13.912  -5.225  -3.142  1.00 10.00      B   
ATOM   4400  O   THR   409      15.096  -5.166  -2.816  1.00 10.00      B   
ATOM   4401  N   ILE   410      13.483  -5.954  -4.168  1.00 10.00      B   
ATOM   4402  HN  ILE   410      12.529  -5.952  -4.392  1.00 10.00      B   
ATOM   4403  CA  ILE   410      14.405  -6.767  -4.959  1.00 10.00      B   
ATOM   4404  CB  ILE   410      14.102  -8.277  -4.809  1.00 10.00      B   
ATOM   4405  CG1 ILE   410      14.040  -8.666  -3.327  1.00 10.00      B   
ATOM   4406  CG2 ILE   410      15.153  -9.110  -5.535  1.00 10.00      B   
ATOM   4407  CD1 ILE   410      13.504 -10.061  -3.073  1.00 10.00      B   
ATOM   4408  C   ILE   410      14.375  -6.397  -6.443  1.00 10.00      B   
ATOM   4409  O   ILE   410      15.414  -6.105  -7.041  1.00 10.00      B   
ATOM   4410  N   LEU   411      13.182  -6.399  -7.026  1.00 10.00      B   
ATOM   4411  HN  LEU   411      12.388  -6.615  -6.490  1.00 10.00      B   
ATOM   4412  CA  LEU   411      13.017  -6.094  -8.444  1.00 10.00      B   
ATOM   4413  CB  LEU   411      11.582  -6.372  -8.896  1.00 10.00      B   
ATOM   4414  CG  LEU   411      11.136  -7.835  -8.856  1.00 10.00      B   
ATOM   4415  CD1 LEU   411       9.669  -7.957  -9.232  1.00 10.00      B   
ATOM   4416  CD2 LEU   411      12.000  -8.687  -9.775  1.00 10.00      B   
ATOM   4417  C   LEU   411      13.424  -4.665  -8.798  1.00 10.00      B   
ATOM   4418  O   LEU   411      14.253  -4.459  -9.684  1.00 10.00      B   
ATOM   4419  N   LEU   412      12.845  -3.692  -8.099  1.00 10.00      B   
ATOM   4420  HN  LEU   412      12.200  -3.932  -7.400  1.00 10.00      B   
ATOM   4421  CA  LEU   412      13.129  -2.277  -8.347  1.00 10.00      B   
ATOM   4422  CB  LEU   412      12.404  -1.365  -7.350  1.00 10.00      B   
ATOM   4423  CG  LEU   412      12.558   0.142  -7.574  1.00 10.00      B   
ATOM   4424  CD1 LEU   412      11.917   0.563  -8.889  1.00 10.00      B   
ATOM   4425  CD2 LEU   412      11.965   0.922  -6.411  1.00 10.00      B   
ATOM   4426  C   LEU   412      14.630  -1.956  -8.415  1.00 10.00      B   
ATOM   4427  O   LEU   412      15.095  -1.442  -9.432  1.00 10.00      B   
ATOM   4428  N   PRO   413      15.417  -2.249  -7.351  1.00 10.00      B   
ATOM   4429  CA  PRO   413      16.861  -1.965  -7.348  1.00 10.00      B   
ATOM   4430  CB  PRO   413      17.345  -2.565  -6.026  1.00 10.00      B   
ATOM   4431  CG  PRO   413      16.138  -2.574  -5.159  1.00 10.00      B   
ATOM   4432  CD  PRO   413      14.983  -2.856  -6.076  1.00 10.00      B   
ATOM   4433  C   PRO   413      17.579  -2.634  -8.513  1.00 10.00      B   
ATOM   4434  O   PRO   413      18.374  -2.006  -9.213  1.00 10.00      B   
ATOM   4435  N   SER   414      17.270  -3.906  -8.732  1.00 10.00      B   
ATOM   4436  HN  SER   414      16.605  -4.341  -8.159  1.00 10.00      B   
ATOM   4437  CA  SER   414      17.890  -4.669  -9.803  1.00 10.00      B   
ATOM   4438  CB  SER   414      17.405  -6.120  -9.773  1.00 10.00      B   
ATOM   4439  OG  SER   414      17.659  -6.710  -8.508  1.00 10.00      B   
ATOM   4440  HG  SER   414      16.883  -6.601  -7.942  1.00 10.00      B   
ATOM   4441  C   SER   414      17.625  -4.043 -11.170  1.00 10.00      B   
ATOM   4442  O   SER   414      18.531  -3.948 -11.998  1.00 10.00      B   
ATOM   4443  N   LEU   415      16.393  -3.602 -11.398  1.00 10.00      B   
ATOM   4444  HN  LEU   415      15.713  -3.686 -10.693  1.00 10.00      B   
ATOM   4445  CA  LEU   415      16.027  -2.994 -12.672  1.00 10.00      B   
ATOM   4446  CB  LEU   415      14.521  -2.738 -12.741  1.00 10.00      B   
ATOM   4447  CG  LEU   415      13.631  -3.983 -12.700  1.00 10.00      B   
ATOM   4448  CD1 LEU   415      12.163  -3.593 -12.644  1.00 10.00      B   
ATOM   4449  CD2 LEU   415      13.908  -4.886 -13.894  1.00 10.00      B   
ATOM   4450  C   LEU   415      16.804  -1.705 -12.915  1.00 10.00      B   
ATOM   4451  O   LEU   415      17.386  -1.516 -13.984  1.00 10.00      B   
ATOM   4452  N   SER   416      16.832  -0.837 -11.910  1.00 10.00      B   
ATOM   4453  HN  SER   416      16.360  -1.055 -11.074  1.00 10.00      B   
ATOM   4454  CA  SER   416      17.539   0.433 -12.014  1.00 10.00      B   
ATOM   4455  CB  SER   416      17.302   1.274 -10.758  1.00 10.00      B   
ATOM   4456  OG  SER   416      15.916   1.381 -10.473  1.00 10.00      B   
ATOM   4457  HG  SER   416      15.444   1.618 -11.278  1.00 10.00      B   
ATOM   4458  C   SER   416      19.038   0.222 -12.233  1.00 10.00      B   
ATOM   4459  O   SER   416      19.664   0.917 -13.036  1.00 10.00      B   
ATOM   4460  N   LYS   417      19.602  -0.745 -11.522  1.00 10.00      B   
ATOM   4461  HN  LYS   417      19.048  -1.263 -10.896  1.00 10.00      B   
ATOM   4462  CA  LYS   417      21.023  -1.051 -11.627  1.00 10.00      B   
ATOM   4463  CB  LYS   417      21.418  -2.068 -10.555  1.00 10.00      B   
ATOM   4464  CG  LYS   417      22.911  -2.328 -10.443  1.00 10.00      B   
ATOM   4465  CD  LYS   417      23.215  -3.243  -9.267  1.00 10.00      B   
ATOM   4466  CE  LYS   417      24.710  -3.418  -9.066  1.00 10.00      B   
ATOM   4467  NZ  LYS   417      25.018  -4.181  -7.826  1.00 10.00      B   
ATOM   4468  HZ1 LYS   417      24.551  -5.111  -7.850  1.00 10.00      B   
ATOM   4469  HZ2 LYS   417      24.683  -3.658  -6.991  1.00 10.00      B   
ATOM   4470  HZ3 LYS   417      26.044  -4.323  -7.739  1.00 10.00      B   
ATOM   4471  C   LYS   417      21.378  -1.592 -13.009  1.00 10.00      B   
ATOM   4472  O   LYS   417      22.376  -1.189 -13.608  1.00 10.00      B   
ATOM   4473  N   SER   418      20.546  -2.487 -13.521  1.00 10.00      B   
ATOM   4474  HN  SER   418      19.755  -2.750 -13.008  1.00 10.00      B   
ATOM   4475  CA  SER   418      20.779  -3.095 -14.825  1.00 10.00      B   
ATOM   4476  CB  SER   418      19.778  -4.219 -15.081  1.00 10.00      B   
ATOM   4477  OG  SER   418      19.754  -5.118 -13.987  1.00 10.00      B   
ATOM   4478  HG  SER   418      19.183  -4.759 -13.293  1.00 10.00      B   
ATOM   4479  C   SER   418      20.738  -2.072 -15.956  1.00 10.00      B   
ATOM   4480  O   SER   418      21.489  -2.180 -16.921  1.00 10.00      B   
ATOM   4481  N   PHE   419      19.874  -1.074 -15.828  1.00 10.00      B   
ATOM   4482  HN  PHE   419      19.301  -1.031 -15.028  1.00 10.00      B   
ATOM   4483  CA  PHE   419      19.752  -0.044 -16.853  1.00 10.00      B   
ATOM   4484  CB  PHE   419      18.434   0.715 -16.696  1.00 10.00      B   
ATOM   4485  CG  PHE   419      18.079   1.568 -17.883  1.00 10.00      B   
ATOM   4486  CD1 PHE   419      17.622   0.988 -19.058  1.00 10.00      B   
ATOM   4487  CD2 PHE   419      18.200   2.949 -17.825  1.00 10.00      B   
ATOM   4488  CE1 PHE   419      17.292   1.768 -20.150  1.00 10.00      B   
ATOM   4489  CE2 PHE   419      17.872   3.734 -18.914  1.00 10.00      B   
ATOM   4490  CZ  PHE   419      17.417   3.143 -20.077  1.00 10.00      B   
ATOM   4491  C   PHE   419      20.933   0.925 -16.810  1.00 10.00      B   
ATOM   4492  O   PHE   419      21.263   1.564 -17.808  1.00 10.00      B   
ATOM   4493  N   ALA   420      21.575   1.020 -15.654  1.00 10.00      B   
ATOM   4494  HN  ALA   420      21.275   0.479 -14.895  1.00 10.00      B   
ATOM   4495  CA  ALA   420      22.711   1.917 -15.486  1.00 10.00      B   
ATOM   4496  CB  ALA   420      22.733   2.491 -14.081  1.00 10.00      B   
ATOM   4497  C   ALA   420      24.037   1.229 -15.803  1.00 10.00      B   
ATOM   4498  O   ALA   420      25.085   1.873 -15.847  1.00 10.00      B   
ATOM   4499  N   SER   421      23.994  -0.072 -16.030  1.00 10.00      B   
ATOM   4500  HN  SER   421      23.135  -0.539 -15.992  1.00 10.00      B   
ATOM   4501  CA  SER   421      25.201  -0.821 -16.331  1.00 10.00      B   
ATOM   4502  CB  SER   421      25.429  -1.908 -15.278  1.00 10.00      B   
ATOM   4503  OG  SER   421      24.220  -2.593 -14.985  1.00 10.00      B   
ATOM   4504  HG  SER   421      23.731  -2.103 -14.307  1.00 10.00      B   
ATOM   4505  C   SER   421      25.159  -1.427 -17.731  1.00 10.00      B   
ATOM   4506  O   SER   421      26.115  -1.303 -18.497  1.00 10.00      B   
ATOM   4507  N   GLY   422      24.045  -2.064 -18.069  1.00 10.00      B   
ATOM   4508  HN  GLY   422      23.296  -2.100 -17.434  1.00 10.00      B   
ATOM   4509  CA  GLY   422      23.918  -2.689 -19.366  1.00 10.00      B   
ATOM   4510  C   GLY   422      23.058  -1.897 -20.324  1.00 10.00      B   
ATOM   4511  O   GLY   422      22.854  -0.694 -20.146  1.00 10.00      B   
ATOM   4512  N   ASN   423      22.549  -2.579 -21.336  1.00 10.00      B   
ATOM   4513  HN  ASN   423      22.742  -3.537 -21.408  1.00 10.00      B   
ATOM   4514  CA  ASN   423      21.711  -1.955 -22.345  1.00 10.00      B   
ATOM   4515  CB  ASN   423      22.267  -2.222 -23.757  1.00 10.00      B   
ATOM   4516  CG  ASN   423      22.836  -3.626 -23.938  1.00 10.00      B   
ATOM   4517  OD1 ASN   423      22.286  -4.610 -23.434  1.00 10.00      B   
ATOM   4518  ND2 ASN   423      23.951  -3.729 -24.642  1.00 10.00      B   
ATOM   4519 HD21 ASN   423      24.348  -2.907 -25.006  1.00 10.00      B   
ATOM   4520 HD22 ASN   423      24.342  -4.621 -24.768  1.00 10.00      B   
ATOM   4521  C   ASN   423      20.256  -2.408 -22.217  1.00 10.00      B   
ATOM   4522  O   ASN   423      19.439  -1.738 -21.589  1.00 10.00      B   
ATOM   4523  N   HIS   424      19.941  -3.549 -22.806  1.00 10.00      B   
ATOM   4524  HN  HIS   424      20.638  -4.037 -23.292  1.00 10.00      B   
ATOM   4525  CA  HIS   424      18.594  -4.098 -22.759  1.00 10.00      B   
ATOM   4526  CB  HIS   424      17.799  -3.666 -23.990  1.00 10.00      B   
ATOM   4527  CG  HIS   424      16.875  -2.513 -23.758  1.00 10.00      B   
ATOM   4528  ND1 HIS   424      15.571  -2.666 -23.336  1.00 10.00      B   
ATOM   4529  HD1 HIS   424      15.128  -3.526 -23.140  1.00 10.00      B   
ATOM   4530  CD2 HIS   424      17.062  -1.183 -23.914  1.00 10.00      B   
ATOM   4531  CE1 HIS   424      14.997  -1.482 -23.244  1.00 10.00      B   
ATOM   4532  NE2 HIS   424      15.881  -0.567 -23.590  1.00 10.00      B   
ATOM   4533  HE2 HIS   424      15.711   0.401 -23.630  1.00 10.00      B   
ATOM   4534  C   HIS   424      18.642  -5.617 -22.705  1.00 10.00      B   
ATOM   4535  O   HIS   424      17.622  -6.267 -22.485  1.00 10.00      B   
ATOM   4536  N   ASP   425      19.840  -6.164 -22.883  1.00 10.00      B   
ATOM   4537  HN  ASP   425      20.614  -5.576 -23.015  1.00 10.00      B   
ATOM   4538  CA  ASP   425      20.053  -7.610 -22.885  1.00 10.00      B   
ATOM   4539  CB  ASP   425      21.548  -7.921 -22.986  1.00 10.00      B   
ATOM   4540  CG  ASP   425      21.826  -9.359 -23.366  1.00 10.00      B   
ATOM   4541  OD1 ASP   425      21.438  -9.766 -24.482  1.00 10.00      B   
ATOM   4542  OD2 ASP   425      22.451 -10.084 -22.557  1.00 10.00      B   
ATOM   4543  C   ASP   425      19.451  -8.289 -21.659  1.00 10.00      B   
ATOM   4544  O   ASP   425      18.484  -9.045 -21.765  1.00 10.00      B   
ATOM   4545  N   GLU   426      20.013  -8.010 -20.495  1.00 10.00      B   
ATOM   4546  HN  GLU   426      20.772  -7.388 -20.462  1.00 10.00      B   
ATOM   4547  CA  GLU   426      19.520  -8.603 -19.262  1.00 10.00      B   
ATOM   4548  CB  GLU   426      20.641  -8.699 -18.228  1.00 10.00      B   
ATOM   4549  CG  GLU   426      20.387  -9.723 -17.133  1.00 10.00      B   
ATOM   4550  CD  GLU   426      20.464 -11.156 -17.626  1.00 10.00      B   
ATOM   4551  OE1 GLU   426      20.556 -11.375 -18.856  1.00 10.00      B   
ATOM   4552  OE2 GLU   426      20.449 -12.078 -16.782  1.00 10.00      B   
ATOM   4553  C   GLU   426      18.354  -7.792 -18.713  1.00 10.00      B   
ATOM   4554  O   GLU   426      17.513  -8.307 -17.978  1.00 10.00      B   
ATOM   4555  N   TYR   427      18.306  -6.521 -19.097  1.00 10.00      B   
ATOM   4556  HN  TYR   427      19.005  -6.182 -19.696  1.00 10.00      B   
ATOM   4557  CA  TYR   427      17.249  -5.614 -18.662  1.00 10.00      B   
ATOM   4558  CB  TYR   427      17.464  -4.231 -19.292  1.00 10.00      B   
ATOM   4559  CG  TYR   427      16.468  -3.172 -18.871  1.00 10.00      B   
ATOM   4560  CD1 TYR   427      16.418  -2.712 -17.560  1.00 10.00      B   
ATOM   4561  CD2 TYR   427      15.588  -2.622 -19.791  1.00 10.00      B   
ATOM   4562  CE1 TYR   427      15.516  -1.735 -17.180  1.00 10.00      B   
ATOM   4563  CE2 TYR   427      14.684  -1.647 -19.421  1.00 10.00      B   
ATOM   4564  CZ  TYR   427      14.651  -1.206 -18.117  1.00 10.00      B   
ATOM   4565  OH  TYR   427      13.751  -0.232 -17.750  1.00 10.00      B   
ATOM   4566  HH  TYR   427      12.895  -0.431 -18.138  1.00 10.00      B   
ATOM   4567  C   TYR   427      15.876  -6.169 -19.037  1.00 10.00      B   
ATOM   4568  O   TYR   427      14.954  -6.179 -18.221  1.00 10.00      B   
ATOM   4569  N   ASN   428      15.760  -6.655 -20.270  1.00 10.00      B   
ATOM   4570  HN  ASN   428      16.538  -6.627 -20.871  1.00 10.00      B   
ATOM   4571  CA  ASN   428      14.507  -7.218 -20.757  1.00 10.00      B   
ATOM   4572  CB  ASN   428      14.589  -7.490 -22.265  1.00 10.00      B   
ATOM   4573  CG  ASN   428      14.467  -6.236 -23.116  1.00 10.00      B   
ATOM   4574  OD1 ASN   428      14.536  -5.111 -22.614  1.00 10.00      B   
ATOM   4575  ND2 ASN   428      14.292  -6.420 -24.418  1.00 10.00      B   
ATOM   4576 HD21 ASN   428      14.252  -7.339 -24.756  1.00 10.00      B   
ATOM   4577 HD22 ASN   428      14.221  -5.627 -24.993  1.00 10.00      B   
ATOM   4578  C   ASN   428      14.175  -8.511 -20.025  1.00 10.00      B   
ATOM   4579  O   ASN   428      13.021  -8.761 -19.677  1.00 10.00      B   
ATOM   4580  N   ARG   429      15.201  -9.320 -19.776  1.00 10.00      B   
ATOM   4581  HN  ARG   429      16.101  -9.045 -20.054  1.00 10.00      B   
ATOM   4582  CA  ARG   429      15.026 -10.601 -19.097  1.00 10.00      B   
ATOM   4583  CB  ARG   429      16.317 -11.421 -19.135  1.00 10.00      B   
ATOM   4584  CG  ARG   429      16.760 -11.811 -20.531  1.00 10.00      B   
ATOM   4585  CD  ARG   429      18.065 -12.586 -20.498  1.00 10.00      B   
ATOM   4586  NE  ARG   429      18.574 -12.837 -21.843  1.00 10.00      B   
ATOM   4587  HE  ARG   429      18.028 -13.406 -22.430  1.00 10.00      B   
ATOM   4588  CZ  ARG   429      19.721 -12.342 -22.310  1.00 10.00      B   
ATOM   4589  NH1 ARG   429      20.484 -11.583 -21.534  1.00 10.00      B   
ATOM   4590 HH11 ARG   429      20.194 -11.375 -20.546  1.00 10.00      B   
ATOM   4591 HH12 ARG   429      21.383 -11.181 -21.906  1.00 10.00      B   
ATOM   4592  NH2 ARG   429      20.110 -12.619 -23.549  1.00 10.00      B   
ATOM   4593 HH21 ARG   429      21.008 -12.232 -23.918  1.00 10.00      B   
ATOM   4594 HH22 ARG   429      19.524 -13.226 -24.162  1.00 10.00      B   
ATOM   4595  C   ARG   429      14.553 -10.425 -17.660  1.00 10.00      B   
ATOM   4596  O   ARG   429      13.647 -11.128 -17.208  1.00 10.00      B   
ATOM   4597  N   LEU   430      15.168  -9.490 -16.944  1.00 10.00      B   
ATOM   4598  HN  LEU   430      15.892  -8.968 -17.356  1.00 10.00      B   
ATOM   4599  CA  LEU   430      14.803  -9.227 -15.556  1.00 10.00      B   
ATOM   4600  CB  LEU   430      15.833  -8.317 -14.878  1.00 10.00      B   
ATOM   4601  CG  LEU   430      17.227  -8.920 -14.667  1.00 10.00      B   
ATOM   4602  CD1 LEU   430      18.140  -7.938 -13.952  1.00 10.00      B   
ATOM   4603  CD2 LEU   430      17.139 -10.230 -13.897  1.00 10.00      B   
ATOM   4604  C   LEU   430      13.408  -8.621 -15.464  1.00 10.00      B   
ATOM   4605  O   LEU   430      12.655  -8.905 -14.530  1.00 10.00      B   
ATOM   4606  N   MET   431      13.069  -7.786 -16.438  1.00 10.00      B   
ATOM   4607  HN  MET   431      13.718  -7.585 -17.146  1.00 10.00      B   
ATOM   4608  CA  MET   431      11.763  -7.153 -16.474  1.00 10.00      B   
ATOM   4609  CB  MET   431      11.721  -6.071 -17.552  1.00 10.00      B   
ATOM   4610  CG  MET   431      10.476  -5.204 -17.502  1.00 10.00      B   
ATOM   4611  SD  MET   431      10.473  -4.060 -16.107  1.00 10.00      B   
ATOM   4612  CE  MET   431      11.814  -2.964 -16.565  1.00 10.00      B   
ATOM   4613  C   MET   431      10.681  -8.196 -16.733  1.00 10.00      B   
ATOM   4614  O   MET   431       9.653  -8.217 -16.055  1.00 10.00      B   
ATOM   4615  N   ASP   432      10.933  -9.068 -17.707  1.00 10.00      B   
ATOM   4616  HN  ASP   432      11.775  -8.992 -18.209  1.00 10.00      B   
ATOM   4617  CA  ASP   432       9.992 -10.130 -18.058  1.00 10.00      B   
ATOM   4618  CB  ASP   432      10.517 -10.931 -19.254  1.00 10.00      B   
ATOM   4619  CG  ASP   432       9.479 -11.860 -19.852  1.00 10.00      B   
ATOM   4620  OD1 ASP   432       8.917 -11.527 -20.916  1.00 10.00      B   
ATOM   4621  OD2 ASP   432       9.227 -12.941 -19.273  1.00 10.00      B   
ATOM   4622  C   ASP   432       9.781 -11.055 -16.865  1.00 10.00      B   
ATOM   4623  O   ASP   432       8.669 -11.518 -16.604  1.00 10.00      B   
ATOM   4624  N   TRP   433      10.863 -11.304 -16.136  1.00 10.00      B   
ATOM   4625  HN  TRP   433      11.717 -10.899 -16.403  1.00 10.00      B   
ATOM   4626  CA  TRP   433      10.826 -12.157 -14.957  1.00 10.00      B   
ATOM   4627  CB  TRP   433      12.253 -12.403 -14.451  1.00 10.00      B   
ATOM   4628  CG  TRP   433      12.352 -13.113 -13.132  1.00 10.00      B   
ATOM   4629  CD1 TRP   433      12.975 -12.655 -12.008  1.00 10.00      B   
ATOM   4630  CD2 TRP   433      11.824 -14.404 -12.799  1.00 10.00      B   
ATOM   4631  NE1 TRP   433      12.876 -13.580 -10.999  1.00 10.00      B   
ATOM   4632  HE1 TRP   433      13.251 -13.479 -10.094  1.00 10.00      B   
ATOM   4633  CE2 TRP   433      12.170 -14.662 -11.457  1.00 10.00      B   
ATOM   4634  CE3 TRP   433      11.092 -15.365 -13.503  1.00 10.00      B   
ATOM   4635  CZ2 TRP   433      11.810 -15.843 -10.809  1.00 10.00      B   
ATOM   4636  CZ3 TRP   433      10.736 -16.534 -12.859  1.00 10.00      B   
ATOM   4637  CH2 TRP   433      11.094 -16.763 -11.525  1.00 10.00      B   
ATOM   4638  C   TRP   433       9.974 -11.512 -13.869  1.00 10.00      B   
ATOM   4639  O   TRP   433       9.157 -12.176 -13.230  1.00 10.00      B   
ATOM   4640  N   GLY   434      10.157 -10.207 -13.687  1.00 10.00      B   
ATOM   4641  HN  GLY   434      10.821  -9.735 -14.238  1.00 10.00      B   
ATOM   4642  CA  GLY   434       9.402  -9.477 -12.689  1.00 10.00      B   
ATOM   4643  C   GLY   434       7.908  -9.544 -12.940  1.00 10.00      B   
ATOM   4644  O   GLY   434       7.117  -9.606 -11.998  1.00 10.00      B   
ATOM   4645  N   LEU   435       7.524  -9.533 -14.215  1.00 10.00      B   
ATOM   4646  HN  LEU   435       8.209  -9.454 -14.917  1.00 10.00      B   
ATOM   4647  CA  LEU   435       6.117  -9.610 -14.602  1.00 10.00      B   
ATOM   4648  CB  LEU   435       5.972  -9.520 -16.126  1.00 10.00      B   
ATOM   4649  CG  LEU   435       6.626  -8.317 -16.811  1.00 10.00      B   
ATOM   4650  CD1 LEU   435       6.545  -8.461 -18.322  1.00 10.00      B   
ATOM   4651  CD2 LEU   435       5.981  -7.015 -16.358  1.00 10.00      B   
ATOM   4652  C   LEU   435       5.500 -10.916 -14.111  1.00 10.00      B   
ATOM   4653  O   LEU   435       4.379 -10.935 -13.598  1.00 10.00      B   
ATOM   4654  N   ARG   436       6.252 -12.003 -14.266  1.00 10.00      B   
ATOM   4655  HN  ARG   436       7.138 -11.909 -14.679  1.00 10.00      B   
ATOM   4656  CA  ARG   436       5.801 -13.328 -13.844  1.00 10.00      B   
ATOM   4657  CB  ARG   436       6.827 -14.395 -14.242  1.00 10.00      B   
ATOM   4658  CG  ARG   436       7.269 -14.320 -15.694  1.00 10.00      B   
ATOM   4659  CD  ARG   436       8.448 -15.240 -15.965  1.00 10.00      B   
ATOM   4660  NE  ARG   436       9.234 -14.790 -17.114  1.00 10.00      B   
ATOM   4661  HE  ARG   436       8.948 -13.956 -17.561  1.00 10.00      B   
ATOM   4662  CZ  ARG   436      10.312 -15.418 -17.577  1.00 10.00      B   
ATOM   4663  NH1 ARG   436      10.737 -16.534 -16.997  1.00 10.00      B   
ATOM   4664 HH11 ARG   436      11.581 -17.028 -17.362  1.00 10.00      B   
ATOM   4665 HH12 ARG   436      10.230 -16.923 -16.173  1.00 10.00      B   
ATOM   4666  NH2 ARG   436      10.939 -14.938 -18.644  1.00 10.00      B   
ATOM   4667 HH21 ARG   436      10.580 -14.066 -19.108  1.00 10.00      B   
ATOM   4668 HH22 ARG   436      11.788 -15.417 -19.022  1.00 10.00      B   
ATOM   4669  C   ARG   436       5.578 -13.362 -12.339  1.00 10.00      B   
ATOM   4670  O   ARG   436       4.635 -13.988 -11.854  1.00 10.00      B   
ATOM   4671  N   LEU   437       6.449 -12.672 -11.610  1.00 10.00      B   
ATOM   4672  HN  LEU   437       7.178 -12.195 -12.065  1.00 10.00      B   
ATOM   4673  CA  LEU   437       6.358 -12.610 -10.157  1.00 10.00      B   
ATOM   4674  CB  LEU   437       7.625 -11.988  -9.562  1.00 10.00      B   
ATOM   4675  CG  LEU   437       8.923 -12.774  -9.764  1.00 10.00      B   
ATOM   4676  CD1 LEU   437      10.105 -12.001  -9.204  1.00 10.00      B   
ATOM   4677  CD2 LEU   437       8.827 -14.149  -9.117  1.00 10.00      B   
ATOM   4678  C   LEU   437       5.122 -11.829  -9.722  1.00 10.00      B   
ATOM   4679  O   LEU   437       4.493 -12.155  -8.716  1.00 10.00      B   
ATOM   4680  N   CYS   438       4.765 -10.813 -10.501  1.00 10.00      B   
ATOM   4681  HN  CYS   438       5.303 -10.610 -11.297  1.00 10.00      B   
ATOM   4682  CA  CYS   438       3.597  -9.992 -10.202  1.00 10.00      B   
ATOM   4683  CB  CYS   438       3.498  -8.820 -11.181  1.00 10.00      B   
ATOM   4684  SG  CYS   438       4.959  -7.756 -11.242  1.00 10.00      B   
ATOM   4685  HG  CYS   438       6.023  -8.536 -11.399  1.00 10.00      B   
ATOM   4686  C   CYS   438       2.323 -10.829 -10.271  1.00 10.00      B   
ATOM   4687  O   CYS   438       1.426 -10.692  -9.436  1.00 10.00      B   
ATOM   4688  N   PHE   439       2.262 -11.715 -11.261  1.00 10.00      B   
ATOM   4689  HN  PHE   439       3.021 -11.791 -11.880  1.00 10.00      B   
ATOM   4690  CA  PHE   439       1.105 -12.582 -11.449  1.00 10.00      B   
ATOM   4691  CB  PHE   439       1.105 -13.202 -12.849  1.00 10.00      B   
ATOM   4692  CG  PHE   439       0.374 -12.386 -13.877  1.00 10.00      B   
ATOM   4693  CD1 PHE   439       1.049 -11.463 -14.656  1.00 10.00      B   
ATOM   4694  CD2 PHE   439      -0.990 -12.542 -14.062  1.00 10.00      B   
ATOM   4695  CE1 PHE   439       0.379 -10.708 -15.600  1.00 10.00      B   
ATOM   4696  CE2 PHE   439      -1.667 -11.792 -15.005  1.00 10.00      B   
ATOM   4697  CZ  PHE   439      -0.981 -10.873 -15.775  1.00 10.00      B   
ATOM   4698  C   PHE   439       1.056 -13.674 -10.387  1.00 10.00      B   
ATOM   4699  O   PHE   439       0.041 -14.347 -10.218  1.00 10.00      B   
ATOM   4700  N   LEU   440       2.159 -13.842  -9.671  1.00 10.00      B   
ATOM   4701  HN  LEU   440       2.940 -13.277  -9.854  1.00 10.00      B   
ATOM   4702  CA  LEU   440       2.245 -14.846  -8.622  1.00 10.00      B   
ATOM   4703  CB  LEU   440       3.633 -15.499  -8.633  1.00 10.00      B   
ATOM   4704  CG  LEU   440       3.787 -16.802  -7.840  1.00 10.00      B   
ATOM   4705  CD1 LEU   440       2.916 -17.900  -8.432  1.00 10.00      B   
ATOM   4706  CD2 LEU   440       5.245 -17.234  -7.793  1.00 10.00      B   
ATOM   4707  C   LEU   440       1.968 -14.216  -7.259  1.00 10.00      B   
ATOM   4708  O   LEU   440       2.111 -14.862  -6.222  1.00 10.00      B   
ATOM   4709  N   LEU   441       1.564 -12.952  -7.265  1.00 10.00      B   
ATOM   4710  HN  LEU   441       1.455 -12.488  -8.120  1.00 10.00      B   
ATOM   4711  CA  LEU   441       1.282 -12.241  -6.026  1.00 10.00      B   
ATOM   4712  CB  LEU   441       2.356 -11.188  -5.744  1.00 10.00      B   
ATOM   4713  CG  LEU   441       3.725 -11.714  -5.306  1.00 10.00      B   
ATOM   4714  CD1 LEU   441       4.729 -10.575  -5.202  1.00 10.00      B   
ATOM   4715  CD2 LEU   441       3.617 -12.451  -3.980  1.00 10.00      B   
ATOM   4716  C   LEU   441      -0.099 -11.593  -6.026  1.00 10.00      B   
ATOM   4717  O   LEU   441      -0.946 -11.927  -5.199  1.00 10.00      B   
ATOM   4718  N   ALA   442      -0.329 -10.677  -6.959  1.00 10.00      B   
ATOM   4719  HN  ALA   442       0.377 -10.471  -7.613  1.00 10.00      B   
ATOM   4720  CA  ALA   442      -1.603  -9.965  -7.035  1.00 10.00      B   
ATOM   4721  CB  ALA   442      -1.504  -8.754  -7.947  1.00 10.00      B   
ATOM   4722  C   ALA   442      -2.766 -10.857  -7.450  1.00 10.00      B   
ATOM   4723  O   ALA   442      -3.803 -10.866  -6.790  1.00 10.00      B   
ATOM   4724  N   LEU   443      -2.589 -11.604  -8.535  1.00 10.00      B   
ATOM   4725  HN  LEU   443      -1.733 -11.556  -9.010  1.00 10.00      B   
ATOM   4726  CA  LEU   443      -3.635 -12.486  -9.049  1.00 10.00      B   
ATOM   4727  CB  LEU   443      -3.141 -13.309 -10.243  1.00 10.00      B   
ATOM   4728  CG  LEU   443      -4.227 -13.888 -11.149  1.00 10.00      B   
ATOM   4729  CD1 LEU   443      -4.912 -12.781 -11.936  1.00 10.00      B   
ATOM   4730  CD2 LEU   443      -3.643 -14.934 -12.084  1.00 10.00      B   
ATOM   4731  C   LEU   443      -4.272 -13.383  -7.975  1.00 10.00      B   
ATOM   4732  O   LEU   443      -5.491 -13.338  -7.784  1.00 10.00      B   
ATOM   4733  N   PRO   444      -3.478 -14.200  -7.242  1.00 10.00      B   
ATOM   4734  CA  PRO   444      -4.019 -15.094  -6.206  1.00 10.00      B   
ATOM   4735  CB  PRO   444      -2.811 -15.931  -5.776  1.00 10.00      B   
ATOM   4736  CG  PRO   444      -1.631 -15.096  -6.123  1.00 10.00      B   
ATOM   4737  CD  PRO   444      -2.012 -14.340  -7.364  1.00 10.00      B   
ATOM   4738  C   PRO   444      -4.601 -14.346  -5.006  1.00 10.00      B   
ATOM   4739  O   PRO   444      -5.450 -14.877  -4.288  1.00 10.00      B   
ATOM   4740  N   SER   445      -4.151 -13.117  -4.790  1.00 10.00      B   
ATOM   4741  HN  SER   445      -3.483 -12.737  -5.398  1.00 10.00      B   
ATOM   4742  CA  SER   445      -4.636 -12.320  -3.673  1.00 10.00      B   
ATOM   4743  CB  SER   445      -3.576 -11.305  -3.239  1.00 10.00      B   
ATOM   4744  OG  SER   445      -2.354 -11.958  -2.924  1.00 10.00      B   
ATOM   4745  HG  SER   445      -1.781 -11.963  -3.704  1.00 10.00      B   
ATOM   4746  C   SER   445      -5.952 -11.625  -4.020  1.00 10.00      B   
ATOM   4747  O   SER   445      -6.911 -11.671  -3.248  1.00 10.00      B   
ATOM   4748  N   ALA   446      -5.999 -11.011  -5.198  1.00 10.00      B   
ATOM   4749  HN  ALA   446      -5.207 -11.031  -5.782  1.00 10.00      B   
ATOM   4750  CA  ALA   446      -7.191 -10.305  -5.650  1.00 10.00      B   
ATOM   4751  CB  ALA   446      -6.935  -9.622  -6.984  1.00 10.00      B   
ATOM   4752  C   ALA   446      -8.381 -11.252  -5.752  1.00 10.00      B   
ATOM   4753  O   ALA   446      -9.492 -10.915  -5.341  1.00 10.00      B   
ATOM   4754  N   VAL   447      -8.142 -12.447  -6.284  1.00 10.00      B   
ATOM   4755  HN  VAL   447      -7.233 -12.667  -6.584  1.00 10.00      B   
ATOM   4756  CA  VAL   447      -9.204 -13.435  -6.432  1.00 10.00      B   
ATOM   4757  CB  VAL   447      -8.772 -14.647  -7.298  1.00 10.00      B   
ATOM   4758  CG1 VAL   447      -7.711 -15.487  -6.605  1.00 10.00      B   
ATOM   4759  CG2 VAL   447      -9.969 -15.499  -7.693  1.00 10.00      B   
ATOM   4760  C   VAL   447      -9.719 -13.896  -5.066  1.00 10.00      B   
ATOM   4761  O   VAL   447     -10.910 -14.160  -4.902  1.00 10.00      B   
ATOM   4762  N   ALA   448      -8.825 -13.953  -4.082  1.00 10.00      B   
ATOM   4763  HN  ALA   448      -7.897 -13.699  -4.265  1.00 10.00      B   
ATOM   4764  CA  ALA   448      -9.190 -14.372  -2.737  1.00 10.00      B   
ATOM   4765  CB  ALA   448      -7.948 -14.687  -1.919  1.00 10.00      B   
ATOM   4766  C   ALA   448     -10.021 -13.296  -2.049  1.00 10.00      B   
ATOM   4767  O   ALA   448     -11.010 -13.596  -1.373  1.00 10.00      B   
ATOM   4768  N   LEU   449      -9.623 -12.040  -2.234  1.00 10.00      B   
ATOM   4769  HN  LEU   449      -8.822 -11.865  -2.779  1.00 10.00      B   
ATOM   4770  CA  LEU   449     -10.337 -10.916  -1.638  1.00 10.00      B   
ATOM   4771  CB  LEU   449      -9.547  -9.615  -1.794  1.00 10.00      B   
ATOM   4772  CG  LEU   449      -8.190  -9.561  -1.082  1.00 10.00      B   
ATOM   4773  CD1 LEU   449      -7.559  -8.188  -1.233  1.00 10.00      B   
ATOM   4774  CD2 LEU   449      -8.330  -9.934   0.386  1.00 10.00      B   
ATOM   4775  C   LEU   449     -11.729 -10.775  -2.243  1.00 10.00      B   
ATOM   4776  O   LEU   449     -12.638 -10.229  -1.619  1.00 10.00      B   
ATOM   4777  N   GLY   450     -11.889 -11.286  -3.458  1.00 10.00      B   
ATOM   4778  HN  GLY   450     -11.120 -11.698  -3.910  1.00 10.00      B   
ATOM   4779  CA  GLY   450     -13.173 -11.229  -4.129  1.00 10.00      B   
ATOM   4780  C   GLY   450     -14.083 -12.369  -3.709  1.00 10.00      B   
ATOM   4781  O   GLY   450     -15.208 -12.490  -4.192  1.00 10.00      B   
ATOM   4782  N   ILE   451     -13.585 -13.215  -2.817  1.00 10.00      B   
ATOM   4783  HN  ILE   451     -12.675 -13.072  -2.481  1.00 10.00      B   
ATOM   4784  CA  ILE   451     -14.352 -14.347  -2.320  1.00 10.00      B   
ATOM   4785  CB  ILE   451     -13.570 -15.676  -2.465  1.00 10.00      B   
ATOM   4786  CG1 ILE   451     -13.314 -15.991  -3.942  1.00 10.00      B   
ATOM   4787  CG2 ILE   451     -14.323 -16.823  -1.802  1.00 10.00      B   
ATOM   4788  CD1 ILE   451     -12.414 -17.188  -4.176  1.00 10.00      B   
ATOM   4789  C   ILE   451     -14.714 -14.136  -0.853  1.00 10.00      B   
ATOM   4790  O   ILE   451     -15.866 -14.303  -0.454  1.00 10.00      B   
ATOM   4791  N   LEU   452     -13.724 -13.748  -0.058  1.00 10.00      B   
ATOM   4792  HN  LEU   452     -12.829 -13.605  -0.441  1.00 10.00      B   
ATOM   4793  CA  LEU   452     -13.929 -13.536   1.372  1.00 10.00      B   
ATOM   4794  CB  LEU   452     -12.746 -14.107   2.157  1.00 10.00      B   
ATOM   4795  CG  LEU   452     -12.513 -15.613   2.021  1.00 10.00      B   
ATOM   4796  CD1 LEU   452     -11.209 -16.019   2.693  1.00 10.00      B   
ATOM   4797  CD2 LEU   452     -13.684 -16.391   2.600  1.00 10.00      B   
ATOM   4798  C   LEU   452     -14.108 -12.062   1.715  1.00 10.00      B   
ATOM   4799  O   LEU   452     -13.746 -11.627   2.808  1.00 10.00      B   
ATOM   4800  N   SER   453     -14.685 -11.304   0.792  1.00 10.00      B   
ATOM   4801  HN  SER   453     -14.969 -11.711  -0.055  1.00 10.00      B   
ATOM   4802  CA  SER   453     -14.903  -9.878   0.998  1.00 10.00      B   
ATOM   4803  CB  SER   453     -15.453  -9.251  -0.279  1.00 10.00      B   
ATOM   4804  OG  SER   453     -15.315 -10.144  -1.370  1.00 10.00      B   
ATOM   4805  HG  SER   453     -14.385 -10.171  -1.639  1.00 10.00      B   
ATOM   4806  C   SER   453     -15.860  -9.615   2.157  1.00 10.00      B   
ATOM   4807  O   SER   453     -15.698  -8.640   2.893  1.00 10.00      B   
ATOM   4808  N   GLY   454     -16.851 -10.488   2.311  1.00 10.00      B   
ATOM   4809  HN  GLY   454     -16.922 -11.246   1.691  1.00 10.00      B   
ATOM   4810  CA  GLY   454     -17.830 -10.337   3.374  1.00 10.00      B   
ATOM   4811  C   GLY   454     -17.220 -10.414   4.765  1.00 10.00      B   
ATOM   4812  O   GLY   454     -17.143  -9.403   5.463  1.00 10.00      B   
ATOM   4813  N   PRO   455     -16.773 -11.605   5.199  1.00 10.00      B   
ATOM   4814  CA  PRO   455     -16.169 -11.799   6.526  1.00 10.00      B   
ATOM   4815  CB  PRO   455     -15.702 -13.256   6.496  1.00 10.00      B   
ATOM   4816  CG  PRO   455     -16.583 -13.908   5.490  1.00 10.00      B   
ATOM   4817  CD  PRO   455     -16.847 -12.867   4.442  1.00 10.00      B   
ATOM   4818  C   PRO   455     -14.981 -10.871   6.790  1.00 10.00      B   
ATOM   4819  O   PRO   455     -14.701 -10.524   7.935  1.00 10.00      B   
ATOM   4820  N   LEU   456     -14.295 -10.462   5.730  1.00 10.00      B   
ATOM   4821  HN  LEU   456     -14.576 -10.753   4.836  1.00 10.00      B   
ATOM   4822  CA  LEU   456     -13.137  -9.587   5.864  1.00 10.00      B   
ATOM   4823  CB  LEU   456     -12.354  -9.528   4.552  1.00 10.00      B   
ATOM   4824  CG  LEU   456     -11.005  -8.811   4.606  1.00 10.00      B   
ATOM   4825  CD1 LEU   456     -10.003  -9.622   5.414  1.00 10.00      B   
ATOM   4826  CD2 LEU   456     -10.484  -8.540   3.204  1.00 10.00      B   
ATOM   4827  C   LEU   456     -13.535  -8.176   6.290  1.00 10.00      B   
ATOM   4828  O   LEU   456     -12.763  -7.475   6.949  1.00 10.00      B   
ATOM   4829  N   THR   457     -14.738  -7.762   5.914  1.00 10.00      B   
ATOM   4830  HN  THR   457     -15.318  -8.368   5.408  1.00 10.00      B   
ATOM   4831  CA  THR   457     -15.220  -6.429   6.244  1.00 10.00      B   
ATOM   4832  CB  THR   457     -15.885  -5.759   5.024  1.00 10.00      B   
ATOM   4833  OG1 THR   457     -16.789  -6.683   4.405  1.00 10.00      B   
ATOM   4834  HG1 THR   457     -16.297  -7.273   3.816  1.00 10.00      B   
ATOM   4835  CG2 THR   457     -14.836  -5.331   4.008  1.00 10.00      B   
ATOM   4836  C   THR   457     -16.207  -6.456   7.408  1.00 10.00      B   
ATOM   4837  O   THR   457     -16.084  -5.679   8.355  1.00 10.00      B   
ATOM   4838  N   VAL   458     -17.170  -7.368   7.343  1.00 10.00      B   
ATOM   4839  HN  VAL   458     -17.201  -7.976   6.567  1.00 10.00      B   
ATOM   4840  CA  VAL   458     -18.194  -7.490   8.379  1.00 10.00      B   
ATOM   4841  CB  VAL   458     -19.251  -8.556   8.019  1.00 10.00      B   
ATOM   4842  CG1 VAL   458     -20.307  -8.660   9.111  1.00 10.00      B   
ATOM   4843  CG2 VAL   458     -19.898  -8.229   6.682  1.00 10.00      B   
ATOM   4844  C   VAL   458     -17.601  -7.791   9.755  1.00 10.00      B   
ATOM   4845  O   VAL   458     -17.972  -7.167  10.743  1.00 10.00      B   
ATOM   4846  N   SER   459     -16.660  -8.723   9.815  1.00 10.00      B   
ATOM   4847  HN  SER   459     -16.369  -9.168   8.990  1.00 10.00      B   
ATOM   4848  CA  SER   459     -16.040  -9.099  11.082  1.00 10.00      B   
ATOM   4849  CB  SER   459     -15.406 -10.486  10.979  1.00 10.00      B   
ATOM   4850  OG  SER   459     -16.343 -11.435  10.488  1.00 10.00      B   
ATOM   4851  HG  SER   459     -15.867 -12.219  10.180  1.00 10.00      B   
ATOM   4852  C   SER   459     -15.016  -8.067  11.559  1.00 10.00      B   
ATOM   4853  O   SER   459     -14.344  -8.269  12.571  1.00 10.00      B   
ATOM   4854  N   LEU   460     -14.903  -6.965  10.829  1.00 10.00      B   
ATOM   4855  HN  LEU   460     -15.462  -6.863  10.033  1.00 10.00      B   
ATOM   4856  CA  LEU   460     -13.972  -5.903  11.179  1.00 10.00      B   
ATOM   4857  CB  LEU   460     -12.984  -5.668  10.034  1.00 10.00      B   
ATOM   4858  CG  LEU   460     -11.866  -4.656  10.296  1.00 10.00      B   
ATOM   4859  CD1 LEU   460     -10.962  -5.130  11.424  1.00 10.00      B   
ATOM   4860  CD2 LEU   460     -11.064  -4.408   9.029  1.00 10.00      B   
ATOM   4861  C   LEU   460     -14.718  -4.610  11.504  1.00 10.00      B   
ATOM   4862  O   LEU   460     -14.385  -3.916  12.466  1.00 10.00      B   
ATOM   4863  N   PHE   461     -15.727  -4.294  10.701  1.00 10.00      B   
ATOM   4864  HN  PHE   461     -15.952  -4.892   9.952  1.00 10.00      B   
ATOM   4865  CA  PHE   461     -16.512  -3.085  10.900  1.00 10.00      B   
ATOM   4866  CB  PHE   461     -16.538  -2.230   9.629  1.00 10.00      B   
ATOM   4867  CG  PHE   461     -15.213  -1.616   9.273  1.00 10.00      B   
ATOM   4868  CD1 PHE   461     -14.675  -1.787   8.007  1.00 10.00      B   
ATOM   4869  CD2 PHE   461     -14.506  -0.869  10.201  1.00 10.00      B   
ATOM   4870  CE1 PHE   461     -13.458  -1.226   7.674  1.00 10.00      B   
ATOM   4871  CE2 PHE   461     -13.288  -0.306   9.875  1.00 10.00      B   
ATOM   4872  CZ  PHE   461     -12.764  -0.485   8.609  1.00 10.00      B   
ATOM   4873  C   PHE   461     -17.934  -3.402  11.351  1.00 10.00      B   
ATOM   4874  O   PHE   461     -18.904  -3.045  10.680  1.00 10.00      B   
ATOM   4875  N   GLN   462     -18.057  -4.080  12.481  1.00 10.00      B   
ATOM   4876  HN  GLN   462     -17.250  -4.359  12.965  1.00 10.00      B   
ATOM   4877  CA  GLN   462     -19.367  -4.420  13.022  1.00 10.00      B   
ATOM   4878  CB  GLN   462     -19.604  -5.930  13.004  1.00 10.00      B   
ATOM   4879  CG  GLN   462     -20.972  -6.340  13.526  1.00 10.00      B   
ATOM   4880  CD  GLN   462     -21.441  -7.665  12.964  1.00 10.00      B   
ATOM   4881  OE1 GLN   462     -20.639  -8.558  12.679  1.00 10.00      B   
ATOM   4882  NE2 GLN   462     -22.745  -7.802  12.799  1.00 10.00      B   
ATOM   4883 HE21 GLN   462     -23.328  -7.051  13.048  1.00 10.00      B   
ATOM   4884 HE22 GLN   462     -23.079  -8.646  12.428  1.00 10.00      B   
ATOM   4885  C   GLN   462     -19.512  -3.877  14.436  1.00 10.00      B   
ATOM   4886  O   GLN   462     -18.788  -4.293  15.343  1.00 10.00      B   
ATOM   4887  N   TYR   463     -20.436  -2.945  14.617  1.00 10.00      B   
ATOM   4888  HN  TYR   463     -20.984  -2.659  13.852  1.00 10.00      B   
ATOM   4889  CA  TYR   463     -20.675  -2.333  15.917  1.00 10.00      B   
ATOM   4890  CB  TYR   463     -19.473  -1.466  16.310  1.00 10.00      B   
ATOM   4891  CG  TYR   463     -19.088  -1.558  17.765  1.00 10.00      B   
ATOM   4892  CD1 TYR   463     -18.371  -2.643  18.244  1.00 10.00      B   
ATOM   4893  CD2 TYR   463     -19.438  -0.557  18.659  1.00 10.00      B   
ATOM   4894  CE1 TYR   463     -18.015  -2.733  19.573  1.00 10.00      B   
ATOM   4895  CE2 TYR   463     -19.086  -0.639  19.990  1.00 10.00      B   
ATOM   4896  CZ  TYR   463     -18.374  -1.726  20.442  1.00 10.00      B   
ATOM   4897  OH  TYR   463     -18.020  -1.808  21.769  1.00 10.00      B   
ATOM   4898  HH  TYR   463     -18.728  -1.439  22.310  1.00 10.00      B   
ATOM   4899  C   TYR   463     -21.930  -1.472  15.847  1.00 10.00      B   
ATOM   4900  O   TYR   463     -22.698  -1.570  14.890  1.00 10.00      B   
ATOM   4901  N   GLY   464     -22.144  -0.647  16.863  1.00 10.00      B   
ATOM   4902  HN  GLY   464     -21.515  -0.636  17.613  1.00 10.00      B   
ATOM   4903  CA  GLY   464     -23.297   0.230  16.879  1.00 10.00      B   
ATOM   4904  C   GLY   464     -23.197   1.293  15.804  1.00 10.00      B   
ATOM   4905  O   GLY   464     -22.092   1.694  15.432  1.00 10.00      B   
ATOM   4906  N   LYS   465     -24.349   1.723  15.289  1.00 10.00      B   
ATOM   4907  HN  LYS   465     -25.187   1.336  15.629  1.00 10.00      B   
ATOM   4908  CA  LYS   465     -24.426   2.741  14.232  1.00 10.00      B   
ATOM   4909  CB  LYS   465     -23.579   3.985  14.537  1.00 10.00      B   
ATOM   4910  CG  LYS   465     -24.099   4.809  15.705  1.00 10.00      B   
ATOM   4911  CD  LYS   465     -25.548   5.202  15.483  1.00 10.00      B   
ATOM   4912  CE  LYS   465     -26.237   5.567  16.785  1.00 10.00      B   
ATOM   4913  NZ  LYS   465     -27.717   5.575  16.643  1.00 10.00      B   
ATOM   4914  HZ1 LYS   465     -28.162   5.823  17.550  1.00 10.00      B   
ATOM   4915  HZ2 LYS   465     -28.054   4.636  16.351  1.00 10.00      B   
ATOM   4916  HZ3 LYS   465     -28.008   6.272  15.926  1.00 10.00      B   
ATOM   4917  C   LYS   465     -24.107   2.167  12.853  1.00 10.00      B   
ATOM   4918  O   LYS   465     -24.596   2.662  11.837  1.00 10.00      B   
ATOM   4919  N   PHE   466     -23.296   1.122  12.827  1.00 10.00      B   
ATOM   4920  HN  PHE   466     -22.941   0.775  13.674  1.00 10.00      B   
ATOM   4921  CA  PHE   466     -22.920   0.468  11.585  1.00 10.00      B   
ATOM   4922  CB  PHE   466     -21.470  -0.015  11.672  1.00 10.00      B   
ATOM   4923  CG  PHE   466     -20.686   0.113  10.397  1.00 10.00      B   
ATOM   4924  CD1 PHE   466     -19.788   1.154  10.226  1.00 10.00      B   
ATOM   4925  CD2 PHE   466     -20.837  -0.810   9.376  1.00 10.00      B   
ATOM   4926  CE1 PHE   466     -19.056   1.272   9.060  1.00 10.00      B   
ATOM   4927  CE2 PHE   466     -20.110  -0.698   8.207  1.00 10.00      B   
ATOM   4928  CZ  PHE   466     -19.217   0.345   8.048  1.00 10.00      B   
ATOM   4929  C   PHE   466     -23.840  -0.723  11.356  1.00 10.00      B   
ATOM   4930  O   PHE   466     -23.848  -1.667  12.146  1.00 10.00      B   
ATOM   4931  N   THR   467     -24.620  -0.680  10.287  1.00 10.00      B   
ATOM   4932  HN  THR   467     -24.565   0.090   9.675  1.00 10.00      B   
ATOM   4933  CA  THR   467     -25.544  -1.765   9.990  1.00 10.00      B   
ATOM   4934  CB  THR   467     -26.786  -1.264   9.220  1.00 10.00      B   
ATOM   4935  OG1 THR   467     -26.405  -0.859   7.899  1.00 10.00      B   
ATOM   4936  HG1 THR   467     -25.899  -0.026   7.948  1.00 10.00      B   
ATOM   4937  CG2 THR   467     -27.432  -0.088   9.937  1.00 10.00      B   
ATOM   4938  C   THR   467     -24.853  -2.849   9.171  1.00 10.00      B   
ATOM   4939  O   THR   467     -23.732  -2.658   8.685  1.00 10.00      B   
ATOM   4940  N   ALA   468     -25.509  -3.991   9.032  1.00 10.00      B   
ATOM   4941  HN  ALA   468     -26.383  -4.101   9.463  1.00 10.00      B   
ATOM   4942  CA  ALA   468     -24.959  -5.081   8.245  1.00 10.00      B   
ATOM   4943  CB  ALA   468     -25.707  -6.374   8.524  1.00 10.00      B   
ATOM   4944  C   ALA   468     -25.045  -4.711   6.772  1.00 10.00      B   
ATOM   4945  O   ALA   468     -24.215  -5.115   5.957  1.00 10.00      B   
ATOM   4946  N   PHE   469     -26.051  -3.903   6.454  1.00 10.00      B   
ATOM   4947  HN  PHE   469     -26.662  -3.610   7.162  1.00 10.00      B   
ATOM   4948  CA  PHE   469     -26.275  -3.438   5.096  1.00 10.00      B   
ATOM   4949  CB  PHE   469     -27.604  -2.680   5.020  1.00 10.00      B   
ATOM   4950  CG  PHE   469     -28.102  -2.439   3.624  1.00 10.00      B   
ATOM   4951  CD1 PHE   469     -28.535  -3.494   2.838  1.00 10.00      B   
ATOM   4952  CD2 PHE   469     -28.142  -1.157   3.100  1.00 10.00      B   
ATOM   4953  CE1 PHE   469     -28.998  -3.278   1.554  1.00 10.00      B   
ATOM   4954  CE2 PHE   469     -28.604  -0.933   1.817  1.00 10.00      B   
ATOM   4955  CZ  PHE   469     -29.033  -1.995   1.043  1.00 10.00      B   
ATOM   4956  C   PHE   469     -25.127  -2.533   4.662  1.00 10.00      B   
ATOM   4957  O   PHE   469     -24.692  -2.576   3.512  1.00 10.00      B   
ATOM   4958  N   ASP   470     -24.630  -1.729   5.600  1.00 10.00      B   
ATOM   4959  HN  ASP   470     -25.026  -1.746   6.499  1.00 10.00      B   
ATOM   4960  CA  ASP   470     -23.520  -0.815   5.332  1.00 10.00      B   
ATOM   4961  CB  ASP   470     -23.141  -0.035   6.594  1.00 10.00      B   
ATOM   4962  CG  ASP   470     -24.052   1.139   6.871  1.00 10.00      B   
ATOM   4963  OD1 ASP   470     -24.082   2.077   6.049  1.00 10.00      B   
ATOM   4964  OD2 ASP   470     -24.734   1.132   7.924  1.00 10.00      B   
ATOM   4965  C   ASP   470     -22.302  -1.580   4.834  1.00 10.00      B   
ATOM   4966  O   ASP   470     -21.695  -1.223   3.822  1.00 10.00      B   
ATOM   4967  N   ALA   471     -21.956  -2.646   5.546  1.00 10.00      B   
ATOM   4968  HN  ALA   471     -22.486  -2.881   6.334  1.00 10.00      B   
ATOM   4969  CA  ALA   471     -20.813  -3.473   5.181  1.00 10.00      B   
ATOM   4970  CB  ALA   471     -20.551  -4.520   6.253  1.00 10.00      B   
ATOM   4971  C   ALA   471     -21.040  -4.139   3.826  1.00 10.00      B   
ATOM   4972  O   ALA   471     -20.128  -4.224   3.003  1.00 10.00      B   
ATOM   4973  N   LEU   472     -22.270  -4.579   3.594  1.00 10.00      B   
ATOM   4974  HN  LEU   472     -22.953  -4.465   4.288  1.00 10.00      B   
ATOM   4975  CA  LEU   472     -22.636  -5.238   2.346  1.00 10.00      B   
ATOM   4976  CB  LEU   472     -24.038  -5.833   2.445  1.00 10.00      B   
ATOM   4977  CG  LEU   472     -24.202  -6.960   3.464  1.00 10.00      B   
ATOM   4978  CD1 LEU   472     -25.670  -7.287   3.667  1.00 10.00      B   
ATOM   4979  CD2 LEU   472     -23.430  -8.194   3.022  1.00 10.00      B   
ATOM   4980  C   LEU   472     -22.538  -4.290   1.157  1.00 10.00      B   
ATOM   4981  O   LEU   472     -22.309  -4.721   0.024  1.00 10.00      B   
ATOM   4982  N   MET   473     -22.704  -3.000   1.419  1.00 10.00      B   
ATOM   4983  HN  MET   473     -22.898  -2.718   2.342  1.00 10.00      B   
ATOM   4984  CA  MET   473     -22.614  -1.992   0.374  1.00 10.00      B   
ATOM   4985  CB  MET   473     -23.094  -0.634   0.888  1.00 10.00      B   
ATOM   4986  CG  MET   473     -24.597  -0.535   1.119  1.00 10.00      B   
ATOM   4987  SD  MET   473     -25.551  -0.534  -0.413  1.00 10.00      B   
ATOM   4988  CE  MET   473     -25.852  -2.288  -0.627  1.00 10.00      B   
ATOM   4989  C   MET   473     -21.178  -1.887  -0.117  1.00 10.00      B   
ATOM   4990  O   MET   473     -20.922  -1.516  -1.267  1.00 10.00      B   
ATOM   4991  N   THR   474     -20.247  -2.227   0.766  1.00 10.00      B   
ATOM   4992  HN  THR   474     -20.523  -2.504   1.667  1.00 10.00      B   
ATOM   4993  CA  THR   474     -18.830  -2.195   0.447  1.00 10.00      B   
ATOM   4994  CB  THR   474     -17.996  -1.990   1.729  1.00 10.00      B   
ATOM   4995  OG1 THR   474     -18.603  -0.964   2.528  1.00 10.00      B   
ATOM   4996  HG1 THR   474     -19.273  -1.352   3.101  1.00 10.00      B   
ATOM   4997  CG2 THR   474     -16.571  -1.579   1.391  1.00 10.00      B   
ATOM   4998  C   THR   474     -18.416  -3.503  -0.231  1.00 10.00      B   
ATOM   4999  O   THR   474     -17.497  -3.530  -1.049  1.00 10.00      B   
ATOM   5000  N   GLN   475     -19.128  -4.577   0.103  1.00 10.00      B   
ATOM   5001  HN  GLN   475     -19.852  -4.477   0.758  1.00 10.00      B   
ATOM   5002  CA  GLN   475     -18.866  -5.904  -0.452  1.00 10.00      B   
ATOM   5003  CB  GLN   475     -19.878  -6.913   0.119  1.00 10.00      B   
ATOM   5004  CG  GLN   475     -20.249  -8.070  -0.802  1.00 10.00      B   
ATOM   5005  CD  GLN   475     -19.282  -9.235  -0.723  1.00 10.00      B   
ATOM   5006  OE1 GLN   475     -19.445 -10.140   0.094  1.00 10.00      B   
ATOM   5007  NE2 GLN   475     -18.275  -9.223  -1.580  1.00 10.00      B   
ATOM   5008 HE21 GLN   475     -18.212  -8.472  -2.210  1.00 10.00      B   
ATOM   5009 HE22 GLN   475     -17.629  -9.962  -1.550  1.00 10.00      B   
ATOM   5010  C   GLN   475     -18.896  -5.903  -1.982  1.00 10.00      B   
ATOM   5011  O   GLN   475     -18.023  -6.484  -2.628  1.00 10.00      B   
ATOM   5012  N   ARG   476     -19.886  -5.229  -2.559  1.00 10.00      B   
ATOM   5013  HN  ARG   476     -20.544  -4.767  -1.996  1.00 10.00      B   
ATOM   5014  CA  ARG   476     -20.023  -5.173  -4.012  1.00 10.00      B   
ATOM   5015  CB  ARG   476     -21.421  -4.686  -4.415  1.00 10.00      B   
ATOM   5016  CG  ARG   476     -21.873  -5.179  -5.785  1.00 10.00      B   
ATOM   5017  CD  ARG   476     -22.762  -4.167  -6.498  1.00 10.00      B   
ATOM   5018  NE  ARG   476     -24.132  -4.148  -5.984  1.00 10.00      B   
ATOM   5019  HE  ARG   476     -24.252  -4.183  -4.997  1.00 10.00      B   
ATOM   5020  CZ  ARG   476     -25.218  -4.084  -6.756  1.00 10.00      B   
ATOM   5021  NH1 ARG   476     -25.104  -4.035  -8.078  1.00 10.00      B   
ATOM   5022 HH11 ARG   476     -25.959  -3.984  -8.675  1.00 10.00      B   
ATOM   5023 HH12 ARG   476     -24.165  -4.047  -8.523  1.00 10.00      B   
ATOM   5024  NH2 ARG   476     -26.420  -4.064  -6.201  1.00 10.00      B   
ATOM   5025 HH21 ARG   476     -27.287  -4.018  -6.796  1.00 10.00      B   
ATOM   5026 HH22 ARG   476     -26.518  -4.099  -5.154  1.00 10.00      B   
ATOM   5027  C   ARG   476     -18.952  -4.290  -4.653  1.00 10.00      B   
ATOM   5028  O   ARG   476     -18.661  -4.419  -5.842  1.00 10.00      B   
ATOM   5029  N   ALA   477     -18.351  -3.411  -3.860  1.00 10.00      B   
ATOM   5030  HN  ALA   477     -18.588  -3.381  -2.910  1.00 10.00      B   
ATOM   5031  CA  ALA   477     -17.331  -2.501  -4.370  1.00 10.00      B   
ATOM   5032  CB  ALA   477     -17.460  -1.135  -3.712  1.00 10.00      B   
ATOM   5033  C   ALA   477     -15.919  -3.053  -4.187  1.00 10.00      B   
ATOM   5034  O   ALA   477     -15.050  -2.844  -5.035  1.00 10.00      B   
ATOM   5035  N   LEU   478     -15.698  -3.760  -3.084  1.00 10.00      B   
ATOM   5036  HN  LEU   478     -16.436  -3.897  -2.448  1.00 10.00      B   
ATOM   5037  CA  LEU   478     -14.387  -4.330  -2.778  1.00 10.00      B   
ATOM   5038  CB  LEU   478     -14.439  -5.105  -1.460  1.00 10.00      B   
ATOM   5039  CG  LEU   478     -13.089  -5.425  -0.813  1.00 10.00      B   
ATOM   5040  CD1 LEU   478     -12.424  -4.159  -0.301  1.00 10.00      B   
ATOM   5041  CD2 LEU   478     -13.258  -6.432   0.311  1.00 10.00      B   
ATOM   5042  C   LEU   478     -13.892  -5.241  -3.899  1.00 10.00      B   
ATOM   5043  O   LEU   478     -12.723  -5.191  -4.286  1.00 10.00      B   
ATOM   5044  N   ILE   479     -14.790  -6.060  -4.428  1.00 10.00      B   
ATOM   5045  HN  ILE   479     -15.707  -6.046  -4.089  1.00 10.00      B   
ATOM   5046  CA  ILE   479     -14.441  -6.979  -5.506  1.00 10.00      B   
ATOM   5047  CB  ILE   479     -15.608  -7.931  -5.845  1.00 10.00      B   
ATOM   5048  CG1 ILE   479     -16.093  -8.653  -4.583  1.00 10.00      B   
ATOM   5049  CG2 ILE   479     -15.193  -8.936  -6.916  1.00 10.00      B   
ATOM   5050  CD1 ILE   479     -17.318  -9.518  -4.801  1.00 10.00      B   
ATOM   5051  C   ILE   479     -14.034  -6.208  -6.762  1.00 10.00      B   
ATOM   5052  O   ILE   479     -13.041  -6.538  -7.411  1.00 10.00      B   
ATOM   5053  N   ALA   480     -14.792  -5.162  -7.079  1.00 10.00      B   
ATOM   5054  HN  ALA   480     -15.553  -4.934  -6.506  1.00 10.00      B   
ATOM   5055  CA  ALA   480     -14.518  -4.341  -8.254  1.00 10.00      B   
ATOM   5056  CB  ALA   480     -15.646  -3.344  -8.477  1.00 10.00      B   
ATOM   5057  C   ALA   480     -13.183  -3.620  -8.109  1.00 10.00      B   
ATOM   5058  O   ALA   480     -12.413  -3.517  -9.063  1.00 10.00      B   
ATOM   5059  N   TYR   481     -12.909  -3.138  -6.903  1.00 10.00      B   
ATOM   5060  HN  TYR   481     -13.567  -3.257  -6.181  1.00 10.00      B   
ATOM   5061  CA  TYR   481     -11.667  -2.426  -6.623  1.00 10.00      B   
ATOM   5062  CB  TYR   481     -11.731  -1.757  -5.250  1.00 10.00      B   
ATOM   5063  CG  TYR   481     -11.979  -0.265  -5.290  1.00 10.00      B   
ATOM   5064  CD1 TYR   481     -12.554   0.388  -4.208  1.00 10.00      B   
ATOM   5065  CD2 TYR   481     -11.632   0.494  -6.402  1.00 10.00      B   
ATOM   5066  CE1 TYR   481     -12.775   1.751  -4.229  1.00 10.00      B   
ATOM   5067  CE2 TYR   481     -11.852   1.858  -6.433  1.00 10.00      B   
ATOM   5068  CZ  TYR   481     -12.423   2.481  -5.343  1.00 10.00      B   
ATOM   5069  OH  TYR   481     -12.642   3.839  -5.368  1.00 10.00      B   
ATOM   5070  HH  TYR   481     -13.399   4.028  -5.938  1.00 10.00      B   
ATOM   5071  C   TYR   481     -10.458  -3.358  -6.687  1.00 10.00      B   
ATOM   5072  O   TYR   481      -9.351  -2.929  -7.014  1.00 10.00      B   
ATOM   5073  N   SER   482     -10.682  -4.631  -6.383  1.00 10.00      B   
ATOM   5074  HN  SER   482     -11.589  -4.909  -6.138  1.00 10.00      B   
ATOM   5075  CA  SER   482      -9.618  -5.630  -6.397  1.00 10.00      B   
ATOM   5076  CB  SER   482     -10.138  -6.972  -5.877  1.00 10.00      B   
ATOM   5077  OG  SER   482     -10.560  -6.863  -4.525  1.00 10.00      B   
ATOM   5078  HG  SER   482     -11.326  -6.276  -4.470  1.00 10.00      B   
ATOM   5079  C   SER   482      -9.007  -5.792  -7.788  1.00 10.00      B   
ATOM   5080  O   SER   482      -7.824  -6.108  -7.923  1.00 10.00      B   
ATOM   5081  N   VAL   483      -9.813  -5.558  -8.819  1.00 10.00      B   
ATOM   5082  HN  VAL   483     -10.744  -5.298  -8.648  1.00 10.00      B   
ATOM   5083  CA  VAL   483      -9.353  -5.678 -10.196  1.00 10.00      B   
ATOM   5084  CB  VAL   483     -10.524  -5.512 -11.194  1.00 10.00      B   
ATOM   5085  CG1 VAL   483     -10.077  -5.811 -12.618  1.00 10.00      B   
ATOM   5086  CG2 VAL   483     -11.694  -6.403 -10.803  1.00 10.00      B   
ATOM   5087  C   VAL   483      -8.274  -4.633 -10.495  1.00 10.00      B   
ATOM   5088  O   VAL   483      -7.367  -4.866 -11.295  1.00 10.00      B   
ATOM   5089  N   GLY   484      -8.360  -3.495  -9.812  1.00 10.00      B   
ATOM   5090  HN  GLY   484      -9.075  -3.388  -9.151  1.00 10.00      B   
ATOM   5091  CA  GLY   484      -7.408  -2.422 -10.017  1.00 10.00      B   
ATOM   5092  C   GLY   484      -6.005  -2.773  -9.570  1.00 10.00      B   
ATOM   5093  O   GLY   484      -5.031  -2.276 -10.133  1.00 10.00      B   
ATOM   5094  N   LEU   485      -5.897  -3.641  -8.571  1.00 10.00      B   
ATOM   5095  HN  LEU   485      -6.711  -4.024  -8.181  1.00 10.00      B   
ATOM   5096  CA  LEU   485      -4.598  -4.048  -8.048  1.00 10.00      B   
ATOM   5097  CB  LEU   485      -4.771  -4.967  -6.834  1.00 10.00      B   
ATOM   5098  CG  LEU   485      -3.496  -5.606  -6.273  1.00 10.00      B   
ATOM   5099  CD1 LEU   485      -2.550  -4.549  -5.718  1.00 10.00      B   
ATOM   5100  CD2 LEU   485      -3.840  -6.637  -5.210  1.00 10.00      B   
ATOM   5101  C   LEU   485      -3.756  -4.736  -9.118  1.00 10.00      B   
ATOM   5102  O   LEU   485      -2.553  -4.497  -9.224  1.00 10.00      B   
ATOM   5103  N   ILE   486      -4.408  -5.563  -9.928  1.00 10.00      B   
ATOM   5104  HN  ILE   486      -5.377  -5.678  -9.810  1.00 10.00      B   
ATOM   5105  CA  ILE   486      -3.733  -6.305 -10.988  1.00 10.00      B   
ATOM   5106  CB  ILE   486      -4.682  -7.332 -11.641  1.00 10.00      B   
ATOM   5107  CG1 ILE   486      -5.460  -8.094 -10.563  1.00 10.00      B   
ATOM   5108  CG2 ILE   486      -3.905  -8.307 -12.515  1.00 10.00      B   
ATOM   5109  CD1 ILE   486      -6.559  -8.978 -11.110  1.00 10.00      B   
ATOM   5110  C   ILE   486      -3.173  -5.365 -12.055  1.00 10.00      B   
ATOM   5111  O   ILE   486      -2.194  -5.685 -12.726  1.00 10.00      B   
ATOM   5112  N   GLY   487      -3.786  -4.200 -12.194  1.00 10.00      B   
ATOM   5113  HN  GLY   487      -4.555  -3.987 -11.624  1.00 10.00      B   
ATOM   5114  CA  GLY   487      -3.324  -3.241 -13.174  1.00 10.00      B   
ATOM   5115  C   GLY   487      -2.322  -2.263 -12.590  1.00 10.00      B   
ATOM   5116  O   GLY   487      -1.327  -1.926 -13.233  1.00 10.00      B   
ATOM   5117  N   LEU   488      -2.576  -1.822 -11.361  1.00 10.00      B   
ATOM   5118  HN  LEU   488      -3.383  -2.143 -10.897  1.00 10.00      B   
ATOM   5119  CA  LEU   488      -1.704  -0.869 -10.679  1.00 10.00      B   
ATOM   5120  CB  LEU   488      -2.263  -0.522  -9.296  1.00 10.00      B   
ATOM   5121  CG  LEU   488      -1.535   0.583  -8.526  1.00 10.00      B   
ATOM   5122  CD1 LEU   488      -1.629   1.910  -9.264  1.00 10.00      B   
ATOM   5123  CD2 LEU   488      -2.092   0.708  -7.116  1.00 10.00      B   
ATOM   5124  C   LEU   488      -0.276  -1.390 -10.556  1.00 10.00      B   
ATOM   5125  O   LEU   488       0.686  -0.637 -10.736  1.00 10.00      B   
ATOM   5126  N   ILE   489      -0.140  -2.676 -10.252  1.00 10.00      B   
ATOM   5127  HN  ILE   489      -0.943  -3.224 -10.118  1.00 10.00      B   
ATOM   5128  CA  ILE   489       1.177  -3.289 -10.110  1.00 10.00      B   
ATOM   5129  CB  ILE   489       1.106  -4.751  -9.620  1.00 10.00      B   
ATOM   5130  CG1 ILE   489       0.197  -5.587 -10.526  1.00 10.00      B   
ATOM   5131  CG2 ILE   489       0.633  -4.805  -8.175  1.00 10.00      B   
ATOM   5132  CD1 ILE   489       0.405  -7.079 -10.402  1.00 10.00      B   
ATOM   5133  C   ILE   489       1.965  -3.224 -11.416  1.00 10.00      B   
ATOM   5134  O   ILE   489       3.178  -3.042 -11.404  1.00 10.00      B   
ATOM   5135  N   VAL   490       1.269  -3.353 -12.540  1.00 10.00      B   
ATOM   5136  HN  VAL   490       0.300  -3.480 -12.492  1.00 10.00      B   
ATOM   5137  CA  VAL   490       1.916  -3.304 -13.845  1.00 10.00      B   
ATOM   5138  CB  VAL   490       0.989  -3.834 -14.963  1.00 10.00      B   
ATOM   5139  CG1 VAL   490       1.741  -3.937 -16.283  1.00 10.00      B   
ATOM   5140  CG2 VAL   490       0.398  -5.180 -14.575  1.00 10.00      B   
ATOM   5141  C   VAL   490       2.345  -1.875 -14.166  1.00 10.00      B   
ATOM   5142  O   VAL   490       3.441  -1.643 -14.683  1.00 10.00      B   
ATOM   5143  N   VAL   491       1.479  -0.922 -13.831  1.00 10.00      B   
ATOM   5144  HN  VAL   491       0.627  -1.178 -13.416  1.00 10.00      B   
ATOM   5145  CA  VAL   491       1.748   0.492 -14.073  1.00 10.00      B   
ATOM   5146  CB  VAL   491       0.563   1.381 -13.629  1.00 10.00      B   
ATOM   5147  CG1 VAL   491       0.898   2.856 -13.797  1.00 10.00      B   
ATOM   5148  CG2 VAL   491      -0.693   1.033 -14.411  1.00 10.00      B   
ATOM   5149  C   VAL   491       3.015   0.948 -13.353  1.00 10.00      B   
ATOM   5150  O   VAL   491       3.871   1.605 -13.944  1.00 10.00      B   
ATOM   5151  N   LYS   492       3.145   0.564 -12.087  1.00 10.00      B   
ATOM   5152  HN  LYS   492       2.440   0.010 -11.682  1.00 10.00      B   
ATOM   5153  CA  LYS   492       4.306   0.949 -11.280  1.00 10.00      B   
ATOM   5154  CB  LYS   492       4.075   0.645  -9.797  1.00 10.00      B   
ATOM   5155  CG  LYS   492       2.987   1.494  -9.158  1.00 10.00      B   
ATOM   5156  CD  LYS   492       3.004   1.382  -7.642  1.00 10.00      B   
ATOM   5157  CE  LYS   492       1.954   2.286  -7.018  1.00 10.00      B   
ATOM   5158  NZ  LYS   492       2.003   2.267  -5.534  1.00 10.00      B   
ATOM   5159  HZ1 LYS   492       2.907   2.657  -5.198  1.00 10.00      B   
ATOM   5160  HZ2 LYS   492       1.909   1.293  -5.181  1.00 10.00      B   
ATOM   5161  HZ3 LYS   492       1.230   2.839  -5.144  1.00 10.00      B   
ATOM   5162  C   LYS   492       5.604   0.303 -11.767  1.00 10.00      B   
ATOM   5163  O   LYS   492       6.693   0.694 -11.350  1.00 10.00      B   
ATOM   5164  N   VAL   493       5.488  -0.687 -12.640  1.00 10.00      B   
ATOM   5165  HN  VAL   493       4.594  -0.968 -12.930  1.00 10.00      B   
ATOM   5166  CA  VAL   493       6.659  -1.365 -13.180  1.00 10.00      B   
ATOM   5167  CB  VAL   493       6.413  -2.883 -13.354  1.00 10.00      B
[truncated: 98,950 more chars]
