# Supplementary material for: Large-scale discovery of protein interactions at residue resolution using co-evolution calculated from genomic sequences
Source: Nat Commun. 2021 Mar 2;12:1396. doi: 10.1038/s41467-021-21636-z (PMC7925567; doi:10.1038/s41467-021-21636-z)
Supplement: Supplementary file 13 — Supplementary Data 11 [file 41467_2021_21636_MOESM13_ESM.zip › supplementary_prediction/addtl_membrane013341_UUP_MURJ/models/rmsdclust5_top1_haddock_37w.pdb]

REMARK FILENAME="haddock_37w.pdb0"
REMARK ===============================================================
REMARK HADDOCK run for haddock
REMARK initial structure: haddock_37.pdb
REMARK final NOE weights: unambig 50 amb: 50
REMARK ===============================================================
REMARK            total,bonds,angles,improper,dihe,vdw,elec,air,cdih,coup,rdcs,vean,dani,xpcs,rg
REMARK energies: 85.83, 0, 0, 0, 0, -71.2384, -165.264, 322.332, 0, 0, 0, 0, 0, 0, 0
REMARK ===============================================================
REMARK            bonds,angles,impropers,dihe,air,cdih,coup,rdcs,vean,dani,xpcs
REMARK rms-dev.: 0,0,0,0,16.3867,0,0, 0, 0, 0, 0
REMARK ===============================================================
REMARK               air,cdih,coup,rdcs,vean,dani,xpcs
REMARK               >0.3,>5,>1,>0,>5,>0.2,>0.2
REMARK violations.: 3, 0, 0, 0, 0, 0, 0
REMARK ===============================================================
REMARK                        CVpartition#,violations,rms
REMARK AIRs cross-validation: 1, 0, NaN
REMARK ===============================================================
REMARK NCS energy: 0
REMARK ===============================================================
REMARK Symmetry energy: 0
REMARK ===============================================================
REMARK Desolvation energy: -6.82029
REMARK Internal energy free molecules: 75586.9
REMARK Internal energy complex: -25727.3
REMARK Binding energy: -101557
REMARK ===============================================================
REMARK buried surface area: 2305.56
REMARK ===============================================================
REMARK water - chain1: 0 0 0
REMARK water - chain2: 0 0 0
REMARK water - chain3: 0 0 0
REMARK water - chain4: 0 0 0
REMARK water - chain5: 0 0 0
REMARK water - chain6: 0 0 0
REMARK ===============================================================
REMARK water - water: 0 0 0
REMARK ===============================================================
REMARK DATE:05-Aug-2020  13:32:59       created by user: he47
REMARK VERSION:1.3
ATOM      1  CB  LYS   551       2.130 -10.375 -31.453  1.00 10.00      A   
ATOM      2  CG  LYS   551       2.157 -10.375 -32.975  1.00 10.00      A   
ATOM      3  CD  LYS   551       1.820  -8.999 -33.532  1.00 10.00      A   
ATOM      4  CE  LYS   551       2.890  -7.974 -33.181  1.00 10.00      A   
ATOM      5  NZ  LYS   551       2.416  -6.579 -33.387  1.00 10.00      A   
ATOM      6  HZ1 LYS   551       1.497  -6.582 -33.876  1.00 10.00      A   
ATOM      7  HZ2 LYS   551       3.100  -6.051 -33.966  1.00 10.00      A   
ATOM      8  HZ3 LYS   551       2.310  -6.096 -32.469  1.00 10.00      A   
ATOM      9  C   LYS   551       1.240 -12.699 -31.062  1.00 10.00      A   
ATOM     10  O   LYS   551       1.410 -13.701 -31.760  1.00 10.00      A   
ATOM     11  N   LYS   551       3.674 -12.317 -31.273  1.00 10.00      A   
ATOM     12  HT1 LYS   551       3.901 -13.176 -30.718  1.00 10.00      A   
ATOM     13  HT2 LYS   551       4.445 -11.633 -31.159  1.00 10.00      A   
ATOM     14  HT3 LYS   551       3.601 -12.581 -32.274  1.00 10.00      A   
ATOM     15  CA  LYS   551       2.393 -11.738 -30.804  1.00 10.00      A   
ATOM     16  N   ALA   552       0.078 -12.390 -30.481  1.00 10.00      A   
ATOM     17  HN  ALA   552       0.026 -11.578 -29.935  1.00 10.00      A   
ATOM     18  CA  ALA   552      -1.127 -13.207 -30.624  1.00 10.00      A   
ATOM     19  CB  ALA   552      -1.539 -13.350 -32.085  1.00 10.00      A   
ATOM     20  C   ALA   552      -0.986 -14.568 -29.944  1.00 10.00      A   
ATOM     21  O   ALA   552      -1.642 -15.536 -30.328  1.00 10.00      A   
ATOM     22  N   GLU   553      -0.136 -14.642 -28.922  1.00 10.00      A   
ATOM     23  HN  GLU   553       0.375 -13.841 -28.661  1.00 10.00      A   
ATOM     24  CA  GLU   553       0.071 -15.894 -28.197  1.00 10.00      A   
ATOM     25  CB  GLU   553       1.493 -15.986 -27.634  1.00 10.00      A   
ATOM     26  CG  GLU   553       2.598 -15.922 -28.674  1.00 10.00      A   
ATOM     27  CD  GLU   553       3.124 -14.518 -28.884  1.00 10.00      A   
ATOM     28  OE1 GLU   553       4.092 -14.351 -29.650  1.00 10.00      A   
ATOM     29  OE2 GLU   553       2.565 -13.569 -28.294  1.00 10.00      A   
ATOM     30  C   GLU   553      -0.941 -16.060 -27.065  1.00 10.00      A   
ATOM     31  O   GLU   553      -0.960 -17.086 -26.385  1.00 10.00      A   
ATOM     32  N   THR   554      -1.771 -15.045 -26.854  1.00 10.00      A   
ATOM     33  HN  THR   554      -1.708 -14.251 -27.421  1.00 10.00      A   
ATOM     34  CA  THR   554      -2.777 -15.090 -25.803  1.00 10.00      A   
ATOM     35  CB  THR   554      -3.465 -13.718 -25.634  1.00 10.00      A   
ATOM     36  OG1 THR   554      -2.484 -12.675 -25.752  1.00 10.00      A   
ATOM     37  HG1 THR   554      -2.162 -12.438 -24.872  1.00 10.00      A   
ATOM     38  CG2 THR   554      -4.133 -13.622 -24.271  1.00 10.00      A   
ATOM     39  C   THR   554      -3.824 -16.164 -26.108  1.00 10.00      A   
ATOM     40  O   THR   554      -4.214 -16.345 -27.265  1.00 10.00      A   
ATOM     41  N   VAL   555      -4.244 -16.885 -25.072  1.00 10.00      A   
ATOM     42  HN  VAL   555      -3.868 -16.703 -24.186  1.00 10.00      A   
ATOM     43  CA  VAL   555      -5.241 -17.945 -25.212  1.00 10.00      A   
ATOM     44  CB  VAL   555      -5.594 -18.569 -23.842  1.00 10.00      A   
ATOM     45  CG1 VAL   555      -6.560 -19.734 -24.007  1.00 10.00      A   
ATOM     46  CG2 VAL   555      -4.336 -19.018 -23.114  1.00 10.00      A   
ATOM     47  C   VAL   555      -6.513 -17.415 -25.871  1.00 10.00      A   
ATOM     48  O   VAL   555      -7.153 -16.492 -25.359  1.00 10.00      A   
ATOM     49  N   LYS   556      -6.876 -18.004 -27.004  1.00 10.00      A   
ATOM     50  HN  LYS   556      -6.332 -18.743 -27.352  1.00 10.00      A   
ATOM     51  CA  LYS   556      -8.063 -17.590 -27.743  1.00 10.00      A   
ATOM     52  CB  LYS   556      -7.792 -17.616 -29.249  1.00 10.00      A   
ATOM     53  CG  LYS   556      -6.658 -16.702 -29.679  1.00 10.00      A   
ATOM     54  CD  LYS   556      -6.531 -16.642 -31.190  1.00 10.00      A   
ATOM     55  CE  LYS   556      -5.530 -15.576 -31.605  1.00 10.00      A   
ATOM     56  NZ  LYS   556      -5.493 -15.385 -33.078  1.00 10.00      A   
ATOM     57  HZ1 LYS   556      -6.457 -15.411 -33.464  1.00 10.00      A   
ATOM     58  HZ2 LYS   556      -4.927 -16.135 -33.527  1.00 10.00      A   
ATOM     59  HZ3 LYS   556      -5.069 -14.465 -33.307  1.00 10.00      A   
ATOM     60  C   LYS   556      -9.261 -18.464 -27.394  1.00 10.00      A   
ATOM     61  O   LYS   556      -9.876 -19.080 -28.268  1.00 10.00      A   
ATOM     62  N   ARG   557      -9.578 -18.506 -26.101  1.00 10.00      A   
ATOM     63  HN  ARG   557      -9.042 -17.983 -25.470  1.00 10.00      A   
ATOM     64  CA  ARG   557     -10.694 -19.296 -25.586  1.00 10.00      A   
ATOM     65  CB  ARG   557     -12.041 -18.819 -26.145  1.00 10.00      A   
ATOM     66  CG  ARG   557     -12.484 -17.459 -25.624  1.00 10.00      A   
ATOM     67  CD  ARG   557     -13.894 -17.116 -26.079  1.00 10.00      A   
ATOM     68  NE  ARG   557     -14.901 -18.008 -25.497  1.00 10.00      A   
ATOM     69  HE  ARG   557     -14.575 -18.849 -25.084  1.00 10.00      A   
ATOM     70  CZ  ARG   557     -16.211 -17.758 -25.493  1.00 10.00      A   
ATOM     71  NH1 ARG   557     -16.683 -16.642 -26.041  1.00 10.00      A   
ATOM     72 HH11 ARG   557     -16.035 -15.953 -26.477  1.00 10.00      A   
ATOM     73 HH12 ARG   557     -17.711 -16.450 -26.039  1.00 10.00      A   
ATOM     74  NH2 ARG   557     -17.050 -18.625 -24.937  1.00 10.00      A   
ATOM     75 HH21 ARG   557     -16.684 -19.502 -24.503  1.00 10.00      A   
ATOM     76 HH22 ARG   557     -18.079 -18.436 -24.931  1.00 10.00      A   
ATOM     77  C   ARG   557     -10.484 -20.785 -25.838  1.00 10.00      A   
ATOM     78  O   ARG   557     -11.435 -21.532 -26.059  1.00 10.00      A   
ATOM     79  N   SER   558      -9.229 -21.206 -25.809  1.00 10.00      A   
ATOM     80  HN  SER   558      -8.512 -20.561 -25.656  1.00 10.00      A   
ATOM     81  CA  SER   558      -8.884 -22.600 -26.032  1.00 10.00      A   
ATOM     82  CB  SER   558      -7.416 -22.707 -26.447  1.00 10.00      A   
ATOM     83  OG  SER   558      -6.914 -21.442 -26.854  1.00 10.00      A   
ATOM     84  HG  SER   558      -6.029 -21.557 -27.219  1.00 10.00      A   
ATOM     85  C   SER   558      -9.145 -23.446 -24.785  1.00 10.00      A   
ATOM     86  O   SER   558      -9.624 -24.575 -24.881  1.00 10.00      A   
ATOM     87  N   SER   559      -8.831 -22.894 -23.615  1.00 10.00      A   
ATOM     88  HN  SER   559      -8.459 -21.991 -23.598  1.00 10.00      A   
ATOM     89  CA  SER   559      -9.025 -23.604 -22.354  1.00 10.00      A   
ATOM     90  CB  SER   559      -7.677 -24.073 -21.803  1.00 10.00      A   
ATOM     91  OG  SER   559      -6.628 -23.213 -22.225  1.00 10.00      A   
ATOM     92  HG  SER   559      -6.102 -23.663 -22.898  1.00 10.00      A   
ATOM     93  C   SER   559      -9.735 -22.722 -21.331  1.00 10.00      A   
ATOM     94  O   SER   559      -9.436 -22.762 -20.136  1.00 10.00      A   
ATOM     95  N   SER   560     -10.682 -21.929 -21.801  1.00 10.00      A   
ATOM     96  HN  SER   560     -10.892 -21.946 -22.761  1.00 10.00      A   
ATOM     97  CA  SER   560     -11.429 -21.037 -20.931  1.00 10.00      A   
ATOM     98  CB  SER   560     -11.792 -19.767 -21.693  1.00 10.00      A   
ATOM     99  OG  SER   560     -11.933 -20.046 -23.073  1.00 10.00      A   
ATOM    100  HG  SER   560     -12.875 -20.123 -23.294  1.00 10.00      A   
ATOM    101  C   SER   560     -12.689 -21.719 -20.414  1.00 10.00      A   
ATOM    102  O   SER   560     -13.375 -21.193 -19.537  1.00 10.00      A   
ATOM    103  N   LYS   561     -12.974 -22.890 -20.973  1.00 10.00      A   
ATOM    104  HN  LYS   561     -12.376 -23.236 -21.671  1.00 10.00      A   
ATOM    105  CA  LYS   561     -14.143 -23.675 -20.600  1.00 10.00      A   
ATOM    106  CB  LYS   561     -14.166 -24.971 -21.415  1.00 10.00      A   
ATOM    107  CG  LYS   561     -15.382 -25.850 -21.178  1.00 10.00      A   
ATOM    108  CD  LYS   561     -15.323 -27.091 -22.051  1.00 10.00      A   
ATOM    109  CE  LYS   561     -16.412 -28.081 -21.681  1.00 10.00      A   
ATOM    110  NZ  LYS   561     -16.375 -29.292 -22.537  1.00 10.00      A   
ATOM    111  HZ1 LYS   561     -15.478 -29.801 -22.403  1.00 10.00      A   
ATOM    112  HZ2 LYS   561     -16.461 -29.026 -23.538  1.00 10.00      A   
ATOM    113  HZ3 LYS   561     -17.162 -29.926 -22.289  1.00 10.00      A   
ATOM    114  C   LYS   561     -14.140 -23.993 -19.109  1.00 10.00      A   
ATOM    115  O   LYS   561     -15.156 -23.843 -18.428  1.00 10.00      A   
ATOM    116  N   LEU   562     -12.994 -24.431 -18.606  1.00 10.00      A   
ATOM    117  HN  LEU   562     -12.216 -24.525 -19.197  1.00 10.00      A   
ATOM    118  CA  LEU   562     -12.860 -24.764 -17.199  1.00 10.00      A   
ATOM    119  CB  LEU   562     -13.529 -26.105 -16.879  1.00 10.00      A   
ATOM    120  CG  LEU   562     -13.109 -27.304 -17.731  1.00 10.00      A   
ATOM    121  CD1 LEU   562     -12.067 -28.145 -17.009  1.00 10.00      A   
ATOM    122  CD2 LEU   562     -14.322 -28.144 -18.092  1.00 10.00      A   
ATOM    123  C   LEU   562     -11.403 -24.774 -16.761  1.00 10.00      A   
ATOM    124  O   LEU   562     -10.498 -24.982 -17.570  1.00 10.00      A   
ATOM    125  N   SER   563     -11.193 -24.534 -15.477  1.00 10.00      A   
ATOM    126  HN  SER   563     -11.964 -24.357 -14.895  1.00 10.00      A   
ATOM    127  CA  SER   563      -9.862 -24.526 -14.891  1.00 10.00      A   
ATOM    128  CB  SER   563      -9.272 -23.112 -14.929  1.00 10.00      A   
ATOM    129  OG  SER   563     -10.116 -22.189 -14.260  1.00 10.00      A   
ATOM    130  HG  SER   563     -10.098 -21.343 -14.728  1.00 10.00      A   
ATOM    131  C   SER   563      -9.966 -25.014 -13.451  1.00 10.00      A   
ATOM    132  O   SER   563     -11.072 -25.242 -12.957  1.00 10.00      A   
ATOM    133  N   TYR   564      -8.836 -25.165 -12.772  1.00 10.00      A   
ATOM    134  HN  TYR   564      -7.980 -24.951 -13.202  1.00 10.00      A   
ATOM    135  CA  TYR   564      -8.846 -25.628 -11.389  1.00 10.00      A   
ATOM    136  CB  TYR   564      -7.424 -25.890 -10.887  1.00 10.00      A   
ATOM    137  CG  TYR   564      -7.292 -27.147 -10.055  1.00 10.00      A   
ATOM    138  CD1 TYR   564      -6.875 -28.339 -10.629  1.00 10.00      A   
ATOM    139  CD2 TYR   564      -7.584 -27.141  -8.697  1.00 10.00      A   
ATOM    140  CE1 TYR   564      -6.752 -29.490  -9.878  1.00 10.00      A   
ATOM    141  CE2 TYR   564      -7.463 -28.288  -7.937  1.00 10.00      A   
ATOM    142  CZ  TYR   564      -7.047 -29.460  -8.531  1.00 10.00      A   
ATOM    143  OH  TYR   564      -6.925 -30.606  -7.777  1.00 10.00      A   
ATOM    144  HH  TYR   564      -7.685 -30.683  -7.186  1.00 10.00      A   
ATOM    145  C   TYR   564      -9.541 -24.600 -10.506  1.00 10.00      A   
ATOM    146  O   TYR   564     -10.278 -24.951  -9.584  1.00 10.00      A   
ATOM    147  N   LYS   565      -9.321 -23.326 -10.819  1.00 10.00      A   
ATOM    148  HN  LYS   565      -8.739 -23.118 -11.581  1.00 10.00      A   
ATOM    149  CA  LYS   565      -9.924 -22.233 -10.068  1.00 10.00      A   
ATOM    150  CB  LYS   565      -9.428 -20.880 -10.590  1.00 10.00      A   
ATOM    151  CG  LYS   565      -7.914 -20.743 -10.674  1.00 10.00      A   
ATOM    152  CD  LYS   565      -7.503 -19.287 -10.849  1.00 10.00      A   
ATOM    153  CE  LYS   565      -7.639 -18.520  -9.543  1.00 10.00      A   
ATOM    154  NZ  LYS   565      -7.613 -17.047  -9.741  1.00 10.00      A   
ATOM    155  HZ1 LYS   565      -6.696 -16.751 -10.128  1.00 10.00      A   
ATOM    156  HZ2 LYS   565      -7.764 -16.566  -8.831  1.00 10.00      A   
ATOM    157  HZ3 LYS   565      -8.367 -16.759 -10.400  1.00 10.00      A   
ATOM    158  C   LYS   565     -11.444 -22.297 -10.169  1.00 10.00      A   
ATOM    159  O   LYS   565     -12.151 -22.204  -9.163  1.00 10.00      A   
ATOM    160  N   LEU   566     -11.938 -22.470 -11.391  1.00 10.00      A   
ATOM    161  HN  LEU   566     -11.319 -22.531 -12.151  1.00 10.00      A   
ATOM    162  CA  LEU   566     -13.372 -22.557 -11.638  1.00 10.00      A   
ATOM    163  CB  LEU   566     -13.660 -22.521 -13.144  1.00 10.00      A   
ATOM    164  CG  LEU   566     -13.167 -21.287 -13.907  1.00 10.00      A   
ATOM    165  CD1 LEU   566     -13.430 -21.439 -15.398  1.00 10.00      A   
ATOM    166  CD2 LEU   566     -13.820 -20.022 -13.371  1.00 10.00      A   
ATOM    167  C   LEU   566     -13.948 -23.832 -11.031  1.00 10.00      A   
ATOM    168  O   LEU   566     -15.033 -23.821 -10.451  1.00 10.00      A   
ATOM    169  N   GLN   567     -13.203 -24.924 -11.157  1.00 10.00      A   
ATOM    170  HN  GLN   567     -12.337 -24.858 -11.615  1.00 10.00      A   
ATOM    171  CA  GLN   567     -13.628 -26.216 -10.635  1.00 10.00      A   
ATOM    172  CB  GLN   567     -12.597 -27.293 -10.986  1.00 10.00      A   
ATOM    173  CG  GLN   567     -12.980 -28.702 -10.562  1.00 10.00      A   
ATOM    174  CD  GLN   567     -14.277 -29.176 -11.190  1.00 10.00      A   
ATOM    175  OE1 GLN   567     -14.281 -29.727 -12.289  1.00 10.00      A   
ATOM    176  NE2 GLN   567     -15.384 -28.957 -10.499  1.00 10.00      A   
ATOM    177 HE21 GLN   567     -15.307 -28.502  -9.631  1.00 10.00      A   
ATOM    178 HE22 GLN   567     -16.238 -29.269 -10.873  1.00 10.00      A   
ATOM    179  C   GLN   567     -13.845 -26.159  -9.127  1.00 10.00      A   
ATOM    180  O   GLN   567     -14.892 -26.571  -8.631  1.00 10.00      A   
ATOM    181  N   ARG   568     -12.861 -25.626  -8.408  1.00 10.00      A   
ATOM    182  HN  ARG   568     -12.054 -25.297  -8.868  1.00 10.00      A   
ATOM    183  CA  ARG   568     -12.945 -25.518  -6.953  1.00 10.00      A   
ATOM    184  CB  ARG   568     -11.678 -24.874  -6.388  1.00 10.00      A   
ATOM    185  CG  ARG   568     -10.441 -25.754  -6.460  1.00 10.00      A   
ATOM    186  CD  ARG   568     -10.507 -26.888  -5.455  1.00 10.00      A   
ATOM    187  NE  ARG   568     -11.138 -28.087  -5.999  1.00 10.00      A   
ATOM    188  HE  ARG   568     -11.988 -27.973  -6.491  1.00 10.00      A   
ATOM    189  CZ  ARG   568     -10.631 -29.315  -5.877  1.00 10.00      A   
ATOM    190  NH1 ARG   568      -9.497 -29.511  -5.215  1.00 10.00      A   
ATOM    191 HH11 ARG   568      -9.105 -30.474  -5.118  1.00 10.00      A   
ATOM    192 HH12 ARG   568      -8.990 -28.703  -4.790  1.00 10.00      A   
ATOM    193  NH2 ARG   568     -11.283 -30.347  -6.386  1.00 10.00      A   
ATOM    194 HH21 ARG   568     -10.899 -31.313  -6.297  1.00 10.00      A   
ATOM    195 HH22 ARG   568     -12.196 -30.192  -6.885  1.00 10.00      A   
ATOM    196  C   ARG   568     -14.170 -24.717  -6.527  1.00 10.00      A   
ATOM    197  O   ARG   568     -14.906 -25.117  -5.622  1.00 10.00      A   
ATOM    198  N   GLU   569     -14.396 -23.594  -7.196  1.00 10.00      A   
ATOM    199  HN  GLU   569     -13.782 -23.333  -7.915  1.00 10.00      A   
ATOM    200  CA  GLU   569     -15.534 -22.742  -6.885  1.00 10.00      A   
ATOM    201  CB  GLU   569     -15.450 -21.426  -7.654  1.00 10.00      A   
ATOM    202  CG  GLU   569     -15.977 -20.233  -6.880  1.00 10.00      A   
ATOM    203  CD  GLU   569     -15.506 -18.914  -7.450  1.00 10.00      A   
ATOM    204  OE1 GLU   569     -14.289 -18.775  -7.717  1.00 10.00      A   
ATOM    205  OE2 GLU   569     -16.342 -18.005  -7.619  1.00 10.00      A   
ATOM    206  C   GLU   569     -16.844 -23.459  -7.189  1.00 10.00      A   
ATOM    207  O   GLU   569     -17.785 -23.406  -6.404  1.00 10.00      A   
ATOM    208  N   LEU   570     -16.879 -24.158  -8.319  1.00 10.00      A   
ATOM    209  HN  LEU   570     -16.082 -24.172  -8.896  1.00 10.00      A   
ATOM    210  CA  LEU   570     -18.066 -24.898  -8.739  1.00 10.00      A   
ATOM    211  CB  LEU   570     -17.876 -25.451 -10.155  1.00 10.00      A   
ATOM    212  CG  LEU   570     -19.091 -26.136 -10.788  1.00 10.00      A   
ATOM    213  CD1 LEU   570     -20.190 -25.125 -11.082  1.00 10.00      A   
ATOM    214  CD2 LEU   570     -18.690 -26.879 -12.051  1.00 10.00      A   
ATOM    215  C   LEU   570     -18.392 -26.035  -7.767  1.00 10.00      A   
ATOM    216  O   LEU   570     -19.518 -26.528  -7.731  1.00 10.00      A   
ATOM    217  N   GLU   571     -17.404 -26.449  -6.987  1.00 10.00      A   
ATOM    218  HN  GLU   571     -16.518 -26.032  -7.076  1.00 10.00      A   
ATOM    219  CA  GLU   571     -17.595 -27.518  -6.017  1.00 10.00      A   
ATOM    220  CB  GLU   571     -16.299 -28.305  -5.829  1.00 10.00      A   
ATOM    221  CG  GLU   571     -15.864 -29.084  -7.057  1.00 10.00      A   
ATOM    222  CD  GLU   571     -14.521 -29.751  -6.865  1.00 10.00      A   
ATOM    223  OE1 GLU   571     -14.483 -30.862  -6.294  1.00 10.00      A   
ATOM    224  OE2 GLU   571     -13.497 -29.171  -7.280  1.00 10.00      A   
ATOM    225  C   GLU   571     -18.065 -26.970  -4.673  1.00 10.00      A   
ATOM    226  O   GLU   571     -18.891 -27.581  -3.995  1.00 10.00      A   
ATOM    227  N   GLN   572     -17.538 -25.817  -4.291  1.00 10.00      A   
ATOM    228  HN  GLN   572     -16.888 -25.367  -4.876  1.00 10.00      A   
ATOM    229  CA  GLN   572     -17.896 -25.205  -3.018  1.00 10.00      A   
ATOM    230  CB  GLN   572     -16.759 -24.329  -2.491  1.00 10.00      A   
ATOM    231  CG  GLN   572     -15.558 -25.113  -1.985  1.00 10.00      A   
ATOM    232  CD  GLN   572     -15.924 -26.105  -0.896  1.00 10.00      A   
ATOM    233  OE1 GLN   572     -15.952 -25.762   0.285  1.00 10.00      A   
ATOM    234  NE2 GLN   572     -16.200 -27.342  -1.283  1.00 10.00      A   
ATOM    235 HE21 GLN   572     -16.155 -27.550  -2.240  1.00 10.00      A   
ATOM    236 HE22 GLN   572     -16.440 -28.000  -0.594  1.00 10.00      A   
ATOM    237  C   GLN   572     -19.196 -24.409  -3.094  1.00 10.00      A   
ATOM    238  O   GLN   572     -19.937 -24.338  -2.113  1.00 10.00      A   
ATOM    239  N   LEU   573     -19.474 -23.822  -4.256  1.00 10.00      A   
ATOM    240  HN  LEU   573     -18.843 -23.920  -5.004  1.00 10.00      A   
ATOM    241  CA  LEU   573     -20.687 -23.021  -4.451  1.00 10.00      A   
ATOM    242  CB  LEU   573     -20.790 -22.446  -5.867  1.00 10.00      A   
ATOM    243  CG  LEU   573     -20.029 -21.144  -6.123  1.00 10.00      A   
ATOM    244  CD1 LEU   573     -20.272 -20.657  -7.542  1.00 10.00      A   
ATOM    245  CD2 LEU   573     -20.429 -20.075  -5.115  1.00 10.00      A   
ATOM    246  C   LEU   573     -21.977 -23.737  -4.034  1.00 10.00      A   
ATOM    247  O   LEU   573     -22.742 -23.185  -3.254  1.00 10.00      A   
ATOM    248  N   PRO   574     -22.249 -24.963  -4.542  1.00 10.00      A   
ATOM    249  CA  PRO   574     -23.460 -25.713  -4.176  1.00 10.00      A   
ATOM    250  CB  PRO   574     -23.216 -27.095  -4.785  1.00 10.00      A   
ATOM    251  CG  PRO   574     -22.326 -26.832  -5.944  1.00 10.00      A   
ATOM    252  CD  PRO   574     -21.431 -25.703  -5.521  1.00 10.00      A   
ATOM    253  C   PRO   574     -23.624 -25.832  -2.661  1.00 10.00      A   
ATOM    254  O   PRO   574     -24.717 -25.632  -2.124  1.00 10.00      A   
ATOM    255  N   GLN   575     -22.524 -26.136  -1.977  1.00 10.00      A   
ATOM    256  HN  GLN   575     -21.682 -26.260  -2.461  1.00 10.00      A   
ATOM    257  CA  GLN   575     -22.539 -26.275  -0.527  1.00 10.00      A   
ATOM    258  CB  GLN   575     -21.212 -26.846  -0.026  1.00 10.00      A   
ATOM    259  CG  GLN   575     -20.951 -28.277  -0.470  1.00 10.00      A   
ATOM    260  CD  GLN   575     -19.663 -28.842   0.097  1.00 10.00      A   
ATOM    261  OE1 GLN   575     -18.687 -28.124   0.306  1.00 10.00      A   
ATOM    262  NE2 GLN   575     -19.653 -30.136   0.353  1.00 10.00      A   
ATOM    263 HE21 GLN   575     -20.467 -30.653   0.164  1.00 10.00      A   
ATOM    264 HE22 GLN   575     -18.836 -30.529   0.726  1.00 10.00      A   
ATOM    265  C   GLN   575     -22.820 -24.931   0.132  1.00 10.00      A   
ATOM    266  O   GLN   575     -23.607 -24.842   1.072  1.00 10.00      A   
ATOM    267  N   LEU   576     -22.181 -23.887  -0.383  1.00 10.00      A   
ATOM    268  HN  LEU   576     -21.564 -24.028  -1.137  1.00 10.00      A   
ATOM    269  CA  LEU   576     -22.363 -22.541   0.142  1.00 10.00      A   
ATOM    270  CB  LEU   576     -21.338 -21.578  -0.458  1.00 10.00      A   
ATOM    271  CG  LEU   576     -19.877 -21.812  -0.069  1.00 10.00      A   
ATOM    272  CD1 LEU   576     -18.966 -20.850  -0.817  1.00 10.00      A   
ATOM    273  CD2 LEU   576     -19.690 -21.669   1.435  1.00 10.00      A   
ATOM    274  C   LEU   576     -23.781 -22.044  -0.120  1.00 10.00      A   
ATOM    275  O   LEU   576     -24.351 -21.328   0.696  1.00 10.00      A   
ATOM    276  N   LEU   577     -24.344 -22.434  -1.260  1.00 10.00      A   
ATOM    277  HN  LEU   577     -23.824 -22.992  -1.881  1.00 10.00      A   
ATOM    278  CA  LEU   577     -25.702 -22.042  -1.623  1.00 10.00      A   
ATOM    279  CB  LEU   577     -26.088 -22.623  -2.989  1.00 10.00      A   
ATOM    280  CG  LEU   577     -25.459 -21.963  -4.218  1.00 10.00      A   
ATOM    281  CD1 LEU   577     -25.579 -22.872  -5.431  1.00 10.00      A   
ATOM    282  CD2 LEU   577     -26.110 -20.618  -4.495  1.00 10.00      A   
ATOM    283  C   LEU   577     -26.688 -22.519  -0.565  1.00 10.00      A   
ATOM    284  O   LEU   577     -27.450 -21.730  -0.013  1.00 10.00      A   
ATOM    285  N   GLU   578     -26.642 -23.815  -0.266  1.00 10.00      A   
ATOM    286  HN  GLU   578     -25.993 -24.389  -0.729  1.00 10.00      A   
ATOM    287  CA  GLU   578     -27.529 -24.405   0.732  1.00 10.00      A   
ATOM    288  CB  GLU   578     -27.416 -25.931   0.713  1.00 10.00      A   
ATOM    289  CG  GLU   578     -27.781 -26.554  -0.625  1.00 10.00      A   
ATOM    290  CD  GLU   578     -27.968 -28.056  -0.542  1.00 10.00      A   
ATOM    291  OE1 GLU   578     -29.058 -28.497  -0.118  1.00 10.00      A   
ATOM    292  OE2 GLU   578     -27.033 -28.800  -0.908  1.00 10.00      A   
ATOM    293  C   GLU   578     -27.217 -23.861   2.124  1.00 10.00      A   
ATOM    294  O   GLU   578     -28.108 -23.726   2.969  1.00 10.00      A   
ATOM    295  N   ASP   579     -25.947 -23.539   2.345  1.00 10.00      A   
ATOM    296  HN  ASP   579     -25.290 -23.684   1.632  1.00 10.00      A   
ATOM    297  CA  ASP   579     -25.492 -22.995   3.619  1.00 10.00      A   
ATOM    298  CB  ASP   579     -23.964 -22.945   3.649  1.00 10.00      A   
ATOM    299  CG  ASP   579     -23.388 -23.301   5.001  1.00 10.00      A   
ATOM    300  OD1 ASP   579     -23.444 -24.490   5.379  1.00 10.00      A   
ATOM    301  OD2 ASP   579     -22.856 -22.400   5.684  1.00 10.00      A   
ATOM    302  C   ASP   579     -26.061 -21.599   3.829  1.00 10.00      A   
ATOM    303  O   ASP   579     -26.570 -21.274   4.905  1.00 10.00      A   
ATOM    304  N   LEU   580     -25.974 -20.775   2.791  1.00 10.00      A   
ATOM    305  HN  LEU   580     -25.529 -21.086   1.967  1.00 10.00      A   
ATOM    306  CA  LEU   580     -26.496 -19.416   2.842  1.00 10.00      A   
ATOM    307  CB  LEU   580     -25.996 -18.581   1.662  1.00 10.00      A   
ATOM    308  CG  LEU   580     -24.512 -18.202   1.691  1.00 10.00      A   
ATOM    309  CD1 LEU   580     -24.157 -17.338   0.495  1.00 10.00      A   
ATOM    310  CD2 LEU   580     -24.156 -17.494   2.990  1.00 10.00      A   
ATOM    311  C   LEU   580     -28.016 -19.427   2.901  1.00 10.00      A   
ATOM    312  O   LEU   580     -28.626 -18.547   3.503  1.00 10.00      A   
ATOM    313  N   GLU   581     -28.623 -20.429   2.271  1.00 10.00      A   
ATOM    314  HN  GLU   581     -28.080 -21.076   1.767  1.00 10.00      A   
ATOM    315  CA  GLU   581     -30.075 -20.576   2.288  1.00 10.00      A   
ATOM    316  CB  GLU   581     -30.507 -21.764   1.425  1.00 10.00      A   
ATOM    317  CG  GLU   581     -30.591 -21.458  -0.059  1.00 10.00      A   
ATOM    318  CD  GLU   581     -32.002 -21.145  -0.506  1.00 10.00      A   
ATOM    319  OE1 GLU   581     -32.617 -21.996  -1.184  1.00 10.00      A   
ATOM    320  OE2 GLU   581     -32.512 -20.056  -0.180  1.00 10.00      A   
ATOM    321  C   GLU   581     -30.540 -20.778   3.724  1.00 10.00      A   
ATOM    322  O   GLU   581     -31.512 -20.167   4.171  1.00 10.00      A   
ATOM    323  N   ALA   582     -29.811 -21.629   4.446  1.00 10.00      A   
ATOM    324  HN  ALA   582     -29.050 -22.083   4.021  1.00 10.00      A   
ATOM    325  CA  ALA   582     -30.114 -21.910   5.842  1.00 10.00      A   
ATOM    326  CB  ALA   582     -29.285 -23.084   6.340  1.00 10.00      A   
ATOM    327  C   ALA   582     -29.838 -20.671   6.683  1.00 10.00      A   
ATOM    328  O   ALA   582     -30.575 -20.365   7.620  1.00 10.00      A   
ATOM    329  N   LYS   583     -28.771 -19.959   6.327  1.00 10.00      A   
ATOM    330  HN  LYS   583     -28.219 -20.272   5.579  1.00 10.00      A   
ATOM    331  CA  LYS   583     -28.392 -18.735   7.021  1.00 10.00      A   
ATOM    332  CB  LYS   583     -27.102 -18.166   6.421  1.00 10.00      A   
ATOM    333  CG  LYS   583     -26.725 -16.785   6.934  1.00 10.00      A   
ATOM    334  CD  LYS   583     -25.531 -16.213   6.185  1.00 10.00      A   
ATOM    335  CE  LYS   583     -25.264 -14.777   6.600  1.00 10.00      A   
ATOM    336  NZ  LYS   583     -24.000 -14.242   6.029  1.00 10.00      A   
ATOM    337  HZ1 LYS   583     -23.225 -14.918   6.176  1.00 10.00      A   
ATOM    338  HZ2 LYS   583     -23.754 -13.346   6.498  1.00 10.00      A   
ATOM    339  HZ3 LYS   583     -24.107 -14.066   5.003  1.00 10.00      A   
ATOM    340  C   LYS   583     -29.517 -17.714   6.905  1.00 10.00      A   
ATOM    341  O   LYS   583     -29.940 -17.125   7.900  1.00 10.00      A   
ATOM    342  N   LEU   584     -30.007 -17.536   5.682  1.00 10.00      A   
ATOM    343  HN  LEU   584     -29.621 -18.047   4.935  1.00 10.00      A   
ATOM    344  CA  LEU   584     -31.091 -16.604   5.414  1.00 10.00      A   
ATOM    345  CB  LEU   584     -31.378 -16.532   3.911  1.00 10.00      A   
ATOM    346  CG  LEU   584     -32.347 -15.440   3.454  1.00 10.00      A   
ATOM    347  CD1 LEU   584     -31.856 -14.068   3.894  1.00 10.00      A   
ATOM    348  CD2 LEU   584     -32.531 -15.485   1.944  1.00 10.00      A   
ATOM    349  C   LEU   584     -32.345 -17.004   6.180  1.00 10.00      A   
ATOM    350  O   LEU   584     -32.991 -16.162   6.802  1.00 10.00      A   
ATOM    351  N   GLU   585     -32.670 -18.296   6.151  1.00 10.00      A   
ATOM    352  HN  GLU   585     -32.106 -18.924   5.647  1.00 10.00      A   
ATOM    353  CA  GLU   585     -33.845 -18.801   6.851  1.00 10.00      A   
ATOM    354  CB  GLU   585     -34.015 -20.304   6.624  1.00 10.00      A   
ATOM    355  CG  GLU   585     -35.200 -20.903   7.363  1.00 10.00      A   
ATOM    356  CD  GLU   585     -35.077 -22.396   7.564  1.00 10.00      A   
ATOM    357  OE1 GLU   585     -34.136 -22.832   8.256  1.00 10.00      A   
ATOM    358  OE2 GLU   585     -35.933 -23.143   7.043  1.00 10.00      A   
ATOM    359  C   GLU   585     -33.750 -18.509   8.343  1.00 10.00      A   
ATOM    360  O   GLU   585     -34.685 -17.973   8.937  1.00 10.00      A   
ATOM    361  N   ALA   586     -32.605 -18.840   8.934  1.00 10.00      A   
ATOM    362  HN  ALA   586     -31.891 -19.247   8.393  1.00 10.00      A   
ATOM    363  CA  ALA   586     -32.378 -18.624  10.359  1.00 10.00      A   
ATOM    364  CB  ALA   586     -30.996 -19.116  10.763  1.00 10.00      A   
ATOM    365  C   ALA   586     -32.560 -17.157  10.733  1.00 10.00      A   
ATOM    366  O   ALA   586     -33.075 -16.839  11.803  1.00 10.00      A   
ATOM    367  N   LEU   587     -32.139 -16.271   9.843  1.00 10.00      A   
ATOM    368  HN  LEU   587     -31.727 -16.588   9.009  1.00 10.00      A   
ATOM    369  CA  LEU   587     -32.261 -14.840  10.075  1.00 10.00      A   
ATOM    370  CB  LEU   587     -31.349 -14.066   9.121  1.00 10.00      A   
ATOM    371  CG  LEU   587     -29.845 -14.274   9.313  1.00 10.00      A   
ATOM    372  CD1 LEU   587     -29.084 -13.853   8.067  1.00 10.00      A   
ATOM    373  CD2 LEU   587     -29.346 -13.507  10.528  1.00 10.00      A   
ATOM    374  C   LEU   587     -33.709 -14.385   9.912  1.00 10.00      A   
ATOM    375  O   LEU   587     -34.260 -13.717  10.786  1.00 10.00      A   
ATOM    376  N   GLN   588     -34.323 -14.769   8.794  1.00 10.00      A   
ATOM    377  HN  GLN   588     -33.828 -15.318   8.141  1.00 10.00      A   
ATOM    378  CA  GLN   588     -35.704 -14.399   8.500  1.00 10.00      A   
ATOM    379  CB  GLN   588     -36.126 -14.930   7.129  1.00 10.00      A   
ATOM    380  CG  GLN   588     -35.452 -14.236   5.956  1.00 10.00      A   
ATOM    381  CD  GLN   588     -35.728 -14.929   4.636  1.00 10.00      A   
ATOM    382  OE1 GLN   588     -35.924 -16.143   4.587  1.00 10.00      A   
ATOM    383  NE2 GLN   588     -35.744 -14.165   3.557  1.00 10.00      A   
ATOM    384 HE21 GLN   588     -35.581 -13.204   3.665  1.00 10.00      A   
ATOM    385 HE22 GLN   588     -35.917 -14.593   2.692  1.00 10.00      A   
ATOM    386  C   GLN   588     -36.674 -14.892   9.568  1.00 10.00      A   
ATOM    387  O   GLN   588     -37.590 -14.171   9.964  1.00 10.00      A   
ATOM    388  N   THR   589     -36.464 -16.114  10.042  1.00 10.00      A   
ATOM    389  HN  THR   589     -35.708 -16.639   9.698  1.00 10.00      A   
ATOM    390  CA  THR   589     -37.333 -16.693  11.058  1.00 10.00      A   
ATOM    391  CB  THR   589     -37.031 -18.181  11.307  1.00 10.00      A   
ATOM    392  OG1 THR   589     -35.612 -18.384  11.357  1.00 10.00      A   
ATOM    393  HG1 THR   589     -35.258 -18.400  10.453  1.00 10.00      A   
ATOM    394  CG2 THR   589     -37.623 -19.036  10.195  1.00 10.00      A   
ATOM    395  C   THR   589     -37.263 -15.913  12.370  1.00 10.00      A   
ATOM    396  O   THR   589     -38.216 -15.906  13.150  1.00 10.00      A   
ATOM    397  N   GLN   590     -36.135 -15.255  12.607  1.00 10.00      A   
ATOM    398  HN  GLN   590     -35.403 -15.305  11.954  1.00 10.00      A   
ATOM    399  CA  GLN   590     -35.962 -14.464  13.818  1.00 10.00      A   
ATOM    400  CB  GLN   590     -34.482 -14.285  14.151  1.00 10.00      A   
ATOM    401  CG  GLN   590     -33.865 -15.483  14.852  1.00 10.00      A   
ATOM    402  CD  GLN   590     -32.520 -15.164  15.471  1.00 10.00      A   
ATOM    403  OE1 GLN   590     -31.474 -15.338  14.844  1.00 10.00      A   
ATOM    404  NE2 GLN   590     -32.537 -14.691  16.708  1.00 10.00      A   
ATOM    405 HE21 GLN   590     -33.406 -14.577  17.150  1.00 10.00      A   
ATOM    406 HE22 GLN   590     -31.683 -14.472  17.129  1.00 10.00      A   
ATOM    407  C   GLN   590     -36.641 -13.110  13.671  1.00 10.00      A   
ATOM    408  O   GLN   590     -37.300 -12.631  14.593  1.00 10.00      A   
ATOM    409  N   VAL   591     -36.493 -12.510  12.495  1.00 10.00      A   
ATOM    410  HN  VAL   591     -35.960 -12.951  11.798  1.00 10.00      A   
ATOM    411  CA  VAL   591     -37.095 -11.210  12.212  1.00 10.00      A   
ATOM    412  CB  VAL   591     -36.593 -10.631  10.868  1.00 10.00      A   
ATOM    413  CG1 VAL   591     -37.143  -9.230  10.635  1.00 10.00      A   
ATOM    414  CG2 VAL   591     -35.072 -10.613  10.826  1.00 10.00      A   
ATOM    415  C   VAL   591     -38.621 -11.315  12.190  1.00 10.00      A   
ATOM    416  O   VAL   591     -39.330 -10.339  12.435  1.00 10.00      A   
ATOM    417  N   ALA   592     -39.120 -12.511  11.911  1.00 10.00      A   
ATOM    418  HN  ALA   592     -38.505 -13.251  11.717  1.00 10.00      A   
ATOM    419  CA  ALA   592     -40.555 -12.752  11.862  1.00 10.00      A   
ATOM    420  CB  ALA   592     -40.852 -13.982  11.024  1.00 10.00      A   
ATOM    421  C   ALA   592     -41.161 -12.893  13.263  1.00 10.00      A   
ATOM    422  O   ALA   592     -42.323 -13.276  13.413  1.00 10.00      A   
ATOM    423  N   ASP   593     -40.377 -12.585  14.288  1.00 10.00      A   
ATOM    424  HN  ASP   593     -39.460 -12.279  14.118  1.00 10.00      A   
ATOM    425  CA  ASP   593     -40.854 -12.673  15.660  1.00 10.00      A   
ATOM    426  CB  ASP   593     -40.013 -13.650  16.483  1.00 10.00      A   
ATOM    427  CG  ASP   593     -40.680 -14.004  17.796  1.00 10.00      A   
ATOM    428  OD1 ASP   593     -41.805 -14.545  17.767  1.00 10.00      A   
ATOM    429  OD2 ASP   593     -40.082 -13.747  18.863  1.00 10.00      A   
ATOM    430  C   ASP   593     -40.872 -11.297  16.310  1.00 10.00      A   
ATOM    431  O   ASP   593     -39.940 -10.510  16.151  1.00 10.00      A   
ATOM    432  N   ALA   594     -41.939 -11.014  17.040  1.00 10.00      A   
ATOM    433  HN  ALA   594     -42.647 -11.688  17.129  1.00 10.00      A   
ATOM    434  CA  ALA   594     -42.100  -9.726  17.701  1.00 10.00      A   
ATOM    435  CB  ALA   594     -43.498  -9.598  18.278  1.00 10.00      A   
ATOM    436  C   ALA   594     -41.047  -9.482  18.782  1.00 10.00      A   
ATOM    437  O   ALA   594     -40.587  -8.354  18.961  1.00 10.00      A   
ATOM    438  N   SER   595     -40.659 -10.537  19.490  1.00 10.00      A   
ATOM    439  HN  SER   595     -41.049 -11.413  19.294  1.00 10.00      A   
ATOM    440  CA  SER   595     -39.674 -10.424  20.561  1.00 10.00      A   
ATOM    441  CB  SER   595     -39.562 -11.754  21.303  1.00 10.00      A   
ATOM    442  OG  SER   595     -40.721 -12.546  21.081  1.00 10.00      A   
ATOM    443  HG  SER   595     -40.582 -13.100  20.292  1.00 10.00      A   
ATOM    444  C   SER   595     -38.303  -9.987  20.042  1.00 10.00      A   
ATOM    445  O   SER   595     -37.484  -9.461  20.794  1.00 10.00      A   
ATOM    446  N   PHE   596     -38.071 -10.185  18.750  1.00 10.00      A   
ATOM    447  HN  PHE   596     -38.776 -10.578  18.193  1.00 10.00      A   
ATOM    448  CA  PHE   596     -36.804  -9.824  18.131  1.00 10.00      A   
ATOM    449  CB  PHE   596     -36.748 -10.360  16.695  1.00 10.00      A   
ATOM    450  CG  PHE   596     -35.715  -9.709  15.818  1.00 10.00      A   
ATOM    451  CD1 PHE   596     -34.367  -9.977  15.991  1.00 10.00      A   
ATOM    452  CD2 PHE   596     -36.093  -8.829  14.816  1.00 10.00      A   
ATOM    453  CE1 PHE   596     -33.419  -9.379  15.185  1.00 10.00      A   
ATOM    454  CE2 PHE   596     -35.150  -8.228  14.007  1.00 10.00      A   
ATOM    455  CZ  PHE   596     -33.811  -8.503  14.191  1.00 10.00      A   
ATOM    456  C   PHE   596     -36.587  -8.315  18.150  1.00 10.00      A   
ATOM    457  O   PHE   596     -35.485  -7.846  18.424  1.00 10.00      A   
ATOM    458  N   PHE   597     -37.648  -7.561  17.896  1.00 10.00      A   
ATOM    459  HN  PHE   597     -38.517  -7.992  17.744  1.00 10.00      A   
ATOM    460  CA  PHE   597     -37.560  -6.107  17.853  1.00 10.00      A   
ATOM    461  CB  PHE   597     -38.742  -5.514  17.089  1.00 10.00      A   
ATOM    462  CG  PHE   597     -38.826  -5.984  15.670  1.00 10.00      A   
ATOM    463  CD1 PHE   597     -39.611  -7.074  15.337  1.00 10.00      A   
ATOM    464  CD2 PHE   597     -38.121  -5.340  14.667  1.00 10.00      A   
ATOM    465  CE1 PHE   597     -39.692  -7.513  14.033  1.00 10.00      A   
ATOM    466  CE2 PHE   597     -38.197  -5.773  13.360  1.00 10.00      A   
ATOM    467  CZ  PHE   597     -38.984  -6.862  13.042  1.00 10.00      A   
ATOM    468  C   PHE   597     -37.453  -5.486  19.240  1.00 10.00      A   
ATOM    469  O   PHE   597     -37.199  -4.289  19.374  1.00 10.00      A   
ATOM    470  N   SER   598     -37.640  -6.301  20.266  1.00 10.00      A   
ATOM    471  HN  SER   598     -37.852  -7.243  20.099  1.00 10.00      A   
ATOM    472  CA  SER   598     -37.558  -5.827  21.640  1.00 10.00      A   
ATOM    473  CB  SER   598     -38.443  -6.691  22.539  1.00 10.00      A   
ATOM    474  OG  SER   598     -39.735  -6.837  21.967  1.00 10.00      A   
ATOM    475  HG  SER   598     -40.373  -7.042  22.662  1.00 10.00      A   
ATOM    476  C   SER   598     -36.109  -5.818  22.134  1.00 10.00      A   
ATOM    477  O   SER   598     -35.813  -5.326  23.228  1.00 10.00      A   
ATOM    478  N   GLN   599     -35.210  -6.357  21.317  1.00 10.00      A   
ATOM    479  HN  GLN   599     -35.509  -6.726  20.460  1.00 10.00      A   
ATOM    480  CA  GLN   599     -33.791  -6.410  21.652  1.00 10.00      A   
ATOM    481  CB  GLN   599     -33.110  -7.549  20.879  1.00 10.00      A   
ATOM    482  CG  GLN   599     -33.789  -8.904  21.011  1.00 10.00      A   
ATOM    483  CD  GLN   599     -32.905 -10.044  20.541  1.00 10.00      A   
ATOM    484  OE1 GLN   599     -32.238 -10.703  21.344  1.00 10.00      A   
ATOM    485  NE2 GLN   599     -32.884 -10.280  19.239  1.00 10.00      A   
ATOM    486 HE21 GLN   599     -33.439  -9.718  18.656  1.00 10.00      A   
ATOM    487 HE22 GLN   599     -32.303 -10.999  18.907  1.00 10.00      A   
ATOM    488  C   GLN   599     -33.116  -5.080  21.309  1.00 10.00      A   
ATOM    489  O   GLN   599     -33.647  -4.301  20.514  1.00 10.00      A   
ATOM    490  N   PRO   600     -31.949  -4.792  21.919  1.00 10.00      A   
ATOM    491  CA  PRO   600     -31.198  -3.557  21.654  1.00 10.00      A   
ATOM    492  CB  PRO   600     -29.889  -3.765  22.422  1.00 10.00      A   
ATOM    493  CG  PRO   600     -30.237  -4.722  23.506  1.00 10.00      A   
ATOM    494  CD  PRO   600     -31.286  -5.631  22.935  1.00 10.00      A   
ATOM    495  C   PRO   600     -30.906  -3.381  20.164  1.00 10.00      A   
ATOM    496  O   PRO   600     -30.783  -4.363  19.426  1.00 10.00      A   
ATOM    497  N   HIS   601     -30.782  -2.129  19.732  1.00 10.00      A   
ATOM    498  HN  HIS   601     -30.885  -1.392  20.374  1.00 10.00      A   
ATOM    499  CA  HIS   601     -30.515  -1.818  18.329  1.00 10.00      A   
ATOM    500  CB  HIS   601     -30.475  -0.302  18.065  1.00 10.00      A   
ATOM    501  CG  HIS   601     -29.372   0.449  18.758  1.00 10.00      A   
ATOM    502  ND1 HIS   601     -29.563   1.164  19.919  1.00 10.00      A   
ATOM    503  HD1 HIS   601     -30.414   1.257  20.405  1.00 10.00      A   
ATOM    504  CD2 HIS   601     -28.061   0.599  18.442  1.00 10.00      A   
ATOM    505  CE1 HIS   601     -28.425   1.723  20.284  1.00 10.00      A   
ATOM    506  NE2 HIS   601     -27.498   1.395  19.403  1.00 10.00      A   
ATOM    507  HE2 HIS   601     -26.555   1.677  19.436  1.00 10.00      A   
ATOM    508  C   HIS   601     -29.267  -2.520  17.798  1.00 10.00      A   
ATOM    509  O   HIS   601     -29.209  -2.890  16.632  1.00 10.00      A   
ATOM    510  N   GLU   602     -28.282  -2.739  18.664  1.00 10.00      A   
ATOM    511  HN  GLU   602     -28.389  -2.457  19.596  1.00 10.00      A   
ATOM    512  CA  GLU   602     -27.049  -3.402  18.253  1.00 10.00      A   
ATOM    513  CB  GLU   602     -25.969  -3.272  19.327  1.00 10.00      A   
ATOM    514  CG  GLU   602     -25.338  -1.893  19.406  1.00 10.00      A   
ATOM    515  CD  GLU   602     -24.324  -1.777  20.525  1.00 10.00      A   
ATOM    516  OE1 GLU   602     -23.766  -2.818  20.940  1.00 10.00      A   
ATOM    517  OE2 GLU   602     -24.082  -0.641  20.990  1.00 10.00      A   
ATOM    518  C   GLU   602     -27.289  -4.871  17.908  1.00 10.00      A   
ATOM    519  O   GLU   602     -26.502  -5.483  17.188  1.00 10.00      A   
ATOM    520  N   GLN   603     -28.381  -5.427  18.415  1.00 10.00      A   
ATOM    521  HN  GLN   603     -28.984  -4.884  18.969  1.00 10.00      A   
ATOM    522  CA  GLN   603     -28.721  -6.818  18.158  1.00 10.00      A   
ATOM    523  CB  GLN   603     -29.343  -7.462  19.400  1.00 10.00      A   
ATOM    524  CG  GLN   603     -28.381  -7.606  20.567  1.00 10.00      A   
ATOM    525  CD  GLN   603     -28.882  -8.565  21.627  1.00 10.00      A   
ATOM    526  OE1 GLN   603     -29.508  -8.164  22.606  1.00 10.00      A   
ATOM    527  NE2 GLN   603     -28.613  -9.844  21.435  1.00 10.00      A   
ATOM    528 HE21 GLN   603     -28.110 -10.099  20.631  1.00 10.00      A   
ATOM    529 HE22 GLN   603     -28.936 -10.492  22.098  1.00 10.00      A   
ATOM    530  C   GLN   603     -29.664  -6.932  16.966  1.00 10.00      A   
ATOM    531  O   GLN   603     -29.493  -7.797  16.109  1.00 10.00      A   
ATOM    532  N   THR   604     -30.646  -6.041  16.906  1.00 10.00      A   
ATOM    533  HN  THR   604     -30.722  -5.361  17.610  1.00 10.00      A   
ATOM    534  CA  THR   604     -31.615  -6.046  15.819  1.00 10.00      A   
ATOM    535  CB  THR   604     -32.770  -5.069  16.098  1.00 10.00      A   
ATOM    536  OG1 THR   604     -32.240  -3.826  16.583  1.00 10.00      A   
ATOM    537  HG1 THR   604     -32.408  -3.134  15.928  1.00 10.00      A   
ATOM    538  CG2 THR   604     -33.718  -5.648  17.131  1.00 10.00      A   
ATOM    539  C   THR   604     -30.951  -5.681  14.496  1.00 10.00      A   
ATOM    540  O   THR   604     -31.115  -6.378  13.492  1.00 10.00      A   
ATOM    541  N   GLN   605     -30.185  -4.596  14.511  1.00 10.00      A   
ATOM    542  HN  GLN   605     -30.092  -4.091  15.349  1.00 10.00      A   
ATOM    543  CA  GLN   605     -29.487  -4.129  13.319  1.00 10.00      A   
ATOM    544  CB  GLN   605     -28.783  -2.799  13.594  1.00 10.00      A   
ATOM    545  CG  GLN   605     -29.720  -1.614  13.782  1.00 10.00      A   
ATOM    546  CD  GLN   605     -28.978  -0.341  14.143  1.00 10.00      A   
ATOM    547  OE1 GLN   605     -28.759  -0.048  15.318  1.00 10.00      A   
ATOM    548  NE2 GLN   605     -28.588   0.423  13.136  1.00 10.00      A   
ATOM    549 HE21 GLN   605     -28.802   0.133  12.228  1.00 10.00      A   
ATOM    550 HE22 GLN   605     -28.090   1.245  13.342  1.00 10.00      A   
ATOM    551  C   GLN   605     -28.480  -5.168  12.838  1.00 10.00      A   
ATOM    552  O   GLN   605     -28.191  -5.259  11.649  1.00 10.00      A   
ATOM    553  N   LYS   606     -27.960  -5.956  13.773  1.00 10.00      A   
ATOM    554  HN  LYS   606     -28.239  -5.836  14.704  1.00 10.00      A   
ATOM    555  CA  LYS   606     -26.995  -6.998  13.450  1.00 10.00      A   
ATOM    556  CB  LYS   606     -26.457  -7.636  14.735  1.00 10.00      A   
ATOM    557  CG  LYS   606     -25.671  -8.919  14.518  1.00 10.00      A   
ATOM    558  CD  LYS   606     -25.170  -9.487  15.833  1.00 10.00      A   
ATOM    559  CE  LYS   606     -24.049  -8.638  16.407  1.00 10.00      A   
ATOM    560  NZ  LYS   606     -23.582  -9.154  17.716  1.00 10.00      A   
ATOM    561  HZ1 LYS   606     -23.444 -10.186  17.670  1.00 10.00      A   
ATOM    562  HZ2 LYS   606     -24.286  -8.946  18.454  1.00 10.00      A   
ATOM    563  HZ3 LYS   606     -22.675  -8.704  17.978  1.00 10.00      A   
ATOM    564  C   LYS   606     -27.636  -8.061  12.565  1.00 10.00      A   
ATOM    565  O   LYS   606     -27.130  -8.378  11.490  1.00 10.00      A   
ATOM    566  N   VAL   607     -28.762  -8.594  13.022  1.00 10.00      A   
ATOM    567  HN  VAL   607     -29.120  -8.287  13.884  1.00 10.00      A   
ATOM    568  CA  VAL   607     -29.482  -9.618  12.280  1.00 10.00      A   
ATOM    569  CB  VAL   607     -30.673 -10.166  13.095  1.00 10.00      A   
ATOM    570  CG1 VAL   607     -31.468 -11.184  12.289  1.00 10.00      A   
ATOM    571  CG2 VAL   607     -30.183 -10.783  14.398  1.00 10.00      A   
ATOM    572  C   VAL   607     -29.974  -9.066  10.945  1.00 10.00      A   
ATOM    573  O   VAL   607     -29.864  -9.724   9.914  1.00 10.00      A   
ATOM    574  N   LEU   608     -30.487  -7.843  10.968  1.00 10.00      A   
ATOM    575  HN  LEU   608     -30.526  -7.357  11.822  1.00 10.00      A   
ATOM    576  CA  LEU   608     -30.998  -7.204   9.760  1.00 10.00      A   
ATOM    577  CB  LEU   608     -31.723  -5.901  10.097  1.00 10.00      A   
ATOM    578  CG  LEU   608     -33.045  -6.052  10.856  1.00 10.00      A   
ATOM    579  CD1 LEU   608     -33.595  -4.695  11.259  1.00 10.00      A   
ATOM    580  CD2 LEU   608     -34.061  -6.811  10.016  1.00 10.00      A   
ATOM    581  C   LEU   608     -29.898  -6.960   8.731  1.00 10.00      A   
ATOM    582  O   LEU   608     -30.092  -7.206   7.539  1.00 10.00      A   
ATOM    583  N   ALA   609     -28.745  -6.482   9.189  1.00 10.00      A   
ATOM    584  HN  ALA   609     -28.648  -6.296  10.152  1.00 10.00      A   
ATOM    585  CA  ALA   609     -27.622  -6.210   8.295  1.00 10.00      A   
ATOM    586  CB  ALA   609     -26.491  -5.505   9.030  1.00 10.00      A   
ATOM    587  C   ALA   609     -27.116  -7.488   7.640  1.00 10.00      A   
ATOM    588  O   ALA   609     -26.855  -7.515   6.435  1.00 10.00      A   
ATOM    589  N   ASP   610     -26.987  -8.546   8.430  1.00 10.00      A   
ATOM    590  HN  ASP   610     -27.214  -8.466   9.384  1.00 10.00      A   
ATOM    591  CA  ASP   610     -26.510  -9.823   7.910  1.00 10.00      A   
ATOM    592  CB  ASP   610     -26.083 -10.759   9.045  1.00 10.00      A   
ATOM    593  CG  ASP   610     -25.203 -11.902   8.569  1.00 10.00      A   
ATOM    594  OD1 ASP   610     -24.453 -11.721   7.577  1.00 10.00      A   
ATOM    595  OD2 ASP   610     -25.244 -12.984   9.195  1.00 10.00      A   
ATOM    596  C   ASP   610     -27.573 -10.477   7.035  1.00 10.00      A   
ATOM    597  O   ASP   610     -27.257 -11.139   6.049  1.00 10.00      A   
ATOM    598  N   MET   611     -28.838 -10.271   7.388  1.00 10.00      A   
ATOM    599  HN  MET   611     -29.031  -9.746   8.196  1.00 10.00      A   
ATOM    600  CA  MET   611     -29.946 -10.825   6.617  1.00 10.00      A   
ATOM    601  CB  MET   611     -31.280 -10.575   7.320  1.00 10.00      A   
ATOM    602  CG  MET   611     -32.467 -11.235   6.640  1.00 10.00      A   
ATOM    603  SD  MET   611     -34.047 -10.569   7.199  1.00 10.00      A   
ATOM    604  CE  MET   611     -33.971  -8.912   6.520  1.00 10.00      A   
ATOM    605  C   MET   611     -29.977 -10.214   5.225  1.00 10.00      A   
ATOM    606  O   MET   611     -30.069 -10.927   4.226  1.00 10.00      A   
ATOM    607  N   ALA   612     -29.890  -8.887   5.169  1.00 10.00      A   
ATOM    608  HN  ALA   612     -29.821  -8.374   6.006  1.00 10.00      A   
ATOM    609  CA  ALA   612     -29.894  -8.173   3.897  1.00 10.00      A   
ATOM    610  CB  ALA   612     -29.871  -6.671   4.135  1.00 10.00      A   
ATOM    611  C   ALA   612     -28.694  -8.596   3.066  1.00 10.00      A   
ATOM    612  O   ALA   612     -28.772  -8.706   1.841  1.00 10.00      A   
ATOM    613  N   ALA   613     -27.581  -8.839   3.748  1.00 10.00      A   
ATOM    614  HN  ALA   613     -27.584  -8.720   4.722  1.00 10.00      A   
ATOM    615  CA  ALA   613     -26.362  -9.273   3.091  1.00 10.00      A   
ATOM    616  CB  ALA   613     -25.199  -9.252   4.067  1.00 10.00      A   
ATOM    617  C   ALA   613     -26.547 -10.671   2.526  1.00 10.00      A   
ATOM    618  O   ALA   613     -26.204 -10.928   1.377  1.00 10.00      A   
ATOM    619  N   ALA   614     -27.115 -11.560   3.341  1.00 10.00      A   
ATOM    620  HN  ALA   614     -27.375 -11.275   4.246  1.00 10.00      A   
ATOM    621  CA  ALA   614     -27.356 -12.942   2.939  1.00 10.00      A   
ATOM    622  CB  ALA   614     -28.011 -13.727   4.066  1.00 10.00      A   
ATOM    623  C   ALA   614     -28.198 -13.012   1.670  1.00 10.00      A   
ATOM    624  O   ALA   614     -27.958 -13.853   0.806  1.00 10.00      A   
ATOM    625  N   GLU   615     -29.185 -12.125   1.565  1.00 10.00      A   
ATOM    626  HN  GLU   615     -29.345 -11.496   2.303  1.00 10.00      A   
ATOM    627  CA  GLU   615     -30.044 -12.074   0.389  1.00 10.00      A   
ATOM    628  CB  GLU   615     -31.121 -10.998   0.552  1.00 10.00      A   
ATOM    629  CG  GLU   615     -32.054 -11.224   1.729  1.00 10.00      A   
ATOM    630  CD  GLU   615     -33.312 -10.386   1.644  1.00 10.00      A   
ATOM    631  OE1 GLU   615     -34.341 -10.905   1.161  1.00 10.00      A   
ATOM    632  OE2 GLU   615     -33.281  -9.206   2.051  1.00 10.00      A   
ATOM    633  C   GLU   615     -29.208 -11.791  -0.853  1.00 10.00      A   
ATOM    634  O   GLU   615     -29.347 -12.458  -1.881  1.00 10.00      A   
ATOM    635  N   GLN   616     -28.320 -10.810  -0.736  1.00 10.00      A   
ATOM    636  HN  GLN   616     -28.249 -10.332   0.117  1.00 10.00      A   
ATOM    637  CA  GLN   616     -27.443 -10.432  -1.832  1.00 10.00      A   
ATOM    638  CB  GLN   616     -26.755  -9.095  -1.541  1.00 10.00      A   
ATOM    639  CG  GLN   616     -27.713  -7.918  -1.422  1.00 10.00      A   
ATOM    640  CD  GLN   616     -26.996  -6.579  -1.338  1.00 10.00      A   
ATOM    641  OE1 GLN   616     -25.872  -6.486  -0.846  1.00 10.00      A   
ATOM    642  NE2 GLN   616     -27.643  -5.529  -1.816  1.00 10.00      A   
ATOM    643 HE21 GLN   616     -28.540  -5.670  -2.194  1.00 10.00      A   
ATOM    644 HE22 GLN   616     -27.199  -4.657  -1.789  1.00 10.00      A   
ATOM    645  C   GLN   616     -26.411 -11.529  -2.085  1.00 10.00      A   
ATOM    646  O   GLN   616     -26.110 -11.850  -3.235  1.00 10.00      A   
ATOM    647  N   GLU   617     -25.884 -12.104  -1.003  1.00 10.00      A   
ATOM    648  HN  GLU   617     -26.157 -11.784  -0.112  1.00 10.00      A   
ATOM    649  CA  GLU   617     -24.902 -13.182  -1.095  1.00 10.00      A   
ATOM    650  CB  GLU   617     -24.477 -13.662   0.304  1.00 10.00      A   
ATOM    651  CG  GLU   617     -23.706 -12.639   1.127  1.00 10.00      A   
ATOM    652  CD  GLU   617     -23.187 -13.201   2.440  1.00 10.00      A   
ATOM    653  OE1 GLU   617     -23.973 -13.313   3.413  1.00 10.00      A   
ATOM    654  OE2 GLU   617     -21.980 -13.510   2.517  1.00 10.00      A   
ATOM    655  C   GLU   617     -25.489 -14.354  -1.872  1.00 10.00      A   
ATOM    656  O   GLU   617     -24.837 -14.927  -2.741  1.00 10.00      A   
ATOM    657  N   LEU   618     -26.735 -14.690  -1.554  1.00 10.00      A   
ATOM    658  HN  LEU   618     -27.196 -14.186  -0.846  1.00 10.00      A   
ATOM    659  CA  LEU   618     -27.433 -15.788  -2.209  1.00 10.00      A   
ATOM    660  CB  LEU   618     -28.800 -16.017  -1.556  1.00 10.00      A   
ATOM    661  CG  LEU   618     -29.607 -17.210  -2.073  1.00 10.00      A   
ATOM    662  CD1 LEU   618     -28.916 -18.520  -1.725  1.00 10.00      A   
ATOM    663  CD2 LEU   618     -31.018 -17.181  -1.513  1.00 10.00      A   
ATOM    664  C   LEU   618     -27.598 -15.532  -3.703  1.00 10.00      A   
ATOM    665  O   LEU   618     -27.247 -16.381  -4.523  1.00 10.00      A   
ATOM    666  N   GLU   619     -28.112 -14.353  -4.044  1.00 10.00      A   
ATOM    667  HN  GLU   619     -28.350 -13.715  -3.337  1.00 10.00      A   
ATOM    668  CA  GLU   619     -28.332 -13.982  -5.440  1.00 10.00      A   
ATOM    669  CB  GLU   619     -29.068 -12.642  -5.538  1.00 10.00      A   
ATOM    670  CG  GLU   619     -30.480 -12.655  -4.977  1.00 10.00      A   
ATOM    671  CD  GLU   619     -31.415 -11.736  -5.740  1.00 10.00      A   
ATOM    672  OE1 GLU   619     -31.099 -10.534  -5.879  1.00 10.00      A   
ATOM    673  OE2 GLU   619     -32.470 -12.217  -6.214  1.00 10.00      A   
ATOM    674  C   GLU   619     -27.021 -13.914  -6.218  1.00 10.00      A   
ATOM    675  O   GLU   619     -26.887 -14.533  -7.272  1.00 10.00      A   
ATOM    676  N   GLN   620     -26.054 -13.175  -5.677  1.00 10.00      A   
ATOM    677  HN  GLN   620     -26.220 -12.731  -4.815  1.00 10.00      A   
ATOM    678  CA  GLN   620     -24.751 -13.008  -6.317  1.00 10.00      A   
ATOM    679  CB  GLN   620     -23.835 -12.142  -5.441  1.00 10.00      A   
ATOM    680  CG  GLN   620     -22.518 -11.748  -6.089  1.00 10.00      A   
ATOM    681  CD  GLN   620     -21.322 -12.406  -5.428  1.00 10.00      A   
ATOM    682  OE1 GLN   620     -21.398 -13.545  -4.965  1.00 10.00      A   
ATOM    683  NE2 GLN   620     -20.211 -11.694  -5.377  1.00 10.00      A   
ATOM    684 HE21 GLN   620     -20.219 -10.796  -5.768  1.00 10.00      A   
ATOM    685 HE22 GLN   620     -19.425 -12.089  -4.938  1.00 10.00      A   
ATOM    686  C   GLN   620     -24.096 -14.356  -6.606  1.00 10.00      A   
ATOM    687  O   GLN   620     -23.612 -14.598  -7.711  1.00 10.00      A   
ATOM    688  N   ALA   621     -24.102 -15.238  -5.615  1.00 10.00      A   
ATOM    689  HN  ALA   621     -24.511 -14.990  -4.756  1.00 10.00      A   
ATOM    690  CA  ALA   621     -23.508 -16.558  -5.768  1.00 10.00      A   
ATOM    691  CB  ALA   621     -23.408 -17.262  -4.431  1.00 10.00      A   
ATOM    692  C   ALA   621     -24.282 -17.407  -6.767  1.00 10.00      A   
ATOM    693  O   ALA   621     -23.688 -18.139  -7.557  1.00 10.00      A   
ATOM    694  N   PHE   622     -25.606 -17.305  -6.736  1.00 10.00      A   
ATOM    695  HN  PHE   622     -26.029 -16.706  -6.081  1.00 10.00      A   
ATOM    696  CA  PHE   622     -26.443 -18.068  -7.651  1.00 10.00      A   
ATOM    697  CB  PHE   622     -27.926 -17.878  -7.333  1.00 10.00      A   
ATOM    698  CG  PHE   622     -28.797 -18.977  -7.869  1.00 10.00      A   
ATOM    699  CD1 PHE   622     -28.847 -20.208  -7.237  1.00 10.00      A   
ATOM    700  CD2 PHE   622     -29.564 -18.780  -9.006  1.00 10.00      A   
ATOM    701  CE1 PHE   622     -29.645 -21.223  -7.726  1.00 10.00      A   
ATOM    702  CE2 PHE   622     -30.365 -19.792  -9.502  1.00 10.00      A   
ATOM    703  CZ  PHE   622     -30.406 -21.016  -8.860  1.00 10.00      A   
ATOM    704  C   PHE   622     -26.149 -17.666  -9.089  1.00 10.00      A   
ATOM    705  O   PHE   622     -26.009 -18.520  -9.964  1.00 10.00      A   
ATOM    706  N   GLU   623     -26.036 -16.360  -9.318  1.00 10.00      A   
ATOM    707  HN  GLU   623     -26.168 -15.729  -8.572  1.00 10.00      A   
ATOM    708  CA  GLU   623     -25.738 -15.837 -10.644  1.00 10.00      A   
ATOM    709  CB  GLU   623     -25.766 -14.309 -10.636  1.00 10.00      A   
ATOM    710  CG  GLU   623     -27.144 -13.718 -10.391  1.00 10.00      A   
ATOM    711  CD  GLU   623     -27.110 -12.218 -10.190  1.00 10.00      A   
ATOM    712  OE1 GLU   623     -26.803 -11.489 -11.158  1.00 10.00      A   
ATOM    713  OE2 GLU   623     -27.403 -11.756  -9.069  1.00 10.00      A   
ATOM    714  C   GLU   623     -24.379 -16.339 -11.117  1.00 10.00      A   
ATOM    715  O   GLU   623     -24.197 -16.660 -12.292  1.00 10.00      A   
ATOM    716  N   ARG   624     -23.431 -16.408 -10.187  1.00 10.00      A   
ATOM    717  HN  ARG   624     -23.644 -16.124  -9.272  1.00 10.00      A   
ATOM    718  CA  ARG   624     -22.088 -16.885 -10.488  1.00 10.00      A   
ATOM    719  CB  ARG   624     -21.159 -16.655  -9.295  1.00 10.00      A   
ATOM    720  CG  ARG   624     -20.762 -15.206  -9.076  1.00 10.00      A   
ATOM    721  CD  ARG   624     -20.285 -14.979  -7.650  1.00 10.00      A   
ATOM    722  NE  ARG   624     -19.255 -15.939  -7.250  1.00 10.00      A   
ATOM    723  HE  ARG   624     -18.694 -16.317  -7.966  1.00 10.00      A   
ATOM    724  CZ  ARG   624     -19.036 -16.327  -5.992  1.00 10.00      A   
ATOM    725  NH1 ARG   624     -19.773 -15.845  -4.995  1.00 10.00      A   
ATOM    726 HH11 ARG   624     -19.597 -16.160  -4.013  1.00 10.00      A   
ATOM    727 HH12 ARG   624     -20.529 -15.145  -5.184  1.00 10.00      A   
ATOM    728  NH2 ARG   624     -18.063 -17.187  -5.726  1.00 10.00      A   
ATOM    729 HH21 ARG   624     -17.889 -17.491  -4.743  1.00 10.00      A   
ATOM    730 HH22 ARG   624     -17.459 -17.561  -6.503  1.00 10.00      A   
ATOM    731  C   ARG   624     -22.120 -18.368 -10.836  1.00 10.00      A   
ATOM    732  O   ARG   624     -21.483 -18.807 -11.793  1.00 10.00      A   
ATOM    733  N   TRP   625     -22.876 -19.134 -10.053  1.00 10.00      A   
ATOM    734  HN  TRP   625     -23.358 -18.721  -9.300  1.00 10.00      A   
ATOM    735  CA  TRP   625     -23.004 -20.570 -10.271  1.00 10.00      A   
ATOM    736  CB  TRP   625     -23.859 -21.206  -9.171  1.00 10.00      A   
ATOM    737  CG  TRP   625     -23.898 -22.699  -9.232  1.00 10.00      A   
ATOM    738  CD1 TRP   625     -22.973 -23.565  -8.726  1.00 10.00      A   
ATOM    739  CD2 TRP   625     -24.913 -23.503  -9.838  1.00 10.00      A   
ATOM    740  NE1 TRP   625     -23.350 -24.859  -8.983  1.00 10.00      A   
ATOM    741  HE1 TRP   625     -22.851 -25.661  -8.720  1.00 10.00      A   
ATOM    742  CE2 TRP   625     -24.539 -24.847  -9.666  1.00 10.00      A   
ATOM    743  CE3 TRP   625     -26.104 -23.212 -10.513  1.00 10.00      A   
ATOM    744  CZ2 TRP   625     -25.314 -25.902 -10.143  1.00 10.00      A   
ATOM    745  CZ3 TRP   625     -26.871 -24.258 -10.985  1.00 10.00      A   
ATOM    746  CH2 TRP   625     -26.473 -25.587 -10.799  1.00 10.00      A   
ATOM    747  C   TRP   625     -23.598 -20.851 -11.648  1.00 10.00      A   
ATOM    748  O   TRP   625     -23.125 -21.730 -12.374  1.00 10.00      A   
ATOM    749  N   GLU   626     -24.631 -20.092 -12.006  1.00 10.00      A   
ATOM    750  HN  GLU   626     -24.973 -19.421 -11.375  1.00 10.00      A   
ATOM    751  CA  GLU   626     -25.275 -20.242 -13.304  1.00 10.00      A   
ATOM    752  CB  GLU   626     -26.479 -19.306 -13.423  1.00 10.00      A   
ATOM    753  CG  GLU   626     -27.680 -19.720 -12.590  1.00 10.00      A   
ATOM    754  CD  GLU   626     -28.969 -19.128 -13.114  1.00 10.00      A   
ATOM    755  OE1 GLU   626     -29.464 -18.142 -12.530  1.00 10.00      A   
ATOM    756  OE2 GLU   626     -29.488 -19.640 -14.130  1.00 10.00      A   
ATOM    757  C   GLU   626     -24.278 -19.952 -14.420  1.00 10.00      A   
ATOM    758  O   GLU   626     -24.226 -20.664 -15.423  1.00 10.00      A   
ATOM    759  N   TYR   627     -23.474 -18.911 -14.224  1.00 10.00      A   
ATOM    760  HN  TYR   627     -23.563 -18.388 -13.398  1.00 10.00      A   
ATOM    761  CA  TYR   627     -22.467 -18.526 -15.203  1.00 10.00      A   
ATOM    762  CB  TYR   627     -21.796 -17.205 -14.806  1.00 10.00      A   
ATOM    763  CG  TYR   627     -20.887 -16.634 -15.875  1.00 10.00      A   
ATOM    764  CD1 TYR   627     -21.391 -15.816 -16.874  1.00 10.00      A   
ATOM    765  CD2 TYR   627     -19.525 -16.921 -15.888  1.00 10.00      A   
ATOM    766  CE1 TYR   627     -20.570 -15.295 -17.855  1.00 10.00      A   
ATOM    767  CE2 TYR   627     -18.695 -16.404 -16.865  1.00 10.00      A   
ATOM    768  CZ  TYR   627     -19.223 -15.593 -17.847  1.00 10.00      A   
ATOM    769  OH  TYR   627     -18.401 -15.076 -18.827  1.00 10.00      A   
ATOM    770  HH  TYR   627     -18.069 -15.797 -19.376  1.00 10.00      A   
ATOM    771  C   TYR   627     -21.422 -19.628 -15.343  1.00 10.00      A   
ATOM    772  O   TYR   627     -20.981 -19.943 -16.449  1.00 10.00      A   
ATOM    773  N   LEU   628     -21.046 -20.223 -14.216  1.00 10.00      A   
ATOM    774  HN  LEU   628     -21.436 -19.923 -13.365  1.00 10.00      A   
ATOM    775  CA  LEU   628     -20.058 -21.296 -14.206  1.00 10.00      A   
ATOM    776  CB  LEU   628     -19.695 -21.712 -12.780  1.00 10.00      A   
ATOM    777  CG  LEU   628     -18.852 -20.716 -11.979  1.00 10.00      A   
ATOM    778  CD1 LEU   628     -18.465 -21.304 -10.630  1.00 10.00      A   
ATOM    779  CD2 LEU   628     -17.615 -20.305 -12.763  1.00 10.00      A   
ATOM    780  C   LEU   628     -20.535 -22.498 -15.011  1.00 10.00      A   
ATOM    781  O   LEU   628     -19.770 -23.071 -15.787  1.00 10.00      A   
ATOM    782  N   GLU   629     -21.798 -22.875 -14.829  1.00 10.00      A   
ATOM    783  HN  GLU   629     -22.360 -22.388 -14.182  1.00 10.00      A   
ATOM    784  CA  GLU   629     -22.361 -24.001 -15.565  1.00 10.00      A   
ATOM    785  CB  GLU   629     -23.744 -24.388 -15.032  1.00 10.00      A   
ATOM    786  CG  GLU   629     -24.269 -25.693 -15.619  1.00 10.00      A   
ATOM    787  CD  GLU   629     -25.741 -25.927 -15.349  1.00 10.00      A   
ATOM    788  OE1 GLU   629     -26.576 -25.153 -15.863  1.00 10.00      A   
ATOM    789  OE2 GLU   629     -26.072 -26.907 -14.647  1.00 10.00      A   
ATOM    790  C   GLU   629     -22.440 -23.668 -17.052  1.00 10.00      A   
ATOM    791  O   GLU   629     -22.153 -24.507 -17.905  1.00 10.00      A   
ATOM    792  N   ALA   630     -22.816 -22.427 -17.349  1.00 10.00      A   
ATOM    793  HN  ALA   630     -23.031 -21.807 -16.617  1.00 10.00      A   
ATOM    794  CA  ALA   630     -22.925 -21.963 -18.725  1.00 10.00      A   
ATOM    795  CB  ALA   630     -23.517 -20.563 -18.761  1.00 10.00      A   
ATOM    796  C   ALA   630     -21.559 -21.983 -19.405  1.00 10.00      A   
ATOM    797  O   ALA   630     -21.424 -22.439 -20.540  1.00 10.00      A   
ATOM    798  N   LEU   631     -20.547 -21.495 -18.693  1.00 10.00      A   
ATOM    799  HN  LEU   631     -20.729 -21.136 -17.795  1.00 10.00      A   
ATOM    800  CA  LEU   631     -19.180 -21.460 -19.204  1.00 10.00      A   
ATOM    801  CB  LEU   631     -18.275 -20.686 -18.238  1.00 10.00      A   
ATOM    802  CG  LEU   631     -16.856 -20.379 -18.725  1.00 10.00      A   
ATOM    803  CD1 LEU   631     -16.889 -19.444 -19.924  1.00 10.00      A   
ATOM    804  CD2 LEU   631     -16.026 -19.781 -17.601  1.00 10.00      A   
ATOM    805  C   LEU   631     -18.654 -22.879 -19.390  1.00 10.00      A   
ATOM    806  O   LEU   631     -17.905 -23.167 -20.322  1.00 10.00      A   
ATOM    807  N   LYS   632     -19.067 -23.764 -18.496  1.00 10.00      A   
ATOM    808  HN  LYS   632     -19.659 -23.466 -17.772  1.00 10.00      A   
ATOM    809  CA  LYS   632     -18.664 -25.162 -18.549  1.00 10.00      A   
ATOM    810  CB  LYS   632     -19.102 -25.875 -17.266  1.00 10.00      A   
ATOM    811  CG  LYS   632     -18.729 -27.345 -17.197  1.00 10.00      A   
ATOM    812  CD  LYS   632     -19.167 -27.951 -15.878  1.00 10.00      A   
ATOM    813  CE  LYS   632     -19.024 -29.460 -15.887  1.00 10.00      A   
ATOM    814  NZ  LYS   632     -19.283 -30.045 -14.548  1.00 10.00      A   
ATOM    815  HZ1 LYS   632     -19.406 -31.074 -14.626  1.00 10.00      A   
ATOM    816  HZ2 LYS   632     -20.145 -29.636 -14.133  1.00 10.00      A   
ATOM    817  HZ3 LYS   632     -18.483 -29.851 -13.915  1.00 10.00      A   
ATOM    818  C   LYS   632     -19.277 -25.846 -19.771  1.00 10.00      A   
ATOM    819  O   LYS   632     -18.765 -26.851 -20.264  1.00 10.00      A   
ATOM    820  N   ASN   633     -20.379 -25.291 -20.253  1.00 10.00      A   
ATOM    821  HN  ASN   633     -20.746 -24.495 -19.808  1.00 10.00      A   
ATOM    822  CA  ASN   633     -21.064 -25.832 -21.417  1.00 10.00      A   
ATOM    823  CB  ASN   633     -22.577 -25.884 -21.179  1.00 10.00      A   
ATOM    824  CG  ASN   633     -23.008 -27.128 -20.422  1.00 10.00      A   
ATOM    825  OD1 ASN   633     -22.369 -28.181 -20.513  1.00 10.00      A   
ATOM    826  ND2 ASN   633     -24.094 -27.019 -19.670  1.00 10.00      A   
ATOM    827 HD21 ASN   633     -24.554 -26.150 -19.639  1.00 10.00      A   
ATOM    828 HD22 ASN   633     -24.401 -27.810 -19.180  1.00 10.00      A   
ATOM    829  C   ASN   633     -20.743 -25.015 -22.666  1.00 10.00      A   
ATOM    830  O   ASN   633     -21.371 -25.181 -23.711  1.00 10.00      A   
ATOM    831  N   GLY   634     -19.757 -24.132 -22.552  1.00 10.00      A   
ATOM    832  HN  GLY   634     -19.292 -24.040 -21.690  1.00 10.00      A   
ATOM    833  CA  GLY   634     -19.364 -23.299 -23.671  1.00 10.00      A   
ATOM    834  C   GLY   634     -18.386 -22.215 -23.262  1.00 10.00      A   
ATOM    835  O   GLY   634     -18.784 -21.087 -22.972  1.00 10.00      A   
ATOM    836  N   GLY   635     -17.105 -22.557 -23.237  1.00 10.00      A   
ATOM    837  HN  GLY   635     -16.846 -23.462 -23.498  1.00 10.00      A   
ATOM    838  CA  GLY   635     -16.088 -21.603 -22.854  1.00 10.00      A   
ATOM    839  C   GLY   635     -15.064 -21.402 -23.950  1.00 10.00      A   
ATOM    840  O   GLY   635     -14.814 -22.359 -24.717  1.00 10.00      A   
ATOM    841  OXT GLY   635     -14.514 -20.284 -24.057  1.00 10.00      A   
ATOM    842  CB  ASP    24      24.676 -11.019  -4.642  1.00 10.00      B   
ATOM    843  CG  ASP    24      24.419 -11.366  -6.094  1.00 10.00      B   
ATOM    844  OD1 ASP    24      24.869 -10.615  -6.980  1.00 10.00      B   
ATOM    845  OD2 ASP    24      23.759 -12.394  -6.355  1.00 10.00      B   
ATOM    846  C   ASP    24      26.317 -10.895  -2.744  1.00 10.00      B   
ATOM    847  O   ASP    24      27.100 -11.513  -2.017  1.00 10.00      B   
ATOM    848  N   ASP    24      26.408 -12.777  -4.339  1.00 10.00      B   
ATOM    849  HT1 ASP    24      26.474 -13.031  -5.345  1.00 10.00      B   
ATOM    850  HT2 ASP    24      25.656 -13.349  -3.895  1.00 10.00      B   
ATOM    851  HT3 ASP    24      27.312 -13.001  -3.878  1.00 10.00      B   
ATOM    852  CA  ASP    24      26.105 -11.332  -4.190  1.00 10.00      B   
ATOM    853  N   LEU    25      25.611  -9.851  -2.320  1.00 10.00      B   
ATOM    854  HN  LEU    25      24.966  -9.429  -2.930  1.00 10.00      B   
ATOM    855  CA  LEU    25      25.759  -9.324  -0.966  1.00 10.00      B   
ATOM    856  CB  LEU    25      25.160  -7.918  -0.860  1.00 10.00      B   
ATOM    857  CG  LEU    25      25.397  -7.180   0.462  1.00 10.00      B   
ATOM    858  CD1 LEU    25      26.884  -6.967   0.705  1.00 10.00      B   
ATOM    859  CD2 LEU    25      24.652  -5.853   0.481  1.00 10.00      B   
ATOM    860  C   LEU    25      25.156 -10.241   0.097  1.00 10.00      B   
ATOM    861  O   LEU    25      25.857 -10.681   1.011  1.00 10.00      B   
ATOM    862  N   GLU    26      23.862 -10.532  -0.035  1.00 10.00      B   
ATOM    863  HN  GLU    26      23.369 -10.160  -0.796  1.00 10.00      B   
ATOM    864  CA  GLU    26      23.149 -11.381   0.926  1.00 10.00      B   
ATOM    865  CB  GLU    26      21.700 -11.618   0.482  1.00 10.00      B   
ATOM    866  CG  GLU    26      20.970 -10.381  -0.022  1.00 10.00      B   
ATOM    867  CD  GLU    26      20.910  -9.268   1.001  1.00 10.00      B   
ATOM    868  OE1 GLU    26      20.683  -9.563   2.194  1.00 10.00      B   
ATOM    869  OE2 GLU    26      21.083  -8.092   0.611  1.00 10.00      B   
ATOM    870  C   GLU    26      23.853 -12.720   1.129  1.00 10.00      B   
ATOM    871  O   GLU    26      23.954 -13.213   2.253  1.00 10.00      B   
ATOM    872  N   ASP    27      24.341 -13.297   0.035  1.00 10.00      B   
ATOM    873  HN  ASP    27      24.218 -12.851  -0.828  1.00 10.00      B   
ATOM    874  CA  ASP    27      25.039 -14.582   0.081  1.00 10.00      B   
ATOM    875  CB  ASP    27      25.474 -15.024  -1.319  1.00 10.00      B   
ATOM    876  CG  ASP    27      24.375 -14.925  -2.349  1.00 10.00      B   
ATOM    877  OD1 ASP    27      23.534 -15.843  -2.427  1.00 10.00      B   
ATOM    878  OD2 ASP    27      24.350 -13.924  -3.096  1.00 10.00      B   
ATOM    879  C   ASP    27      26.265 -14.503   0.976  1.00 10.00      B   
ATOM    880  O   ASP    27      26.401 -15.267   1.931  1.00 10.00      B   
ATOM    881  N   ASN    28      27.148 -13.557   0.670  1.00 10.00      B   
ATOM    882  HN  ASN    28      26.966 -12.962  -0.088  1.00 10.00      B   
ATOM    883  CA  ASN    28      28.374 -13.375   1.436  1.00 10.00      B   
ATOM    884  CB  ASN    28      29.280 -12.317   0.797  1.00 10.00      B   
ATOM    885  CG  ASN    28      29.841 -12.752  -0.544  1.00 10.00      B   
ATOM    886  OD1 ASN    28      29.995 -13.943  -0.809  1.00 10.00      B   
ATOM    887  ND2 ASN    28      30.151 -11.792  -1.398  1.00 10.00      B   
ATOM    888 HD21 ASN    28      30.009 -10.865  -1.123  1.00 10.00      B   
ATOM    889 HD22 ASN    28      30.502 -12.049  -2.281  1.00 10.00      B   
ATOM    890  C   ASN    28      28.070 -13.028   2.886  1.00 10.00      B   
ATOM    891  O   ASN    28      28.781 -13.458   3.792  1.00 10.00      B   
ATOM    892  N   TRP    29      27.003 -12.263   3.098  1.00 10.00      B   
ATOM    893  HN  TRP    29      26.483 -11.944   2.327  1.00 10.00      B   
ATOM    894  CA  TRP    29      26.592 -11.871   4.439  1.00 10.00      B   
ATOM    895  CB  TRP    29      25.370 -10.948   4.370  1.00 10.00      B   
ATOM    896  CG  TRP    29      24.775 -10.611   5.703  1.00 10.00      B   
ATOM    897  CD1 TRP    29      25.216  -9.664   6.580  1.00 10.00      B   
ATOM    898  CD2 TRP    29      23.625 -11.215   6.310  1.00 10.00      B   
ATOM    899  NE1 TRP    29      24.419  -9.647   7.697  1.00 10.00      B   
ATOM    900  HE1 TRP    29      24.532  -9.053   8.471  1.00 10.00      B   
ATOM    901  CE2 TRP    29      23.434 -10.586   7.554  1.00 10.00      B   
ATOM    902  CE3 TRP    29      22.737 -12.226   5.922  1.00 10.00      B   
ATOM    903  CZ2 TRP    29      22.397 -10.936   8.415  1.00 10.00      B   
ATOM    904  CZ3 TRP    29      21.708 -12.571   6.777  1.00 10.00      B   
ATOM    905  CH2 TRP    29      21.545 -11.926   8.009  1.00 10.00      B   
ATOM    906  C   TRP    29      26.285 -13.102   5.289  1.00 10.00      B   
ATOM    907  O   TRP    29      26.798 -13.241   6.403  1.00 10.00      B   
ATOM    908  N   GLU    30      25.463 -14.000   4.752  1.00 10.00      B   
ATOM    909  HN  GLU    30      25.091 -13.835   3.854  1.00 10.00      B   
ATOM    910  CA  GLU    30      25.093 -15.216   5.463  1.00 10.00      B   
ATOM    911  CB  GLU    30      23.945 -15.939   4.750  1.00 10.00      B   
ATOM    912  CG  GLU    30      22.969 -16.625   5.694  1.00 10.00      B   
ATOM    913  CD  GLU    30      22.174 -17.729   5.024  1.00 10.00      B   
ATOM    914  OE1 GLU    30      22.628 -18.891   5.061  1.00 10.00      B   
ATOM    915  OE2 GLU    30      21.092 -17.441   4.470  1.00 10.00      B   
ATOM    916  C   GLU    30      26.295 -16.145   5.608  1.00 10.00      B   
ATOM    917  O   GLU    30      26.443 -16.831   6.619  1.00 10.00      B   
ATOM    918  N   THR    31      27.154 -16.149   4.599  1.00 10.00      B   
ATOM    919  HN  THR    31      26.980 -15.573   3.823  1.00 10.00      B   
ATOM    920  CA  THR    31      28.347 -16.989   4.608  1.00 10.00      B   
ATOM    921  CB  THR    31      29.037 -16.996   3.227  1.00 10.00      B   
ATOM    922  OG1 THR    31      28.073 -17.322   2.216  1.00 10.00      B   
ATOM    923  HG1 THR    31      27.460 -16.582   2.105  1.00 10.00      B   
ATOM    924  CG2 THR    31      30.168 -18.014   3.187  1.00 10.00      B   
ATOM    925  C   THR    31      29.342 -16.530   5.675  1.00 10.00      B   
ATOM    926  O   THR    31      29.812 -17.332   6.484  1.00 10.00      B   
ATOM    927  N   LEU    32      29.638 -15.233   5.689  1.00 10.00      B   
ATOM    928  HN  LEU    32      29.214 -14.638   5.028  1.00 10.00      B   
ATOM    929  CA  LEU    32      30.579 -14.668   6.651  1.00 10.00      B   
ATOM    930  CB  LEU    32      30.837 -13.188   6.355  1.00 10.00      B   
ATOM    931  CG  LEU    32      31.632 -12.889   5.081  1.00 10.00      B   
ATOM    932  CD1 LEU    32      31.652 -11.397   4.793  1.00 10.00      B   
ATOM    933  CD2 LEU    32      33.048 -13.433   5.196  1.00 10.00      B   
ATOM    934  C   LEU    32      30.092 -14.848   8.083  1.00 10.00      B   
ATOM    935  O   LEU    32      30.889 -15.054   8.997  1.00 10.00      B   
ATOM    936  N   ASN    33      28.781 -14.769   8.279  1.00 10.00      B   
ATOM    937  HN  ASN    33      28.190 -14.598   7.515  1.00 10.00      B   
ATOM    938  CA  ASN    33      28.205 -14.933   9.607  1.00 10.00      B   
ATOM    939  CB  ASN    33      26.765 -14.415   9.652  1.00 10.00      B   
ATOM    940  CG  ASN    33      26.676 -12.976  10.118  1.00 10.00      B   
ATOM    941  OD1 ASN    33      27.531 -12.496  10.863  1.00 10.00      B   
ATOM    942  ND2 ASN    33      25.644 -12.274   9.679  1.00 10.00      B   
ATOM    943 HD21 ASN    33      25.005 -12.716   9.084  1.00 10.00      B   
ATOM    944 HD22 ASN    33      25.559 -11.342   9.970  1.00 10.00      B   
ATOM    945  C   ASN    33      28.246 -16.391  10.036  1.00 10.00      B   
ATOM    946  O   ASN    33      28.396 -16.700  11.217  1.00 10.00      B   
ATOM    947  N   ASP    34      28.122 -17.284   9.065  1.00 10.00      B   
ATOM    948  HN  ASP    34      28.016 -16.974   8.140  1.00 10.00      B   
ATOM    949  CA  ASP    34      28.135 -18.714   9.336  1.00 10.00      B   
ATOM    950  CB  ASP    34      27.514 -19.494   8.180  1.00 10.00      B   
ATOM    951  CG  ASP    34      26.907 -20.800   8.640  1.00 10.00      B   
ATOM    952  OD1 ASP    34      26.087 -20.772   9.583  1.00 10.00      B   
ATOM    953  OD2 ASP    34      27.235 -21.856   8.057  1.00 10.00      B   
ATOM    954  C   ASP    34      29.545 -19.218   9.615  1.00 10.00      B   
ATOM    955  O   ASP    34      29.761 -20.006  10.533  1.00 10.00      B   
ATOM    956  N   ASN    35      30.504 -18.747   8.824  1.00 10.00      B   
ATOM    957  HN  ASN    35      30.264 -18.120   8.108  1.00 10.00      B   
ATOM    958  CA  ASN    35      31.903 -19.145   8.982  1.00 10.00      B   
ATOM    959  CB  ASN    35      32.764 -18.556   7.857  1.00 10.00      B   
ATOM    960  CG  ASN    35      33.962 -19.425   7.506  1.00 10.00      B   
ATOM    961  OD1 ASN    35      34.457 -20.194   8.326  1.00 10.00      B   
ATOM    962  ND2 ASN    35      34.436 -19.314   6.273  1.00 10.00      B   
ATOM    963 HD21 ASN    35      33.996 -18.689   5.657  1.00 10.00      B   
ATOM    964 HD22 ASN    35      35.210 -19.862   6.027  1.00 10.00      B   
ATOM    965  C   ASN    35      32.428 -18.700  10.345  1.00 10.00      B   
ATOM    966  O   ASN    35      33.263 -19.365  10.955  1.00 10.00      B   
ATOM    967  N   LEU    36      31.907 -17.576  10.825  1.00 10.00      B   
ATOM    968  HN  LEU    36      31.245 -17.093  10.287  1.00 10.00      B   
ATOM    969  CA  LEU    36      32.297 -17.033  12.119  1.00 10.00      B   
ATOM    970  CB  LEU    36      31.556 -15.712  12.361  1.00 10.00      B   
ATOM    971  CG  LEU    36      31.225 -15.354  13.811  1.00 10.00      B   
ATOM    972  CD1 LEU    36      32.437 -14.763  14.519  1.00 10.00      B   
ATOM    973  CD2 LEU    36      30.048 -14.395  13.857  1.00 10.00      B   
ATOM    974  C   LEU    36      31.997 -18.035  13.235  1.00 10.00      B   
ATOM    975  O   LEU    36      32.782 -18.195  14.170  1.00 10.00      B   
ATOM    976  N   LYS    37      30.871 -18.728  13.105  1.00 10.00      B   
ATOM    977  HN  LYS    37      30.304 -18.568  12.322  1.00 10.00      B   
ATOM    978  CA  LYS    37      30.453 -19.720  14.089  1.00 10.00      B   
ATOM    979  CB  LYS    37      29.068 -20.260  13.734  1.00 10.00      B   
ATOM    980  CG  LYS    37      28.036 -19.187  13.433  1.00 10.00      B   
ATOM    981  CD  LYS    37      26.846 -19.768  12.688  1.00 10.00      B   
ATOM    982  CE  LYS    37      25.917 -18.675  12.186  1.00 10.00      B   
ATOM    983  NZ  LYS    37      24.819 -19.216  11.338  1.00 10.00      B   
ATOM    984  HZ1 LYS    37      25.211 -19.827  10.582  1.00 10.00      B   
ATOM    985  HZ2 LYS    37      24.290 -18.437  10.896  1.00 10.00      B   
ATOM    986  HZ3 LYS    37      24.163 -19.778  11.915  1.00 10.00      B   
ATOM    987  C   LYS    37      31.450 -20.876  14.160  1.00 10.00      B   
ATOM    988  O   LYS    37      31.594 -21.523  15.200  1.00 10.00      B   
ATOM    989  N   VAL    38      32.133 -21.131  13.051  1.00 10.00      B   
ATOM    990  HN  VAL    38      31.980 -20.574  12.257  1.00 10.00      B   
ATOM    991  CA  VAL    38      33.112 -22.206  12.983  1.00 10.00      B   
ATOM    992  CB  VAL    38      33.467 -22.544  11.520  1.00 10.00      B   
ATOM    993  CG1 VAL    38      34.287 -23.823  11.439  1.00 10.00      B   
ATOM    994  CG2 VAL    38      32.205 -22.658  10.678  1.00 10.00      B   
ATOM    995  C   VAL    38      34.381 -21.812  13.730  1.00 10.00      B   
ATOM    996  O   VAL    38      34.993 -22.634  14.412  1.00 10.00      B   
ATOM    997  N   ILE    39      34.762 -20.545  13.606  1.00 10.00      B   
ATOM    998  HN  ILE    39      34.227 -19.941  13.046  1.00 10.00      B   
ATOM    999  CA  ILE    39      35.956 -20.027  14.269  1.00 10.00      B   
ATOM   1000  CB  ILE    39      36.251 -18.572  13.848  1.00 10.00      B   
ATOM   1001  CG1 ILE    39      36.316 -18.465  12.323  1.00 10.00      B   
ATOM   1002  CG2 ILE    39      37.555 -18.088  14.472  1.00 10.00      B   
ATOM   1003  CD1 ILE    39      36.387 -17.044  11.807  1.00 10.00      B   
ATOM   1004  C   ILE    39      35.795 -20.083  15.784  1.00 10.00      B   
ATOM   1005  O   ILE    39      36.731 -20.433  16.510  1.00 10.00      B   
ATOM   1006  N   GLU    40      34.593 -19.762  16.248  1.00 10.00      B   
ATOM   1007  HN  GLU    40      33.892 -19.504  15.610  1.00 10.00      B   
ATOM   1008  CA  GLU    40      34.280 -19.769  17.672  1.00 10.00      B   
ATOM   1009  CB  GLU    40      32.870 -19.215  17.902  1.00 10.00      B   
ATOM   1010  CG  GLU    40      32.664 -17.810  17.355  1.00 10.00      B   
ATOM   1011  CD  GLU    40      31.225 -17.342  17.450  1.00 10.00      B   
ATOM   1012  OE1 GLU    40      30.310 -18.151  17.189  1.00 10.00      B   
ATOM   1013  OE2 GLU    40      31.000 -16.161  17.787  1.00 10.00      B   
ATOM   1014  C   GLU    40      34.406 -21.174  18.267  1.00 10.00      B   
ATOM   1015  O   GLU    40      34.580 -21.329  19.472  1.00 10.00      B   
ATOM   1016  N   LYS    41      34.331 -22.192  17.413  1.00 10.00      B   
ATOM   1017  HN  LYS    41      34.205 -22.005  16.457  1.00 10.00      B   
ATOM   1018  CA  LYS    41      34.437 -23.579  17.860  1.00 10.00      B   
ATOM   1019  CB  LYS    41      33.179 -24.368  17.482  1.00 10.00      B   
ATOM   1020  CG  LYS    41      31.872 -23.696  17.865  1.00 10.00      B   
ATOM   1021  CD  LYS    41      30.682 -24.590  17.552  1.00 10.00      B   
ATOM   1022  CE  LYS    41      29.395 -23.785  17.453  1.00 10.00      B   
ATOM   1023  NZ  LYS    41      29.374 -22.922  16.240  1.00 10.00      B   
ATOM   1024  HZ1 LYS    41      29.360 -23.509  15.381  1.00 10.00      B   
ATOM   1025  HZ2 LYS    41      30.221 -22.317  16.216  1.00 10.00      B   
ATOM   1026  HZ3 LYS    41      28.531 -22.313  16.246  1.00 10.00      B   
ATOM   1027  C   LYS    41      35.661 -24.257  17.251  1.00 10.00      B   
ATOM   1028  O   LYS    41      35.737 -25.484  17.193  1.00 10.00      B   
ATOM   1029  N   ALA    42      36.609 -23.461  16.774  1.00 10.00      B   
ATOM   1030  HN  ALA    42      36.492 -22.488  16.830  1.00 10.00      B   
ATOM   1031  CA  ALA    42      37.822 -24.004  16.168  1.00 10.00      B   
ATOM   1032  CB  ALA    42      38.449 -22.996  15.219  1.00 10.00      B   
ATOM   1033  C   ALA    42      38.819 -24.430  17.240  1.00 10.00      B   
ATOM   1034  O   ALA    42      39.073 -23.690  18.189  1.00 10.00      B   
ATOM   1035  N   ASP    43      39.376 -25.623  17.085  1.00 10.00      B   
ATOM   1036  HN  ASP    43      39.137 -26.164  16.301  1.00 10.00      B   
ATOM   1037  CA  ASP    43      40.335 -26.151  18.050  1.00 10.00      B   
ATOM   1038  CB  ASP    43      40.076 -27.637  18.312  1.00 10.00      B   
ATOM   1039  CG  ASP    43      39.192 -27.876  19.516  1.00 10.00      B   
ATOM   1040  OD1 ASP    43      39.697 -27.809  20.655  1.00 10.00      B   
ATOM   1041  OD2 ASP    43      37.983 -28.139  19.332  1.00 10.00      B   
ATOM   1042  C   ASP    43      41.767 -25.959  17.576  1.00 10.00      B   
ATOM   1043  O   ASP    43      42.629 -25.512  18.332  1.00 10.00      B   
ATOM   1044  N   ASN    44      42.014 -26.288  16.318  1.00 10.00      B   
ATOM   1045  HN  ASN    44      41.275 -26.603  15.749  1.00 10.00      B   
ATOM   1046  CA  ASN    44      43.347 -26.170  15.747  1.00 10.00      B   
ATOM   1047  CB  ASN    44      43.652 -27.358  14.830  1.00 10.00      B   
ATOM   1048  CG  ASN    44      44.185 -28.560  15.586  1.00 10.00      B   
ATOM   1049  OD1 ASN    44      45.391 -28.692  15.797  1.00 10.00      B   
ATOM   1050  ND2 ASN    44      43.294 -29.455  15.988  1.00 10.00      B   
ATOM   1051 HD21 ASN    44      42.349 -29.297  15.778  1.00 10.00      B   
ATOM   1052 HD22 ASN    44      43.615 -30.237  16.483  1.00 10.00      B   
ATOM   1053  C   ASN    44      43.498 -24.868  14.978  1.00 10.00      B   
ATOM   1054  O   ASN    44      42.542 -24.384  14.367  1.00 10.00      B   
ATOM   1055  N   ALA    45      44.704 -24.311  15.004  1.00 10.00      B   
ATOM   1056  HN  ALA    45      45.425 -24.756  15.508  1.00 10.00      B   
ATOM   1057  CA  ALA    45      44.995 -23.061  14.309  1.00 10.00      B   
ATOM   1058  CB  ALA    45      46.409 -22.594  14.624  1.00 10.00      B   
ATOM   1059  C   ALA    45      44.807 -23.219  12.806  1.00 10.00      B   
ATOM   1060  O   ALA    45      44.425 -22.273  12.116  1.00 10.00      B   
ATOM   1061  N   ALA    46      45.063 -24.425  12.309  1.00 10.00      B   
ATOM   1062  HN  ALA    46      45.370 -25.133  12.917  1.00 10.00      B   
ATOM   1063  CA  ALA    46      44.919 -24.724  10.888  1.00 10.00      B   
ATOM   1064  CB  ALA    46      45.390 -26.139  10.591  1.00 10.00      B   
ATOM   1065  C   ALA    46      43.475 -24.535  10.434  1.00 10.00      B   
ATOM   1066  O   ALA    46      43.210 -24.178   9.284  1.00 10.00      B   
ATOM   1067  N   GLN    47      42.542 -24.768  11.348  1.00 10.00      B   
ATOM   1068  HN  GLN    47      42.814 -25.045  12.249  1.00 10.00      B   
ATOM   1069  CA  GLN    47      41.128 -24.612  11.051  1.00 10.00      B   
ATOM   1070  CB  GLN    47      40.280 -25.358  12.081  1.00 10.00      B   
ATOM   1071  CG  GLN    47      40.505 -26.862  12.073  1.00 10.00      B   
ATOM   1072  CD  GLN    47      40.021 -27.543  13.337  1.00 10.00      B   
ATOM   1073  OE1 GLN    47      40.029 -26.955  14.421  1.00 10.00      B   
ATOM   1074  NE2 GLN    47      39.604 -28.792  13.209  1.00 10.00      B   
ATOM   1075 HE21 GLN    47      39.628 -29.201  12.316  1.00 10.00      B   
ATOM   1076 HE22 GLN    47      39.289 -29.260  14.013  1.00 10.00      B   
ATOM   1077  C   GLN    47      40.763 -23.134  11.021  1.00 10.00      B   
ATOM   1078  O   GLN    47      39.959 -22.697  10.199  1.00 10.00      B   
ATOM   1079  N   VAL    48      41.380 -22.368  11.916  1.00 10.00      B   
ATOM   1080  HN  VAL    48      42.012 -22.783  12.544  1.00 10.00      B   
ATOM   1081  CA  VAL    48      41.141 -20.932  11.997  1.00 10.00      B   
ATOM   1082  CB  VAL    48      41.773 -20.319  13.266  1.00 10.00      B   
ATOM   1083  CG1 VAL    48      41.290 -18.892  13.476  1.00 10.00      B   
ATOM   1084  CG2 VAL    48      41.471 -21.171  14.488  1.00 10.00      B   
ATOM   1085  C   VAL    48      41.728 -20.237  10.770  1.00 10.00      B   
ATOM   1086  O   VAL    48      41.098 -19.361  10.177  1.00 10.00      B   
ATOM   1087  N   LYS    49      42.934 -20.655  10.393  1.00 10.00      B   
ATOM   1088  HN  LYS    49      43.373 -21.366  10.913  1.00 10.00      B   
ATOM   1089  CA  LYS    49      43.630 -20.090   9.240  1.00 10.00      B   
ATOM   1090  CB  LYS    49      45.004 -20.752   9.080  1.00 10.00      B   
ATOM   1091  CG  LYS    49      45.862 -20.188   7.956  1.00 10.00      B   
ATOM   1092  CD  LYS    49      47.259 -20.794   7.977  1.00 10.00      B   
ATOM   1093  CE  LYS    49      48.044 -20.452   6.720  1.00 10.00      B   
ATOM   1094  NZ  LYS    49      48.332 -18.999   6.609  1.00 10.00      B   
ATOM   1095  HZ1 LYS    49      47.475 -18.484   6.329  1.00 10.00      B   
ATOM   1096  HZ2 LYS    49      49.068 -18.833   5.893  1.00 10.00      B   
ATOM   1097  HZ3 LYS    49      48.665 -18.626   7.524  1.00 10.00      B   
ATOM   1098  C   LYS    49      42.801 -20.257   7.968  1.00 10.00      B   
ATOM   1099  O   LYS    49      42.665 -19.322   7.177  1.00 10.00      B   
ATOM   1100  N   ASP    50      42.233 -21.443   7.794  1.00 10.00      B   
ATOM   1101  HN  ASP    50      42.377 -22.141   8.469  1.00 10.00      B   
ATOM   1102  CA  ASP    50      41.408 -21.742   6.627  1.00 10.00      B   
ATOM   1103  CB  ASP    50      40.960 -23.206   6.660  1.00 10.00      B   
ATOM   1104  CG  ASP    50      40.312 -23.654   5.366  1.00 10.00      B   
ATOM   1105  OD1 ASP    50      41.048 -24.070   4.444  1.00 10.00      B   
ATOM   1106  OD2 ASP    50      39.066 -23.612   5.271  1.00 10.00      B   
ATOM   1107  C   ASP    50      40.187 -20.826   6.573  1.00 10.00      B   
ATOM   1108  O   ASP    50      39.903 -20.205   5.546  1.00 10.00      B   
ATOM   1109  N   ALA    51      39.489 -20.728   7.699  1.00 10.00      B   
ATOM   1110  HN  ALA    51      39.788 -21.233   8.485  1.00 10.00      B   
ATOM   1111  CA  ALA    51      38.294 -19.897   7.805  1.00 10.00      B   
ATOM   1112  CB  ALA    51      37.648 -20.076   9.171  1.00 10.00      B   
ATOM   1113  C   ALA    51      38.611 -18.425   7.549  1.00 10.00      B   
ATOM   1114  O   ALA    51      37.929 -17.760   6.767  1.00 10.00      B   
ATOM   1115  N   LEU    52      39.657 -17.927   8.200  1.00 10.00      B   
ATOM   1116  HN  LEU    52      40.165 -18.511   8.807  1.00 10.00      B   
ATOM   1117  CA  LEU    52      40.068 -16.534   8.050  1.00 10.00      B   
ATOM   1118  CB  LEU    52      41.263 -16.222   8.949  1.00 10.00      B   
ATOM   1119  CG  LEU    52      40.931 -15.856  10.395  1.00 10.00      B   
ATOM   1120  CD1 LEU    52      42.188 -15.864  11.248  1.00 10.00      B   
ATOM   1121  CD2 LEU    52      40.255 -14.494  10.451  1.00 10.00      B   
ATOM   1122  C   LEU    52      40.385 -16.190   6.599  1.00 10.00      B   
ATOM   1123  O   LEU    52      40.006 -15.123   6.112  1.00 10.00      B   
ATOM   1124  N   THR    53      41.074 -17.097   5.912  1.00 10.00      B   
ATOM   1125  HN  THR    53      41.344 -17.930   6.357  1.00 10.00      B   
ATOM   1126  CA  THR    53      41.433 -16.889   4.515  1.00 10.00      B   
ATOM   1127  CB  THR    53      42.276 -18.063   3.976  1.00 10.00      B   
ATOM   1128  OG1 THR    53      43.367 -18.319   4.872  1.00 10.00      B   
ATOM   1129  HG1 THR    53      43.021 -18.691   5.698  1.00 10.00      B   
ATOM   1130  CG2 THR    53      42.831 -17.742   2.597  1.00 10.00      B   
ATOM   1131  C   THR    53      40.178 -16.726   3.657  1.00 10.00      B   
ATOM   1132  O   THR    53      40.113 -15.848   2.791  1.00 10.00      B   
ATOM   1133  N   LYS    54      39.179 -17.563   3.924  1.00 10.00      B   
ATOM   1134  HN  LYS    54      39.289 -18.226   4.642  1.00 10.00      B   
ATOM   1135  CA  LYS    54      37.923 -17.522   3.185  1.00 10.00      B   
ATOM   1136  CB  LYS    54      37.056 -18.737   3.520  1.00 10.00      B   
ATOM   1137  CG  LYS    54      37.629 -20.061   3.050  1.00 10.00      B   
ATOM   1138  CD  LYS    54      36.688 -21.208   3.367  1.00 10.00      B   
ATOM   1139  CE  LYS    54      37.224 -22.524   2.835  1.00 10.00      B   
ATOM   1140  NZ  LYS    54      36.331 -23.664   3.172  1.00 10.00      B   
ATOM   1141  HZ1 LYS    54      36.150 -23.687   4.195  1.00 10.00      B   
ATOM   1142  HZ2 LYS    54      36.776 -24.561   2.891  1.00 10.00      B   
ATOM   1143  HZ3 LYS    54      35.422 -23.572   2.672  1.00 10.00      B   
ATOM   1144  C   LYS    54      37.159 -16.240   3.493  1.00 10.00      B   
ATOM   1145  O   LYS    54      36.570 -15.624   2.603  1.00 10.00      B   
ATOM   1146  N   MET    55      37.179 -15.843   4.760  1.00 10.00      B   
ATOM   1147  HN  MET    55      37.666 -16.386   5.422  1.00 10.00      B   
ATOM   1148  CA  MET    55      36.495 -14.633   5.199  1.00 10.00      B   
ATOM   1149  CB  MET    55      36.562 -14.489   6.720  1.00 10.00      B   
ATOM   1150  CG  MET    55      35.634 -15.424   7.477  1.00 10.00      B   
ATOM   1151  SD  MET    55      35.314 -14.865   9.159  1.00 10.00      B   
ATOM   1152  CE  MET    55      34.426 -13.343   8.841  1.00 10.00      B   
ATOM   1153  C   MET    55      37.085 -13.396   4.536  1.00 10.00      B   
ATOM   1154  O   MET    55      36.355 -12.524   4.068  1.00 10.00      B   
ATOM   1155  N   ARG    56      38.411 -13.339   4.488  1.00 10.00      B   
ATOM   1156  HN  ARG    56      38.933 -14.076   4.876  1.00 10.00      B   
ATOM   1157  CA  ARG    56      39.117 -12.213   3.886  1.00 10.00      B   
ATOM   1158  CB  ARG    56      40.631 -12.416   4.003  1.00 10.00      B   
ATOM   1159  CG  ARG    56      41.444 -11.131   3.973  1.00 10.00      B   
ATOM   1160  CD  ARG    56      42.938 -11.420   3.896  1.00 10.00      B   
ATOM   1161  NE  ARG    56      43.333 -11.882   2.565  1.00 10.00      B   
ATOM   1162  HE  ARG    56      42.667 -12.400   2.054  1.00 10.00      B   
ATOM   1163  CZ  ARG    56      44.528 -11.651   2.011  1.00 10.00      B   
ATOM   1164  NH1 ARG    56      45.457 -10.965   2.674  1.00 10.00      B   
ATOM   1165 HH11 ARG    56      45.265 -10.602   3.646  1.00 10.00      B   
ATOM   1166 HH12 ARG    56      46.386 -10.783   2.235  1.00 10.00      B   
ATOM   1167  NH2 ARG    56      44.786 -12.092   0.784  1.00 10.00      B   
ATOM   1168 HH21 ARG    56      45.715 -11.913   0.346  1.00 10.00      B   
ATOM   1169 HH22 ARG    56      44.056 -12.617   0.252  1.00 10.00      B   
ATOM   1170  C   ARG    56      38.726 -12.044   2.418  1.00 10.00      B   
ATOM   1171  O   ARG    56      38.516 -10.927   1.944  1.00 10.00      B   
ATOM   1172  N   ALA    57      38.606 -13.163   1.713  1.00 10.00      B   
ATOM   1173  HN  ALA    57      38.766 -14.026   2.154  1.00 10.00      B   
ATOM   1174  CA  ALA    57      38.249 -13.146   0.302  1.00 10.00      B   
ATOM   1175  CB  ALA    57      38.547 -14.495  -0.333  1.00 10.00      B   
ATOM   1176  C   ALA    57      36.783 -12.770   0.098  1.00 10.00      B   
ATOM   1177  O   ALA    57      36.454 -11.987  -0.796  1.00 10.00      B   
ATOM   1178  N   ALA    58      35.908 -13.326   0.931  1.00 10.00      B   
ATOM   1179  HN  ALA    58      36.232 -13.942   1.625  1.00 10.00      B   
ATOM   1180  CA  ALA    58      34.478 -13.054   0.830  1.00 10.00      B   
ATOM   1181  CB  ALA    58      33.678 -14.020   1.691  1.00 10.00      B   
ATOM   1182  C   ALA    58      34.153 -11.609   1.192  1.00 10.00      B   
ATOM   1183  O   ALA    58      33.361 -10.955   0.514  1.00 10.00      B   
ATOM   1184  N   ALA    59      34.782 -11.111   2.252  1.00 10.00      B   
ATOM   1185  HN  ALA    59      35.415 -11.680   2.745  1.00 10.00      B   
ATOM   1186  CA  ALA    59      34.555  -9.742   2.707  1.00 10.00      B   
ATOM   1187  CB  ALA    59      35.285  -9.480   4.017  1.00 10.00      B   
ATOM   1188  C   ALA    59      34.974  -8.732   1.643  1.00 10.00      B   
ATOM   1189  O   ALA    59      34.264  -7.760   1.384  1.00 10.00      B   
ATOM   1190  N   LEU    60      36.118  -8.981   1.016  1.00 10.00      B   
ATOM   1191  HN  LEU    60      36.635  -9.777   1.263  1.00 10.00      B   
ATOM   1192  CA  LEU    60      36.634  -8.099  -0.023  1.00 10.00      B   
ATOM   1193  CB  LEU    60      38.081  -8.465  -0.372  1.00 10.00      B   
ATOM   1194  CG  LEU    60      38.837  -7.469  -1.258  1.00 10.00      B   
ATOM   1195  CD1 LEU    60      39.030  -6.143  -0.535  1.00 10.00      B   
ATOM   1196  CD2 LEU    60      40.176  -8.043  -1.693  1.00 10.00      B   
ATOM   1197  C   LEU    60      35.755  -8.154  -1.271  1.00 10.00      B   
ATOM   1198  O   LEU    60      35.624  -7.169  -1.992  1.00 10.00      B   
ATOM   1199  N   ASP    61      35.139  -9.306  -1.511  1.00 10.00      B   
ATOM   1200  HN  ASP    61      35.271 -10.059  -0.893  1.00 10.00      B   
ATOM   1201  CA  ASP    61      34.276  -9.475  -2.675  1.00 10.00      B   
ATOM   1202  CB  ASP    61      34.158 -10.948  -3.071  1.00 10.00      B   
ATOM   1203  CG  ASP    61      33.899 -11.129  -4.554  1.00 10.00      B   
ATOM   1204  OD1 ASP    61      34.693 -10.612  -5.366  1.00 10.00      B   
ATOM   1205  OD2 ASP    61      32.908 -11.799  -4.918  1.00 10.00      B   
ATOM   1206  C   ASP    61      32.897  -8.870  -2.429  1.00 10.00      B   
ATOM   1207  O   ASP    61      32.231  -8.411  -3.359  1.00 10.00      B   
ATOM   1208  N   ALA    62      32.476  -8.858  -1.169  1.00 10.00      B   
ATOM   1209  HN  ALA    62      33.049  -9.245  -0.469  1.00 10.00      B   
ATOM   1210  CA  ALA    62      31.183  -8.293  -0.795  1.00 10.00      B   
ATOM   1211  CB  ALA    62      30.775  -8.769   0.589  1.00 10.00      B   
ATOM   1212  C   ALA    62      31.233  -6.772  -0.847  1.00 10.00      B   
ATOM   1213  O   ALA    62      30.207  -6.103  -0.958  1.00 10.00      B   
ATOM   1214  N   GLN    63      32.445  -6.240  -0.792  1.00 10.00      B   
ATOM   1215  HN  GLN    63      33.217  -6.837  -0.714  1.00 10.00      B   
ATOM   1216  CA  GLN    63      32.678  -4.801  -0.835  1.00 10.00      B   
ATOM   1217  CB  GLN    63      34.156  -4.534  -0.532  1.00 10.00      B   
ATOM   1218  CG  GLN    63      34.503  -3.092  -0.209  1.00 10.00      B   
ATOM   1219  CD  GLN    63      36.001  -2.876  -0.109  1.00 10.00      B   
ATOM   1220  OE1 GLN    63      36.657  -2.510  -1.083  1.00 10.00      B   
ATOM   1221  NE2 GLN    63      36.556  -3.114   1.067  1.00 10.00      B   
ATOM   1222 HE21 GLN    63      35.978  -3.410   1.799  1.00 10.00      B   
ATOM   1223 HE22 GLN    63      37.522  -2.984   1.157  1.00 10.00      B   
ATOM   1224  C   GLN    63      32.326  -4.245  -2.217  1.00 10.00      B   
ATOM   1225  O   GLN    63      32.187  -3.036  -2.399  1.00 10.00      B   
ATOM   1226  N   LYS    64      32.164  -5.144  -3.181  1.00 10.00      B   
ATOM   1227  HN  LYS    64      32.256  -6.096  -2.961  1.00 10.00      B   
ATOM   1228  CA  LYS    64      31.848  -4.763  -4.553  1.00 10.00      B   
ATOM   1229  CB  LYS    64      32.593  -5.679  -5.524  1.00 10.00      B   
ATOM   1230  CG  LYS    64      34.068  -5.853  -5.206  1.00 10.00      B   
ATOM   1231  CD  LYS    64      34.633  -7.097  -5.868  1.00 10.00      B   
ATOM   1232  CE  LYS    64      36.023  -7.409  -5.344  1.00 10.00      B   
ATOM   1233  NZ  LYS    64      36.527  -8.710  -5.857  1.00 10.00      B   
ATOM   1234  HZ1 LYS    64      37.430  -8.949  -5.400  1.00 10.00      B   
ATOM   1235  HZ2 LYS    64      36.674  -8.659  -6.883  1.00 10.00      B   
ATOM   1236  HZ3 LYS    64      35.838  -9.468  -5.655  1.00 10.00      B   
ATOM   1237  C   LYS    64      30.347  -4.838  -4.829  1.00 10.00      B   
ATOM   1238  O   LYS    64      29.902  -4.621  -5.958  1.00 10.00      B   
ATOM   1239  N   ALA    65      29.569  -5.142  -3.800  1.00 10.00      B   
ATOM   1240  HN  ALA    65      29.972  -5.285  -2.914  1.00 10.00      B   
ATOM   1241  CA  ALA    65      28.123  -5.249  -3.950  1.00 10.00      B   
ATOM   1242  CB  ALA    65      27.562  -6.294  -3.000  1.00 10.00      B   
ATOM   1243  C   ALA    65      27.445  -3.901  -3.732  1.00 10.00      B   
ATOM   1244  O   ALA    65      28.075  -2.941  -3.287  1.00 10.00      B   
ATOM   1245  N   THR    66      26.161  -3.834  -4.052  1.00 10.00      B   
ATOM   1246  HN  THR    66      25.709  -4.630  -4.401  1.00 10.00      B   
ATOM   1247  CA  THR    66      25.400  -2.610  -3.886  1.00 10.00      B   
ATOM   1248  CB  THR    66      24.618  -2.268  -5.166  1.00 10.00      B   
ATOM   1249  OG1 THR    66      25.371  -2.697  -6.311  1.00 10.00      B   
ATOM   1250  HG1 THR    66      26.217  -3.060  -6.018  1.00 10.00      B   
ATOM   1251  CG2 THR    66      24.382  -0.767  -5.255  1.00 10.00      B   
ATOM   1252  C   THR    66      24.423  -2.743  -2.723  1.00 10.00      B   
ATOM   1253  O   THR    66      23.506  -3.563  -2.764  1.00 10.00      B   
ATOM   1254  N   PRO    67      24.632  -1.960  -1.657  1.00 10.00      B   
ATOM   1255  CA  PRO    67      23.763  -1.979  -0.478  1.00 10.00      B   
ATOM   1256  CB  PRO    67      24.398  -0.942   0.458  1.00 10.00      B   
ATOM   1257  CG  PRO    67      25.795  -0.789  -0.031  1.00 10.00      B   
ATOM   1258  CD  PRO    67      25.735  -1.003  -1.513  1.00 10.00      B   
ATOM   1259  C   PRO    67      22.347  -1.547  -0.834  1.00 10.00      B   
ATOM   1260  O   PRO    67      22.158  -0.637  -1.642  1.00 10.00      B   
ATOM   1261  N   PRO    68      21.334  -2.174  -0.213  1.00 10.00      B   
ATOM   1262  CA  PRO    68      19.923  -1.860  -0.469  1.00 10.00      B   
ATOM   1263  CB  PRO    68      19.161  -2.778   0.497  1.00 10.00      B   
ATOM   1264  CG  PRO    68      20.168  -3.209   1.506  1.00 10.00      B   
ATOM   1265  CD  PRO    68      21.484  -3.241   0.788  1.00 10.00      B   
ATOM   1266  C   PRO    68      19.589  -0.393  -0.193  1.00 10.00      B   
ATOM   1267  O   PRO    68      18.597   0.133  -0.689  1.00 10.00      B   
ATOM   1268  N   LYS    69      20.432   0.264   0.590  1.00 10.00      B   
ATOM   1269  HN  LYS    69      21.205  -0.212   0.959  1.00 10.00      B   
ATOM   1270  CA  LYS    69      20.231   1.665   0.931  1.00 10.00      B   
ATOM   1271  CB  LYS    69      20.835   1.936   2.313  1.00 10.00      B   
ATOM   1272  CG  LYS    69      20.466   3.279   2.921  1.00 10.00      B   
ATOM   1273  CD  LYS    69      21.282   3.543   4.173  1.00 10.00      B   
ATOM   1274  CE  LYS    69      20.727   4.710   4.971  1.00 10.00      B   
ATOM   1275  NZ  LYS    69      21.540   4.973   6.188  1.00 10.00      B   
ATOM   1276  HZ1 LYS    69      21.039   5.626   6.820  1.00 10.00      B   
ATOM   1277  HZ2 LYS    69      22.451   5.397   5.924  1.00 10.00      B   
ATOM   1278  HZ3 LYS    69      21.718   4.082   6.697  1.00 10.00      B   
ATOM   1279  C   LYS    69      20.877   2.589  -0.105  1.00 10.00      B   
ATOM   1280  O   LYS    69      20.610   3.791  -0.134  1.00 10.00      B   
ATOM   1281  N   LEU    70      21.704   2.023  -0.978  1.00 10.00      B   
ATOM   1282  HN  LEU    70      21.832   1.048  -0.959  1.00 10.00      B   
ATOM   1283  CA  LEU    70      22.406   2.811  -1.986  1.00 10.00      B   
ATOM   1284  CB  LEU    70      23.919   2.753  -1.738  1.00 10.00      B   
ATOM   1285  CG  LEU    70      24.392   3.089  -0.320  1.00 10.00      B   
ATOM   1286  CD1 LEU    70      25.899   2.932  -0.206  1.00 10.00      B   
ATOM   1287  CD2 LEU    70      23.967   4.494   0.078  1.00 10.00      B   
ATOM   1288  C   LEU    70      22.090   2.329  -3.398  1.00 10.00      B   
ATOM   1289  O   LEU    70      22.883   2.517  -4.320  1.00 10.00      B   
ATOM   1290  N   GLU    71      20.919   1.731  -3.572  1.00 10.00      B   
ATOM   1291  HN  GLU    71      20.318   1.627  -2.804  1.00 10.00      B   
ATOM   1292  CA  GLU    71      20.507   1.222  -4.877  1.00 10.00      B   
ATOM   1293  CB  GLU    71      19.251   0.357  -4.742  1.00 10.00      B   
ATOM   1294  CG  GLU    71      19.406  -0.823  -3.800  1.00 10.00      B   
ATOM   1295  CD  GLU    71      20.045  -2.028  -4.459  1.00 10.00      B   
ATOM   1296  OE1 GLU    71      21.189  -1.916  -4.946  1.00 10.00      B   
ATOM   1297  OE2 GLU    71      19.405  -3.101  -4.485  1.00 10.00      B   
ATOM   1298  C   GLU    71      20.244   2.362  -5.858  1.00 10.00      B   
ATOM   1299  O   GLU    71      20.424   2.210  -7.068  1.00 10.00      B   
ATOM   1300  N   ASP    72      19.836   3.508  -5.326  1.00 10.00      B   
ATOM   1301  HN  ASP    72      19.738   3.572  -4.349  1.00 10.00      B   
ATOM   1302  CA  ASP    72      19.531   4.678  -6.151  1.00 10.00      B   
ATOM   1303  CB  ASP    72      18.284   5.395  -5.621  1.00 10.00      B   
ATOM   1304  CG  ASP    72      17.452   6.025  -6.721  1.00 10.00      B   
ATOM   1305  OD1 ASP    72      16.770   5.278  -7.456  1.00 10.00      B   
ATOM   1306  OD2 ASP    72      17.459   7.270  -6.850  1.00 10.00      B   
ATOM   1307  C   ASP    72      20.708   5.647  -6.190  1.00 10.00      B   
ATOM   1308  O   ASP    72      20.604   6.751  -6.725  1.00 10.00      B   
ATOM   1309  N   LYS    73      21.832   5.222  -5.634  1.00 10.00      B   
ATOM   1310  HN  LYS    73      21.864   4.317  -5.255  1.00 10.00      B   
ATOM   1311  CA  LYS    73      23.031   6.052  -5.594  1.00 10.00      B   
ATOM   1312  CB  LYS    73      23.634   6.055  -4.186  1.00 10.00      B   
ATOM   1313  CG  LYS    73      22.712   6.598  -3.105  1.00 10.00      B   
ATOM   1314  CD  LYS    73      22.833   8.105  -2.971  1.00 10.00      B   
ATOM   1315  CE  LYS    73      22.013   8.616  -1.796  1.00 10.00      B   
ATOM   1316  NZ  LYS    73      22.300  10.042  -1.493  1.00 10.00      B   
ATOM   1317  HZ1 LYS    73      23.288  10.146  -1.162  1.00 10.00      B   
ATOM   1318  HZ2 LYS    73      21.660  10.389  -0.752  1.00 10.00      B   
ATOM   1319  HZ3 LYS    73      22.170  10.621  -2.346  1.00 10.00      B   
ATOM   1320  C   LYS    73      24.062   5.561  -6.608  1.00 10.00      B   
ATOM   1321  O   LYS    73      23.928   4.468  -7.162  1.00 10.00      B   
ATOM   1322  N   SER    74      25.083   6.369  -6.846  1.00 10.00      B   
ATOM   1323  HN  SER    74      25.138   7.223  -6.373  1.00 10.00      B   
ATOM   1324  CA  SER    74      26.133   6.023  -7.793  1.00 10.00      B   
ATOM   1325  CB  SER    74      26.706   7.302  -8.398  1.00 10.00      B   
ATOM   1326  OG  SER    74      25.672   8.234  -8.675  1.00 10.00      B   
ATOM   1327  HG  SER    74      25.773   8.558  -9.580  1.00 10.00      B   
ATOM   1328  C   SER    74      27.240   5.224  -7.106  1.00 10.00      B   
ATOM   1329  O   SER    74      27.508   5.423  -5.921  1.00 10.00      B   
ATOM   1330  N   PRO    75      27.904   4.314  -7.842  1.00 10.00      B   
ATOM   1331  CA  PRO    75      28.981   3.478  -7.296  1.00 10.00      B   
ATOM   1332  CB  PRO    75      29.299   2.505  -8.434  1.00 10.00      B   
ATOM   1333  CG  PRO    75      28.826   3.189  -9.670  1.00 10.00      B   
ATOM   1334  CD  PRO    75      27.637   4.012  -9.261  1.00 10.00      B   
ATOM   1335  C   PRO    75      30.229   4.275  -6.910  1.00 10.00      B   
ATOM   1336  O   PRO    75      31.141   3.740  -6.280  1.00 10.00      B   
ATOM   1337  N   ASP    76      30.267   5.549  -7.283  1.00 10.00      B   
ATOM   1338  HN  ASP    76      29.515   5.925  -7.786  1.00 10.00      B   
ATOM   1339  CA  ASP    76      31.409   6.401  -6.961  1.00 10.00      B   
ATOM   1340  CB  ASP    76      32.075   6.943  -8.233  1.00 10.00      B   
ATOM   1341  CG  ASP    76      31.376   8.163  -8.810  1.00 10.00      B   
ATOM   1342  OD1 ASP    76      30.189   8.048  -9.189  1.00 10.00      B   
ATOM   1343  OD2 ASP    76      32.015   9.236  -8.905  1.00 10.00      B   
ATOM   1344  C   ASP    76      31.004   7.548  -6.044  1.00 10.00      B   
ATOM   1345  O   ASP    76      31.788   8.464  -5.801  1.00 10.00      B   
ATOM   1346  N   SER    77      29.788   7.484  -5.519  1.00 10.00      B   
ATOM   1347  HN  SER    77      29.220   6.710  -5.714  1.00 10.00      B   
ATOM   1348  CA  SER    77      29.284   8.529  -4.636  1.00 10.00      B   
ATOM   1349  CB  SER    77      27.752   8.464  -4.564  1.00 10.00      B   
ATOM   1350  OG  SER    77      27.307   7.412  -3.725  1.00 10.00      B   
ATOM   1351  HG  SER    77      26.861   7.798  -2.950  1.00 10.00      B   
ATOM   1352  C   SER    77      29.911   8.419  -3.239  1.00 10.00      B   
ATOM   1353  O   SER    77      30.464   7.372  -2.886  1.00 10.00      B   
ATOM   1354  N   PRO    78      29.852   9.499  -2.430  1.00 10.00      B   
ATOM   1355  CA  PRO    78      30.415   9.518  -1.072  1.00 10.00      B   
ATOM   1356  CB  PRO    78      29.974  10.874  -0.502  1.00 10.00      B   
ATOM   1357  CG  PRO    78      28.916  11.369  -1.432  1.00 10.00      B   
ATOM   1358  CD  PRO    78      29.244  10.793  -2.776  1.00 10.00      B   
ATOM   1359  C   PRO    78      29.891   8.377  -0.202  1.00 10.00      B   
ATOM   1360  O   PRO    78      30.632   7.809   0.604  1.00 10.00      B   
ATOM   1361  N   GLU    79      28.618   8.036  -0.375  1.00 10.00      B   
ATOM   1362  HN  GLU    79      28.076   8.522  -1.042  1.00 10.00      B   
ATOM   1363  CA  GLU    79      27.999   6.964   0.392  1.00 10.00      B   
ATOM   1364  CB  GLU    79      26.491   6.905   0.130  1.00 10.00      B   
ATOM   1365  CG  GLU    79      25.745   8.196   0.430  1.00 10.00      B   
ATOM   1366  CD  GLU    79      25.679   9.130  -0.761  1.00 10.00      B   
ATOM   1367  OE1 GLU    79      26.446   8.930  -1.722  1.00 10.00      B   
ATOM   1368  OE2 GLU    79      24.853  10.069  -0.736  1.00 10.00      B   
ATOM   1369  C   GLU    79      28.639   5.621   0.059  1.00 10.00      B   
ATOM   1370  O   GLU    79      28.925   4.818   0.950  1.00 10.00      B   
ATOM   1371  N   MET    80      28.875   5.390  -1.229  1.00 10.00      B   
ATOM   1372  HN  MET    80      28.626   6.072  -1.891  1.00 10.00      B   
ATOM   1373  CA  MET    80      29.492   4.151  -1.682  1.00 10.00      B   
ATOM   1374  CB  MET    80      29.466   4.060  -3.207  1.00 10.00      B   
ATOM   1375  CG  MET    80      28.920   2.745  -3.740  1.00 10.00      B   
ATOM   1376  SD  MET    80      30.059   1.365  -3.509  1.00 10.00      B   
ATOM   1377  CE  MET    80      29.147   0.045  -4.304  1.00 10.00      B   
ATOM   1378  C   MET    80      30.926   4.069  -1.178  1.00 10.00      B   
ATOM   1379  O   MET    80      31.416   2.995  -0.830  1.00 10.00      B   
ATOM   1380  N   LYS    81      31.593   5.216  -1.137  1.00 10.00      B   
ATOM   1381  HN  LYS    81      31.151   6.037  -1.453  1.00 10.00      B   
ATOM   1382  CA  LYS    81      32.966   5.286  -0.656  1.00 10.00      B   
ATOM   1383  CB  LYS    81      33.580   6.649  -0.965  1.00 10.00      B   
ATOM   1384  CG  LYS    81      33.754   6.913  -2.449  1.00 10.00      B   
ATOM   1385  CD  LYS    81      34.359   8.280  -2.699  1.00 10.00      B   
ATOM   1386  CE  LYS    81      34.567   8.520  -4.182  1.00 10.00      B   
ATOM   1387  NZ  LYS    81      35.183   9.843  -4.447  1.00 10.00      B   
ATOM   1388  HZ1 LYS    81      34.648  10.592  -3.964  1.00 10.00      B   
ATOM   1389  HZ2 LYS    81      35.183  10.038  -5.467  1.00 10.00      B   
ATOM   1390  HZ3 LYS    81      36.163   9.856  -4.104  1.00 10.00      B   
ATOM   1391  C   LYS    81      33.026   4.998   0.839  1.00 10.00      B   
ATOM   1392  O   LYS    81      33.962   4.361   1.323  1.00 10.00      B   
ATOM   1393  N   ASP    82      32.014   5.462   1.562  1.00 10.00      B   
ATOM   1394  HN  ASP    82      31.301   5.971   1.116  1.00 10.00      B   
ATOM   1395  CA  ASP    82      31.937   5.236   3.002  1.00 10.00      B   
ATOM   1396  CB  ASP    82      30.786   6.040   3.614  1.00 10.00      B   
ATOM   1397  CG  ASP    82      30.685   5.881   5.119  1.00 10.00      B   
ATOM   1398  OD1 ASP    82      31.238   6.729   5.853  1.00 10.00      B   
ATOM   1399  OD2 ASP    82      30.032   4.920   5.579  1.00 10.00      B   
ATOM   1400  C   ASP    82      31.750   3.748   3.268  1.00 10.00      B   
ATOM   1401  O   ASP    82      32.389   3.173   4.154  1.00 10.00      B   
ATOM   1402  N   PHE    83      30.881   3.127   2.474  1.00 10.00      B   
ATOM   1403  HN  PHE    83      30.399   3.649   1.795  1.00 10.00      B   
ATOM   1404  CA  PHE    83      30.616   1.700   2.587  1.00 10.00      B   
ATOM   1405  CB  PHE    83      29.467   1.301   1.650  1.00 10.00      B   
ATOM   1406  CG  PHE    83      29.151  -0.168   1.647  1.00 10.00      B   
ATOM   1407  CD1 PHE    83      28.515  -0.757   2.726  1.00 10.00      B   
ATOM   1408  CD2 PHE    83      29.490  -0.960   0.560  1.00 10.00      B   
ATOM   1409  CE1 PHE    83      28.223  -2.107   2.723  1.00 10.00      B   
ATOM   1410  CE2 PHE    83      29.201  -2.310   0.549  1.00 10.00      B   
ATOM   1411  CZ  PHE    83      28.566  -2.885   1.632  1.00 10.00      B   
ATOM   1412  C   PHE    83      31.881   0.917   2.246  1.00 10.00      B   
ATOM   1413  O   PHE    83      32.243  -0.039   2.935  1.00 10.00      B   
ATOM   1414  N   ARG    84      32.553   1.352   1.183  1.00 10.00      B   
ATOM   1415  HN  ARG    84      32.193   2.112   0.677  1.00 10.00      B   
ATOM   1416  CA  ARG    84      33.792   0.731   0.731  1.00 10.00      B   
ATOM   1417  CB  ARG    84      34.332   1.494  -0.485  1.00 10.00      B   
ATOM   1418  CG  ARG    84      35.462   0.802  -1.236  1.00 10.00      B   
ATOM   1419  CD  ARG    84      34.946   0.041  -2.454  1.00 10.00      B   
ATOM   1420  NE  ARG    84      33.832   0.734  -3.104  1.00 10.00      B   
ATOM   1421  HE  ARG    84      32.995   0.808  -2.588  1.00 10.00      B   
ATOM   1422  CZ  ARG    84      33.874   1.246  -4.335  1.00 10.00      B   
ATOM   1423  NH1 ARG    84      34.977   1.156  -5.066  1.00 10.00      B   
ATOM   1424 HH11 ARG    84      34.998   1.560  -6.030  1.00 10.00      B   
ATOM   1425 HH12 ARG    84      35.827   0.677  -4.689  1.00 10.00      B   
ATOM   1426  NH2 ARG    84      32.809   1.862  -4.831  1.00 10.00      B   
ATOM   1427 HH21 ARG    84      32.839   2.269  -5.793  1.00 10.00      B   
ATOM   1428 HH22 ARG    84      31.932   1.942  -4.266  1.00 10.00      B   
ATOM   1429  C   ARG    84      34.821   0.782   1.851  1.00 10.00      B   
ATOM   1430  O   ARG    84      35.471  -0.216   2.168  1.00 10.00      B   
ATOM   1431  N   HIS    85      34.946   1.957   2.457  1.00 10.00      B   
ATOM   1432  HN  HIS    85      34.389   2.708   2.154  1.00 10.00      B   
ATOM   1433  CA  HIS    85      35.883   2.169   3.552  1.00 10.00      B   
ATOM   1434  CB  HIS    85      35.933   3.656   3.924  1.00 10.00      B   
ATOM   1435  CG  HIS    85      36.825   3.980   5.084  1.00 10.00      B   
ATOM   1436  ND1 HIS    85      38.174   3.697   5.099  1.00 10.00      B   
ATOM   1437  HD1 HIS    85      38.682   3.275   4.369  1.00 10.00      B   
ATOM   1438  CD2 HIS    85      36.550   4.561   6.275  1.00 10.00      B   
ATOM   1439  CE1 HIS    85      38.688   4.087   6.249  1.00 10.00      B   
ATOM   1440  NE2 HIS    85      37.726   4.615   6.979  1.00 10.00      B   
ATOM   1441  HE2 HIS    85      37.834   4.989   7.883  1.00 10.00      B   
ATOM   1442  C   HIS    85      35.498   1.323   4.765  1.00 10.00      B   
ATOM   1443  O   HIS    85      36.359   0.725   5.410  1.00 10.00      B   
ATOM   1444  N   GLY    86      34.204   1.274   5.060  1.00 10.00      B   
ATOM   1445  HN  GLY    86      33.565   1.773   4.501  1.00 10.00      B   
ATOM   1446  CA  GLY    86      33.724   0.500   6.190  1.00 10.00      B   
ATOM   1447  C   GLY    86      34.074  -0.968   6.069  1.00 10.00      B   
ATOM   1448  O   GLY    86      34.546  -1.585   7.028  1.00 10.00      B   
ATOM   1449  N   PHE    87      33.855  -1.525   4.885  1.00 10.00      B   
ATOM   1450  HN  PHE    87      33.474  -0.979   4.161  1.00 10.00      B   
ATOM   1451  CA  PHE    87      34.155  -2.926   4.634  1.00 10.00      B   
ATOM   1452  CB  PHE    87      33.533  -3.385   3.312  1.00 10.00      B   
ATOM   1453  CG  PHE    87      32.655  -4.600   3.441  1.00 10.00      B   
ATOM   1454  CD1 PHE    87      31.331  -4.559   3.037  1.00 10.00      B   
ATOM   1455  CD2 PHE    87      33.153  -5.781   3.969  1.00 10.00      B   
ATOM   1456  CE1 PHE    87      30.519  -5.672   3.156  1.00 10.00      B   
ATOM   1457  CE2 PHE    87      32.348  -6.897   4.091  1.00 10.00      B   
ATOM   1458  CZ  PHE    87      31.028  -6.843   3.684  1.00 10.00      B   
ATOM   1459  C   PHE    87      35.663  -3.158   4.617  1.00 10.00      B   
ATOM   1460  O   PHE    87      36.141  -4.217   5.025  1.00 10.00      B   
ATOM   1461  N   ASP    88      36.404  -2.156   4.144  1.00 10.00      B   
ATOM   1462  HN  ASP    88      35.955  -1.340   3.827  1.00 10.00      B   
ATOM   1463  CA  ASP    88      37.865  -2.236   4.074  1.00 10.00      B   
ATOM   1464  CB  ASP    88      38.453  -0.985   3.416  1.00 10.00      B   
ATOM   1465  CG  ASP    88      39.911  -1.151   3.026  1.00 10.00      B   
ATOM   1466  OD1 ASP    88      40.177  -1.608   1.891  1.00 10.00      B   
ATOM   1467  OD2 ASP    88      40.800  -0.808   3.840  1.00 10.00      B   
ATOM   1468  C   ASP    88      38.464  -2.431   5.460  1.00 10.00      B   
ATOM   1469  O   ASP    88      39.388  -3.226   5.640  1.00 10.00      B   
ATOM   1470  N   ILE    89      37.924  -1.706   6.438  1.00 10.00      B   
ATOM   1471  HN  ILE    89      37.198  -1.080   6.221  1.00 10.00      B   
ATOM   1472  CA  ILE    89      38.387  -1.808   7.819  1.00 10.00      B   
ATOM   1473  CB  ILE    89      37.628  -0.836   8.749  1.00 10.00      B   
ATOM   1474  CG1 ILE    89      37.762   0.603   8.241  1.00 10.00      B   
ATOM   1475  CG2 ILE    89      38.152  -0.942  10.175  1.00 10.00      B   
ATOM   1476  CD1 ILE    89      36.858   1.589   8.950  1.00 10.00      B   
ATOM   1477  C   ILE    89      38.203  -3.237   8.319  1.00 10.00      B   
ATOM   1478  O   ILE    89      39.084  -3.798   8.972  1.00 10.00      B   
ATOM   1479  N   LEU    90      37.060  -3.827   7.982  1.00 10.00      B   
ATOM   1480  HN  LEU    90      36.403  -3.327   7.451  1.00 10.00      B   
ATOM   1481  CA  LEU    90      36.760  -5.196   8.377  1.00 10.00      B   
ATOM   1482  CB  LEU    90      35.344  -5.588   7.939  1.00 10.00      B   
ATOM   1483  CG  LEU    90      34.832  -6.947   8.423  1.00 10.00      B   
ATOM   1484  CD1 LEU    90      34.599  -6.932   9.926  1.00 10.00      B   
ATOM   1485  CD2 LEU    90      33.559  -7.336   7.686  1.00 10.00      B   
ATOM   1486  C   LEU    90      37.787  -6.148   7.772  1.00 10.00      B   
ATOM   1487  O   LEU    90      38.324  -7.015   8.461  1.00 10.00      B   
ATOM   1488  N   VAL    91      38.071  -5.961   6.485  1.00 10.00      B   
ATOM   1489  HN  VAL    91      37.607  -5.248   5.990  1.00 10.00      B   
ATOM   1490  CA  VAL    91      39.050  -6.788   5.788  1.00 10.00      B   
ATOM   1491  CB  VAL    91      39.146  -6.419   4.290  1.00 10.00      B   
ATOM   1492  CG1 VAL    91      40.187  -7.275   3.583  1.00 10.00      B   
ATOM   1493  CG2 VAL    91      37.790  -6.561   3.613  1.00 10.00      B   
ATOM   1494  C   VAL    91      40.419  -6.630   6.444  1.00 10.00      B   
ATOM   1495  O   VAL    91      41.158  -7.600   6.602  1.00 10.00      B   
ATOM   1496  N   GLY    92      40.738  -5.397   6.830  1.00 10.00      B   
ATOM   1497  HN  GLY    92      40.103  -4.663   6.663  1.00 10.00      B   
ATOM   1498  CA  GLY    92      42.003  -5.117   7.483  1.00 10.00      B   
ATOM   1499  C   GLY    92      42.125  -5.846   8.804  1.00 10.00      B   
ATOM   1500  O   GLY    92      43.174  -6.406   9.123  1.00 10.00      B   
ATOM   1501  N   GLN    93      41.041  -5.845   9.569  1.00 10.00      B   
ATOM   1502  HN  GLN    93      40.239  -5.370   9.258  1.00 10.00      B   
ATOM   1503  CA  GLN    93      41.009  -6.521  10.857  1.00 10.00      B   
ATOM   1504  CB  GLN    93      39.728  -6.180  11.620  1.00 10.00      B   
ATOM   1505  CG  GLN    93      39.695  -4.761  12.163  1.00 10.00      B   
ATOM   1506  CD  GLN    93      38.501  -4.496  13.059  1.00 10.00      B   
ATOM   1507  OE1 GLN    93      37.422  -5.048  12.852  1.00 10.00      B   
ATOM   1508  NE2 GLN    93      38.692  -3.658  14.066  1.00 10.00      B   
ATOM   1509 HE21 GLN    93      39.587  -3.262  14.175  1.00 10.00      B   
ATOM   1510 HE22 GLN    93      37.937  -3.465  14.663  1.00 10.00      B   
ATOM   1511  C   GLN    93      41.148  -8.029  10.675  1.00 10.00      B   
ATOM   1512  O   GLN    93      41.853  -8.689  11.433  1.00 10.00      B   
ATOM   1513  N   ILE    94      40.474  -8.565   9.662  1.00 10.00      B   
ATOM   1514  HN  ILE    94      39.915  -7.985   9.101  1.00 10.00      B   
ATOM   1515  CA  ILE    94      40.541  -9.991   9.366  1.00 10.00      B   
ATOM   1516  CB  ILE    94      39.554 -10.378   8.239  1.00 10.00      B   
ATOM   1517  CG1 ILE    94      38.110 -10.143   8.690  1.00 10.00      B   
ATOM   1518  CG2 ILE    94      39.754 -11.829   7.815  1.00 10.00      B   
ATOM   1519  CD1 ILE    94      37.088 -10.278   7.580  1.00 10.00      B   
ATOM   1520  C   ILE    94      41.962 -10.365   8.948  1.00 10.00      B   
ATOM   1521  O   ILE    94      42.492 -11.405   9.344  1.00 10.00      B   
ATOM   1522  N   ASP    95      42.577  -9.490   8.162  1.00 10.00      B   
ATOM   1523  HN  ASP    95      42.101  -8.674   7.893  1.00 10.00      B   
ATOM   1524  CA  ASP    95      43.935  -9.702   7.682  1.00 10.00      B   
ATOM   1525  CB  ASP    95      44.292  -8.631   6.648  1.00 10.00      B   
ATOM   1526  CG  ASP    95      45.552  -8.941   5.870  1.00 10.00      B   
ATOM   1527  OD1 ASP    95      46.519  -8.153   5.962  1.00 10.00      B   
ATOM   1528  OD2 ASP    95      45.569  -9.953   5.137  1.00 10.00      B   
ATOM   1529  C   ASP    95      44.924  -9.669   8.843  1.00 10.00      B   
ATOM   1530  O   ASP    95      45.876 -10.448   8.887  1.00 10.00      B   
ATOM   1531  N   ASP    96      44.681  -8.770   9.790  1.00 10.00      B   
ATOM   1532  HN  ASP    96      43.909  -8.165   9.689  1.00 10.00      B   
ATOM   1533  CA  ASP    96      45.541  -8.642  10.963  1.00 10.00      B   
ATOM   1534  CB  ASP    96      45.273  -7.324  11.691  1.00 10.00      B   
ATOM   1535  CG  ASP    96      46.502  -6.788  12.396  1.00 10.00      B   
ATOM   1536  OD1 ASP    96      47.438  -6.330  11.700  1.00 10.00      B   
ATOM   1537  OD2 ASP    96      46.538  -6.802  13.644  1.00 10.00      B   
ATOM   1538  C   ASP    96      45.334  -9.819  11.908  1.00 10.00      B   
ATOM   1539  O   ASP    96      46.264 -10.263  12.586  1.00 10.00      B   
ATOM   1540  N   ALA    97      44.107 -10.324  11.940  1.00 10.00      B   
ATOM   1541  HN  ALA    97      43.405  -9.905  11.393  1.00 10.00      B   
ATOM   1542  CA  ALA    97      43.763 -11.462  12.781  1.00 10.00      B   
ATOM   1543  CB  ALA    97      42.254 -11.605  12.899  1.00 10.00      B   
ATOM   1544  C   ALA    97      44.380 -12.742  12.229  1.00 10.00      B   
ATOM   1545  O   ALA    97      44.732 -13.648  12.983  1.00 10.00      B   
ATOM   1546  N   LEU    98      44.510 -12.809  10.907  1.00 10.00      B   
ATOM   1547  HN  LEU    98      44.184 -12.065  10.355  1.00 10.00      B   
ATOM   1548  CA  LEU    98      45.101 -13.970  10.255  1.00 10.00      B   
ATOM   1549  CB  LEU    98      45.048 -13.819   8.731  1.00 10.00      B   
ATOM   1550  CG  LEU    98      45.609 -14.985   7.905  1.00 10.00      B   
ATOM   1551  CD1 LEU    98      44.879 -16.282   8.224  1.00 10.00      B   
ATOM   1552  CD2 LEU    98      45.531 -14.671   6.419  1.00 10.00      B   
ATOM   1553  C   LEU    98      46.539 -14.158  10.722  1.00 10.00      B   
ATOM   1554  O   LEU    98      47.037 -15.280  10.808  1.00 10.00      B   
ATOM   1555  N   LYS    99      47.190 -13.047  11.051  1.00 10.00      B   
ATOM   1556  HN  LYS    99      46.730 -12.185  10.962  1.00 10.00      B   
ATOM   1557  CA  LYS    99      48.567 -13.071  11.527  1.00 10.00      B   
ATOM   1558  CB  LYS    99      49.132 -11.655  11.624  1.00 10.00      B   
ATOM   1559  CG  LYS    99      48.984 -10.833  10.354  1.00 10.00      B   
ATOM   1560  CD  LYS    99      49.271  -9.365  10.620  1.00 10.00      B   
ATOM   1561  CE  LYS    99      48.916  -8.504   9.420  1.00 10.00      B   
ATOM   1562  NZ  LYS    99      49.099  -7.057   9.704  1.00 10.00      B   
ATOM   1563  HZ1 LYS    99      50.083  -6.871   9.985  1.00 10.00      B   
ATOM   1564  HZ2 LYS    99      48.466  -6.756  10.481  1.00 10.00      B   
ATOM   1565  HZ3 LYS    99      48.880  -6.498   8.857  1.00 10.00      B   
ATOM   1566  C   LYS    99      48.648 -13.759  12.884  1.00 10.00      B   
ATOM   1567  O   LYS    99      49.674 -14.333  13.243  1.00 10.00      B   
ATOM   1568  N   LEU   100      47.557 -13.691  13.644  1.00 10.00      B   
ATOM   1569  HN  LEU   100      46.768 -13.207  13.310  1.00 10.00      B   
ATOM   1570  CA  LEU   100      47.504 -14.330  14.951  1.00 10.00      B   
ATOM   1571  CB  LEU   100      46.322 -13.801  15.766  1.00 10.00      B   
ATOM   1572  CG  LEU   100      46.413 -12.340  16.207  1.00 10.00      B   
ATOM   1573  CD1 LEU   100      45.064 -11.845  16.706  1.00 10.00      B   
ATOM   1574  CD2 LEU   100      47.480 -12.173  17.279  1.00 10.00      B   
ATOM   1575  C   LEU   100      47.381 -15.836  14.765  1.00 10.00      B   
ATOM   1576  O   LEU   100      47.983 -16.622  15.498  1.00 10.00      B   
ATOM   1577  N   ALA   101      46.612 -16.225  13.753  1.00 10.00      B   
ATOM   1578  HN  ALA   101      46.166 -15.544  13.203  1.00 10.00      B   
ATOM   1579  CA  ALA   101      46.411 -17.632  13.436  1.00 10.00      B   
ATOM   1580  CB  ALA   101      45.316 -17.787  12.392  1.00 10.00      B   
ATOM   1581  C   ALA   101      47.714 -18.236  12.935  1.00 10.00      B   
ATOM   1582  O   ALA   101      48.042 -19.378  13.251  1.00 10.00      B   
ATOM   1583  N   ASN   102      48.462 -17.448  12.163  1.00 10.00      B   
ATOM   1584  HN  ASN   102      48.130 -16.552  11.933  1.00 10.00      B   
ATOM   1585  CA  ASN   102      49.751 -17.886  11.630  1.00 10.00      B   
ATOM   1586  CB  ASN   102      50.335 -16.831  10.684  1.00 10.00      B   
ATOM   1587  CG  ASN   102      49.585 -16.698   9.373  1.00 10.00      B   
ATOM   1588  OD1 ASN   102      48.955 -17.646   8.900  1.00 10.00      B   
ATOM   1589  ND2 ASN   102      49.665 -15.517   8.770  1.00 10.00      B   
ATOM   1590 HD21 ASN   102      50.199 -14.814   9.201  1.00 10.00      B   
ATOM   1591 HD22 ASN   102      49.189 -15.391   7.919  1.00 10.00      B   
ATOM   1592  C   ASN   102      50.733 -18.122  12.771  1.00 10.00      B   
ATOM   1593  O   ASN   102      51.661 -18.924  12.662  1.00 10.00      B   
ATOM   1594  N   GLU   103      50.517 -17.409  13.868  1.00 10.00      B   
ATOM   1595  HN  GLU   103      49.768 -16.776  13.883  1.00 10.00      B   
ATOM   1596  CA  GLU   103      51.365 -17.526  15.041  1.00 10.00      B   
ATOM   1597  CB  GLU   103      51.411 -16.194  15.789  1.00 10.00      B   
ATOM   1598  CG  GLU   103      52.209 -15.120  15.072  1.00 10.00      B   
ATOM   1599  CD  GLU   103      53.665 -15.499  14.928  1.00 10.00      B   
ATOM   1600  OE1 GLU   103      54.407 -15.393  15.929  1.00 10.00      B   
ATOM   1601  OE2 GLU   103      54.074 -15.913  13.824  1.00 10.00      B   
ATOM   1602  C   GLU   103      50.877 -18.636  15.966  1.00 10.00      B   
ATOM   1603  O   GLU   103      51.505 -18.928  16.984  1.00 10.00      B   
ATOM   1604  N   GLY   104      49.754 -19.246  15.610  1.00 10.00      B   
ATOM   1605  HN  GLY   104      49.297 -18.971  14.788  1.00 10.00      B   
ATOM   1606  CA  GLY   104      49.203 -20.321  16.413  1.00 10.00      B   
ATOM   1607  C   GLY   104      48.368 -19.818  17.574  1.00 10.00      B   
ATOM   1608  O   GLY   104      47.935 -20.602  18.415  1.00 10.00      B   
ATOM   1609  N   LYS   105      48.127 -18.513  17.614  1.00 10.00      B   
ATOM   1610  HN  LYS   105      48.474 -17.942  16.897  1.00 10.00      B   
ATOM   1611  CA  LYS   105      47.341 -17.911  18.685  1.00 10.00      B   
ATOM   1612  CB  LYS   105      47.749 -16.450  18.906  1.00 10.00      B   
ATOM   1613  CG  LYS   105      49.157 -16.277  19.458  1.00 10.00      B   
ATOM   1614  CD  LYS   105      49.467 -14.816  19.747  1.00 10.00      B   
ATOM   1615  CE  LYS   105      50.786 -14.670  20.496  1.00 10.00      B   
ATOM   1616  NZ  LYS   105      51.147 -13.245  20.730  1.00 10.00      B   
ATOM   1617  HZ1 LYS   105      51.419 -12.791  19.834  1.00 10.00      B   
ATOM   1618  HZ2 LYS   105      51.947 -13.180  21.394  1.00 10.00      B   
ATOM   1619  HZ3 LYS   105      50.337 -12.732  21.134  1.00 10.00      B   
ATOM   1620  C   LYS   105      45.848 -18.022  18.384  1.00 10.00      B   
ATOM   1621  O   LYS   105      45.221 -17.073  17.910  1.00 10.00      B   
ATOM   1622  N   VAL   106      45.291 -19.196  18.662  1.00 10.00      B   
ATOM   1623  HN  VAL   106      45.855 -19.907  19.045  1.00 10.00      B   
ATOM   1624  CA  VAL   106      43.878 -19.468  18.413  1.00 10.00      B   
ATOM   1625  CB  VAL   106      43.532 -20.951  18.662  1.00 10.00      B   
ATOM   1626  CG1 VAL   106      42.092 -21.242  18.268  1.00 10.00      B   
ATOM   1627  CG2 VAL   106      44.490 -21.858  17.901  1.00 10.00      B   
ATOM   1628  C   VAL   106      42.967 -18.589  19.267  1.00 10.00      B   
ATOM   1629  O   VAL   106      42.023 -17.985  18.758  1.00 10.00      B   
ATOM   1630  N   LYS   107      43.273 -18.504  20.558  1.00 10.00      B   
ATOM   1631  HN  LYS   107      44.062 -18.982  20.892  1.00 10.00      B   
ATOM   1632  CA  LYS   107      42.475 -17.711  21.491  1.00 10.00      B   
ATOM   1633  CB  LYS   107      43.023 -17.837  22.915  1.00 10.00      B   
ATOM   1634  CG  LYS   107      43.085 -19.264  23.427  1.00 10.00      B   
ATOM   1635  CD  LYS   107      43.641 -19.321  24.840  1.00 10.00      B   
ATOM   1636  CE  LYS   107      43.647 -20.745  25.360  1.00 10.00      B   
ATOM   1637  NZ  LYS   107      44.087 -20.821  26.777  1.00 10.00      B   
ATOM   1638  HZ1 LYS   107      43.543 -20.150  27.358  1.00 10.00      B   
ATOM   1639  HZ2 LYS   107      45.099 -20.592  26.856  1.00 10.00      B   
ATOM   1640  HZ3 LYS   107      43.935 -21.779  27.146  1.00 10.00      B   
ATOM   1641  C   LYS   107      42.437 -16.245  21.079  1.00 10.00      B   
ATOM   1642  O   LYS   107      41.406 -15.582  21.198  1.00 10.00      B   
ATOM   1643  N   GLU   108      43.563 -15.751  20.584  1.00 10.00      B   
ATOM   1644  HN  GLU   108      44.347 -16.335  20.504  1.00 10.00      B   
ATOM   1645  CA  GLU   108      43.661 -14.363  20.154  1.00 10.00      B   
ATOM   1646  CB  GLU   108      45.123 -13.958  19.987  1.00 10.00      B   
ATOM   1647  CG  GLU   108      45.977 -14.225  21.217  1.00 10.00      B   
ATOM   1648  CD  GLU   108      45.715 -13.251  22.347  1.00 10.00      B   
ATOM   1649  OE1 GLU   108      46.573 -12.375  22.581  1.00 10.00      B   
ATOM   1650  OE2 GLU   108      44.657 -13.356  23.007  1.00 10.00      B   
ATOM   1651  C   GLU   108      42.894 -14.145  18.854  1.00 10.00      B   
ATOM   1652  O   GLU   108      42.226 -13.124  18.679  1.00 10.00      B   
ATOM   1653  N   ALA   109      42.986 -15.112  17.948  1.00 10.00      B   
ATOM   1654  HN  ALA   109      43.547 -15.899  18.138  1.00 10.00      B   
ATOM   1655  CA  ALA   109      42.288 -15.030  16.673  1.00 10.00      B   
ATOM   1656  CB  ALA   109      42.680 -16.192  15.775  1.00 10.00      B   
ATOM   1657  C   ALA   109      40.781 -15.018  16.904  1.00 10.00      B   
ATOM   1658  O   ALA   109      40.052 -14.246  16.280  1.00 10.00      B   
ATOM   1659  N   GLN   110      40.324 -15.869  17.819  1.00 10.00      B   
ATOM   1660  HN  GLN   110      40.959 -16.465  18.276  1.00 10.00      B   
ATOM   1661  CA  GLN   110      38.909 -15.950  18.152  1.00 10.00      B   
ATOM   1662  CB  GLN   110      38.648 -17.103  19.119  1.00 10.00      B   
ATOM   1663  CG  GLN   110      38.802 -18.484  18.510  1.00 10.00      B   
ATOM   1664  CD  GLN   110      38.702 -19.577  19.551  1.00 10.00      B   
ATOM   1665  OE1 GLN   110      39.063 -19.379  20.711  1.00 10.00      B   
ATOM   1666  NE2 GLN   110      38.198 -20.732  19.153  1.00 10.00      B   
ATOM   1667 HE21 GLN   110      37.918 -20.815  18.216  1.00 10.00      B   
ATOM   1668 HE22 GLN   110      38.131 -21.461  19.808  1.00 10.00      B   
ATOM   1669  C   GLN   110      38.441 -14.646  18.781  1.00 10.00      B   
ATOM   1670  O   GLN   110      37.339 -14.174  18.504  1.00 10.00      B   
ATOM   1671  N   ALA   111      39.295 -14.061  19.616  1.00 10.00      B   
ATOM   1672  HN  ALA   111      40.162 -14.489  19.790  1.00 10.00      B   
ATOM   1673  CA  ALA   111      38.977 -12.806  20.285  1.00 10.00      B   
ATOM   1674  CB  ALA   111      40.093 -12.410  21.241  1.00 10.00      B   
ATOM   1675  C   ALA   111      38.727 -11.701  19.266  1.00 10.00      B   
ATOM   1676  O   ALA   111      37.776 -10.930  19.391  1.00 10.00      B   
ATOM   1677  N   ALA   112      39.579 -11.649  18.248  1.00 10.00      B   
ATOM   1678  HN  ALA   112      40.316 -12.298  18.207  1.00 10.00      B   
ATOM   1679  CA  ALA   112      39.459 -10.652  17.194  1.00 10.00      B   
ATOM   1680  CB  ALA   112      40.670 -10.709  16.272  1.00 10.00      B   
ATOM   1681  C   ALA   112      38.172 -10.854  16.400  1.00 10.00      B   
ATOM   1682  O   ALA   112      37.532  -9.893  15.983  1.00 10.00      B   
ATOM   1683  N   ALA   113      37.794 -12.113  16.212  1.00 10.00      B   
ATOM   1684  HN  ALA   113      38.349 -12.838  16.575  1.00 10.00      B   
ATOM   1685  CA  ALA   113      36.582 -12.452  15.477  1.00 10.00      B   
ATOM   1686  CB  ALA   113      36.490 -13.958  15.275  1.00 10.00      B   
ATOM   1687  C   ALA   113      35.345 -11.934  16.201  1.00 10.00      B   
ATOM   1688  O   ALA   113      34.373 -11.511  15.570  1.00 10.00      B   
ATOM   1689  N   GLU   114      35.398 -11.948  17.527  1.00 10.00      B   
ATOM   1690  HN  GLU   114      36.209 -12.284  17.969  1.00 10.00      B   
ATOM   1691  CA  GLU   114      34.285 -11.489  18.345  1.00 10.00      B   
ATOM   1692  CB  GLU   114      34.440 -11.972  19.787  1.00 10.00      B   
ATOM   1693  CG  GLU   114      34.527 -13.483  19.924  1.00 10.00      B   
ATOM   1694  CD  GLU   114      34.141 -13.963  21.306  1.00 10.00      B   
ATOM   1695  OE1 GLU   114      34.934 -13.769  22.256  1.00 10.00      B   
ATOM   1696  OE2 GLU   114      33.040 -14.539  21.450  1.00 10.00      B   
ATOM   1697  C   GLU   114      34.154  -9.969  18.313  1.00 10.00      B   
ATOM   1698  O   GLU   114      33.102  -9.420  18.645  1.00 10.00      B   
ATOM   1699  N   GLN   115      35.218  -9.291  17.907  1.00 10.00      B   
ATOM   1700  HN  GLN   115      36.032  -9.777  17.644  1.00 10.00      B   
ATOM   1701  CA  GLN   115      35.201  -7.837  17.842  1.00 10.00      B   
ATOM   1702  CB  GLN   115      36.559  -7.248  18.234  1.00 10.00      B   
ATOM   1703  CG  GLN   115      37.147  -7.824  19.512  1.00 10.00      B   
ATOM   1704  CD  GLN   115      36.176  -7.803  20.678  1.00 10.00      B   
ATOM   1705  OE1 GLN   115      35.349  -6.897  20.808  1.00 10.00      B   
ATOM   1706  NE2 GLN   115      36.260  -8.814  21.528  1.00 10.00      B   
ATOM   1707 HE21 GLN   115      36.935  -9.507  21.355  1.00 10.00      B   
ATOM   1708 HE22 GLN   115      35.652  -8.829  22.296  1.00 10.00      B   
ATOM   1709  C   GLN   115      34.805  -7.364  16.451  1.00 10.00      B   
ATOM   1710  O   GLN   115      34.560  -6.179  16.234  1.00 10.00      B   
ATOM   1711  N   LEU   116      34.729  -8.304  15.513  1.00 10.00      B   
ATOM   1712  HN  LEU   116      34.935  -9.233  15.749  1.00 10.00      B   
ATOM   1713  CA  LEU   116      34.364  -7.986  14.137  1.00 10.00      B   
ATOM   1714  CB  LEU   116      34.632  -9.168  13.207  1.00 10.00      B   
ATOM   1715  CG  LEU   116      36.095  -9.536  12.958  1.00 10.00      B   
ATOM   1716  CD1 LEU   116      36.197 -10.537  11.823  1.00 10.00      B   
ATOM   1717  CD2 LEU   116      36.927  -8.301  12.655  1.00 10.00      B   
ATOM   1718  C   LEU   116      32.904  -7.561  14.029  1.00 10.00      B   
ATOM   1719  O   LEU   116      32.524  -6.853  13.098  1.00 10.00      B   
ATOM   1720  N   LYS   117      32.084  -8.004  14.977  1.00 10.00      B   
ATOM   1721  HN  LYS   117      32.441  -8.576  15.688  1.00 10.00      B   
ATOM   1722  CA  LYS   117      30.669  -7.650  14.975  1.00 10.00      B   
ATOM   1723  CB  LYS   117      29.886  -8.432  16.036  1.00 10.00      B   
ATOM   1724  CG  LYS   117      30.360  -8.221  17.464  1.00 10.00      B   
ATOM   1725  CD  LYS   117      29.326  -8.719  18.458  1.00 10.00      B   
ATOM   1726  CE  LYS   117      29.824  -8.600  19.887  1.00 10.00      B   
ATOM   1727  NZ  LYS   117      30.818  -9.650  20.222  1.00 10.00      B   
ATOM   1728  HZ1 LYS   117      31.095  -9.577  21.223  1.00 10.00      B   
ATOM   1729  HZ2 LYS   117      31.666  -9.548  19.627  1.00 10.00      B   
ATOM   1730  HZ3 LYS   117      30.411 -10.594  20.058  1.00 10.00      B   
ATOM   1731  C   LYS   117      30.489  -6.147  15.167  1.00 10.00      B   
ATOM   1732  O   LYS   117      29.562  -5.547  14.620  1.00 10.00      B   
ATOM   1733  N   THR   118      31.394  -5.547  15.929  1.00 10.00      B   
ATOM   1734  HN  THR   118      32.113  -6.080  16.333  1.00 10.00      B   
ATOM   1735  CA  THR   118      31.358  -4.121  16.189  1.00 10.00      B   
ATOM   1736  CB  THR   118      32.450  -3.746  17.205  1.00 10.00      B   
ATOM   1737  OG1 THR   118      32.600  -4.828  18.133  1.00 10.00      B   
ATOM   1738  HG1 THR   118      33.086  -4.523  18.907  1.00 10.00      B   
ATOM   1739  CG2 THR   118      32.068  -2.486  17.964  1.00 10.00      B   
ATOM   1740  C   THR   118      31.582  -3.351  14.892  1.00 10.00      B   
ATOM   1741  O   THR   118      30.876  -2.388  14.598  1.00 10.00      B   
ATOM   1742  N   THR   119      32.543  -3.815  14.102  1.00 10.00      B   
ATOM   1743  HN  THR   119      33.059  -4.605  14.385  1.00 10.00      B   
ATOM   1744  CA  THR   119      32.868  -3.186  12.830  1.00 10.00      B   
ATOM   1745  CB  THR   119      34.122  -3.838  12.225  1.00 10.00      B   
ATOM   1746  OG1 THR   119      34.872  -4.457  13.281  1.00 10.00      B   
ATOM   1747  HG1 THR   119      35.745  -4.718  12.946  1.00 10.00      B   
ATOM   1748  CG2 THR   119      34.988  -2.788  11.543  1.00 10.00      B   
ATOM   1749  C   THR   119      31.709  -3.331  11.847  1.00 10.00      B   
ATOM   1750  O   THR   119      31.534  -2.518  10.945  1.00 10.00      B   
ATOM   1751  N   ARG   120      30.920  -4.373  12.034  1.00 10.00      B   
ATOM   1752  HN  ARG   120      31.109  -4.987  12.775  1.00 10.00      B   
ATOM   1753  CA  ARG   120      29.778  -4.625  11.172  1.00 10.00      B   
ATOM   1754  CB  ARG   120      29.357  -6.094  11.258  1.00 10.00      B   
ATOM   1755  CG  ARG   120      30.388  -7.074  10.725  1.00 10.00      B   
ATOM   1756  CD  ARG   120      30.158  -8.474  11.274  1.00 10.00      B   
ATOM   1757  NE  ARG   120      31.190  -9.405  10.816  1.00 10.00      B   
ATOM   1758  HE  ARG   120      31.520  -9.284   9.896  1.00 10.00      B   
ATOM   1759  CZ  ARG   120      31.697 -10.399  11.548  1.00 10.00      B   
ATOM   1760  NH1 ARG   120      31.273 -10.606  12.793  1.00 10.00      B   
ATOM   1761 HH11 ARG   120      30.539  -9.995  13.203  1.00 10.00      B   
ATOM   1762 HH12 ARG   120      31.673 -11.386  13.366  1.00 10.00      B   
ATOM   1763  NH2 ARG   120      32.622 -11.190  11.021  1.00 10.00      B   
ATOM   1764 HH21 ARG   120      32.943 -11.033  10.040  1.00 10.00      B   
ATOM   1765 HH22 ARG   120      33.034 -11.972  11.579  1.00 10.00      B   
ATOM   1766  C   ARG   120      28.610  -3.725  11.557  1.00 10.00      B   
ATOM   1767  O   ARG   120      28.055  -3.018  10.718  1.00 10.00      B   
ATOM   1768  N   ASN   121      28.272  -3.734  12.840  1.00 10.00      B   
ATOM   1769  HN  ASN   121      28.793  -4.287  13.466  1.00 10.00      B   
ATOM   1770  CA  ASN   121      27.151  -2.951  13.360  1.00 10.00      B   
ATOM   1771  CB  ASN   121      26.876  -3.328  14.819  1.00 10.00      B   
ATOM   1772  CG  ASN   121      25.439  -3.081  15.241  1.00 10.00      B   
ATOM   1773  OD1 ASN   121      24.722  -2.287  14.634  1.00 10.00      B   
ATOM   1774  ND2 ASN   121      25.007  -3.763  16.287  1.00 10.00      B   
ATOM   1775 HD21 ASN   121      25.628  -4.386  16.726  1.00 10.00      B   
ATOM   1776 HD22 ASN   121      24.087  -3.607  16.594  1.00 10.00      B   
ATOM   1777  C   ASN   121      27.370  -1.439  13.245  1.00 10.00      B   
ATOM   1778  O   ASN   121      26.456  -0.693  12.888  1.00 10.00      B   
ATOM   1779  N   ALA   122      28.582  -0.987  13.527  1.00 10.00      B   
ATOM   1780  HN  ALA   122      29.289  -1.623  13.777  1.00 10.00      B   
ATOM   1781  CA  ALA   122      28.886   0.440  13.487  1.00 10.00      B   
ATOM   1782  CB  ALA   122      30.082   0.753  14.373  1.00 10.00      B   
ATOM   1783  C   ALA   122      29.109   0.983  12.075  1.00 10.00      B   
ATOM   1784  O   ALA   122      29.219   2.195  11.891  1.00 10.00      B   
ATOM   1785  N   TYR   123      29.170   0.113  11.077  1.00 10.00      B   
ATOM   1786  HN  TYR   123      29.050  -0.843  11.253  1.00 10.00      B   
ATOM   1787  CA  TYR   123      29.405   0.577   9.714  1.00 10.00      B   
ATOM   1788  CB  TYR   123      30.838   0.268   9.262  1.00 10.00      B   
ATOM   1789  CG  TYR   123      31.902   1.000  10.053  1.00 10.00      B   
ATOM   1790  CD1 TYR   123      32.722   0.322  10.944  1.00 10.00      B   
ATOM   1791  CD2 TYR   123      32.082   2.369   9.913  1.00 10.00      B   
ATOM   1792  CE1 TYR   123      33.690   0.986  11.673  1.00 10.00      B   
ATOM   1793  CE2 TYR   123      33.048   3.042  10.635  1.00 10.00      B   
ATOM   1794  CZ  TYR   123      33.848   2.346  11.515  1.00 10.00      B   
ATOM   1795  OH  TYR   123      34.809   3.010  12.242  1.00 10.00      B   
ATOM   1796  HH  TYR   123      35.680   2.660  12.017  1.00 10.00      B   
ATOM   1797  C   TYR   123      28.391   0.054   8.701  1.00 10.00      B   
ATOM   1798  O   TYR   123      27.350   0.673   8.476  1.00 10.00      B   
ATOM   1799  N   ILE   124      28.695  -1.099   8.115  1.00 10.00      B   
ATOM   1800  HN  ILE   124      29.519  -1.560   8.382  1.00 10.00      B   
ATOM   1801  CA  ILE   124      27.848  -1.705   7.084  1.00 10.00      B   
ATOM   1802  CB  ILE   124      28.467  -2.999   6.514  1.00 10.00      B   
ATOM   1803  CG1 ILE   124      28.581  -4.072   7.602  1.00 10.00      B   
ATOM   1804  CG2 ILE   124      29.831  -2.705   5.905  1.00 10.00      B   
ATOM   1805  CD1 ILE   124      28.986  -5.432   7.080  1.00 10.00      B   
ATOM   1806  C   ILE   124      26.404  -1.962   7.521  1.00 10.00      B   
ATOM   1807  O   ILE   124      25.500  -2.000   6.686  1.00 10.00      B   
ATOM   1808  N   GLN   125      26.187  -2.127   8.821  1.00 10.00      B   
ATOM   1809  HN  GLN   125      26.946  -2.082   9.443  1.00 10.00      B   
ATOM   1810  CA  GLN   125      24.847  -2.382   9.347  1.00 10.00      B   
ATOM   1811  CB  GLN   125      24.901  -2.634  10.853  1.00 10.00      B   
ATOM   1812  CG  GLN   125      23.574  -3.028  11.476  1.00 10.00      B   
ATOM   1813  CD  GLN   125      23.050  -4.339  10.929  1.00 10.00      B   
ATOM   1814  OE1 GLN   125      23.378  -5.413  11.434  1.00 10.00      B   
ATOM   1815  NE2 GLN   125      22.237  -4.260   9.890  1.00 10.00      B   
ATOM   1816 HE21 GLN   125      22.023  -3.370   9.536  1.00 10.00      B   
ATOM   1817 HE22 GLN   125      21.877  -5.095   9.518  1.00 10.00      B   
ATOM   1818  C   GLN   125      23.890  -1.232   9.039  1.00 10.00      B   
ATOM   1819  O   GLN   125      22.687  -1.439   8.879  1.00 10.00      B   
ATOM   1820  N   LYS   126      24.435  -0.028   8.924  1.00 10.00      B   
ATOM   1821  HN  LYS   126      25.408   0.070   9.015  1.00 10.00      B   
ATOM   1822  CA  LYS   126      23.622   1.152   8.643  1.00 10.00      B   
ATOM   1823  CB  LYS   126      24.334   2.431   9.093  1.00 10.00      B   
ATOM   1824  CG  LYS   126      24.687   2.452  10.573  1.00 10.00      B   
ATOM   1825  CD  LYS   126      25.080   3.847  11.033  1.00 10.00      B   
ATOM   1826  CE  LYS   126      25.586   3.837  12.469  1.00 10.00      B   
ATOM   1827  NZ  LYS   126      25.712   5.212  13.030  1.00 10.00      B   
ATOM   1828  HZ1 LYS   126      26.277   5.193  13.905  1.00 10.00      B   
ATOM   1829  HZ2 LYS   126      24.770   5.597  13.252  1.00 10.00      B   
ATOM   1830  HZ3 LYS   126      26.177   5.841  12.344  1.00 10.00      B   
ATOM   1831  C   LYS   126      23.255   1.240   7.163  1.00 10.00      B   
ATOM   1832  O   LYS   126      22.563   2.169   6.741  1.00 10.00      B   
ATOM   1833  N   TYR   127      23.727   0.271   6.384  1.00 10.00      B   
ATOM   1834  HN  TYR   127      24.286  -0.431   6.784  1.00 10.00      B   
ATOM   1835  CA  TYR   127      23.454   0.227   4.953  1.00 10.00      B   
ATOM   1836  CB  TYR   127      24.757   0.326   4.158  1.00 10.00      B   
ATOM   1837  CG  TYR   127      25.503   1.619   4.381  1.00 10.00      B   
ATOM   1838  CD1 TYR   127      26.537   1.698   5.304  1.00 10.00      B   
ATOM   1839  CD2 TYR   127      25.161   2.766   3.679  1.00 10.00      B   
ATOM   1840  CE1 TYR   127      27.212   2.883   5.520  1.00 10.00      B   
ATOM   1841  CE2 TYR   127      25.833   3.953   3.885  1.00 10.00      B   
ATOM   1842  CZ  TYR   127      26.853   4.008   4.809  1.00 10.00      B   
ATOM   1843  OH  TYR   127      27.519   5.192   5.021  1.00 10.00      B   
ATOM   1844  HH  TYR   127      28.468   5.009   5.139  1.00 10.00      B   
ATOM   1845  C   TYR   127      22.713  -1.052   4.581  1.00 10.00      B   
ATOM   1846  O   TYR   127      22.198  -1.181   3.470  1.00 10.00      B   
ATOM   1847  N   LEU   128      22.646  -1.980   5.529  1.00 10.00      B   
ATOM   1848  HN  LEU   128      23.067  -1.803   6.393  1.00 10.00      B   
ATOM   1849  CA  LEU   128      21.974  -3.260   5.320  1.00 10.00      B   
ATOM   1850  CB  LEU   128      22.588  -4.338   6.220  1.00 10.00      B   
ATOM   1851  CG  LEU   128      23.933  -4.916   5.770  1.00 10.00      B   
ATOM   1852  CD1 LEU   128      24.574  -5.709   6.897  1.00 10.00      B   
ATOM   1853  CD2 LEU   128      23.754  -5.788   4.538  1.00 10.00      B   
ATOM   1854  C   LEU   128      20.472  -3.155   5.578  1.00 10.00      B   
ATOM   1855  O   LEU   128      19.841  -4.092   6.070  1.00 10.00      B   
ATOM   1856  N   LYS   129      19.905  -2.010   5.246  1.00 10.00      B   
ATOM   1857  HN  LYS   129      20.455  -1.306   4.842  1.00 10.00      B   
ATOM   1858  CA  LYS   129      18.484  -1.781   5.431  1.00 10.00      B   
ATOM   1859  CB  LYS   129      18.238  -0.647   6.432  1.00 10.00      B   
ATOM   1860  CG  LYS   129      18.503  -1.016   7.884  1.00 10.00      B   
ATOM   1861  CD  LYS   129      18.293   0.180   8.799  1.00 10.00      B   
ATOM   1862  CE  LYS   129      18.482  -0.189  10.264  1.00 10.00      B   
ATOM   1863  NZ  LYS   129      17.357  -1.012  10.784  1.00 10.00      B   
ATOM   1864  HZ1 LYS   129      16.450  -0.531  10.620  1.00 10.00      B   
ATOM   1865  HZ2 LYS   129      17.471  -1.166  11.806  1.00 10.00      B   
ATOM   1866  HZ3 LYS   129      17.337  -1.938  10.308  1.00 10.00      B   
ATOM   1867  C   LYS   129      17.841  -1.443   4.097  1.00 10.00      B   
ATOM   1868  O   LYS   129      18.425  -0.715   3.289  1.00 10.00      B   
ATOM   1869  N   SER   130      16.656  -1.982   3.868  1.00 10.00      B   
ATOM   1870  HN  SER   130      16.263  -2.577   4.544  1.00 10.00      B   
ATOM   1871  CA  SER   130      15.922  -1.739   2.637  1.00 10.00      B   
ATOM   1872  CB  SER   130      14.635  -2.554   2.658  1.00 10.00      B   
ATOM   1873  OG  SER   130      14.784  -3.687   3.499  1.00 10.00      B   
ATOM   1874  HG  SER   130      14.605  -4.486   2.992  1.00 10.00      B   
ATOM   1875  C   SER   130      15.618  -0.248   2.468  1.00 10.00      B   
ATOM   1876  O   SER   130      15.217   0.427   3.419  1.00 10.00      B   
ATOM   1877  N   LEU   131      15.815   0.258   1.258  1.00 10.00      B   
ATOM   1878  HN  LEU   131      16.120  -0.337   0.535  1.00 10.00      B   
ATOM   1879  CA  LEU   131      15.589   1.672   0.965  1.00 10.00      B   
ATOM   1880  CB  LEU   131      16.094   2.016  -0.438  1.00 10.00      B   
ATOM   1881  CG  LEU   131      16.074   3.498  -0.816  1.00 10.00      B   
ATOM   1882  CD1 LEU   131      17.054   4.284   0.040  1.00 10.00      B   
ATOM   1883  CD2 LEU   131      16.381   3.679  -2.293  1.00 10.00      B   
ATOM   1884  C   LEU   131      14.121   2.071   1.111  1.00 10.00      B   
ATOM   1885  O   LEU   131      13.792   2.995   1.854  1.00 10.00      B   
ATOM   1886  N   ALA   132      13.240   1.359   0.417  1.00 10.00      B   
ATOM   1887  HN  ALA   132      13.559   0.617  -0.143  1.00 10.00      B   
ATOM   1888  CA  ALA   132      11.806   1.658   0.452  1.00 10.00      B   
ATOM   1889  CB  ALA   132      11.085   0.923  -0.666  1.00 10.00      B   
ATOM   1890  C   ALA   132      11.170   1.342   1.807  1.00 10.00      B   
ATOM   1891  O   ALA   132      10.028   1.716   2.065  1.00 10.00      B   
ATOM   1892  N   ALA   133      11.915   0.668   2.673  1.00 10.00      B   
ATOM   1893  HN  ALA   133      12.825   0.414   2.423  1.00 10.00      B   
ATOM   1894  CA  ALA   133      11.408   0.302   3.990  1.00 10.00      B   
ATOM   1895  CB  ALA   133      11.853  -1.103   4.365  1.00 10.00      B   
ATOM   1896  C   ALA   133      11.829   1.302   5.065  1.00 10.00      B   
ATOM   1897  O   ALA   133      11.288   1.296   6.170  1.00 10.00      B   
ATOM   1898  N   VAL   134      12.791   2.159   4.743  1.00 10.00      B   
ATOM   1899  HN  VAL   134      13.189   2.122   3.846  1.00 10.00      B   
ATOM   1900  CA  VAL   134      13.273   3.147   5.704  1.00 10.00      B   
ATOM   1901  CB  VAL   134      14.809   3.059   5.881  1.00 10.00      B   
ATOM   1902  CG1 VAL   134      15.541   3.800   4.772  1.00 10.00      B   
ATOM   1903  CG2 VAL   134      15.235   3.556   7.256  1.00 10.00      B   
ATOM   1904  C   VAL   134      12.870   4.570   5.302  1.00 10.00      B   
ATOM   1905  O   VAL   134      13.079   5.527   6.054  1.00 10.00      B   
ATOM   1906  N   SER   135      12.288   4.701   4.117  1.00 10.00      B   
ATOM   1907  HN  SER   135      12.137   3.905   3.566  1.00 10.00      B   
ATOM   1908  CA  SER   135      11.865   5.997   3.613  1.00 10.00      B   
ATOM   1909  CB  SER   135      11.705   5.934   2.095  1.00 10.00      B   
ATOM   1910  OG  SER   135      11.610   4.585   1.668  1.00 10.00      B   
ATOM   1911  HG  SER   135      12.497   4.244   1.489  1.00 10.00      B   
ATOM   1912  C   SER   135      10.565   6.449   4.270  1.00 10.00      B   
ATOM   1913  O   SER   135      10.427   7.608   4.653  1.00 10.00      B   
ATOM   1914  N   SER   136       9.615   5.528   4.392  1.00 10.00      B   
ATOM   1915  HN  SER   136       9.786   4.620   4.064  1.00 10.00      B   
ATOM   1916  CA  SER   136       8.324   5.822   5.001  1.00 10.00      B   
ATOM   1917  CB  SER   136       7.416   6.560   4.006  1.00 10.00      B   
ATOM   1918  OG  SER   136       7.981   7.803   3.614  1.00 10.00      B   
ATOM   1919  HG  SER   136       8.870   7.883   3.993  1.00 10.00      B   
ATOM   1920  C   SER   136       7.652   4.531   5.464  1.00 10.00      B   
ATOM   1921  O   SER   136       8.226   3.448   5.333  1.00 10.00      B   
ATOM   1922  N   MET   137       6.443   4.664   6.010  1.00 10.00      B   
ATOM   1923  HN  MET   137       6.064   5.566   6.102  1.00 10.00      B   
ATOM   1924  CA  MET   137       5.659   3.529   6.494  1.00 10.00      B   
ATOM   1925  CB  MET   137       5.366   2.514   5.383  1.00 10.00      B   
ATOM   1926  CG  MET   137       4.358   2.982   4.348  1.00 10.00      B   
ATOM   1927  SD  MET   137       3.820   1.646   3.260  1.00 10.00      B   
ATOM   1928  CE  MET   137       2.929   2.570   2.011  1.00 10.00      B   
ATOM   1929  C   MET   137       6.306   2.846   7.691  1.00 10.00      B   
ATOM   1930  O   MET   137       6.489   1.628   7.701  1.00 10.00      B   
ATOM   1931  N   THR   138       6.658   3.630   8.696  1.00 10.00      B   
ATOM   1932  HN  THR   138       6.500   4.597   8.635  1.00 10.00      B   
ATOM   1933  CA  THR   138       7.268   3.088   9.896  1.00 10.00      B   
ATOM   1934  CB  THR   138       7.921   4.205  10.727  1.00 10.00      B   
ATOM   1935  OG1 THR   138       8.062   5.379   9.905  1.00 10.00      B   
ATOM   1936  HG1 THR   138       8.678   5.192   9.186  1.00 10.00      B   
ATOM   1937  CG2 THR   138       9.302   3.766  11.184  1.00 10.00      B   
ATOM   1938  C   THR   138       6.210   2.356  10.724  1.00 10.00      B   
ATOM   1939  O   THR   138       5.071   2.810  10.812  1.00 10.00      B   
ATOM   1940  N   MET   139       6.585   1.234  11.326  1.00 10.00      B   
ATOM   1941  HN  MET   139       7.518   0.939  11.250  1.00 10.00      B   
ATOM   1942  CA  MET   139       5.648   0.431  12.115  1.00 10.00      B   
ATOM   1943  CB  MET   139       6.300  -0.853  12.623  1.00 10.00      B   
ATOM   1944  CG  MET   139       6.566  -1.879  11.531  1.00 10.00      B   
ATOM   1945  SD  MET   139       5.116  -2.198  10.499  1.00 10.00      B   
ATOM   1946  CE  MET   139       4.125  -3.200  11.607  1.00 10.00      B   
ATOM   1947  C   MET   139       5.016   1.215  13.261  1.00 10.00      B   
ATOM   1948  O   MET   139       3.822   1.065  13.537  1.00 10.00      B   
ATOM   1949  N   PHE   140       5.806   2.058  13.913  1.00 10.00      B   
ATOM   1950  HN  PHE   140       6.750   2.133  13.652  1.00 10.00      B   
ATOM   1951  CA  PHE   140       5.313   2.866  15.023  1.00 10.00      B   
ATOM   1952  CB  PHE   140       6.471   3.597  15.711  1.00 10.00      B   
ATOM   1953  CG  PHE   140       6.115   4.183  17.051  1.00 10.00      B   
ATOM   1954  CD1 PHE   140       5.883   3.361  18.142  1.00 10.00      B   
ATOM   1955  CD2 PHE   140       6.011   5.554  17.218  1.00 10.00      B   
ATOM   1956  CE1 PHE   140       5.557   3.893  19.375  1.00 10.00      B   
ATOM   1957  CE2 PHE   140       5.684   6.093  18.448  1.00 10.00      B   
ATOM   1958  CZ  PHE   140       5.457   5.262  19.528  1.00 10.00      B   
ATOM   1959  C   PHE   140       4.262   3.868  14.545  1.00 10.00      B   
ATOM   1960  O   PHE   140       3.261   4.110  15.219  1.00 10.00      B   
ATOM   1961  N   SER   141       4.494   4.446  13.378  1.00 10.00      B   
ATOM   1962  HN  SER   141       5.314   4.228  12.889  1.00 10.00      B   
ATOM   1963  CA  SER   141       3.572   5.409  12.807  1.00 10.00      B   
ATOM   1964  CB  SER   141       4.276   6.185  11.698  1.00 10.00      B   
ATOM   1965  OG  SER   141       5.643   6.375  12.023  1.00 10.00      B   
ATOM   1966  HG  SER   141       5.923   7.242  11.714  1.00 10.00      B   
ATOM   1967  C   SER   141       2.337   4.701  12.262  1.00 10.00      B   
ATOM   1968  O   SER   141       1.234   5.251  12.267  1.00 10.00      B   
ATOM   1969  N   ARG   142       2.529   3.473  11.808  1.00 10.00      B   
ATOM   1970  HN  ARG   142       3.439   3.099  11.820  1.00 10.00      B   
ATOM   1971  CA  ARG   142       1.444   2.673  11.261  1.00 10.00      B   
ATOM   1972  CB  ARG   142       1.987   1.370  10.677  1.00 10.00      B   
ATOM   1973  CG  ARG   142       1.106   0.757   9.603  1.00 10.00      B   
ATOM   1974  CD  ARG   142       1.853   0.646   8.284  1.00 10.00      B   
ATOM   1975  NE  ARG   142       3.005  -0.252   8.384  1.00 10.00      B   
ATOM   1976  HE  ARG   142       3.252  -0.562   9.283  1.00 10.00      B   
ATOM   1977  CZ  ARG   142       3.724  -0.665   7.340  1.00 10.00      B   
ATOM   1978  NH1 ARG   142       3.418  -0.265   6.112  1.00 10.00      B   
ATOM   1979 HH11 ARG   142       2.613   0.375   5.949  1.00 10.00      B   
ATOM   1980 HH12 ARG   142       3.990  -0.590   5.297  1.00 10.00      B   
ATOM   1981  NH2 ARG   142       4.755  -1.481   7.524  1.00 10.00      B   
ATOM   1982 HH21 ARG   142       5.318  -1.806   6.705  1.00 10.00      B   
ATOM   1983 HH22 ARG   142       5.010  -1.801   8.486  1.00 10.00      B   
ATOM   1984  C   ARG   142       0.390   2.378  12.322  1.00 10.00      B   
ATOM   1985  O   ARG   142      -0.808   2.546  12.082  1.00 10.00      B   
ATOM   1986  N   VAL   143       0.841   1.964  13.503  1.00 10.00      B   
ATOM   1987  HN  VAL   143       1.808   1.870  13.643  1.00 10.00      B   
ATOM   1988  CA  VAL   143      -0.074   1.649  14.595  1.00 10.00      B   
ATOM   1989  CB  VAL   143       0.627   0.914  15.767  1.00 10.00      B   
ATOM   1990  CG1 VAL   143       1.655   1.797  16.454  1.00 10.00      B   
ATOM   1991  CG2 VAL   143      -0.387   0.377  16.767  1.00 10.00      B   
ATOM   1992  C   VAL   143      -0.798   2.906  15.080  1.00 10.00      B   
ATOM   1993  O   VAL   143      -1.963   2.850  15.478  1.00 10.00      B   
ATOM   1994  N   LEU   144      -0.115   4.046  15.007  1.00 10.00      B   
ATOM   1995  HN  LEU   144       0.806   4.032  14.669  1.00 10.00      B   
ATOM   1996  CA  LEU   144      -0.703   5.314  15.421  1.00 10.00      B   
ATOM   1997  CB  LEU   144       0.359   6.415  15.503  1.00 10.00      B   
ATOM   1998  CG  LEU   144       1.298   6.354  16.712  1.00 10.00      B   
ATOM   1999  CD1 LEU   144       2.363   7.436  16.620  1.00 10.00      B   
ATOM   2000  CD2 LEU   144       0.510   6.484  18.008  1.00 10.00      B   
ATOM   2001  C   LEU   144      -1.817   5.717  14.464  1.00 10.00      B   
ATOM   2002  O   LEU   144      -2.812   6.314  14.872  1.00 10.00      B   
ATOM   2003  N   GLY   145      -1.646   5.375  13.190  1.00 10.00      B   
ATOM   2004  HN  GLY   145      -0.826   4.904  12.924  1.00 10.00      B   
ATOM   2005  CA  GLY   145      -2.649   5.693  12.195  1.00 10.00      B   
ATOM   2006  C   GLY   145      -3.943   4.957  12.469  1.00 10.00      B   
ATOM   2007  O   GLY   145      -5.030   5.502  12.281  1.00 10.00      B   
ATOM   2008  N   PHE   146      -3.819   3.717  12.933  1.00 10.00      B   
ATOM   2009  HN  PHE   146      -2.922   3.346  13.061  1.00 10.00      B   
ATOM   2010  CA  PHE   146      -4.979   2.899  13.259  1.00 10.00      B   
ATOM   2011  CB  PHE   146      -4.562   1.457  13.561  1.00 10.00      B   
ATOM   2012  CG  PHE   146      -4.267   0.642  12.334  1.00 10.00      B   
ATOM   2013  CD1 PHE   146      -2.974   0.237  12.044  1.00 10.00      B   
ATOM   2014  CD2 PHE   146      -5.283   0.285  11.469  1.00 10.00      B   
ATOM   2015  CE1 PHE   146      -2.705  -0.508  10.912  1.00 10.00      B   
ATOM   2016  CE2 PHE   146      -5.022  -0.461  10.336  1.00 10.00      B   
ATOM   2017  CZ  PHE   146      -3.730  -0.858  10.058  1.00 10.00      B   
ATOM   2018  C   PHE   146      -5.709   3.489  14.451  1.00 10.00      B   
ATOM   2019  O   PHE   146      -6.937   3.568  14.463  1.00 10.00      B   
ATOM   2020  N   ALA   147      -4.942   3.914  15.447  1.00 10.00      B   
ATOM   2021  HN  ALA   147      -3.967   3.819  15.374  1.00 10.00      B   
ATOM   2022  CA  ALA   147      -5.511   4.517  16.643  1.00 10.00      B   
ATOM   2023  CB  ALA   147      -4.424   4.794  17.670  1.00 10.00      B   
ATOM   2024  C   ALA   147      -6.249   5.800  16.283  1.00 10.00      B   
ATOM   2025  O   ALA   147      -7.351   6.044  16.766  1.00 10.00      B   
ATOM   2026  N   ARG   148      -5.639   6.600  15.411  1.00 10.00      B   
ATOM   2027  HN  ARG   148      -4.762   6.335  15.061  1.00 10.00      B   
ATOM   2028  CA  ARG   148      -6.228   7.860  14.963  1.00 10.00      B   
ATOM   2029  CB  ARG   148      -5.311   8.537  13.929  1.00 10.00      B   
ATOM   2030  CG  ARG   148      -5.973   9.647  13.124  1.00 10.00      B   
ATOM   2031  CD  ARG   148      -6.183   9.233  11.674  1.00 10.00      B   
ATOM   2032  NE  ARG   148      -5.178   9.812  10.787  1.00 10.00      B   
ATOM   2033  HE  ARG   148      -4.801  10.683  11.045  1.00 10.00      B   
ATOM   2034  CZ  ARG   148      -4.752   9.243   9.659  1.00 10.00      B   
ATOM   2035  NH1 ARG   148      -5.231   8.067   9.270  1.00 10.00      B   
ATOM   2036 HH11 ARG   148      -5.956   7.571   9.844  1.00 10.00      B   
ATOM   2037 HH12 ARG   148      -4.888   7.630   8.384  1.00 10.00      B   
ATOM   2038  NH2 ARG   148      -3.847   9.861   8.915  1.00 10.00      B   
ATOM   2039 HH21 ARG   148      -3.473  10.787   9.210  1.00 10.00      B   
ATOM   2040 HH22 ARG   148      -3.509   9.424   8.030  1.00 10.00      B   
ATOM   2041  C   ARG   148      -7.620   7.638  14.376  1.00 10.00      B   
ATOM   2042  O   ARG   148      -8.586   8.301  14.763  1.00 10.00      B   
ATOM   2043  N   ASP   149      -7.715   6.690  13.453  1.00 10.00      B   
ATOM   2044  HN  ASP   149      -6.910   6.185  13.205  1.00 10.00      B   
ATOM   2045  CA  ASP   149      -8.979   6.378  12.799  1.00 10.00      B   
ATOM   2046  CB  ASP   149      -8.754   5.471  11.584  1.00 10.00      B   
ATOM   2047  CG  ASP   149      -8.232   6.232  10.378  1.00 10.00      B   
ATOM   2048  OD1 ASP   149      -9.015   6.989   9.765  1.00 10.00      B   
ATOM   2049  OD2 ASP   149      -7.035   6.078  10.034  1.00 10.00      B   
ATOM   2050  C   ASP   149      -9.964   5.737  13.771  1.00 10.00      B   
ATOM   2051  O   ASP   149     -11.171   5.988  13.706  1.00 10.00      B   
ATOM   2052  N   ALA   150      -9.443   4.916  14.678  1.00 10.00      B   
ATOM   2053  HN  ALA   150      -8.473   4.756  14.678  1.00 10.00      B   
ATOM   2054  CA  ALA   150     -10.276   4.240  15.666  1.00 10.00      B   
ATOM   2055  CB  ALA   150      -9.479   3.178  16.408  1.00 10.00      B   
ATOM   2056  C   ALA   150     -10.887   5.234  16.647  1.00 10.00      B   
ATOM   2057  O   ALA   150     -12.059   5.120  16.997  1.00 10.00      B   
ATOM   2058  N   ILE   151     -10.090   6.210  17.075  1.00 10.00      B   
ATOM   2059  HN  ILE   151      -9.161   6.244  16.750  1.00 10.00      B   
ATOM   2060  CA  ILE   151     -10.548   7.227  18.020  1.00 10.00      B   
ATOM   2061  CB  ILE   151      -9.427   8.244  18.356  1.00 10.00      B   
ATOM   2062  CG1 ILE   151      -8.338   7.587  19.211  1.00 10.00      B   
ATOM   2063  CG2 ILE   151      -9.981   9.481  19.053  1.00 10.00      B   
ATOM   2064  CD1 ILE   151      -8.860   6.877  20.444  1.00 10.00      B   
ATOM   2065  C   ILE   151     -11.778   7.957  17.488  1.00 10.00      B   
ATOM   2066  O   ILE   151     -12.785   8.078  18.183  1.00 10.00      B   
ATOM   2067  N   VAL   152     -11.699   8.410  16.242  1.00 10.00      B   
ATOM   2068  HN  VAL   152     -10.877   8.253  15.729  1.00 10.00      B   
ATOM   2069  CA  VAL   152     -12.803   9.132  15.616  1.00 10.00      B   
ATOM   2070  CB  VAL   152     -12.424   9.625  14.200  1.00 10.00      B   
ATOM   2071  CG1 VAL   152     -13.579  10.377  13.554  1.00 10.00      B   
ATOM   2072  CG2 VAL   152     -11.181  10.502  14.253  1.00 10.00      B   
ATOM   2073  C   VAL   152     -14.057   8.259  15.534  1.00 10.00      B   
ATOM   2074  O   VAL   152     -15.162   8.699  15.862  1.00 10.00      B   
ATOM   2075  N   ALA   153     -13.869   7.011  15.126  1.00 10.00      B   
ATOM   2076  HN  ALA   153     -12.960   6.711  14.912  1.00 10.00      B   
ATOM   2077  CA  ALA   153     -14.973   6.071  14.983  1.00 10.00      B   
ATOM   2078  CB  ALA   153     -14.527   4.848  14.197  1.00 10.00      B   
ATOM   2079  C   ALA   153     -15.583   5.662  16.324  1.00 10.00      B   
ATOM   2080  O   ALA   153     -16.751   5.283  16.389  1.00 10.00      B   
ATOM   2081  N   ARG   154     -14.802   5.740  17.392  1.00 10.00      B   
ATOM   2082  HN  ARG   154     -13.875   6.051  17.293  1.00 10.00      B   
ATOM   2083  CA  ARG   154     -15.289   5.356  18.712  1.00 10.00      B   
ATOM   2084  CB  ARG   154     -14.181   4.698  19.539  1.00 10.00      B   
ATOM   2085  CG  ARG   154     -13.702   3.361  18.984  1.00 10.00      B   
ATOM   2086  CD  ARG   154     -12.994   2.530  20.043  1.00 10.00      B   
ATOM   2087  NE  ARG   154     -11.717   3.111  20.460  1.00 10.00      B   
ATOM   2088  HE  ARG   154     -10.993   3.123  19.795  1.00 10.00      B   
ATOM   2089  CZ  ARG   154     -11.488   3.610  21.677  1.00 10.00      B   
ATOM   2090  NH1 ARG   154     -12.453   3.602  22.593  1.00 10.00      B   
ATOM   2091 HH11 ARG   154     -13.388   3.206  22.368  1.00 10.00      B   
ATOM   2092 HH12 ARG   154     -12.277   3.994  23.546  1.00 10.00      B   
ATOM   2093  NH2 ARG   154     -10.291   4.096  21.991  1.00 10.00      B   
ATOM   2094 HH21 ARG   154      -9.515   4.087  21.292  1.00 10.00      B   
ATOM   2095 HH22 ARG   154     -10.125   4.492  22.944  1.00 10.00      B   
ATOM   2096  C   ARG   154     -15.907   6.528  19.474  1.00 10.00      B   
ATOM   2097  O   ARG   154     -16.402   6.358  20.591  1.00 10.00      B   
ATOM   2098  N   ILE   155     -15.870   7.712  18.882  1.00 10.00      B   
ATOM   2099  HN  ILE   155     -15.452   7.795  18.000  1.00 10.00      B   
ATOM   2100  CA  ILE   155     -16.437   8.893  19.518  1.00 10.00      B   
ATOM   2101  CB  ILE   155     -15.409  10.041  19.660  1.00 10.00      B   
ATOM   2102  CG1 ILE   155     -14.253   9.616  20.573  1.00 10.00      B   
ATOM   2103  CG2 ILE   155     -16.077  11.293  20.209  1.00 10.00      B   
ATOM   2104  CD1 ILE   155     -13.145  10.644  20.687  1.00 10.00      B   
ATOM   2105  C   ILE   155     -17.674   9.373  18.765  1.00 10.00      B   
ATOM   2106  O   ILE   155     -18.769   9.436  19.327  1.00 10.00      B   
ATOM   2107  N   PHE   156     -17.499   9.701  17.491  1.00 10.00      B   
ATOM   2108  HN  PHE   156     -16.600   9.634  17.098  1.00 10.00      B   
ATOM   2109  CA  PHE   156     -18.604  10.167  16.660  1.00 10.00      B   
ATOM   2110  CB  PHE   156     -18.632  11.699  16.589  1.00 10.00      B   
ATOM   2111  CG  PHE   156     -19.406  12.361  17.694  1.00 10.00      B   
ATOM   2112  CD1 PHE   156     -18.752  13.070  18.688  1.00 10.00      B   
ATOM   2113  CD2 PHE   156     -20.789  12.278  17.736  1.00 10.00      B   
ATOM   2114  CE1 PHE   156     -19.460  13.685  19.702  1.00 10.00      B   
ATOM   2115  CE2 PHE   156     -21.503  12.888  18.746  1.00 10.00      B   
ATOM   2116  CZ  PHE   156     -20.839  13.593  19.732  1.00 10.00      B   
ATOM   2117  C   PHE   156     -18.506   9.581  15.257  1.00 10.00      B   
ATOM   2118  O   PHE   156     -18.726  10.275  14.262  1.00 10.00      B   
ATOM   2119  N   GLY   157     -18.181   8.301  15.183  1.00 10.00      B   
ATOM   2120  HN  GLY   157     -18.025   7.797  16.011  1.00 10.00      B   
ATOM   2121  CA  GLY   157     -18.056   7.638  13.897  1.00 10.00      B   
ATOM   2122  C   GLY   157     -19.384   7.131  13.368  1.00 10.00      B   
ATOM   2123  O   GLY   157     -20.347   6.998  14.128  1.00 10.00      B   
ATOM   2124  N   ALA   158     -19.424   6.861  12.061  1.00 10.00      B   
ATOM   2125  HN  ALA   158     -18.610   7.002  11.529  1.00 10.00      B   
ATOM   2126  CA  ALA   158     -20.623   6.361  11.383  1.00 10.00      B   
ATOM   2127  CB  ALA   158     -20.995   4.964  11.854  1.00 10.00      B   
ATOM   2128  C   ALA   158     -21.809   7.320  11.492  1.00 10.00      B   
ATOM   2129  O   ALA   158     -22.825   7.007  12.115  1.00 10.00      B   
ATOM   2130  N   GLY   159     -21.674   8.491  10.890  1.00 10.00      B   
ATOM   2131  HN  GLY   159     -20.836   8.701  10.417  1.00 10.00      B   
ATOM   2132  CA  GLY   159     -22.741   9.469  10.922  1.00 10.00      B   
ATOM   2133  C   GLY   159     -22.588  10.503   9.829  1.00 10.00      B   
ATOM   2134  O   GLY   159     -21.711  10.381   8.974  1.00 10.00      B   
ATOM   2135  N   MET   160     -23.434  11.520   9.852  1.00 10.00      B   
ATOM   2136  HN  MET   160     -24.117  11.559  10.561  1.00 10.00      B   
ATOM   2137  CA  MET   160     -23.375  12.578   8.850  1.00 10.00      B   
ATOM   2138  CB  MET   160     -24.642  13.434   8.874  1.00 10.00      B   
ATOM   2139  CG  MET   160     -25.904  12.677   8.494  1.00 10.00      B   
ATOM   2140  SD  MET   160     -27.204  13.751   7.855  1.00 10.00      B   
ATOM   2141  CE  MET   160     -27.508  14.798   9.279  1.00 10.00      B   
ATOM   2142  C   MET   160     -22.141  13.445   9.057  1.00 10.00      B   
ATOM   2143  O   MET   160     -21.605  14.018   8.108  1.00 10.00      B   
ATOM   2144  N   ALA   161     -21.689  13.520  10.302  1.00 10.00      B   
ATOM   2145  HN  ALA   161     -22.163  13.030  11.010  1.00 10.00      B   
ATOM   2146  CA  ALA   161     -20.516  14.308  10.650  1.00 10.00      B   
ATOM   2147  CB  ALA   161     -20.363  14.397  12.160  1.00 10.00      B   
ATOM   2148  C   ALA   161     -19.257  13.727  10.013  1.00 10.00      B   
ATOM   2149  O   ALA   161     -18.398  14.463   9.526  1.00 10.00      B   
ATOM   2150  N   THR   162     -19.146  12.404  10.016  1.00 10.00      B   
ATOM   2151  HN  THR   162     -19.854  11.860  10.417  1.00 10.00      B   
ATOM   2152  CA  THR   162     -17.991  11.742   9.432  1.00 10.00      B   
ATOM   2153  CB  THR   162     -17.880  10.280   9.905  1.00 10.00      B   
ATOM   2154  OG1 THR   162     -19.186   9.692   9.973  1.00 10.00      B   
ATOM   2155  HG1 THR   162     -19.401   9.300   9.109  1.00 10.00      B   
ATOM   2156  CG2 THR   162     -17.218  10.205  11.271  1.00 10.00      B   
ATOM   2157  C   THR   162     -18.071  11.787   7.913  1.00 10.00      B   
ATOM   2158  O   THR   162     -17.077  12.049   7.237  1.00 10.00      B   
ATOM   2159  N   ASP   163     -19.276  11.560   7.394  1.00 10.00      B   
ATOM   2160  HN  ASP   163     -20.021  11.371   8.003  1.00 10.00      B   
ATOM   2161  CA  ASP   163     -19.531  11.568   5.954  1.00 10.00      B   
ATOM   2162  CB  ASP   163     -21.037  11.448   5.695  1.00 10.00      B   
ATOM   2163  CG  ASP   163     -21.456  10.119   5.100  1.00 10.00      B   
ATOM   2164  OD1 ASP   163     -20.746   9.111   5.313  1.00 10.00      B   
ATOM   2165  OD2 ASP   163     -22.517  10.075   4.433  1.00 10.00      B   
ATOM   2166  C   ASP   163     -19.017  12.854   5.317  1.00 10.00      B   
ATOM   2167  O   ASP   163     -18.254  12.821   4.352  1.00 10.00      B   
ATOM   2168  N   ALA   164     -19.429  13.982   5.884  1.00 10.00      B   
ATOM   2169  HN  ALA   164     -20.017  13.932   6.669  1.00 10.00      B   
ATOM   2170  CA  ALA   164     -19.031  15.290   5.383  1.00 10.00      B   
ATOM   2171  CB  ALA   164     -19.810  16.379   6.104  1.00 10.00      B   
ATOM   2172  C   ALA   164     -17.532  15.516   5.547  1.00 10.00      B   
ATOM   2173  O   ALA   164     -16.861  15.981   4.623  1.00 10.00      B   
ATOM   2174  N   PHE   165     -17.012  15.166   6.716  1.00 10.00      B   
ATOM   2175  HN  PHE   165     -17.598  14.774   7.400  1.00 10.00      B   
ATOM   2176  CA  PHE   165     -15.593  15.345   7.016  1.00 10.00      B   
ATOM   2177  CB  PHE   165     -15.302  14.969   8.471  1.00 10.00      B   
ATOM   2178  CG  PHE   165     -13.870  15.160   8.878  1.00 10.00      B   
ATOM   2179  CD1 PHE   165     -13.327  16.431   8.979  1.00 10.00      B   
ATOM   2180  CD2 PHE   165     -13.067  14.068   9.158  1.00 10.00      B   
ATOM   2181  CE1 PHE   165     -12.009  16.606   9.351  1.00 10.00      B   
ATOM   2182  CE2 PHE   165     -11.748  14.236   9.531  1.00 10.00      B   
ATOM   2183  CZ  PHE   165     -11.218  15.508   9.626  1.00 10.00      B   
ATOM   2184  C   PHE   165     -14.699  14.545   6.067  1.00 10.00      B   
ATOM   2185  O   PHE   165     -13.655  15.033   5.625  1.00 10.00      B   
ATOM   2186  N   PHE   166     -15.112  13.325   5.748  1.00 10.00      B   
ATOM   2187  HN  PHE   166     -15.960  12.990   6.123  1.00 10.00      B   
ATOM   2188  CA  PHE   166     -14.336  12.466   4.859  1.00 10.00      B   
ATOM   2189  CB  PHE   166     -14.841  11.023   4.893  1.00 10.00      B   
ATOM   2190  CG  PHE   166     -14.679  10.361   6.235  1.00 10.00      B   
ATOM   2191  CD1 PHE   166     -13.669  10.752   7.102  1.00 10.00      B   
ATOM   2192  CD2 PHE   166     -15.539   9.349   6.629  1.00 10.00      B   
ATOM   2193  CE1 PHE   166     -13.520  10.149   8.335  1.00 10.00      B   
ATOM   2194  CE2 PHE   166     -15.396   8.739   7.861  1.00 10.00      B   
ATOM   2195  CZ  PHE   166     -14.385   9.140   8.715  1.00 10.00      B   
ATOM   2196  C   PHE   166     -14.312  13.011   3.435  1.00 10.00      B   
ATOM   2197  O   PHE   166     -13.286  12.948   2.757  1.00 10.00      B   
ATOM   2198  N   VAL   167     -15.441  13.550   2.985  1.00 10.00      B   
ATOM   2199  HN  VAL   167     -16.237  13.557   3.564  1.00 10.00      B   
ATOM   2200  CA  VAL   167     -15.523  14.125   1.647  1.00 10.00      B   
ATOM   2201  CB  VAL   167     -16.971  14.521   1.282  1.00 10.00      B   
ATOM   2202  CG1 VAL   167     -17.016  15.289  -0.032  1.00 10.00      B   
ATOM   2203  CG2 VAL   167     -17.853  13.286   1.200  1.00 10.00      B   
ATOM   2204  C   VAL   167     -14.617  15.349   1.562  1.00 10.00      B   
ATOM   2205  O   VAL   167     -13.927  15.565   0.562  1.00 10.00      B   
ATOM   2206  N   ALA   168     -14.593  16.120   2.646  1.00 10.00      B   
ATOM   2207  HN  ALA   168     -15.149  15.873   3.418  1.00 10.00      B   
ATOM   2208  CA  ALA   168     -13.774  17.324   2.723  1.00 10.00      B   
ATOM   2209  CB  ALA   168     -14.260  18.216   3.854  1.00 10.00      B   
ATOM   2210  C   ALA   168     -12.296  16.983   2.903  1.00 10.00      B   
ATOM   2211  O   ALA   168     -11.443  17.871   2.927  1.00 10.00      B   
ATOM   2212  N   PHE   169     -12.007  15.694   3.033  1.00 10.00      B   
ATOM   2213  HN  PHE   169     -12.738  15.043   3.024  1.00 10.00      B   
ATOM   2214  CA  PHE   169     -10.642  15.217   3.199  1.00 10.00      B   
ATOM   2215  CB  PHE   169     -10.565  14.222   4.366  1.00 10.00      B   
ATOM   2216  CG  PHE   169      -9.165  13.823   4.744  1.00 10.00      B   
ATOM   2217  CD1 PHE   169      -8.315  14.726   5.360  1.00 10.00      B   
ATOM   2218  CD2 PHE   169      -8.702  12.544   4.486  1.00 10.00      B   
ATOM   2219  CE1 PHE   169      -7.027  14.363   5.709  1.00 10.00      B   
ATOM   2220  CE2 PHE   169      -7.417  12.173   4.832  1.00 10.00      B   
ATOM   2221  CZ  PHE   169      -6.578  13.084   5.445  1.00 10.00      B   
ATOM   2222  C   PHE   169     -10.148  14.563   1.911  1.00 10.00      B   
ATOM   2223  O   PHE   169      -9.024  14.805   1.468  1.00 10.00      B   
ATOM   2224  N   LYS   170     -11.008  13.751   1.304  1.00 10.00      B   
ATOM   2225  HN  LYS   170     -11.896  13.613   1.704  1.00 10.00      B   
ATOM   2226  CA  LYS   170     -10.671  13.050   0.071  1.00 10.00      B   
ATOM   2227  CB  LYS   170     -11.708  11.965  -0.234  1.00 10.00      B   
ATOM   2228  CG  LYS   170     -11.529  10.689   0.576  1.00 10.00      B   
ATOM   2229  CD  LYS   170     -10.629   9.697  -0.146  1.00 10.00      B   
ATOM   2230  CE  LYS   170     -10.400   8.448   0.693  1.00 10.00      B   
ATOM   2231  NZ  LYS   170      -9.756   7.355  -0.087  1.00 10.00      B   
ATOM   2232  HZ1 LYS   170     -10.410   7.005  -0.819  1.00 10.00      B   
ATOM   2233  HZ2 LYS   170      -9.502   6.562   0.547  1.00 10.00      B   
ATOM   2234  HZ3 LYS   170      -8.888   7.706  -0.548  1.00 10.00      B   
ATOM   2235  C   LYS   170     -10.520  14.006  -1.111  1.00 10.00      B   
ATOM   2236  O   LYS   170      -9.629  13.828  -1.944  1.00 10.00      B   
ATOM   2237  N   LEU   171     -11.379  15.024  -1.176  1.00 10.00      B   
ATOM   2238  HN  LEU   171     -12.063  15.120  -0.479  1.00 10.00      B   
ATOM   2239  CA  LEU   171     -11.329  16.001  -2.267  1.00 10.00      B   
ATOM   2240  CB  LEU   171     -12.473  17.023  -2.186  1.00 10.00      B   
ATOM   2241  CG  LEU   171     -12.443  18.139  -3.237  1.00 10.00      B   
ATOM   2242  CD1 LEU   171     -13.142  17.706  -4.515  1.00 10.00      B   
ATOM   2243  CD2 LEU   171     -13.043  19.423  -2.692  1.00 10.00      B   
ATOM   2244  C   LEU   171      -9.965  16.697  -2.364  1.00 10.00      B   
ATOM   2245  O   LEU   171      -9.298  16.606  -3.398  1.00 10.00      B   
ATOM   2246  N   PRO   172      -9.519  17.402  -1.299  1.00 10.00      B   
ATOM   2247  CA  PRO   172      -8.224  18.088  -1.306  1.00 10.00      B   
ATOM   2248  CB  PRO   172      -8.179  18.799   0.054  1.00 10.00      B   
ATOM   2249  CG  PRO   172      -9.595  18.864   0.495  1.00 10.00      B   
ATOM   2250  CD  PRO   172     -10.227  17.610  -0.023  1.00 10.00      B   
ATOM   2251  C   PRO   172      -7.068  17.099  -1.421  1.00 10.00      B   
ATOM   2252  O   PRO   172      -6.016  17.419  -1.978  1.00 10.00      B   
ATOM   2253  N   ASN   173      -7.279  15.888  -0.911  1.00 10.00      B   
ATOM   2254  HN  ASN   173      -8.145  15.691  -0.494  1.00 10.00      B   
ATOM   2255  CA  ASN   173      -6.258  14.846  -0.952  1.00 10.00      B   
ATOM   2256  CB  ASN   173      -6.756  13.568  -0.275  1.00 10.00      B   
ATOM   2257  CG  ASN   173      -5.831  13.093   0.826  1.00 10.00      B   
ATOM   2258  OD1 ASN   173      -4.876  12.354   0.580  1.00 10.00      B   
ATOM   2259  ND2 ASN   173      -6.110  13.516   2.049  1.00 10.00      B   
ATOM   2260 HD21 ASN   173      -6.887  14.106   2.168  1.00 10.00      B   
ATOM   2261 HD22 ASN   173      -5.537  13.219   2.785  1.00 10.00      B   
ATOM   2262  C   ASN   173      -5.850  14.540  -2.384  1.00 10.00      B   
ATOM   2263  O   ASN   173      -4.685  14.265  -2.661  1.00 10.00      B   
ATOM   2264  N   LEU   174      -6.814  14.597  -3.291  1.00 10.00      B   
ATOM   2265  HN  LEU   174      -7.731  14.814  -3.005  1.00 10.00      B   
ATOM   2266  CA  LEU   174      -6.552  14.331  -4.698  1.00 10.00      B   
ATOM   2267  CB  LEU   174      -7.861  14.084  -5.449  1.00 10.00      B   
ATOM   2268  CG  LEU   174      -8.812  13.052  -4.841  1.00 10.00      B   
ATOM   2269  CD1 LEU   174     -10.047  12.892  -5.712  1.00 10.00      B   
ATOM   2270  CD2 LEU   174      -8.111  11.718  -4.643  1.00 10.00      B   
ATOM   2271  C   LEU   174      -5.804  15.494  -5.335  1.00 10.00      B   
ATOM   2272  O   LEU   174      -4.904  15.294  -6.149  1.00 10.00      B   
ATOM   2273  N   LEU   175      -6.166  16.705  -4.931  1.00 10.00      B   
ATOM   2274  HN  LEU   175      -6.869  16.786  -4.257  1.00 10.00      B   
ATOM   2275  CA  LEU   175      -5.552  17.916  -5.459  1.00 10.00      B   
ATOM   2276  CB  LEU   175      -6.231  19.153  -4.867  1.00 10.00      B   
ATOM   2277  CG  LEU   175      -7.745  19.251  -5.074  1.00 10.00      B   
ATOM   2278  CD1 LEU   175      -8.336  20.367  -4.224  1.00 10.00      B   
ATOM   2279  CD2 LEU   175      -8.073  19.462  -6.544  1.00 10.00      B   
ATOM   2280  C   LEU   175      -4.051  17.954  -5.187  1.00 10.00      B   
ATOM   2281  O   LEU   175      -3.259  18.276  -6.075  1.00 10.00      B   
ATOM   2282  N   ARG   176      -3.660  17.606  -3.965  1.00 10.00      B   
ATOM   2283  HN  ARG   176      -4.335  17.347  -3.300  1.00 10.00      B   
ATOM   2284  CA  ARG   176      -2.247  17.609  -3.593  1.00 10.00      B   
ATOM   2285  CB  ARG   176      -2.048  17.512  -2.073  1.00 10.00      B   
ATOM   2286  CG  ARG   176      -2.655  16.281  -1.418  1.00 10.00      B   
ATOM   2287  CD  ARG   176      -1.648  15.149  -1.284  1.00 10.00      B   
ATOM   2288  NE  ARG   176      -2.241  13.966  -0.662  1.00 10.00      B   
ATOM   2289  HE  ARG   176      -3.174  14.034  -0.368  1.00 10.00      B   
ATOM   2290  CZ  ARG   176      -1.594  12.819  -0.467  1.00 10.00      B   
ATOM   2291  NH1 ARG   176      -0.334  12.677  -0.857  1.00 10.00      B   
ATOM   2292 HH11 ARG   176       0.162  11.774  -0.700  1.00 10.00      B   
ATOM   2293 HH12 ARG   176       0.176  13.472  -1.321  1.00 10.00      B   
ATOM   2294  NH2 ARG   176      -2.215  11.800   0.109  1.00 10.00      B   
ATOM   2295 HH21 ARG   176      -1.716  10.899   0.261  1.00 10.00      B   
ATOM   2296 HH22 ARG   176      -3.212  11.900   0.422  1.00 10.00      B   
ATOM   2297  C   ARG   176      -1.461  16.529  -4.332  1.00 10.00      B   
ATOM   2298  O   ARG   176      -0.243  16.619  -4.462  1.00 10.00      B   
ATOM   2299  N   ARG   177      -2.162  15.517  -4.835  1.00 10.00      B   
ATOM   2300  HN  ARG   177      -3.138  15.505  -4.725  1.00 10.00      B   
ATOM   2301  CA  ARG   177      -1.508  14.435  -5.563  1.00 10.00      B   
ATOM   2302  CB  ARG   177      -2.446  13.236  -5.764  1.00 10.00      B   
ATOM   2303  CG  ARG   177      -2.869  12.532  -4.485  1.00 10.00      B   
ATOM   2304  CD  ARG   177      -3.347  11.109  -4.756  1.00 10.00      B   
ATOM   2305  NE  ARG   177      -4.310  11.040  -5.858  1.00 10.00      B   
ATOM   2306  HE  ARG   177      -4.616  11.888  -6.241  1.00 10.00      B   
ATOM   2307  CZ  ARG   177      -4.785   9.898  -6.366  1.00 10.00      B   
ATOM   2308  NH1 ARG   177      -4.391   8.730  -5.873  1.00 10.00      B   
ATOM   2309 HH11 ARG   177      -4.760   7.839  -6.272  1.00 10.00      B   
ATOM   2310 HH12 ARG   177      -3.710   8.697  -5.083  1.00 10.00      B   
ATOM   2311  NH2 ARG   177      -5.647   9.931  -7.377  1.00 10.00      B   
ATOM   2312 HH21 ARG   177      -5.954  10.840  -7.777  1.00 10.00      B   
ATOM   2313 HH22 ARG   177      -6.018   9.038  -7.777  1.00 10.00      B   
ATOM   2314  C   ARG   177      -1.007  14.929  -6.913  1.00 10.00      B   
ATOM   2315  O   ARG   177       0.027  14.484  -7.401  1.00 10.00      B   
ATOM   2316  N   ILE   178      -1.739  15.861  -7.506  1.00 10.00      B   
ATOM   2317  HN  ILE   178      -2.548  16.191  -7.060  1.00 10.00      B   
ATOM   2318  CA  ILE   178      -1.370  16.402  -8.807  1.00 10.00      B   
ATOM   2319  CB  ILE   178      -2.611  16.863  -9.605  1.00 10.00      B   
ATOM   2320  CG1 ILE   178      -3.697  15.783  -9.599  1.00 10.00      B   
ATOM   2321  CG2 ILE   178      -2.226  17.231 -11.032  1.00 10.00      B   
ATOM   2322  CD1 ILE   178      -4.925  16.140 -10.411  1.00 10.00      B   
ATOM   2323  C   ILE   178      -0.405  17.579  -8.673  1.00 10.00      B   
ATOM   2324  O   ILE   178       0.631  17.624  -9.341  1.00 10.00      B   
ATOM   2325  N   PHE   179      -0.749  18.520  -7.802  1.00 10.00      B   
ATOM   2326  HN  PHE   179      -1.575  18.410  -7.282  1.00 10.00      B   
ATOM   2327  CA  PHE   179       0.063  19.716  -7.598  1.00 10.00      B   
ATOM   2328  CB  PHE   179      -0.692  20.752  -6.760  1.00 10.00      B   
ATOM   2329  CG  PHE   179      -1.716  21.537  -7.530  1.00 10.00      B   
ATOM   2330  CD1 PHE   179      -3.069  21.370  -7.280  1.00 10.00      B   
ATOM   2331  CD2 PHE   179      -1.327  22.445  -8.501  1.00 10.00      B   
ATOM   2332  CE1 PHE   179      -4.012  22.091  -7.985  1.00 10.00      B   
ATOM   2333  CE2 PHE   179      -2.265  23.169  -9.211  1.00 10.00      B   
ATOM   2334  CZ  PHE   179      -3.610  22.991  -8.952  1.00 10.00      B   
ATOM   2335  C   PHE   179       1.420  19.426  -6.965  1.00 10.00      B   
ATOM   2336  O   PHE   179       2.419  20.055  -7.316  1.00 10.00      B   
ATOM   2337  N   ALA   180       1.465  18.476  -6.045  1.00 10.00      B   
ATOM   2338  HN  ALA   180       0.650  17.978  -5.823  1.00 10.00      B   
ATOM   2339  CA  ALA   180       2.709  18.160  -5.359  1.00 10.00      B   
ATOM   2340  CB  ALA   180       2.497  18.078  -3.852  1.00 10.00      B   
ATOM   2341  C   ALA   180       3.412  16.912  -5.895  1.00 10.00      B   
ATOM   2342  O   ALA   180       4.120  16.976  -6.900  1.00 10.00      B   
ATOM   2343  N   GLU   181       3.188  15.786  -5.226  1.00 10.00      B   
ATOM   2344  HN  GLU   181       2.560  15.808  -4.474  1.00 10.00      B   
ATOM   2345  CA  GLU   181       3.829  14.512  -5.563  1.00 10.00      B   
ATOM   2346  CB  GLU   181       3.220  13.367  -4.760  1.00 10.00      B   
ATOM   2347  CG  GLU   181       3.608  13.395  -3.292  1.00 10.00      B   
ATOM   2348  CD  GLU   181       2.440  13.130  -2.368  1.00 10.00      B   
ATOM   2349  OE1 GLU   181       1.518  13.971  -2.309  1.00 10.00      B   
ATOM   2350  OE2 GLU   181       2.443  12.085  -1.680  1.00 10.00      B   
ATOM   2351  C   GLU   181       3.884  14.177  -7.054  1.00 10.00      B   
ATOM   2352  O   GLU   181       4.959  13.885  -7.579  1.00 10.00      B   
ATOM   2353  N   GLY   182       2.743  14.230  -7.730  1.00 10.00      B   
ATOM   2354  HN  GLY   182       1.920  14.496  -7.264  1.00 10.00      B   
ATOM   2355  CA  GLY   182       2.690  13.903  -9.148  1.00 10.00      B   
ATOM   2356  C   GLY   182       3.667  14.696  -9.997  1.00 10.00      B   
ATOM   2357  O   GLY   182       4.358  14.132 -10.848  1.00 10.00      B   
ATOM   2358  N   ALA   183       3.746  15.995  -9.751  1.00 10.00      B   
ATOM   2359  HN  ALA   183       3.196  16.380  -9.040  1.00 10.00      B   
ATOM   2360  CA  ALA   183       4.632  16.863 -10.511  1.00 10.00      B   
ATOM   2361  CB  ALA   183       4.106  18.291 -10.501  1.00 10.00      B   
ATOM   2362  C   ALA   183       6.070  16.811  -9.995  1.00 10.00      B   
ATOM   2363  O   ALA   183       7.022  16.805 -10.781  1.00 10.00      B   
ATOM   2364  N   PHE   184       6.225  16.752  -8.677  1.00 10.00      B   
ATOM   2365  HN  PHE   184       5.426  16.733  -8.100  1.00 10.00      B   
ATOM   2366  CA  PHE   184       7.549  16.720  -8.058  1.00 10.00      B   
ATOM   2367  CB  PHE   184       7.452  16.781  -6.529  1.00 10.00      B   
ATOM   2368  CG  PHE   184       6.906  18.075  -5.986  1.00 10.00      B   
ATOM   2369  CD1 PHE   184       6.784  19.193  -6.798  1.00 10.00      B   
ATOM   2370  CD2 PHE   184       6.511  18.169  -4.662  1.00 10.00      B   
ATOM   2371  CE1 PHE   184       6.279  20.378  -6.301  1.00 10.00      B   
ATOM   2372  CE2 PHE   184       6.006  19.353  -4.159  1.00 10.00      B   
ATOM   2373  CZ  PHE   184       5.890  20.458  -4.980  1.00 10.00      B   
ATOM   2374  C   PHE   184       8.353  15.497  -8.482  1.00 10.00      B   
ATOM   2375  O   PHE   184       9.539  15.605  -8.796  1.00 10.00      B   
ATOM   2376  N   SER   185       7.705  14.339  -8.510  1.00 10.00      B   
ATOM   2377  HN  SER   185       6.755  14.315  -8.267  1.00 10.00      B   
ATOM   2378  CA  SER   185       8.375  13.102  -8.887  1.00 10.00      B   
ATOM   2379  CB  SER   185       7.582  11.878  -8.411  1.00 10.00      B   
ATOM   2380  OG  SER   185       6.216  11.961  -8.789  1.00 10.00      B   
ATOM   2381  HG  SER   185       5.781  12.657  -8.275  1.00 10.00      B   
ATOM   2382  C   SER   185       8.641  13.036 -10.391  1.00 10.00      B   
ATOM   2383  O   SER   185       9.350  12.151 -10.865  1.00 10.00      B   
ATOM   2384  N   GLN   186       8.087  13.985 -11.133  1.00 10.00      B   
ATOM   2385  HN  GLN   186       7.546  14.679 -10.700  1.00 10.00      B   
ATOM   2386  CA  GLN   186       8.262  14.015 -12.577  1.00 10.00      B   
ATOM   2387  CB  GLN   186       6.931  14.315 -13.272  1.00 10.00      B   
ATOM   2388  CG  GLN   186       7.003  14.298 -14.793  1.00 10.00      B   
ATOM   2389  CD  GLN   186       7.358  12.932 -15.352  1.00 10.00      B   
ATOM   2390  OE1 GLN   186       6.480  12.126 -15.658  1.00 10.00      B   
ATOM   2391  NE2 GLN   186       8.647  12.664 -15.493  1.00 10.00      B   
ATOM   2392 HE21 GLN   186       9.296  13.356 -15.235  1.00 10.00      B   
ATOM   2393 HE22 GLN   186       8.905  11.781 -15.838  1.00 10.00      B   
ATOM   2394  C   GLN   186       9.327  15.020 -13.009  1.00 10.00      B   
ATOM   2395  O   GLN   186      10.084  14.766 -13.949  1.00 10.00      B   
ATOM   2396  N   ALA   187       9.396  16.153 -12.322  1.00 10.00      B   
ATOM   2397  HN  ALA   187       8.788  16.296 -11.568  1.00 10.00      B   
ATOM   2398  CA  ALA   187      10.361  17.187 -12.676  1.00 10.00      B   
ATOM   2399  CB  ALA   187       9.648  18.458 -13.125  1.00 10.00      B   
ATOM   2400  C   ALA   187      11.357  17.493 -11.560  1.00 10.00      B   
ATOM   2401  O   ALA   187      12.565  17.373 -11.757  1.00 10.00      B   
ATOM   2402  N   PHE   188      10.848  17.886 -10.395  1.00 10.00      B   
ATOM   2403  HN  PHE   188       9.873  17.934 -10.293  1.00 10.00      B   
ATOM   2404  CA  PHE   188      11.695  18.255  -9.260  1.00 10.00      B   
ATOM   2405  CB  PHE   188      10.853  18.620  -8.036  1.00 10.00      B   
ATOM   2406  CG  PHE   188      11.653  19.220  -6.915  1.00 10.00      B   
ATOM   2407  CD1 PHE   188      12.164  20.504  -7.021  1.00 10.00      B   
ATOM   2408  CD2 PHE   188      11.897  18.503  -5.755  1.00 10.00      B   
ATOM   2409  CE1 PHE   188      12.901  21.061  -5.995  1.00 10.00      B   
ATOM   2410  CE2 PHE   188      12.633  19.054  -4.724  1.00 10.00      B   
ATOM   2411  CZ  PHE   188      13.137  20.335  -4.845  1.00 10.00      B   
ATOM   2412  C   PHE   188      12.751  17.206  -8.897  1.00 10.00      B   
ATOM   2413  O   PHE   188      13.928  17.537  -8.763  1.00 10.00      B   
ATOM   2414  N   VAL   189      12.331  15.950  -8.740  1.00 10.00      B   
ATOM   2415  HN  VAL   189      11.378  15.745  -8.875  1.00 10.00      B   
ATOM   2416  CA  VAL   189      13.250  14.864  -8.367  1.00 10.00      B   
ATOM   2417  CB  VAL   189      12.556  13.481  -8.293  1.00 10.00      B   
ATOM   2418  CG1 VAL   189      13.573  12.376  -8.031  1.00 10.00      B   
ATOM   2419  CG2 VAL   189      11.493  13.483  -7.205  1.00 10.00      B   
ATOM   2420  C   VAL   189      14.524  14.809  -9.232  1.00 10.00      B   
ATOM   2421  O   VAL   189      15.630  14.987  -8.711  1.00 10.00      B   
ATOM   2422  N   PRO   190      14.406  14.568 -10.554  1.00 10.00      B   
ATOM   2423  CA  PRO   190      15.575  14.504 -11.437  1.00 10.00      B   
ATOM   2424  CB  PRO   190      14.993  14.110 -12.799  1.00 10.00      B   
ATOM   2425  CG  PRO   190      13.550  14.470 -12.724  1.00 10.00      B   
ATOM   2426  CD  PRO   190      13.150  14.318 -11.285  1.00 10.00      B   
ATOM   2427  C   PRO   190      16.317  15.841 -11.533  1.00 10.00      B   
ATOM   2428  O   PRO   190      17.547  15.870 -11.569  1.00 10.00      B   
ATOM   2429  N   ILE   191      15.567  16.939 -11.551  1.00 10.00      B   
ATOM   2430  HN  ILE   191      14.591  16.851 -11.490  1.00 10.00      B   
ATOM   2431  CA  ILE   191      16.152  18.273 -11.653  1.00 10.00      B   
ATOM   2432  CB  ILE   191      15.066  19.358 -11.842  1.00 10.00      B   
ATOM   2433  CG1 ILE   191      14.510  19.308 -13.267  1.00 10.00      B   
ATOM   2434  CG2 ILE   191      15.603  20.750 -11.529  1.00 10.00      B   
ATOM   2435  CD1 ILE   191      13.369  20.273 -13.507  1.00 10.00      B   
ATOM   2436  C   ILE   191      17.032  18.602 -10.446  1.00 10.00      B   
ATOM   2437  O   ILE   191      18.145  19.108 -10.602  1.00 10.00      B   
ATOM   2438  N   LEU   192      16.538  18.295  -9.250  1.00 10.00      B   
ATOM   2439  HN  LEU   192      15.649  17.875  -9.192  1.00 10.00      B   
ATOM   2440  CA  LEU   192      17.276  18.565  -8.021  1.00 10.00      B   
ATOM   2441  CB  LEU   192      16.457  18.134  -6.798  1.00 10.00      B   
ATOM   2442  CG  LEU   192      17.067  18.442  -5.429  1.00 10.00      B   
ATOM   2443  CD1 LEU   192      17.062  19.938  -5.163  1.00 10.00      B   
ATOM   2444  CD2 LEU   192      16.323  17.698  -4.330  1.00 10.00      B   
ATOM   2445  C   LEU   192      18.626  17.857  -8.024  1.00 10.00      B   
ATOM   2446  O   LEU   192      19.668  18.482  -7.823  1.00 10.00      B   
ATOM   2447  N   ALA   193      18.603  16.556  -8.281  1.00 10.00      B   
ATOM   2448  HN  ALA   193      17.740  16.123  -8.455  1.00 10.00      B   
ATOM   2449  CA  ALA   193      19.821  15.756  -8.308  1.00 10.00      B   
ATOM   2450  CB  ALA   193      19.477  14.282  -8.449  1.00 10.00      B   
ATOM   2451  C   ALA   193      20.759  16.198  -9.430  1.00 10.00      B   
ATOM   2452  O   ALA   193      21.982  16.170  -9.276  1.00 10.00      B   
ATOM   2453  N   GLU   194      20.176  16.621 -10.547  1.00 10.00      B   
ATOM   2454  HN  GLU   194      19.196  16.635 -10.596  1.00 10.00      B   
ATOM   2455  CA  GLU   194      20.944  17.065 -11.703  1.00 10.00      B   
ATOM   2456  CB  GLU   194      20.019  17.252 -12.910  1.00 10.00      B   
ATOM   2457  CG  GLU   194      20.743  17.503 -14.221  1.00 10.00      B   
ATOM   2458  CD  GLU   194      19.815  17.447 -15.413  1.00 10.00      B   
ATOM   2459  OE1 GLU   194      19.579  18.505 -16.039  1.00 10.00      B   
ATOM   2460  OE2 GLU   194      19.322  16.344 -15.737  1.00 10.00      B   
ATOM   2461  C   GLU   194      21.688  18.363 -11.405  1.00 10.00      B   
ATOM   2462  O   GLU   194      22.899  18.457 -11.605  1.00 10.00      B   
ATOM   2463  N   TYR   195      20.962  19.355 -10.910  1.00 10.00      B   
ATOM   2464  HN  TYR   195      20.000  19.210 -10.751  1.00 10.00      B   
ATOM   2465  CA  TYR   195      21.551  20.652 -10.593  1.00 10.00      B   
ATOM   2466  CB  TYR   195      20.469  21.661 -10.197  1.00 10.00      B   
ATOM   2467  CG  TYR   195      19.654  22.194 -11.355  1.00 10.00      B   
ATOM   2468  CD1 TYR   195      18.535  22.980 -11.128  1.00 10.00      B   
ATOM   2469  CD2 TYR   195      20.002  21.912 -12.670  1.00 10.00      B   
ATOM   2470  CE1 TYR   195      17.785  23.474 -12.177  1.00 10.00      B   
ATOM   2471  CE2 TYR   195      19.257  22.401 -13.724  1.00 10.00      B   
ATOM   2472  CZ  TYR   195      18.149  23.180 -13.471  1.00 10.00      B   
ATOM   2473  OH  TYR   195      17.407  23.671 -14.519  1.00 10.00      B   
ATOM   2474  HH  TYR   195      17.139  22.941 -15.096  1.00 10.00      B   
ATOM   2475  C   TYR   195      22.588  20.536  -9.485  1.00 10.00      B   
ATOM   2476  O   TYR   195      23.616  21.208  -9.510  1.00 10.00      B   
ATOM   2477  N   LYS   196      22.315  19.663  -8.532  1.00 10.00      B   
ATOM   2478  HN  LYS   196      21.474  19.155  -8.584  1.00 10.00      B   
ATOM   2479  CA  LYS   196      23.202  19.441  -7.396  1.00 10.00      B   
ATOM   2480  CB  LYS   196      22.545  18.447  -6.432  1.00 10.00      B   
ATOM   2481  CG  LYS   196      23.365  18.109  -5.199  1.00 10.00      B   
ATOM   2482  CD  LYS   196      22.938  16.771  -4.616  1.00 10.00      B   
ATOM   2483  CE  LYS   196      23.587  16.520  -3.268  1.00 10.00      B   
ATOM   2484  NZ  LYS   196      23.331  15.140  -2.773  1.00 10.00      B   
ATOM   2485  HZ1 LYS   196      22.313  14.996  -2.612  1.00 10.00      B   
ATOM   2486  HZ2 LYS   196      23.836  14.983  -1.878  1.00 10.00      B   
ATOM   2487  HZ3 LYS   196      23.665  14.443  -3.469  1.00 10.00      B   
ATOM   2488  C   LYS   196      24.574  18.910  -7.824  1.00 10.00      B   
ATOM   2489  O   LYS   196      25.587  19.201  -7.186  1.00 10.00      B   
ATOM   2490  N   SER   197      24.612  18.153  -8.912  1.00 10.00      B   
ATOM   2491  HN  SER   197      23.788  17.988  -9.415  1.00 10.00      B   
ATOM   2492  CA  SER   197      25.858  17.567  -9.375  1.00 10.00      B   
ATOM   2493  CB  SER   197      25.650  16.084  -9.677  1.00 10.00      B   
ATOM   2494  OG  SER   197      24.440  15.875 -10.394  1.00 10.00      B   
ATOM   2495  HG  SER   197      23.687  15.906  -9.786  1.00 10.00      B   
ATOM   2496  C   SER   197      26.466  18.289 -10.581  1.00 10.00      B   
ATOM   2497  O   SER   197      27.688  18.425 -10.674  1.00 10.00      B   
ATOM   2498  N   LYS   198      25.631  18.742 -11.506  1.00 10.00      B   
ATOM   2499  HN  LYS   198      24.662  18.605 -11.392  1.00 10.00      B   
ATOM   2500  CA  LYS   198      26.121  19.427 -12.699  1.00 10.00      B   
ATOM   2501  CB  LYS   198      25.167  19.235 -13.879  1.00 10.00      B   
ATOM   2502  CG  LYS   198      25.289  17.882 -14.560  1.00 10.00      B   
ATOM   2503  CD  LYS   198      24.286  17.740 -15.693  1.00 10.00      B   
ATOM   2504  CE  LYS   198      24.632  16.565 -16.595  1.00 10.00      B   
ATOM   2505  NZ  LYS   198      23.564  16.300 -17.595  1.00 10.00      B   
ATOM   2506  HZ1 LYS   198      22.758  15.828 -17.136  1.00 10.00      B   
ATOM   2507  HZ2 LYS   198      23.923  15.685 -18.352  1.00 10.00      B   
ATOM   2508  HZ3 LYS   198      23.234  17.192 -18.016  1.00 10.00      B   
ATOM   2509  C   LYS   198      26.390  20.911 -12.463  1.00 10.00      B   
ATOM   2510  O   LYS   198      27.469  21.413 -12.782  1.00 10.00      B   
ATOM   2511  N   GLN   199      25.418  21.608 -11.899  1.00 10.00      B   
ATOM   2512  HN  GLN   199      24.593  21.152 -11.633  1.00 10.00      B   
ATOM   2513  CA  GLN   199      25.557  23.038 -11.649  1.00 10.00      B   
ATOM   2514  CB  GLN   199      24.185  23.720 -11.597  1.00 10.00      B   
ATOM   2515  CG  GLN   199      23.311  23.469 -12.817  1.00 10.00      B   
ATOM   2516  CD  GLN   199      23.962  23.915 -14.111  1.00 10.00      B   
ATOM   2517  OE1 GLN   199      24.770  24.846 -14.127  1.00 10.00      B   
ATOM   2518  NE2 GLN   199      23.609  23.259 -15.205  1.00 10.00      B   
ATOM   2519 HE21 GLN   199      22.952  22.530 -15.120  1.00 10.00      B   
ATOM   2520 HE22 GLN   199      24.013  23.526 -16.057  1.00 10.00      B   
ATOM   2521  C   GLN   199      26.328  23.305 -10.361  1.00 10.00      B   
ATOM   2522  O   GLN   199      27.346  24.003 -10.364  1.00 10.00      B   
ATOM   2523  N   GLY   200      25.840  22.743  -9.269  1.00 10.00      B   
ATOM   2524  HN  GLY   200      25.026  22.191  -9.332  1.00 10.00      B   
ATOM   2525  CA  GLY   200      26.478  22.929  -7.988  1.00 10.00      B   
ATOM   2526  C   GLY   200      25.468  23.228  -6.903  1.00 10.00      B   
ATOM   2527  O   GLY   200      24.347  23.660  -7.188  1.00 10.00      B   
ATOM   2528  N   GLU   201      25.864  23.005  -5.661  1.00 10.00      B   
ATOM   2529  HN  GLU   201      26.777  22.675  -5.503  1.00 10.00      B   
ATOM   2530  CA  GLU   201      24.993  23.240  -4.519  1.00 10.00      B   
ATOM   2531  CB  GLU   201      25.664  22.732  -3.244  1.00 10.00      B   
ATOM   2532  CG  GLU   201      26.025  21.255  -3.287  1.00 10.00      B   
ATOM   2533  CD  GLU   201      27.059  20.873  -2.249  1.00 10.00      B   
ATOM   2534  OE1 GLU   201      27.246  21.637  -1.277  1.00 10.00      B   
ATOM   2535  OE2 GLU   201      27.689  19.807  -2.395  1.00 10.00      B   
ATOM   2536  C   GLU   201      24.646  24.721  -4.387  1.00 10.00      B   
ATOM   2537  O   GLU   201      23.499  25.078  -4.111  1.00 10.00      B   
ATOM   2538  N   ASP   202      25.641  25.577  -4.614  1.00 10.00      B   
ATOM   2539  HN  ASP   202      26.529  25.225  -4.845  1.00 10.00      B   
ATOM   2540  CA  ASP   202      25.453  27.025  -4.523  1.00 10.00      B   
ATOM   2541  CB  ASP   202      26.788  27.757  -4.697  1.00 10.00      B   
ATOM   2542  CG  ASP   202      27.485  28.051  -3.384  1.00 10.00      B   
ATOM   2543  OD1 ASP   202      27.113  29.037  -2.714  1.00 10.00      B   
ATOM   2544  OD2 ASP   202      28.425  27.310  -3.023  1.00 10.00      B   
ATOM   2545  C   ASP   202      24.463  27.515  -5.573  1.00 10.00      B   
ATOM   2546  O   ASP   202      23.760  28.508  -5.371  1.00 10.00      B   
ATOM   2547  N   ALA   203      24.405  26.806  -6.692  1.00 10.00      B   
ATOM   2548  HN  ALA   203      24.984  26.021  -6.789  1.00 10.00      B   
ATOM   2549  CA  ALA   203      23.504  27.167  -7.775  1.00 10.00      B   
ATOM   2550  CB  ALA   203      24.022  26.618  -9.095  1.00 10.00      B   
ATOM   2551  C   ALA   203      22.097  26.651  -7.503  1.00 10.00      B   
ATOM   2552  O   ALA   203      21.118  27.381  -7.661  1.00 10.00      B   
ATOM   2553  N   THR   204      22.007  25.394  -7.075  1.00 10.00      B   
ATOM   2554  HN  THR   204      22.829  24.873  -6.953  1.00 10.00      B   
ATOM   2555  CA  THR   204      20.724  24.765  -6.782  1.00 10.00      B   
ATOM   2556  CB  THR   204      20.905  23.299  -6.340  1.00 10.00      B   
ATOM   2557  OG1 THR   204      21.825  22.652  -7.227  1.00 10.00      B   
ATOM   2558  HG1 THR   204      22.720  22.962  -7.048  1.00 10.00      B   
ATOM   2559  CG2 THR   204      19.576  22.558  -6.386  1.00 10.00      B   
ATOM   2560  C   THR   204      19.944  25.539  -5.717  1.00 10.00      B   
ATOM   2561  O   THR   204      18.712  25.600  -5.759  1.00 10.00      B   
ATOM   2562  N   ARG   205      20.668  26.143  -4.779  1.00 10.00      B   
ATOM   2563  HN  ARG   205      21.648  26.057  -4.804  1.00 10.00      B   
ATOM   2564  CA  ARG   205      20.050  26.926  -3.710  1.00 10.00      B   
ATOM   2565  CB  ARG   205      21.131  27.560  -2.828  1.00 10.00      B   
ATOM   2566  CG  ARG   205      20.625  28.073  -1.489  1.00 10.00      B   
ATOM   2567  CD  ARG   205      21.317  29.368  -1.092  1.00 10.00      B   
ATOM   2568  NE  ARG   205      20.626  30.549  -1.615  1.00 10.00      B   
ATOM   2569  HE  ARG   205      19.715  30.716  -1.283  1.00 10.00      B   
ATOM   2570  CZ  ARG   205      21.153  31.402  -2.498  1.00 10.00      B   
ATOM   2571  NH1 ARG   205      22.387  31.219  -2.961  1.00 10.00      B   
ATOM   2572 HH11 ARG   205      22.959  30.404  -2.638  1.00 10.00      B   
ATOM   2573 HH12 ARG   205      22.792  31.888  -3.652  1.00 10.00      B   
ATOM   2574  NH2 ARG   205      20.448  32.447  -2.910  1.00 10.00      B   
ATOM   2575 HH21 ARG   205      19.479  32.603  -2.549  1.00 10.00      B   
ATOM   2576 HH22 ARG   205      20.856  33.121  -3.594  1.00 10.00      B   
ATOM   2577  C   ARG   205      19.155  28.019  -4.292  1.00 10.00      B   
ATOM   2578  O   ARG   205      18.043  28.251  -3.814  1.00 10.00      B   
ATOM   2579  N   VAL   206      19.641  28.672  -5.341  1.00 10.00      B   
ATOM   2580  HN  VAL   206      20.526  28.426  -5.687  1.00 10.00      B   
ATOM   2581  CA  VAL   206      18.895  29.740  -5.997  1.00 10.00      B   
ATOM   2582  CB  VAL   206      19.803  30.593  -6.907  1.00 10.00      B   
ATOM   2583  CG1 VAL   206      19.111  31.892  -7.288  1.00 10.00      B   
ATOM   2584  CG2 VAL   206      21.134  30.875  -6.233  1.00 10.00      B   
ATOM   2585  C   VAL   206      17.761  29.161  -6.837  1.00 10.00      B   
ATOM   2586  O   VAL   206      16.646  29.687  -6.844  1.00 10.00      B   
ATOM   2587  N   PHE   207      18.050  28.066  -7.527  1.00 10.00      B   
ATOM   2588  HN  PHE   207      18.955  27.689  -7.467  1.00 10.00      B   
ATOM   2589  CA  PHE   207      17.066  27.408  -8.377  1.00 10.00      B   
ATOM   2590  CB  PHE   207      17.686  26.209  -9.093  1.00 10.00      B   
ATOM   2591  CG  PHE   207      18.578  26.580 -10.242  1.00 10.00      B   
ATOM   2592  CD1 PHE   207      19.890  26.144 -10.288  1.00 10.00      B   
ATOM   2593  CD2 PHE   207      18.100  27.358 -11.282  1.00 10.00      B   
ATOM   2594  CE1 PHE   207      20.709  26.473 -11.351  1.00 10.00      B   
ATOM   2595  CE2 PHE   207      18.912  27.693 -12.346  1.00 10.00      B   
ATOM   2596  CZ  PHE   207      20.219  27.251 -12.381  1.00 10.00      B   
ATOM   2597  C   PHE   207      15.829  26.979  -7.589  1.00 10.00      B   
ATOM   2598  O   PHE   207      14.702  27.306  -7.968  1.00 10.00      B   
ATOM   2599  N   VAL   208      16.041  26.273  -6.480  1.00 10.00      B   
ATOM   2600  HN  VAL   208      16.965  26.054  -6.220  1.00 10.00      B   
ATOM   2601  CA  VAL   208      14.933  25.806  -5.642  1.00 10.00      B   
ATOM   2602  CB  VAL   208      15.413  24.890  -4.491  1.00 10.00      B   
ATOM   2603  CG1 VAL   208      14.231  24.335  -3.708  1.00 10.00      B   
ATOM   2604  CG2 VAL   208      16.259  23.750  -5.034  1.00 10.00      B   
ATOM   2605  C   VAL   208      14.135  26.984  -5.078  1.00 10.00      B   
ATOM   2606  O   VAL   208      12.919  26.889  -4.879  1.00 10.00      B   
ATOM   2607  N   SER   209      14.820  28.099  -4.847  1.00 10.00      B   
ATOM   2608  HN  SER   209      15.780  28.118  -5.036  1.00 10.00      B   
ATOM   2609  CA  SER   209      14.174  29.296  -4.323  1.00 10.00      B   
ATOM   2610  CB  SER   209      15.207  30.395  -4.053  1.00 10.00      B   
ATOM   2611  OG  SER   209      16.140  29.992  -3.059  1.00 10.00      B   
ATOM   2612  HG  SER   209      16.705  29.286  -3.411  1.00 10.00      B   
ATOM   2613  C   SER   209      13.096  29.793  -5.286  1.00 10.00      B   
ATOM   2614  O   SER   209      11.998  30.165  -4.868  1.00 10.00      B   
ATOM   2615  N   TYR   210      13.408  29.769  -6.579  1.00 10.00      B   
ATOM   2616  HN  TYR   210      14.295  29.448  -6.852  1.00 10.00      B   
ATOM   2617  CA  TYR   210      12.465  30.208  -7.601  1.00 10.00      B   
ATOM   2618  CB  TYR   210      13.165  30.359  -8.957  1.00 10.00      B   
ATOM   2619  CG  TYR   210      14.250  31.412  -9.005  1.00 10.00      B   
ATOM   2620  CD1 TYR   210      15.434  31.179  -9.691  1.00 10.00      B   
ATOM   2621  CD2 TYR   210      14.090  32.640  -8.375  1.00 10.00      B   
ATOM   2622  CE1 TYR   210      16.430  32.134  -9.745  1.00 10.00      B   
ATOM   2623  CE2 TYR   210      15.082  33.602  -8.424  1.00 10.00      B   
ATOM   2624  CZ  TYR   210      16.250  33.345  -9.111  1.00 10.00      B   
ATOM   2625  OH  TYR   210      17.240  34.300  -9.162  1.00 10.00      B   
ATOM   2626  HH  TYR   210      17.752  34.191  -9.975  1.00 10.00      B   
ATOM   2627  C   TYR   210      11.314  29.213  -7.731  1.00 10.00      B   
ATOM   2628  O   TYR   210      10.164  29.600  -7.935  1.00 10.00      B   
ATOM   2629  N   VAL   211      11.637  27.930  -7.604  1.00 10.00      B   
ATOM   2630  HN  VAL   211      12.573  27.690  -7.433  1.00 10.00      B   
ATOM   2631  CA  VAL   211      10.641  26.868  -7.711  1.00 10.00      B   
ATOM   2632  CB  VAL   211      11.296  25.467  -7.699  1.00 10.00      B   
ATOM   2633  CG1 VAL   211      10.252  24.380  -7.897  1.00 10.00      B   
ATOM   2634  CG2 VAL   211      12.372  25.360  -8.766  1.00 10.00      B   
ATOM   2635  C   VAL   211       9.624  26.959  -6.575  1.00 10.00      B   
ATOM   2636  O   VAL   211       8.414  26.963  -6.811  1.00 10.00      B   
ATOM   2637  N   SER   212      10.125  27.062  -5.351  1.00 10.00      B   
ATOM   2638  HN  SER   212      11.101  27.079  -5.235  1.00 10.00      B   
ATOM   2639  CA  SER   212       9.266  27.145  -4.174  1.00 10.00      B   
ATOM   2640  CB  SER   212      10.111  27.111  -2.904  1.00 10.00      B   
ATOM   2641  OG  SER   212      11.013  26.017  -2.929  1.00 10.00      B   
ATOM   2642  HG  SER   212      11.701  26.182  -3.584  1.00 10.00      B   
ATOM   2643  C   SER   212       8.397  28.401  -4.197  1.00 10.00      B   
ATOM   2644  O   SER   212       7.216  28.356  -3.846  1.00 10.00      B   
ATOM   2645  N   GLY   213       8.984  29.514  -4.623  1.00 10.00      B   
ATOM   2646  HN  GLY   213       9.924  29.486  -4.898  1.00 10.00      B   
ATOM   2647  CA  GLY   213       8.250  30.761  -4.687  1.00 10.00      B   
ATOM   2648  C   GLY   213       7.050  30.666  -5.605  1.00 10.00      B   
ATOM   2649  O   GLY   213       5.941  31.056  -5.236  1.00 10.00      B   
ATOM   2650  N   LEU   214       7.271  30.119  -6.793  1.00 10.00      B   
ATOM   2651  HN  LEU   214       8.178  29.808  -7.013  1.00 10.00      B   
ATOM   2652  CA  LEU   214       6.209  29.964  -7.778  1.00 10.00      B   
ATOM   2653  CB  LEU   214       6.794  29.567  -9.133  1.00 10.00      B   
ATOM   2654  CG  LEU   214       7.706  30.606  -9.784  1.00 10.00      B   
ATOM   2655  CD1 LEU   214       8.441  30.005 -10.969  1.00 10.00      B   
ATOM   2656  CD2 LEU   214       6.904  31.827 -10.209  1.00 10.00      B   
ATOM   2657  C   LEU   214       5.173  28.945  -7.315  1.00 10.00      B   
ATOM   2658  O   LEU   214       3.998  29.032  -7.677  1.00 10.00      B   
ATOM   2659  N   LEU   215       5.610  27.985  -6.509  1.00 10.00      B   
ATOM   2660  HN  LEU   215       6.558  27.967  -6.257  1.00 10.00      B   
ATOM   2661  CA  LEU   215       4.714  26.961  -5.990  1.00 10.00      B   
ATOM   2662  CB  LEU   215       5.497  25.825  -5.330  1.00 10.00      B   
ATOM   2663  CG  LEU   215       4.658  24.663  -4.791  1.00 10.00      B   
ATOM   2664  CD1 LEU   215       4.091  23.830  -5.932  1.00 10.00      B   
ATOM   2665  CD2 LEU   215       5.471  23.804  -3.838  1.00 10.00      B   
ATOM   2666  C   LEU   215       3.736  27.567  -4.992  1.00 10.00      B   
ATOM   2667  O   LEU   215       2.523  27.497  -5.182  1.00 10.00      B   
ATOM   2668  N   THR   216       4.274  28.183  -3.943  1.00 10.00      B   
ATOM   2669  HN  THR   216       5.253  28.217  -3.856  1.00 10.00      B   
ATOM   2670  CA  THR   216       3.457  28.801  -2.908  1.00 10.00      B   
ATOM   2671  CB  THR   216       4.341  29.416  -1.806  1.00 10.00      B   
ATOM   2672  OG1 THR   216       5.440  28.534  -1.538  1.00 10.00      B   
ATOM   2673  HG1 THR   216       5.639  28.547  -0.597  1.00 10.00      B   
ATOM   2674  CG2 THR   216       3.543  29.625  -0.527  1.00 10.00      B   
ATOM   2675  C   THR   216       2.546  29.882  -3.492  1.00 10.00      B   
ATOM   2676  O   THR   216       1.385  30.005  -3.098  1.00 10.00      B   
ATOM   2677  N   LEU   217       3.074  30.648  -4.444  1.00 10.00      B   
ATOM   2678  HN  LEU   217       4.007  30.499  -4.718  1.00 10.00      B   
ATOM   2679  CA  LEU   217       2.307  31.713  -5.085  1.00 10.00      B   
ATOM   2680  CB  LEU   217       3.189  32.510  -6.047  1.00 10.00      B   
ATOM   2681  CG  LEU   217       2.591  33.805  -6.597  1.00 10.00      B   
ATOM   2682  CD1 LEU   217       2.427  34.834  -5.487  1.00 10.00      B   
ATOM   2683  CD2 LEU   217       3.457  34.356  -7.719  1.00 10.00      B   
ATOM   2684  C   LEU   217       1.098  31.148  -5.826  1.00 10.00      B   
ATOM   2685  O   LEU   217       0.017  31.739  -5.818  1.00 10.00      B   
ATOM   2686  N   ALA   218       1.290  30.003  -6.473  1.00 10.00      B   
ATOM   2687  HN  ALA   218       2.179  29.584  -6.454  1.00 10.00      B   
ATOM   2688  CA  ALA   218       0.213  29.357  -7.205  1.00 10.00      B   
ATOM   2689  CB  ALA   218       0.767  28.346  -8.198  1.00 10.00      B   
ATOM   2690  C   ALA   218      -0.751  28.685  -6.234  1.00 10.00      B   
ATOM   2691  O   ALA   218      -1.970  28.799  -6.377  1.00 10.00      B   
ATOM   2692  N   LEU   219      -0.191  28.003  -5.238  1.00 10.00      B   
ATOM   2693  HN  LEU   219       0.792  27.961  -5.183  1.00 10.00      B   
ATOM   2694  CA  LEU   219      -0.982  27.309  -4.230  1.00 10.00      B   
ATOM   2695  CB  LEU   219      -0.073  26.633  -3.200  1.00 10.00      B   
ATOM   2696  CG  LEU   219       0.731  25.423  -3.678  1.00 10.00      B   
ATOM   2697  CD1 LEU   219       1.735  25.005  -2.615  1.00 10.00      B   
ATOM   2698  CD2 LEU   219      -0.193  24.267  -4.031  1.00 10.00      B   
ATOM   2699  C   LEU   219      -1.930  28.265  -3.518  1.00 10.00      B   
ATOM   2700  O   LEU   219      -3.084  27.927  -3.261  1.00 10.00      B   
ATOM   2701  N   ALA   220      -1.433  29.459  -3.205  1.00 10.00      B   
ATOM   2702  HN  ALA   220      -0.499  29.663  -3.433  1.00 10.00      B   
ATOM   2703  CA  ALA   220      -2.229  30.472  -2.521  1.00 10.00      B   
ATOM   2704  CB  ALA   220      -1.409  31.734  -2.300  1.00 10.00      B   
ATOM   2705  C   ALA   220      -3.505  30.790  -3.291  1.00 10.00      B   
ATOM   2706  O   ALA   220      -4.603  30.718  -2.741  1.00 10.00      B   
ATOM   2707  N   VAL   221      -3.354  31.105  -4.573  1.00 10.00      B   
ATOM   2708  HN  VAL   221      -2.452  31.108  -4.958  1.00 10.00      B   
ATOM   2709  CA  VAL   221      -4.491  31.441  -5.424  1.00 10.00      B   
ATOM   2710  CB  VAL   221      -4.039  31.814  -6.851  1.00 10.00      B   
ATOM   2711  CG1 VAL   221      -5.235  32.203  -7.707  1.00 10.00      B   
ATOM   2712  CG2 VAL   221      -3.024  32.944  -6.812  1.00 10.00      B   
ATOM   2713  C   VAL   221      -5.493  30.292  -5.492  1.00 10.00      B   
ATOM   2714  O   VAL   221      -6.692  30.491  -5.298  1.00 10.00      B   
ATOM   2715  N   VAL   222      -4.991  29.089  -5.752  1.00 10.00      B   
ATOM   2716  HN  VAL   222      -4.021  28.996  -5.885  1.00 10.00      B   
ATOM   2717  CA  VAL   222      -5.841  27.905  -5.849  1.00 10.00      B   
ATOM   2718  CB  VAL   222      -5.027  26.644  -6.220  1.00 10.00      B   
ATOM   2719  CG1 VAL   222      -5.941  25.443  -6.396  1.00 10.00      B   
ATOM   2720  CG2 VAL   222      -4.224  26.880  -7.490  1.00 10.00      B   
ATOM   2721  C   VAL   222      -6.605  27.670  -4.544  1.00 10.00      B   
ATOM   2722  O   VAL   222      -7.802  27.373  -4.558  1.00 10.00      B   
ATOM   2723  N   THR   223      -5.914  27.831  -3.424  1.00 10.00      B   
ATOM   2724  HN  THR   223      -4.966  28.083  -3.479  1.00 10.00      B   
ATOM   2725  CA  THR   223      -6.522  27.644  -2.117  1.00 10.00      B   
ATOM   2726  CB  THR   223      -5.467  27.719  -1.000  1.00 10.00      B   
ATOM   2727  OG1 THR   223      -4.400  26.808  -1.296  1.00 10.00      B   
ATOM   2728  HG1 THR   223      -3.787  27.229  -1.916  1.00 10.00      B   
ATOM   2729  CG2 THR   223      -6.082  27.359   0.341  1.00 10.00      B   
ATOM   2730  C   THR   223      -7.611  28.687  -1.863  1.00 10.00      B   
ATOM   2731  O   THR   223      -8.734  28.342  -1.502  1.00 10.00      B   
ATOM   2732  N   VAL   224      -7.278  29.959  -2.077  1.00 10.00      B   
ATOM   2733  HN  VAL   224      -6.369  30.171  -2.390  1.00 10.00      B   
ATOM   2734  CA  VAL   224      -8.229  31.047  -1.865  1.00 10.00      B   
ATOM   2735  CB  VAL   224      -7.575  32.435  -2.071  1.00 10.00      B   
ATOM   2736  CG1 VAL   224      -8.591  33.552  -1.881  1.00 10.00      B   
ATOM   2737  CG2 VAL   224      -6.415  32.623  -1.107  1.00 10.00      B   
ATOM   2738  C   VAL   224      -9.449  30.893  -2.776  1.00 10.00      B   
ATOM   2739  O   VAL   224     -10.579  31.182  -2.372  1.00 10.00      B   
ATOM   2740  N   ALA   225      -9.217  30.435  -4.002  1.00 10.00      B   
ATOM   2741  HN  ALA   225      -8.291  30.238  -4.276  1.00 10.00      B   
ATOM   2742  CA  ALA   225     -10.301  30.228  -4.955  1.00 10.00      B   
ATOM   2743  CB  ALA   225      -9.744  29.878  -6.326  1.00 10.00      B   
ATOM   2744  C   ALA   225     -11.239  29.130  -4.463  1.00 10.00      B   
ATOM   2745  O   ALA   225     -12.452  29.329  -4.373  1.00 10.00      B   
ATOM   2746  N   GLY   226     -10.662  27.983  -4.111  1.00 10.00      B   
ATOM   2747  HN  GLY   226      -9.685  27.892  -4.188  1.00 10.00      B   
ATOM   2748  CA  GLY   226     -11.450  26.863  -3.626  1.00 10.00      B   
ATOM   2749  C   GLY   226     -12.152  27.167  -2.316  1.00 10.00      B   
ATOM   2750  O   GLY   226     -13.212  26.616  -2.033  1.00 10.00      B   
ATOM   2751  N   MET   227     -11.557  28.043  -1.514  1.00 10.00      B   
ATOM   2752  HN  MET   227     -10.695  28.431  -1.786  1.00 10.00      B   
ATOM   2753  CA  MET   227     -12.136  28.426  -0.231  1.00 10.00      B   
ATOM   2754  CB  MET   227     -11.145  29.261   0.584  1.00 10.00      B   
ATOM   2755  CG  MET   227     -10.108  28.446   1.342  1.00 10.00      B   
ATOM   2756  SD  MET   227      -8.832  29.473   2.100  1.00 10.00      B   
ATOM   2757  CE  MET   227      -9.835  30.559   3.109  1.00 10.00      B   
ATOM   2758  C   MET   227     -13.431  29.207  -0.422  1.00 10.00      B   
ATOM   2759  O   MET   227     -14.379  29.057   0.348  1.00 10.00      B   
ATOM   2760  N   LEU   228     -13.466  30.043  -1.450  1.00 10.00      B   
ATOM   2761  HN  LEU   228     -12.681  30.117  -2.035  1.00 10.00      B   
ATOM   2762  CA  LEU   228     -14.645  30.849  -1.730  1.00 10.00      B   
ATOM   2763  CB  LEU   228     -14.255  32.144  -2.448  1.00 10.00      B   
ATOM   2764  CG  LEU   228     -15.351  33.207  -2.555  1.00 10.00      B   
ATOM   2765  CD1 LEU   228     -15.695  33.768  -1.182  1.00 10.00      B   
ATOM   2766  CD2 LEU   228     -14.928  34.319  -3.501  1.00 10.00      B   
ATOM   2767  C   LEU   228     -15.657  30.066  -2.561  1.00 10.00      B   
ATOM   2768  O   LEU   228     -16.862  30.130  -2.313  1.00 10.00      B   
ATOM   2769  N   ALA   229     -15.157  29.309  -3.530  1.00 10.00      B   
ATOM   2770  HN  ALA   229     -14.183  29.289  -3.668  1.00 10.00      B   
ATOM   2771  CA  ALA   229     -16.012  28.511  -4.406  1.00 10.00      B   
ATOM   2772  CB  ALA   229     -15.363  28.332  -5.772  1.00 10.00      B   
ATOM   2773  C   ALA   229     -16.348  27.154  -3.789  1.00 10.00      B   
ATOM   2774  O   ALA   229     -16.852  26.262  -4.471  1.00 10.00      B   
ATOM   2775  N   ALA   230     -16.075  27.011  -2.495  1.00 10.00      B   
ATOM   2776  HN  ALA   230     -15.670  27.759  -2.011  1.00 10.00      B   
ATOM   2777  CA  ALA   230     -16.350  25.770  -1.772  1.00 10.00      B   
ATOM   2778  CB  ALA   230     -15.959  25.881  -0.302  1.00 10.00      B   
ATOM   2779  C   ALA   230     -17.803  25.304  -1.944  1.00 10.00      B   
ATOM   2780  O   ALA   230     -18.033  24.161  -2.346  1.00 10.00      B   
ATOM   2781  N   PRO   231     -18.810  26.171  -1.654  1.00 10.00      B   
ATOM   2782  CA  PRO   231     -20.230  25.810  -1.805  1.00 10.00      B   
ATOM   2783  CB  PRO   231     -20.978  27.088  -1.412  1.00 10.00      B   
ATOM   2784  CG  PRO   231     -20.015  27.842  -0.567  1.00 10.00      B   
ATOM   2785  CD  PRO   231     -18.659  27.543  -1.129  1.00 10.00      B   
ATOM   2786  C   PRO   231     -20.582  25.414  -3.240  1.00 10.00      B   
ATOM   2787  O   PRO   231     -21.591  24.749  -3.484  1.00 10.00      B   
ATOM   2788  N   TRP   232     -19.753  25.828  -4.187  1.00 10.00      B   
ATOM   2789  HN  TRP   232     -18.967  26.360  -3.938  1.00 10.00      B   
ATOM   2790  CA  TRP   232     -19.976  25.503  -5.583  1.00 10.00      B   
ATOM   2791  CB  TRP   232     -19.383  26.582  -6.496  1.00 10.00      B   
ATOM   2792  CG  TRP   232     -19.612  26.319  -7.952  1.00 10.00      B   
ATOM   2793  CD1 TRP   232     -20.753  26.563  -8.655  1.00 10.00      B   
ATOM   2794  CD2 TRP   232     -18.681  25.751  -8.882  1.00 10.00      B   
ATOM   2795  NE1 TRP   232     -20.592  26.186  -9.966  1.00 10.00      B   
ATOM   2796  HE1 TRP   232     -21.274  26.265 -10.669  1.00 10.00      B   
ATOM   2797  CE2 TRP   232     -19.328  25.686 -10.131  1.00 10.00      B   
ATOM   2798  CE3 TRP   232     -17.362  25.296  -8.782  1.00 10.00      B   
ATOM   2799  CZ2 TRP   232     -18.702  25.182 -11.269  1.00 10.00      B   
ATOM   2800  CZ3 TRP   232     -16.743  24.796  -9.912  1.00 10.00      B   
ATOM   2801  CH2 TRP   232     -17.412  24.744 -11.141  1.00 10.00      B   
ATOM   2802  C   TRP   232     -19.376  24.141  -5.910  1.00 10.00      B   
ATOM   2803  O   TRP   232     -20.056  23.271  -6.449  1.00 10.00      B   
ATOM   2804  N   VAL   233     -18.106  23.957  -5.555  1.00 10.00      B   
ATOM   2805  HN  VAL   233     -17.625  24.685  -5.097  1.00 10.00      B   
ATOM   2806  CA  VAL   233     -17.409  22.704  -5.818  1.00 10.00      B   
ATOM   2807  CB  VAL   233     -15.922  22.762  -5.396  1.00 10.00      B   
ATOM   2808  CG1 VAL   233     -15.189  21.495  -5.816  1.00 10.00      B   
ATOM   2809  CG2 VAL   233     -15.241  23.987  -5.989  1.00 10.00      B   
ATOM   2810  C   VAL   233     -18.104  21.527  -5.133  1.00 10.00      B   
ATOM   2811  O   VAL   233     -18.239  20.452  -5.723  1.00 10.00      B   
ATOM   2812  N   ILE   234     -18.568  21.736  -3.902  1.00 10.00      B   
ATOM   2813  HN  ILE   234     -18.436  22.615  -3.481  1.00 10.00      B   
ATOM   2814  CA  ILE   234     -19.255  20.681  -3.158  1.00 10.00      B   
ATOM   2815  CB  ILE   234     -19.558  21.074  -1.688  1.00 10.00      B   
ATOM   2816  CG1 ILE   234     -20.136  19.886  -0.910  1.00 10.00      B   
ATOM   2817  CG2 ILE   234     -20.503  22.264  -1.614  1.00 10.00      B   
ATOM   2818  CD1 ILE   234     -19.196  18.707  -0.801  1.00 10.00      B   
ATOM   2819  C   ILE   234     -20.538  20.239  -3.871  1.00 10.00      B   
ATOM   2820  O   ILE   234     -20.926  19.078  -3.809  1.00 10.00      B   
ATOM   2821  N   MET   235     -21.165  21.162  -4.586  1.00 10.00      B   
ATOM   2822  HN  MET   235     -20.793  22.068  -4.627  1.00 10.00      B   
ATOM   2823  CA  MET   235     -22.394  20.863  -5.314  1.00 10.00      B   
ATOM   2824  CB  MET   235     -23.100  22.165  -5.714  1.00 10.00      B   
ATOM   2825  CG  MET   235     -24.427  21.969  -6.428  1.00 10.00      B   
ATOM   2826  SD  MET   235     -25.218  23.530  -6.861  1.00 10.00      B   
ATOM   2827  CE  MET   235     -23.968  24.266  -7.915  1.00 10.00      B   
ATOM   2828  C   MET   235     -22.094  20.021  -6.555  1.00 10.00      B   
ATOM   2829  O   MET   235     -22.948  19.283  -7.048  1.00 10.00      B   
ATOM   2830  N   VAL   236     -20.868  20.133  -7.043  1.00 10.00      B   
ATOM   2831  HN  VAL   236     -20.233  20.739  -6.601  1.00 10.00      B   
ATOM   2832  CA  VAL   236     -20.438  19.395  -8.227  1.00 10.00      B   
ATOM   2833  CB  VAL   236     -19.440  20.223  -9.074  1.00 10.00      B   
ATOM   2834  CG1 VAL   236     -19.308  19.645 -10.472  1.00 10.00      B   
ATOM   2835  CG2 VAL   236     -19.870  21.681  -9.149  1.00 10.00      B   
ATOM   2836  C   VAL   236     -19.800  18.054  -7.840  1.00 10.00      B   
ATOM   2837  O   VAL   236     -19.624  17.169  -8.679  1.00 10.00      B   
ATOM   2838  N   THR   237     -19.465  17.904  -6.564  1.00 10.00      B   
ATOM   2839  HN  THR   237     -19.632  18.637  -5.934  1.00 10.00      B   
ATOM   2840  CA  THR   237     -18.844  16.672  -6.082  1.00 10.00      B   
ATOM   2841  CB  THR   237     -17.555  16.957  -5.289  1.00 10.00      B   
ATOM   2842  OG1 THR   237     -17.738  18.128  -4.482  1.00 10.00      B   
ATOM   2843  HG1 THR   237     -17.773  18.912  -5.054  1.00 10.00      B   
ATOM   2844  CG2 THR   237     -16.392  17.186  -6.240  1.00 10.00      B   
ATOM   2845  C   THR   237     -19.803  15.840  -5.232  1.00 10.00      B   
ATOM   2846  O   THR   237     -19.702  14.615  -5.186  1.00 10.00      B   
ATOM   2847  N   ALA   238     -20.724  16.509  -4.552  1.00 10.00      B   
ATOM   2848  HN  ALA   238     -20.743  17.493  -4.603  1.00 10.00      B   
ATOM   2849  CA  ALA   238     -21.701  15.828  -3.714  1.00 10.00      B   
ATOM   2850  CB  ALA   238     -21.258  15.854  -2.258  1.00 10.00      B   
ATOM   2851  C   ALA   238     -23.083  16.463  -3.867  1.00 10.00      B   
ATOM   2852  O   ALA   238     -23.582  17.117  -2.950  1.00 10.00      B   
ATOM   2853  N   PRO   239     -23.725  16.278  -5.031  1.00 10.00      B   
ATOM   2854  CA  PRO   239     -25.052  16.847  -5.298  1.00 10.00      B   
ATOM   2855  CB  PRO   239     -25.295  16.516  -6.774  1.00 10.00      B   
ATOM   2856  CG  PRO   239     -24.428  15.335  -7.046  1.00 10.00      B   
ATOM   2857  CD  PRO   239     -23.215  15.503  -6.178  1.00 10.00      B   
ATOM   2858  C   PRO   239     -26.138  16.218  -4.426  1.00 10.00      B   
ATOM   2859  O   PRO   239     -27.188  16.819  -4.191  1.00 10.00      B   
ATOM   2860  N   GLY   240     -25.872  15.011  -3.937  1.00 10.00      B   
ATOM   2861  HN  GLY   240     -25.012  14.586  -4.151  1.00 10.00      B   
ATOM   2862  CA  GLY   240     -26.830  14.317  -3.098  1.00 10.00      B   
ATOM   2863  C   GLY   240     -26.737  14.743  -1.648  1.00 10.00      B   
ATOM   2864  O   GLY   240     -27.539  14.321  -0.814  1.00 10.00      B   
ATOM   2865  N   PHE   241     -25.755  15.587  -1.340  1.00 10.00      B   
ATOM   2866  HN  PHE   241     -25.141  15.887  -2.043  1.00 10.00      B   
ATOM   2867  CA  PHE   241     -25.568  16.071   0.024  1.00 10.00      B   
ATOM   2868  CB  PHE   241     -24.182  16.702   0.208  1.00 10.00      B   
ATOM   2869  CG  PHE   241     -23.165  15.773   0.815  1.00 10.00      B   
ATOM   2870  CD1 PHE   241     -22.150  16.265   1.622  1.00 10.00      B   
ATOM   2871  CD2 PHE   241     -23.223  14.409   0.581  1.00 10.00      B   
ATOM   2872  CE1 PHE   241     -21.216  15.415   2.185  1.00 10.00      B   
ATOM   2873  CE2 PHE   241     -22.294  13.555   1.140  1.00 10.00      B   
ATOM   2874  CZ  PHE   241     -21.287  14.058   1.941  1.00 10.00      B   
ATOM   2875  C   PHE   241     -26.656  17.065   0.405  1.00 10.00      B   
ATOM   2876  O   PHE   241     -26.930  17.278   1.584  1.00 10.00      B   
ATOM   2877  N   ALA   242     -27.286  17.652  -0.608  1.00 10.00      B   
ATOM   2878  HN  ALA   242     -27.026  17.425  -1.524  1.00 10.00      B   
ATOM   2879  CA  ALA   242     -28.351  18.623  -0.393  1.00 10.00      B   
ATOM   2880  CB  ALA   242     -28.514  19.513  -1.615  1.00 10.00      B   
ATOM   2881  C   ALA   242     -29.665  17.931  -0.044  1.00 10.00      B   
ATOM   2882  O   ALA   242     -30.613  18.567   0.418  1.00 10.00      B   
ATOM   2883  N   ASP   243     -29.718  16.621  -0.266  1.00 10.00      B   
ATOM   2884  HN  ASP   243     -28.933  16.164  -0.642  1.00 10.00      B   
ATOM   2885  CA  ASP   243     -30.916  15.848   0.045  1.00 10.00      B   
ATOM   2886  CB  ASP   243     -30.910  14.497  -0.668  1.00 10.00      B   
ATOM   2887  CG  ASP   243     -32.256  14.174  -1.287  1.00 10.00      B   
ATOM   2888  OD1 ASP   243     -32.413  14.386  -2.509  1.00 10.00      B   
ATOM   2889  OD2 ASP   243     -33.170  13.728  -0.556  1.00 10.00      B   
ATOM   2890  C   ASP   243     -31.013  15.645   1.547  1.00 10.00      B   
ATOM   2891  O   ASP   243     -32.092  15.418   2.093  1.00 10.00      B   
ATOM   2892  N   THR   244     -29.868  15.741   2.198  1.00 10.00      B   
ATOM   2893  HN  THR   244     -29.054  15.925   1.689  1.00 10.00      B   
ATOM   2894  CA  THR   244     -29.771  15.595   3.636  1.00 10.00      B   
ATOM   2895  CB  THR   244     -28.539  14.752   3.998  1.00 10.00      B   
ATOM   2896  OG1 THR   244     -27.604  14.804   2.906  1.00 10.00      B   
ATOM   2897  HG1 THR   244     -27.350  15.724   2.748  1.00 10.00      B   
ATOM   2898  CG2 THR   244     -28.939  13.306   4.241  1.00 10.00      B   
ATOM   2899  C   THR   244     -29.649  16.978   4.268  1.00 10.00      B   
ATOM   2900  O   THR   244     -28.708  17.718   3.975  1.00 10.00      B   
ATOM   2901  N   ALA   245     -30.617  17.328   5.106  1.00 10.00      B   
ATOM   2902  HN  ALA   245     -31.343  16.692   5.282  1.00 10.00      B   
ATOM   2903  CA  ALA   245     -30.647  18.629   5.766  1.00 10.00      B   
ATOM   2904  CB  ALA   245     -31.843  18.720   6.700  1.00 10.00      B   
ATOM   2905  C   ALA   245     -29.360  18.966   6.521  1.00 10.00      B   
ATOM   2906  O   ALA   245     -28.853  18.156   7.300  1.00 10.00      B   
ATOM   2907  N   ASP   246     -28.838  20.164   6.240  1.00 10.00      B   
ATOM   2908  HN  ASP   246     -29.274  20.708   5.552  1.00 10.00      B   
ATOM   2909  CA  ASP   246     -27.634  20.708   6.887  1.00 10.00      B   
ATOM   2910  CB  ASP   246     -27.757  20.700   8.414  1.00 10.00      B   
ATOM   2911  CG  ASP   246     -26.950  21.800   9.075  1.00 10.00      B   
ATOM   2912  OD1 ASP   246     -27.210  22.993   8.793  1.00 10.00      B   
ATOM   2913  OD2 ASP   246     -26.077  21.481   9.910  1.00 10.00      B   
ATOM   2914  C   ASP   246     -26.323  20.066   6.429  1.00 10.00      B   
ATOM   2915  O   ASP   246     -25.251  20.648   6.604  1.00 10.00      B   
ATOM   2916  N   LYS   247     -26.403  18.892   5.817  1.00 10.00      B   
ATOM   2917  HN  LYS   247     -27.285  18.483   5.678  1.00 10.00      B   
ATOM   2918  CA  LYS   247     -25.209  18.189   5.351  1.00 10.00      B   
ATOM   2919  CB  LYS   247     -25.571  16.807   4.801  1.00 10.00      B   
ATOM   2920  CG  LYS   247     -24.436  15.792   4.839  1.00 10.00      B   
ATOM   2921  CD  LYS   247     -24.938  14.412   4.452  1.00 10.00      B   
ATOM   2922  CE  LYS   247     -23.838  13.366   4.519  1.00 10.00      B   
ATOM   2923  NZ  LYS   247     -24.301  12.055   3.987  1.00 10.00      B   
ATOM   2924  HZ1 LYS   247     -23.547  11.334   4.087  1.00 10.00      B   
ATOM   2925  HZ2 LYS   247     -24.547  12.143   2.980  1.00 10.00      B   
ATOM   2926  HZ3 LYS   247     -25.144  11.733   4.510  1.00 10.00      B   
ATOM   2927  C   LYS   247     -24.453  19.011   4.306  1.00 10.00      B   
ATOM   2928  O   LYS   247     -23.221  19.007   4.272  1.00 10.00      B   
ATOM   2929  N   PHE   248     -25.191  19.736   3.476  1.00 10.00      B   
ATOM   2930  HN  PHE   248     -26.169  19.716   3.564  1.00 10.00      B   
ATOM   2931  CA  PHE   248     -24.586  20.561   2.437  1.00 10.00      B   
ATOM   2932  CB  PHE   248     -25.673  21.113   1.507  1.00 10.00      B   
ATOM   2933  CG  PHE   248     -25.150  21.825   0.291  1.00 10.00      B   
ATOM   2934  CD1 PHE   248     -24.698  21.110  -0.804  1.00 10.00      B   
ATOM   2935  CD2 PHE   248     -25.112  23.210   0.244  1.00 10.00      B   
ATOM   2936  CE1 PHE   248     -24.222  21.760  -1.926  1.00 10.00      B   
ATOM   2937  CE2 PHE   248     -24.637  23.866  -0.874  1.00 10.00      B   
ATOM   2938  CZ  PHE   248     -24.189  23.141  -1.960  1.00 10.00      B   
ATOM   2939  C   PHE   248     -23.785  21.708   3.057  1.00 10.00      B   
ATOM   2940  O   PHE   248     -22.653  21.987   2.651  1.00 10.00      B   
ATOM   2941  N   ALA   249     -24.375  22.356   4.053  1.00 10.00      B   
ATOM   2942  HN  ALA   249     -25.268  22.072   4.342  1.00 10.00      B   
ATOM   2943  CA  ALA   249     -23.732  23.473   4.731  1.00 10.00      B   
ATOM   2944  CB  ALA   249     -24.725  24.199   5.624  1.00 10.00      B   
ATOM   2945  C   ALA   249     -22.514  23.021   5.532  1.00 10.00      B   
ATOM   2946  O   ALA   249     -21.433  23.601   5.406  1.00 10.00      B   
ATOM   2947  N   LEU   250     -22.689  21.969   6.330  1.00 10.00      B   
ATOM   2948  HN  LEU   250     -23.575  21.539   6.364  1.00 10.00      B   
ATOM   2949  CA  LEU   250     -21.613  21.434   7.162  1.00 10.00      B   
ATOM   2950  CB  LEU   250     -22.065  20.156   7.874  1.00 10.00      B   
ATOM   2951  CG  LEU   250     -23.033  20.345   9.043  1.00 10.00      B   
ATOM   2952  CD1 LEU   250     -23.495  19.001   9.579  1.00 10.00      B   
ATOM   2953  CD2 LEU   250     -22.388  21.173  10.144  1.00 10.00      B   
ATOM   2954  C   LEU   250     -20.345  21.169   6.359  1.00 10.00      B   
ATOM   2955  O   LEU   250     -19.259  21.614   6.736  1.00 10.00      B   
ATOM   2956  N   THR   251     -20.489  20.459   5.249  1.00 10.00      B   
ATOM   2957  HN  THR   251     -21.380  20.133   5.001  1.00 10.00      B   
ATOM   2958  CA  THR   251     -19.352  20.136   4.398  1.00 10.00      B   
ATOM   2959  CB  THR   251     -19.766  19.214   3.240  1.00 10.00      B   
ATOM   2960  OG1 THR   251     -20.726  18.267   3.721  1.00 10.00      B   
ATOM   2961  HG1 THR   251     -21.615  18.642   3.657  1.00 10.00      B   
ATOM   2962  CG2 THR   251     -18.554  18.462   2.708  1.00 10.00      B   
ATOM   2963  C   THR   251     -18.688  21.395   3.840  1.00 10.00      B   
ATOM   2964  O   THR   251     -17.460  21.507   3.836  1.00 10.00      B   
ATOM   2965  N   SER   252     -19.504  22.346   3.391  1.00 10.00      B   
ATOM   2966  HN  SER   252     -20.472  22.205   3.443  1.00 10.00      B   
ATOM   2967  CA  SER   252     -19.000  23.595   2.829  1.00 10.00      B   
ATOM   2968  CB  SER   252     -20.166  24.469   2.355  1.00 10.00      B   
ATOM   2969  OG  SER   252     -20.981  23.777   1.421  1.00 10.00      B   
ATOM   2970  HG  SER   252     -21.561  23.162   1.888  1.00 10.00      B   
ATOM   2971  C   SER   252     -18.150  24.353   3.848  1.00 10.00      B   
ATOM   2972  O   SER   252     -17.105  24.909   3.510  1.00 10.00      B   
ATOM   2973  N   GLN   253     -18.594  24.347   5.099  1.00 10.00      B   
ATOM   2974  HN  GLN   253     -19.429  23.868   5.307  1.00 10.00      B   
ATOM   2975  CA  GLN   253     -17.883  25.030   6.172  1.00 10.00      B   
ATOM   2976  CB  GLN   253     -18.763  25.114   7.419  1.00 10.00      B   
ATOM   2977  CG  GLN   253     -20.082  25.842   7.209  1.00 10.00      B   
ATOM   2978  CD  GLN   253     -21.120  25.458   8.243  1.00 10.00      B   
ATOM   2979  OE1 GLN   253     -21.100  24.350   8.777  1.00 10.00      B   
ATOM   2980  NE2 GLN   253     -22.037  26.366   8.527  1.00 10.00      B   
ATOM   2981 HE21 GLN   253     -21.999  27.224   8.061  1.00 10.00      B   
ATOM   2982 HE22 GLN   253     -22.720  26.139   9.194  1.00 10.00      B   
ATOM   2983  C   GLN   253     -16.577  24.314   6.508  1.00 10.00      B   
ATOM   2984  O   GLN   253     -15.573  24.952   6.827  1.00 10.00      B   
ATOM   2985  N   LEU   254     -16.601  22.988   6.431  1.00 10.00      B   
ATOM   2986  HN  LEU   254     -17.434  22.542   6.161  1.00 10.00      B   
ATOM   2987  CA  LEU   254     -15.430  22.175   6.735  1.00 10.00      B   
ATOM   2988  CB  LEU   254     -15.816  20.696   6.830  1.00 10.00      B   
ATOM   2989  CG  LEU   254     -16.659  20.286   8.041  1.00 10.00      B   
ATOM   2990  CD1 LEU   254     -17.139  18.852   7.892  1.00 10.00      B   
ATOM   2991  CD2 LEU   254     -15.866  20.454   9.327  1.00 10.00      B   
ATOM   2992  C   LEU   254     -14.337  22.364   5.690  1.00 10.00      B   
ATOM   2993  O   LEU   254     -13.159  22.488   6.028  1.00 10.00      B   
ATOM   2994  N   LEU   255     -14.739  22.399   4.423  1.00 10.00      B   
ATOM   2995  HN  LEU   255     -15.698  22.301   4.225  1.00 10.00      B   
ATOM   2996  CA  LEU   255     -13.804  22.569   3.311  1.00 10.00      B   
ATOM   2997  CB  LEU   255     -14.568  22.598   1.986  1.00 10.00      B   
ATOM   2998  CG  LEU   255     -15.172  21.270   1.530  1.00 10.00      B   
ATOM   2999  CD1 LEU   255     -16.363  21.511   0.617  1.00 10.00      B   
ATOM   3000  CD2 LEU   255     -14.123  20.420   0.829  1.00 10.00      B   
ATOM   3001  C   LEU   255     -12.975  23.842   3.463  1.00 10.00      B   
ATOM   3002  O   LEU   255     -11.789  23.864   3.139  1.00 10.00      B   
ATOM   3003  N   LYS   256     -13.600  24.888   3.990  1.00 10.00      B   
ATOM   3004  HN  LYS   256     -14.540  24.793   4.261  1.00 10.00      B   
ATOM   3005  CA  LYS   256     -12.935  26.175   4.181  1.00 10.00      B   
ATOM   3006  CB  LYS   256     -13.941  27.231   4.647  1.00 10.00      B   
ATOM   3007  CG  LYS   256     -15.079  27.495   3.676  1.00 10.00      B   
ATOM   3008  CD  LYS   256     -16.152  28.354   4.325  1.00 10.00      B   
ATOM   3009  CE  LYS   256     -17.293  28.645   3.365  1.00 10.00      B   
ATOM   3010  NZ  LYS   256     -18.361  29.453   4.010  1.00 10.00      B   
ATOM   3011  HZ1 LYS   256     -19.023  29.814   3.293  1.00 10.00      B   
ATOM   3012  HZ2 LYS   256     -17.946  30.259   4.517  1.00 10.00      B   
ATOM   3013  HZ3 LYS   256     -18.892  28.871   4.690  1.00 10.00      B   
ATOM   3014  C   LYS   256     -11.792  26.088   5.189  1.00 10.00      B   
ATOM   3015  O   LYS   256     -10.912  26.952   5.217  1.00 10.00      B   
ATOM   3016  N   ILE   257     -11.805  25.049   6.014  1.00 10.00      B   
ATOM   3017  HN  ILE   257     -12.524  24.382   5.935  1.00 10.00      B   
ATOM   3018  CA  ILE   257     -10.779  24.875   7.034  1.00 10.00      B   
ATOM   3019  CB  ILE   257     -11.382  24.374   8.368  1.00 10.00      B   
ATOM   3020  CG1 ILE   257     -12.552  25.269   8.794  1.00 10.00      B   
ATOM   3021  CG2 ILE   257     -10.319  24.334   9.459  1.00 10.00      B   
ATOM   3022  CD1 ILE   257     -13.312  24.757  10.000  1.00 10.00      B   
ATOM   3023  C   ILE   257      -9.671  23.923   6.579  1.00 10.00      B   
ATOM   3024  O   ILE   257      -8.498  24.129   6.898  1.00 10.00      B   
ATOM   3025  N   THR   258     -10.031  22.896   5.824  1.00 10.00      B   
ATOM   3026  HN  THR   258     -10.975  22.780   5.575  1.00 10.00      B   
ATOM   3027  CA  THR   258      -9.052  21.921   5.364  1.00 10.00      B   
ATOM   3028  CB  THR   258      -9.664  20.513   5.254  1.00 10.00      B   
ATOM   3029  OG1 THR   258     -11.055  20.620   4.910  1.00 10.00      B   
ATOM   3030  HG1 THR   258     -11.242  20.037   4.166  1.00 10.00      B   
ATOM   3031  CG2 THR   258      -9.530  19.779   6.579  1.00 10.00      B   
ATOM   3032  C   THR   258      -8.375  22.310   4.048  1.00 10.00      B   
ATOM   3033  O   THR   258      -7.369  21.716   3.668  1.00 10.00      B   
ATOM   3034  N   PHE   259      -8.923  23.302   3.353  1.00 10.00      B   
ATOM   3035  HN  PHE   259      -9.740  23.727   3.688  1.00 10.00      B   
ATOM   3036  CA  PHE   259      -8.350  23.756   2.083  1.00 10.00      B   
ATOM   3037  CB  PHE   259      -9.233  24.798   1.392  1.00 10.00      B   
ATOM   3038  CG  PHE   259      -9.795  24.319   0.086  1.00 10.00      B   
ATOM   3039  CD1 PHE   259     -11.067  23.777   0.020  1.00 10.00      B   
ATOM   3040  CD2 PHE   259      -9.046  24.401  -1.075  1.00 10.00      B   
ATOM   3041  CE1 PHE   259     -11.582  23.324  -1.179  1.00 10.00      B   
ATOM   3042  CE2 PHE   259      -9.554  23.952  -2.278  1.00 10.00      B   
ATOM   3043  CZ  PHE   259     -10.824  23.412  -2.330  1.00 10.00      B   
ATOM   3044  C   PHE   259      -6.896  24.243   2.208  1.00 10.00      B   
ATOM   3045  O   PHE   259      -6.039  23.802   1.441  1.00 10.00      B   
ATOM   3046  N   PRO   260      -6.582  25.150   3.170  1.00 10.00      B   
ATOM   3047  CA  PRO   260      -5.213  25.665   3.356  1.00 10.00      B   
ATOM   3048  CB  PRO   260      -5.329  26.572   4.584  1.00 10.00      B   
ATOM   3049  CG  PRO   260      -6.762  26.965   4.623  1.00 10.00      B   
ATOM   3050  CD  PRO   260      -7.523  25.772   4.125  1.00 10.00      B   
ATOM   3051  C   PRO   260      -4.187  24.559   3.613  1.00 10.00      B   
ATOM   3052  O   PRO   260      -2.986  24.765   3.435  1.00 10.00      B   
ATOM   3053  N   TYR   261      -4.665  23.383   4.014  1.00 10.00      B   
ATOM   3054  HN  TYR   261      -5.635  23.274   4.116  1.00 10.00      B   
ATOM   3055  CA  TYR   261      -3.792  22.248   4.291  1.00 10.00      B   
ATOM   3056  CB  TYR   261      -4.609  21.071   4.842  1.00 10.00      B   
ATOM   3057  CG  TYR   261      -3.849  19.768   4.980  1.00 10.00      B   
ATOM   3058  CD1 TYR   261      -2.911  19.588   5.988  1.00 10.00      B   
ATOM   3059  CD2 TYR   261      -4.077  18.717   4.102  1.00 10.00      B   
ATOM   3060  CE1 TYR   261      -2.225  18.396   6.121  1.00 10.00      B   
ATOM   3061  CE2 TYR   261      -3.395  17.522   4.226  1.00 10.00      B   
ATOM   3062  CZ  TYR   261      -2.468  17.367   5.235  1.00 10.00      B   
ATOM   3063  OH  TYR   261      -1.789  16.175   5.367  1.00 10.00      B   
ATOM   3064  HH  TYR   261      -1.988  15.787   6.226  1.00 10.00      B   
ATOM   3065  C   TYR   261      -3.022  21.834   3.039  1.00 10.00      B   
ATOM   3066  O   TYR   261      -1.892  21.360   3.127  1.00 10.00      B   
ATOM   3067  N   ILE   262      -3.632  22.039   1.875  1.00 10.00      B   
ATOM   3068  HN  ILE   262      -4.528  22.443   1.868  1.00 10.00      B   
ATOM   3069  CA  ILE   262      -2.998  21.685   0.608  1.00 10.00      B   
ATOM   3070  CB  ILE   262      -3.963  21.826  -0.587  1.00 10.00      B   
ATOM   3071  CG1 ILE   262      -5.150  20.879  -0.405  1.00 10.00      B   
ATOM   3072  CG2 ILE   262      -3.255  21.536  -1.905  1.00 10.00      B   
ATOM   3073  CD1 ILE   262      -4.745  19.476  -0.002  1.00 10.00      B   
ATOM   3074  C   ILE   262      -1.735  22.508   0.378  1.00 10.00      B   
ATOM   3075  O   ILE   262      -0.715  21.984  -0.066  1.00 10.00      B   
ATOM   3076  N   LEU   263      -1.803  23.791   0.706  1.00 10.00      B   
ATOM   3077  HN  LEU   263      -2.642  24.148   1.069  1.00 10.00      B   
ATOM   3078  CA  LEU   263      -0.660  24.682   0.551  1.00 10.00      B   
ATOM   3079  CB  LEU   263      -1.067  26.118   0.910  1.00 10.00      B   
ATOM   3080  CG  LEU   263      -0.065  27.233   0.581  1.00 10.00      B   
ATOM   3081  CD1 LEU   263      -0.806  28.516   0.237  1.00 10.00      B   
ATOM   3082  CD2 LEU   263       0.878  27.476   1.751  1.00 10.00      B   
ATOM   3083  C   LEU   263       0.474  24.212   1.457  1.00 10.00      B   
ATOM   3084  O   LEU   263       1.644  24.229   1.075  1.00 10.00      B   
ATOM   3085  N   LEU   264       0.103  23.764   2.647  1.00 10.00      B   
ATOM   3086  HN  LEU   264      -0.853  23.758   2.874  1.00 10.00      B   
ATOM   3087  CA  LEU   264       1.066  23.287   3.625  1.00 10.00      B   
ATOM   3088  CB  LEU   264       0.402  23.158   4.998  1.00 10.00      B   
ATOM   3089  CG  LEU   264      -0.253  24.424   5.555  1.00 10.00      B   
ATOM   3090  CD1 LEU   264      -1.165  24.082   6.722  1.00 10.00      B   
ATOM   3091  CD2 LEU   264       0.802  25.433   5.980  1.00 10.00      B   
ATOM   3092  C   LEU   264       1.679  21.949   3.213  1.00 10.00      B   
ATOM   3093  O   LEU   264       2.904  21.806   3.181  1.00 10.00      B   
ATOM   3094  N   ILE   265       0.824  20.983   2.881  1.00 10.00      B   
ATOM   3095  HN  ILE   265      -0.144  21.172   2.901  1.00 10.00      B   
ATOM   3096  CA  ILE   265       1.279  19.648   2.497  1.00 10.00      B   
ATOM   3097  CB  ILE   265       0.123  18.622   2.386  1.00 10.00      B   
ATOM   3098  CG1 ILE   265       0.664  17.190   2.382  1.00 10.00      B   
ATOM   3099  CG2 ILE   265      -0.741  18.874   1.158  1.00 10.00      B   
ATOM   3100  CD1 ILE   265       1.371  16.801   3.661  1.00 10.00      B   
ATOM   3101  C   ILE   265       2.149  19.647   1.236  1.00 10.00      B   
ATOM   3102  O   ILE   265       3.133  18.908   1.160  1.00 10.00      B   
ATOM   3103  N   SER   266       1.808  20.488   0.262  1.00 10.00      B   
ATOM   3104  HN  SER   266       1.020  21.061   0.373  1.00 10.00      B   
ATOM   3105  CA  SER   266       2.581  20.564  -0.973  1.00 10.00      B   
ATOM   3106  CB  SER   266       1.910  21.496  -1.982  1.00 10.00      B   
ATOM   3107  OG  SER   266       0.569  21.105  -2.226  1.00 10.00      B   
ATOM   3108  HG  SER   266       0.010  21.402  -1.497  1.00 10.00      B   
ATOM   3109  C   SER   266       4.008  21.020  -0.685  1.00 10.00      B   
ATOM   3110  O   SER   266       4.971  20.478  -1.233  1.00 10.00      B   
ATOM   3111  N   LEU   267       4.140  22.002   0.198  1.00 10.00      B   
ATOM   3112  HN  LEU   267       3.338  22.391   0.610  1.00 10.00      B   
ATOM   3113  CA  LEU   267       5.449  22.516   0.570  1.00 10.00      B   
ATOM   3114  CB  LEU   267       5.326  23.840   1.327  1.00 10.00      B   
ATOM   3115  CG  LEU   267       5.033  25.078   0.476  1.00 10.00      B   
ATOM   3116  CD1 LEU   267       4.799  26.293   1.360  1.00 10.00      B   
ATOM   3117  CD2 LEU   267       6.172  25.338  -0.498  1.00 10.00      B   
ATOM   3118  C   LEU   267       6.196  21.489   1.410  1.00 10.00      B   
ATOM   3119  O   LEU   267       7.407  21.322   1.272  1.00 10.00      B   
ATOM   3120  N   ALA   268       5.458  20.790   2.266  1.00 10.00      B   
ATOM   3121  HN  ALA   268       4.496  20.975   2.329  1.00 10.00      B   
ATOM   3122  CA  ALA   268       6.040  19.765   3.124  1.00 10.00      B   
ATOM   3123  CB  ALA   268       4.990  19.210   4.074  1.00 10.00      B   
ATOM   3124  C   ALA   268       6.658  18.649   2.288  1.00 10.00      B   
ATOM   3125  O   ALA   268       7.750  18.167   2.587  1.00 10.00      B   
ATOM   3126  N   SER   269       5.953  18.244   1.234  1.00 10.00      B   
ATOM   3127  HN  SER   269       5.080  18.660   1.052  1.00 10.00      B   
ATOM   3128  CA  SER   269       6.440  17.195   0.347  1.00 10.00      B   
ATOM   3129  CB  SER   269       5.336  16.758  -0.622  1.00 10.00      B   
ATOM   3130  OG  SER   269       4.161  16.375   0.079  1.00 10.00      B   
ATOM   3131  HG  SER   269       4.302  16.487   1.028  1.00 10.00      B   
ATOM   3132  C   SER   269       7.669  17.680  -0.424  1.00 10.00      B   
ATOM   3133  O   SER   269       8.573  16.902  -0.735  1.00 10.00      B   
ATOM   3134  N   LEU   270       7.695  18.977  -0.718  1.00 10.00      B   
ATOM   3135  HN  LEU   270       6.943  19.543  -0.440  1.00 10.00      B   
ATOM   3136  CA  LEU   270       8.808  19.582  -1.438  1.00 10.00      B   
ATOM   3137  CB  LEU   270       8.480  21.032  -1.821  1.00 10.00      B   
ATOM   3138  CG  LEU   270       9.507  21.749  -2.702  1.00 10.00      B   
ATOM   3139  CD1 LEU   270       9.519  21.155  -4.101  1.00 10.00      B   
ATOM   3140  CD2 LEU   270       9.223  23.242  -2.755  1.00 10.00      B   
ATOM   3141  C   LEU   270      10.073  19.541  -0.588  1.00 10.00      B   
ATOM   3142  O   LEU   270      11.123  19.086  -1.043  1.00 10.00      B   
ATOM   3143  N   VAL   271       9.958  20.004   0.656  1.00 10.00      B   
ATOM   3144  HN  VAL   271       9.088  20.349   0.960  1.00 10.00      B   
ATOM   3145  CA  VAL   271      11.090  20.018   1.580  1.00 10.00      B   
ATOM   3146  CB  VAL   271      10.729  20.693   2.924  1.00 10.00      B   
ATOM   3147  CG1 VAL   271      11.928  20.713   3.862  1.00 10.00      B   
ATOM   3148  CG2 VAL   271      10.219  22.105   2.690  1.00 10.00      B   
ATOM   3149  C   VAL   271      11.588  18.598   1.837  1.00 10.00      B   
ATOM   3150  O   VAL   271      12.795  18.352   1.903  1.00 10.00      B   
ATOM   3151  N   GLY   272      10.647  17.668   1.957  1.00 10.00      B   
ATOM   3152  HN  GLY   272       9.704  17.935   1.900  1.00 10.00      B   
ATOM   3153  CA  GLY   272      10.989  16.278   2.195  1.00 10.00      B   
ATOM   3154  C   GLY   272      11.879  15.716   1.104  1.00 10.00      B   
ATOM   3155  O   GLY   272      12.832  14.990   1.383  1.00 10.00      B   
ATOM   3156  N   ALA   273      11.576  16.067  -0.143  1.00 10.00      B   
ATOM   3157  HN  ALA   273      10.799  16.647  -0.301  1.00 10.00      B   
ATOM   3158  CA  ALA   273      12.364  15.606  -1.281  1.00 10.00      B   
ATOM   3159  CB  ALA   273      11.699  16.000  -2.590  1.00 10.00      B   
ATOM   3160  C   ALA   273      13.781  16.165  -1.212  1.00 10.00      B   
ATOM   3161  O   ALA   273      14.749  15.459  -1.491  1.00 10.00      B   
ATOM   3162  N   ILE   274      13.890  17.430  -0.818  1.00 10.00      B   
ATOM   3163  HN  ILE   274      13.076  17.931  -0.595  1.00 10.00      B   
ATOM   3164  CA  ILE   274      15.185  18.094  -0.702  1.00 10.00      B   
ATOM   3165  CB  ILE   274      15.019  19.572  -0.286  1.00 10.00      B   
ATOM   3166  CG1 ILE   274      14.102  20.301  -1.272  1.00 10.00      B   
ATOM   3167  CG2 ILE   274      16.372  20.264  -0.203  1.00 10.00      B   
ATOM   3168  CD1 ILE   274      13.708  21.694  -0.829  1.00 10.00      B   
ATOM   3169  C   ILE   274      16.058  17.376   0.326  1.00 10.00      B   
ATOM   3170  O   ILE   274      17.259  17.189   0.121  1.00 10.00      B   
ATOM   3171  N   LEU   275      15.439  16.969   1.426  1.00 10.00      B   
ATOM   3172  HN  LEU   275      14.477  17.144   1.521  1.00 10.00      B   
ATOM   3173  CA  LEU   275      16.143  16.271   2.493  1.00 10.00      B   
ATOM   3174  CB  LEU   275      15.265  16.175   3.744  1.00 10.00      B   
ATOM   3175  CG  LEU   275      14.835  17.500   4.380  1.00 10.00      B   
ATOM   3176  CD1 LEU   275      13.872  17.249   5.532  1.00 10.00      B   
ATOM   3177  CD2 LEU   275      16.046  18.282   4.860  1.00 10.00      B   
ATOM   3178  C   LEU   275      16.570  14.876   2.047  1.00 10.00      B   
ATOM   3179  O   LEU   275      17.691  14.449   2.314  1.00 10.00      B   
ATOM   3180  N   ASN   276      15.680  14.188   1.339  1.00 10.00      B   
ATOM   3181  HN  ASN   276      14.815  14.604   1.135  1.00 10.00      B   
ATOM   3182  CA  ASN   276      15.942  12.831   0.857  1.00 10.00      B   
ATOM   3183  CB  ASN   276      14.758  12.302   0.043  1.00 10.00      B   
ATOM   3184  CG  ASN   276      13.589  11.861   0.900  1.00 10.00      B   
ATOM   3185  OD1 ASN   276      13.762  11.421   2.036  1.00 10.00      B   
ATOM   3186  ND2 ASN   276      12.384  11.970   0.363  1.00 10.00      B   
ATOM   3187 HD21 ASN   276      12.308  12.328  -0.546  1.00 10.00      B   
ATOM   3188 HD22 ASN   276      11.613  11.684   0.896  1.00 10.00      B   
ATOM   3189  C   ASN   276      17.215  12.746   0.019  1.00 10.00      B   
ATOM   3190  O   ASN   276      17.943  11.756   0.078  1.00 10.00      B   
ATOM   3191  N   THR   277      17.491  13.786  -0.753  1.00 10.00      B   
ATOM   3192  HN  THR   277      16.882  14.557  -0.757  1.00 10.00      B   
ATOM   3193  CA  THR   277      18.672  13.810  -1.608  1.00 10.00      B   
ATOM   3194  CB  THR   277      18.400  14.625  -2.893  1.00 10.00      B   
ATOM   3195  OG1 THR   277      17.028  14.446  -3.279  1.00 10.00      B   
ATOM   3196  HG1 THR   277      16.965  14.419  -4.245  1.00 10.00      B   
ATOM   3197  CG2 THR   277      19.296  14.154  -4.034  1.00 10.00      B   
ATOM   3198  C   THR   277      19.900  14.373  -0.879  1.00 10.00      B   
ATOM   3199  O   THR   277      20.923  14.671  -1.503  1.00 10.00      B   
ATOM   3200  N   TRP   278      19.817  14.501   0.441  1.00 10.00      B   
ATOM   3201  HN  TRP   278      18.991  14.239   0.906  1.00 10.00      B   
ATOM   3202  CA  TRP   278      20.934  15.033   1.206  1.00 10.00      B   
ATOM   3203  CB  TRP   278      20.750  16.527   1.484  1.00 10.00      B   
ATOM   3204  CG  TRP   278      22.012  17.219   1.910  1.00 10.00      B   
ATOM   3205  CD1 TRP   278      22.603  17.173   3.141  1.00 10.00      B   
ATOM   3206  CD2 TRP   278      22.843  18.059   1.102  1.00 10.00      B   
ATOM   3207  NE1 TRP   278      23.743  17.938   3.150  1.00 10.00      B   
ATOM   3208  HE1 TRP   278      24.341  18.066   3.921  1.00 10.00      B   
ATOM   3209  CE2 TRP   278      23.914  18.491   1.909  1.00 10.00      B   
ATOM   3210  CE3 TRP   278      22.784  18.491  -0.228  1.00 10.00      B   
ATOM   3211  CZ2 TRP   278      24.916  19.330   1.432  1.00 10.00      B   
ATOM   3212  CZ3 TRP   278      23.779  19.322  -0.700  1.00 10.00      B   
ATOM   3213  CH2 TRP   278      24.830  19.734   0.127  1.00 10.00      B   
ATOM   3214  C   TRP   278      21.182  14.278   2.511  1.00 10.00      B   
ATOM   3215  O   TRP   278      22.305  13.842   2.772  1.00 10.00      B   
ATOM   3216  N   ASN   279      20.149  14.108   3.323  1.00 10.00      B   
ATOM   3217  HN  ASN   279      19.252  14.418   3.046  1.00 10.00      B   
ATOM   3218  CA  ASN   279      20.315  13.444   4.614  1.00 10.00      B   
ATOM   3219  CB  ASN   279      20.141  14.433   5.780  1.00 10.00      B   
ATOM   3220  CG  ASN   279      18.806  15.156   5.790  1.00 10.00      B   
ATOM   3221  OD1 ASN   279      17.821  14.691   5.225  1.00 10.00      B   
ATOM   3222  ND2 ASN   279      18.763  16.300   6.459  1.00 10.00      B   
ATOM   3223 HD21 ASN   279      19.581  16.606   6.905  1.00 10.00      B   
ATOM   3224 HD22 ASN   279      17.918  16.790   6.475  1.00 10.00      B   
ATOM   3225  C   ASN   279      19.443  12.202   4.795  1.00 10.00      B   
ATOM   3226  O   ASN   279      19.126  11.503   3.830  1.00 10.00      B   
ATOM   3227  N   ARG   280      19.087  11.933   6.050  1.00 10.00      B   
ATOM   3228  HN  ARG   280      19.377  12.548   6.761  1.00 10.00      B   
ATOM   3229  CA  ARG   280      18.278  10.779   6.422  1.00 10.00      B   
ATOM   3230  CB  ARG   280      18.185  10.711   7.952  1.00 10.00      B   
ATOM   3231  CG  ARG   280      17.552   9.447   8.507  1.00 10.00      B   
ATOM   3232  CD  ARG   280      17.488   9.489  10.028  1.00 10.00      B   
ATOM   3233  NE  ARG   280      18.817   9.458  10.643  1.00 10.00      B   
ATOM   3234  HE  ARG   280      19.592   9.604  10.052  1.00 10.00      B   
ATOM   3235  CZ  ARG   280      19.035   9.255  11.948  1.00 10.00      B   
ATOM   3236  NH1 ARG   280      18.017   9.072  12.781  1.00 10.00      B   
ATOM   3237 HH11 ARG   280      18.194   8.912  13.796  1.00 10.00      B   
ATOM   3238 HH12 ARG   280      17.039   9.090  12.425  1.00 10.00      B   
ATOM   3239  NH2 ARG   280      20.276   9.236  12.419  1.00 10.00      B   
ATOM   3240 HH21 ARG   280      20.453   9.074  13.436  1.00 10.00      B   
ATOM   3241 HH22 ARG   280      21.082   9.384  11.771  1.00 10.00      B   
ATOM   3242  C   ARG   280      16.879  10.832   5.803  1.00 10.00      B   
ATOM   3243  O   ARG   280      16.120  11.775   6.032  1.00 10.00      B   
ATOM   3244  N   PHE   281      16.536   9.793   5.046  1.00 10.00      B   
ATOM   3245  HN  PHE   281      17.176   9.059   4.925  1.00 10.00      B   
ATOM   3246  CA  PHE   281      15.232   9.709   4.389  1.00 10.00      B   
ATOM   3247  CB  PHE   281      15.212   8.577   3.351  1.00 10.00      B   
ATOM   3248  CG  PHE   281      16.537   8.290   2.697  1.00 10.00      B   
ATOM   3249  CD1 PHE   281      17.318   7.228   3.124  1.00 10.00      B   
ATOM   3250  CD2 PHE   281      16.997   9.073   1.652  1.00 10.00      B   
ATOM   3251  CE1 PHE   281      18.531   6.954   2.525  1.00 10.00      B   
ATOM   3252  CE2 PHE   281      18.211   8.804   1.049  1.00 10.00      B   
ATOM   3253  CZ  PHE   281      18.979   7.743   1.485  1.00 10.00      B   
ATOM   3254  C   PHE   281      14.124   9.463   5.409  1.00 10.00      B   
ATOM   3255  O   PHE   281      12.941   9.644   5.119  1.00 10.00      B   
ATOM   3256  N   SER   282      14.517   9.042   6.600  1.00 10.00      B   
ATOM   3257  HN  SER   282      15.475   8.904   6.764  1.00 10.00      B   
ATOM   3258  CA  SER   282      13.570   8.752   7.666  1.00 10.00      B   
ATOM   3259  CB  SER   282      14.227   7.839   8.698  1.00 10.00      B   
ATOM   3260  OG  SER   282      15.105   6.929   8.056  1.00 10.00      B   
ATOM   3261  HG  SER   282      14.596   6.371   7.455  1.00 10.00      B   
ATOM   3262  C   SER   282      13.028  10.021   8.328  1.00 10.00      B   
ATOM   3263  O   SER   282      12.057   9.964   9.080  1.00 10.00      B   
ATOM   3264  N   ILE   283      13.645  11.164   8.041  1.00 10.00      B   
ATOM   3265  HN  ILE   283      14.408  11.157   7.421  1.00 10.00      B   
ATOM   3266  CA  ILE   283      13.200  12.432   8.618  1.00 10.00      B   
ATOM   3267  CB  ILE   283      14.215  13.579   8.403  1.00 10.00      B   
ATOM   3268  CG1 ILE   283      15.562  13.220   9.042  1.00 10.00      B   
ATOM   3269  CG2 ILE   283      13.679  14.884   8.984  1.00 10.00      B   
ATOM   3270  CD1 ILE   283      16.656  14.238   8.793  1.00 10.00      B   
ATOM   3271  C   ILE   283      11.806  12.834   8.108  1.00 10.00      B   
ATOM   3272  O   ILE   283      10.897  13.056   8.910  1.00 10.00      B   
ATOM   3273  N   PRO   284      11.607  12.937   6.771  1.00 10.00      B   
ATOM   3274  CA  PRO   284      10.300  13.300   6.196  1.00 10.00      B   
ATOM   3275  CB  PRO   284      10.557  13.317   4.683  1.00 10.00      B   
ATOM   3276  CG  PRO   284      12.033  13.468   4.545  1.00 10.00      B   
ATOM   3277  CD  PRO   284      12.627  12.750   5.720  1.00 10.00      B   
ATOM   3278  C   PRO   284       9.214  12.275   6.537  1.00 10.00      B   
ATOM   3279  O   PRO   284       8.019  12.566   6.461  1.00 10.00      B   
ATOM   3280  N   ALA   285       9.641  11.082   6.945  1.00 10.00      B   
ATOM   3281  HN  ALA   285      10.605  10.922   7.008  1.00 10.00      B   
ATOM   3282  CA  ALA   285       8.720  10.007   7.302  1.00 10.00      B   
ATOM   3283  CB  ALA   285       9.467   8.688   7.415  1.00 10.00      B   
ATOM   3284  C   ALA   285       7.986  10.307   8.607  1.00 10.00      B   
ATOM   3285  O   ALA   285       6.992   9.652   8.933  1.00 10.00      B   
ATOM   3286  N   PHE   286       8.476  11.291   9.352  1.00 10.00      B   
ATOM   3287  HN  PHE   286       9.275  11.775   9.043  1.00 10.00      B   
ATOM   3288  CA  PHE   286       7.861  11.667  10.622  1.00 10.00      B   
ATOM   3289  CB  PHE   286       8.887  12.308  11.561  1.00 10.00      B   
ATOM   3290  CG  PHE   286       9.992  11.387  11.997  1.00 10.00      B   
ATOM   3291  CD1 PHE   286      11.317  11.768  11.863  1.00 10.00      B   
ATOM   3292  CD2 PHE   286       9.709  10.146  12.541  1.00 10.00      B   
ATOM   3293  CE1 PHE   286      12.340  10.930  12.261  1.00 10.00      B   
ATOM   3294  CE2 PHE   286      10.727   9.301  12.942  1.00 10.00      B   
ATOM   3295  CZ  PHE   286      12.044   9.693  12.802  1.00 10.00      B   
ATOM   3296  C   PHE   286       6.681  12.611  10.417  1.00 10.00      B   
ATOM   3297  O   PHE   286       5.935  12.891  11.356  1.00 10.00      B   
ATOM   3298  N   ALA   287       6.521  13.096   9.190  1.00 10.00      B   
ATOM   3299  HN  ALA   287       7.147  12.823   8.486  1.00 10.00      B   
ATOM   3300  CA  ALA   287       5.436  14.018   8.856  1.00 10.00      B   
ATOM   3301  CB  ALA   287       5.562  14.531   7.427  1.00 10.00      B   
ATOM   3302  C   ALA   287       4.043  13.426   9.131  1.00 10.00      B   
ATOM   3303  O   ALA   287       3.261  14.018   9.878  1.00 10.00      B   
ATOM   3304  N   PRO   288       3.705  12.251   8.548  1.00 10.00      B   
ATOM   3305  CA  PRO   288       2.392  11.619   8.761  1.00 10.00      B   
ATOM   3306  CB  PRO   288       2.502  10.293   8.001  1.00 10.00      B   
ATOM   3307  CG  PRO   288       3.568  10.523   6.990  1.00 10.00      B   
ATOM   3308  CD  PRO   288       4.549  11.454   7.636  1.00 10.00      B   
ATOM   3309  C   PRO   288       2.114  11.361  10.242  1.00 10.00      B   
ATOM   3310  O   PRO   288       0.983  11.501  10.708  1.00 10.00      B   
ATOM   3311  N   THR   289       3.161  11.005  10.976  1.00 10.00      B   
ATOM   3312  HN  THR   289       4.037  10.916  10.545  1.00 10.00      B   
ATOM   3313  CA  THR   289       3.055  10.731  12.401  1.00 10.00      B   
ATOM   3314  CB  THR   289       4.429  10.337  12.969  1.00 10.00      B   
ATOM   3315  OG1 THR   289       5.184   9.668  11.945  1.00 10.00      B   
ATOM   3316  HG1 THR   289       6.106   9.607  12.215  1.00 10.00      B   
ATOM   3317  CG2 THR   289       4.265   9.406  14.158  1.00 10.00      B   
ATOM   3318  C   THR   289       2.521  11.947  13.161  1.00 10.00      B   
ATOM   3319  O   THR   289       1.665  11.816  14.038  1.00 10.00      B   
ATOM   3320  N   LEU   290       3.015  13.129  12.803  1.00 10.00      B   
ATOM   3321  HN  LEU   290       3.687  13.167  12.085  1.00 10.00      B   
ATOM   3322  CA  LEU   290       2.590  14.371  13.445  1.00 10.00      B   
ATOM   3323  CB  LEU   290       3.435  15.546  12.946  1.00 10.00      B   
ATOM   3324  CG  LEU   290       4.949  15.413  13.121  1.00 10.00      B   
ATOM   3325  CD1 LEU   290       5.675  16.474  12.312  1.00 10.00      B   
ATOM   3326  CD2 LEU   290       5.331  15.504  14.590  1.00 10.00      B   
ATOM   3327  C   LEU   290       1.114  14.641  13.169  1.00 10.00      B   
ATOM   3328  O   LEU   290       0.372  15.081  14.051  1.00 10.00      B   
ATOM   3329  N   LEU   291       0.696  14.361  11.941  1.00 10.00      B   
ATOM   3330  HN  LEU   291       1.339  14.006  11.289  1.00 10.00      B   
ATOM   3331  CA  LEU   291      -0.687  14.562  11.534  1.00 10.00      B   
ATOM   3332  CB  LEU   291      -0.840  14.303  10.032  1.00 10.00      B   
ATOM   3333  CG  LEU   291      -2.203  14.639   9.421  1.00 10.00      B   
ATOM   3334  CD1 LEU   291      -2.461  16.137   9.466  1.00 10.00      B   
ATOM   3335  CD2 LEU   291      -2.294  14.119   7.995  1.00 10.00      B   
ATOM   3336  C   LEU   291      -1.619  13.652  12.332  1.00 10.00      B   
ATOM   3337  O   LEU   291      -2.697  14.073  12.761  1.00 10.00      B   
ATOM   3338  N   ASN   292      -1.187  12.410  12.538  1.00 10.00      B   
ATOM   3339  HN  ASN   292      -0.323  12.138  12.165  1.00 10.00      B   
ATOM   3340  CA  ASN   292      -1.975  11.438  13.293  1.00 10.00      B   
ATOM   3341  CB  ASN   292      -1.310  10.053  13.293  1.00 10.00      B   
ATOM   3342  CG  ASN   292      -1.162   9.446  11.911  1.00 10.00      B   
ATOM   3343  OD1 ASN   292      -1.851   9.832  10.970  1.00 10.00      B   
ATOM   3344  ND2 ASN   292      -0.262   8.480  11.782  1.00 10.00      B   
ATOM   3345 HD21 ASN   292       0.250   8.215  12.572  1.00 10.00      B   
ATOM   3346 HD22 ASN   292      -0.148   8.067  10.898  1.00 10.00      B   
ATOM   3347  C   ASN   292      -2.170  11.907  14.730  1.00 10.00      B   
ATOM   3348  O   ASN   292      -3.288  11.912  15.243  1.00 10.00      B   
ATOM   3349  N   ILE   293      -1.072  12.314  15.366  1.00 10.00      B   
ATOM   3350  HN  ILE   293      -0.213  12.300  14.887  1.00 10.00      B   
ATOM   3351  CA  ILE   293      -1.104  12.783  16.749  1.00 10.00      B   
ATOM   3352  CB  ILE   293       0.313  13.138  17.259  1.00 10.00      B   
ATOM   3353  CG1 ILE   293       1.222  11.904  17.209  1.00 10.00      B   
ATOM   3354  CG2 ILE   293       0.258  13.705  18.674  1.00 10.00      B   
ATOM   3355  CD1 ILE   293       2.683  12.202  17.477  1.00 10.00      B   
ATOM   3356  C   ILE   293      -2.022  13.994  16.904  1.00 10.00      B   
ATOM   3357  O   ILE   293      -2.831  14.053  17.833  1.00 10.00      B   
ATOM   3358  N   SER   294      -1.901  14.943  15.981  1.00 10.00      B   
ATOM   3359  HN  SER   294      -1.243  14.828  15.260  1.00 10.00      B   
ATOM   3360  CA  SER   294      -2.714  16.154  16.009  1.00 10.00      B   
ATOM   3361  CB  SER   294      -2.358  17.056  14.820  1.00 10.00      B   
ATOM   3362  OG  SER   294      -2.758  18.397  15.045  1.00 10.00      B   
ATOM   3363  HG  SER   294      -3.302  18.696  14.306  1.00 10.00      B   
ATOM   3364  C   SER   294      -4.207  15.814  16.000  1.00 10.00      B   
ATOM   3365  O   SER   294      -4.990  16.387  16.761  1.00 10.00      B   
ATOM   3366  N   MET   295      -4.586  14.861  15.154  1.00 10.00      B   
ATOM   3367  HN  MET   295      -3.909  14.424  14.592  1.00 10.00      B   
ATOM   3368  CA  MET   295      -5.976  14.439  15.046  1.00 10.00      B   
ATOM   3369  CB  MET   295      -6.155  13.457  13.884  1.00 10.00      B   
ATOM   3370  CG  MET   295      -6.349  14.124  12.531  1.00 10.00      B   
ATOM   3371  SD  MET   295      -8.033  14.717  12.280  1.00 10.00      B   
ATOM   3372  CE  MET   295      -8.911  13.167  12.096  1.00 10.00      B   
ATOM   3373  C   MET   295      -6.468  13.822  16.350  1.00 10.00      B   
ATOM   3374  O   MET   295      -7.531  14.187  16.855  1.00 10.00      B   
ATOM   3375  N   ILE   296      -5.681  12.901  16.900  1.00 10.00      B   
ATOM   3376  HN  ILE   296      -4.840  12.662  16.451  1.00 10.00      B   
ATOM   3377  CA  ILE   296      -6.036  12.231  18.149  1.00 10.00      B   
ATOM   3378  CB  ILE   296      -4.988  11.163  18.543  1.00 10.00      B   
ATOM   3379  CG1 ILE   296      -4.817  10.138  17.418  1.00 10.00      B   
ATOM   3380  CG2 ILE   296      -5.387  10.466  19.839  1.00 10.00      B   
ATOM   3381  CD1 ILE   296      -3.648   9.196  17.615  1.00 10.00      B   
ATOM   3382  C   ILE   296      -6.172  13.247  19.283  1.00 10.00      B   
ATOM   3383  O   ILE   296      -7.102  13.176  20.087  1.00 10.00      B   
ATOM   3384  N   GLY   297      -5.240  14.194  19.331  1.00 10.00      B   
ATOM   3385  HN  GLY   297      -4.525  14.200  18.654  1.00 10.00      B   
ATOM   3386  CA  GLY   297      -5.262  15.212  20.362  1.00 10.00      B   
ATOM   3387  C   GLY   297      -6.506  16.076  20.296  1.00 10.00      B   
ATOM   3388  O   GLY   297      -7.185  16.276  21.301  1.00 10.00      B   
ATOM   3389  N   PHE   298      -6.820  16.575  19.106  1.00 10.00      B   
ATOM   3390  HN  PHE   298      -6.247  16.370  18.331  1.00 10.00      B   
ATOM   3391  CA  PHE   298      -7.992  17.423  18.921  1.00 10.00      B   
ATOM   3392  CB  PHE   298      -7.986  18.081  17.541  1.00 10.00      B   
ATOM   3393  CG  PHE   298      -7.252  19.394  17.496  1.00 10.00      B   
ATOM   3394  CD1 PHE   298      -5.869  19.439  17.606  1.00 10.00      B   
ATOM   3395  CD2 PHE   298      -7.947  20.584  17.342  1.00 10.00      B   
ATOM   3396  CE1 PHE   298      -5.196  20.644  17.562  1.00 10.00      B   
ATOM   3397  CE2 PHE   298      -7.280  21.792  17.298  1.00 10.00      B   
ATOM   3398  CZ  PHE   298      -5.903  21.823  17.409  1.00 10.00      B   
ATOM   3399  C   PHE   298      -9.289  16.651  19.146  1.00 10.00      B   
ATOM   3400  O   PHE   298     -10.225  17.166  19.750  1.00 10.00      B   
ATOM   3401  N   ALA   299      -9.331  15.407  18.688  1.00 10.00      B   
ATOM   3402  HN  ALA   299      -8.542  15.035  18.229  1.00 10.00      B   
ATOM   3403  CA  ALA   299     -10.524  14.576  18.839  1.00 10.00      B   
ATOM   3404  CB  ALA   299     -10.406  13.318  17.993  1.00 10.00      B   
ATOM   3405  C   ALA   299     -10.787  14.205  20.297  1.00 10.00      B   
ATOM   3406  O   ALA   299     -11.872  13.741  20.642  1.00 10.00      B   
ATOM   3407  N   LEU   300      -9.799  14.415  21.154  1.00 10.00      B   
ATOM   3408  HN  LEU   300      -8.954  14.798  20.833  1.00 10.00      B   
ATOM   3409  CA  LEU   300      -9.948  14.075  22.558  1.00 10.00      B   
ATOM   3410  CB  LEU   300      -8.808  13.151  23.001  1.00 10.00      B   
ATOM   3411  CG  LEU   300      -8.877  12.621  24.437  1.00 10.00      B   
ATOM   3412  CD1 LEU   300     -10.113  11.758  24.635  1.00 10.00      B   
ATOM   3413  CD2 LEU   300      -7.617  11.842  24.779  1.00 10.00      B   
ATOM   3414  C   LEU   300     -10.015  15.305  23.460  1.00 10.00      B   
ATOM   3415  O   LEU   300     -10.778  15.327  24.424  1.00 10.00      B   
ATOM   3416  N   PHE   301      -9.238  16.334  23.144  1.00 10.00      B   
ATOM   3417  HN  PHE   301      -8.668  16.288  22.344  1.00 10.00      B   
ATOM   3418  CA  PHE   301      -9.203  17.528  23.983  1.00 10.00      B   
ATOM   3419  CB  PHE   301      -7.755  17.905  24.322  1.00 10.00      B   
ATOM   3420  CG  PHE   301      -6.935  16.772  24.873  1.00 10.00      B   
ATOM   3421  CD1 PHE   301      -5.798  16.338  24.211  1.00 10.00      B   
ATOM   3422  CD2 PHE   301      -7.300  16.142  26.049  1.00 10.00      B   
ATOM   3423  CE1 PHE   301      -5.041  15.297  24.712  1.00 10.00      B   
ATOM   3424  CE2 PHE   301      -6.548  15.100  26.557  1.00 10.00      B   
ATOM   3425  CZ  PHE   301      -5.416  14.677  25.887  1.00 10.00      B   
ATOM   3426  C   PHE   301      -9.924  18.735  23.384  1.00 10.00      B   
ATOM   3427  O   PHE   301     -10.181  19.707  24.091  1.00 10.00      B   
ATOM   3428  N   ALA   302     -10.254  18.691  22.100  1.00 10.00      B   
ATOM   3429  HN  ALA   302     -10.043  17.893  21.568  1.00 10.00      B   
ATOM   3430  CA  ALA   302     -10.920  19.829  21.467  1.00 10.00      B   
ATOM   3431  CB  ALA   302     -10.073  20.391  20.337  1.00 10.00      B   
ATOM   3432  C   ALA   302     -12.330  19.506  20.979  1.00 10.00      B   
ATOM   3433  O   ALA   302     -13.163  20.400  20.849  1.00 10.00      B   
ATOM   3434  N   ALA   303     -12.588  18.234  20.705  1.00 10.00      B   
ATOM   3435  HN  ALA   303     -11.871  17.572  20.804  1.00 10.00      B   
ATOM   3436  CA  ALA   303     -13.901  17.793  20.228  1.00 10.00      B   
ATOM   3437  CB  ALA   303     -13.952  16.285  20.041  1.00 10.00      B   
ATOM   3438  C   ALA   303     -15.069  18.299  21.090  1.00 10.00      B   
ATOM   3439  O   ALA   303     -16.005  18.897  20.560  1.00 10.00      B   
ATOM   3440  N   PRO   304     -15.044  18.091  22.425  1.00 10.00      B   
ATOM   3441  CA  PRO   304     -16.126  18.546  23.308  1.00 10.00      B   
ATOM   3442  CB  PRO   304     -15.869  17.795  24.625  1.00 10.00      B   
ATOM   3443  CG  PRO   304     -14.784  16.813  24.329  1.00 10.00      B   
ATOM   3444  CD  PRO   304     -14.004  17.384  23.186  1.00 10.00      B   
ATOM   3445  C   PRO   304     -16.093  20.056  23.557  1.00 10.00      B   
ATOM   3446  O   PRO   304     -16.782  20.560  24.445  1.00 10.00      B   
ATOM   3447  N   TYR   305     -15.290  20.772  22.782  1.00 10.00      B   
ATOM   3448  HN  TYR   305     -14.759  20.318  22.091  1.00 10.00      B   
ATOM   3449  CA  TYR   305     -15.174  22.216  22.929  1.00 10.00      B   
ATOM   3450  CB  TYR   305     -13.720  22.611  23.215  1.00 10.00      B   
ATOM   3451  CG  TYR   305     -13.253  22.272  24.613  1.00 10.00      B   
ATOM   3452  CD1 TYR   305     -13.002  20.958  24.987  1.00 10.00      B   
ATOM   3453  CD2 TYR   305     -13.065  23.269  25.560  1.00 10.00      B   
ATOM   3454  CE1 TYR   305     -12.581  20.648  26.264  1.00 10.00      B   
ATOM   3455  CE2 TYR   305     -12.641  22.968  26.838  1.00 10.00      B   
ATOM   3456  CZ  TYR   305     -12.402  21.657  27.185  1.00 10.00      B   
ATOM   3457  OH  TYR   305     -11.990  21.352  28.463  1.00 10.00      B   
ATOM   3458  HH  TYR   305     -11.141  20.891  28.422  1.00 10.00      B   
ATOM   3459  C   TYR   305     -15.673  22.941  21.684  1.00 10.00      B   
ATOM   3460  O   TYR   305     -15.641  24.170  21.620  1.00 10.00      B   
ATOM   3461  N   PHE   306     -16.132  22.180  20.701  1.00 10.00      B   
ATOM   3462  HN  PHE   306     -16.144  21.205  20.815  1.00 10.00      B   
ATOM   3463  CA  PHE   306     -16.635  22.751  19.459  1.00 10.00      B   
ATOM   3464  CB  PHE   306     -15.677  22.455  18.298  1.00 10.00      B   
ATOM   3465  CG  PHE   306     -14.449  23.319  18.270  1.00 10.00      B   
ATOM   3466  CD1 PHE   306     -13.244  22.850  18.764  1.00 10.00      B   
ATOM   3467  CD2 PHE   306     -14.499  24.600  17.744  1.00 10.00      B   
ATOM   3468  CE1 PHE   306     -12.111  23.638  18.736  1.00 10.00      B   
ATOM   3469  CE2 PHE   306     -13.369  25.396  17.713  1.00 10.00      B   
ATOM   3470  CZ  PHE   306     -12.174  24.914  18.210  1.00 10.00      B   
ATOM   3471  C   PHE   306     -18.011  22.187  19.139  1.00 10.00      B   
ATOM   3472  O   PHE   306     -18.344  21.077  19.553  1.00 10.00      B   
ATOM   3473  N   ASN   307     -18.806  22.953  18.407  1.00 10.00      B   
ATOM   3474  HN  ASN   307     -18.487  23.834  18.110  1.00 10.00      B   
ATOM   3475  CA  ASN   307     -20.141  22.517  18.021  1.00 10.00      B   
ATOM   3476  CB  ASN   307     -21.212  23.054  18.976  1.00 10.00      B   
ATOM   3477  CG  ASN   307     -22.589  22.488  18.674  1.00 10.00      B   
ATOM   3478  OD1 ASN   307     -23.362  23.067  17.910  1.00 10.00      B   
ATOM   3479  ND2 ASN   307     -22.912  21.355  19.279  1.00 10.00      B   
ATOM   3480 HD21 ASN   307     -22.254  20.948  19.885  1.00 10.00      B   
ATOM   3481 HD22 ASN   307     -23.794  20.966  19.095  1.00 10.00      B   
ATOM   3482  C   ASN   307     -20.447  22.940  16.591  1.00 10.00      B   
ATOM   3483  O   ASN   307     -20.529  24.132  16.295  1.00 10.00      B   
ATOM   3484  N   PRO   308     -20.582  21.968  15.678  1.00 10.00      B   
ATOM   3485  CA  PRO   308     -20.440  20.542  15.993  1.00 10.00      B   
ATOM   3486  CB  PRO   308     -20.986  19.834  14.743  1.00 10.00      B   
ATOM   3487  CG  PRO   308     -21.628  20.907  13.927  1.00 10.00      B   
ATOM   3488  CD  PRO   308     -20.903  22.173  14.265  1.00 10.00      B   
ATOM   3489  C   PRO   308     -18.978  20.153  16.216  1.00 10.00      B   
ATOM   3490  O   PRO   308     -18.070  20.783  15.665  1.00 10.00      B   
ATOM   3491  N   PRO   309     -18.737  19.110  17.031  1.00 10.00      B   
ATOM   3492  CA  PRO   309     -17.387  18.619  17.351  1.00 10.00      B   
ATOM   3493  CB  PRO   309     -17.635  17.346  18.172  1.00 10.00      B   
ATOM   3494  CG  PRO   309     -19.083  17.032  18.004  1.00 10.00      B   
ATOM   3495  CD  PRO   309     -19.771  18.335  17.732  1.00 10.00      B   
ATOM   3496  C   PRO   309     -16.552  18.295  16.111  1.00 10.00      B   
ATOM   3497  O   PRO   309     -15.324  18.243  16.179  1.00 10.00      B   
ATOM   3498  N   VAL   310     -17.223  18.078  14.981  1.00 10.00      B   
ATOM   3499  HN  VAL   310     -18.203  18.118  14.998  1.00 10.00      B   
ATOM   3500  CA  VAL   310     -16.548  17.770  13.723  1.00 10.00      B   
ATOM   3501  CB  VAL   310     -17.566  17.525  12.580  1.00 10.00      B   
ATOM   3502  CG1 VAL   310     -18.369  18.779  12.265  1.00 10.00      B   
ATOM   3503  CG2 VAL   310     -16.880  16.989  11.333  1.00 10.00      B   
ATOM   3504  C   VAL   310     -15.565  18.880  13.328  1.00 10.00      B   
ATOM   3505  O   VAL   310     -14.575  18.634  12.634  1.00 10.00      B   
ATOM   3506  N   LEU   311     -15.836  20.099  13.794  1.00 10.00      B   
ATOM   3507  HN  LEU   311     -16.635  20.229  14.353  1.00 10.00      B   
ATOM   3508  CA  LEU   311     -14.981  21.245  13.500  1.00 10.00      B   
ATOM   3509  CB  LEU   311     -15.589  22.533  14.061  1.00 10.00      B   
ATOM   3510  CG  LEU   311     -16.812  23.085  13.324  1.00 10.00      B   
ATOM   3511  CD1 LEU   311     -17.397  24.270  14.077  1.00 10.00      B   
ATOM   3512  CD2 LEU   311     -16.442  23.488  11.905  1.00 10.00      B   
ATOM   3513  C   LEU   311     -13.579  21.046  14.063  1.00 10.00      B   
ATOM   3514  O   LEU   311     -12.591  21.428  13.436  1.00 10.00      B   
ATOM   3515  N   ALA   312     -13.499  20.427  15.238  1.00 10.00      B   
ATOM   3516  HN  ALA   312     -14.325  20.123  15.673  1.00 10.00      B   
ATOM   3517  CA  ALA   312     -12.219  20.175  15.894  1.00 10.00      B   
ATOM   3518  CB  ALA   312     -12.434  19.518  17.249  1.00 10.00      B   
ATOM   3519  C   ALA   312     -11.327  19.303  15.020  1.00 10.00      B   
ATOM   3520  O   ALA   312     -10.113  19.505  14.957  1.00 10.00      B   
ATOM   3521  N   LEU   313     -11.943  18.344  14.336  1.00 10.00      B   
ATOM   3522  HN  LEU   313     -12.915  18.244  14.423  1.00 10.00      B   
ATOM   3523  CA  LEU   313     -11.213  17.442  13.458  1.00 10.00      B   
ATOM   3524  CB  LEU   313     -12.128  16.319  12.966  1.00 10.00      B   
ATOM   3525  CG  LEU   313     -12.717  15.410  14.045  1.00 10.00      B   
ATOM   3526  CD1 LEU   313     -13.700  14.429  13.431  1.00 10.00      B   
ATOM   3527  CD2 LEU   313     -11.611  14.671  14.783  1.00 10.00      B   
ATOM   3528  C   LEU   313     -10.642  18.211  12.274  1.00 10.00      B   
ATOM   3529  O   LEU   313      -9.514  17.969  11.851  1.00 10.00      B   
ATOM   3530  N   ALA   314     -11.430  19.151  11.756  1.00 10.00      B   
ATOM   3531  HN  ALA   314     -12.318  19.296  12.145  1.00 10.00      B   
ATOM   3532  CA  ALA   314     -11.003  19.969  10.628  1.00 10.00      B   
ATOM   3533  CB  ALA   314     -12.147  20.841  10.133  1.00 10.00      B   
ATOM   3534  C   ALA   314      -9.805  20.823  11.022  1.00 10.00      B   
ATOM   3535  O   ALA   314      -8.851  20.959  10.258  1.00 10.00      B   
ATOM   3536  N   TRP   315      -9.857  21.383  12.226  1.00 10.00      B   
ATOM   3537  HN  TRP   315     -10.649  21.235  12.787  1.00 10.00      B   
ATOM   3538  CA  TRP   315      -8.771  22.213  12.732  1.00 10.00      B   
ATOM   3539  CB  TRP   315      -9.153  22.865  14.067  1.00 10.00      B   
ATOM   3540  CG  TRP   315     -10.148  23.984  13.947  1.00 10.00      B   
ATOM   3541  CD1 TRP   315     -11.435  23.988  14.400  1.00 10.00      B   
ATOM   3542  CD2 TRP   315      -9.938  25.266  13.340  1.00 10.00      B   
ATOM   3543  NE1 TRP   315     -12.040  25.186  14.109  1.00 10.00      B   
ATOM   3544  HE1 TRP   315     -12.966  25.428  14.330  1.00 10.00      B   
ATOM   3545  CE2 TRP   315     -11.141  25.989  13.461  1.00 10.00      B   
ATOM   3546  CE3 TRP   315      -8.850  25.873  12.707  1.00 10.00      B   
ATOM   3547  CZ2 TRP   315     -11.286  27.285  12.971  1.00 10.00      B   
ATOM   3548  CZ3 TRP   315      -8.996  27.159  12.222  1.00 10.00      B   
ATOM   3549  CH2 TRP   315     -10.203  27.852  12.358  1.00 10.00      B   
ATOM   3550  C   TRP   315      -7.502  21.384  12.906  1.00 10.00      B   
ATOM   3551  O   TRP   315      -6.399  21.844  12.607  1.00 10.00      B   
ATOM   3552  N   ALA   316      -7.673  20.150  13.376  1.00 10.00      B   
ATOM   3553  HN  ALA   316      -8.584  19.845  13.583  1.00 10.00      B   
ATOM   3554  CA  ALA   316      -6.557  19.237  13.600  1.00 10.00      B   
ATOM   3555  CB  ALA   316      -7.065  17.916  14.155  1.00 10.00      B   
ATOM   3556  C   ALA   316      -5.768  18.993  12.320  1.00 10.00      B   
ATOM   3557  O   ALA   316      -4.536  18.936  12.341  1.00 10.00      B   
ATOM   3558  N   VAL   317      -6.483  18.851  11.211  1.00 10.00      B   
ATOM   3559  HN  VAL   317      -7.462  18.908  11.265  1.00 10.00      B   
ATOM   3560  CA  VAL   317      -5.856  18.609   9.917  1.00 10.00      B   
ATOM   3561  CB  VAL   317      -6.901  18.346   8.810  1.00 10.00      B   
ATOM   3562  CG1 VAL   317      -6.216  18.040   7.485  1.00 10.00      B   
ATOM   3563  CG2 VAL   317      -7.819  17.198   9.204  1.00 10.00      B   
ATOM   3564  C   VAL   317      -4.955  19.775   9.512  1.00 10.00      B   
ATOM   3565  O   VAL   317      -3.796  19.571   9.145  1.00 10.00      B   
ATOM   3566  N   THR   318      -5.480  20.995   9.598  1.00 10.00      B   
ATOM   3567  HN  THR   318      -6.408  21.103   9.906  1.00 10.00      B   
ATOM   3568  CA  THR   318      -4.714  22.177   9.238  1.00 10.00      B   
ATOM   3569  CB  THR   318      -5.586  23.443   9.277  1.00 10.00      B   
ATOM   3570  OG1 THR   318      -6.967  23.065   9.180  1.00 10.00      B   
ATOM   3571  HG1 THR   318      -7.327  23.369   8.338  1.00 10.00      B   
ATOM   3572  CG2 THR   318      -5.241  24.360   8.115  1.00 10.00      B   
ATOM   3573  C   THR   318      -3.504  22.350  10.155  1.00 10.00      B   
ATOM   3574  O   THR   318      -2.397  22.626   9.689  1.00 10.00      B   
ATOM   3575  N   VAL   319      -3.714  22.164  11.458  1.00 10.00      B   
ATOM   3576  HN  VAL   319      -4.621  21.937  11.771  1.00 10.00      B   
ATOM   3577  CA  VAL   319      -2.629  22.294  12.432  1.00 10.00      B   
ATOM   3578  CB  VAL   319      -3.142  22.175  13.889  1.00 10.00      B   
ATOM   3579  CG1 VAL   319      -1.987  22.188  14.883  1.00 10.00      B   
ATOM   3580  CG2 VAL   319      -4.115  23.302  14.198  1.00 10.00      B   
ATOM   3581  C   VAL   319      -1.549  21.246  12.165  1.00 10.00      B   
ATOM   3582  O   VAL   319      -0.349  21.523  12.274  1.00 10.00      B   
ATOM   3583  N   GLY   320      -1.989  20.051  11.783  1.00 10.00      B   
ATOM   3584  HN  GLY   320      -2.957  19.900  11.710  1.00 10.00      B   
ATOM   3585  CA  GLY   320      -1.067  18.973  11.480  1.00 10.00      B   
ATOM   3586  C   GLY   320      -0.204  19.297  10.279  1.00 10.00      B   
ATOM   3587  O   GLY   320       0.945  18.864  10.193  1.00 10.00      B   
ATOM   3588  N   GLY   321      -0.761  20.066   9.352  1.00 10.00      B   
ATOM   3589  HN  GLY   321      -1.685  20.375   9.479  1.00 10.00      B   
ATOM   3590  CA  GLY   321      -0.026  20.458   8.166  1.00 10.00      B   
ATOM   3591  C   GLY   321       1.147  21.352   8.510  1.00 10.00      B   
ATOM   3592  O   GLY   321       2.241  21.188   7.971  1.00 10.00      B   
ATOM   3593  N   VAL   322       0.920  22.285   9.428  1.00 10.00      B   
ATOM   3594  HN  VAL   322       0.025  22.354   9.826  1.00 10.00      B   
ATOM   3595  CA  VAL   322       1.962  23.210   9.862  1.00 10.00      B   
ATOM   3596  CB  VAL   322       1.397  24.305  10.793  1.00 10.00      B   
ATOM   3597  CG1 VAL   322       2.458  25.347  11.115  1.00 10.00      B   
ATOM   3598  CG2 VAL   322       0.180  24.966  10.166  1.00 10.00      B   
ATOM   3599  C   VAL   322       3.064  22.448  10.593  1.00 10.00      B   
ATOM   3600  O   VAL   322       4.252  22.718  10.404  1.00 10.00      B   
ATOM   3601  N   LEU   323       2.656  21.474  11.404  1.00 10.00      B   
ATOM   3602  HN  LEU   323       1.694  21.300  11.486  1.00 10.00      B   
ATOM   3603  CA  LEU   323       3.592  20.653  12.171  1.00 10.00      B   
ATOM   3604  CB  LEU   323       2.838  19.633  13.030  1.00 10.00      B   
ATOM   3605  CG  LEU   323       2.176  20.167  14.303  1.00 10.00      B   
ATOM   3606  CD1 LEU   323       1.240  19.124  14.891  1.00 10.00      B   
ATOM   3607  CD2 LEU   323       3.228  20.575  15.324  1.00 10.00      B   
ATOM   3608  C   LEU   323       4.569  19.931  11.248  1.00 10.00      B   
ATOM   3609  O   LEU   323       5.768  19.869  11.520  1.00 10.00      B   
ATOM   3610  N   GLN   324       4.049  19.402  10.146  1.00 10.00      B   
ATOM   3611  HN  GLN   324       3.083  19.496   9.982  1.00 10.00      B   
ATOM   3612  CA  GLN   324       4.866  18.682   9.178  1.00 10.00      B   
ATOM   3613  CB  GLN   324       3.979  18.052   8.101  1.00 10.00      B   
ATOM   3614  CG  GLN   324       3.011  17.011   8.635  1.00 10.00      B   
ATOM   3615  CD  GLN   324       2.063  16.487   7.575  1.00 10.00      B   
ATOM   3616  OE1 GLN   324       2.369  15.524   6.868  1.00 10.00      B   
ATOM   3617  NE2 GLN   324       0.901  17.112   7.458  1.00 10.00      B   
ATOM   3618 HE21 GLN   324       0.720  17.869   8.056  1.00 10.00      B   
ATOM   3619 HE22 GLN   324       0.272  16.793   6.779  1.00 10.00      B   
ATOM   3620  C   GLN   324       5.922  19.587   8.546  1.00 10.00      B   
ATOM   3621  O   GLN   324       7.011  19.134   8.189  1.00 10.00      B   
ATOM   3622  N   LEU   325       5.602  20.869   8.433  1.00 10.00      B   
ATOM   3623  HN  LEU   325       4.726  21.173   8.755  1.00 10.00      B   
ATOM   3624  CA  LEU   325       6.514  21.839   7.844  1.00 10.00      B   
ATOM   3625  CB  LEU   325       5.737  23.046   7.311  1.00 10.00      B   
ATOM   3626  CG  LEU   325       6.575  24.169   6.696  1.00 10.00      B   
ATOM   3627  CD1 LEU   325       7.048  23.790   5.299  1.00 10.00      B   
ATOM   3628  CD2 LEU   325       5.796  25.476   6.673  1.00 10.00      B   
ATOM   3629  C   LEU   325       7.564  22.298   8.851  1.00 10.00      B   
ATOM   3630  O   LEU   325       8.767  22.234   8.585  1.00 10.00      B   
ATOM   3631  N   VAL   326       7.105  22.727  10.026  1.00 10.00      B   
ATOM   3632  HN  VAL   326       6.134  22.708  10.195  1.00 10.00      B   
ATOM   3633  CA  VAL   326       7.999  23.226  11.071  1.00 10.00      B   
ATOM   3634  CB  VAL   326       7.238  23.941  12.208  1.00 10.00      B   
ATOM   3635  CG1 VAL   326       6.458  25.131  11.674  1.00 10.00      B   
ATOM   3636  CG2 VAL   326       6.322  22.980  12.949  1.00 10.00      B   
ATOM   3637  C   VAL   326       8.909  22.145  11.655  1.00 10.00      B   
ATOM   3638  O   VAL   326       9.766  22.436  12.489  1.00 10.00      B   
ATOM   3639  N   TYR   327       8.721  20.903  11.233  1.00 10.00      B   
ATOM   3640  HN  TYR   327       8.006  20.718  10.589  1.00 10.00      B   
ATOM   3641  CA  TYR   327       9.545  19.807  11.720  1.00 10.00      B   
ATOM   3642  CB  TYR   327       8.712  18.536  11.890  1.00 10.00      B   
ATOM   3643  CG  TYR   327       9.375  17.475  12.738  1.00 10.00      B   
ATOM   3644  CD1 TYR   327       9.487  17.628  14.114  1.00 10.00      B   
ATOM   3645  CD2 TYR   327       9.894  16.322  12.162  1.00 10.00      B   
ATOM   3646  CE1 TYR   327      10.097  16.663  14.891  1.00 10.00      B   
ATOM   3647  CE2 TYR   327      10.504  15.352  12.932  1.00 10.00      B   
ATOM   3648  CZ  TYR   327      10.604  15.528  14.295  1.00 10.00      B   
ATOM   3649  OH  TYR   327      11.211  14.566  15.068  1.00 10.00      B   
ATOM   3650  HH  TYR   327      12.005  14.253  14.622  1.00 10.00      B   
ATOM   3651  C   TYR   327      10.718  19.552  10.778  1.00 10.00      B   
ATOM   3652  O   TYR   327      11.781  19.089  11.196  1.00 10.00      B   
ATOM   3653  N   GLN   328      10.527  19.872   9.507  1.00 10.00      B   
ATOM   3654  HN  GLN   328       9.668  20.256   9.233  1.00 10.00      B   
ATOM   3655  CA  GLN   328      11.566  19.666   8.509  1.00 10.00      B   
ATOM   3656  CB  GLN   328      10.955  19.220   7.180  1.00 10.00      B   
ATOM   3657  CG  GLN   328      10.478  17.777   7.180  1.00 10.00      B   
ATOM   3658  CD  GLN   328       9.716  17.409   5.923  1.00 10.00      B   
ATOM   3659  OE1 GLN   328       9.931  17.984   4.859  1.00 10.00      B   
ATOM   3660  NE2 GLN   328       8.813  16.453   6.040  1.00 10.00      B   
ATOM   3661 HE21 GLN   328       8.684  16.042   6.924  1.00 10.00      B   
ATOM   3662 HE22 GLN   328       8.314  16.188   5.239  1.00 10.00      B   
ATOM   3663  C   GLN   328      12.425  20.912   8.324  1.00 10.00      B   
ATOM   3664  O   GLN   328      13.606  20.811   7.994  1.00 10.00      B   
ATOM   3665  N   LEU   329      11.830  22.081   8.564  1.00 10.00      B   
ATOM   3666  HN  LEU   329      10.887  22.084   8.829  1.00 10.00      B   
ATOM   3667  CA  LEU   329      12.528  23.364   8.428  1.00 10.00      B   
ATOM   3668  CB  LEU   329      11.627  24.543   8.818  1.00 10.00      B   
ATOM   3669  CG  LEU   329      10.458  24.839   7.875  1.00 10.00      B   
ATOM   3670  CD1 LEU   329       9.602  25.974   8.420  1.00 10.00      B   
ATOM   3671  CD2 LEU   329      10.967  25.174   6.481  1.00 10.00      B   
ATOM   3672  C   LEU   329      13.874  23.416   9.173  1.00 10.00      B   
ATOM   3673  O   LEU   329      14.885  23.789   8.578  1.00 10.00      B   
ATOM   3674  N   PRO   330      13.922  23.058  10.480  1.00 10.00      B   
ATOM   3675  CA  PRO   330      15.178  23.073  11.250  1.00 10.00      B   
ATOM   3676  CB  PRO   330      14.778  22.477  12.604  1.00 10.00      B   
ATOM   3677  CG  PRO   330      13.318  22.744  12.715  1.00 10.00      B   
ATOM   3678  CD  PRO   330      12.776  22.653  11.319  1.00 10.00      B   
ATOM   3679  C   PRO   330      16.267  22.218  10.603  1.00 10.00      B   
ATOM   3680  O   PRO   330      17.445  22.569  10.632  1.00 10.00      B   
ATOM   3681  N   HIS   331      15.866  21.103   9.999  1.00 10.00      B   
ATOM   3682  HN  HIS   331      14.909  20.895   9.972  1.00 10.00      B   
ATOM   3683  CA  HIS   331      16.817  20.205   9.350  1.00 10.00      B   
ATOM   3684  CB  HIS   331      16.239  18.795   9.188  1.00 10.00      B   
ATOM   3685  CG  HIS   331      16.294  17.967  10.439  1.00 10.00      B   
ATOM   3686  ND1 HIS   331      17.393  17.219  10.801  1.00 10.00      B   
ATOM   3687  HD1 HIS   331      18.231  17.141  10.292  1.00 10.00      B   
ATOM   3688  CD2 HIS   331      15.377  17.782  11.423  1.00 10.00      B   
ATOM   3689  CE1 HIS   331      17.146  16.602  11.946  1.00 10.00      B   
ATOM   3690  NE2 HIS   331      15.933  16.931  12.342  1.00 10.00      B   
ATOM   3691  HE2 HIS   331      15.498  16.607  13.163  1.00 10.00      B   
ATOM   3692  C   HIS   331      17.265  20.766   8.005  1.00 10.00      B   
ATOM   3693  O   HIS   331      18.374  20.494   7.544  1.00 10.00      B   
ATOM   3694  N   LEU   332      16.400  21.564   7.388  1.00 10.00      B   
ATOM   3695  HN  LEU   332      15.527  21.736   7.804  1.00 10.00      B   
ATOM   3696  CA  LEU   332      16.702  22.185   6.104  1.00 10.00      B   
ATOM   3697  CB  LEU   332      15.443  22.850   5.537  1.00 10.00      B   
ATOM   3698  CG  LEU   332      15.486  23.253   4.061  1.00 10.00      B   
ATOM   3699  CD1 LEU   332      15.600  22.024   3.170  1.00 10.00      B   
ATOM   3700  CD2 LEU   332      14.254  24.068   3.696  1.00 10.00      B   
ATOM   3701  C   LEU   332      17.817  23.216   6.275  1.00 10.00      B   
ATOM   3702  O   LEU   332      18.639  23.428   5.378  1.00 10.00      B   
ATOM   3703  N   LYS   333      17.849  23.843   7.444  1.00 10.00      B   
ATOM   3704  HN  LYS   333      17.166  23.634   8.116  1.00 10.00      B   
ATOM   3705  CA  LYS   333      18.869  24.835   7.753  1.00 10.00      B   
ATOM   3706  CB  LYS   333      18.419  25.729   8.910  1.00 10.00      B   
ATOM   3707  CG  LYS   333      17.092  26.431   8.679  1.00 10.00      B   
ATOM   3708  CD  LYS   333      16.755  27.362   9.834  1.00 10.00      B   
ATOM   3709  CE  LYS   333      15.401  28.018   9.635  1.00 10.00      B   
ATOM   3710  NZ  LYS   333      15.124  29.046  10.671  1.00 10.00      B   
ATOM   3711  HZ1 LYS   333      14.211  29.505  10.485  1.00 10.00      B   
ATOM   3712  HZ2 LYS   333      15.869  29.771  10.661  1.00 10.00      B   
ATOM   3713  HZ3 LYS   333      15.097  28.613  11.616  1.00 10.00      B   
ATOM   3714  C   LYS   333      20.175  24.137   8.115  1.00 10.00      B   
ATOM   3715  O   LYS   333      21.261  24.698   7.966  1.00 10.00      B   
ATOM   3716  N   LYS   334      20.059  22.894   8.574  1.00 10.00      B   
ATOM   3717  HN  LYS   334      19.165  22.500   8.651  1.00 10.00      B   
ATOM   3718  CA  LYS   334      21.219  22.097   8.960  1.00 10.00      B   
ATOM   3719  CB  LYS   334      20.790  20.860   9.757  1.00 10.00      B   
ATOM   3720  CG  LYS   334      20.399  21.139  11.200  1.00 10.00      B   
ATOM   3721  CD  LYS   334      21.604  21.544  12.033  1.00 10.00      B   
ATOM   3722  CE  LYS   334      21.244  21.654  13.506  1.00 10.00      B   
ATOM   3723  NZ  LYS   334      22.432  21.945  14.347  1.00 10.00      B   
ATOM   3724  HZ1 LYS   334      22.845  22.863  14.082  1.00 10.00      B   
ATOM   3725  HZ2 LYS   334      23.152  21.207  14.214  1.00 10.00      B   
ATOM   3726  HZ3 LYS   334      22.162  21.974  15.350  1.00 10.00      B   
ATOM   3727  C   LYS   334      22.012  21.666   7.734  1.00 10.00      B   
ATOM   3728  O   LYS   334      23.226  21.466   7.804  1.00 10.00      B   
ATOM   3729  N   ILE   335      21.321  21.521   6.610  1.00 10.00      B   
ATOM   3730  HN  ILE   335      20.353  21.682   6.620  1.00 10.00      B   
ATOM   3731  CA  ILE   335      21.964  21.114   5.367  1.00 10.00      B   
ATOM   3732  CB  ILE   335      21.099  20.118   4.559  1.00 10.00      B   
ATOM   3733  CG1 ILE   335      19.815  20.784   4.053  1.00 10.00      B   
ATOM   3734  CG2 ILE   335      20.766  18.900   5.412  1.00 10.00      B   
ATOM   3735  CD1 ILE   335      19.004  19.912   3.117  1.00 10.00      B   
ATOM   3736  C   ILE   335      22.327  22.327   4.512  1.00 10.00      B   
ATOM   3737  O   ILE   335      22.914  22.193   3.434  1.00 10.00      B   
ATOM   3738  N   GLY   336      21.972  23.511   5.010  1.00 10.00      B   
ATOM   3739  HN  GLY   336      21.508  23.546   5.872  1.00 10.00      B   
ATOM   3740  CA  GLY   336      22.270  24.747   4.305  1.00 10.00      B   
ATOM   3741  C   GLY   336      21.452  24.921   3.045  1.00 10.00      B   
ATOM   3742  O   GLY   336      21.913  25.525   2.077  1.00 10.00      B   
ATOM   3743  N   MET   337      20.227  24.417   3.061  1.00 10.00      B   
ATOM   3744  HN  MET   337      19.896  23.973   3.876  1.00 10.00      B   
ATOM   3745  CA  MET   337      19.354  24.519   1.902  1.00 10.00      B   
ATOM   3746  CB  MET   337      19.021  23.132   1.345  1.00 10.00      B   
ATOM   3747  CG  MET   337      19.965  22.658   0.252  1.00 10.00      B   
ATOM   3748  SD  MET   337      19.879  23.677  -1.236  1.00 10.00      B   
ATOM   3749  CE  MET   337      18.202  23.350  -1.775  1.00 10.00      B   
ATOM   3750  C   MET   337      18.078  25.272   2.239  1.00 10.00      B   
ATOM   3751  O   MET   337      17.002  24.926   1.754  1.00 10.00      B   
ATOM   3752  N   LEU   338      18.205  26.303   3.072  1.00 10.00      B   
ATOM   3753  HN  LEU   338      19.092  26.530   3.418  1.00 10.00      B   
ATOM   3754  CA  LEU   338      17.061  27.113   3.468  1.00 10.00      B   
ATOM   3755  CB  LEU   338      17.443  28.095   4.581  1.00 10.00      B   
ATOM   3756  CG  LEU   338      16.306  28.960   5.140  1.00 10.00      B   
ATOM   3757  CD1 LEU   338      15.214  28.091   5.747  1.00 10.00      B   
ATOM   3758  CD2 LEU   338      16.835  29.954   6.161  1.00 10.00      B   
ATOM   3759  C   LEU   338      16.511  27.864   2.263  1.00 10.00      B   
ATOM   3760  O   LEU   338      17.092  28.853   1.816  1.00 10.00      B   
ATOM   3761  N   VAL   339      15.401  27.377   1.736  1.00 10.00      B   
ATOM   3762  HN  VAL   339      14.987  26.592   2.145  1.00 10.00      B   
ATOM   3763  CA  VAL   339      14.777  27.977   0.572  1.00 10.00      B   
ATOM   3764  CB  VAL   339      13.791  27.006  -0.106  1.00 10.00      B   
ATOM   3765  CG1 VAL   339      13.321  27.567  -1.438  1.00 10.00      B   
ATOM   3766  CG2 VAL   339      14.414  25.631  -0.287  1.00 10.00      B   
ATOM   3767  C   VAL   339      14.039  29.255   0.932  1.00 10.00      B   
ATOM   3768  O   VAL   339      13.109  29.246   1.743  1.00 10.00      B   
ATOM   3769  N   LEU   340      14.463  30.347   0.325  1.00 10.00      B   
ATOM   3770  HN  LEU   340      15.210  30.281  -0.303  1.00 10.00      B   
ATOM   3771  CA  LEU   340      13.842  31.639   0.552  1.00 10.00      B   
ATOM   3772  CB  LEU   340      14.897  32.748   0.620  1.00 10.00      B   
ATOM   3773  CG  LEU   340      15.918  32.645   1.760  1.00 10.00      B   
ATOM   3774  CD1 LEU   340      16.894  33.809   1.708  1.00 10.00      B   
ATOM   3775  CD2 LEU   340      15.221  32.590   3.111  1.00 10.00      B   
ATOM   3776  C   LEU   340      12.836  31.926  -0.557  1.00 10.00      B   
ATOM   3777  O   LEU   340      13.143  31.756  -1.737  1.00 10.00      B   
ATOM   3778  N   PRO   341      11.615  32.338  -0.183  1.00 10.00      B   
ATOM   3779  CA  PRO   341      10.543  32.640  -1.142  1.00 10.00      B   
ATOM   3780  CB  PRO   341       9.448  33.259  -0.272  1.00 10.00      B   
ATOM   3781  CG  PRO   341       9.687  32.697   1.086  1.00 10.00      B   
ATOM   3782  CD  PRO   341      11.175  32.531   1.211  1.00 10.00      B   
ATOM   3783  C   PRO   341      10.981  33.626  -2.224  1.00 10.00      B   
ATOM   3784  O   PRO   341      11.384  34.758  -1.932  1.00 10.00      B   
ATOM   3785  N   ARG   342      10.914  33.177  -3.469  1.00 10.00      B   
ATOM   3786  HN  ARG   342      10.600  32.265  -3.626  1.00 10.00      B   
ATOM   3787  CA  ARG   342      11.290  33.995  -4.612  1.00 10.00      B   
ATOM   3788  CB  ARG   342      12.626  33.529  -5.198  1.00 10.00      B   
ATOM   3789  CG  ARG   342      13.846  34.005  -4.424  1.00 10.00      B   
ATOM   3790  CD  ARG   342      13.837  35.518  -4.277  1.00 10.00      B   
ATOM   3791  NE  ARG   342      15.110  36.039  -3.792  1.00 10.00      B   
ATOM   3792  HE  ARG   342      15.678  35.429  -3.266  1.00 10.00      B   
ATOM   3793  CZ  ARG   342      15.528  37.285  -3.995  1.00 10.00      B   
ATOM   3794  NH1 ARG   342      14.772  38.141  -4.670  1.00 10.00      B   
ATOM   3795 HH11 ARG   342      13.844  37.844  -5.038  1.00 10.00      B   
ATOM   3796 HH12 ARG   342      15.106  39.118  -4.829  1.00 10.00      B   
ATOM   3797  NH2 ARG   342      16.710  37.670  -3.535  1.00 10.00      B   
ATOM   3798 HH21 ARG   342      17.042  38.648  -3.695  1.00 10.00      B   
ATOM   3799 HH22 ARG   342      17.313  37.000  -3.008  1.00 10.00      B   
ATOM   3800  C   ARG   342      10.204  33.949  -5.679  1.00 10.00      B   
ATOM   3801  O   ARG   342       9.935  32.898  -6.260  1.00 10.00      B   
ATOM   3802  N   ILE   343       9.582  35.092  -5.934  1.00 10.00      B   
ATOM   3803  HN  ILE   343       9.845  35.898  -5.442  1.00 10.00      B   
ATOM   3804  CA  ILE   343       8.516  35.182  -6.925  1.00 10.00      B   
ATOM   3805  CB  ILE   343       7.154  35.505  -6.263  1.00 10.00      B   
ATOM   3806  CG1 ILE   343       7.251  36.778  -5.415  1.00 10.00      B   
ATOM   3807  CG2 ILE   343       6.675  34.331  -5.422  1.00 10.00      B   
ATOM   3808  CD1 ILE   343       5.918  37.269  -4.895  1.00 10.00      B   
ATOM   3809  C   ILE   343       8.831  36.253  -7.965  1.00 10.00      B   
ATOM   3810  O   ILE   343       7.931  36.812  -8.592  1.00 10.00      B   
ATOM   3811  N   ASN   344      10.114  36.531  -8.148  1.00 10.00      B   
ATOM   3812  HN  ASN   344      10.786  36.048  -7.625  1.00 10.00      B   
ATOM   3813  CA  ASN   344      10.547  37.543  -9.108  1.00 10.00      B   
ATOM   3814  CB  ASN   344      11.727  38.349  -8.565  1.00 10.00      B   
ATOM   3815  CG  ASN   344      11.301  39.453  -7.615  1.00 10.00      B   
ATOM   3816  OD1 ASN   344      10.345  39.304  -6.851  1.00 10.00      B   
ATOM   3817  ND2 ASN   344      12.006  40.569  -7.655  1.00 10.00      B   
ATOM   3818 HD21 ASN   344      12.756  40.624  -8.287  1.00 10.00      B   
ATOM   3819 HD22 ASN   344      11.752  41.299  -7.056  1.00 10.00      B   
ATOM   3820  C   ASN   344      10.905  36.929 -10.454  1.00 10.00      B   
ATOM   3821  O   ASN   344      11.091  37.637 -11.441  1.00 10.00      B   
ATOM   3822  N   PHE   345      11.004  35.608 -10.489  1.00 10.00      B   
ATOM   3823  HN  PHE   345      10.838  35.093  -9.672  1.00 10.00      B   
ATOM   3824  CA  PHE   345      11.338  34.898 -11.717  1.00 10.00      B   
ATOM   3825  CB  PHE   345      12.659  34.136 -11.571  1.00 10.00      B   
ATOM   3826  CG  PHE   345      13.886  34.980 -11.782  1.00 10.00      B   
ATOM   3827  CD1 PHE   345      14.230  35.972 -10.878  1.00 10.00      B   
ATOM   3828  CD2 PHE   345      14.701  34.775 -12.883  1.00 10.00      B   
ATOM   3829  CE1 PHE   345      15.359  36.747 -11.070  1.00 10.00      B   
ATOM   3830  CE2 PHE   345      15.831  35.545 -13.083  1.00 10.00      B   
ATOM   3831  CZ  PHE   345      16.162  36.531 -12.175  1.00 10.00      B   
ATOM   3832  C   PHE   345      10.212  33.944 -12.096  1.00 10.00      B   
ATOM   3833  O   PHE   345      10.241  32.763 -11.753  1.00 10.00      B   
ATOM   3834  N   HIS   346       9.211  34.469 -12.785  1.00 10.00      B   
ATOM   3835  HN  HIS   346       9.247  35.422 -13.031  1.00 10.00      B   
ATOM   3836  CA  HIS   346       8.069  33.669 -13.200  1.00 10.00      B   
ATOM   3837  CB  HIS   346       6.859  34.558 -13.511  1.00 10.00      B   
ATOM   3838  CG  HIS   346       6.150  35.099 -12.309  1.00 10.00      B   
ATOM   3839  ND1 HIS   346       4.785  35.293 -12.271  1.00 10.00      B   
ATOM   3840  HD1 HIS   346       4.157  35.100 -13.002  1.00 10.00      B   
ATOM   3841  CD2 HIS   346       6.620  35.508 -11.107  1.00 10.00      B   
ATOM   3842  CE1 HIS   346       4.448  35.793 -11.097  1.00 10.00      B   
ATOM   3843  NE2 HIS   346       5.542  35.933 -10.375  1.00 10.00      B   
ATOM   3844  HE2 HIS   346       5.578  36.308  -9.468  1.00 10.00      B   
ATOM   3845  C   HIS   346       8.412  32.831 -14.421  1.00 10.00      B   
ATOM   3846  O   HIS   346       8.690  31.642 -14.309  1.00 10.00      B   
ATOM   3847  N   ASP   347       8.412  33.474 -15.578  1.00 10.00      B   
ATOM   3848  HN  ASP   347       8.213  34.435 -15.583  1.00 10.00      B   
ATOM   3849  CA  ASP   347       8.702  32.811 -16.847  1.00 10.00      B   
ATOM   3850  CB  ASP   347       8.671  33.818 -18.005  1.00 10.00      B   
ATOM   3851  CG  ASP   347       9.160  35.202 -17.610  1.00 10.00      B   
ATOM   3852  OD1 ASP   347       8.322  36.121 -17.511  1.00 10.00      B   
ATOM   3853  OD2 ASP   347      10.379  35.377 -17.380  1.00 10.00      B   
ATOM   3854  C   ASP   347      10.036  32.071 -16.832  1.00 10.00      B   
ATOM   3855  O   ASP   347      10.089  30.867 -17.092  1.00 10.00      B   
ATOM   3856  N   ALA   348      11.098  32.795 -16.512  1.00 10.00      B   
ATOM   3857  HN  ALA   348      10.974  33.751 -16.315  1.00 10.00      B   
ATOM   3858  CA  ALA   348      12.448  32.242 -16.475  1.00 10.00      B   
ATOM   3859  CB  ALA   348      13.429  33.286 -15.966  1.00 10.00      B   
ATOM   3860  C   ALA   348      12.567  30.947 -15.668  1.00 10.00      B   
ATOM   3861  O   ALA   348      13.135  29.965 -16.148  1.00 10.00      B   
ATOM   3862  N   GLY   349      12.014  30.933 -14.465  1.00 10.00      B   
ATOM   3863  HN  GLY   349      11.528  31.721 -14.147  1.00 10.00      B   
ATOM   3864  CA  GLY   349      12.122  29.755 -13.622  1.00 10.00      B   
ATOM   3865  C   GLY   349      11.043  28.706 -13.841  1.00 10.00      B   
ATOM   3866  O   GLY   349      11.324  27.504 -13.802  1.00 10.00      B   
ATOM   3867  N   ALA   350       9.812  29.143 -14.071  1.00 10.00      B   
ATOM   3868  HN  ALA   350       9.645  30.114 -14.121  1.00 10.00      B   
ATOM   3869  CA  ALA   350       8.694  28.220 -14.254  1.00 10.00      B   
ATOM   3870  CB  ALA   350       7.357  28.946 -14.213  1.00 10.00      B   
ATOM   3871  C   ALA   350       8.805  27.380 -15.519  1.00 10.00      B   
ATOM   3872  O   ALA   350       8.578  26.174 -15.479  1.00 10.00      B   
ATOM   3873  N   MET   351       9.176  28.002 -16.631  1.00 10.00      B   
ATOM   3874  HN  MET   351       9.399  28.959 -16.596  1.00 10.00      B   
ATOM   3875  CA  MET   351       9.270  27.292 -17.907  1.00 10.00      B   
ATOM   3876  CB  MET   351       9.698  28.225 -19.042  1.00 10.00      B   
ATOM   3877  CG  MET   351       9.448  27.655 -20.429  1.00 10.00      B   
ATOM   3878  SD  MET   351       9.594  28.890 -21.735  1.00 10.00      B   
ATOM   3879  CE  MET   351      11.353  29.226 -21.696  1.00 10.00      B   
ATOM   3880  C   MET   351      10.167  26.055 -17.843  1.00 10.00      B   
ATOM   3881  O   MET   351       9.884  25.047 -18.485  1.00 10.00      B   
ATOM   3882  N   ARG   352      11.222  26.124 -17.041  1.00 10.00      B   
ATOM   3883  HN  ARG   352      11.377  26.944 -16.523  1.00 10.00      B   
ATOM   3884  CA  ARG   352      12.156  25.010 -16.909  1.00 10.00      B   
ATOM   3885  CB  ARG   352      13.426  25.449 -16.172  1.00 10.00      B   
ATOM   3886  CG  ARG   352      14.282  26.427 -16.964  1.00 10.00      B   
ATOM   3887  CD  ARG   352      15.270  27.167 -16.075  1.00 10.00      B   
ATOM   3888  NE  ARG   352      16.420  26.339 -15.707  1.00 10.00      B   
ATOM   3889  HE  ARG   352      16.232  25.452 -15.325  1.00 10.00      B   
ATOM   3890  CZ  ARG   352      17.691  26.719 -15.853  1.00 10.00      B   
ATOM   3891  NH1 ARG   352      17.979  27.906 -16.369  1.00 10.00      B   
ATOM   3892 HH11 ARG   352      18.972  28.199 -16.487  1.00 10.00      B   
ATOM   3893 HH12 ARG   352      17.213  28.554 -16.655  1.00 10.00      B   
ATOM   3894  NH2 ARG   352      18.670  25.909 -15.485  1.00 10.00      B   
ATOM   3895 HH21 ARG   352      19.668  26.196 -15.602  1.00 10.00      B   
ATOM   3896 HH22 ARG   352      18.441  24.974 -15.070  1.00 10.00      B   
ATOM   3897  C   ARG   352      11.521  23.785 -16.242  1.00 10.00      B   
ATOM   3898  O   ARG   352      11.890  22.645 -16.539  1.00 10.00      B   
ATOM   3899  N   VAL   353      10.555  24.010 -15.357  1.00 10.00      B   
ATOM   3900  HN  VAL   353      10.277  24.932 -15.169  1.00 10.00      B   
ATOM   3901  CA  VAL   353       9.897  22.902 -14.665  1.00 10.00      B   
ATOM   3902  CB  VAL   353       9.760  23.136 -13.141  1.00 10.00      B   
ATOM   3903  CG1 VAL   353      11.120  23.053 -12.464  1.00 10.00      B   
ATOM   3904  CG2 VAL   353       9.093  24.472 -12.841  1.00 10.00      B   
ATOM   3905  C   VAL   353       8.536  22.562 -15.277  1.00 10.00      B   
ATOM   3906  O   VAL   353       8.170  21.390 -15.383  1.00 10.00      B   
ATOM   3907  N   VAL   354       7.805  23.589 -15.705  1.00 10.00      B   
ATOM   3908  HN  VAL   354       8.162  24.502 -15.608  1.00 10.00      B   
ATOM   3909  CA  VAL   354       6.483  23.405 -16.303  1.00 10.00      B   
ATOM   3910  CB  VAL   354       5.795  24.758 -16.611  1.00 10.00      B   
ATOM   3911  CG1 VAL   354       4.510  24.558 -17.408  1.00 10.00      B   
ATOM   3912  CG2 VAL   354       5.499  25.504 -15.319  1.00 10.00      B   
ATOM   3913  C   VAL   354       6.559  22.551 -17.567  1.00 10.00      B   
ATOM   3914  O   VAL   354       5.657  21.759 -17.843  1.00 10.00      B   
ATOM   3915  N   LYS   355       7.652  22.688 -18.313  1.00 10.00      B   
ATOM   3916  HN  LYS   355       8.348  23.319 -18.029  1.00 10.00      B   
ATOM   3917  CA  LYS   355       7.839  21.922 -19.545  1.00 10.00      B   
ATOM   3918  CB  LYS   355       9.170  22.272 -20.218  1.00 10.00      B   
ATOM   3919  CG  LYS   355       9.104  23.466 -21.157  1.00 10.00      B   
ATOM   3920  CD  LYS   355      10.394  23.615 -21.948  1.00 10.00      B   
ATOM   3921  CE  LYS   355      10.297  24.743 -22.959  1.00 10.00      B   
ATOM   3922  NZ  LYS   355      11.437  24.731 -23.910  1.00 10.00      B   
ATOM   3923  HZ1 LYS   355      11.418  23.863 -24.483  1.00 10.00      B   
ATOM   3924  HZ2 LYS   355      12.336  24.767 -23.391  1.00 10.00      B   
ATOM   3925  HZ3 LYS   355      11.382  25.556 -24.543  1.00 10.00      B   
ATOM   3926  C   LYS   355       7.767  20.418 -19.286  1.00 10.00      B   
ATOM   3927  O   LYS   355       7.354  19.647 -20.152  1.00 10.00      B   
ATOM   3928  N   GLN   356       8.163  20.004 -18.090  1.00 10.00      B   
ATOM   3929  HN  GLN   356       8.473  20.664 -17.433  1.00 10.00      B   
ATOM   3930  CA  GLN   356       8.143  18.593 -17.730  1.00 10.00      B   
ATOM   3931  CB  GLN   356       9.417  18.221 -16.973  1.00 10.00      B   
ATOM   3932  CG  GLN   356      10.672  18.320 -17.825  1.00 10.00      B   
ATOM   3933  CD  GLN   356      11.943  18.128 -17.026  1.00 10.00      B   
ATOM   3934  OE1 GLN   356      12.407  17.003 -16.834  1.00 10.00      B   
ATOM   3935  NE2 GLN   356      12.524  19.223 -16.563  1.00 10.00      B   
ATOM   3936 HE21 GLN   356      12.108  20.091 -16.755  1.00 10.00      B   
ATOM   3937 HE22 GLN   356      13.355  19.121 -16.050  1.00 10.00      B   
ATOM   3938  C   GLN   356       6.899  18.244 -16.916  1.00 10.00      B   
ATOM   3939  O   GLN   356       6.504  17.082 -16.833  1.00 10.00      B   
ATOM   3940  N   MET   357       6.279  19.260 -16.332  1.00 10.00      B   
ATOM   3941  HN  MET   357       6.637  20.164 -16.446  1.00 10.00      B   
ATOM   3942  CA  MET   357       5.078  19.069 -15.526  1.00 10.00      B   
ATOM   3943  CB  MET   357       4.931  20.202 -14.507  1.00 10.00      B   
ATOM   3944  CG  MET   357       5.856  20.076 -13.306  1.00 10.00      B   
ATOM   3945  SD  MET   357       6.017  21.609 -12.367  1.00 10.00      B   
ATOM   3946  CE  MET   357       4.304  21.945 -11.963  1.00 10.00      B   
ATOM   3947  C   MET   357       3.837  18.992 -16.411  1.00 10.00      B   
ATOM   3948  O   MET   357       2.828  18.394 -16.033  1.00 10.00      B   
ATOM   3949  N   GLY   358       3.932  19.598 -17.592  1.00 10.00      B   
ATOM   3950  HN  GLY   358       4.766  20.063 -17.820  1.00 10.00      B   
ATOM   3951  CA  GLY   358       2.831  19.607 -18.541  1.00 10.00      B   
ATOM   3952  C   GLY   358       2.348  18.217 -18.939  1.00 10.00      B   
ATOM   3953  O   GLY   358       1.176  17.896 -18.744  1.00 10.00      B   
ATOM   3954  N   PRO   359       3.220  17.364 -19.511  1.00 10.00      B   
ATOM   3955  CA  PRO   359       2.836  16.003 -19.919  1.00 10.00      B   
ATOM   3956  CB  PRO   359       4.084  15.463 -20.633  1.00 10.00      B   
ATOM   3957  CG  PRO   359       4.921  16.661 -20.926  1.00 10.00      B   
ATOM   3958  CD  PRO   359       4.625  17.654 -19.841  1.00 10.00      B   
ATOM   3959  C   PRO   359       2.484  15.111 -18.728  1.00 10.00      B   
ATOM   3960  O   PRO   359       1.907  14.034 -18.893  1.00 10.00      B   
ATOM   3961  N   ALA   360       2.826  15.564 -17.529  1.00 10.00      B   
ATOM   3962  HN  ALA   360       3.273  16.434 -17.458  1.00 10.00      B   
ATOM   3963  CA  ALA   360       2.551  14.806 -16.317  1.00 10.00      B   
ATOM   3964  CB  ALA   360       3.546  15.171 -15.228  1.00 10.00      B   
ATOM   3965  C   ALA   360       1.125  15.038 -15.830  1.00 10.00      B   
ATOM   3966  O   ALA   360       0.379  14.086 -15.585  1.00 10.00      B   
ATOM   3967  N   ILE   361       0.743  16.310 -15.713  1.00 10.00      B   
ATOM   3968  HN  ILE   361       1.379  17.024 -15.942  1.00 10.00      B   
ATOM   3969  CA  ILE   361      -0.593  16.672 -15.243  1.00 10.00      B   
ATOM   3970  CB  ILE   361      -0.776  18.207 -15.110  1.00 10.00      B   
ATOM   3971  CG1 ILE   361      -2.087  18.538 -14.386  1.00 10.00      B   
ATOM   3972  CG2 ILE   361      -0.723  18.894 -16.468  1.00 10.00      B   
ATOM   3973  CD1 ILE   361      -2.250  20.003 -14.046  1.00 10.00      B   
ATOM   3974  C   ILE   361      -1.694  16.076 -16.124  1.00 10.00      B   
ATOM   3975  O   ILE   361      -2.800  15.806 -15.651  1.00 10.00      B   
ATOM   3976  N   LEU   362      -1.368  15.838 -17.394  1.00 10.00      B   
ATOM   3977  HN  LEU   362      -0.463  16.051 -17.695  1.00 10.00      B   
ATOM   3978  CA  LEU   362      -2.318  15.273 -18.350  1.00 10.00      B   
ATOM   3979  CB  LEU   362      -1.713  15.250 -19.761  1.00 10.00      B   
ATOM   3980  CG  LEU   362      -2.623  14.743 -20.888  1.00 10.00      B   
ATOM   3981  CD1 LEU   362      -3.811  15.670 -21.086  1.00 10.00      B   
ATOM   3982  CD2 LEU   362      -1.842  14.593 -22.185  1.00 10.00      B   
ATOM   3983  C   LEU   362      -2.761  13.870 -17.946  1.00 10.00      B   
ATOM   3984  O   LEU   362      -3.871  13.448 -18.265  1.00 10.00      B   
ATOM   3985  N   GLY   363      -1.900  13.155 -17.234  1.00 10.00      B   
ATOM   3986  HN  GLY   363      -1.032  13.544 -16.990  1.00 10.00      B   
ATOM   3987  CA  GLY   363      -2.231  11.805 -16.820  1.00 10.00      B   
ATOM   3988  C   GLY   363      -2.834  11.738 -15.431  1.00 10.00      B   
ATOM   3989  O   GLY   363      -3.758  10.958 -15.186  1.00 10.00      B   
ATOM   3990  N   VAL   364      -2.326  12.560 -14.522  1.00 10.00      B   
ATOM   3991  HN  VAL   364      -1.605  13.172 -14.783  1.00 10.00      B   
ATOM   3992  CA  VAL   364      -2.806  12.570 -13.140  1.00 10.00      B   
ATOM   3993  CB  VAL   364      -1.844  13.323 -12.194  1.00 10.00      B   
ATOM   3994  CG1 VAL   364      -2.068  12.888 -10.753  1.00 10.00      B   
ATOM   3995  CG2 VAL   364      -0.392  13.087 -12.592  1.00 10.00      B   
ATOM   3996  C   VAL   364      -4.219  13.154 -13.021  1.00 10.00      B   
ATOM   3997  O   VAL   364      -4.987  12.763 -12.137  1.00 10.00      B   
ATOM   3998  N   SER   365      -4.561  14.079 -13.915  1.00 10.00      B   
ATOM   3999  HN  SER   365      -3.915  14.343 -14.603  1.00 10.00      B   
ATOM   4000  CA  SER   365      -5.879  14.710 -13.900  1.00 10.00      B   
ATOM   4001  CB  SER   365      -5.967  15.797 -14.973  1.00 10.00      B   
ATOM   4002  OG  SER   365      -5.349  15.372 -16.178  1.00 10.00      B   
ATOM   4003  HG  SER   365      -4.426  15.666 -16.184  1.00 10.00      B   
ATOM   4004  C   SER   365      -6.988  13.680 -14.095  1.00 10.00      B   
ATOM   4005  O   SER   365      -8.004  13.702 -13.396  1.00 10.00      B   
ATOM   4006  N   VAL   366      -6.775  12.763 -15.031  1.00 10.00      B   
ATOM   4007  HN  VAL   366      -5.938  12.789 -15.541  1.00 10.00      B   
ATOM   4008  CA  VAL   366      -7.750  11.720 -15.323  1.00 10.00      B   
ATOM   4009  CB  VAL   366      -7.275  10.807 -16.474  1.00 10.00      B   
ATOM   4010  CG1 VAL   366      -8.368   9.821 -16.869  1.00 10.00      B   
ATOM   4011  CG2 VAL   366      -6.840  11.637 -17.672  1.00 10.00      B   
ATOM   4012  C   VAL   366      -8.012  10.870 -14.083  1.00 10.00      B   
ATOM   4013  O   VAL   366      -9.159  10.543 -13.771  1.00 10.00      B   
ATOM   4014  N   SER   367      -6.945  10.534 -13.369  1.00 10.00      B   
ATOM   4015  HN  SER   367      -6.058  10.833 -13.661  1.00 10.00      B   
ATOM   4016  CA  SER   367      -7.054   9.726 -12.162  1.00 10.00      B   
ATOM   4017  CB  SER   367      -5.661   9.415 -11.619  1.00 10.00      B   
ATOM   4018  OG  SER   367      -4.809   8.967 -12.661  1.00 10.00      B   
ATOM   4019  HG  SER   367      -3.972   8.675 -12.286  1.00 10.00      B   
ATOM   4020  C   SER   367      -7.899  10.430 -11.102  1.00 10.00      B   
ATOM   4021  O   SER   367      -8.679   9.791 -10.388  1.00 10.00      B   
ATOM   4022  N   GLN   368      -7.750  11.747 -11.010  1.00 10.00      B   
ATOM   4023  HN  GLN   368      -7.114  12.203 -11.603  1.00 10.00      B   
ATOM   4024  CA  GLN   368      -8.508  12.526 -10.043  1.00 10.00      B   
ATOM   4025  CB  GLN   368      -7.995  13.965  -9.977  1.00 10.00      B   
ATOM   4026  CG  GLN   368      -8.732  14.829  -8.967  1.00 10.00      B   
ATOM   4027  CD  GLN   368      -8.101  16.193  -8.791  1.00 10.00      B   
ATOM   4028  OE1 GLN   368      -7.207  16.373  -7.969  1.00 10.00      B   
ATOM   4029  NE2 GLN   368      -8.559  17.164  -9.561  1.00 10.00      B   
ATOM   4030 HE21 GLN   368      -9.276  16.955 -10.199  1.00 10.00      B   
ATOM   4031 HE22 GLN   368      -8.167  18.056  -9.461  1.00 10.00      B   
ATOM   4032  C   GLN   368      -9.989  12.506 -10.393  1.00 10.00      B   
ATOM   4033  O   GLN   368     -10.827  12.199  -9.546  1.00 10.00      B   
ATOM   4034  N   ILE   369     -10.295  12.806 -11.654  1.00 10.00      B   
ATOM   4035  HN  ILE   369      -9.569  13.019 -12.283  1.00 10.00      B   
ATOM   4036  CA  ILE   369     -11.676  12.824 -12.134  1.00 10.00      B   
ATOM   4037  CB  ILE   369     -11.750  13.198 -13.633  1.00 10.00      B   
ATOM   4038  CG1 ILE   369     -11.043  14.534 -13.884  1.00 10.00      B   
ATOM   4039  CG2 ILE   369     -13.199  13.271 -14.099  1.00 10.00      B   
ATOM   4040  CD1 ILE   369     -10.819  14.849 -15.348  1.00 10.00      B   
ATOM   4041  C   ILE   369     -12.339  11.468 -11.912  1.00 10.00      B   
ATOM   4042  O   ILE   369     -13.504  11.391 -11.523  1.00 10.00      B   
ATOM   4043  N   SER   370     -11.573  10.405 -12.134  1.00 10.00      B   
ATOM   4044  HN  SER   370     -10.644  10.542 -12.421  1.00 10.00      B   
ATOM   4045  CA  SER   370     -12.072   9.044 -11.962  1.00 10.00      B   
ATOM   4046  CB  SER   370     -10.974   8.028 -12.295  1.00 10.00      B   
ATOM   4047  OG  SER   370     -10.482   8.213 -13.613  1.00 10.00      B   
ATOM   4048  HG  SER   370     -10.103   9.099 -13.695  1.00 10.00      B   
ATOM   4049  C   SER   370     -12.580   8.809 -10.540  1.00 10.00      B   
ATOM   4050  O   SER   370     -13.572   8.108 -10.332  1.00 10.00      B   
ATOM   4051  N   LEU   371     -11.903   9.403  -9.568  1.00 10.00      B   
ATOM   4052  HN  LEU   371     -11.132   9.965  -9.795  1.00 10.00      B   
ATOM   4053  CA  LEU   371     -12.280   9.251  -8.173  1.00 10.00      B   
ATOM   4054  CB  LEU   371     -11.072   9.457  -7.261  1.00 10.00      B   
ATOM   4055  CG  LEU   371     -10.020   8.344  -7.282  1.00 10.00      B   
ATOM   4056  CD1 LEU   371      -8.779   8.768  -6.513  1.00 10.00      B   
ATOM   4057  CD2 LEU   371     -10.593   7.057  -6.707  1.00 10.00      B   
ATOM   4058  C   LEU   371     -13.405  10.205  -7.797  1.00 10.00      B   
ATOM   4059  O   LEU   371     -14.274   9.861  -7.000  1.00 10.00      B   
ATOM   4060  N   ILE   372     -13.385  11.398  -8.383  1.00 10.00      B   
ATOM   4061  HN  ILE   372     -12.656  11.612  -9.004  1.00 10.00      B   
ATOM   4062  CA  ILE   372     -14.412  12.404  -8.116  1.00 10.00      B   
ATOM   4063  CB  ILE   372     -14.185  13.692  -8.940  1.00 10.00      B   
ATOM   4064  CG1 ILE   372     -12.896  14.385  -8.494  1.00 10.00      B   
ATOM   4065  CG2 ILE   372     -15.373  14.638  -8.806  1.00 10.00      B   
ATOM   4066  CD1 ILE   372     -12.479  15.540  -9.380  1.00 10.00      B   
ATOM   4067  C   ILE   372     -15.808  11.851  -8.399  1.00 10.00      B   
ATOM   4068  O   ILE   372     -16.722  12.005  -7.588  1.00 10.00      B   
ATOM   4069  N   ILE   373     -15.957  11.187  -9.542  1.00 10.00      B   
ATOM   4070  HN  ILE   373     -15.185  11.090 -10.141  1.00 10.00      B   
ATOM   4071  CA  ILE   373     -17.240  10.609  -9.931  1.00 10.00      B   
ATOM   4072  CB  ILE   373     -17.200  10.013 -11.355  1.00 10.00      B   
ATOM   4073  CG1 ILE   373     -16.562  11.006 -12.332  1.00 10.00      B   
ATOM   4074  CG2 ILE   373     -18.607   9.658 -11.815  1.00 10.00      B   
ATOM   4075  CD1 ILE   373     -16.309  10.440 -13.715  1.00 10.00      B   
ATOM   4076  C   ILE   373     -17.683   9.538  -8.931  1.00 10.00      B   
ATOM   4077  O   ILE   373     -18.877   9.342  -8.694  1.00 10.00      B   
ATOM   4078  N   ASN   374     -16.714   8.865  -8.324  1.00 10.00      B   
ATOM   4079  HN  ASN   374     -15.779   9.080  -8.533  1.00 10.00      B   
ATOM   4080  CA  ASN   374     -17.011   7.828  -7.341  1.00 10.00      B   
ATOM   4081  CB  ASN   374     -15.756   7.030  -6.967  1.00 10.00      B   
ATOM   4082  CG  ASN   374     -15.286   6.111  -8.075  1.00 10.00      B   
ATOM   4083  OD1 ASN   374     -16.063   5.716  -8.946  1.00 10.00      B   
ATOM   4084  ND2 ASN   374     -14.013   5.750  -8.040  1.00 10.00      B   
ATOM   4085 HD21 ASN   374     -13.455   6.089  -7.310  1.00 10.00      B   
ATOM   4086 HD22 ASN   374     -13.677   5.164  -8.753  1.00 10.00      B   
ATOM   4087  C   ASN   374     -17.629   8.448  -6.097  1.00 10.00      B   
ATOM   4088  O   ASN   374     -18.530   7.876  -5.483  1.00 10.00      B   
ATOM   4089  N   THR   375     -17.137   9.620  -5.726  1.00 10.00      B   
ATOM   4090  HN  THR   375     -16.397  10.019  -6.239  1.00 10.00      B   
ATOM   4091  CA  THR   375     -17.650  10.328  -4.568  1.00 10.00      B   
ATOM   4092  CB  THR   375     -16.684  11.449  -4.142  1.00 10.00      B   
ATOM   4093  OG1 THR   375     -15.389  11.168  -4.691  1.00 10.00      B   
ATOM   4094  HG1 THR   375     -14.750  11.802  -4.345  1.00 10.00      B   
ATOM   4095  CG2 THR   375     -16.572  11.506  -2.625  1.00 10.00      B   
ATOM   4096  C   THR   375     -19.027  10.908  -4.885  1.00 10.00      B   
ATOM   4097  O   THR   375     -19.902  10.971  -4.023  1.00 10.00      B   
ATOM   4098  N   ILE   376     -19.216  11.310  -6.141  1.00 10.00      B   
ATOM   4099  HN  ILE   376     -18.471  11.248  -6.779  1.00 10.00      B   
ATOM   4100  CA  ILE   376     -20.491  11.860  -6.589  1.00 10.00      B   
ATOM   4101  CB  ILE   376     -20.422  12.327  -8.063  1.00 10.00      B   
ATOM   4102  CG1 ILE   376     -19.407  13.464  -8.219  1.00 10.00      B   
ATOM   4103  CG2 ILE   376     -21.796  12.767  -8.555  1.00 10.00      B   
ATOM   4104  CD1 ILE   376     -19.140  13.863  -9.656  1.00 10.00      B   
ATOM   4105  C   ILE   376     -21.591  10.809  -6.444  1.00 10.00      B   
ATOM   4106  O   ILE   376     -22.663  11.080  -5.899  1.00 10.00      B   
ATOM   4107  N   PHE   377     -21.298   9.602  -6.906  1.00 10.00      B   
ATOM   4108  HN  PHE   377     -20.414   9.449  -7.309  1.00 10.00      B   
ATOM   4109  CA  PHE   377     -22.250   8.496  -6.842  1.00 10.00      B   
ATOM   4110  CB  PHE   377     -21.728   7.289  -7.626  1.00 10.00      B   
ATOM   4111  CG  PHE   377     -22.159   7.257  -9.067  1.00 10.00      B   
ATOM   4112  CD1 PHE   377     -21.870   8.311  -9.918  1.00 10.00      B   
ATOM   4113  CD2 PHE   377     -22.852   6.166  -9.570  1.00 10.00      B   
ATOM   4114  CE1 PHE   377     -22.265   8.281 -11.243  1.00 10.00      B   
ATOM   4115  CE2 PHE   377     -23.251   6.129 -10.893  1.00 10.00      B   
ATOM   4116  CZ  PHE   377     -22.956   7.188 -11.731  1.00 10.00      B   
ATOM   4117  C   PHE   377     -22.554   8.093  -5.401  1.00 10.00      B   
ATOM   4118  O   PHE   377     -23.620   7.541  -5.113  1.00 10.00      B   
ATOM   4119  N   ALA   378     -21.623   8.380  -4.502  1.00 10.00      B   
ATOM   4120  HN  ALA   378     -20.804   8.834  -4.792  1.00 10.00      B   
ATOM   4121  CA  ALA   378     -21.785   8.044  -3.094  1.00 10.00      B   
ATOM   4122  CB  ALA   378     -20.449   8.090  -2.372  1.00 10.00      B   
ATOM   4123  C   ALA   378     -22.797   8.958  -2.412  1.00 10.00      B   
ATOM   4124  O   ALA   378     -23.455   8.560  -1.454  1.00 10.00      B   
ATOM   4125  N   SER   379     -22.932  10.178  -2.921  1.00 10.00      B   
ATOM   4126  HN  SER   379     -22.381  10.440  -3.686  1.00 10.00      B   
ATOM   4127  CA  SER   379     -23.868  11.137  -2.348  1.00 10.00      B   
ATOM   4128  CB  SER   379     -23.543  12.570  -2.786  1.00 10.00      B   
ATOM   4129  OG  SER   379     -23.774  12.772  -4.174  1.00 10.00      B   
ATOM   4130  HG  SER   379     -23.332  12.077  -4.682  1.00 10.00      B   
ATOM   4131  C   SER   379     -25.314  10.768  -2.676  1.00 10.00      B   
ATOM   4132  O   SER   379     -26.253  11.321  -2.102  1.00 10.00      B   
ATOM   4133  N   PHE   380     -25.488   9.819  -3.589  1.00 10.00      B   
ATOM   4134  HN  PHE   380     -24.701   9.399  -3.999  1.00 10.00      B   
ATOM   4135  CA  PHE   380     -26.817   9.372  -3.981  1.00 10.00      B   
ATOM   4136  CB  PHE   380     -26.842   8.980  -5.458  1.00 10.00      B   
ATOM   4137  CG  PHE   380     -26.653  10.137  -6.397  1.00 10.00      B   
ATOM   4138  CD1 PHE   380     -25.566  10.184  -7.252  1.00 10.00      B   
ATOM   4139  CD2 PHE   380     -27.565  11.181  -6.420  1.00 10.00      B   
ATOM   4140  CE1 PHE   380     -25.392  11.247  -8.119  1.00 10.00      B   
ATOM   4141  CE2 PHE   380     -27.396  12.245  -7.284  1.00 10.00      B   
ATOM   4142  CZ  PHE   380     -26.309  12.279  -8.132  1.00 10.00      B   
ATOM   4143  C   PHE   380     -27.265   8.204  -3.109  1.00 10.00      B   
ATOM   4144  O   PHE   380     -28.335   7.623  -3.312  1.00 10.00      B   
ATOM   4145  N   LEU   381     -26.437   7.870  -2.134  1.00 10.00      B   
ATOM   4146  HN  LEU   381     -25.604   8.382  -2.019  1.00 10.00      B   
ATOM   4147  CA  LEU   381     -26.729   6.782  -1.214  1.00 10.00      B   
ATOM   4148  CB  LEU   381     -25.478   5.921  -1.008  1.00 10.00      B   
ATOM   4149  CG  LEU   381     -24.858   5.314  -2.268  1.00 10.00      B   
ATOM   4150  CD1 LEU   381     -23.498   4.709  -1.957  1.00 10.00      B   
ATOM   4151  CD2 LEU   381     -25.782   4.271  -2.874  1.00 10.00      B   
ATOM   4152  C   LEU   381     -27.213   7.341   0.122  1.00 10.00      B   
ATOM   4153  O   LEU   381     -27.567   8.519   0.221  1.00 10.00      B   
ATOM   4154  N   ALA   382     -27.243   6.495   1.144  1.00 10.00      B   
ATOM   4155  HN  ALA   382     -26.967   5.560   1.003  1.00 10.00      B   
ATOM   4156  CA  ALA   382     -27.677   6.915   2.469  1.00 10.00      B   
ATOM   4157  CB  ALA   382     -28.246   5.730   3.234  1.00 10.00      B   
ATOM   4158  C   ALA   382     -26.513   7.533   3.237  1.00 10.00      B   
ATOM   4159  O   ALA   382     -25.350   7.364   2.860  1.00 10.00      B   
ATOM   4160  N   SER   383     -26.820   8.253   4.306  1.00 10.00      B   
ATOM   4161  HN  SER   383     -27.761   8.361   4.561  1.00 10.00      B   
ATOM   4162  CA  SER   383     -25.786   8.880   5.116  1.00 10.00      B   
ATOM   4163  CB  SER   383     -26.377   9.936   6.051  1.00 10.00      B   
ATOM   4164  OG  SER   383     -26.603  11.150   5.352  1.00 10.00      B   
ATOM   4165  HG  SER   383     -27.548  11.340   5.335  1.00 10.00      B   
ATOM   4166  C   SER   383     -24.992   7.835   5.890  1.00 10.00      B   
ATOM   4167  O   SER   383     -25.557   7.025   6.628  1.00 10.00      B   
ATOM   4168  N   GLY   384     -23.682   7.861   5.714  1.00 10.00      B   
ATOM   4169  HN  GLY   384     -23.285   8.550   5.125  1.00 10.00      B   
ATOM   4170  CA  GLY   384     -22.821   6.907   6.376  1.00 10.00      B   
ATOM   4171  C   GLY   384     -22.048   6.092   5.364  1.00 10.00      B   
ATOM   4172  O   GLY   384     -21.053   5.452   5.697  1.00 10.00      B   
ATOM   4173  N   SER   385     -22.507   6.136   4.119  1.00 10.00      B   
ATOM   4174  HN  SER   385     -23.303   6.673   3.926  1.00 10.00      B   
ATOM   4175  CA  SER   385     -21.872   5.408   3.033  1.00 10.00      B   
ATOM   4176  CB  SER   385     -22.653   5.617   1.739  1.00 10.00      B   
ATOM   4177  OG  SER   385     -24.020   5.297   1.929  1.00 10.00      B   
ATOM   4178  HG  SER   385     -24.510   6.103   2.156  1.00 10.00      B   
ATOM   4179  C   SER   385     -20.423   5.838   2.857  1.00 10.00      B   
ATOM   4180  O   SER   385     -19.532   4.994   2.735  1.00 10.00      B   
ATOM   4181  N   VAL   386     -20.190   7.147   2.871  1.00 10.00      B   
ATOM   4182  HN  VAL   386     -20.937   7.766   3.007  1.00 10.00      B   
ATOM   4183  CA  VAL   386     -18.845   7.681   2.718  1.00 10.00      B   
ATOM   4184  CB  VAL   386     -18.846   9.223   2.620  1.00 10.00      B   
ATOM   4185  CG1 VAL   386     -17.450   9.745   2.316  1.00 10.00      B   
ATOM   4186  CG2 VAL   386     -19.835   9.694   1.563  1.00 10.00      B   
ATOM   4187  C   VAL   386     -18.002   7.247   3.909  1.00 10.00      B   
ATOM   4188  O   VAL   386     -16.839   6.867   3.764  1.00 10.00      B   
ATOM   4189  N   SER   387     -18.615   7.287   5.085  1.00 10.00      B   
ATOM   4190  HN  SER   387     -19.543   7.615   5.127  1.00 10.00      B   
ATOM   4191  CA  SER   387     -17.951   6.884   6.311  1.00 10.00      B   
ATOM   4192  CB  SER   387     -18.880   7.101   7.509  1.00 10.00      B   
ATOM   4193  OG  SER   387     -19.366   8.435   7.539  1.00 10.00      B   
ATOM   4194  HG  SER   387     -19.810   8.637   6.697  1.00 10.00      B   
ATOM   4195  C   SER   387     -17.495   5.426   6.237  1.00 10.00      B   
ATOM   4196  O   SER   387     -16.319   5.126   6.448  1.00 10.00      B   
ATOM   4197  N   TRP   388     -18.425   4.529   5.906  1.00 10.00      B   
ATOM   4198  HN  TRP   388     -19.344   4.837   5.727  1.00 10.00      B   
ATOM   4199  CA  TRP   388     -18.119   3.100   5.805  1.00 10.00      B   
ATOM   4200  CB  TRP   388     -19.376   2.284   5.474  1.00 10.00      B   
ATOM   4201  CG  TRP   388     -20.499   2.436   6.457  1.00 10.00      B   
ATOM   4202  CD1 TRP   388     -20.400   2.638   7.805  1.00 10.00      B   
ATOM   4203  CD2 TRP   388     -21.901   2.393   6.161  1.00 10.00      B   
ATOM   4204  NE1 TRP   388     -21.652   2.724   8.362  1.00 10.00      B   
ATOM   4205  HE1 TRP   388     -21.844   2.868   9.315  1.00 10.00      B   
ATOM   4206  CE2 TRP   388     -22.589   2.578   7.374  1.00 10.00      B   
ATOM   4207  CE3 TRP   388     -22.639   2.219   4.985  1.00 10.00      B   
ATOM   4208  CZ2 TRP   388     -23.980   2.591   7.447  1.00 10.00      B   
ATOM   4209  CZ3 TRP   388     -24.018   2.233   5.059  1.00 10.00      B   
ATOM   4210  CH2 TRP   388     -24.676   2.420   6.281  1.00 10.00      B   
ATOM   4211  C   TRP   388     -17.048   2.835   4.750  1.00 10.00      B   
ATOM   4212  O   TRP   388     -16.108   2.076   4.985  1.00 10.00      B   
ATOM   4213  N   MET   389     -17.189   3.475   3.592  1.00 10.00      B   
ATOM   4214  HN  MET   389     -17.952   4.087   3.471  1.00 10.00      B   
ATOM   4215  CA  MET   389     -16.235   3.300   2.499  1.00 10.00      B   
ATOM   4216  CB  MET   389     -16.719   4.007   1.233  1.00 10.00      B   
ATOM   4217  CG  MET   389     -17.860   3.295   0.524  1.00 10.00      B   
ATOM   4218  SD  MET   389     -18.576   4.274  -0.812  1.00 10.00      B   
ATOM   4219  CE  MET   389     -17.227   4.279  -1.992  1.00 10.00      B   
ATOM   4220  C   MET   389     -14.847   3.793   2.891  1.00 10.00      B   
ATOM   4221  O   MET   389     -13.833   3.257   2.438  1.00 10.00      B   
ATOM   4222  N   TYR   390     -14.812   4.819   3.732  1.00 10.00      B   
ATOM   4223  HN  TYR   390     -15.658   5.219   4.033  1.00 10.00      B   
ATOM   4224  CA  TYR   390     -13.555   5.378   4.206  1.00 10.00      B   
ATOM   4225  CB  TYR   390     -13.790   6.726   4.897  1.00 10.00      B   
ATOM   4226  CG  TYR   390     -12.522   7.478   5.251  1.00 10.00      B   
ATOM   4227  CD1 TYR   390     -11.865   8.256   4.305  1.00 10.00      B   
ATOM   4228  CD2 TYR   390     -11.986   7.414   6.531  1.00 10.00      B   
ATOM   4229  CE1 TYR   390     -10.708   8.945   4.624  1.00 10.00      B   
ATOM   4230  CE2 TYR   390     -10.832   8.100   6.857  1.00 10.00      B   
ATOM   4231  CZ  TYR   390     -10.197   8.865   5.902  1.00 10.00      B   
ATOM   4232  OH  TYR   390      -9.044   9.547   6.226  1.00 10.00      B   
ATOM   4233  HH  TYR   390      -9.139  10.476   5.987  1.00 10.00      B   
ATOM   4234  C   TYR   390     -12.872   4.409   5.162  1.00 10.00      B   
ATOM   4235  O   TYR   390     -11.668   4.184   5.069  1.00 10.00      B   
ATOM   4236  N   TYR   391     -13.652   3.834   6.074  1.00 10.00      B   
ATOM   4237  HN  TYR   391     -14.610   4.057   6.094  1.00 10.00      B   
ATOM   4238  CA  TYR   391     -13.119   2.880   7.046  1.00 10.00      B   
ATOM   4239  CB  TYR   391     -14.205   2.419   8.025  1.00 10.00      B   
ATOM   4240  CG  TYR   391     -14.851   3.541   8.809  1.00 10.00      B   
ATOM   4241  CD1 TYR   391     -16.221   3.556   9.031  1.00 10.00      B   
ATOM   4242  CD2 TYR   391     -14.094   4.589   9.318  1.00 10.00      B   
ATOM   4243  CE1 TYR   391     -16.821   4.584   9.734  1.00 10.00      B   
ATOM   4244  CE2 TYR   391     -14.684   5.617  10.026  1.00 10.00      B   
ATOM   4245  CZ  TYR   391     -16.048   5.611  10.229  1.00 10.00      B   
ATOM   4246  OH  TYR   391     -16.642   6.638  10.929  1.00 10.00      B   
ATOM   4247  HH  TYR   391     -16.142   7.448  10.786  1.00 10.00      B   
ATOM   4248  C   TYR   391     -12.504   1.684   6.330  1.00 10.00      B   
ATOM   4249  O   TYR   391     -11.435   1.199   6.704  1.00 10.00      B   
ATOM   4250  N   ALA   392     -13.183   1.223   5.286  1.00 10.00      B   
ATOM   4251  HN  ALA   392     -14.035   1.649   5.047  1.00 10.00      B   
ATOM   4252  CA  ALA   392     -12.704   0.097   4.499  1.00 10.00      B   
ATOM   4253  CB  ALA   392     -13.770  -0.349   3.507  1.00 10.00      B   
ATOM   4254  C   ALA   392     -11.412   0.461   3.772  1.00 10.00      B   
ATOM   4255  O   ALA   392     -10.481  -0.344   3.700  1.00 10.00      B   
ATOM   4256  N   ASP   393     -11.358   1.683   3.249  1.00 10.00      B   
ATOM   4257  HN  ASP   393     -12.135   2.277   3.343  1.00 10.00      B   
ATOM   4258  CA  ASP   393     -10.179   2.168   2.535  1.00 10.00      B   
ATOM   4259  CB  ASP   393     -10.458   3.554   1.944  1.00 10.00      B   
ATOM   4260  CG  ASP   393      -9.285   4.123   1.171  1.00 10.00      B   
ATOM   4261  OD1 ASP   393      -8.868   5.263   1.468  1.00 10.00      B   
ATOM   4262  OD2 ASP   393      -8.779   3.440   0.253  1.00 10.00      B   
ATOM   4263  C   ASP   393      -8.977   2.229   3.475  1.00 10.00      B   
ATOM   4264  O   ASP   393      -7.857   1.874   3.104  1.00 10.00      B   
ATOM   4265  N   ARG   394      -9.227   2.660   4.703  1.00 10.00      B   
ATOM   4266  HN  ARG   394     -10.146   2.921   4.938  1.00 10.00      B   
ATOM   4267  CA  ARG   394      -8.178   2.764   5.709  1.00 10.00      B   
ATOM   4268  CB  ARG   394      -8.719   3.427   6.977  1.00 10.00      B   
ATOM   4269  CG  ARG   394      -9.172   4.865   6.782  1.00 10.00      B   
ATOM   4270  CD  ARG   394      -8.036   5.854   7.000  1.00 10.00      B   
ATOM   4271  NE  ARG   394      -6.869   5.568   6.169  1.00 10.00      B   
ATOM   4272  HE  ARG   394      -7.015   5.497   5.198  1.00 10.00      B   
ATOM   4273  CZ  ARG   394      -5.637   5.400   6.646  1.00 10.00      B   
ATOM   4274  NH1 ARG   394      -5.400   5.484   7.951  1.00 10.00      B   
ATOM   4275 HH11 ARG   394      -4.432   5.348   8.316  1.00 10.00      B   
ATOM   4276 HH12 ARG   394      -6.184   5.686   8.626  1.00 10.00      B   
ATOM   4277  NH2 ARG   394      -4.637   5.140   5.816  1.00 10.00      B   
ATOM   4278 HH21 ARG   394      -4.813   5.066   4.789  1.00 10.00      B   
ATOM   4279 HH22 ARG   394      -3.672   5.009   6.189  1.00 10.00      B   
ATOM   4280  C   ARG   394      -7.603   1.393   6.049  1.00 10.00      B   
ATOM   4281  O   ARG   394      -6.389   1.225   6.151  1.00 10.00      B   
ATOM   4282  N   LEU   395      -8.484   0.414   6.209  1.00 10.00      B   
ATOM   4283  HN  LEU   395      -9.444   0.610   6.105  1.00 10.00      B   
ATOM   4284  CA  LEU   395      -8.070  -0.944   6.544  1.00 10.00      B   
ATOM   4285  CB  LEU   395      -9.290  -1.812   6.862  1.00 10.00      B   
ATOM   4286  CG  LEU   395     -10.118  -1.406   8.082  1.00 10.00      B   
ATOM   4287  CD1 LEU   395     -11.416  -2.195   8.127  1.00 10.00      B   
ATOM   4288  CD2 LEU   395      -9.323  -1.613   9.362  1.00 10.00      B   
ATOM   4289  C   LEU   395      -7.255  -1.580   5.420  1.00 10.00      B   
ATOM   4290  O   LEU   395      -6.300  -2.316   5.673  1.00 10.00      B   
ATOM   4291  N   MET   396      -7.627  -1.280   4.182  1.00 10.00      B   
ATOM   4292  HN  MET   396      -8.390  -0.674   4.048  1.00 10.00      B   
ATOM   4293  CA  MET   396      -6.947  -1.831   3.013  1.00 10.00      B   
ATOM   4294  CB  MET   396      -7.790  -1.609   1.756  1.00 10.00      B   
ATOM   4295  CG  MET   396      -7.333  -2.419   0.554  1.00 10.00      B   
ATOM   4296  SD  MET   396      -7.721  -4.171   0.715  1.00 10.00      B   
ATOM   4297  CE  MET   396      -9.494  -4.134   0.461  1.00 10.00      B   
ATOM   4298  C   MET   396      -5.553  -1.232   2.819  1.00 10.00      B   
ATOM   4299  O   MET   396      -4.677  -1.858   2.216  1.00 10.00      B   
ATOM   4300  N   GLU   397      -5.348  -0.033   3.348  1.00 10.00      B   
ATOM   4301  HN  GLU   397      -6.078   0.403   3.838  1.00 10.00      B   
ATOM   4302  CA  GLU   397      -4.072   0.663   3.222  1.00 10.00      B   
ATOM   4303  CB  GLU   397      -4.180   2.069   3.817  1.00 10.00      B   
ATOM   4304  CG  GLU   397      -3.178   3.071   3.266  1.00 10.00      B   
ATOM   4305  CD  GLU   397      -3.587   3.627   1.917  1.00 10.00      B   
ATOM   4306  OE1 GLU   397      -4.666   4.257   1.835  1.00 10.00      B   
ATOM   4307  OE2 GLU   397      -2.825   3.454   0.937  1.00 10.00      B   
ATOM   4308  C   GLU   397      -2.928  -0.106   3.888  1.00 10.00      B   
ATOM   4309  O   GLU   397      -1.778  -0.013   3.458  1.00 10.00      B   
ATOM   4310  N   PHE   398      -3.245  -0.873   4.927  1.00 10.00      B   
ATOM   4311  HN  PHE   398      -4.181  -0.926   5.215  1.00 10.00      B   
ATOM   4312  CA  PHE   398      -2.230  -1.638   5.650  1.00 10.00      B   
ATOM   4313  CB  PHE   398      -2.750  -2.153   6.998  1.00 10.00      B   
ATOM   4314  CG  PHE   398      -1.737  -2.931   7.796  1.00 10.00      B   
ATOM   4315  CD1 PHE   398      -0.665  -2.293   8.396  1.00 10.00      B   
ATOM   4316  CD2 PHE   398      -1.863  -4.301   7.949  1.00 10.00      B   
ATOM   4317  CE1 PHE   398       0.260  -3.006   9.136  1.00 10.00      B   
ATOM   4318  CE2 PHE   398      -0.941  -5.019   8.686  1.00 10.00      B   
ATOM   4319  CZ  PHE   398       0.122  -4.372   9.282  1.00 10.00      B   
ATOM   4320  C   PHE   398      -1.609  -2.762   4.806  1.00 10.00      B   
ATOM   4321  O   PHE   398      -0.413  -2.712   4.513  1.00 10.00      B   
ATOM   4322  N   PRO   399      -2.396  -3.783   4.386  1.00 10.00      B   
ATOM   4323  CA  PRO   399      -1.870  -4.900   3.588  1.00 10.00      B   
ATOM   4324  CB  PRO   399      -3.096  -5.780   3.324  1.00 10.00      B   
ATOM   4325  CG  PRO   399      -4.075  -5.396   4.378  1.00 10.00      B   
ATOM   4326  CD  PRO   399      -3.840  -3.941   4.645  1.00 10.00      B   
ATOM   4327  C   PRO   399      -1.271  -4.427   2.268  1.00 10.00      B   
ATOM   4328  O   PRO   399      -0.290  -4.990   1.782  1.00 10.00      B   
ATOM   4329  N   SER   400      -1.863  -3.383   1.700  1.00 10.00      B   
ATOM   4330  HN  SER   400      -2.639  -2.974   2.141  1.00 10.00      B   
ATOM   4331  CA  SER   400      -1.391  -2.829   0.442  1.00 10.00      B   
ATOM   4332  CB  SER   400      -2.379  -1.775  -0.072  1.00 10.00      B   
ATOM   4333  OG  SER   400      -2.169  -1.487  -1.444  1.00 10.00      B   
ATOM   4334  HG  SER   400      -2.319  -0.544  -1.595  1.00 10.00      B   
ATOM   4335  C   SER   400      -0.002  -2.216   0.615  1.00 10.00      B   
ATOM   4336  O   SER   400       0.883  -2.406  -0.222  1.00 10.00      B   
ATOM   4337  N   GLY   401       0.188  -1.494   1.714  1.00 10.00      B   
ATOM   4338  HN  GLY   401      -0.549  -1.389   2.356  1.00 10.00      B   
ATOM   4339  CA  GLY   401       1.463  -0.863   1.976  1.00 10.00      B   
ATOM   4340  C   GLY   401       2.546  -1.862   2.328  1.00 10.00      B   
ATOM   4341  O   GLY   401       3.650  -1.800   1.789  1.00 10.00      B   
ATOM   4342  N   VAL   402       2.223  -2.790   3.226  1.00 10.00      B   
ATOM   4343  HN  VAL   402       1.316  -2.789   3.611  1.00 10.00      B   
ATOM   4344  CA  VAL   402       3.181  -3.807   3.662  1.00 10.00      B   
ATOM   4345  CB  VAL   402       2.575  -4.758   4.720  1.00 10.00      B   
ATOM   4346  CG1 VAL   402       3.554  -5.865   5.089  1.00 10.00      B   
ATOM   4347  CG2 VAL   402       2.166  -3.979   5.962  1.00 10.00      B   
ATOM   4348  C   VAL   402       3.724  -4.623   2.488  1.00 10.00      B   
ATOM   4349  O   VAL   402       4.937  -4.682   2.272  1.00 10.00      B   
ATOM   4350  N   LEU   403       2.822  -5.232   1.725  1.00 10.00      B   
ATOM   4351  HN  LEU   403       1.866  -5.125   1.933  1.00 10.00      B   
ATOM   4352  CA  LEU   403       3.214  -6.055   0.585  1.00 10.00      B   
ATOM   4353  CB  LEU   403       2.013  -6.826   0.030  1.00 10.00      B   
ATOM   4354  CG  LEU   403       1.422  -7.903   0.949  1.00 10.00      B   
ATOM   4355  CD1 LEU   403       0.202  -8.548   0.309  1.00 10.00      B   
ATOM   4356  CD2 LEU   403       2.469  -8.955   1.287  1.00 10.00      B   
ATOM   4357  C   LEU   403       3.878  -5.227  -0.512  1.00 10.00      B   
ATOM   4358  O   LEU   403       4.833  -5.679  -1.148  1.00 10.00      B   
ATOM   4359  N   GLY   404       3.384  -4.010  -0.710  1.00 10.00      B   
ATOM   4360  HN  GLY   404       2.628  -3.703  -0.166  1.00 10.00      B   
ATOM   4361  CA  GLY   404       3.942  -3.136  -1.725  1.00 10.00      B   
ATOM   4362  C   GLY   404       5.396  -2.792  -1.461  1.00 10.00      B   
ATOM   4363  O   GLY   404       6.216  -2.764  -2.384  1.00 10.00      B   
ATOM   4364  N   VAL   405       5.715  -2.534  -0.200  1.00 10.00      B   
ATOM   4365  HN  VAL   405       5.014  -2.565   0.489  1.00 10.00      B   
ATOM   4366  CA  VAL   405       7.075  -2.195   0.190  1.00 10.00      B   
ATOM   4367  CB  VAL   405       7.121  -1.541   1.591  1.00 10.00      B   
ATOM   4368  CG1 VAL   405       8.551  -1.429   2.100  1.00 10.00      B   
ATOM   4369  CG2 VAL   405       6.466  -0.168   1.552  1.00 10.00      B   
ATOM   4370  C   VAL   405       7.976  -3.427   0.155  1.00 10.00      B   
ATOM   4371  O   VAL   405       9.095  -3.367  -0.353  1.00 10.00      B   
ATOM   4372  N   ALA   406       7.469  -4.540   0.678  1.00 10.00      B   
ATOM   4373  HN  ALA   406       6.561  -4.519   1.052  1.00 10.00      B   
ATOM   4374  CA  ALA   406       8.222  -5.789   0.717  1.00 10.00      B   
ATOM   4375  CB  ALA   406       7.388  -6.891   1.351  1.00 10.00      B   
ATOM   4376  C   ALA   406       8.694  -6.202  -0.675  1.00 10.00      B   
ATOM   4377  O   ALA   406       9.878  -6.468  -0.892  1.00 10.00      B   
ATOM   4378  N   LEU   407       7.770  -6.233  -1.627  1.00 10.00      B   
ATOM   4379  HN  LEU   407       6.839  -5.997  -1.406  1.00 10.00      B   
ATOM   4380  CA  LEU   407       8.105  -6.610  -2.992  1.00 10.00      B   
ATOM   4381  CB  LEU   407       6.838  -6.844  -3.817  1.00 10.00      B   
ATOM   4382  CG  LEU   407       5.928  -7.981  -3.345  1.00 10.00      B   
ATOM   4383  CD1 LEU   407       4.669  -8.051  -4.195  1.00 10.00      B   
ATOM   4384  CD2 LEU   407       6.667  -9.311  -3.370  1.00 10.00      B   
ATOM   4385  C   LEU   407       8.977  -5.543  -3.646  1.00 10.00      B   
ATOM   4386  O   LEU   407       9.793  -5.838  -4.527  1.00 10.00      B   
ATOM   4387  N   GLY   408       8.826  -4.310  -3.178  1.00 10.00      B   
ATOM   4388  HN  GLY   408       8.186  -4.150  -2.452  1.00 10.00      B   
ATOM   4389  CA  GLY   408       9.587  -3.201  -3.719  1.00 10.00      B   
ATOM   4390  C   GLY   408      11.023  -3.158  -3.229  1.00 10.00      B   
ATOM   4391  O   GLY   408      11.815  -2.341  -3.696  1.00 10.00      B   
ATOM   4392  N   THR   409      11.363  -4.016  -2.277  1.00 10.00      B   
ATOM   4393  HN  THR   409      10.682  -4.608  -1.895  1.00 10.00      B   
ATOM   4394  CA  THR   409      12.720  -4.060  -1.753  1.00 10.00      B   
ATOM   4395  CB  THR   409      12.742  -3.821  -0.233  1.00 10.00      B   
ATOM   4396  OG1 THR   409      11.850  -4.740   0.414  1.00 10.00      B   
ATOM   4397  HG1 THR   409      12.280  -5.599   0.500  1.00 10.00      B   
ATOM   4398  CG2 THR   409      12.311  -2.398   0.084  1.00 10.00      B   
ATOM   4399  C   THR   409      13.400  -5.389  -2.065  1.00 10.00      B   
ATOM   4400  O   THR   409      14.621  -5.457  -2.204  1.00 10.00      B   
ATOM   4401  N   ILE   410      12.608  -6.445  -2.170  1.00 10.00      B   
ATOM   4402  HN  ILE   410      11.640  -6.338  -2.040  1.00 10.00      B   
ATOM   4403  CA  ILE   410      13.146  -7.770  -2.447  1.00 10.00      B   
ATOM   4404  CB  ILE   410      12.343  -8.868  -1.709  1.00 10.00      B   
ATOM   4405  CG1 ILE   410      12.247  -8.541  -0.215  1.00 10.00      B   
ATOM   4406  CG2 ILE   410      12.975 -10.241  -1.910  1.00 10.00      B   
ATOM   4407  CD1 ILE   410      11.286  -9.427   0.548  1.00 10.00      B   
ATOM   4408  C   ILE   410      13.189  -8.083  -3.945  1.00 10.00      B   
ATOM   4409  O   ILE   410      14.081  -8.797  -4.406  1.00 10.00      B   
ATOM   4410  N   LEU   411      12.254  -7.532  -4.712  1.00 10.00      B   
ATOM   4411  HN  LEU   411      11.595  -6.926  -4.314  1.00 10.00      B   
ATOM   4412  CA  LEU   411      12.204  -7.817  -6.145  1.00 10.00      B   
ATOM   4413  CB  LEU   411      10.868  -8.469  -6.515  1.00 10.00      B   
ATOM   4414  CG  LEU   411      10.590  -9.842  -5.899  1.00 10.00      B   
ATOM   4415  CD1 LEU   411       9.151 -10.260  -6.155  1.00 10.00      B   
ATOM   4416  CD2 LEU   411      11.557 -10.882  -6.446  1.00 10.00      B   
ATOM   4417  C   LEU   411      12.458  -6.594  -7.026  1.00 10.00      B   
ATOM   4418  O   LEU   411      13.252  -6.662  -7.964  1.00 10.00      B   
ATOM   4419  N   LEU   412      11.781  -5.487  -6.719  1.00 10.00      B   
ATOM   4420  HN  LEU   412      11.174  -5.504  -5.948  1.00 10.00      B   
ATOM   4421  CA  LEU   412      11.900  -4.245  -7.501  1.00 10.00      B   
ATOM   4422  CB  LEU   412      11.167  -3.077  -6.831  1.00 10.00      B   
ATOM   4423  CG  LEU   412      11.165  -1.750  -7.596  1.00 10.00      B   
ATOM   4424  CD1 LEU   412      10.283  -1.841  -8.832  1.00 10.00      B   
ATOM   4425  CD2 LEU   412      10.717  -0.609  -6.693  1.00 10.00      B   
ATOM   4426  C   LEU   412      13.337  -3.859  -7.895  1.00 10.00      B   
ATOM   4427  O   LEU   412      13.615  -3.684  -9.084  1.00 10.00      B   
ATOM   4428  N   PRO   413      14.267  -3.714  -6.924  1.00 10.00      B   
ATOM   4429  CA  PRO   413      15.659  -3.341  -7.217  1.00 10.00      B   
ATOM   4430  CB  PRO   413      16.360  -3.462  -5.862  1.00 10.00      B   
ATOM   4431  CG  PRO   413      15.273  -3.267  -4.866  1.00 10.00      B   
ATOM   4432  CD  PRO   413      14.051  -3.890  -5.475  1.00 10.00      B   
ATOM   4433  C   PRO   413      16.312  -4.269  -8.241  1.00 10.00      B   
ATOM   4434  O   PRO   413      16.960  -3.809  -9.182  1.00 10.00      B   
ATOM   4435  N   SER   414      16.131  -5.571  -8.062  1.00 10.00      B   
ATOM   4436  HN  SER   414      15.597  -5.881  -7.299  1.00 10.00      B   
ATOM   4437  CA  SER   414      16.702  -6.551  -8.975  1.00 10.00      B   
ATOM   4438  CB  SER   414      16.546  -7.970  -8.424  1.00 10.00      B   
ATOM   4439  OG  SER   414      17.439  -8.199  -7.344  1.00 10.00      B   
ATOM   4440  HG  SER   414      17.340  -7.492  -6.691  1.00 10.00      B   
ATOM   4441  C   SER   414      16.084  -6.443 -10.367  1.00 10.00      B   
ATOM   4442  O   SER   414      16.777  -6.603 -11.371  1.00 10.00      B   
ATOM   4443  N   LEU   415      14.785  -6.152 -10.417  1.00 10.00      B   
ATOM   4444  HN  LEU   415      14.292  -6.022  -9.576  1.00 10.00      B   
ATOM   4445  CA  LEU   415      14.073  -6.018 -11.683  1.00 10.00      B   
ATOM   4446  CB  LEU   415      12.575  -5.797 -11.445  1.00 10.00      B   
ATOM   4447  CG  LEU   415      11.800  -6.989 -10.877  1.00 10.00      B   
ATOM   4448  CD1 LEU   415      10.368  -6.593 -10.549  1.00 10.00      B   
ATOM   4449  CD2 LEU   415      11.824  -8.155 -11.851  1.00 10.00      B   
ATOM   4450  C   LEU   415      14.651  -4.877 -12.513  1.00 10.00      B   
ATOM   4451  O   LEU   415      14.954  -5.046 -13.696  1.00 10.00      B   
ATOM   4452  N   SER   416      14.826  -3.725 -11.880  1.00 10.00      B   
ATOM   4453  HN  SER   416      14.583  -3.660 -10.929  1.00 10.00      B   
ATOM   4454  CA  SER   416      15.370  -2.555 -12.558  1.00 10.00      B   
ATOM   4455  CB  SER   416      15.287  -1.339 -11.637  1.00 10.00      B   
ATOM   4456  OG  SER   416      14.013  -1.276 -11.012  1.00 10.00      B   
ATOM   4457  HG  SER   416      13.413  -1.896 -11.449  1.00 10.00      B   
ATOM   4458  C   SER   416      16.812  -2.808 -12.992  1.00 10.00      B   
ATOM   4459  O   SER   416      17.254  -2.343 -14.044  1.00 10.00      B   
ATOM   4460  N   LYS   417      17.529  -3.578 -12.185  1.00 10.00      B   
ATOM   4461  HN  LYS   417      17.111  -3.929 -11.369  1.00 10.00      B   
ATOM   4462  CA  LYS   417      18.917  -3.914 -12.465  1.00 10.00      B   
ATOM   4463  CB  LYS   417      19.507  -4.691 -11.287  1.00 10.00      B   
ATOM   4464  CG  LYS   417      20.999  -4.502 -11.086  1.00 10.00      B   
ATOM   4465  CD  LYS   417      21.417  -4.948  -9.696  1.00 10.00      B   
ATOM   4466  CE  LYS   417      22.862  -4.582  -9.411  1.00 10.00      B   
ATOM   4467  NZ  LYS   417      23.227  -4.837  -7.993  1.00 10.00      B   
ATOM   4468  HZ1 LYS   417      22.924  -5.791  -7.712  1.00 10.00      B   
ATOM   4469  HZ2 LYS   417      22.765  -4.142  -7.372  1.00 10.00      B   
ATOM   4470  HZ3 LYS   417      24.254  -4.761  -7.867  1.00 10.00      B   
ATOM   4471  C   LYS   417      19.019  -4.736 -13.749  1.00 10.00      B   
ATOM   4472  O   LYS   417      19.880  -4.483 -14.595  1.00 10.00      B   
ATOM   4473  N   SER   418      18.111  -5.691 -13.911  1.00 10.00      B   
ATOM   4474  HN  SER   418      17.438  -5.840 -13.209  1.00 10.00      B   
ATOM   4475  CA  SER   418      18.095  -6.543 -15.092  1.00 10.00      B   
ATOM   4476  CB  SER   418      17.284  -7.808 -14.821  1.00 10.00      B   
ATOM   4477  OG  SER   418      16.166  -7.529 -13.995  1.00 10.00      B   
ATOM   4478  HG  SER   418      15.786  -6.675 -14.241  1.00 10.00      B   
ATOM   4479  C   SER   418      17.542  -5.812 -16.314  1.00 10.00      B   
ATOM   4480  O   SER   418      17.519  -6.357 -17.414  1.00 10.00      B   
ATOM   4481  N   PHE   419      17.096  -4.580 -16.118  1.00 10.00      B   
ATOM   4482  HN  PHE   419      17.131  -4.194 -15.218  1.00 10.00      B   
ATOM   4483  CA  PHE   419      16.554  -3.793 -17.212  1.00 10.00      B   
ATOM   4484  CB  PHE   419      15.238  -3.126 -16.799  1.00 10.00      B   
ATOM   4485  CG  PHE   419      14.453  -2.572 -17.955  1.00 10.00      B   
ATOM   4486  CD1 PHE   419      13.759  -3.418 -18.803  1.00 10.00      B   
ATOM   4487  CD2 PHE   419      14.409  -1.208 -18.194  1.00 10.00      B   
ATOM   4488  CE1 PHE   419      13.034  -2.916 -19.866  1.00 10.00      B   
ATOM   4489  CE2 PHE   419      13.688  -0.698 -19.255  1.00 10.00      B   
ATOM   4490  CZ  PHE   419      12.999  -1.553 -20.093  1.00 10.00      B   
ATOM   4491  C   PHE   419      17.561  -2.747 -17.674  1.00 10.00      B   
ATOM   4492  O   PHE   419      17.718  -2.506 -18.873  1.00 10.00      B   
ATOM   4493  N   ALA   420      18.249  -2.139 -16.716  1.00 10.00      B   
ATOM   4494  HN  ALA   420      18.072  -2.375 -15.778  1.00 10.00      B   
ATOM   4495  CA  ALA   420      19.239  -1.113 -17.010  1.00 10.00      B   
ATOM   4496  CB  ALA   420      19.609  -0.361 -15.740  1.00 10.00      B   
ATOM   4497  C   ALA   420      20.486  -1.690 -17.673  1.00 10.00      B   
ATOM   4498  O   ALA   420      20.822  -1.329 -18.799  1.00 10.00      B   
ATOM   4499  N   SER   421      21.168  -2.589 -16.977  1.00 10.00      B   
ATOM   4500  HN  SER   421      20.857  -2.845 -16.080  1.00 10.00      B   
ATOM   4501  CA  SER   421      22.383  -3.191 -17.503  1.00 10.00      B   
ATOM   4502  CB  SER   421      23.452  -3.213 -16.411  1.00 10.00      B   
ATOM   4503  OG  SER   421      22.921  -2.735 -15.181  1.00 10.00      B   
ATOM   4504  HG  SER   421      23.372  -3.172 -14.447  1.00 10.00      B   
ATOM   4505  C   SER   421      22.137  -4.601 -18.031  1.00 10.00      B   
ATOM   4506  O   SER   421      22.994  -5.180 -18.704  1.00 10.00      B   
ATOM   4507  N   GLY   422      20.966  -5.145 -17.734  1.00 10.00      B   
ATOM   4508  HN  GLY   422      20.311  -4.627 -17.221  1.00 10.00      B   
ATOM   4509  CA  GLY   422      20.641  -6.486 -18.179  1.00 10.00      B   
ATOM   4510  C   GLY   422      19.832  -6.491 -19.460  1.00 10.00      B   
ATOM   4511  O   GLY   422      19.298  -5.457 -19.869  1.00 10.00      B   
ATOM   4512  N   ASN   423      19.739  -7.652 -20.093  1.00 10.00      B   
ATOM   4513  HN  ASN   423      20.184  -8.441 -19.716  1.00 10.00      B   
ATOM   4514  CA  ASN   423      18.986  -7.784 -21.333  1.00 10.00      B   
ATOM   4515  CB  ASN   423      19.696  -8.723 -22.323  1.00 10.00      B   
ATOM   4516  CG  ASN   423      19.549 -10.201 -21.998  1.00 10.00      B   
ATOM   4517  OD1 ASN   423      19.335 -10.589 -20.849  1.00 10.00      B   
ATOM   4518  ND2 ASN   423      19.660 -11.038 -23.018  1.00 10.00      B   
ATOM   4519 HD21 ASN   423      19.828 -10.662 -23.909  1.00 10.00      B   
ATOM   4520 HD22 ASN   423      19.581 -11.998 -22.840  1.00 10.00      B   
ATOM   4521  C   ASN   423      17.561  -8.250 -21.055  1.00 10.00      B   
ATOM   4522  O   ASN   423      17.196  -8.501 -19.903  1.00 10.00      B   
ATOM   4523  N   HIS   424      16.760  -8.378 -22.106  1.00 10.00      B   
ATOM   4524  HN  HIS   424      17.106  -8.178 -23.005  1.00 10.00      B   
ATOM   4525  CA  HIS   424      15.374  -8.806 -21.953  1.00 10.00      B   
ATOM   4526  CB  HIS   424      14.596  -8.692 -23.263  1.00 10.00      B   
ATOM   4527  CG  HIS   424      13.339  -7.883 -23.147  1.00 10.00      B   
ATOM   4528  ND1 HIS   424      12.296  -8.216 -22.304  1.00 10.00      B   
ATOM   4529  HD1 HIS   424      12.249  -9.015 -21.726  1.00 10.00      B   
ATOM   4530  CD2 HIS   424      12.970  -6.731 -23.755  1.00 10.00      B   
ATOM   4531  CE1 HIS   424      11.341  -7.310 -22.411  1.00 10.00      B   
ATOM   4532  NE2 HIS   424      11.727  -6.398 -23.278  1.00 10.00      B   
ATOM   4533  HE2 HIS   424      11.202  -5.610 -23.545  1.00 10.00      B   
ATOM   4534  C   HIS   424      15.274 -10.220 -21.393  1.00 10.00      B   
ATOM   4535  O   HIS   424      14.324 -10.540 -20.685  1.00 10.00      B   
ATOM   4536  N   ASP   425      16.257 -11.059 -21.709  1.00 10.00      B   
ATOM   4537  HN  ASP   425      16.989 -10.745 -22.281  1.00 10.00      B   
ATOM   4538  CA  ASP   425      16.275 -12.440 -21.226  1.00 10.00      B   
ATOM   4539  CB  ASP   425      17.484 -13.197 -21.782  1.00 10.00      B   
ATOM   4540  CG  ASP   425      17.196 -13.924 -23.078  1.00 10.00      B   
ATOM   4541  OD1 ASP   425      16.788 -15.101 -23.026  1.00 10.00      B   
ATOM   4542  OD2 ASP   425      17.398 -13.329 -24.159  1.00 10.00      B   
ATOM   4543  C   ASP   425      16.308 -12.477 -19.702  1.00 10.00      B   
ATOM   4544  O   ASP   425      15.503 -13.163 -19.069  1.00 10.00      B   
ATOM   4545  N   GLU   426      17.239 -11.725 -19.126  1.00 10.00      B   
ATOM   4546  HN  GLU   426      17.847 -11.204 -19.696  1.00 10.00      B   
ATOM   4547  CA  GLU   426      17.390 -11.649 -17.679  1.00 10.00      B   
ATOM   4548  CB  GLU   426      18.610 -10.788 -17.335  1.00 10.00      B   
ATOM   4549  CG  GLU   426      19.040 -10.845 -15.878  1.00 10.00      B   
ATOM   4550  CD  GLU   426      19.649 -12.178 -15.489  1.00 10.00      B   
ATOM   4551  OE1 GLU   426      20.140 -12.903 -16.385  1.00 10.00      B   
ATOM   4552  OE2 GLU   426      19.644 -12.509 -14.286  1.00 10.00      B   
ATOM   4553  C   GLU   426      16.140 -11.049 -17.046  1.00 10.00      B   
ATOM   4554  O   GLU   426      15.605 -11.581 -16.072  1.00 10.00      B   
ATOM   4555  N   TYR   427      15.675  -9.947 -17.623  1.00 10.00      B   
ATOM   4556  HN  TYR   427      16.152  -9.582 -18.402  1.00 10.00      B   
ATOM   4557  CA  TYR   427      14.492  -9.253 -17.130  1.00 10.00      B   
ATOM   4558  CB  TYR   427      14.239  -7.988 -17.954  1.00 10.00      B   
ATOM   4559  CG  TYR   427      13.206  -7.058 -17.360  1.00 10.00      B   
ATOM   4560  CD1 TYR   427      13.447  -6.401 -16.161  1.00 10.00      B   
ATOM   4561  CD2 TYR   427      11.996  -6.828 -18.002  1.00 10.00      B   
ATOM   4562  CE1 TYR   427      12.508  -5.545 -15.616  1.00 10.00      B   
ATOM   4563  CE2 TYR   427      11.053  -5.975 -17.462  1.00 10.00      B   
ATOM   4564  CZ  TYR   427      11.316  -5.334 -16.270  1.00 10.00      B   
ATOM   4565  OH  TYR   427      10.381  -4.479 -15.731  1.00 10.00      B   
ATOM   4566  HH  TYR   427       9.509  -4.892 -15.762  1.00 10.00      B   
ATOM   4567  C   TYR   427      13.259 -10.156 -17.156  1.00 10.00      B   
ATOM   4568  O   TYR   427      12.502 -10.211 -16.187  1.00 10.00      B   
ATOM   4569  N   ASN   428      13.069 -10.869 -18.261  1.00 10.00      B   
ATOM   4570  HN  ASN   428      13.714 -10.788 -19.000  1.00 10.00      B   
ATOM   4571  CA  ASN   428      11.921 -11.764 -18.412  1.00 10.00      B   
ATOM   4572  CB  ASN   428      11.863 -12.362 -19.822  1.00 10.00      B   
ATOM   4573  CG  ASN   428      11.280 -11.406 -20.847  1.00 10.00      B   
ATOM   4574  OD1 ASN   428      11.358 -10.187 -20.693  1.00 10.00      B   
ATOM   4575  ND2 ASN   428      10.699 -11.949 -21.907  1.00 10.00      B   
ATOM   4576 HD21 ASN   428      10.676 -12.932 -21.974  1.00 10.00      B   
ATOM   4577 HD22 ASN   428      10.315 -11.352 -22.583  1.00 10.00      B   
ATOM   4578  C   ASN   428      11.938 -12.874 -17.370  1.00 10.00      B   
ATOM   4579  O   ASN   428      10.904 -13.205 -16.782  1.00 10.00      B   
ATOM   4580  N   ARG   429      13.121 -13.433 -17.132  1.00 10.00      B   
ATOM   4581  HN  ARG   429      13.907 -13.113 -17.624  1.00 10.00      B   
ATOM   4582  CA  ARG   429      13.279 -14.504 -16.159  1.00 10.00      B   
ATOM   4583  CB  ARG   429      14.708 -15.051 -16.177  1.00 10.00      B   
ATOM   4584  CG  ARG   429      14.882 -16.276 -17.060  1.00 10.00      B   
ATOM   4585  CD  ARG   429      16.283 -16.854 -16.940  1.00 10.00      B   
ATOM   4586  NE  ARG   429      17.183 -16.331 -17.963  1.00 10.00      B   
ATOM   4587  HE  ARG   429      17.069 -16.678 -18.878  1.00 10.00      B   
ATOM   4588  CZ  ARG   429      18.134 -15.428 -17.735  1.00 10.00      B   
ATOM   4589  NH1 ARG   429      18.316 -14.936 -16.515  1.00 10.00      B   
ATOM   4590 HH11 ARG   429      17.718 -15.255 -15.724  1.00 10.00      B   
ATOM   4591 HH12 ARG   429      19.070 -14.219 -16.340  1.00 10.00      B   
ATOM   4592  NH2 ARG   429      18.916 -15.029 -18.727  1.00 10.00      B   
ATOM   4593 HH21 ARG   429      19.660 -14.320 -18.555  1.00 10.00      B   
ATOM   4594 HH22 ARG   429      18.797 -15.428 -19.684  1.00 10.00      B   
ATOM   4595  C   ARG   429      12.911 -14.033 -14.757  1.00 10.00      B   
ATOM   4596  O   ARG   429      12.161 -14.705 -14.043  1.00 10.00      B   
ATOM   4597  N   LEU   430      13.432 -12.875 -14.372  1.00 10.00      B   
ATOM   4598  HN  LEU   430      14.025 -12.383 -14.987  1.00 10.00      B   
ATOM   4599  CA  LEU   430      13.155 -12.319 -13.055  1.00 10.00      B   
ATOM   4600  CB  LEU   430      14.117 -11.176 -12.720  1.00 10.00      B   
ATOM   4601  CG  LEU   430      15.570 -11.582 -12.458  1.00 10.00      B   
ATOM   4602  CD1 LEU   430      16.410 -10.365 -12.108  1.00 10.00      B   
ATOM   4603  CD2 LEU   430      15.646 -12.623 -11.351  1.00 10.00      B   
ATOM   4604  C   LEU   430      11.704 -11.866 -12.937  1.00 10.00      B   
ATOM   4605  O   LEU   430      11.102 -11.953 -11.863  1.00 10.00      B   
ATOM   4606  N   MET   431      11.142 -11.383 -14.043  1.00 10.00      B   
ATOM   4607  HN  MET   431      11.678 -11.315 -14.865  1.00 10.00      B   
ATOM   4608  CA  MET   431       9.757 -10.932 -14.057  1.00 10.00      B   
ATOM   4609  CB  MET   431       9.407 -10.272 -15.396  1.00 10.00      B   
ATOM   4610  CG  MET   431       7.975  -9.763 -15.492  1.00 10.00      B   
ATOM   4611  SD  MET   431       7.533  -8.637 -14.151  1.00 10.00      B   
ATOM   4612  CE  MET   431       8.722  -7.320 -14.402  1.00 10.00      B   
ATOM   4613  C   MET   431       8.814 -12.094 -13.766  1.00 10.00      B   
ATOM   4614  O   MET   431       7.888 -11.966 -12.965  1.00 10.00      B   
ATOM   4615  N   ASP   432       9.070 -13.227 -14.412  1.00 10.00      B   
ATOM   4616  HN  ASP   432       9.827 -13.259 -15.038  1.00 10.00      B   
ATOM   4617  CA  ASP   432       8.261 -14.429 -14.222  1.00 10.00      B   
ATOM   4618  CB  ASP   432       8.759 -15.551 -15.141  1.00 10.00      B   
ATOM   4619  CG  ASP   432       8.304 -16.930 -14.699  1.00 10.00      B   
ATOM   4620  OD1 ASP   432       7.113 -17.259 -14.891  1.00 10.00      B   
ATOM   4621  OD2 ASP   432       9.142 -17.691 -14.161  1.00 10.00      B   
ATOM   4622  C   ASP   432       8.317 -14.879 -12.767  1.00 10.00      B   
ATOM   4623  O   ASP   432       7.294 -15.211 -12.162  1.00 10.00      B   
ATOM   4624  N   TRP   433       9.522 -14.862 -12.211  1.00 10.00      B   
ATOM   4625  HN  TRP   433      10.288 -14.571 -12.750  1.00 10.00      B   
ATOM   4626  CA  TRP   433       9.742 -15.257 -10.830  1.00 10.00      B   
ATOM   4627  CB  TRP   433      11.245 -15.237 -10.523  1.00 10.00      B   
ATOM   4628  CG  TRP   433      11.596 -15.544  -9.100  1.00 10.00      B   
ATOM   4629  CD1 TRP   433      12.204 -14.708  -8.211  1.00 10.00      B   
ATOM   4630  CD2 TRP   433      11.364 -16.771  -8.406  1.00 10.00      B   
ATOM   4631  NE1 TRP   433      12.372 -15.340  -7.005  1.00 10.00      B   
ATOM   4632  HE1 TRP   433      12.786 -14.945  -6.206  1.00 10.00      B   
ATOM   4633  CE2 TRP   433      11.859 -16.609  -7.097  1.00 10.00      B   
ATOM   4634  CE3 TRP   433      10.784 -17.992  -8.762  1.00 10.00      B   
ATOM   4635  CZ2 TRP   433      11.795 -17.624  -6.145  1.00 10.00      B   
ATOM   4636  CZ3 TRP   433      10.719 -18.996  -7.817  1.00 10.00      B   
ATOM   4637  CH2 TRP   433      11.220 -18.806  -6.524  1.00 10.00      B   
ATOM   4638  C   TRP   433       8.982 -14.331  -9.884  1.00 10.00      B   
ATOM   4639  O   TRP   433       8.258 -14.788  -8.998  1.00 10.00      B   
ATOM   4640  N   GLY   434       9.131 -13.029 -10.100  1.00 10.00      B   
ATOM   4641  HN  GLY   434       9.711 -12.725 -10.835  1.00 10.00      B   
ATOM   4642  CA  GLY   434       8.460 -12.052  -9.266  1.00 10.00      B   
ATOM   4643  C   GLY   434       6.949 -12.125  -9.369  1.00 10.00      B   
ATOM   4644  O   GLY   434       6.249 -11.987  -8.367  1.00 10.00      B   
ATOM   4645  N   LEU   435       6.442 -12.347 -10.578  1.00 10.00      B   
ATOM   4646  HN  LEU   435       7.053 -12.453 -11.342  1.00 10.00      B   
ATOM   4647  CA  LEU   435       5.001 -12.435 -10.805  1.00 10.00      B   
ATOM   4648  CB  LEU   435       4.693 -12.646 -12.288  1.00 10.00      B   
ATOM   4649  CG  LEU   435       4.692 -11.391 -13.163  1.00 10.00      B   
ATOM   4650  CD1 LEU   435       4.452 -11.756 -14.621  1.00 10.00      B   
ATOM   4651  CD2 LEU   435       3.641 -10.403 -12.679  1.00 10.00      B   
ATOM   4652  C   LEU   435       4.374 -13.550  -9.976  1.00 10.00      B   
ATOM   4653  O   LEU   435       3.326 -13.365  -9.358  1.00 10.00      B   
ATOM   4654  N   ARG   436       5.032 -14.698  -9.951  1.00 10.00      B   
ATOM   4655  HN  ARG   436       5.874 -14.777 -10.451  1.00 10.00      B   
ATOM   4656  CA  ARG   436       4.540 -15.843  -9.199  1.00 10.00      B   
ATOM   4657  CB  ARG   436       5.366 -17.093  -9.504  1.00 10.00      B   
ATOM   4658  CG  ARG   436       5.094 -17.672 -10.883  1.00 10.00      B   
ATOM   4659  CD  ARG   436       5.802 -19.001 -11.084  1.00 10.00      B   
ATOM   4660  NE  ARG   436       7.102 -18.842 -11.736  1.00 10.00      B   
ATOM   4661  HE  ARG   436       7.138 -18.266 -12.536  1.00 10.00      B   
ATOM   4662  CZ  ARG   436       8.223 -19.425 -11.309  1.00 10.00      B   
ATOM   4663  NH1 ARG   436       8.206 -20.201 -10.228  1.00 10.00      B   
ATOM   4664 HH11 ARG   436       9.082 -20.657  -9.895  1.00 10.00      B   
ATOM   4665 HH12 ARG   436       7.314 -20.352  -9.703  1.00 10.00      B   
ATOM   4666  NH2 ARG   436       9.358 -19.237 -11.967  1.00 10.00      B   
ATOM   4667 HH21 ARG   436       9.373 -18.624 -12.825  1.00 10.00      B   
ATOM   4668 HH22 ARG   436      10.238 -19.692 -11.642  1.00 10.00      B   
ATOM   4669  C   ARG   436       4.511 -15.553  -7.701  1.00 10.00      B   
ATOM   4670  O   ARG   436       3.595 -15.975  -6.995  1.00 10.00      B   
ATOM   4671  N   LEU   437       5.502 -14.806  -7.228  1.00 10.00      B   
ATOM   4672  HN  LEU   437       6.200 -14.494  -7.843  1.00 10.00      B   
ATOM   4673  CA  LEU   437       5.585 -14.448  -5.815  1.00 10.00      B   
ATOM   4674  CB  LEU   437       6.967 -13.875  -5.476  1.00 10.00      B   
ATOM   4675  CG  LEU   437       8.158 -14.827  -5.633  1.00 10.00      B   
ATOM   4676  CD1 LEU   437       9.451 -14.139  -5.219  1.00 10.00      B   
ATOM   4677  CD2 LEU   437       7.941 -16.096  -4.820  1.00 10.00      B   
ATOM   4678  C   LEU   437       4.491 -13.454  -5.435  1.00 10.00      B   
ATOM   4679  O   LEU   437       3.943 -13.514  -4.336  1.00 10.00      B   
ATOM   4680  N   CYS   438       4.162 -12.555  -6.361  1.00 10.00      B   
ATOM   4681  HN  CYS   438       4.621 -12.574  -7.230  1.00 10.00      B   
ATOM   4682  CA  CYS   438       3.130 -11.550  -6.120  1.00 10.00      B   
ATOM   4683  CB  CYS   438       3.029 -10.584  -7.301  1.00 10.00      B   
ATOM   4684  SG  CYS   438       4.560  -9.693  -7.661  1.00 10.00      B   
ATOM   4685  HG  CYS   438       5.505 -10.592  -7.917  1.00 10.00      B   
ATOM   4686  C   CYS   438       1.777 -12.206  -5.853  1.00 10.00      B   
ATOM   4687  O   CYS   438       1.070 -11.835  -4.912  1.00 10.00      B   
ATOM   4688  N   PHE   439       1.432 -13.196  -6.671  1.00 10.00      B   
ATOM   4689  HN  PHE   439       2.045 -13.454  -7.395  1.00 10.00      B   
ATOM   4690  CA  PHE   439       0.166 -13.909  -6.518  1.00 10.00      B   
ATOM   4691  CB  PHE   439      -0.126 -14.789  -7.740  1.00 10.00      B   
ATOM   4692  CG  PHE   439      -0.505 -14.012  -8.969  1.00 10.00      B   
ATOM   4693  CD1 PHE   439       0.276 -14.071 -10.112  1.00 10.00      B   
ATOM   4694  CD2 PHE   439      -1.639 -13.217  -8.981  1.00 10.00      B   
ATOM   4695  CE1 PHE   439      -0.066 -13.354 -11.242  1.00 10.00      B   
ATOM   4696  CE2 PHE   439      -1.988 -12.497 -10.108  1.00 10.00      B   
ATOM   4697  CZ  PHE   439      -1.199 -12.565 -11.240  1.00 10.00      B   
ATOM   4698  C   PHE   439       0.174 -14.756  -5.250  1.00 10.00      B   
ATOM   4699  O   PHE   439      -0.853 -14.915  -4.589  1.00 10.00      B   
ATOM   4700  N   LEU   440       1.351 -15.267  -4.907  1.00 10.00      B   
ATOM   4701  HN  LEU   440       2.131 -15.077  -5.472  1.00 10.00      B   
ATOM   4702  CA  LEU   440       1.528 -16.107  -3.726  1.00 10.00      B   
ATOM   4703  CB  LEU   440       2.943 -16.698  -3.712  1.00 10.00      B   
ATOM   4704  CG  LEU   440       3.276 -17.650  -2.562  1.00 10.00      B   
ATOM   4705  CD1 LEU   440       2.475 -18.936  -2.685  1.00 10.00      B   
ATOM   4706  CD2 LEU   440       4.767 -17.942  -2.524  1.00 10.00      B   
ATOM   4707  C   LEU   440       1.262 -15.334  -2.434  1.00 10.00      B   
ATOM   4708  O   LEU   440       1.009 -15.928  -1.384  1.00 10.00      B   
ATOM   4709  N   LEU   441       1.332 -14.011  -2.513  1.00 10.00      B   
ATOM   4710  HN  LEU   441       1.563 -13.595  -3.370  1.00 10.00      B   
ATOM   4711  CA  LEU   441       1.093 -13.164  -1.352  1.00 10.00      B   
ATOM   4712  CB  LEU   441       2.219 -12.138  -1.195  1.00 10.00      B   
ATOM   4713  CG  LEU   441       3.623 -12.703  -0.957  1.00 10.00      B   
ATOM   4714  CD1 LEU   441       4.648 -11.580  -0.880  1.00 10.00      B   
ATOM   4715  CD2 LEU   441       3.657 -13.550   0.308  1.00 10.00      B   
ATOM   4716  C   LEU   441      -0.260 -12.455  -1.440  1.00 10.00      B   
ATOM   4717  O   LEU   441      -0.897 -12.180  -0.422  1.00 10.00      B   
ATOM   4718  N   ALA   442      -0.700 -12.173  -2.659  1.00 10.00      B   
ATOM   4719  HN  ALA   442      -0.158 -12.431  -3.435  1.00 10.00      B   
ATOM   4720  CA  ALA   442      -1.969 -11.483  -2.874  1.00 10.00      B   
ATOM   4721  CB  ALA   442      -2.031 -10.895  -4.275  1.00 10.00      B   
ATOM   4722  C   ALA   442      -3.173 -12.384  -2.628  1.00 10.00      B   
ATOM   4723  O   ALA   442      -4.118 -11.988  -1.948  1.00 10.00      B   
ATOM   4724  N   LEU   443      -3.133 -13.595  -3.177  1.00 10.00      B   
ATOM   4725  HN  LEU   443      -2.339 -13.863  -3.690  1.00 10.00      B   
ATOM   4726  CA  LEU   443      -4.240 -14.542  -3.033  1.00 10.00      B   
ATOM   4727  CB  LEU   443      -4.003 -15.842  -3.806  1.00 10.00      B   
ATOM   4728  CG  LEU   443      -4.713 -15.957  -5.159  1.00 10.00      B   
ATOM   4729  CD1 LEU   443      -3.994 -15.140  -6.222  1.00 10.00      B   
ATOM   4730  CD2 LEU   443      -4.836 -17.411  -5.581  1.00 10.00      B   
ATOM   4731  C   LEU   443      -4.642 -14.810  -1.577  1.00 10.00      B   
ATOM   4732  O   LEU   443      -5.792 -14.568  -1.210  1.00 10.00      B   
ATOM   4733  N   PRO   444      -3.716 -15.293  -0.719  1.00 10.00      B   
ATOM   4734  CA  PRO   444      -4.024 -15.582   0.688  1.00 10.00      B   
ATOM   4735  CB  PRO   444      -2.670 -15.978   1.291  1.00 10.00      B   
ATOM   4736  CG  PRO   444      -1.657 -15.494   0.313  1.00 10.00      B   
ATOM   4737  CD  PRO   444      -2.311 -15.600  -1.031  1.00 10.00      B   
ATOM   4738  C   PRO   444      -4.590 -14.367   1.417  1.00 10.00      B   
ATOM   4739  O   PRO   444      -5.579 -14.474   2.140  1.00 10.00      B   
ATOM   4740  N   SER   445      -3.969 -13.213   1.207  1.00 10.00      B   
ATOM   4741  HN  SER   445      -3.199 -13.187   0.603  1.00 10.00      B   
ATOM   4742  CA  SER   445      -4.406 -11.982   1.848  1.00 10.00      B   
ATOM   4743  CB  SER   445      -3.410 -10.852   1.565  1.00 10.00      B   
ATOM   4744  OG  SER   445      -2.086 -11.250   1.890  1.00 10.00      B   
ATOM   4745  HG  SER   445      -1.622 -11.517   1.082  1.00 10.00      B   
ATOM   4746  C   SER   445      -5.814 -11.588   1.399  1.00 10.00      B   
ATOM   4747  O   SER   445      -6.688 -11.347   2.229  1.00 10.00      B   
ATOM   4748  N   ALA   446      -6.036 -11.567   0.088  1.00 10.00      B   
ATOM   4749  HN  ALA   446      -5.306 -11.816  -0.525  1.00 10.00      B   
ATOM   4750  CA  ALA   446      -7.328 -11.187  -0.473  1.00 10.00      B   
ATOM   4751  CB  ALA   446      -7.278 -11.205  -1.994  1.00 10.00      B   
ATOM   4752  C   ALA   446      -8.474 -12.059   0.038  1.00 10.00      B   
ATOM   4753  O   ALA   446      -9.485 -11.545   0.522  1.00 10.00      B   
ATOM   4754  N   VAL   447      -8.315 -13.374  -0.057  1.00 10.00      B   
ATOM   4755  HN  VAL   447      -7.480 -13.734  -0.432  1.00 10.00      B   
ATOM   4756  CA  VAL   447      -9.358 -14.292   0.386  1.00 10.00      B   
ATOM   4757  CB  VAL   447      -9.120 -15.746  -0.091  1.00 10.00      B   
ATOM   4758  CG1 VAL   447      -7.794 -16.296   0.414  1.00 10.00      B   
ATOM   4759  CG2 VAL   447     -10.275 -16.652   0.311  1.00 10.00      B   
ATOM   4760  C   VAL   447      -9.576 -14.230   1.902  1.00 10.00      B   
ATOM   4761  O   VAL   447     -10.716 -14.235   2.371  1.00 10.00      B   
ATOM   4762  N   ALA   448      -8.490 -14.137   2.663  1.00 10.00      B   
ATOM   4763  HN  ALA   448      -7.605 -14.110   2.238  1.00 10.00      B   
ATOM   4764  CA  ALA   448      -8.587 -14.073   4.117  1.00 10.00      B   
ATOM   4765  CB  ALA   448      -7.216 -14.209   4.764  1.00 10.00      B   
ATOM   4766  C   ALA   448      -9.257 -12.781   4.558  1.00 10.00      B   
ATOM   4767  O   ALA   448     -10.144 -12.793   5.410  1.00 10.00      B   
ATOM   4768  N   LEU   449      -8.838 -11.670   3.961  1.00 10.00      B   
ATOM   4769  HN  LEU   449      -8.132 -11.729   3.278  1.00 10.00      B   
ATOM   4770  CA  LEU   449      -9.396 -10.367   4.289  1.00 10.00      B   
ATOM   4771  CB  LEU   449      -8.675  -9.253   3.525  1.00 10.00      B   
ATOM   4772  CG  LEU   449      -7.229  -8.963   3.940  1.00 10.00      B   
ATOM   4773  CD1 LEU   449      -6.590  -7.961   2.990  1.00 10.00      B   
ATOM   4774  CD2 LEU   449      -7.166  -8.460   5.375  1.00 10.00      B   
ATOM   4775  C   LEU   449     -10.889 -10.326   3.993  1.00 10.00      B   
ATOM   4776  O   LEU   449     -11.660  -9.745   4.753  1.00 10.00      B   
ATOM   4777  N   GLY   450     -11.290 -10.957   2.897  1.00 10.00      B   
ATOM   4778  HN  GLY   450     -10.625 -11.411   2.332  1.00 10.00      B   
ATOM   4779  CA  GLY   450     -12.692 -10.983   2.522  1.00 10.00      B   
ATOM   4780  C   GLY   450     -13.551 -11.725   3.530  1.00 10.00      B   
ATOM   4781  O   GLY   450     -14.527 -11.178   4.047  1.00 10.00      B   
ATOM   4782  N   ILE   451     -13.176 -12.961   3.830  1.00 10.00      B   
ATOM   4783  HN  ILE   451     -12.378 -13.337   3.397  1.00 10.00      B   
ATOM   4784  CA  ILE   451     -13.923 -13.778   4.782  1.00 10.00      B   
ATOM   4785  CB  ILE   451     -13.358 -15.214   4.858  1.00 10.00      B   
ATOM   4786  CG1 ILE   451     -13.365 -15.869   3.473  1.00 10.00      B   
ATOM   4787  CG2 ILE   451     -14.154 -16.055   5.844  1.00 10.00      B   
ATOM   4788  CD1 ILE   451     -12.667 -17.211   3.427  1.00 10.00      B   
ATOM   4789  C   ILE   451     -13.905 -13.155   6.179  1.00 10.00      B   
ATOM   4790  O   ILE   451     -14.916 -13.141   6.880  1.00 10.00      B   
ATOM   4791  N   LEU   452     -12.760 -12.613   6.564  1.00 10.00      B   
ATOM   4792  HN  LEU   452     -11.993 -12.619   5.948  1.00 10.00      B   
ATOM   4793  CA  LEU   452     -12.610 -12.012   7.881  1.00 10.00      B   
ATOM   4794  CB  LEU   452     -11.168 -12.148   8.375  1.00 10.00      B   
ATOM   4795  CG  LEU   452     -10.672 -13.579   8.610  1.00 10.00      B   
ATOM   4796  CD1 LEU   452      -9.193 -13.582   8.962  1.00 10.00      B   
ATOM   4797  CD2 LEU   452     -11.488 -14.261   9.698  1.00 10.00      B   
ATOM   4798  C   LEU   452     -13.059 -10.554   7.926  1.00 10.00      B   
ATOM   4799  O   LEU   452     -12.830  -9.869   8.921  1.00 10.00      B   
ATOM   4800  N   SER   453     -13.707 -10.082   6.861  1.00 10.00      B   
ATOM   4801  HN  SER   453     -13.864 -10.672   6.093  1.00 10.00      B   
ATOM   4802  CA  SER   453     -14.185  -8.700   6.814  1.00 10.00      B   
ATOM   4803  CB  SER   453     -14.789  -8.373   5.445  1.00 10.00      B   
ATOM   4804  OG  SER   453     -13.785  -8.240   4.455  1.00 10.00      B   
ATOM   4805  HG  SER   453     -13.101  -8.909   4.596  1.00 10.00      B   
ATOM   4806  C   SER   453     -15.210  -8.433   7.916  1.00 10.00      B   
ATOM   4807  O   SER   453     -15.251  -7.344   8.493  1.00 10.00      B   
ATOM   4808  N   GLY   454     -16.024  -9.442   8.207  1.00 10.00      B   
ATOM   4809  HN  GLY   454     -15.925 -10.289   7.728  1.00 10.00      B   
ATOM   4810  CA  GLY   454     -17.044  -9.312   9.232  1.00 10.00      B   
ATOM   4811  C   GLY   454     -16.455  -9.194  10.626  1.00 10.00      B   
ATOM   4812  O   GLY   454     -16.574  -8.144  11.258  1.00 10.00      B   
ATOM   4813  N   PRO   455     -15.810 -10.259  11.133  1.00 10.00      B   
ATOM   4814  CA  PRO   455     -15.200 -10.258  12.468  1.00 10.00      B   
ATOM   4815  CB  PRO   455     -14.417 -11.572  12.504  1.00 10.00      B   
ATOM   4816  CG  PRO   455     -15.140 -12.459  11.553  1.00 10.00      B   
ATOM   4817  CD  PRO   455     -15.649 -11.564  10.460  1.00 10.00      B   
ATOM   4818  C   PRO   455     -14.254  -9.076  12.687  1.00 10.00      B   
ATOM   4819  O   PRO   455     -14.202  -8.511  13.779  1.00 10.00      B   
ATOM   4820  N   LEU   456     -13.521  -8.693  11.645  1.00 10.00      B   
ATOM   4821  HN  LEU   456     -13.623  -9.164  10.789  1.00 10.00      B   
ATOM   4822  CA  LEU   456     -12.570  -7.587  11.740  1.00 10.00      B   
ATOM   4823  CB  LEU   456     -11.770  -7.440  10.443  1.00 10.00      B   
ATOM   4824  CG  LEU   456     -10.736  -6.312  10.413  1.00 10.00      B   
ATOM   4825  CD1 LEU   456      -9.513  -6.679  11.238  1.00 10.00      B   
ATOM   4826  CD2 LEU   456     -10.344  -5.972   8.985  1.00 10.00      B   
ATOM   4827  C   LEU   456     -13.250  -6.263  12.076  1.00 10.00      B   
ATOM   4828  O   LEU   456     -12.830  -5.554  12.990  1.00 10.00      B   
ATOM   4829  N   THR   457     -14.302  -5.936  11.343  1.00 10.00      B   
ATOM   4830  HN  THR   457     -14.614  -6.552  10.648  1.00 10.00      B   
ATOM   4831  CA  THR   457     -15.015  -4.684  11.553  1.00 10.00      B   
ATOM   4832  CB  THR   457     -15.968  -4.379  10.382  1.00 10.00      B   
ATOM   4833  OG1 THR   457     -16.645  -5.582   9.992  1.00 10.00      B   
ATOM   4834  HG1 THR   457     -16.143  -6.026   9.296  1.00 10.00      B   
ATOM   4835  CG2 THR   457     -15.193  -3.830   9.195  1.00 10.00      B   
ATOM   4836  C   THR   457     -15.789  -4.682  12.872  1.00 10.00      B   
ATOM   4837  O   THR   457     -15.715  -3.726  13.649  1.00 10.00      B   
ATOM   4838  N   VAL   458     -16.501  -5.767  13.132  1.00 10.00      B   
ATOM   4839  HN  VAL   458     -16.495  -6.507  12.482  1.00 10.00      B   
ATOM   4840  CA  VAL   458     -17.307  -5.892  14.345  1.00 10.00      B   
ATOM   4841  CB  VAL   458     -18.183  -7.165  14.309  1.00 10.00      B   
ATOM   4842  CG1 VAL   458     -19.068  -7.259  15.542  1.00 10.00      B   
ATOM   4843  CG2 VAL   458     -19.032  -7.193  13.048  1.00 10.00      B   
ATOM   4844  C   VAL   458     -16.460  -5.879  15.624  1.00 10.00      B   
ATOM   4845  O   VAL   458     -16.892  -5.369  16.659  1.00 10.00      B   
ATOM   4846  N   SER   459     -15.244  -6.405  15.550  1.00 10.00      B   
ATOM   4847  HN  SER   459     -14.923  -6.759  14.692  1.00 10.00      B   
ATOM   4848  CA  SER   459     -14.374  -6.464  16.723  1.00 10.00      B   
ATOM   4849  CB  SER   459     -13.525  -7.734  16.692  1.00 10.00      B   
ATOM   4850  OG  SER   459     -14.326  -8.870  16.423  1.00 10.00      B   
ATOM   4851  HG  SER   459     -14.594  -8.852  15.494  1.00 10.00      B   
ATOM   4852  C   SER   459     -13.470  -5.242  16.863  1.00 10.00      B   
ATOM   4853  O   SER   459     -12.556  -5.241  17.687  1.00 10.00      B   
ATOM   4854  N   LEU   460     -13.725  -4.200  16.081  1.00 10.00      B   
ATOM   4855  HN  LEU   460     -14.477  -4.235  15.457  1.00 10.00      B   
ATOM   4856  CA  LEU   460     -12.895  -3.006  16.148  1.00 10.00      B   
ATOM   4857  CB  LEU   460     -11.829  -3.028  15.048  1.00 10.00      B   
ATOM   4858  CG  LEU   460     -10.832  -1.865  15.044  1.00 10.00      B   
ATOM   4859  CD1 LEU   460     -10.020  -1.841  16.330  1.00 10.00      B   
ATOM   4860  CD2 LEU   460      -9.916  -1.945  13.834  1.00 10.00      B   
ATOM   4861  C   LEU   460     -13.706  -1.717  16.072  1.00 10.00      B   
ATOM   4862  O   LEU   460     -13.515  -0.809  16.877  1.00 10.00      B   
ATOM   4863  N   PHE   461     -14.615  -1.639  15.115  1.00 10.00      B   
ATOM   4864  HN  PHE   461     -14.755  -2.405  14.516  1.00 10.00      B   
ATOM   4865  CA  PHE   461     -15.412  -0.437  14.930  1.00 10.00      B   
ATOM   4866  CB  PHE   461     -15.785  -0.250  13.458  1.00 10.00      B   
ATOM   4867  CG  PHE   461     -14.627   0.161  12.591  1.00 10.00      B   
ATOM   4868  CD1 PHE   461     -14.053  -0.733  11.703  1.00 10.00      B   
ATOM   4869  CD2 PHE   461     -14.112   1.445  12.667  1.00 10.00      B   
ATOM   4870  CE1 PHE   461     -12.988  -0.355  10.906  1.00 10.00      B   
ATOM   4871  CE2 PHE   461     -13.048   1.831  11.874  1.00 10.00      B   
ATOM   4872  CZ  PHE   461     -12.483   0.929  10.992  1.00 10.00      B   
ATOM   4873  C   PHE   461     -16.644  -0.376  15.830  1.00 10.00      B   
ATOM   4874  O   PHE   461     -17.028   0.704  16.272  1.00 10.00      B   
ATOM   4875  N   GLN   462     -17.257  -1.522  16.113  1.00 10.00      B   
ATOM   4876  HN  GLN   462     -16.898  -2.360  15.758  1.00 10.00      B   
ATOM   4877  CA  GLN   462     -18.448  -1.548  16.961  1.00 10.00      B   
ATOM   4878  CB  GLN   462     -19.189  -2.880  16.859  1.00 10.00      B   
ATOM   4879  CG  GLN   462     -20.558  -2.861  17.525  1.00 10.00      B   
ATOM   4880  CD  GLN   462     -20.965  -4.210  18.079  1.00 10.00      B   
ATOM   4881  OE1 GLN   462     -20.581  -5.254  17.552  1.00 10.00      B   
ATOM   4882  NE2 GLN   462     -21.745  -4.197  19.149  1.00 10.00      B   
ATOM   4883 HE21 GLN   462     -22.012  -3.328  19.521  1.00 10.00      B   
ATOM   4884 HE22 GLN   462     -22.029  -5.057  19.532  1.00 10.00      B   
ATOM   4885  C   GLN   462     -18.104  -1.243  18.415  1.00 10.00      B   
ATOM   4886  O   GLN   462     -17.576  -2.096  19.136  1.00 10.00      B   
ATOM   4887  N   TYR   463     -18.403  -0.023  18.836  1.00 10.00      B   
ATOM   4888  HN  TYR   463     -18.807   0.611  18.205  1.00 10.00      B   
ATOM   4889  CA  TYR   463     -18.133   0.409  20.199  1.00 10.00      B   
ATOM   4890  CB  TYR   463     -16.710   0.970  20.298  1.00 10.00      B   
ATOM   4891  CG  TYR   463     -16.067   0.794  21.652  1.00 10.00      B   
ATOM   4892  CD1 TYR   463     -15.229  -0.283  21.905  1.00 10.00      B   
ATOM   4893  CD2 TYR   463     -16.288   1.708  22.673  1.00 10.00      B   
ATOM   4894  CE1 TYR   463     -14.632  -0.446  23.139  1.00 10.00      B   
ATOM   4895  CE2 TYR   463     -15.697   1.551  23.910  1.00 10.00      B   
ATOM   4896  CZ  TYR   463     -14.869   0.475  24.137  1.00 10.00      B   
ATOM   4897  OH  TYR   463     -14.270   0.319  25.366  1.00 10.00      B   
ATOM   4898  HH  TYR   463     -14.949   0.274  26.050  1.00 10.00      B   
ATOM   4899  C   TYR   463     -19.149   1.463  20.634  1.00 10.00      B   
ATOM   4900  O   TYR   463     -20.108   1.158  21.345  1.00 10.00      B   
ATOM   4901  N   GLY   464     -18.938   2.694  20.187  1.00 10.00      B   
ATOM   4902  HN  GLY   464     -18.170   2.865  19.600  1.00 10.00      B   
ATOM   4903  CA  GLY   464     -19.830   3.782  20.520  1.00 10.00      B   
ATOM   4904  C   GLY   464     -20.389   4.410  19.263  1.00 10.00      B   
ATOM   4905  O   GLY   464     -19.627   4.737  18.352  1.00 10.00      B   
ATOM   4906  N   LYS   465     -21.715   4.558  19.210  1.00 10.00      B   
ATOM   4907  HN  LYS   465     -22.245   4.277  19.985  1.00 10.00      B   
ATOM   4908  CA  LYS   465     -22.418   5.121  18.046  1.00 10.00      B   
ATOM   4909  CB  LYS   465     -21.838   6.472  17.601  1.00 10.00      B   
ATOM   4910  CG  LYS   465     -22.175   7.633  18.522  1.00 10.00      B   
ATOM   4911  CD  LYS   465     -23.673   7.891  18.561  1.00 10.00      B   
ATOM   4912  CE  LYS   465     -23.994   9.179  19.301  1.00 10.00      B   
ATOM   4913  NZ  LYS   465     -25.459   9.389  19.436  1.00 10.00      B   
ATOM   4914  HZ1 LYS   465     -25.649  10.327  19.845  1.00 10.00      B   
ATOM   4915  HZ2 LYS   465     -25.870   8.662  20.060  1.00 10.00      B   
ATOM   4916  HZ3 LYS   465     -25.920   9.331  18.505  1.00 10.00      B   
ATOM   4917  C   LYS   465     -22.446   4.124  16.888  1.00 10.00      B   
ATOM   4918  O   LYS   465     -23.481   3.914  16.258  1.00 10.00      B   
ATOM   4919  N   PHE   466     -21.296   3.526  16.624  1.00 10.00      B   
ATOM   4920  HN  PHE   466     -20.508   3.771  17.155  1.00 10.00      B   
ATOM   4921  CA  PHE   466     -21.143   2.533  15.578  1.00 10.00      B   
ATOM   4922  CB  PHE   466     -19.648   2.262  15.390  1.00 10.00      B   
ATOM   4923  CG  PHE   466     -19.243   1.887  13.996  1.00 10.00      B   
ATOM   4924  CD1 PHE   466     -18.661   2.822  13.160  1.00 10.00      B   
ATOM   4925  CD2 PHE   466     -19.433   0.600  13.526  1.00 10.00      B   
ATOM   4926  CE1 PHE   466     -18.284   2.485  11.877  1.00 10.00      B   
ATOM   4927  CE2 PHE   466     -19.058   0.258  12.244  1.00 10.00      B   
ATOM   4928  CZ  PHE   466     -18.482   1.201  11.419  1.00 10.00      B   
ATOM   4929  C   PHE   466     -21.838   1.247  16.010  1.00 10.00      B   
ATOM   4930  O   PHE   466     -21.522   0.690  17.065  1.00 10.00      B   
ATOM   4931  N   THR   467     -22.790   0.784  15.220  1.00 10.00      B   
ATOM   4932  HN  THR   467     -23.014   1.267  14.389  1.00 10.00      B   
ATOM   4933  CA  THR   467     -23.511  -0.431  15.551  1.00 10.00      B   
ATOM   4934  CB  THR   467     -25.030  -0.269  15.334  1.00 10.00      B   
ATOM   4935  OG1 THR   467     -25.322  -0.272  13.931  1.00 10.00      B   
ATOM   4936  HG1 THR   467     -24.871   0.478  13.504  1.00 10.00      B   
ATOM   4937  CG2 THR   467     -25.528   1.031  15.947  1.00 10.00      B   
ATOM   4938  C   THR   467     -23.015  -1.596  14.707  1.00 10.00      B   
ATOM   4939  O   THR   467     -22.122  -1.436  13.868  1.00 10.00      B   
ATOM   4940  N   ALA   468     -23.596  -2.769  14.925  1.00 10.00      B   
ATOM   4941  HN  ALA   468     -24.291  -2.839  15.609  1.00 10.00      B   
ATOM   4942  CA  ALA   468     -23.220  -3.952  14.167  1.00 10.00      B   
ATOM   4943  CB  ALA   468     -23.778  -5.204  14.821  1.00 10.00      B   
ATOM   4944  C   ALA   468     -23.715  -3.827  12.730  1.00 10.00      B   
ATOM   4945  O   ALA   468     -23.190  -4.467  11.822  1.00 10.00      B   
ATOM   4946  N   PHE   469     -24.719  -2.979  12.535  1.00 10.00      B   
ATOM   4947  HN  PHE   469     -25.080  -2.485  13.301  1.00 10.00      B   
ATOM   4948  CA  PHE   469     -25.283  -2.747  11.214  1.00 10.00      B   
ATOM   4949  CB  PHE   469     -26.530  -1.870  11.339  1.00 10.00      B   
ATOM   4950  CG  PHE   469     -27.289  -1.651  10.061  1.00 10.00      B   
ATOM   4951  CD1 PHE   469     -28.266  -2.546   9.665  1.00 10.00      B   
ATOM   4952  CD2 PHE   469     -27.037  -0.544   9.264  1.00 10.00      B   
ATOM   4953  CE1 PHE   469     -28.981  -2.346   8.502  1.00 10.00      B   
ATOM   4954  CE2 PHE   469     -27.746  -0.337   8.097  1.00 10.00      B   
ATOM   4955  CZ  PHE   469     -28.721  -1.240   7.716  1.00 10.00      B   
ATOM   4956  C   PHE   469     -24.252  -2.042  10.348  1.00 10.00      B   
ATOM   4957  O   PHE   469     -24.008  -2.430   9.208  1.00 10.00      B   
ATOM   4958  N   ASP   470     -23.645  -1.009  10.915  1.00 10.00      B   
ATOM   4959  HN  ASP   470     -23.892  -0.759  11.831  1.00 10.00      B   
ATOM   4960  CA  ASP   470     -22.629  -0.231  10.219  1.00 10.00      B   
ATOM   4961  CB  ASP   470     -22.210   0.976  11.069  1.00 10.00      B   
ATOM   4962  CG  ASP   470     -23.379   1.801  11.569  1.00 10.00      B   
ATOM   4963  OD1 ASP   470     -23.787   2.751  10.869  1.00 10.00      B   
ATOM   4964  OD2 ASP   470     -23.892   1.505  12.672  1.00 10.00      B   
ATOM   4965  C   ASP   470     -21.408  -1.100   9.927  1.00 10.00      B   
ATOM   4966  O   ASP   470     -20.830  -1.041   8.838  1.00 10.00      B   
ATOM   4967  N   ALA   471     -21.033  -1.919  10.904  1.00 10.00      B   
ATOM   4968  HN  ALA   471     -21.541  -1.923  11.743  1.00 10.00      B   
ATOM   4969  CA  ALA   471     -19.885  -2.808  10.767  1.00 10.00      B   
ATOM   4970  CB  ALA   471     -19.612  -3.523  12.081  1.00 10.00      B   
ATOM   4971  C   ALA   471     -20.101  -3.818   9.646  1.00 10.00      B   
ATOM   4972  O   ALA   471     -19.268  -3.954   8.747  1.00 10.00      B   
ATOM   4973  N   LEU   472     -21.234  -4.510   9.686  1.00 10.00      B   
ATOM   4974  HN  LEU   472     -21.871  -4.352  10.418  1.00 10.00      B   
ATOM   4975  CA  LEU   472     -21.548  -5.508   8.670  1.00 10.00      B   
ATOM   4976  CB  LEU   472     -22.795  -6.311   9.036  1.00 10.00      B   
ATOM   4977  CG  LEU   472     -22.690  -7.186  10.289  1.00 10.00      B   
ATOM   4978  CD1 LEU   472     -23.990  -7.933  10.533  1.00 10.00      B   
ATOM   4979  CD2 LEU   472     -21.525  -8.156  10.180  1.00 10.00      B   
ATOM   4980  C   LEU   472     -21.685  -4.873   7.292  1.00 10.00      B   
ATOM   4981  O   LEU   472     -21.356  -5.495   6.279  1.00 10.00      B   
ATOM   4982  N   MET   473     -22.170  -3.635   7.254  1.00 10.00      B   
ATOM   4983  HN  MET   473     -22.445  -3.204   8.093  1.00 10.00      B   
ATOM   4984  CA  MET   473     -22.315  -2.911   5.996  1.00 10.00      B   
ATOM   4985  CB  MET   473     -23.040  -1.576   6.202  1.00 10.00      B   
ATOM   4986  CG  MET   473     -24.557  -1.675   6.127  1.00 10.00      B   
ATOM   4987  SD  MET   473     -25.133  -2.327   4.545  1.00 10.00      B   
ATOM   4988  CE  MET   473     -26.909  -2.261   4.777  1.00 10.00      B   
ATOM   4989  C   MET   473     -20.943  -2.681   5.380  1.00 10.00      B   
ATOM   4990  O   MET   473     -20.770  -2.771   4.162  1.00 10.00      B   
ATOM   4991  N   THR   474     -19.968  -2.404   6.237  1.00 10.00      B   
ATOM   4992  HN  THR   474     -20.177  -2.352   7.195  1.00 10.00      B   
ATOM   4993  CA  THR   474     -18.602  -2.182   5.797  1.00 10.00      B   
ATOM   4994  CB  THR   474     -17.733  -1.614   6.936  1.00 10.00      B   
ATOM   4995  OG1 THR   474     -18.413  -0.516   7.561  1.00 10.00      B   
ATOM   4996  HG1 THR   474     -19.311  -0.782   7.802  1.00 10.00      B   
ATOM   4997  CG2 THR   474     -16.392  -1.130   6.402  1.00 10.00      B   
ATOM   4998  C   THR   474     -18.004  -3.500   5.308  1.00 10.00      B   
ATOM   4999  O   THR   474     -17.271  -3.531   4.321  1.00 10.00      B   
ATOM   5000  N   GLN   475     -18.350  -4.584   6.001  1.00 10.00      B   
ATOM   5001  HN  GLN   475     -18.935  -4.478   6.783  1.00 10.00      B   
ATOM   5002  CA  GLN   475     -17.879  -5.922   5.655  1.00 10.00      B   
ATOM   5003  CB  GLN   475     -18.536  -6.960   6.574  1.00 10.00      B   
ATOM   5004  CG  GLN   475     -18.525  -8.383   6.027  1.00 10.00      B   
ATOM   5005  CD  GLN   475     -19.640  -9.240   6.597  1.00 10.00      B   
ATOM   5006  OE1 GLN   475     -20.703  -8.737   6.961  1.00 10.00      B   
ATOM   5007  NE2 GLN   475     -19.410 -10.542   6.676  1.00 10.00      B   
ATOM   5008 HE21 GLN   475     -18.543 -10.879   6.369  1.00 10.00      B   
ATOM   5009 HE22 GLN   475     -20.122 -11.117   7.033  1.00 10.00      B   
ATOM   5010  C   GLN   475     -18.200  -6.259   4.203  1.00 10.00      B   
ATOM   5011  O   GLN   475     -17.326  -6.670   3.444  1.00 10.00      B   
ATOM   5012  N   ARG   476     -19.455  -6.060   3.827  1.00 10.00      B   
ATOM   5013  HN  ARG   476     -20.095  -5.705   4.482  1.00 10.00      B   
ATOM   5014  CA  ARG   476     -19.916  -6.355   2.476  1.00 10.00      B   
ATOM   5015  CB  ARG   476     -21.405  -6.029   2.352  1.00 10.00      B   
ATOM   5016  CG  ARG   476     -22.157  -6.900   1.361  1.00 10.00      B   
ATOM   5017  CD  ARG   476     -23.612  -6.473   1.249  1.00 10.00      B   
ATOM   5018  NE  ARG   476     -24.238  -6.288   2.560  1.00 10.00      B   
ATOM   5019  HE  ARG   476     -23.709  -6.548   3.348  1.00 10.00      B   
ATOM   5020  CZ  ARG   476     -25.469  -5.804   2.744  1.00 10.00      B   
ATOM   5021  NH1 ARG   476     -26.219  -5.458   1.703  1.00 10.00      B   
ATOM   5022 HH11 ARG   476     -27.183  -5.077   1.852  1.00 10.00      B   
ATOM   5023 HH12 ARG   476     -25.854  -5.574   0.730  1.00 10.00      B   
ATOM   5024  NH2 ARG   476     -25.956  -5.676   3.973  1.00 10.00      B   
ATOM   5025 HH21 ARG   476     -26.914  -5.300   4.118  1.00 10.00      B   
ATOM   5026 HH22 ARG   476     -25.380  -5.958   4.800  1.00 10.00      B   
ATOM   5027  C   ARG   476     -19.116  -5.591   1.422  1.00 10.00      B   
ATOM   5028  O   ARG   476     -18.809  -6.124   0.355  1.00 10.00      B   
ATOM   5029  N   ALA   477     -18.757  -4.353   1.736  1.00 10.00      B   
ATOM   5030  HN  ALA   477     -18.996  -3.995   2.618  1.00 10.00      B   
ATOM   5031  CA  ALA   477     -17.997  -3.521   0.811  1.00 10.00      B   
ATOM   5032  CB  ALA   477     -18.140  -2.052   1.177  1.00 10.00      B   
ATOM   5033  C   ALA   477     -16.526  -3.928   0.791  1.00 10.00      B   
ATOM   5034  O   ALA   477     -15.885  -3.937  -0.262  1.00 10.00      B   
ATOM   5035  N   LEU   478     -16.005  -4.286   1.961  1.00 10.00      B   
ATOM   5036  HN  LEU   478     -16.577  -4.271   2.763  1.00 10.00      B   
ATOM   5037  CA  LEU   478     -14.610  -4.693   2.098  1.00 10.00      B   
ATOM   5038  CB  LEU   478     -14.257  -4.909   3.572  1.00 10.00      B   
ATOM   5039  CG  LEU   478     -12.766  -4.970   3.917  1.00 10.00      B   
ATOM   5040  CD1 LEU   478     -12.044  -3.727   3.413  1.00 10.00      B   
ATOM   5041  CD2 LEU   478     -12.573  -5.122   5.418  1.00 10.00      B   
ATOM   5042  C   LEU   478     -14.318  -5.949   1.285  1.00 10.00      B   
ATOM   5043  O   LEU   478     -13.247  -6.078   0.688  1.00 10.00      B   
ATOM   5044  N   ILE   479     -15.280  -6.866   1.256  1.00 10.00      B   
ATOM   5045  HN  ILE   479     -16.108  -6.706   1.761  1.00 10.00      B   
ATOM   5046  CA  ILE   479     -15.132  -8.107   0.503  1.00 10.00      B   
ATOM   5047  CB  ILE   479     -16.364  -9.029   0.670  1.00 10.00      B   
ATOM   5048  CG1 ILE   479     -16.568  -9.396   2.144  1.00 10.00      B   
ATOM   5049  CG2 ILE   479     -16.221 -10.288  -0.179  1.00 10.00      B   
ATOM   5050  CD1 ILE   479     -17.889 -10.076   2.436  1.00 10.00      B   
ATOM   5051  C   ILE   479     -14.934  -7.799  -0.979  1.00 10.00      B   
ATOM   5052  O   ILE   479     -13.991  -8.282  -1.606  1.00 10.00      B   
ATOM   5053  N   ALA   480     -15.821  -6.972  -1.522  1.00 10.00      B   
ATOM   5054  HN  ALA   480     -16.542  -6.615  -0.959  1.00 10.00      B   
ATOM   5055  CA  ALA   480     -15.763  -6.586  -2.926  1.00 10.00      B   
ATOM   5056  CB  ALA   480     -16.984  -5.757  -3.292  1.00 10.00      B   
ATOM   5057  C   ALA   480     -14.478  -5.819  -3.237  1.00 10.00      B   
ATOM   5058  O   ALA   480     -13.888  -5.977  -4.305  1.00 10.00      B   
ATOM   5059  N   TYR   481     -14.043  -4.996  -2.291  1.00 10.00      B   
ATOM   5060  HN  TYR   481     -14.561  -4.906  -1.460  1.00 10.00      B   
ATOM   5061  CA  TYR   481     -12.824  -4.215  -2.460  1.00 10.00      B   
ATOM   5062  CB  TYR   481     -12.667  -3.195  -1.330  1.00 10.00      B   
ATOM   5063  CG  TYR   481     -13.325  -1.859  -1.596  1.00 10.00      B   
ATOM   5064  CD1 TYR   481     -14.007  -1.191  -0.589  1.00 10.00      B   
ATOM   5065  CD2 TYR   481     -13.259  -1.261  -2.851  1.00 10.00      B   
ATOM   5066  CE1 TYR   481     -14.602   0.032  -0.819  1.00 10.00      B   
ATOM   5067  CE2 TYR   481     -13.854  -0.037  -3.091  1.00 10.00      B   
ATOM   5068  CZ  TYR   481     -14.522   0.605  -2.069  1.00 10.00      B   
ATOM   5069  OH  TYR   481     -15.113   1.823  -2.297  1.00 10.00      B   
ATOM   5070  HH  TYR   481     -14.671   2.496  -1.766  1.00 10.00      B   
ATOM   5071  C   TYR   481     -11.592  -5.112  -2.515  1.00 10.00      B   
ATOM   5072  O   TYR   481     -10.612  -4.795  -3.188  1.00 10.00      B   
ATOM   5073  N   SER   482     -11.655  -6.238  -1.815  1.00 10.00      B   
ATOM   5074  HN  SER   482     -12.472  -6.443  -1.310  1.00 10.00      B   
ATOM   5075  CA  SER   482     -10.545  -7.180  -1.772  1.00 10.00      B   
ATOM   5076  CB  SER   482     -10.760  -8.208  -0.655  1.00 10.00      B   
ATOM   5077  OG  SER   482     -10.940  -7.560   0.597  1.00 10.00      B   
ATOM   5078  HG  SER   482     -11.807  -7.131   0.619  1.00 10.00      B   
ATOM   5079  C   SER   482     -10.336  -7.871  -3.121  1.00 10.00      B   
ATOM   5080  O   SER   482      -9.246  -8.358  -3.416  1.00 10.00      B   
ATOM   5081  N   VAL   483     -11.380  -7.897  -3.946  1.00 10.00      B   
ATOM   5082  HN  VAL   483     -12.223  -7.486  -3.661  1.00 10.00      B   
ATOM   5083  CA  VAL   483     -11.304  -8.522  -5.260  1.00 10.00      B   
ATOM   5084  CB  VAL   483     -12.691  -8.565  -5.937  1.00 10.00      B   
ATOM   5085  CG1 VAL   483     -12.622  -9.259  -7.290  1.00 10.00      B   
ATOM   5086  CG2 VAL   483     -13.703  -9.247  -5.032  1.00 10.00      B   
ATOM   5087  C   VAL   483     -10.332  -7.760  -6.160  1.00 10.00      B   
ATOM   5088  O   VAL   483      -9.542  -8.357  -6.897  1.00 10.00      B   
ATOM   5089  N   GLY   484     -10.373  -6.437  -6.063  1.00 10.00      B   
ATOM   5090  HN  GLY   484     -10.991  -6.025  -5.423  1.00 10.00      B   
ATOM   5091  CA  GLY   484      -9.513  -5.597  -6.878  1.00 10.00      B   
ATOM   5092  C   GLY   484      -8.059  -5.647  -6.463  1.00 10.00      B   
ATOM   5093  O   GLY   484      -7.173  -5.328  -7.255  1.00 10.00      B   
ATOM   5094  N   LEU   485      -7.807  -6.072  -5.230  1.00 10.00      B   
ATOM   5095  HN  LEU   485      -8.557  -6.338  -4.656  1.00 10.00      B   
ATOM   5096  CA  LEU   485      -6.445  -6.152  -4.709  1.00 10.00      B   
ATOM   5097  CB  LEU   485      -6.462  -6.551  -3.231  1.00 10.00      B   
ATOM   5098  CG  LEU   485      -5.215  -6.192  -2.417  1.00 10.00      B   
ATOM   5099  CD1 LEU   485      -4.977  -4.689  -2.435  1.00 10.00      B   
ATOM   5100  CD2 LEU   485      -5.351  -6.694  -0.989  1.00 10.00      B   
ATOM   5101  C   LEU   485      -5.593  -7.130  -5.517  1.00 10.00      B   
ATOM   5102  O   LEU   485      -4.389  -6.930  -5.684  1.00 10.00      B   
ATOM   5103  N   ILE   486      -6.230  -8.177  -6.035  1.00 10.00      B   
ATOM   5104  HN  ILE   486      -7.192  -8.273  -5.877  1.00 10.00      B   
ATOM   5105  CA  ILE   486      -5.534  -9.190  -6.826  1.00 10.00      B   
ATOM   5106  CB  ILE   486      -6.363 -10.491  -6.939  1.00 10.00      B   
ATOM   5107  CG1 ILE   486      -7.075 -10.798  -5.617  1.00 10.00      B   
ATOM   5108  CG2 ILE   486      -5.468 -11.657  -7.342  1.00 10.00      B   
ATOM   5109  CD1 ILE   486      -8.069 -11.935  -5.703  1.00 10.00      B   
ATOM   5110  C   ILE   486      -5.217  -8.673  -8.231  1.00 10.00      B   
ATOM   5111  O   ILE   486      -4.364  -9.220  -8.932  1.00 10.00      B   
ATOM   5112  N   GLY   487      -5.906  -7.614  -8.638  1.00 10.00      B   
ATOM   5113  HN  GLY   487      -6.566  -7.208  -8.036  1.00 10.00      B   
ATOM   5114  CA  GLY   487      -5.682  -7.049  -9.953  1.00 10.00      B   
ATOM   5115  C   GLY   487      -4.774  -5.837  -9.911  1.00 10.00      B   
ATOM   5116  O   GLY   487      -3.921  -5.662 -10.782  1.00 10.00      B   
ATOM   5117  N   LEU   488      -4.948  -5.013  -8.882  1.00 10.00      B   
ATOM   5118  HN  LEU   488      -5.640  -5.223  -8.214  1.00 10.00      B   
ATOM   5119  CA  LEU   488      -4.156  -3.798  -8.713  1.00 10.00      B   
ATOM   5120  CB  LEU   488      -4.578  -3.062  -7.439  1.00 10.00      B   
ATOM   5121  CG  LEU   488      -3.990  -1.664  -7.231  1.00 10.00      B   
ATOM   5122  CD1 LEU   488      -4.490  -0.705  -8.302  1.00 10.00      B   
ATOM   5123  CD2 LEU   488      -4.333  -1.145  -5.844  1.00 10.00      B   
ATOM   5124  C   LEU   488      -2.660  -4.098  -8.685  1.00 10.00      B   
ATOM   5125  O   LEU   488      -1.858  -3.340  -9.237  1.00 10.00      B   
ATOM   5126  N   ILE   489      -2.292  -5.208  -8.056  1.00 10.00      B   
ATOM   5127  HN  ILE   489      -2.976  -5.774  -7.640  1.00 10.00      B   
ATOM   5128  CA  ILE   489      -0.892  -5.602  -7.963  1.00 10.00      B   
ATOM   5129  CB  ILE   489      -0.687  -6.841  -7.067  1.00 10.00      B   
ATOM   5130  CG1 ILE   489      -1.514  -8.026  -7.571  1.00 10.00      B   
ATOM   5131  CG2 ILE   489      -1.040  -6.515  -5.623  1.00 10.00      B   
ATOM   5132  CD1 ILE   489      -0.894  -9.373  -7.273  1.00 10.00      B   
ATOM   5133  C   ILE   489      -0.288  -5.858  -9.342  1.00 10.00      B   
ATOM   5134  O   ILE   489       0.870  -5.527  -9.592  1.00 10.00      B   
ATOM   5135  N   VAL   490      -1.086  -6.432 -10.239  1.00 10.00      B   
ATOM   5136  HN  VAL   490      -2.007  -6.655  -9.986  1.00 10.00      B   
ATOM   5137  CA  VAL   490      -0.629  -6.733 -11.590  1.00 10.00      B   
ATOM   5138  CB  VAL   490      -1.596  -7.687 -12.326  1.00 10.00      B   
ATOM   5139  CG1 VAL   490      -0.938  -8.264 -13.571  1.00 10.00      B   
ATOM   5140  CG2 VAL   490      -2.053  -8.803 -11.399  1.00 10.00      B   
ATOM   5141  C   VAL   490      -0.477  -5.449 -12.393  1.00 10.00      B   
ATOM   5142  O   VAL   490       0.473  -5.292 -13.158  1.00 10.00      B   
ATOM   5143  N   VAL   491      -1.413  -4.526 -12.194  1.00 10.00      B   
ATOM   5144  HN  VAL   491      -2.141  -4.719 -11.562  1.00 10.00      B   
ATOM   5145  CA  VAL   491      -1.395  -3.239 -12.883  1.00 10.00      B   
ATOM   5146  CB  VAL   491      -2.568  -2.341 -12.428  1.00 10.00      B   
ATOM   5147  CG1 VAL   491      -2.497  -0.970 -13.087  1.00 10.00      B   
ATOM   5148  CG2 VAL   491      -3.900  -3.008 -12.728  1.00 10.00      B   
ATOM   5149  C   VAL   491      -0.085  -2.507 -12.606  1.00 10.00      B   
ATOM   5150  O   VAL   491       0.562  -1.993 -13.519  1.00 10.00      B   
ATOM   5151  N   LYS   492       0.311  -2.496 -11.339  1.00 10.00      B   
ATOM   5152  HN  LYS   492      -0.238  -2.953 -10.665  1.00 10.00      B   
ATOM   5153  CA  LYS   492       1.533  -1.824 -10.920  1.00 10.00      B   
ATOM   5154  CB  LYS   492       1.613  -1.746  -9.397  1.00 10.00      B   
ATOM   5155  CG  LYS   492       0.651  -0.750  -8.776  1.00 10.00      B   
ATOM   5156  CD  LYS   492       0.922  -0.591  -7.292  1.00 10.00      B   
ATOM   5157  CE  LYS   492       0.333   0.705  -6.766  1.00 10.00      B   
ATOM   5158  NZ  LYS   492       0.799   1.009  -5.389  1.00 10.00      B   
ATOM   5159  HZ1 LYS   492       1.838   1.073  -5.368  1.00 10.00      B   
ATOM   5160  HZ2 LYS   492       0.495   0.265  -4.734  1.00 10.00      B   
ATOM   5161  HZ3 LYS   492       0.402   1.919  -5.071  1.00 10.00      B   
ATOM   5162  C   LYS   492       2.788  -2.484 -11.489  1.00 10.00      B   
ATOM   5163  O   LYS   492       3.827  -1.840 -11.610  1.00 10.00      B   
ATOM   5164  N   VAL   493       2.690  -3.759 -11.840  1.00 10.00      B   
ATOM   5165  HN  VAL   493       1.835  -4.223 -11.722  1.00 10.00      B   
ATOM   5166  CA  VAL   493       3.827  -4.488 -12.395  1.00 10.00      B   
ATOM   5167  CB  VAL   493       3.771  -5.994 -12.039  1.00 10.00      B
[truncated: 98,950 more chars]
